# Supplementary material for: FNR-like unit interacts with C-terminal related residues trigger nNOS reductase domain conformational flexibility change
Source: Front Neurosci. 2026 Feb 11;20:1751011. doi: 10.3389/fnins.2026.1751011 (PMC12932508; doi:10.3389/fnins.2026.1751011)
Supplement: Supplementary file 2 [file Data_Sheet_2.zip]

Archive with 11 entries (10 files):
- cofactor_parameters/
- cofactor_parameters/FAD.frcmod
- cofactor_parameters/FAD.off
- cofactor_parameters/FADH2.frcmod
- cofactor_parameters/FADH2.off
- cofactor_parameters/FMN.frcmod
- cofactor_parameters/FMN.off
- cofactor_parameters/FMNH2.frcmod
- cofactor_parameters/FMNH2.off
- cofactor_parameters/NADPH.frcmod
- cofactor_parameters/NADPH.off
