# Supplementary material for: FNR-like unit interacts with C-terminal related residues trigger nNOS reductase domain conformational flexibility change
Source: Front Neurosci. 2026 Feb 11;20:1751011. doi: 10.3389/fnins.2026.1751011 (PMC12932508; doi:10.3389/fnins.2026.1751011)
Supplement: Supplementary file 2 [file Data_Sheet_2.zip › cofactor_parameters/FAD.off]

!!index array str
 "FAD"
!entry.FAD.unit.atoms table  str name  str type  int typex  int resx  int flags  int seq  int elmnt  dbl chg
 "P1" "p5" 0 1 131072 1 15 1.207985
 "P2" "p5" 0 1 131072 2 15 1.251689
 "O3" "o" 0 1 131072 3 8 -0.792198
 "O4" "o" 0 1 131072 4 8 -0.779541
 "O5" "os" 0 1 131072 5 8 -0.490403
 "C6" "c3" 0 1 131072 6 6 0.262241
 "O7" "os" 0 1 131072 7 8 -0.473353
 "C8" "c3" 0 1 131072 8 6 0.123592
 "O9" "oh" 0 1 131072 9 8 -0.575314
 "C10" "c3" 0 1 131072 10 6 -0.100198
 "O11" "oh" 0 1 131072 11 8 -0.669816
 "C12" "c3" 0 1 131072 12 6 0.597377
 "O13" "oh" 0 1 131072 13 8 -0.737195
 "C14" "c3" 0 1 131072 14 6 -0.124370
 "C15" "c3" 0 1 131072 15 6 0.410241
 "N16" "nc" 0 1 131072 16 7 -0.573759
 "N17" "nb" 0 1 131072 17 7 -0.742232
 "O18" "o" 0 1 131072 18 8 -0.788460
 "C19" "c" 0 1 131072 19 6 0.845095
 "C20" "c3" 0 1 131072 20 6 0.121000
 "O21" "o" 0 1 131072 21 8 -0.619796
 "O22" "o" 0 1 131072 22 8 -0.836036
 "O23" "oh" 0 1 131072 23 8 -0.645485
 "C24" "c3" 0 1 131072 24 6 0.091845
 "N25" "nb" 0 1 131072 25 7 -0.728488
 "O26" "oh" 0 1 131072 26 8 -0.471738
 "C27" "c" 0 1 131072 27 6 0.622645
 "C28" "ca" 0 1 131072 28 6 0.417834
 "C29" "c3" 0 1 131072 29 6 0.150779
 "C30" "cd" 0 1 131072 30 6 0.285671
 "O31" "o" 0 1 131072 31 8 -0.560106
 "O32" "os" 0 1 131072 32 8 -0.530934
 "C33" "ca" 0 1 131072 33 6 0.064885
 "C34" "c3" 0 1 131072 34 6 0.488009
 "C35" "ca" 0 1 131072 35 6 0.607258
 "N36" "n2" 0 1 131072 36 7 -0.599854
 "O37" "os" 0 1 131072 37 8 -0.542832
 "C38" "ca" 0 1 131072 38 6 0.605780
 "N39" "n8" 0 1 131072 39 7 -0.770590
 "C40" "ca" 0 1 131072 40 6 0.187547
 "C41" "c3" 0 1 131072 41 6 -0.228479
 "N42" "nb" 0 1 131072 42 7 -0.594362
 "C43" "ca" 0 1 131072 43 6 0.144226
 "C44" "cc" 0 1 131072 44 6 0.228216
 "C45" "c3" 0 1 131072 45 6 -0.369245
 "C46" "ca" 0 1 131072 46 6 -0.196793
 "N47" "na" 0 1 131072 47 7 -0.215877
 "C48" "cd" 0 1 131072 48 6 0.115420
 "N49" "nh" 0 1 131072 49 7 0.181824
 "H50" "h1" 0 1 131072 50 1 -0.010643
 "H51" "h1" 0 1 131072 51 1 -0.010643
 "H52" "h1" 0 1 131072 52 1 0.008506
 "H53" "ho" 0 1 131072 53 1 0.345094
 "H54" "h1" 0 1 131072 54 1 0.112980
 "H55" "ho" 0 1 131072 55 1 0.466039
 "H56" "h1" 0 1 131072 56 1 -0.038477
 "H57" "ho" 0 1 131072 57 1 0.438398
 "H58" "h1" 0 1 131072 58 1 0.092019
 "H59" "h1" 0 1 131072 59 1 0.092019
 "H60" "h2" 0 1 131072 60 1 0.086321
 "H61" "h1" 0 1 131072 61 1 0.072579
 "H62" "ho" 0 1 131072 62 1 0.403388
 "H63" "h1" 0 1 131072 63 1 -0.004226
 "H64" "ho" 0 1 131072 64 1 0.320609
 "H65" "h1" 0 1 131072 65 1 0.081896
 "H66" "h1" 0 1 131072 66 1 -0.049807
 "H67" "h1" 0 1 131072 67 1 -0.049807
 "H68" "hn" 0 1 131072 68 1 0.355343
 "H69" "hn" 0 1 131072 69 1 0.373974
 "H70" "hc" 0 1 131072 70 1 0.076357
 "H71" "hc" 0 1 131072 71 1 0.076357
 "H72" "hc" 0 1 131072 72 1 0.076357
 "H73" "h5" 0 1 131072 73 1 0.129580
 "H74" "hc" 0 1 131072 74 1 0.117119
 "H75" "hc" 0 1 131072 75 1 0.117119
 "H76" "hc" 0 1 131072 76 1 0.117119
 "C77" "ca" 0 1 131072 77 6 -0.239149
 "C78" "ca" 0 1 131072 78 6 -0.489596
 "H79" "ha" 0 1 131072 79 1 0.211116
 "H80" "ha" 0 1 131072 80 1 0.169578
 "N81" "ns" 0 1 131072 81 7 -0.663354
 "H82" "hn" 0 1 131072 82 1 0.365022
 "C83" "ca" 0 1 131072 83 6 0.580716
 "H84" "h5" 0 1 131072 84 1 0.016391
!entry.FAD.unit.atomspertinfo table  str pname  str ptype  int ptypex  int pelmnt  dbl pchg
 "P1" "p5" 0 -1 0.0
 "P2" "p5" 0 -1 0.0
 "O3" "o" 0 -1 0.0
 "O4" "o" 0 -1 0.0
 "O5" "os" 0 -1 0.0
 "C6" "c3" 0 -1 0.0
 "O7" "os" 0 -1 0.0
 "C8" "c3" 0 -1 0.0
 "O9" "oh" 0 -1 0.0
 "C10" "c3" 0 -1 0.0
 "O11" "oh" 0 -1 0.0
 "C12" "c3" 0 -1 0.0
 "O13" "oh" 0 -1 0.0
 "C14" "c3" 0 -1 0.0
 "C15" "c3" 0 -1 0.0
 "N16" "nc" 0 -1 0.0
 "N17" "nb" 0 -1 0.0
 "O18" "o" 0 -1 0.0
 "C19" "c" 0 -1 0.0
 "C20" "c3" 0 -1 0.0
 "O21" "o" 0 -1 0.0
 "O22" "o" 0 -1 0.0
 "O23" "oh" 0 -1 0.0
 "C24" "c3" 0 -1 0.0
 "N25" "nb" 0 -1 0.0
 "O26" "oh" 0 -1 0.0
 "C27" "c" 0 -1 0.0
 "C28" "ca" 0 -1 0.0
 "C29" "c3" 0 -1 0.0
 "C30" "cd" 0 -1 0.0
 "O31" "o" 0 -1 0.0
 "O32" "os" 0 -1 0.0
 "C33" "ca" 0 -1 0.0
 "C34" "c3" 0 -1 0.0
 "C35" "ca" 0 -1 0.0
 "N36" "n2" 0 -1 0.0
 "O37" "os" 0 -1 0.0
 "C38" "ca" 0 -1 0.0
 "N39" "n8" 0 -1 0.0
 "C40" "ca" 0 -1 0.0
 "C41" "c3" 0 -1 0.0
 "N42" "nb" 0 -1 0.0
 "C43" "ca" 0 -1 0.0
 "C44" "cc" 0 -1 0.0
 "C45" "c3" 0 -1 0.0
 "C46" "ca" 0 -1 0.0
 "N47" "na" 0 -1 0.0
 "C48" "cd" 0 -1 0.0
 "N49" "nh" 0 -1 0.0
 "H50" "h1" 0 -1 0.0
 "H51" "h1" 0 -1 0.0
 "H52" "h1" 0 -1 0.0
 "H53" "ho" 0 -1 0.0
 "H54" "h1" 0 -1 0.0
 "H55" "ho" 0 -1 0.0
 "H56" "h1" 0 -1 0.0
 "H57" "ho" 0 -1 0.0
 "H58" "h1" 0 -1 0.0
 "H59" "h1" 0 -1 0.0
 "H60" "h2" 0 -1 0.0
 "H61" "h1" 0 -1 0.0
 "H62" "ho" 0 -1 0.0
 "H63" "h1" 0 -1 0.0
 "H64" "ho" 0 -1 0.0
 "H65" "h1" 0 -1 0.0
 "H66" "h1" 0 -1 0.0
 "H67" "h1" 0 -1 0.0
 "H68" "hn" 0 -1 0.0
 "H69" "hn" 0 -1 0.0
 "H70" "hc" 0 -1 0.0
 "H71" "hc" 0 -1 0.0
 "H72" "hc" 0 -1 0.0
 "H73" "h5" 0 -1 0.0
 "H74" "hc" 0 -1 0.0
 "H75" "hc" 0 -1 0.0
 "H76" "hc" 0 -1 0.0
 "C77" "ca" 0 -1 0.0
 "C78" "ca" 0 -1 0.0
 "H79" "ha" 0 -1 0.0
 "H80" "ha" 0 -1 0.0
 "N81" "ns" 0 -1 0.0
 "H82" "hn" 0 -1 0.0
 "C83" "ca" 0 -1 0.0
 "H84" "h5" 0 -1 0.0
!entry.FAD.unit.boundbox array dbl
 -1.000000
 0.0
 0.0
 0.0
!entry.FAD.unit.childsequence single int
 2
!entry.FAD.unit.connect array int
 0
 0
!entry.FAD.unit.connectivity table  int atom1x  int atom2x  int flags
 1 3 4
 1 4 4
 1 5 1
 1 7 1
 2 5 1
 2 18 4
 2 22 4
 2 37 1
 6 7 1
 6 8 1
 6 50 1
 6 51 1
 8 9 1
 8 10 1
 8 52 1
 9 53 1
 10 11 1
 10 12 1
 10 54 1
 11 55 1
 12 13 1
 12 14 1
 12 56 1
 13 57 1
 14 49 1
 14 58 1
 14 59 1
 15 20 1
 15 32 1
 15 47 1
 15 60 1
 16 19 1
 16 48 2
 17 38 4
 17 83 4
 19 21 2
 19 81 4
 20 23 1
 20 24 1
 20 61 1
 23 62 1
 24 26 1
 24 29 1
 24 63 1
 25 28 4
 25 83 4
 26 64 1
 27 30 1
 27 31 2
 27 81 4
 28 33 4
 28 47 4
 29 32 1
 29 34 1
 29 65 1
 30 36 2
 30 48 1
 33 38 4
 33 42 4
 34 37 1
 34 66 1
 34 67 1
 35 36 1
 35 46 4
 35 78 4
 38 39 1
 39 68 1
 39 69 1
 40 41 1
 40 43 4
 40 78 4
 41 70 1
 41 71 1
 41 72 1
 42 44 4
 43 45 1
 43 77 4
 44 47 4
 44 73 1
 45 74 1
 45 75 1
 45 76 1
 46 49 1
 46 77 4
 48 49 1
 77 80 1
 78 79 1
 81 82 1
 83 84 1
!entry.FAD.unit.hierarchy table  str abovetype  int abovex  str belowtype  int belowx
 "U" 0 "R" 1
 "R" 1 "A" 1
 "R" 1 "A" 2
 "R" 1 "A" 3
 "R" 1 "A" 4
 "R" 1 "A" 5
 "R" 1 "A" 6
 "R" 1 "A" 7
 "R" 1 "A" 8
 "R" 1 "A" 9
 "R" 1 "A" 10
 "R" 1 "A" 11
 "R" 1 "A" 12
 "R" 1 "A" 13
 "R" 1 "A" 14
 "R" 1 "A" 15
 "R" 1 "A" 16
 "R" 1 "A" 17
 "R" 1 "A" 18
 "R" 1 "A" 19
 "R" 1 "A" 20
 "R" 1 "A" 21
 "R" 1 "A" 22
 "R" 1 "A" 23
 "R" 1 "A" 24
 "R" 1 "A" 25
 "R" 1 "A" 26
 "R" 1 "A" 27
 "R" 1 "A" 28
 "R" 1 "A" 29
 "R" 1 "A" 30
 "R" 1 "A" 31
 "R" 1 "A" 32
 "R" 1 "A" 33
 "R" 1 "A" 34
 "R" 1 "A" 35
 "R" 1 "A" 36
 "R" 1 "A" 37
 "R" 1 "A" 38
 "R" 1 "A" 39
 "R" 1 "A" 40
 "R" 1 "A" 41
 "R" 1 "A" 42
 "R" 1 "A" 43
 "R" 1 "A" 44
 "R" 1 "A" 45
 "R" 1 "A" 46
 "R" 1 "A" 47
 "R" 1 "A" 48
 "R" 1 "A" 49
 "R" 1 "A" 50
 "R" 1 "A" 51
 "R" 1 "A" 52
 "R" 1 "A" 53
 "R" 1 "A" 54
 "R" 1 "A" 55
 "R" 1 "A" 56
 "R" 1 "A" 57
 "R" 1 "A" 58
 "R" 1 "A" 59
 "R" 1 "A" 60
 "R" 1 "A" 61
 "R" 1 "A" 62
 "R" 1 "A" 63
 "R" 1 "A" 64
 "R" 1 "A" 65
 "R" 1 "A" 66
 "R" 1 "A" 67
 "R" 1 "A" 68
 "R" 1 "A" 69
 "R" 1 "A" 70
 "R" 1 "A" 71
 "R" 1 "A" 72
 "R" 1 "A" 73
 "R" 1 "A" 74
 "R" 1 "A" 75
 "R" 1 "A" 76
 "R" 1 "A" 77
 "R" 1 "A" 78
 "R" 1 "A" 79
 "R" 1 "A" 80
 "R" 1 "A" 81
 "R" 1 "A" 82
 "R" 1 "A" 83
 "R" 1 "A" 84
!entry.FAD.unit.name single str
 "FAD"
!entry.FAD.unit.positions table  dbl x  dbl y  dbl z
 0.044978 -4.819848 -0.339557
 0.496717 -3.183294 2.253779
 0.527503 -6.216759 -0.249348
 0.746132 -3.823165 -1.225673
 -0.113988 -4.208408 1.157949
 -2.066137 -4.143028 -1.875389
 -1.545761 -4.836722 -0.749372
 -2.685979 -2.784876 -1.538038
 -3.880827 -2.997333 -0.791854
 -1.661529 -1.912519 -0.792098
 -0.584830 -1.581335 -1.655640
 -2.219249 -0.641006 -0.166353
 -1.278812 -0.059639 0.731375
 -2.588354 0.392546 -1.225087
 4.268106 0.891099 1.296846
 -5.212927 -0.081438 -0.951307
 8.280489 2.703246 -1.394494
 0.736930 -3.911300 3.517833
 -6.536328 -0.414542 -0.871235
 3.177522 1.766279 0.675604
 -6.965296 -1.514248 -1.171766
 -0.369632 -1.946543 2.247851
 2.576706 2.538494 1.697548
 2.183547 0.715046 0.157455
 6.415514 2.761192 0.123044
 0.909432 1.302091 0.057293
 -7.152147 1.843481 -0.004763
 6.273757 1.460732 -0.154256
 2.304634 -0.397865 1.207681
 -5.697262 2.162404 -0.100326
 -8.005571 2.612003 0.385267
 3.665047 -0.302227 1.709220
 7.072344 0.709534 -1.017461
 2.021515 -1.767275 0.634660
 -3.971781 3.630137 0.169495
 -5.293249 3.340875 0.261517
 1.949927 -2.774423 1.631288
 8.120226 1.397679 -1.651884
 8.980050 0.781874 -2.494775
 -2.208562 5.273538 0.497342
 -1.759939 6.642126 0.927484
 6.645776 -0.601172 -1.066657
 -1.268941 4.322635 0.008508
 5.617885 -0.634673 -0.254435
 0.188721 4.674697 -0.078247
 -3.029578 2.685668 -0.315339
 5.335439 0.580330 0.327038
 -4.819174 1.122336 -0.597307
 -3.490182 1.439376 -0.700953
 -2.853458 -4.771184 -2.299768
 -1.287208 -3.995715 -2.626069
 -2.918289 -2.307548 -2.501245
 -4.466949 -2.237329 -0.919517
 -1.313680 -2.499075 0.056447
 0.025114 -2.366148 -1.618525
 -3.118294 -0.915791 0.388976
 -0.956235 -0.785650 1.357843
 -3.117651 -0.090319 -2.040314
 -1.692536 0.850073 -1.625454
 4.733872 1.401578 2.141370
 3.579082 2.410867 -0.110366
 1.623841 2.499268 1.514413
 2.515841 0.341303 -0.819326
 0.171114 0.661602 0.234698
 1.618836 -0.205948 2.034977
 2.806224 -2.053697 -0.068400
 1.098386 -1.702740 0.063601
 8.789764 -0.159100 -2.790738
 9.628819 1.342859 -3.018382
 -1.284704 7.182072 0.104576
 -2.600477 7.237941 1.280831
 -1.023369 6.584364 1.732765
 5.028604 -1.503503 -0.018147
 0.342944 5.548442 -0.716903
 0.590847 4.932884 0.905102
 0.769739 3.844111 -0.471522
 -1.683318 3.063249 -0.384450
 -3.530458 4.907992 0.566313
 -4.285295 5.593455 0.929926
 -0.933243 2.367925 -0.717236
 -7.442063 0.561772 -0.412121
 -8.410915 0.277057 -0.367620
 7.438513 3.295748 -0.537800
 7.618021 4.351980 -0.365655
!entry.FAD.unit.residueconnect table  int c1x  int c2x  int c3x  int c4x  int c5x  int c6x
 0 0 0 0 0 0
!entry.FAD.unit.residues table  str name  int seq  int childseq  int startatomx  str restype  int imagingx
 "FAD" 1 85 1 "?" 0
!entry.FAD.unit.residuesPdbSequenceNumber array int
 0
!entry.FAD.unit.solventcap array dbl
 -1.000000
 0.0
 0.0
 0.0
!entry.FAD.unit.velocities table  dbl x  dbl y  dbl z
 0.0 0.0 0.0
 0.0 0.0 0.0
 0.0 0.0 0.0
 0.0 0.0 0.0
 0.0 0.0 0.0
 0.0 0.0 0.0
 0.0 0.0 0.0
 0.0 0.0 0.0
 0.0 0.0 0.0
 0.0 0.0 0.0
 0.0 0.0 0.0
 0.0 0.0 0.0
 0.0 0.0 0.0
 0.0 0.0 0.0
 0.0 0.0 0.0
 0.0 0.0 0.0
 0.0 0.0 0.0
 0.0 0.0 0.0
 0.0 0.0 0.0
 0.0 0.0 0.0
 0.0 0.0 0.0
 0.0 0.0 0.0
 0.0 0.0 0.0
 0.0 0.0 0.0
 0.0 0.0 0.0
 0.0 0.0 0.0
 0.0 0.0 0.0
 0.0 0.0 0.0
 0.0 0.0 0.0
 0.0 0.0 0.0
 0.0 0.0 0.0
 0.0 0.0 0.0
 0.0 0.0 0.0
 0.0 0.0 0.0
 0.0 0.0 0.0
 0.0 0.0 0.0
 0.0 0.0 0.0
 0.0 0.0 0.0
 0.0 0.0 0.0
 0.0 0.0 0.0
 0.0 0.0 0.0
 0.0 0.0 0.0
 0.0 0.0 0.0
 0.0 0.0 0.0
 0.0 0.0 0.0
 0.0 0.0 0.0
 0.0 0.0 0.0
 0.0 0.0 0.0
 0.0 0.0 0.0
 0.0 0.0 0.0
 0.0 0.0 0.0
 0.0 0.0 0.0
 0.0 0.0 0.0
 0.0 0.0 0.0
 0.0 0.0 0.0
 0.0 0.0 0.0
 0.0 0.0 0.0
 0.0 0.0 0.0
 0.0 0.0 0.0
 0.0 0.0 0.0
 0.0 0.0 0.0
 0.0 0.0 0.0
 0.0 0.0 0.0
 0.0 0.0 0.0
 0.0 0.0 0.0
 0.0 0.0 0.0
 0.0 0.0 0.0
 0.0 0.0 0.0
 0.0 0.0 0.0
 0.0 0.0 0.0
 0.0 0.0 0.0
 0.0 0.0 0.0
 0.0 0.0 0.0
 0.0 0.0 0.0
 0.0 0.0 0.0
 0.0 0.0 0.0
 0.0 0.0 0.0
 0.0 0.0 0.0
 0.0 0.0 0.0
 0.0 0.0 0.0
 0.0 0.0 0.0
 0.0 0.0 0.0
 0.0 0.0 0.0
 0.0 0.0 0.0
!entry.FAD.unit.VFFDT table  str name
 "!!!<sybyl_atom_type>"
 "!!! P.3"
 "!!! P.3"
 "!!! O.co2"
 "!!! O.co2"
 "!!! O.3"
 "!!! C.3"
 "!!! O.3"
 "!!! C.3"
 "!!! O.3"
 "!!! C.3"
 "!!! O.3"
 "!!! C.3"
 "!!! O.3"
 "!!! C.3"
 "!!! C.3"
 "!!! N.2"
 "!!! N.ar"
 "!!! O.co2"
 "!!! C.2"
 "!!! C.3"
 "!!! O.2"
 "!!! O.co2"
 "!!! O.3"
 "!!! C.3"
 "!!! N.ar"
 "!!! O.3"
 "!!! C.2"
 "!!! C.ar"
 "!!! C.3"
 "!!! C.2"
 "!!! O.2"
 "!!! O.3"
 "!!! C.ar"
 "!!! C.3"
 "!!! C.ar"
 "!!! N.2"
 "!!! O.3"
 "!!! C.ar"
 "!!! N.pl3"
 "!!! C.ar"
 "!!! C.3"
 "!!! N.ar"
 "!!! C.ar"
 "!!! C.ar"
 "!!! C.3"
 "!!! C.ar"
 "!!! N.ar"
 "!!! C.2"
 "!!! N.pl3"
 "!!! H"
 "!!! H"
 "!!! H"
 "!!! H"
 "!!! H"
 "!!! H"
 "!!! H"
 "!!! H"
 "!!! H"
 "!!! H"
 "!!! H"
 "!!! H"
 "!!! H"
 "!!! H"
 "!!! H"
 "!!! H"
 "!!! H"
 "!!! H"
 "!!! H"
 "!!! H"
 "!!! H"
 "!!! H"
 "!!! H"
 "!!! H"
 "!!! H"
 "!!! H"
 "!!! H"
 "!!! C.ar"
 "!!! C.ar"
 "!!! H"
 "!!! H"
 "!!! N.am"
 "!!! H"
 "!!! C.ar"
 "!!! H"
 "!!!<sybyl_bond_type>"
 "!!! 1 3 ar"
 "!!! 1 4 ar"
 "!!! 1 5 1"
 "!!! 1 7 1"
 "!!! 2 5 1"
 "!!! 2 18 ar"
 "!!! 2 22 ar"
 "!!! 2 37 1"
 "!!! 6 7 1"
 "!!! 6 8 1"
 "!!! 6 50 1"
 "!!! 6 51 1"
 "!!! 8 9 1"
 "!!! 8 10 1"
 "!!! 8 52 1"
 "!!! 9 53 1"
 "!!! 10 11 1"
 "!!! 10 12 1"
 "!!! 10 54 1"
 "!!! 11 55 1"
 "!!! 12 13 1"
 "!!! 12 14 1"
 "!!! 12 56 1"
 "!!! 13 57 1"
 "!!! 14 49 1"
 "!!! 14 58 1"
 "!!! 14 59 1"
 "!!! 15 20 1"
 "!!! 15 32 1"
 "!!! 15 47 1"
 "!!! 15 60 1"
 "!!! 16 19 1"
 "!!! 16 48 2"
 "!!! 17 38 ar"
 "!!! 17 83 ar"
 "!!! 19 21 2"
 "!!! 19 81 am"
 "!!! 20 23 1"
 "!!! 20 24 1"
 "!!! 20 61 1"
 "!!! 23 62 1"
 "!!! 24 26 1"
 "!!! 24 29 1"
 "!!! 24 63 1"
 "!!! 25 28 ar"
 "!!! 25 83 ar"
 "!!! 26 64 1"
 "!!! 27 30 1"
 "!!! 27 31 2"
 "!!! 27 81 am"
 "!!! 28 33 ar"
 "!!! 28 47 ar"
 "!!! 29 32 1"
 "!!! 29 34 1"
 "!!! 29 65 1"
 "!!! 30 36 2"
 "!!! 30 48 1"
 "!!! 33 38 ar"
 "!!! 33 42 ar"
 "!!! 34 37 1"
 "!!! 34 66 1"
 "!!! 34 67 1"
 "!!! 35 36 1"
 "!!! 35 46 ar"
 "!!! 35 78 ar"
 "!!! 38 39 1"
 "!!! 39 68 1"
 "!!! 39 69 1"
 "!!! 40 41 1"
 "!!! 40 43 ar"
 "!!! 40 78 ar"
 "!!! 41 70 1"
 "!!! 41 71 1"
 "!!! 41 72 1"
 "!!! 42 44 ar"
 "!!! 43 45 1"
 "!!! 43 77 ar"
 "!!! 44 47 ar"
 "!!! 44 73 1"
 "!!! 45 74 1"
 "!!! 45 75 1"
 "!!! 45 76 1"
 "!!! 46 49 1"
 "!!! 46 77 ar"
 "!!! 48 49 1"
 "!!! 77 80 1"
 "!!! 78 79 1"
 "!!! 81 82 1"
 "!!! 83 84 1"
