# Supplementary material for: FNR-like unit interacts with C-terminal related residues trigger nNOS reductase domain conformational flexibility change
Source: Front Neurosci. 2026 Feb 11;20:1751011. doi: 10.3389/fnins.2026.1751011 (PMC12932508; doi:10.3389/fnins.2026.1751011)
Supplement: Supplementary file 2 [file Data_Sheet_2.zip › cofactor_parameters/FADH2.off]

!!index array str
 "FAD"
!entry.FAD.unit.atoms table  str name  str type  int typex  int resx  int flags  int seq  int elmnt  dbl chg
 "P1" "p5" 0 1 131072 1 15 1.272289
 "P2" "p5" 0 1 131072 2 15 1.316742
 "O3" "o" 0 1 131072 3 8 -0.797677
 "O4" "o" 0 1 131072 4 8 -0.805071
 "O5" "os" 0 1 131072 5 8 -0.529636
 "C6" "c3" 0 1 131072 6 6 0.240305
 "O7" "os" 0 1 131072 7 8 -0.504607
 "C8" "c3" 0 1 131072 8 6 0.012130
 "O9" "oh" 0 1 131072 9 8 -0.635114
 "C10" "c3" 0 1 131072 10 6 0.187641
 "O11" "oh" 0 1 131072 11 8 -0.702603
 "C12" "c3" 0 1 131072 12 6 0.501378
 "O13" "oh" 0 1 131072 13 8 -0.864170
 "C14" "c3" 0 1 131072 14 6 -0.358621
 "C15" "c3" 0 1 131072 15 6 0.312248
 "N16" "ns" 0 1 131072 16 7 -0.281109
 "N17" "nb" 0 1 131072 17 7 -0.745508
 "O18" "o" 0 1 131072 18 8 -0.795774
 "C19" "c" 0 1 131072 19 6 0.691449
 "C20" "c3" 0 1 131072 20 6 0.162976
 "O21" "o" 0 1 131072 21 8 -0.635395
 "O22" "o" 0 1 131072 22 8 -0.880198
 "O23" "oh" 0 1 131072 23 8 -0.649799
 "C24" "c3" 0 1 131072 24 6 0.256337
 "N25" "nb" 0 1 131072 25 7 -0.721062
 "O26" "oh" 0 1 131072 26 8 -0.609422
 "C27" "c" 0 1 131072 27 6 0.568009
 "C28" "ca" 0 1 131072 28 6 0.411756
 "C29" "c3" 0 1 131072 29 6 0.109439
 "C30" "ca" 0 1 131072 30 6 0.011832
 "O31" "o" 0 1 131072 31 8 -0.598987
 "O32" "os" 0 1 131072 32 8 -0.501110
 "C33" "ca" 0 1 131072 33 6 0.055711
 "C34" "c3" 0 1 131072 34 6 0.521799
 "C35" "ca" 0 1 131072 35 6 0.365409
 "N36" "na" 0 1 131072 36 7 -0.546122
 "O37" "os" 0 1 131072 37 8 -0.577184
 "C38" "ca" 0 1 131072 38 6 0.618454
 "N39" "n8" 0 1 131072 39 7 -0.773887
 "C40" "ca" 0 1 131072 40 6 0.203898
 "C41" "c3" 0 1 131072 41 6 -0.255304
 "N42" "nb" 0 1 131072 42 7 -0.598503
 "C43" "ca" 0 1 131072 43 6 0.061380
 "C44" "cc" 0 1 131072 44 6 0.238863
 "C45" "c3" 0 1 131072 45 6 -0.243728
 "C46" "ca" 0 1 131072 46 6 -0.134528
 "N47" "na" 0 1 131072 47 7 -0.198549
 "C48" "ca" 0 1 131072 48 6 -0.085447
 "N49" "na" 0 1 131072 49 7 0.299257
 "H50" "h1" 0 1 131072 50 1 0.003241
 "H51" "h1" 0 1 131072 51 1 0.003241
 "H52" "h1" 0 1 131072 52 1 0.019051
 "H53" "ho" 0 1 131072 53 1 0.449672
 "H54" "h1" 0 1 131072 54 1 0.096829
 "H55" "ho" 0 1 131072 55 1 0.464401
 "H56" "h1" 0 1 131072 56 1 -0.008089
 "H57" "ho" 0 1 131072 57 1 0.537857
 "H58" "h1" 0 1 131072 58 1 0.143882
 "H59" "h1" 0 1 131072 59 1 0.143882
 "H60" "h2" 0 1 131072 60 1 0.107786
 "H61" "h1" 0 1 131072 61 1 0.058516
 "H62" "ho" 0 1 131072 62 1 0.390553
 "H63" "h1" 0 1 131072 63 1 -0.050657
 "H64" "ho" 0 1 131072 64 1 0.398368
 "H65" "h1" 0 1 131072 65 1 0.073791
 "H66" "h1" 0 1 131072 66 1 -0.054940
 "H67" "h1" 0 1 131072 67 1 -0.054940
 "H68" "hn" 0 1 131072 68 1 0.355762
 "H69" "hn" 0 1 131072 69 1 0.372174
 "H70" "hc" 0 1 131072 70 1 0.072484
 "H71" "hc" 0 1 131072 71 1 0.072484
 "H72" "hc" 0 1 131072 72 1 0.072484
 "H73" "h5" 0 1 131072 73 1 0.125195
 "H74" "hc" 0 1 131072 74 1 0.074333
 "H75" "hc" 0 1 131072 75 1 0.074333
 "H76" "hc" 0 1 131072 76 1 0.074333
 "C77" "ca" 0 1 131072 77 6 -0.314324
 "C78" "ca" 0 1 131072 78 6 -0.503194
 "H79" "ha" 0 1 131072 79 1 0.205235
 "H80" "ha" 0 1 131072 80 1 0.240084
 "N81" "ns" 0 1 131072 81 7 -0.562186
 "H82" "hn" 0 1 131072 82 1 0.355659
 "C83" "ca" 0 1 131072 83 6 0.580384
 "H84" "h5" 0 1 131072 84 1 0.014474
 "H85" "hn" 0 1 131072 85 1 0.331267
 "H86" "hn" 0 1 131072 86 1 0.246377
!entry.FAD.unit.atomspertinfo table  str pname  str ptype  int ptypex  int pelmnt  dbl pchg
 "P1" "p5" 0 -1 0.0
 "P2" "p5" 0 -1 0.0
 "O3" "o" 0 -1 0.0
 "O4" "o" 0 -1 0.0
 "O5" "os" 0 -1 0.0
 "C6" "c3" 0 -1 0.0
 "O7" "os" 0 -1 0.0
 "C8" "c3" 0 -1 0.0
 "O9" "oh" 0 -1 0.0
 "C10" "c3" 0 -1 0.0
 "O11" "oh" 0 -1 0.0
 "C12" "c3" 0 -1 0.0
 "O13" "oh" 0 -1 0.0
 "C14" "c3" 0 -1 0.0
 "C15" "c3" 0 -1 0.0
 "N16" "ns" 0 -1 0.0
 "N17" "nb" 0 -1 0.0
 "O18" "o" 0 -1 0.0
 "C19" "c" 0 -1 0.0
 "C20" "c3" 0 -1 0.0
 "O21" "o" 0 -1 0.0
 "O22" "o" 0 -1 0.0
 "O23" "oh" 0 -1 0.0
 "C24" "c3" 0 -1 0.0
 "N25" "nb" 0 -1 0.0
 "O26" "oh" 0 -1 0.0
 "C27" "c" 0 -1 0.0
 "C28" "ca" 0 -1 0.0
 "C29" "c3" 0 -1 0.0
 "C30" "ca" 0 -1 0.0
 "O31" "o" 0 -1 0.0
 "O32" "os" 0 -1 0.0
 "C33" "ca" 0 -1 0.0
 "C34" "c3" 0 -1 0.0
 "C35" "ca" 0 -1 0.0
 "N36" "na" 0 -1 0.0
 "O37" "os" 0 -1 0.0
 "C38" "ca" 0 -1 0.0
 "N39" "n8" 0 -1 0.0
 "C40" "ca" 0 -1 0.0
 "C41" "c3" 0 -1 0.0
 "N42" "nb" 0 -1 0.0
 "C43" "ca" 0 -1 0.0
 "C44" "cc" 0 -1 0.0
 "C45" "c3" 0 -1 0.0
 "C46" "ca" 0 -1 0.0
 "N47" "na" 0 -1 0.0
 "C48" "ca" 0 -1 0.0
 "N49" "na" 0 -1 0.0
 "H50" "h1" 0 -1 0.0
 "H51" "h1" 0 -1 0.0
 "H52" "h1" 0 -1 0.0
 "H53" "ho" 0 -1 0.0
 "H54" "h1" 0 -1 0.0
 "H55" "ho" 0 -1 0.0
 "H56" "h1" 0 -1 0.0
 "H57" "ho" 0 -1 0.0
 "H58" "h1" 0 -1 0.0
 "H59" "h1" 0 -1 0.0
 "H60" "h2" 0 -1 0.0
 "H61" "h1" 0 -1 0.0
 "H62" "ho" 0 -1 0.0
 "H63" "h1" 0 -1 0.0
 "H64" "ho" 0 -1 0.0
 "H65" "h1" 0 -1 0.0
 "H66" "h1" 0 -1 0.0
 "H67" "h1" 0 -1 0.0
 "H68" "hn" 0 -1 0.0
 "H69" "hn" 0 -1 0.0
 "H70" "hc" 0 -1 0.0
 "H71" "hc" 0 -1 0.0
 "H72" "hc" 0 -1 0.0
 "H73" "h5" 0 -1 0.0
 "H74" "hc" 0 -1 0.0
 "H75" "hc" 0 -1 0.0
 "H76" "hc" 0 -1 0.0
 "C77" "ca" 0 -1 0.0
 "C78" "ca" 0 -1 0.0
 "H79" "ha" 0 -1 0.0
 "H80" "ha" 0 -1 0.0
 "N81" "ns" 0 -1 0.0
 "H82" "hn" 0 -1 0.0
 "C83" "ca" 0 -1 0.0
 "H84" "h5" 0 -1 0.0
 "H85" "hn" 0 -1 0.0
 "H86" "hn" 0 -1 0.0
!entry.FAD.unit.boundbox array dbl
 -1.000000
 0.0
 0.0
 0.0
!entry.FAD.unit.childsequence single int
 2
!entry.FAD.unit.connect array int
 0
 0
!entry.FAD.unit.connectivity table  int atom1x  int atom2x  int flags
 1 3 4
 1 4 4
 1 5 1
 1 7 1
 2 5 1
 2 18 4
 2 22 4
 2 37 1
 6 7 1
 6 8 1
 6 50 1
 6 51 1
 8 9 1
 8 10 1
 8 52 1
 9 53 1
 10 11 1
 10 12 1
 10 54 1
 11 55 1
 12 13 1
 12 14 1
 12 56 1
 13 57 1
 14 49 1
 14 58 1
 14 59 1
 15 20 1
 15 32 1
 15 47 1
 15 60 1
 16 19 4
 16 48 1
 16 86 1
 17 38 4
 17 83 4
 19 21 2
 19 81 4
 20 23 1
 20 24 1
 20 61 1
 23 62 1
 24 26 1
 24 29 1
 24 63 1
 25 28 4
 25 83 4
 26 64 1
 27 30 1
 27 31 2
 27 81 4
 28 33 4
 28 47 4
 29 32 1
 29 34 1
 29 65 1
 30 36 4
 30 48 4
 33 38 4
 33 42 4
 34 37 1
 34 66 1
 34 67 1
 35 36 4
 35 46 4
 35 78 4
 36 85 1
 38 39 1
 39 68 1
 39 69 1
 40 41 1
 40 43 4
 40 78 4
 41 70 1
 41 71 1
 41 72 1
 42 44 4
 43 45 1
 43 77 4
 44 47 4
 44 73 1
 45 74 1
 45 75 1
 45 76 1
 46 49 4
 46 77 4
 48 49 4
 77 80 1
 78 79 1
 81 82 1
 83 84 1
!entry.FAD.unit.hierarchy table  str abovetype  int abovex  str belowtype  int belowx
 "U" 0 "R" 1
 "R" 1 "A" 1
 "R" 1 "A" 2
 "R" 1 "A" 3
 "R" 1 "A" 4
 "R" 1 "A" 5
 "R" 1 "A" 6
 "R" 1 "A" 7
 "R" 1 "A" 8
 "R" 1 "A" 9
 "R" 1 "A" 10
 "R" 1 "A" 11
 "R" 1 "A" 12
 "R" 1 "A" 13
 "R" 1 "A" 14
 "R" 1 "A" 15
 "R" 1 "A" 16
 "R" 1 "A" 17
 "R" 1 "A" 18
 "R" 1 "A" 19
 "R" 1 "A" 20
 "R" 1 "A" 21
 "R" 1 "A" 22
 "R" 1 "A" 23
 "R" 1 "A" 24
 "R" 1 "A" 25
 "R" 1 "A" 26
 "R" 1 "A" 27
 "R" 1 "A" 28
 "R" 1 "A" 29
 "R" 1 "A" 30
 "R" 1 "A" 31
 "R" 1 "A" 32
 "R" 1 "A" 33
 "R" 1 "A" 34
 "R" 1 "A" 35
 "R" 1 "A" 36
 "R" 1 "A" 37
 "R" 1 "A" 38
 "R" 1 "A" 39
 "R" 1 "A" 40
 "R" 1 "A" 41
 "R" 1 "A" 42
 "R" 1 "A" 43
 "R" 1 "A" 44
 "R" 1 "A" 45
 "R" 1 "A" 46
 "R" 1 "A" 47
 "R" 1 "A" 48
 "R" 1 "A" 49
 "R" 1 "A" 50
 "R" 1 "A" 51
 "R" 1 "A" 52
 "R" 1 "A" 53
 "R" 1 "A" 54
 "R" 1 "A" 55
 "R" 1 "A" 56
 "R" 1 "A" 57
 "R" 1 "A" 58
 "R" 1 "A" 59
 "R" 1 "A" 60
 "R" 1 "A" 61
 "R" 1 "A" 62
 "R" 1 "A" 63
 "R" 1 "A" 64
 "R" 1 "A" 65
 "R" 1 "A" 66
 "R" 1 "A" 67
 "R" 1 "A" 68
 "R" 1 "A" 69
 "R" 1 "A" 70
 "R" 1 "A" 71
 "R" 1 "A" 72
 "R" 1 "A" 73
 "R" 1 "A" 74
 "R" 1 "A" 75
 "R" 1 "A" 76
 "R" 1 "A" 77
 "R" 1 "A" 78
 "R" 1 "A" 79
 "R" 1 "A" 80
 "R" 1 "A" 81
 "R" 1 "A" 82
 "R" 1 "A" 83
 "R" 1 "A" 84
 "R" 1 "A" 85
 "R" 1 "A" 86
!entry.FAD.unit.name single str
 "FAD"
!entry.FAD.unit.positions table  dbl x  dbl y  dbl z
 0.498126 -4.716825 -0.107647
 1.011940 -3.010598 2.429358
 1.018837 -6.101971 -0.103535
 1.077321 -3.683940 -1.038135
 0.470260 -4.153551 1.408409
 -1.731327 -4.175726 -1.505699
 -1.135118 -4.767700 -0.368959
 -2.368857 -2.811015 -1.224644
 -3.544769 -2.909338 -0.399919
 -1.367719 -1.882290 -0.528821
 -0.361461 -1.518796 -1.455317
 -1.959734 -0.630389 0.117991
 -0.990278 -0.021395 0.961323
 -2.453722 0.392427 -0.912693
 4.456222 1.271781 1.118130
 -5.105327 -0.632312 -0.935092
 8.119750 2.956627 -2.113082
 1.395463 -3.664563 3.697633
 -6.330220 -1.193035 -1.222942
 3.304954 2.090512 0.533669
 -6.481183 -2.400014 -1.354229
 0.007415 -1.884917 2.430832
 2.771183 2.909568 1.555761
 2.293607 0.998371 0.151217
 6.384037 3.102162 -0.454515
 1.002581 1.557578 0.142720
 -7.261817 1.113197 -1.175247
 6.293609 1.772800 -0.570646
 2.533282 -0.076150 1.226264
 -5.943972 1.590007 -0.918603
 -8.261982 1.818888 -1.292468
 3.909818 0.103247 1.656535
 7.063408 0.965311 -1.409155
 2.296341 -1.474731 0.701322
 -4.578367 3.388454 -0.136562
 -5.702520 2.980239 -0.867619
 2.373251 -2.466337 1.714833
 8.014406 1.623875 -2.206458
 8.837412 0.954856 -3.046092
 -3.311156 5.083184 1.070896
 -3.214938 6.488839 1.601486
 6.713639 -0.361532 -1.271686
 -2.267740 4.171489 1.258345
 5.758362 -0.349882 -0.374543
 -1.013672 4.555541 1.998889
 -3.519752 2.482851 0.036920
 5.448883 0.909948 0.085246
 -4.897598 0.720583 -0.790136
 -3.632209 1.173561 -0.521768
 -2.512477 -4.858092 -1.861287
 -1.003198 -4.047255 -2.310039
 -2.641279 -2.375799 -2.196448
 -4.217287 -3.445419 -0.842028
 -0.946987 -2.443931 0.303310
 0.291474 -2.269661 -1.429240
 -2.804902 -0.945154 0.736908
 -0.608695 -0.731332 1.572998
 -2.694274 -0.117748 -1.845518
 -1.647234 1.086254 -1.140990
 4.978978 1.839139 1.889831
 3.631545 2.693902 -0.316736
 1.809825 2.879499 1.419904
 2.546992 0.592685 -0.836848
 0.311966 0.879517 0.351231
 1.884701 0.103801 2.085535
 3.037474 -1.723993 -0.060383
 1.328569 -1.479724 0.208052
 8.674621 -0.021363 -3.218851
 9.404646 1.481371 -3.687079
 -2.341496 7.009105 1.198690
 -4.099601 7.072303 1.346234
 -3.110035 6.499448 2.690186
 5.243692 -1.213011 0.010053
 -0.459582 5.340865 1.475854
 -1.233653 4.939008 2.999136
 -0.351615 3.697080 2.107857
 -2.398354 2.876492 0.749018
 -4.457113 4.668775 0.387538
 -5.273699 5.367768 0.241257
 -1.611612 2.158188 0.925311
 -7.352392 -0.282830 -1.335110
 -8.267654 -0.655309 -1.539671
 7.317666 3.604012 -1.257697
 7.449954 4.680431 -1.221049
 -6.548007 3.516481 -0.734457
 -4.396549 -1.328524 -0.680262
!entry.FAD.unit.residueconnect table  int c1x  int c2x  int c3x  int c4x  int c5x  int c6x
 0 0 0 0 0 0
!entry.FAD.unit.residues table  str name  int seq  int childseq  int startatomx  str restype  int imagingx
 "FAD" 1 87 1 "?" 0
!entry.FAD.unit.residuesPdbSequenceNumber array int
 0
!entry.FAD.unit.solventcap array dbl
 -1.000000
 0.0
 0.0
 0.0
!entry.FAD.unit.velocities table  dbl x  dbl y  dbl z
 0.0 0.0 0.0
 0.0 0.0 0.0
 0.0 0.0 0.0
 0.0 0.0 0.0
 0.0 0.0 0.0
 0.0 0.0 0.0
 0.0 0.0 0.0
 0.0 0.0 0.0
 0.0 0.0 0.0
 0.0 0.0 0.0
 0.0 0.0 0.0
 0.0 0.0 0.0
 0.0 0.0 0.0
 0.0 0.0 0.0
 0.0 0.0 0.0
 0.0 0.0 0.0
 0.0 0.0 0.0
 0.0 0.0 0.0
 0.0 0.0 0.0
 0.0 0.0 0.0
 0.0 0.0 0.0
 0.0 0.0 0.0
 0.0 0.0 0.0
 0.0 0.0 0.0
 0.0 0.0 0.0
 0.0 0.0 0.0
 0.0 0.0 0.0
 0.0 0.0 0.0
 0.0 0.0 0.0
 0.0 0.0 0.0
 0.0 0.0 0.0
 0.0 0.0 0.0
 0.0 0.0 0.0
 0.0 0.0 0.0
 0.0 0.0 0.0
 0.0 0.0 0.0
 0.0 0.0 0.0
 0.0 0.0 0.0
 0.0 0.0 0.0
 0.0 0.0 0.0
 0.0 0.0 0.0
 0.0 0.0 0.0
 0.0 0.0 0.0
 0.0 0.0 0.0
 0.0 0.0 0.0
 0.0 0.0 0.0
 0.0 0.0 0.0
 0.0 0.0 0.0
 0.0 0.0 0.0
 0.0 0.0 0.0
 0.0 0.0 0.0
 0.0 0.0 0.0
 0.0 0.0 0.0
 0.0 0.0 0.0
 0.0 0.0 0.0
 0.0 0.0 0.0
 0.0 0.0 0.0
 0.0 0.0 0.0
 0.0 0.0 0.0
 0.0 0.0 0.0
 0.0 0.0 0.0
 0.0 0.0 0.0
 0.0 0.0 0.0
 0.0 0.0 0.0
 0.0 0.0 0.0
 0.0 0.0 0.0
 0.0 0.0 0.0
 0.0 0.0 0.0
 0.0 0.0 0.0
 0.0 0.0 0.0
 0.0 0.0 0.0
 0.0 0.0 0.0
 0.0 0.0 0.0
 0.0 0.0 0.0
 0.0 0.0 0.0
 0.0 0.0 0.0
 0.0 0.0 0.0
 0.0 0.0 0.0
 0.0 0.0 0.0
 0.0 0.0 0.0
 0.0 0.0 0.0
 0.0 0.0 0.0
 0.0 0.0 0.0
 0.0 0.0 0.0
 0.0 0.0 0.0
 0.0 0.0 0.0
!entry.FAD.unit.VFFDT table  str name
 "!!!<sybyl_atom_type>"
 "!!! P.3"
 "!!! P.3"
 "!!! O.co2"
 "!!! O.co2"
 "!!! O.3"
 "!!! C.3"
 "!!! O.3"
 "!!! C.3"
 "!!! O.3"
 "!!! C.3"
 "!!! O.3"
 "!!! C.3"
 "!!! O.3"
 "!!! C.3"
 "!!! C.3"
 "!!! N.am"
 "!!! N.ar"
 "!!! O.co2"
 "!!! C.2"
 "!!! C.3"
 "!!! O.2"
 "!!! O.co2"
 "!!! O.3"
 "!!! C.3"
 "!!! N.ar"
 "!!! O.3"
 "!!! C.2"
 "!!! C.ar"
 "!!! C.3"
 "!!! C.ar"
 "!!! O.2"
 "!!! O.3"
 "!!! C.ar"
 "!!! C.3"
 "!!! C.ar"
 "!!! N.ar"
 "!!! O.3"
 "!!! C.ar"
 "!!! N.pl3"
 "!!! C.ar"
 "!!! C.3"
 "!!! N.ar"
 "!!! C.ar"
 "!!! C.ar"
 "!!! C.3"
 "!!! C.ar"
 "!!! N.ar"
 "!!! C.ar"
 "!!! N.ar"
 "!!! H"
 "!!! H"
 "!!! H"
 "!!! H"
 "!!! H"
 "!!! H"
 "!!! H"
 "!!! H"
 "!!! H"
 "!!! H"
 "!!! H"
 "!!! H"
 "!!! H"
 "!!! H"
 "!!! H"
 "!!! H"
 "!!! H"
 "!!! H"
 "!!! H"
 "!!! H"
 "!!! H"
 "!!! H"
 "!!! H"
 "!!! H"
 "!!! H"
 "!!! H"
 "!!! H"
 "!!! C.ar"
 "!!! C.ar"
 "!!! H"
 "!!! H"
 "!!! N.am"
 "!!! H"
 "!!! C.ar"
 "!!! H"
 "!!! H"
 "!!! H"
 "!!!<sybyl_bond_type>"
 "!!! 1 3 ar"
 "!!! 1 4 ar"
 "!!! 1 5 1"
 "!!! 1 7 1"
 "!!! 2 5 1"
 "!!! 2 18 ar"
 "!!! 2 22 ar"
 "!!! 2 37 1"
 "!!! 6 7 1"
 "!!! 6 8 1"
 "!!! 6 50 1"
 "!!! 6 51 1"
 "!!! 8 9 1"
 "!!! 8 10 1"
 "!!! 8 52 1"
 "!!! 9 53 1"
 "!!! 10 11 1"
 "!!! 10 12 1"
 "!!! 10 54 1"
 "!!! 11 55 1"
 "!!! 12 13 1"
 "!!! 12 14 1"
 "!!! 12 56 1"
 "!!! 13 57 1"
 "!!! 14 49 1"
 "!!! 14 58 1"
 "!!! 14 59 1"
 "!!! 15 20 1"
 "!!! 15 32 1"
 "!!! 15 47 1"
 "!!! 15 60 1"
 "!!! 16 19 am"
 "!!! 16 48 1"
 "!!! 16 86 1"
 "!!! 17 38 ar"
 "!!! 17 83 ar"
 "!!! 19 21 2"
 "!!! 19 81 am"
 "!!! 20 23 1"
 "!!! 20 24 1"
 "!!! 20 61 1"
 "!!! 23 62 1"
 "!!! 24 26 1"
 "!!! 24 29 1"
 "!!! 24 63 1"
 "!!! 25 28 ar"
 "!!! 25 83 ar"
 "!!! 26 64 1"
 "!!! 27 30 1"
 "!!! 27 31 2"
 "!!! 27 81 am"
 "!!! 28 33 ar"
 "!!! 28 47 ar"
 "!!! 29 32 1"
 "!!! 29 34 1"
 "!!! 29 65 1"
 "!!! 30 36 ar"
 "!!! 30 48 ar"
 "!!! 33 38 ar"
 "!!! 33 42 ar"
 "!!! 34 37 1"
 "!!! 34 66 1"
 "!!! 34 67 1"
 "!!! 35 36 ar"
 "!!! 35 46 ar"
 "!!! 35 78 ar"
 "!!! 36 85 1"
 "!!! 38 39 1"
 "!!! 39 68 1"
 "!!! 39 69 1"
 "!!! 40 41 1"
 "!!! 40 43 ar"
 "!!! 40 78 ar"
 "!!! 41 70 1"
 "!!! 41 71 1"
 "!!! 41 72 1"
 "!!! 42 44 ar"
 "!!! 43 45 1"
 "!!! 43 77 ar"
 "!!! 44 47 ar"
 "!!! 44 73 1"
 "!!! 45 74 1"
 "!!! 45 75 1"
 "!!! 45 76 1"
 "!!! 46 49 ar"
 "!!! 46 77 ar"
 "!!! 48 49 ar"
 "!!! 77 80 1"
 "!!! 78 79 1"
 "!!! 81 82 1"
 "!!! 83 84 1"
