# Supplementary material for: FNR-like unit interacts with C-terminal related residues trigger nNOS reductase domain conformational flexibility change
Source: Front Neurosci. 2026 Feb 11;20:1751011. doi: 10.3389/fnins.2026.1751011 (PMC12932508; doi:10.3389/fnins.2026.1751011)
Supplement: Supplementary file 2 [file Data_Sheet_2.zip › cofactor_parameters/FMN.off]

!!index array str
 "FMN"
!entry.FMN.unit.atoms table  str name  str type  int typex  int resx  int flags  int seq  int elmnt  dbl chg
 "P1" "p5" 0 1 131072 1 15 1.209299
 "O2" "o" 0 1 131072 2 8 -0.776561
 "O3" "o" 0 1 131072 3 8 -0.808698
 "O4" "oh" 0 1 131072 4 8 -0.681071
 "C5" "c3" 0 1 131072 5 6 0.216756
 "O6" "os" 0 1 131072 6 8 -0.531470
 "C7" "c3" 0 1 131072 7 6 0.181446
 "O8" "oh" 0 1 131072 8 8 -0.567123
 "C9" "c3" 0 1 131072 9 6 -0.163235
 "O10" "oh" 0 1 131072 10 8 -0.615897
 "C11" "c3" 0 1 131072 11 6 0.295552
 "O12" "oh" 0 1 131072 12 8 -0.645213
 "C13" "c3" 0 1 131072 13 6 -0.110345
 "N14" "nc" 0 1 131072 14 7 -0.613942
 "C15" "c" 0 1 131072 15 6 0.862039
 "O16" "o" 0 1 131072 16 8 -0.601272
 "C17" "c" 0 1 131072 17 6 0.658379
 "C18" "cd" 0 1 131072 18 6 0.218168
 "O19" "o" 0 1 131072 19 8 -0.552287
 "C20" "ca" 0 1 131072 20 6 0.569113
 "N21" "n2" 0 1 131072 21 7 -0.565284
 "C22" "ca" 0 1 131072 22 6 0.165462
 "C23" "c3" 0 1 131072 23 6 -0.251859
 "C24" "ca" 0 1 131072 24 6 0.179304
 "C25" "c3" 0 1 131072 25 6 -0.335939
 "C26" "ca" 0 1 131072 26 6 -0.145664
 "C27" "cd" 0 1 131072 27 6 0.224538
 "N28" "nh" 0 1 131072 28 7 0.126771
 "H29" "h1" 0 1 131072 29 1 0.040272
 "H30" "h1" 0 1 131072 30 1 0.040272
 "H31" "h1" 0 1 131072 31 1 0.078097
 "H32" "ho" 0 1 131072 32 1 0.375215
 "H33" "h1" 0 1 131072 33 1 0.131512
 "H34" "ho" 0 1 131072 34 1 0.445203
 "H35" "h1" 0 1 131072 35 1 0.047751
 "H36" "ho" 0 1 131072 36 1 0.379164
 "H37" "h1" 0 1 131072 37 1 0.102985
 "H38" "h1" 0 1 131072 38 1 0.102985
 "H39" "hc" 0 1 131072 39 1 0.087299
 "H40" "hc" 0 1 131072 40 1 0.087299
 "H41" "hc" 0 1 131072 41 1 0.087299
 "H42" "hc" 0 1 131072 42 1 0.111369
 "H43" "hc" 0 1 131072 43 1 0.111369
 "H44" "hc" 0 1 131072 44 1 0.111369
 "N45" "ns" 0 1 131072 45 7 -0.685590
 "H46" "hn" 0 1 131072 46 1 0.371541
 "C47" "ca" 0 1 131072 47 6 -0.321239
 "C48" "ca" 0 1 131072 48 6 -0.446345
 "H49" "ha" 0 1 131072 49 1 0.208213
 "H50" "ha" 0 1 131072 50 1 0.224833
 "H51" "ho" 0 1 131072 51 1 0.368151
!entry.FMN.unit.atomspertinfo table  str pname  str ptype  int ptypex  int pelmnt  dbl pchg
 "P1" "p5" 0 -1 0.0
 "O2" "o" 0 -1 0.0
 "O3" "o" 0 -1 0.0
 "O4" "oh" 0 -1 0.0
 "C5" "c3" 0 -1 0.0
 "O6" "os" 0 -1 0.0
 "C7" "c3" 0 -1 0.0
 "O8" "oh" 0 -1 0.0
 "C9" "c3" 0 -1 0.0
 "O10" "oh" 0 -1 0.0
 "C11" "c3" 0 -1 0.0
 "O12" "oh" 0 -1 0.0
 "C13" "c3" 0 -1 0.0
 "N14" "nc" 0 -1 0.0
 "C15" "c" 0 -1 0.0
 "O16" "o" 0 -1 0.0
 "C17" "c" 0 -1 0.0
 "C18" "cd" 0 -1 0.0
 "O19" "o" 0 -1 0.0
 "C20" "ca" 0 -1 0.0
 "N21" "n2" 0 -1 0.0
 "C22" "ca" 0 -1 0.0
 "C23" "c3" 0 -1 0.0
 "C24" "ca" 0 -1 0.0
 "C25" "c3" 0 -1 0.0
 "C26" "ca" 0 -1 0.0
 "C27" "cd" 0 -1 0.0
 "N28" "nh" 0 -1 0.0
 "H29" "h1" 0 -1 0.0
 "H30" "h1" 0 -1 0.0
 "H31" "h1" 0 -1 0.0
 "H32" "ho" 0 -1 0.0
 "H33" "h1" 0 -1 0.0
 "H34" "ho" 0 -1 0.0
 "H35" "h1" 0 -1 0.0
 "H36" "ho" 0 -1 0.0
 "H37" "h1" 0 -1 0.0
 "H38" "h1" 0 -1 0.0
 "H39" "hc" 0 -1 0.0
 "H40" "hc" 0 -1 0.0
 "H41" "hc" 0 -1 0.0
 "H42" "hc" 0 -1 0.0
 "H43" "hc" 0 -1 0.0
 "H44" "hc" 0 -1 0.0
 "N45" "ns" 0 -1 0.0
 "H46" "hn" 0 -1 0.0
 "C47" "ca" 0 -1 0.0
 "C48" "ca" 0 -1 0.0
 "H49" "ha" 0 -1 0.0
 "H50" "ha" 0 -1 0.0
 "H51" "ho" 0 -1 0.0
!entry.FMN.unit.boundbox array dbl
 -1.000000
 0.0
 0.0
 0.0
!entry.FMN.unit.childsequence single int
 2
!entry.FMN.unit.connect array int
 0
 0
!entry.FMN.unit.connectivity table  int atom1x  int atom2x  int flags
 1 2 4
 1 3 4
 1 4 1
 1 6 1
 4 51 1
 5 6 1
 5 7 1
 5 29 1
 5 30 1
 7 8 1
 7 9 1
 7 31 1
 8 32 1
 9 10 1
 9 11 1
 9 33 1
 10 34 1
 11 12 1
 11 13 1
 11 35 1
 12 36 1
 13 28 1
 13 37 1
 13 38 1
 14 15 1
 14 27 2
 15 16 2
 15 45 4
 17 18 1
 17 19 2
 17 45 4
 18 21 2
 18 27 1
 20 21 1
 20 26 4
 20 48 4
 22 23 1
 22 24 4
 22 48 4
 23 39 1
 23 40 1
 23 41 1
 24 25 1
 24 47 4
 25 42 1
 25 43 1
 25 44 1
 26 28 1
 26 47 4
 27 28 1
 45 46 1
 47 50 1
 48 49 1
!entry.FMN.unit.hierarchy table  str abovetype  int abovex  str belowtype  int belowx
 "U" 0 "R" 1
 "R" 1 "A" 1
 "R" 1 "A" 2
 "R" 1 "A" 3
 "R" 1 "A" 4
 "R" 1 "A" 5
 "R" 1 "A" 6
 "R" 1 "A" 7
 "R" 1 "A" 8
 "R" 1 "A" 9
 "R" 1 "A" 10
 "R" 1 "A" 11
 "R" 1 "A" 12
 "R" 1 "A" 13
 "R" 1 "A" 14
 "R" 1 "A" 15
 "R" 1 "A" 16
 "R" 1 "A" 17
 "R" 1 "A" 18
 "R" 1 "A" 19
 "R" 1 "A" 20
 "R" 1 "A" 21
 "R" 1 "A" 22
 "R" 1 "A" 23
 "R" 1 "A" 24
 "R" 1 "A" 25
 "R" 1 "A" 26
 "R" 1 "A" 27
 "R" 1 "A" 28
 "R" 1 "A" 29
 "R" 1 "A" 30
 "R" 1 "A" 31
 "R" 1 "A" 32
 "R" 1 "A" 33
 "R" 1 "A" 34
 "R" 1 "A" 35
 "R" 1 "A" 36
 "R" 1 "A" 37
 "R" 1 "A" 38
 "R" 1 "A" 39
 "R" 1 "A" 40
 "R" 1 "A" 41
 "R" 1 "A" 42
 "R" 1 "A" 43
 "R" 1 "A" 44
 "R" 1 "A" 45
 "R" 1 "A" 46
 "R" 1 "A" 47
 "R" 1 "A" 48
 "R" 1 "A" 49
 "R" 1 "A" 50
 "R" 1 "A" 51
!entry.FMN.unit.name single str
 "FMN"
!entry.FMN.unit.positions table  dbl x  dbl y  dbl z
 5.823522 -0.003549 -1.149327
 6.624467 -0.615310 -2.237181
 5.447645 1.441991 -1.120379
 6.541050 -0.408958 0.269286
 3.262636 -0.332071 -0.441359
 4.415739 -0.887053 -1.035360
 3.027884 -0.887804 0.956879
 4.069154 -0.375221 1.823854
 1.691764 -0.466929 1.583462
 1.636283 0.948613 1.749963
 0.459509 -0.873778 0.779600
 0.546946 -2.259417 0.521187
 -0.815163 -0.508088 1.558257
 -2.301990 -2.455798 0.388266
 -3.079170 -3.511580 -0.023640
 -2.739491 -4.671887 0.088916
 -4.859809 -1.974945 -0.874614
 -3.960351 -0.859728 -0.452686
 -5.940857 -1.828616 -1.400306
 -3.466821 1.367632 -0.344903
 -4.307870 0.363466 -0.705064
 -2.980745 3.750427 -0.366112
 -3.359746 5.157014 -0.736319
 -1.754334 3.482815 0.303092
 -0.811726 4.605966 0.625536
 -2.259197 1.114915 0.352853
 -2.727054 -1.226337 0.213510
 -1.965406 -0.196064 0.691284
 2.405327 -0.608623 -1.061424
 3.333377 0.757517 -0.407462
 3.078422 -1.977108 0.915382
 4.157825 -0.966083 2.580001
 1.625566 -0.959362 2.566685
 2.519686 1.228493 2.025731
 0.459596 -0.294848 -0.153227
 -0.362033 -2.602573 0.419266
 -0.640577 0.355365 2.189790
 -1.099152 -1.346994 2.190656
 -3.415458 5.798855 0.146273
 -2.621822 5.604617 -1.406634
 -4.327538 5.184347 -1.234702
 -1.287957 5.340511 1.280037
 0.087792 4.241389 1.118177
 -0.514089 5.140452 -0.280011
 -4.327169 -3.216935 -0.604976
 -4.880148 -4.017234 -0.880718
 -1.411853 2.187411 0.654254
 -3.802615 2.693016 -0.678041
 -4.738145 2.844773 -1.200808
 -0.456746 2.015147 1.128603
 5.913538 -0.208868 0.979275
!entry.FMN.unit.residueconnect table  int c1x  int c2x  int c3x  int c4x  int c5x  int c6x
 0 0 0 0 0 0
!entry.FMN.unit.residues table  str name  int seq  int childseq  int startatomx  str restype  int imagingx
 "FMN" 1 52 1 "?" 0
!entry.FMN.unit.residuesPdbSequenceNumber array int
 0
!entry.FMN.unit.solventcap array dbl
 -1.000000
 0.0
 0.0
 0.0
!entry.FMN.unit.velocities table  dbl x  dbl y  dbl z
 0.0 0.0 0.0
 0.0 0.0 0.0
 0.0 0.0 0.0
 0.0 0.0 0.0
 0.0 0.0 0.0
 0.0 0.0 0.0
 0.0 0.0 0.0
 0.0 0.0 0.0
 0.0 0.0 0.0
 0.0 0.0 0.0
 0.0 0.0 0.0
 0.0 0.0 0.0
 0.0 0.0 0.0
 0.0 0.0 0.0
 0.0 0.0 0.0
 0.0 0.0 0.0
 0.0 0.0 0.0
 0.0 0.0 0.0
 0.0 0.0 0.0
 0.0 0.0 0.0
 0.0 0.0 0.0
 0.0 0.0 0.0
 0.0 0.0 0.0
 0.0 0.0 0.0
 0.0 0.0 0.0
 0.0 0.0 0.0
 0.0 0.0 0.0
 0.0 0.0 0.0
 0.0 0.0 0.0
 0.0 0.0 0.0
 0.0 0.0 0.0
 0.0 0.0 0.0
 0.0 0.0 0.0
 0.0 0.0 0.0
 0.0 0.0 0.0
 0.0 0.0 0.0
 0.0 0.0 0.0
 0.0 0.0 0.0
 0.0 0.0 0.0
 0.0 0.0 0.0
 0.0 0.0 0.0
 0.0 0.0 0.0
 0.0 0.0 0.0
 0.0 0.0 0.0
 0.0 0.0 0.0
 0.0 0.0 0.0
 0.0 0.0 0.0
 0.0 0.0 0.0
 0.0 0.0 0.0
 0.0 0.0 0.0
 0.0 0.0 0.0
!entry.FMN.unit.VFFDT table  str name
 "!!!<sybyl_atom_type>"
 "!!! P.3"
 "!!! O.co2"
 "!!! O.co2"
 "!!! O.3"
 "!!! C.3"
 "!!! O.3"
 "!!! C.3"
 "!!! O.3"
 "!!! C.3"
 "!!! O.3"
 "!!! C.3"
 "!!! O.3"
 "!!! C.3"
 "!!! N.2"
 "!!! C.2"
 "!!! O.2"
 "!!! C.2"
 "!!! C.2"
 "!!! O.2"
 "!!! C.ar"
 "!!! N.2"
 "!!! C.ar"
 "!!! C.3"
 "!!! C.ar"
 "!!! C.3"
 "!!! C.ar"
 "!!! C.2"
 "!!! N.pl3"
 "!!! H"
 "!!! H"
 "!!! H"
 "!!! H"
 "!!! H"
 "!!! H"
 "!!! H"
 "!!! H"
 "!!! H"
 "!!! H"
 "!!! H"
 "!!! H"
 "!!! H"
 "!!! H"
 "!!! H"
 "!!! H"
 "!!! N.am"
 "!!! H"
 "!!! C.ar"
 "!!! C.ar"
 "!!! H"
 "!!! H"
 "!!! H"
 "!!!<sybyl_bond_type>"
 "!!! 1 2 ar"
 "!!! 1 3 ar"
 "!!! 1 4 1"
 "!!! 1 6 1"
 "!!! 4 51 1"
 "!!! 5 6 1"
 "!!! 5 7 1"
 "!!! 5 29 1"
 "!!! 5 30 1"
 "!!! 7 8 1"
 "!!! 7 9 1"
 "!!! 7 31 1"
 "!!! 8 32 1"
 "!!! 9 10 1"
 "!!! 9 11 1"
 "!!! 9 33 1"
 "!!! 10 34 1"
 "!!! 11 12 1"
 "!!! 11 13 1"
 "!!! 11 35 1"
 "!!! 12 36 1"
 "!!! 13 28 1"
 "!!! 13 37 1"
 "!!! 13 38 1"
 "!!! 14 15 1"
 "!!! 14 27 2"
 "!!! 15 16 2"
 "!!! 15 45 am"
 "!!! 17 18 1"
 "!!! 17 19 2"
 "!!! 17 45 am"
 "!!! 18 21 2"
 "!!! 18 27 1"
 "!!! 20 21 1"
 "!!! 20 26 ar"
 "!!! 20 48 ar"
 "!!! 22 23 1"
 "!!! 22 24 ar"
 "!!! 22 48 ar"
 "!!! 23 39 1"
 "!!! 23 40 1"
 "!!! 23 41 1"
 "!!! 24 25 1"
 "!!! 24 47 ar"
 "!!! 25 42 1"
 "!!! 25 43 1"
 "!!! 25 44 1"
 "!!! 26 28 1"
 "!!! 26 47 ar"
 "!!! 27 28 1"
 "!!! 45 46 1"
 "!!! 47 50 1"
 "!!! 48 49 1"
