# Supplementary material for: FNR-like unit interacts with C-terminal related residues trigger nNOS reductase domain conformational flexibility change
Source: Front Neurosci. 2026 Feb 11;20:1751011. doi: 10.3389/fnins.2026.1751011 (PMC12932508; doi:10.3389/fnins.2026.1751011)
Supplement: Supplementary file 2 [file Data_Sheet_2.zip › cofactor_parameters/FMNH2.frcmod]

#FRCMOD file is generated by VFFDT program
MASS
p5          30.97000  1.53800 ; P from GAFF2
os          16.00000  0.46500 ; O from GAFF2
oh          16.00000  0.46500 ; O from GAFF2
o          16.00000  0.43400 ; O from GAFF2
ns          14.01000  0.53000 ; N from GAFF2
na          14.01000  0.53000 ; N from GAFF2
ho          1.00800  0.13500 ; H from GAFF2
hn          1.00800  0.16100 ; H from GAFF2
hc          1.00800  0.13500 ; H from GAFF2
ha          1.00800  0.13500 ; H from GAFF2
h1          1.00800  0.13500 ; H from GAFF2
ca          12.01000  0.36000 ; C from GAFF2
c3          12.01000  0.87800 ; C from GAFF2
c          12.01000  0.61600 ; C from GAFF2

BOND
p5-os          346.20000  1.61500  ; from GAFF2-MATCH
p5-oh          346.00000  1.61500  ; from GAFF2-MATCH
p5-o          529.50000  1.48700  ; from GAFF2-MATCH
os-c3          284.80000  1.43200  ; from GAFF2-MATCH
oh-ho          563.50000  0.97300  ; from GAFF2-MATCH
oh-c3          293.40000  1.42300  ; from GAFF2-MATCH
o-c          652.60000  1.21800  ; from GAFF2-MATCH
ns-hn          511.30000  1.01900  ; from GAFF2-ANALOG
ns-ca          412.70000  1.34000  ; from GAFF2-ANALOG
ns-c          412.70000  1.34000  ; from GAFF2-ANALOG
na-hn          535.10000  1.01000  ; from GAFF2-MATCH
na-ca          349.50000  1.38400  ; from GAFF2-MATCH
na-c3          262.90000  1.46300  ; from GAFF2-MATCH
hc-c3          375.90000  1.09700  ; from GAFF2-MATCH
ha-ca          395.70000  1.08600  ; from GAFF2-MATCH
h1-c3          375.90000  1.09700  ; from GAFF2-MATCH
ca-ca          378.60000  1.39800  ; from GAFF2-MATCH
ca-c3          250.30000  1.51600  ; from GAFF2-MATCH
ca-c          378.60000  1.39800  ; from GAFF2-MATCH
c3-c3          232.50000  1.53800  ; from GAFF2-MATCH

ANGL
p5-os-c3          83.30000  119.54  ; from GAFF2-MATCH
p5-oh-ho          59.00000  110.08  ; from GAFF2-MATCH
os-p5-oh          83.90000  101.94  ; from GAFF2-MATCH
os-p5-o          81.80000  115.46  ; from GAFF2-MATCH
os-c3-h1          62.40000  109.78  ; from GAFF2-MATCH
os-c3-c3          85.30000  107.97  ; from GAFF2-MATCH
oh-p5-o          83.60000  102.69  ; from GAFF2-MATCH
oh-c3-h1          62.50000  110.26  ; from GAFF2-MATCH
oh-c3-c3          84.60000  110.19  ; from GAFF2-MATCH
o-p5-o          85.50000  115.80  ; from GAFF2-MATCH
o-c-ns          106.60000  118.83  ; from GAFF2-ANALOG
o-c-ca          86.20000  122.60  ; from GAFF2-MATCH
ns-ca-na          113.30000  118.47  ; from GAFF2-ANALOG
ns-ca-ca          88.40000  124.55  ; from GAFF2-ANALOG
ns-c-ns          113.30000  118.47  ; from GAFF2-ANALOG
ns-c-ca          88.40000  124.55  ; from GAFF2-ANALOG
na-ca-ca          87.20000  118.34  ; from GAFF2-MATCH
na-ca-c          84.30000  117.81  ; from GAFF2-MATCH
na-c3-h1          61.50000  108.78  ; from GAFF2-MATCH
na-c3-c3          82.70000  112.88  ; from GAFF2-MATCH
ho-oh-c3          49.00000  107.26  ; from GAFF2-MATCH
hn-ns-ca          49.50000  119.38  ; from GAFF2-ANALOG
hn-ns-c          49.50000  119.38  ; from GAFF2-ANALOG
hn-na-ca          47.00000  125.54  ; from GAFF2-MATCH
hc-c3-hc          39.00000  107.58  ; from GAFF2-MATCH
hc-c3-ca          47.30000  110.47  ; from GAFF2-MATCH
ha-ca-ca          48.70000  119.88  ; from GAFF2-MATCH
h1-c3-h1          38.80000  108.46  ; from GAFF2-MATCH
h1-c3-c3          46.90000  109.56  ; from GAFF2-MATCH
ca-ns-c          68.20000  124.68  ; from GAFF2-ANALOG
ca-na-ca          67.30000  120.05  ; from GAFF2-MATCH
ca-na-c3          64.20000  124.36  ; from GAFF2-MATCH
ca-ca-ca          68.80000  120.02  ; from GAFF2-MATCH
ca-ca-c3          65.60000  120.77  ; from GAFF2-MATCH
ca-ca-c          68.80000  120.02  ; from GAFF2-MATCH
c3-c3-c3          64.90000  111.51  ; from GAFF2-MATCH
c-ns-c          68.20000  124.68  ; from GAFF2-ANALOG

DIHE
os-c3-c3-oh          1          1.010          0.000          -3  ; from GAFF2-MATCH
os-c3-c3-oh          1          0.000          0.000          -2  ; from GAFF2-MATCH
os-c3-c3-oh          1          0.020          180.000          1  ; from GAFF2-MATCH
os-c3-c3-h1          1          0.000          0.0          -3.  ; from GAFF2-MATCH
os-c3-c3-h1          1          0.250          0.0          1.  ; from GAFF2-MATCH
os-c3-c3-c3          9          1.400          0.000          3.000  ; from GAFF2-MATCH
oh-c3-c3-oh          1          0.900          0.000          -3  ; from GAFF2-MATCH
oh-c3-c3-oh          1          1.130          0.000          2  ; from GAFF2-MATCH
oh-c3-c3-na          9          1.400          0.000          3.000  ; from GAFF2-MATCH
oh-c3-c3-h1          1          0.000          0.0          -3.  ; from GAFF2-MATCH
oh-c3-c3-h1          1          0.250          0.0          1.  ; from GAFF2-MATCH
oh-c3-c3-c3          1          0.210          0.000          3  ; from GAFF2-MATCH
o-c-ns-hn          4          1.200          180.000          2.000  ; from GAFF2-ANALOG
o-c-ns-ca          4          1.200          180.000          2.000  ; from GAFF2-ANALOG
o-c-ns-c          4          1.200          180.000          2.000  ; from GAFF2-ANALOG
o-c-ca-na          4          4.000          180.000          2.000  ; from GAFF2-MATCH
o-c-ca-ca          1          0.5225          180.000          2  ; from GAFF2-MATCH
ns-ca-na-ca          4          1.200          180.000          2.000  ; from GAFF2-MATCH
ns-ca-na-c3          4          1.200          180.000          2.000  ; from GAFF2-MATCH
ns-c-ns-hn          4          1.200          180.000          2.000  ; from GAFF2-ANALOG
ns-c-ns-ca          4          1.200          180.000          2.000  ; from GAFF2-ANALOG
ns-c-ns-c          4          1.200          180.000          2.000  ; from GAFF2-ANALOG
ns-c-ca-na          4          4.000          180.000          2.000  ; from GAFF2-MATCH
ns-c-ca-ca          4          4.000          180.000          2.000  ; from GAFF2-MATCH
na-ca-ns-hn          4          1.200          180.000          2.000  ; from GAFF2-ANALOG
na-ca-ns-c          4          1.200          180.000          2.000  ; from GAFF2-ANALOG
na-ca-ca-ns          4          14.500          180.000          2.000  ; from GAFF2-MATCH
na-ca-ca-na          4          14.500          180.000          2.000  ; from GAFF2-MATCH
na-ca-ca-ha          4          14.500          180.000          2.000  ; from GAFF2-MATCH
na-ca-ca-ca          4          14.500          180.000          2.000  ; from GAFF2-MATCH
ho-oh-p5-os          3          1.600          0.000          3.000  ; from GAFF2-MATCH
ho-oh-p5-o          1          0.367          0.000          3  ; from GAFF2-MATCH
hc-c3-ca-ca          1          0.000          180.000          2  ; from GAFF2-MATCH
h1-c3-os-p5          1          0.217          0.000          3  ; from GAFF2-MATCH
h1-c3-oh-ho          1          0.113          0.000          3  ; from GAFF2-MATCH
h1-c3-na-ca          6          0.000          0.000          2.000  ; from GAFF2-MATCH
h1-c3-c3-oh          1          0.000          0.0          -3.  ; from GAFF2-MATCH
h1-c3-c3-oh          1          0.250          0.0          1.  ; from GAFF2-MATCH
h1-c3-c3-na          9          1.400          0.000          3.000  ; from GAFF2-MATCH
h1-c3-c3-h1          9          1.400          0.000          3.000  ; from GAFF2-MATCH
h1-c3-c3-c3          9          1.400          0.000          3.000  ; from GAFF2-MATCH
ca-ca-ns-hn          4          1.200          180.000          2.000  ; from GAFF2-ANALOG
ca-ca-ns-c          4          1.200          180.000          2.000  ; from GAFF2-ANALOG
ca-ca-na-hn          4          1.200          180.000          2.000  ; from GAFF2-MATCH
ca-ca-na-ca          4          1.200          180.000          2.000  ; from GAFF2-MATCH
ca-ca-na-c3          4          1.200          180.000          2.000  ; from GAFF2-MATCH
ca-ca-ca-na          4          14.500          180.000          2.000  ; from GAFF2-MATCH
ca-ca-ca-ha          4          14.500          180.000          2.000  ; from GAFF2-MATCH
ca-ca-ca-ca          4          14.500          180.000          2.000  ; from GAFF2-MATCH
ca-ca-ca-c3          4          14.500          180.000          2.000  ; from GAFF2-MATCH
ca-c-ns-hn          4          1.200          180.000          2.000  ; from GAFF2-ANALOG
ca-c-ns-c          4          1.200          180.000          2.000  ; from GAFF2-ANALOG
c3-os-p5-oh          1          0.250          0.0          -3.  ; from GAFF2-MATCH
c3-os-p5-oh          1          1.200          0.0          2.  ; from GAFF2-MATCH
c3-os-p5-o          1          0.800          0.0          -2.  ; from GAFF2-MATCH
c3-os-p5-o          1          0.550          0.0          3.  ; from GAFF2-MATCH
c3-ca-ca-ha          4          14.500          180.000          2.000  ; from GAFF2-MATCH
c3-ca-ca-ca          4          14.500          180.000          2.000  ; from GAFF2-MATCH
c3-ca-ca-c3          4          14.500          180.000          2.000  ; from GAFF2-MATCH
c3-c3-os-p5          1          0.383          0.0          -3.  ; from GAFF2-MATCH
c3-c3-os-p5          1          3.950          180.0          1.  ; from GAFF2-MATCH
c3-c3-oh-ho          1          0.000          0.000          3  ; from GAFF2-MATCH
c3-c3-na-ca          6          0.000          0.000          2.000  ; from GAFF2-MATCH
c3-c3-c3-oh          1          0.210          0.000          3  ; from GAFF2-MATCH
c3-c3-c3-na          9          1.400          0.000          3.000  ; from GAFF2-MATCH
c3-c3-c3-h1          9          1.400          0.000          3.000  ; from GAFF2-MATCH
c3-c3-c3-c3          1          0.130          0.000          -3  ; from GAFF2-MATCH
c3-c3-c3-c3          1          0.290          180.000          -2  ; from GAFF2-MATCH
c3-c3-c3-c3          1          0.110          0.000          1  ; from GAFF2-MATCH
c-ca-na-hn          4          1.200          180.000          2.000  ; from GAFF2-MATCH
c-ca-na-ca          4          1.200          180.000          2.000  ; from GAFF2-MATCH
c-ca-ca-ns          4          14.500          180.000          2.000  ; from GAFF2-MATCH
c-ca-ca-na          4          14.500          180.000          2.000  ; from GAFF2-MATCH

IMPR
ns-ns-c-o          10.5          180.          2.  ; from GAFF2-MATCH
ca-ns-c-o          10.5          180.          2.  ; from GAFF2-MATCH
ca-na-ca-ns          1.1          180.          2.  ; from GAFF2-ANALOG
ca-ca-na-hn          1.1          180.          2.  ; from GAFF2-MATCH
ca-ca-ca-na          1.1          180.          2.  ; from GAFF2-ANALOG
ca-ca-ca-ha          1.1          180.          2.  ; from GAFF2-MATCH
c3-ca-na-ca          1.1          180.          2.  ; from GAFF2-MATCH
c3-ca-ca-ca          1.1          180.          2.  ; from GAFF2-MATCH
c-ca-ca-na          1.1          180.          2.  ; from GAFF2-ANALOG

NONB
p5          2.0732  0.2295 ; vdw parameter for p5 from GAFF2
os          1.7713  0.0726 ; vdw parameter for os from GAFF2
oh          1.82  0.093 ; vdw parameter for oh from GAFF2
o          1.7107  0.1463 ; vdw parameter for o from GAFF2
ns          1.8352  0.1174 ; vdw parameter for ns from GAFF2
na          1.7992  0.2042 ; vdw parameter for na from GAFF2
ho          0.3019  0.0047 ; vdw parameter for ho from GAFF2
hn          0.621  0.01 ; vdw parameter for hn from GAFF2
hc          1.4593  0.0208 ; vdw parameter for hc from GAFF2
ha          1.4735  0.0161 ; vdw parameter for ha from GAFF2
h1          1.3593  0.0208 ; vdw parameter for h1 from GAFF2
ca          1.8606  0.0988 ; vdw parameter for ca from GAFF2
c3          1.9069  0.1078 ; vdw parameter for c3 from GAFF2
c          1.8606  0.0988 ; vdw parameter for c from GAFF2
