# Supplementary material for: FNR-like unit interacts with C-terminal related residues trigger nNOS reductase domain conformational flexibility change
Source: Front Neurosci. 2026 Feb 11;20:1751011. doi: 10.3389/fnins.2026.1751011 (PMC12932508; doi:10.3389/fnins.2026.1751011)
Supplement: Supplementary file 2 [file Data_Sheet_2.zip › cofactor_parameters/FMNH2.off]

!!index array str
 "FMN"
!entry.FMN.unit.atoms table  str name  str type  int typex  int resx  int flags  int seq  int elmnt  dbl chg
 "P1" "p5" 0 1 131072 1 15 1.222686
 "O2" "o" 0 1 131072 2 8 -0.773802
 "O3" "o" 0 1 131072 3 8 -0.810809
 "O4" "oh" 0 1 131072 4 8 -0.677540
 "C5" "c3" 0 1 131072 5 6 0.095272
 "O6" "os" 0 1 131072 6 8 -0.517509
 "C7" "c3" 0 1 131072 7 6 0.258177
 "O8" "oh" 0 1 131072 8 8 -0.552483
 "C9" "c3" 0 1 131072 9 6 -0.206269
 "O10" "oh" 0 1 131072 10 8 -0.577020
 "C11" "c3" 0 1 131072 11 6 0.326503
 "O12" "oh" 0 1 131072 12 8 -0.622276
 "C13" "c3" 0 1 131072 13 6 -0.324258
 "N14" "ns" 0 1 131072 14 7 -0.350443
 "C15" "c" 0 1 131072 15 6 0.685571
 "O16" "o" 0 1 131072 16 8 -0.604122
 "C17" "c" 0 1 131072 17 6 0.574596
 "C18" "ca" 0 1 131072 18 6 -0.001586
 "O19" "o" 0 1 131072 19 8 -0.588852
 "C20" "ca" 0 1 131072 20 6 0.343910
 "N21" "na" 0 1 131072 21 7 -0.534039
 "C22" "ca" 0 1 131072 22 6 0.188656
 "C23" "c3" 0 1 131072 23 6 -0.261735
 "C24" "ca" 0 1 131072 24 6 0.077710
 "C25" "c3" 0 1 131072 25 6 -0.296347
 "C26" "ca" 0 1 131072 26 6 -0.125423
 "C27" "ca" 0 1 131072 27 6 -0.018641
 "N28" "na" 0 1 131072 28 7 0.260495
 "H29" "h1" 0 1 131072 29 1 0.078372
 "H30" "h1" 0 1 131072 30 1 0.078372
 "H31" "h1" 0 1 131072 31 1 0.026855
 "H32" "ho" 0 1 131072 32 1 0.376285
 "H33" "h1" 0 1 131072 33 1 0.139600
 "H34" "ho" 0 1 131072 34 1 0.420357
 "H35" "h1" 0 1 131072 35 1 -0.001218
 "H36" "ho" 0 1 131072 36 1 0.416101
 "H37" "h1" 0 1 131072 37 1 0.155786
 "H38" "h1" 0 1 131072 38 1 0.155786
 "H39" "hc" 0 1 131072 39 1 0.078563
 "H40" "hc" 0 1 131072 40 1 0.078563
 "H41" "hc" 0 1 131072 41 1 0.078563
 "H42" "hc" 0 1 131072 42 1 0.089703
 "H43" "hc" 0 1 131072 43 1 0.089703
 "H44" "hc" 0 1 131072 44 1 0.089703
 "N45" "ns" 0 1 131072 45 7 -0.543676
 "H46" "hn" 0 1 131072 46 1 0.348190
 "C47" "ca" 0 1 131072 47 6 -0.296117
 "C48" "ca" 0 1 131072 48 6 -0.476160
 "H49" "ha" 0 1 131072 49 1 0.207148
 "H50" "ha" 0 1 131072 50 1 0.217069
 "H51" "ho" 0 1 131072 51 1 0.368542
 "H52" "hn" 0 1 131072 52 1 0.299350
 "H53" "hn" 0 1 131072 53 1 0.334136
!entry.FMN.unit.atomspertinfo table  str pname  str ptype  int ptypex  int pelmnt  dbl pchg
 "P1" "p5" 0 -1 0.0
 "O2" "o" 0 -1 0.0
 "O3" "o" 0 -1 0.0
 "O4" "oh" 0 -1 0.0
 "C5" "c3" 0 -1 0.0
 "O6" "os" 0 -1 0.0
 "C7" "c3" 0 -1 0.0
 "O8" "oh" 0 -1 0.0
 "C9" "c3" 0 -1 0.0
 "O10" "oh" 0 -1 0.0
 "C11" "c3" 0 -1 0.0
 "O12" "oh" 0 -1 0.0
 "C13" "c3" 0 -1 0.0
 "N14" "ns" 0 -1 0.0
 "C15" "c" 0 -1 0.0
 "O16" "o" 0 -1 0.0
 "C17" "c" 0 -1 0.0
 "C18" "ca" 0 -1 0.0
 "O19" "o" 0 -1 0.0
 "C20" "ca" 0 -1 0.0
 "N21" "na" 0 -1 0.0
 "C22" "ca" 0 -1 0.0
 "C23" "c3" 0 -1 0.0
 "C24" "ca" 0 -1 0.0
 "C25" "c3" 0 -1 0.0
 "C26" "ca" 0 -1 0.0
 "C27" "ca" 0 -1 0.0
 "N28" "na" 0 -1 0.0
 "H29" "h1" 0 -1 0.0
 "H30" "h1" 0 -1 0.0
 "H31" "h1" 0 -1 0.0
 "H32" "ho" 0 -1 0.0
 "H33" "h1" 0 -1 0.0
 "H34" "ho" 0 -1 0.0
 "H35" "h1" 0 -1 0.0
 "H36" "ho" 0 -1 0.0
 "H37" "h1" 0 -1 0.0
 "H38" "h1" 0 -1 0.0
 "H39" "hc" 0 -1 0.0
 "H40" "hc" 0 -1 0.0
 "H41" "hc" 0 -1 0.0
 "H42" "hc" 0 -1 0.0
 "H43" "hc" 0 -1 0.0
 "H44" "hc" 0 -1 0.0
 "N45" "ns" 0 -1 0.0
 "H46" "hn" 0 -1 0.0
 "C47" "ca" 0 -1 0.0
 "C48" "ca" 0 -1 0.0
 "H49" "ha" 0 -1 0.0
 "H50" "ha" 0 -1 0.0
 "H51" "ho" 0 -1 0.0
 "H52" "hn" 0 -1 0.0
 "H53" "hn" 0 -1 0.0
!entry.FMN.unit.boundbox array dbl
 -1.000000
 0.0
 0.0
 0.0
!entry.FMN.unit.childsequence single int
 2
!entry.FMN.unit.connect array int
 0
 0
!entry.FMN.unit.connectivity table  int atom1x  int atom2x  int flags
 1 2 4
 1 3 4
 1 4 1
 1 6 1
 4 51 1
 5 6 1
 5 7 1
 5 29 1
 5 30 1
 7 8 1
 7 9 1
 7 31 1
 8 32 1
 9 10 1
 9 11 1
 9 33 1
 10 34 1
 11 12 1
 11 13 1
 11 35 1
 12 36 1
 13 28 1
 13 37 1
 13 38 1
 14 15 4
 14 27 1
 14 52 1
 15 16 2
 15 45 4
 17 18 1
 17 19 2
 17 45 4
 18 21 4
 18 27 4
 20 21 4
 20 26 4
 20 48 4
 21 53 1
 22 23 1
 22 24 4
 22 48 4
 23 39 1
 23 40 1
 23 41 1
 24 25 1
 24 47 4
 25 42 1
 25 43 1
 25 44 1
 26 28 4
 26 47 4
 27 28 4
 45 46 1
 47 50 1
 48 49 1
!entry.FMN.unit.hierarchy table  str abovetype  int abovex  str belowtype  int belowx
 "U" 0 "R" 1
 "R" 1 "A" 1
 "R" 1 "A" 2
 "R" 1 "A" 3
 "R" 1 "A" 4
 "R" 1 "A" 5
 "R" 1 "A" 6
 "R" 1 "A" 7
 "R" 1 "A" 8
 "R" 1 "A" 9
 "R" 1 "A" 10
 "R" 1 "A" 11
 "R" 1 "A" 12
 "R" 1 "A" 13
 "R" 1 "A" 14
 "R" 1 "A" 15
 "R" 1 "A" 16
 "R" 1 "A" 17
 "R" 1 "A" 18
 "R" 1 "A" 19
 "R" 1 "A" 20
 "R" 1 "A" 21
 "R" 1 "A" 22
 "R" 1 "A" 23
 "R" 1 "A" 24
 "R" 1 "A" 25
 "R" 1 "A" 26
 "R" 1 "A" 27
 "R" 1 "A" 28
 "R" 1 "A" 29
 "R" 1 "A" 30
 "R" 1 "A" 31
 "R" 1 "A" 32
 "R" 1 "A" 33
 "R" 1 "A" 34
 "R" 1 "A" 35
 "R" 1 "A" 36
 "R" 1 "A" 37
 "R" 1 "A" 38
 "R" 1 "A" 39
 "R" 1 "A" 40
 "R" 1 "A" 41
 "R" 1 "A" 42
 "R" 1 "A" 43
 "R" 1 "A" 44
 "R" 1 "A" 45
 "R" 1 "A" 46
 "R" 1 "A" 47
 "R" 1 "A" 48
 "R" 1 "A" 49
 "R" 1 "A" 50
 "R" 1 "A" 51
 "R" 1 "A" 52
 "R" 1 "A" 53
!entry.FMN.unit.name single str
 "FMN"
!entry.FMN.unit.positions table  dbl x  dbl y  dbl z
 6.000860 -0.039257 -1.044459
 6.749621 -0.750203 -2.106466
 5.797179 1.439387 -1.015618
 6.614089 -0.528143 0.396075
 3.413570 -0.069982 -0.372556
 4.487042 -0.744137 -0.984747
 3.114405 -0.635967 1.011437
 4.119114 -0.136641 1.920128
 1.748718 -0.231312 1.582384
 1.672502 1.177792 1.762254
 0.548598 -0.613349 0.715098
 0.603863 -1.996030 0.335968
 -0.759414 -0.410298 1.484674
 -2.189432 -2.532192 0.182968
 -2.885528 -3.644841 -0.251326
 -2.378313 -4.748812 -0.326136
 -4.831576 -2.133024 -0.613226
 -4.024667 -1.055623 -0.135615
 -5.995875 -2.027822 -0.988127
 -3.695745 1.308140 -0.074016
 -4.587639 0.230934 -0.012529
 -3.221590 3.672090 -0.422954
 -3.712082 5.043896 -0.800984
 -1.888131 3.461320 -0.059191
 -0.898743 4.596045 -0.030697
 -2.355624 1.097254 0.286803
 -2.731257 -1.267532 0.235670
 -1.942578 -0.221114 0.658920
 2.533114 -0.202793 -1.012106
 3.612240 1.002189 -0.301980
 3.178891 -1.726371 0.961218
 4.175703 -0.730168 2.677825
 1.641389 -0.741266 2.553710
 2.525663 1.461611 2.117704
 0.539376 0.022914 -0.172284
 1.222204 -2.114530 -0.393871
 -0.658940 0.465251 2.123051
 -0.909719 -1.272156 2.139084
 -3.571658 5.757149 0.015855
 -3.164820 5.440581 -1.660486
 -4.771547 5.031315 -1.055952
 -1.206915 5.381259 0.665638
 0.088699 4.249541 0.273597
 -0.800294 5.068836 -1.012032
 -4.191984 -3.382769 -0.598683
 -4.730889 -4.169456 -0.929492
 -1.474352 2.169093 0.279792
 -4.100389 2.587242 -0.431090
 -5.138241 2.743348 -0.704440
 -0.439403 2.020830 0.556466
 6.047591 -0.169823 1.093795
 -1.180703 -2.642624 0.267761
 -5.454146 0.327148 -0.522754
!entry.FMN.unit.residueconnect table  int c1x  int c2x  int c3x  int c4x  int c5x  int c6x
 0 0 0 0 0 0
!entry.FMN.unit.residues table  str name  int seq  int childseq  int startatomx  str restype  int imagingx
 "FMN" 1 54 1 "?" 0
!entry.FMN.unit.residuesPdbSequenceNumber array int
 0
!entry.FMN.unit.solventcap array dbl
 -1.000000
 0.0
 0.0
 0.0
!entry.FMN.unit.velocities table  dbl x  dbl y  dbl z
 0.0 0.0 0.0
 0.0 0.0 0.0
 0.0 0.0 0.0
 0.0 0.0 0.0
 0.0 0.0 0.0
 0.0 0.0 0.0
 0.0 0.0 0.0
 0.0 0.0 0.0
 0.0 0.0 0.0
 0.0 0.0 0.0
 0.0 0.0 0.0
 0.0 0.0 0.0
 0.0 0.0 0.0
 0.0 0.0 0.0
 0.0 0.0 0.0
 0.0 0.0 0.0
 0.0 0.0 0.0
 0.0 0.0 0.0
 0.0 0.0 0.0
 0.0 0.0 0.0
 0.0 0.0 0.0
 0.0 0.0 0.0
 0.0 0.0 0.0
 0.0 0.0 0.0
 0.0 0.0 0.0
 0.0 0.0 0.0
 0.0 0.0 0.0
 0.0 0.0 0.0
 0.0 0.0 0.0
 0.0 0.0 0.0
 0.0 0.0 0.0
 0.0 0.0 0.0
 0.0 0.0 0.0
 0.0 0.0 0.0
 0.0 0.0 0.0
 0.0 0.0 0.0
 0.0 0.0 0.0
 0.0 0.0 0.0
 0.0 0.0 0.0
 0.0 0.0 0.0
 0.0 0.0 0.0
 0.0 0.0 0.0
 0.0 0.0 0.0
 0.0 0.0 0.0
 0.0 0.0 0.0
 0.0 0.0 0.0
 0.0 0.0 0.0
 0.0 0.0 0.0
 0.0 0.0 0.0
 0.0 0.0 0.0
 0.0 0.0 0.0
 0.0 0.0 0.0
 0.0 0.0 0.0
!entry.FMN.unit.VFFDT table  str name
 "!!!<sybyl_atom_type>"
 "!!! P.3"
 "!!! O.co2"
 "!!! O.co2"
 "!!! O.3"
 "!!! C.3"
 "!!! O.3"
 "!!! C.3"
 "!!! O.3"
 "!!! C.3"
 "!!! O.3"
 "!!! C.3"
 "!!! O.3"
 "!!! C.3"
 "!!! N.am"
 "!!! C.2"
 "!!! O.2"
 "!!! C.2"
 "!!! C.ar"
 "!!! O.2"
 "!!! C.ar"
 "!!! N.ar"
 "!!! C.ar"
 "!!! C.3"
 "!!! C.ar"
 "!!! C.3"
 "!!! C.ar"
 "!!! C.ar"
 "!!! N.ar"
 "!!! H"
 "!!! H"
 "!!! H"
 "!!! H"
 "!!! H"
 "!!! H"
 "!!! H"
 "!!! H"
 "!!! H"
 "!!! H"
 "!!! H"
 "!!! H"
 "!!! H"
 "!!! H"
 "!!! H"
 "!!! H"
 "!!! N.am"
 "!!! H"
 "!!! C.ar"
 "!!! C.ar"
 "!!! H"
 "!!! H"
 "!!! H"
 "!!! H"
 "!!! H"
 "!!!<sybyl_bond_type>"
 "!!! 1 2 ar"
 "!!! 1 3 ar"
 "!!! 1 4 1"
 "!!! 1 6 1"
 "!!! 4 51 1"
 "!!! 5 6 1"
 "!!! 5 7 1"
 "!!! 5 29 1"
 "!!! 5 30 1"
 "!!! 7 8 1"
 "!!! 7 9 1"
 "!!! 7 31 1"
 "!!! 8 32 1"
 "!!! 9 10 1"
 "!!! 9 11 1"
 "!!! 9 33 1"
 "!!! 10 34 1"
 "!!! 11 12 1"
 "!!! 11 13 1"
 "!!! 11 35 1"
 "!!! 12 36 1"
 "!!! 13 28 1"
 "!!! 13 37 1"
 "!!! 13 38 1"
 "!!! 14 15 am"
 "!!! 14 27 1"
 "!!! 14 52 1"
 "!!! 15 16 2"
 "!!! 15 45 am"
 "!!! 17 18 1"
 "!!! 17 19 2"
 "!!! 17 45 am"
 "!!! 18 21 ar"
 "!!! 18 27 ar"
 "!!! 20 21 ar"
 "!!! 20 26 ar"
 "!!! 20 48 ar"
 "!!! 21 53 1"
 "!!! 22 23 1"
 "!!! 22 24 ar"
 "!!! 22 48 ar"
 "!!! 23 39 1"
 "!!! 23 40 1"
 "!!! 23 41 1"
 "!!! 24 25 1"
 "!!! 24 47 ar"
 "!!! 25 42 1"
 "!!! 25 43 1"
 "!!! 25 44 1"
 "!!! 26 28 ar"
 "!!! 26 47 ar"
 "!!! 27 28 ar"
 "!!! 45 46 1"
 "!!! 47 50 1"
 "!!! 48 49 1"
