# Supplementary material for: FNR-like unit interacts with C-terminal related residues trigger nNOS reductase domain conformational flexibility change
Source: Front Neurosci. 2026 Feb 11;20:1751011. doi: 10.3389/fnins.2026.1751011 (PMC12932508; doi:10.3389/fnins.2026.1751011)
Supplement: Supplementary file 2 [file Data_Sheet_2.zip › cofactor_parameters/NADPH.frcmod]

#FRCMOD file is generated by VFFDT program
MASS
p5          30.97000  1.53800 ; P from GAFF2
os          16.00000  0.46500 ; O from GAFF2
oh          16.00000  0.46500 ; O from GAFF2
o          16.00000  0.43400 ; O from GAFF2
nt          14.01000  0.53000 ; N from GAFF2
nh          14.01000  0.53000 ; N from GAFF2
nb          14.01000  0.53000 ; N from GAFF2
na          14.01000  0.53000 ; N from GAFF2
n8          14.01000  0.53000 ; N from GAFF2
ho          1.00800  0.13500 ; H from GAFF2
hn          1.00800  0.16100 ; H from GAFF2
hc          1.00800  0.13500 ; H from GAFF2
h5          1.00800  0.13500 ; H from GAFF2
h4          1.00800  0.13500 ; H from GAFF2
h2          1.00800  0.13500 ; H from GAFF2
h1          1.00800  0.13500 ; H from GAFF2
cc          12.01000  0.36000 ; C from GAFF2
ca          12.01000  0.36000 ; C from GAFF2
c3          12.01000  0.87800 ; C from GAFF2
c2          12.01000  0.36000 ; C from GAFF2
c          12.01000  0.61600 ; C from GAFF2

BOND
p5-os          346.20000  1.61500  ; from GAFF2-MATCH
p5-oh          346.00000  1.61500  ; from GAFF2-MATCH
p5-o          529.50000  1.48700  ; from GAFF2-MATCH
os-c3          284.80000  1.43200  ; from GAFF2-MATCH
oh-ho          563.50000  0.97300  ; from GAFF2-MATCH
oh-c3          293.40000  1.42300  ; from GAFF2-MATCH
o-c          652.60000  1.21800  ; from GAFF2-MATCH
nt-hn          511.30000  1.01900  ; from GAFF2-ANALOG
nt-c          412.70000  1.34000  ; from GAFF2-ANALOG
nh-c3          261.80000  1.46400  ; from GAFF2-MATCH
nh-c2          345.40000  1.38700  ; from GAFF2-MATCH
nb-cc          518.70000  1.28200  ; from GAFF2-ANALOG
nb-ca          414.20000  1.33900  ; from GAFF2-MATCH
na-cc          354.50000  1.38000  ; from GAFF2-MATCH
na-ca          349.50000  1.38400  ; from GAFF2-MATCH
na-c3          262.90000  1.46300  ; from GAFF2-MATCH
n8-hn          511.30000  1.01900  ; from GAFF2-ANALOG
n8-ca          412.70000  1.34000  ; from GAFF2-ANALOG
hc-c3          375.90000  1.09700  ; from GAFF2-MATCH
hc-c2          393.90000  1.08700  ; from GAFF2-MATCH
h5-cc          403.50000  1.08200  ; from GAFF2-MATCH
h5-ca          392.40000  1.08800  ; from GAFF2-MATCH
h4-c2          394.20000  1.08700  ; from GAFF2-MATCH
h2-c3          377.30000  1.09600  ; from GAFF2-MATCH
h1-c3          375.90000  1.09700  ; from GAFF2-MATCH
ca-ca          378.60000  1.39800  ; from GAFF2-MATCH
c3-c3          232.50000  1.53800  ; from GAFF2-MATCH
c3-c2          255.60000  1.51000  ; from GAFF2-MATCH
c2-c2          481.80000  1.33400  ; from GAFF2-MATCH
c2-c          481.80000  1.33400  ; from GAFF2-MATCH

ANGL
p5-os-p5          106.80000  126.25  ; from GAFF2-MATCH
p5-os-c3          83.30000  119.54  ; from GAFF2-MATCH
p5-oh-ho          59.00000  110.08  ; from GAFF2-MATCH
os-p5-os          83.90000  101.84  ; from GAFF2-MATCH
os-p5-oh          83.90000  101.94  ; from GAFF2-MATCH
os-p5-o          81.80000  115.46  ; from GAFF2-MATCH
os-c3-nh          109.20000  109.13  ; from GAFF2-MATCH
os-c3-na          109.30000  109.03  ; from GAFF2-MATCH
os-c3-h2          62.40000  109.58  ; from GAFF2-MATCH
os-c3-h1          62.40000  109.78  ; from GAFF2-MATCH
os-c3-c3          85.30000  107.97  ; from GAFF2-MATCH
oh-p5-o          83.60000  102.69  ; from GAFF2-MATCH
oh-c3-h1          62.50000  110.26  ; from GAFF2-MATCH
oh-c3-c3          84.60000  110.19  ; from GAFF2-MATCH
o-p5-o          85.50000  115.80  ; from GAFF2-MATCH
o-c-nt          106.60000  118.83  ; from GAFF2-ANALOG
o-c-c2          91.20000  119.12  ; from GAFF2-MATCH
nt-c-c2          88.40000  124.55  ; from GAFF2-ANALOG
nh-c3-h2          61.20000  110.01  ; from GAFF2-MATCH
nh-c3-c3          83.50000  110.46  ; from GAFF2-MATCH
nh-c2-h4          62.60000  115.08  ; from GAFF2-MATCH
nh-c2-c2          86.70000  124.99  ; from GAFF2-MATCH
nb-cc-na          108.80000  121.95  ; from GAFF2-ANALOG
nb-cc-h5          64.00000  123.28  ; from GAFF2-ANALOG
nb-ca-nb          109.40000  127.26  ; from GAFF2-MATCH
nb-ca-na          107.60000  127.09  ; from GAFF2-MATCH
nb-ca-n8          109.40000  127.26  ; from GAFF2-ANALOG
nb-ca-h5          64.10000  115.82  ; from GAFF2-MATCH
nb-ca-ca          86.80000  122.94  ; from GAFF2-MATCH
na-cc-h5          61.20000  121.55  ; from GAFF2-MATCH
na-ca-ca          87.20000  118.34  ; from GAFF2-MATCH
na-c3-h2          62.00000  107.31  ; from GAFF2-MATCH
na-c3-c3          82.70000  112.88  ; from GAFF2-MATCH
n8-ca-ca          88.40000  124.55  ; from GAFF2-ANALOG
ho-oh-c3          49.00000  107.26  ; from GAFF2-MATCH
hn-nt-hn          40.80000  106.40  ; from GAFF2-ANALOG
hn-nt-c          49.50000  119.38  ; from GAFF2-ANALOG
hn-n8-hn          40.80000  106.40  ; from GAFF2-ANALOG
hn-n8-ca          49.50000  119.38  ; from GAFF2-ANALOG
hc-c3-hc          39.00000  107.58  ; from GAFF2-MATCH
hc-c3-c2          47.50000  110.36  ; from GAFF2-MATCH
hc-c2-c3          45.60000  120.00  ; from GAFF2-MATCH
hc-c2-c2          50.50000  119.70  ; from GAFF2-MATCH
h4-c2-c2          49.90000  122.67  ; from GAFF2-MATCH
h2-c3-c3          46.70000  110.22  ; from GAFF2-MATCH
h1-c3-h1          38.80000  108.46  ; from GAFF2-MATCH
h1-c3-c3          46.90000  109.56  ; from GAFF2-MATCH
cc-nb-ca          73.20000  118.18  ; from GAFF2-ANALOG
cc-na-ca          69.40000  113.15  ; from GAFF2-MATCH
cc-na-c3          63.70000  126.46  ; from GAFF2-MATCH
ca-nb-ca          70.40000  117.22  ; from GAFF2-MATCH
ca-na-c3          64.20000  124.36  ; from GAFF2-MATCH
ca-ca-ca          68.80000  120.02  ; from GAFF2-MATCH
c3-os-c3          66.30000  112.48  ; from GAFF2-MATCH
c3-nh-c2          64.20000  123.71  ; from GAFF2-MATCH
c3-c3-c3          64.90000  111.51  ; from GAFF2-MATCH
c3-c2-c2          66.10000  123.63  ; from GAFF2-MATCH
c3-c2-c          64.90000  115.65  ; from GAFF2-MATCH
c2-nh-c2          65.80000  124.73  ; from GAFF2-MATCH
c2-c3-c2          65.90000  112.00  ; from GAFF2-MATCH
c2-c2-c          71.50000  121.81  ; from GAFF2-MATCH

DIHE
p5-os-p5-os          3          2.400          0.000          2.000  ; from GAFF2-MATCH
p5-os-p5-o          3          2.400          0.000          2.000  ; from GAFF2-MATCH
os-c3-nh-c2          6          0.000          0.000          2.000  ; from GAFF2-MATCH
os-c3-na-cc          6          0.000          0.000          2.000  ; from GAFF2-MATCH
os-c3-na-ca          6          0.000          0.000          2.000  ; from GAFF2-MATCH
os-c3-c3-os          1          0.000          0.000          -3  ; from GAFF2-MATCH
os-c3-c3-os          1          0.000          180.000          -2  ; from GAFF2-MATCH
os-c3-c3-os          1          0.170          180.000          1  ; from GAFF2-MATCH
os-c3-c3-oh          1          1.010          0.000          -3  ; from GAFF2-MATCH
os-c3-c3-oh          1          0.000          0.000          -2  ; from GAFF2-MATCH
os-c3-c3-oh          1          0.020          180.000          1  ; from GAFF2-MATCH
os-c3-c3-h1          1          0.000          0.0          -3.  ; from GAFF2-MATCH
os-c3-c3-h1          1          0.250          0.0          1.  ; from GAFF2-MATCH
os-c3-c3-c3          9          1.400          0.000          3.000  ; from GAFF2-MATCH
oh-c3-c3-os          1          1.010          0.000          -3  ; from GAFF2-MATCH
oh-c3-c3-os          1          0.000          0.000          -2  ; from GAFF2-MATCH
oh-c3-c3-os          1          0.020          180.000          1  ; from GAFF2-MATCH
oh-c3-c3-oh          1          0.900          0.000          -3  ; from GAFF2-MATCH
oh-c3-c3-oh          1          1.130          0.000          2  ; from GAFF2-MATCH
oh-c3-c3-h1          1          0.000          0.0          -3.  ; from GAFF2-MATCH
oh-c3-c3-h1          1          0.250          0.0          1.  ; from GAFF2-MATCH
oh-c3-c3-c3          1          0.210          0.000          3  ; from GAFF2-MATCH
o-c-nt-hn          4          1.200          180.000          2.000  ; from GAFF2-ANALOG
o-c-c2-c3          4          8.700          180.000          2.000  ; from GAFF2-MATCH
o-c-c2-c2          1          2.175          180.0          -2.  ; from GAFF2-MATCH
o-c-c2-c2          1          0.300          0.0          3.  ; from GAFF2-MATCH
nt-c-c2-c3          4          8.700          180.000          2.000  ; from GAFF2-MATCH
nt-c-c2-c2          4          8.700          180.000          2.000  ; from GAFF2-MATCH
nh-c3-os-c3          3          1.150          0.000          3.000  ; from GAFF2-MATCH
nh-c3-c3-oh          9          1.400          0.000          3.000  ; from GAFF2-MATCH
nh-c3-c3-h1          9          1.400          0.000          3.000  ; from GAFF2-MATCH
nh-c3-c3-c3          1          0.210          0.000          3  ; from GAFF2-MATCH
nb-cc-na-ca          4          6.800          180.000          2.000  ; from GAFF2-MATCH
nb-cc-na-c3          4          6.800          180.000          2.000  ; from GAFF2-MATCH
nb-ca-nb-ca          2          9.60          180.0          2.000  ; from GAFF2-MATCH
nb-ca-na-cc          4          1.200          180.000          2.000  ; from GAFF2-MATCH
nb-ca-na-c3          4          1.200          180.000          2.000  ; from GAFF2-MATCH
nb-ca-n8-hn          4          1.200          180.000          2.000  ; from GAFF2-ANALOG
nb-ca-ca-nb          4          14.500          180.000          2.000  ; from GAFF2-MATCH
nb-ca-ca-n8          4          14.500          180.000          2.000  ; from GAFF2-MATCH
nb-ca-ca-ca          4          14.500          180.000          2.000  ; from GAFF2-MATCH
na-cc-nb-ca          2          8.300          180.000          2.000  ; from GAFF2-ANALOG
na-ca-nb-ca          2          9.60          180.0          2.000  ; from GAFF2-MATCH
na-ca-ca-nb          4          14.500          180.000          2.000  ; from GAFF2-MATCH
na-ca-ca-ca          4          14.500          180.000          2.000  ; from GAFF2-MATCH
na-c3-os-c3          1          0.383          0.0          -3.  ; from GAFF2-MATCH
na-c3-os-c3          1          0.650          0.0          2.  ; from GAFF2-MATCH
na-c3-c3-os          9          1.400          0.000          3.000  ; from GAFF2-MATCH
na-c3-c3-h1          9          1.400          0.000          3.000  ; from GAFF2-MATCH
na-c3-c3-c3          9          1.400          0.000          3.000  ; from GAFF2-MATCH
n8-ca-nb-ca          2          9.60          180.0          2.000  ; from GAFF2-MATCH
ho-oh-p5-os          3          1.600          0.000          3.000  ; from GAFF2-MATCH
ho-oh-p5-o          1          0.367          0.000          3  ; from GAFF2-MATCH
hc-c2-c3-hc          6          0.000          0.000          2.000  ; from GAFF2-MATCH
hc-c2-c3-c2          6          0.000          0.000          2.000  ; from GAFF2-MATCH
hc-c2-c2-nh          4          26.600          180.000          2.000  ; from GAFF2-MATCH
hc-c2-c2-h4          4          26.600          180.000          2.000  ; from GAFF2-MATCH
h5-cc-nb-ca          2          8.300          180.000          2.000  ; from GAFF2-ANALOG
h5-cc-na-ca          4          6.800          180.000          2.000  ; from GAFF2-MATCH
h5-cc-na-c3          4          6.800          180.000          2.000  ; from GAFF2-MATCH
h5-ca-nb-ca          2          9.60          180.0          2.000  ; from GAFF2-MATCH
h4-c2-nh-c3          4          2.700          180.000          2.000  ; from GAFF2-MATCH
h4-c2-nh-c2          4          2.700          180.000          2.000  ; from GAFF2-MATCH
h2-c3-os-c3          3          1.150          0.000          3.000  ; from GAFF2-MATCH
h2-c3-nh-c2          6          0.000          0.000          2.000  ; from GAFF2-MATCH
h2-c3-na-cc          6          0.000          0.000          2.000  ; from GAFF2-MATCH
h2-c3-na-ca          6          0.000          0.000          2.000  ; from GAFF2-MATCH
h2-c3-c3-os          9          1.400          0.000          3.000  ; from GAFF2-MATCH
h2-c3-c3-oh          9          1.400          0.000          3.000  ; from GAFF2-MATCH
h2-c3-c3-h1          9          1.400          0.000          3.000  ; from GAFF2-MATCH
h2-c3-c3-c3          9          1.400          0.000          3.000  ; from GAFF2-MATCH
h1-c3-os-p5          1          0.217          0.000          3  ; from GAFF2-MATCH
h1-c3-os-c3          1          0.337          0.000          3  ; from GAFF2-MATCH
h1-c3-oh-ho          1          0.113          0.000          3  ; from GAFF2-MATCH
h1-c3-c3-os          1          0.000          0.0          -3.  ; from GAFF2-MATCH
h1-c3-c3-os          1          0.250          0.0          1.  ; from GAFF2-MATCH
h1-c3-c3-oh          1          0.000          0.0          -3.  ; from GAFF2-MATCH
h1-c3-c3-oh          1          0.250          0.0          1.  ; from GAFF2-MATCH
h1-c3-c3-h1          9          1.400          0.000          3.000  ; from GAFF2-MATCH
h1-c3-c3-c3          9          1.400          0.000          3.000  ; from GAFF2-MATCH
ca-ca-nb-cc          2          9.60          180.0          2.000  ; from GAFF2-MATCH
ca-ca-nb-ca          2          9.60          180.0          2.000  ; from GAFF2-MATCH
ca-ca-na-cc          1          0.603          180.000          2  ; from GAFF2-MATCH
ca-ca-na-c3          4          1.200          180.000          2.000  ; from GAFF2-MATCH
ca-ca-n8-hn          4          1.200          180.000          2.000  ; from GAFF2-ANALOG
ca-ca-ca-nb          4          14.500          180.000          2.000  ; from GAFF2-MATCH
ca-ca-ca-n8          4          14.500          180.000          2.000  ; from GAFF2-MATCH
c3-os-p5-os          1          0.000          0.000          -3  ; from GAFF2-MATCH
c3-os-p5-os          1          2.610          0.000          2  ; from GAFF2-MATCH
c3-os-p5-oh          1          0.250          0.0          -3.  ; from GAFF2-MATCH
c3-os-p5-oh          1          1.200          0.0          2.  ; from GAFF2-MATCH
c3-os-p5-o          1          0.800          0.0          -2.  ; from GAFF2-MATCH
c3-os-p5-o          1          0.550          0.0          3.  ; from GAFF2-MATCH
c3-c3-os-p5          1          0.383          0.0          -3.  ; from GAFF2-MATCH
c3-c3-os-p5          1          3.950          180.0          1.  ; from GAFF2-MATCH
c3-c3-os-c3          1          0.240          0.000          -3  ; from GAFF2-MATCH
c3-c3-os-c3          1          0.160          0.000          2  ; from GAFF2-MATCH
c3-c3-oh-ho          1          0.000          0.000          3  ; from GAFF2-MATCH
c3-c3-nh-c2          6          0.000          0.000          2.000  ; from GAFF2-MATCH
c3-c3-na-cc          6          0.000          0.000          2.000  ; from GAFF2-MATCH
c3-c3-na-ca          6          0.000          0.000          2.000  ; from GAFF2-MATCH
c3-c3-c3-os          9          1.400          0.000          3.000  ; from GAFF2-MATCH
c3-c3-c3-oh          1          0.210          0.000          3  ; from GAFF2-MATCH
c3-c3-c3-h1          9          1.400          0.000          3.000  ; from GAFF2-MATCH
c3-c3-c3-c3          1          0.130          0.000          -3  ; from GAFF2-MATCH
c3-c3-c3-c3          1          0.290          180.000          -2  ; from GAFF2-MATCH
c3-c3-c3-c3          1          0.110          0.000          1  ; from GAFF2-MATCH
c3-c2-c2-nh          4          26.600          180.000          2.000  ; from GAFF2-MATCH
c3-c2-c2-h4          4          26.600          180.000          2.000  ; from GAFF2-MATCH
c2-c2-nh-c3          1          0.950          180.000          -2  ; from GAFF2-MATCH
c2-c2-nh-c3          1          1.120          180.000          3  ; from GAFF2-MATCH
c2-c2-nh-c2          1          0.980          180.000          2  ; from GAFF2-MATCH
c2-c2-c3-hc          1          0.360          180.000          -3  ; from GAFF2-MATCH
c2-c2-c3-hc          1          1.470          0.000          1  ; from GAFF2-MATCH
c2-c2-c3-c2          1          0.112          0.000          2  ; from GAFF2-MATCH
c2-c-nt-hn          4          1.200          180.000          2.000  ; from GAFF2-ANALOG
c-c2-c3-hc          1          0.360          180.000          -3  ; from GAFF2-MATCH
c-c2-c3-hc          1          1.470          0.000          1  ; from GAFF2-MATCH
c-c2-c3-c2          6          0.000          0.000          2.000  ; from GAFF2-MATCH
c-c2-c2-nh          4          26.600          180.000          2.000  ; from GAFF2-MATCH
c-c2-c2-h4          4          26.600          180.000          2.000  ; from GAFF2-MATCH

IMPR
h5-nb-ca-nb          1.1          180.          2.  ; from GAFF2-ANALOG
ca-na-ca-nb          1.1          180.          2.  ; from GAFF2-ANALOG
ca-n8-ca-nb          1.1          180.          2.  ; from GAFF2-ANALOG
ca-ca-ca-nb          1.1          180.          2.  ; from GAFF2-ANALOG
c3-ca-na-cc          1.1          180.          2.  ; from GAFF2-ANALOG
c2-nt-c-o          10.5          180.          2.  ; from GAFF2-MATCH
c2-h4-c2-nh          1.1          180.          2.  ; from GAFF2-ANALOG
c2-c3-c2-hc          1.1          180.          2.  ; from GAFF2-MATCH
c-c2-c2-c3          1.1          180.          2.  ; from GAFF2-MATCH

NONB
p5          2.0732  0.2295 ; vdw parameter for p5 from GAFF2
os          1.7713  0.0726 ; vdw parameter for os from GAFF2
oh          1.82  0.093 ; vdw parameter for oh from GAFF2
o          1.7107  0.1463 ; vdw parameter for o from GAFF2
nt          1.8852  0.0851 ; vdw parameter for nt from GAFF2
nh          1.7903  0.215 ; vdw parameter for nh from GAFF2
nb          1.8993  0.0941 ; vdw parameter for nb from GAFF2
na          1.7992  0.2042 ; vdw parameter for na from GAFF2
n8          2.0486  0.0323 ; vdw parameter for n8 from GAFF2
ho          0.3019  0.0047 ; vdw parameter for ho from GAFF2
hn          0.621  0.01 ; vdw parameter for hn from GAFF2
hc          1.4593  0.0208 ; vdw parameter for hc from GAFF2
h5          1.3735  0.0161 ; vdw parameter for h5 from GAFF2
h4          1.4235  0.0161 ; vdw parameter for h4 from GAFF2
h2          1.2593  0.0208 ; vdw parameter for h2 from GAFF2
h1          1.3593  0.0208 ; vdw parameter for h1 from GAFF2
cc          1.8606  0.0988 ; vdw parameter for cc from GAFF2
ca          1.8606  0.0988 ; vdw parameter for ca from GAFF2
c3          1.9069  0.1078 ; vdw parameter for c3 from GAFF2
c2          1.8606  0.0988 ; vdw parameter for c2 from GAFF2
c          1.8606  0.0988 ; vdw parameter for c from GAFF2
