# Supplementary material for: FNR-like unit interacts with C-terminal related residues trigger nNOS reductase domain conformational flexibility change
Source: Front Neurosci. 2026 Feb 11;20:1751011. doi: 10.3389/fnins.2026.1751011 (PMC12932508; doi:10.3389/fnins.2026.1751011)
Supplement: Supplementary file 2 [file Data_Sheet_2.zip › cofactor_parameters/NADPH.off]

!!index array str
 "NAP"
!entry.NAP.unit.atoms table  str name  str type  int typex  int resx  int flags  int seq  int elmnt  dbl chg
 "P1" "p5" 0 1 131072 1 15 1.310862
 "P2" "p5" 0 1 131072 2 15 1.313914
 "P3" "p5" 0 1 131072 3 15 1.238899
 "C4" "c3" 0 1 131072 4 6 0.517163
 "C5" "c3" 0 1 131072 5 6 -0.184693
 "N6" "nb" 0 1 131072 6 7 -0.698490
 "N7" "nh" 0 1 131072 7 7 0.473351
 "O8" "o" 0 1 131072 8 8 -0.795204
 "O9" "o" 0 1 131072 9 8 -0.786339
 "O10" "o" 0 1 131072 10 8 -0.808405
 "C11" "c3" 0 1 131072 11 6 0.115583
 "C12" "c3" 0 1 131072 12 6 0.373562
 "O13" "o" 0 1 131072 13 8 -0.832887
 "O14" "os" 0 1 131072 14 8 -0.604388
 "O15" "oh" 0 1 131072 15 8 -0.719684
 "O16" "o" 0 1 131072 16 8 -0.818954
 "O17" "o" 0 1 131072 17 8 -0.871896
 "C18" "c3" 0 1 131072 18 6 0.274666
 "C19" "c3" 0 1 131072 19 6 0.056835
 "C20" "c2" 0 1 131072 20 6 -0.158226
 "N21" "nb" 0 1 131072 21 7 -0.697948
 "O22" "os" 0 1 131072 22 8 -0.557794
 "O23" "oh" 0 1 131072 23 8 -0.730719
 "O24" "oh" 0 1 131072 24 8 -0.705146
 "O25" "oh" 0 1 131072 25 8 -0.721378
 "C26" "ca" 0 1 131072 26 6 0.541271
 "C27" "c3" 0 1 131072 27 6 0.335656
 "C28" "c3" 0 1 131072 28 6 0.376824
 "O29" "os" 0 1 131072 29 8 -0.578457
 "O30" "os" 0 1 131072 30 8 -0.552370
 "C31" "ca" 0 1 131072 31 6 -0.092829
 "C32" "c3" 0 1 131072 32 6 -0.127507
 "C33" "c3" 0 1 131072 33 6 0.132174
 "O34" "os" 0 1 131072 34 8 -0.382349
 "O35" "os" 0 1 131072 35 8 -0.505170
 "C36" "ca" 0 1 131072 36 6 0.671004
 "N37" "n8" 0 1 131072 37 7 -0.836358
 "C38" "c" 0 1 131072 38 6 0.674862
 "N39" "nb" 0 1 131072 39 7 -0.569576
 "N40" "nt" 0 1 131072 40 7 -0.843743
 "O41" "o" 0 1 131072 41 8 -0.632155
 "N42" "na" 0 1 131072 42 7 -0.241782
 "H43" "h2" 0 1 131072 43 1 -0.019314
 "H44" "h2" 0 1 131072 44 1 0.224509
 "H45" "h1" 0 1 131072 45 1 0.356658
 "H46" "h1" 0 1 131072 46 1 -0.040926
 "H47" "ho" 0 1 131072 47 1 0.498413
 "H48" "h1" 0 1 131072 48 1 -0.021158
 "H49" "h1" 0 1 131072 49 1 0.068448
 "H50" "ho" 0 1 131072 50 1 0.428272
 "H51" "ho" 0 1 131072 51 1 0.414131
 "H52" "h1" 0 1 131072 52 1 0.014357
 "H53" "h1" 0 1 131072 53 1 0.026901
 "H54" "h1" 0 1 131072 54 1 0.065088
 "H55" "h1" 0 1 131072 55 1 0.065088
 "H56" "h1" 0 1 131072 56 1 0.016512
 "H57" "h1" 0 1 131072 57 1 0.016512
 "H58" "hn" 0 1 131072 58 1 0.364000
 "H59" "hn" 0 1 131072 59 1 0.361297
 "H60" "hn" 0 1 131072 60 1 0.358309
 "H61" "hn" 0 1 131072 61 1 0.321084
 "H62" "ho" 0 1 131072 62 1 0.491216
 "C63" "ca" 0 1 131072 63 6 0.468605
 "H64" "h5" 0 1 131072 64 1 0.031607
 "C65" "cc" 0 1 131072 65 6 0.265327
 "H66" "h5" 0 1 131072 66 1 0.099465
 "C67" "c2" 0 1 131072 67 6 -0.314326
 "H68" "hc" 0 1 131072 68 1 0.118491
 "C69" "c2" 0 1 131072 69 6 -0.281022
 "C70" "c2" 0 1 131072 70 6 -0.431363
 "H71" "h4" 0 1 131072 71 1 0.187209
 "H72" "h4" 0 1 131072 72 1 0.232371
 "C73" "c3" 0 1 131072 73 6 0.387679
 "H74" "hc" 0 1 131072 74 1 -0.062810
 "H75" "hc" 0 1 131072 75 1 -0.062810
!entry.NAP.unit.atomspertinfo table  str pname  str ptype  int ptypex  int pelmnt  dbl pchg
 "P1" "p5" 0 -1 0.0
 "P2" "p5" 0 -1 0.0
 "P3" "p5" 0 -1 0.0
 "C4" "c3" 0 -1 0.0
 "C5" "c3" 0 -1 0.0
 "N6" "nb" 0 -1 0.0
 "N7" "nh" 0 -1 0.0
 "O8" "o" 0 -1 0.0
 "O9" "o" 0 -1 0.0
 "O10" "o" 0 -1 0.0
 "C11" "c3" 0 -1 0.0
 "C12" "c3" 0 -1 0.0
 "O13" "o" 0 -1 0.0
 "O14" "os" 0 -1 0.0
 "O15" "oh" 0 -1 0.0
 "O16" "o" 0 -1 0.0
 "O17" "o" 0 -1 0.0
 "C18" "c3" 0 -1 0.0
 "C19" "c3" 0 -1 0.0
 "C20" "c2" 0 -1 0.0
 "N21" "nb" 0 -1 0.0
 "O22" "os" 0 -1 0.0
 "O23" "oh" 0 -1 0.0
 "O24" "oh" 0 -1 0.0
 "O25" "oh" 0 -1 0.0
 "C26" "ca" 0 -1 0.0
 "C27" "c3" 0 -1 0.0
 "C28" "c3" 0 -1 0.0
 "O29" "os" 0 -1 0.0
 "O30" "os" 0 -1 0.0
 "C31" "ca" 0 -1 0.0
 "C32" "c3" 0 -1 0.0
 "C33" "c3" 0 -1 0.0
 "O34" "os" 0 -1 0.0
 "O35" "os" 0 -1 0.0
 "C36" "ca" 0 -1 0.0
 "N37" "n8" 0 -1 0.0
 "C38" "c" 0 -1 0.0
 "N39" "nb" 0 -1 0.0
 "N40" "nt" 0 -1 0.0
 "O41" "o" 0 -1 0.0
 "N42" "na" 0 -1 0.0
 "H43" "h2" 0 -1 0.0
 "H44" "h2" 0 -1 0.0
 "H45" "h1" 0 -1 0.0
 "H46" "h1" 0 -1 0.0
 "H47" "ho" 0 -1 0.0
 "H48" "h1" 0 -1 0.0
 "H49" "h1" 0 -1 0.0
 "H50" "ho" 0 -1 0.0
 "H51" "ho" 0 -1 0.0
 "H52" "h1" 0 -1 0.0
 "H53" "h1" 0 -1 0.0
 "H54" "h1" 0 -1 0.0
 "H55" "h1" 0 -1 0.0
 "H56" "h1" 0 -1 0.0
 "H57" "h1" 0 -1 0.0
 "H58" "hn" 0 -1 0.0
 "H59" "hn" 0 -1 0.0
 "H60" "hn" 0 -1 0.0
 "H61" "hn" 0 -1 0.0
 "H62" "ho" 0 -1 0.0
 "C63" "ca" 0 -1 0.0
 "H64" "h5" 0 -1 0.0
 "C65" "cc" 0 -1 0.0
 "H66" "h5" 0 -1 0.0
 "C67" "c2" 0 -1 0.0
 "H68" "hc" 0 -1 0.0
 "C69" "c2" 0 -1 0.0
 "C70" "c2" 0 -1 0.0
 "H71" "h4" 0 -1 0.0
 "H72" "h4" 0 -1 0.0
 "C73" "c3" 0 -1 0.0
 "H74" "hc" 0 -1 0.0
 "H75" "hc" 0 -1 0.0
!entry.NAP.unit.boundbox array dbl
 -1.000000
 0.0
 0.0
 0.0
!entry.NAP.unit.childsequence single int
 2
!entry.NAP.unit.connect array int
 0
 0
!entry.NAP.unit.connectivity table  int atom1x  int atom2x  int flags
 1 10 4
 1 14 1
 1 17 4
 1 25 1
 2 8 4
 2 13 4
 2 22 1
 2 34 1
 3 9 4
 3 16 4
 3 22 1
 3 35 1
 4 11 1
 4 29 1
 4 42 1
 4 43 1
 5 7 1
 5 12 1
 5 30 1
 5 44 1
 6 36 4
 6 63 4
 7 69 1
 7 70 1
 11 14 1
 11 18 1
 11 45 1
 12 15 1
 12 19 1
 12 46 1
 15 47 1
 18 23 1
 18 27 1
 18 48 1
 19 24 1
 19 28 1
 19 49 1
 20 38 1
 20 70 2
 20 73 1
 21 26 4
 21 63 4
 23 50 1
 24 62 1
 25 51 1
 26 31 4
 26 42 4
 27 29 1
 27 32 1
 27 52 1
 28 30 1
 28 33 1
 28 53 1
 31 36 4
 31 39 4
 32 34 1
 32 54 1
 32 55 1
 33 35 1
 33 56 1
 33 57 1
 36 37 1
 37 58 1
 37 59 1
 38 40 4
 38 41 2
 39 65 4
 40 60 1
 40 61 1
 42 65 4
 63 64 1
 65 66 1
 67 68 1
 67 69 2
 67 73 1
 69 71 1
 70 72 1
 73 74 1
 73 75 1
!entry.NAP.unit.hierarchy table  str abovetype  int abovex  str belowtype  int belowx
 "U" 0 "R" 1
 "R" 1 "A" 1
 "R" 1 "A" 2
 "R" 1 "A" 3
 "R" 1 "A" 4
 "R" 1 "A" 5
 "R" 1 "A" 6
 "R" 1 "A" 7
 "R" 1 "A" 8
 "R" 1 "A" 9
 "R" 1 "A" 10
 "R" 1 "A" 11
 "R" 1 "A" 12
 "R" 1 "A" 13
 "R" 1 "A" 14
 "R" 1 "A" 15
 "R" 1 "A" 16
 "R" 1 "A" 17
 "R" 1 "A" 18
 "R" 1 "A" 19
 "R" 1 "A" 20
 "R" 1 "A" 21
 "R" 1 "A" 22
 "R" 1 "A" 23
 "R" 1 "A" 24
 "R" 1 "A" 25
 "R" 1 "A" 26
 "R" 1 "A" 27
 "R" 1 "A" 28
 "R" 1 "A" 29
 "R" 1 "A" 30
 "R" 1 "A" 31
 "R" 1 "A" 32
 "R" 1 "A" 33
 "R" 1 "A" 34
 "R" 1 "A" 35
 "R" 1 "A" 36
 "R" 1 "A" 37
 "R" 1 "A" 38
 "R" 1 "A" 39
 "R" 1 "A" 40
 "R" 1 "A" 41
 "R" 1 "A" 42
 "R" 1 "A" 43
 "R" 1 "A" 44
 "R" 1 "A" 45
 "R" 1 "A" 46
 "R" 1 "A" 47
 "R" 1 "A" 48
 "R" 1 "A" 49
 "R" 1 "A" 50
 "R" 1 "A" 51
 "R" 1 "A" 52
 "R" 1 "A" 53
 "R" 1 "A" 54
 "R" 1 "A" 55
 "R" 1 "A" 56
 "R" 1 "A" 57
 "R" 1 "A" 58
 "R" 1 "A" 59
 "R" 1 "A" 60
 "R" 1 "A" 61
 "R" 1 "A" 62
 "R" 1 "A" 63
 "R" 1 "A" 64
 "R" 1 "A" 65
 "R" 1 "A" 66
 "R" 1 "A" 67
 "R" 1 "A" 68
 "R" 1 "A" 69
 "R" 1 "A" 70
 "R" 1 "A" 71
 "R" 1 "A" 72
 "R" 1 "A" 73
 "R" 1 "A" 74
 "R" 1 "A" 75
!entry.NAP.unit.name single str
 "NAP"
!entry.NAP.unit.positions table  dbl x  dbl y  dbl z
 -1.700765 -2.024400 2.950220
 -4.076840 1.041960 -0.281170
 -2.860085 3.832636 -0.381582
 -1.490124 -2.804497 -0.927233
 2.354752 1.513733 0.144122
 3.633573 -2.645806 -1.629130
 3.732339 1.606956 0.573506
 -5.559474 1.038514 -0.376070
 -2.530610 3.811345 1.069620
 -1.755751 -3.076548 3.995522
 -2.155327 -2.227361 0.330948
 1.338537 1.067758 1.196925
 -3.423528 0.701082 1.036226
 -1.677381 -2.857628 1.499175
 1.362614 -0.322475 1.278720
 -3.758525 4.852676 -0.982609
 -0.592744 -1.015395 2.914161
 -3.641828 -2.544423 0.094138
 0.010121 1.711277 0.675022
 5.911723 0.601607 0.612945
 1.533624 -3.540015 -0.872090
 -3.414507 2.362544 -0.883905
 -3.924024 -3.879297 0.510673
 -0.899676 0.753832 0.234502
 -3.126485 -1.276360 2.886442
 0.974973 -2.453665 -1.413490
 -3.774941 -2.444232 -1.414300
 0.477561 2.595832 -0.500990
 -2.473682 -2.792035 -1.948112
 1.901765 2.773875 -0.319811
 1.657395 -1.452404 -2.111579
 -4.239539 -1.083340 -1.917984
 -0.182488 3.957159 -0.629434
 -3.468448 -0.012434 -1.403442
 -1.455851 3.854225 -1.245211
 3.040833 -1.599710 -2.227478
 3.810331 -0.718551 -2.931723
 6.857318 -0.401405 0.112948
 0.790986 -0.460556 -2.522208
 6.413580 -1.390063 -0.747526
 8.051962 -0.340964 0.409109
 -0.337823 -2.058068 -1.415552
 -1.134057 -3.817543 -0.729439
 2.325210 0.776015 -0.662787
 -1.993155 -1.156865 0.352840
 1.601492 1.533854 2.158990
 0.599129 -0.627267 1.842809
 -4.284657 -1.834919 0.614114
 -0.442973 2.335078 1.446628
 -3.350520 -4.019558 1.281487
 -3.178439 -0.508067 2.265068
 -4.480411 -3.198422 -1.776346
 0.305204 2.030987 -1.422687
 -5.293491 -0.947637 -1.659150
 -4.144284 -1.073099 -3.009173
 0.440450 4.584554 -1.276168
 -0.261973 4.432015 0.351663
 3.393925 0.170485 -3.154765
 4.805183 -0.735627 -2.766847
 7.111841 -2.091423 -0.937350
 5.464621 -1.745823 -0.739629
 -1.766346 0.865544 0.687983
 2.853025 -3.545741 -1.008206
 3.379496 -4.382120 -0.559554
 -0.377356 -0.846985 -2.071867
 -1.301788 -0.299565 -2.149209
 5.376220 2.597996 1.996804
 5.624982 3.373509 2.710261
 4.134816 2.559648 1.510251
 4.630018 0.658424 0.187628
 3.368843 3.269741 1.783311
 4.229155 -0.061807 -0.505527
 6.456622 1.628855 1.586417
 6.886038 1.128170 2.463619
 7.306508 2.158767 1.137467
!entry.NAP.unit.residueconnect table  int c1x  int c2x  int c3x  int c4x  int c5x  int c6x
 0 0 0 0 0 0
!entry.NAP.unit.residues table  str name  int seq  int childseq  int startatomx  str restype  int imagingx
 "NAP" 1 76 1 "?" 0
!entry.NAP.unit.residuesPdbSequenceNumber array int
 0
!entry.NAP.unit.solventcap array dbl
 -1.000000
 0.0
 0.0
 0.0
!entry.NAP.unit.velocities table  dbl x  dbl y  dbl z
 0.0 0.0 0.0
 0.0 0.0 0.0
 0.0 0.0 0.0
 0.0 0.0 0.0
 0.0 0.0 0.0
 0.0 0.0 0.0
 0.0 0.0 0.0
 0.0 0.0 0.0
 0.0 0.0 0.0
 0.0 0.0 0.0
 0.0 0.0 0.0
 0.0 0.0 0.0
 0.0 0.0 0.0
 0.0 0.0 0.0
 0.0 0.0 0.0
 0.0 0.0 0.0
 0.0 0.0 0.0
 0.0 0.0 0.0
 0.0 0.0 0.0
 0.0 0.0 0.0
 0.0 0.0 0.0
 0.0 0.0 0.0
 0.0 0.0 0.0
 0.0 0.0 0.0
 0.0 0.0 0.0
 0.0 0.0 0.0
 0.0 0.0 0.0
 0.0 0.0 0.0
 0.0 0.0 0.0
 0.0 0.0 0.0
 0.0 0.0 0.0
 0.0 0.0 0.0
 0.0 0.0 0.0
 0.0 0.0 0.0
 0.0 0.0 0.0
 0.0 0.0 0.0
 0.0 0.0 0.0
 0.0 0.0 0.0
 0.0 0.0 0.0
 0.0 0.0 0.0
 0.0 0.0 0.0
 0.0 0.0 0.0
 0.0 0.0 0.0
 0.0 0.0 0.0
 0.0 0.0 0.0
 0.0 0.0 0.0
 0.0 0.0 0.0
 0.0 0.0 0.0
 0.0 0.0 0.0
 0.0 0.0 0.0
 0.0 0.0 0.0
 0.0 0.0 0.0
 0.0 0.0 0.0
 0.0 0.0 0.0
 0.0 0.0 0.0
 0.0 0.0 0.0
 0.0 0.0 0.0
 0.0 0.0 0.0
 0.0 0.0 0.0
 0.0 0.0 0.0
 0.0 0.0 0.0
 0.0 0.0 0.0
 0.0 0.0 0.0
 0.0 0.0 0.0
 0.0 0.0 0.0
 0.0 0.0 0.0
 0.0 0.0 0.0
 0.0 0.0 0.0
 0.0 0.0 0.0
 0.0 0.0 0.0
 0.0 0.0 0.0
 0.0 0.0 0.0
 0.0 0.0 0.0
 0.0 0.0 0.0
 0.0 0.0 0.0
!entry.NAP.unit.VFFDT table  str name
 "!!!<sybyl_atom_type>"
 "!!! P.3"
 "!!! P.3"
 "!!! P.3"
 "!!! C.3"
 "!!! C.3"
 "!!! N.ar"
 "!!! N.pl3"
 "!!! O.co2"
 "!!! O.co2"
 "!!! O.co2"
 "!!! C.3"
 "!!! C.3"
 "!!! O.co2"
 "!!! O.3"
 "!!! O.3"
 "!!! O.co2"
 "!!! O.co2"
 "!!! C.3"
 "!!! C.3"
 "!!! C.2"
 "!!! N.ar"
 "!!! O.3"
 "!!! O.3"
 "!!! O.3"
 "!!! O.3"
 "!!! C.ar"
 "!!! C.3"
 "!!! C.3"
 "!!! O.3"
 "!!! O.3"
 "!!! C.ar"
 "!!! C.3"
 "!!! C.3"
 "!!! O.3"
 "!!! O.3"
 "!!! C.ar"
 "!!! N.pl3"
 "!!! C.2"
 "!!! N.ar"
 "!!! N.am"
 "!!! O.2"
 "!!! N.ar"
 "!!! H"
 "!!! H"
 "!!! H"
 "!!! H"
 "!!! H"
 "!!! H"
 "!!! H"
 "!!! H"
 "!!! H"
 "!!! H"
 "!!! H"
 "!!! H"
 "!!! H"
 "!!! H"
 "!!! H"
 "!!! H"
 "!!! H"
 "!!! H"
 "!!! H"
 "!!! H"
 "!!! C.ar"
 "!!! H"
 "!!! C.ar"
 "!!! H"
 "!!! C.2"
 "!!! H"
 "!!! C.2"
 "!!! C.2"
 "!!! H"
 "!!! H"
 "!!! C.3"
 "!!! H"
 "!!! H"
 "!!!<sybyl_bond_type>"
 "!!! 1 10 ar"
 "!!! 1 14 1"
 "!!! 1 17 ar"
 "!!! 1 25 1"
 "!!! 2 8 ar"
 "!!! 2 13 ar"
 "!!! 2 22 1"
 "!!! 2 34 1"
 "!!! 3 9 ar"
 "!!! 3 16 ar"
 "!!! 3 22 1"
 "!!! 3 35 1"
 "!!! 4 11 1"
 "!!! 4 29 1"
 "!!! 4 42 1"
 "!!! 4 43 1"
 "!!! 5 7 1"
 "!!! 5 12 1"
 "!!! 5 30 1"
 "!!! 5 44 1"
 "!!! 6 36 ar"
 "!!! 6 63 ar"
 "!!! 7 69 1"
 "!!! 7 70 1"
 "!!! 11 14 1"
 "!!! 11 18 1"
 "!!! 11 45 1"
 "!!! 12 15 1"
 "!!! 12 19 1"
 "!!! 12 46 1"
 "!!! 15 47 1"
 "!!! 18 23 1"
 "!!! 18 27 1"
 "!!! 18 48 1"
 "!!! 19 24 1"
 "!!! 19 28 1"
 "!!! 19 49 1"
 "!!! 20 38 1"
 "!!! 20 70 2"
 "!!! 20 73 1"
 "!!! 21 26 ar"
 "!!! 21 63 ar"
 "!!! 23 50 1"
 "!!! 24 62 1"
 "!!! 25 51 1"
 "!!! 26 31 ar"
 "!!! 26 42 ar"
 "!!! 27 29 1"
 "!!! 27 32 1"
 "!!! 27 52 1"
 "!!! 28 30 1"
 "!!! 28 33 1"
 "!!! 28 53 1"
 "!!! 31 36 ar"
 "!!! 31 39 ar"
 "!!! 32 34 1"
 "!!! 32 54 1"
 "!!! 32 55 1"
 "!!! 33 35 1"
 "!!! 33 56 1"
 "!!! 33 57 1"
 "!!! 36 37 1"
 "!!! 37 58 1"
 "!!! 37 59 1"
 "!!! 38 40 am"
 "!!! 38 41 2"
 "!!! 39 65 ar"
 "!!! 40 60 1"
 "!!! 40 61 1"
 "!!! 42 65 ar"
 "!!! 63 64 1"
 "!!! 65 66 1"
 "!!! 67 68 1"
 "!!! 67 69 2"
 "!!! 67 73 1"
 "!!! 69 71 1"
 "!!! 70 72 1"
 "!!! 73 74 1"
 "!!! 73 75 1"
