# Supplementary material for: FNR-like unit interacts with C-terminal related residues trigger nNOS reductase domain conformational flexibility change
Source: Front Neurosci. 2026 Feb 11;20:1751011. doi: 10.3389/fnins.2026.1751011 (PMC12932508; doi:10.3389/fnins.2026.1751011)
Supplement: Supplementary file 3 [file Data_Sheet_3.zip]

Archive with 49 entries (45 files):
- Model_2/
- Model_2/10opc-correl.dat
- Model_2/10opc-fad-binding-rmsd.dat
- Model_2/10opc-fad-rmsd.dat
- Model_2/10opc-fmn-binding-rmsd.dat
- Model_2/10opc-fmn-rmsd.dat
- Model_2/10opc-hbond1-avg.out
- Model_2/10opc-hbond1.out
- Model_2/10opc-hbond2-avg.out
- Model_2/10opc-hbond2.out
- Model_2/10opc-nap-binding-rmsd.dat
- Model_2/10opc-nap-rmsd.dat
- Model_2/10opc-overall-rmsd.dat
- Model_2/10opc-rmsf.dat
- Model_2/FINAL_DECOMP_MMPBSA.dat
- Model_2/mmgbsa.out
- Model_3/
- Model_3/12opc-correl.dat
- Model_3/12opc-fad-binding-rmsd.dat
- Model_3/12opc-fad-rmsd.dat
- Model_3/12opc-fmn-binding-rmsd.dat
- Model_3/12opc-fmn-rmsd.dat
- Model_3/12opc-hbond1-avgout.out
- Model_3/12opc-hbond1.out
- Model_3/12opc-hbond2-avgout.out
- Model_3/12opc-hbond2.out
- Model_3/12opc-nap-binding-rmsd.dat
- Model_3/12opc-nap-rmsd.dat
- Model_3/12opc-overall-rmsd.dat
- Model_3/12opc-rmsf.dat
- Model_3/FINAL_DECOMP_MMPBSA.dat
- Model_3/mmgbsa.out
- Model_repeat/
- Model_1/
- Model_1/22opc-correl.dat
- Model_1/22opc-fad-binding-rmsd.dat
- Model_1/22opc-fad-rmsd.dat
- Model_1/22opc-fmn-binding-rmsd.dat
- Model_1/22opc-fmn-rmsd.dat
- Model_1/22opc-hbond1-avg.dat
- Model_1/22opc-hbond1.dat
- Model_1/22opc-hbond2-avg.dat
- Model_1/22opc-hbond2.dat
- Model_1/22opc-nap-binding-rmsd.dat
- Model_1/22opc-nap-rmsd.dat
- Model_1/22opc-overall-rmsd.dat
- Model_1/22opc-rmsf.dat
- Model_1/FINAL_DECOMP_MMPBSA.dat
- Model_1/mmgbsa.out
