# Supplementary material for: FNR-like unit interacts with C-terminal related residues trigger nNOS reductase domain conformational flexibility change
Source: Front Neurosci. 2026 Feb 11;20:1751011. doi: 10.3389/fnins.2026.1751011 (PMC12932508; doi:10.3389/fnins.2026.1751011)
Supplement: Supplementary file 3 [file Data_Sheet_3.zip › Model_2/10opc-correl.dat]

  0.937  0.584  0.469  0.473  0.284  0.314  0.324  0.146  0.049 -0.069 -0.151 -0.121 -0.289 -0.244 -0.180 -0.075 -0.153 -0.083 -0.009 -0.039  0.090  0.161  0.205  0.212  0.327  0.375  0.373  0.449  0.369  0.459  0.503  0.510  0.445  0.388  0.244  0.086  0.087 -0.070 -0.051 -0.063  0.006  0.065  0.038  0.016  0.054  0.067  0.113  0.237  0.151  0.237  0.105  0.286  0.208  0.224 -0.017 -0.047 -0.176 -0.202 -0.333 -0.316 -0.416 -0.423 -0.458 -0.391 -0.296 -0.266 -0.230 -0.158 -0.185 -0.180 -0.077 -0.024 -0.175 -0.175 -0.139 -0.114 -0.222 -0.187 -0.043 -0.151 -0.341 -0.314 -0.255 -0.304 -0.331 -0.388 -0.234 -0.274 -0.436 -0.312 -0.344 -0.343 -0.221 -0.260 -0.439 -0.263 -0.266 -0.155 -0.078 -0.185 -0.268 -0.165 -0.254 -0.164 -0.004 -0.045 -0.321 -0.087 -0.437 -0.458 -0.484 -0.254 -0.193 -0.213 -0.206 -0.370 -0.407 -0.344 -0.529 -0.134 -0.004  0.111  0.132  0.108  0.140  0.206  0.178  0.169  0.186  0.059  0.036 -0.048  0.025 -0.210 -0.189 -0.296 -0.303 -0.264 -0.368 -0.418 -0.391 -0.461 -0.343 -0.363 -0.338 -0.295 -0.296 -0.266 -0.309 -0.159 -0.154 -0.211 -0.187 -0.003  0.009 -0.093  0.028  0.096  0.148  0.146  0.017  0.079  0.127 -0.029 -0.122  0.009 -0.196 -0.189 -0.214 -0.155 -0.184 -0.064  0.264 -0.011 -0.144 -0.122 -0.018  0.034  0.025  0.047  0.162  0.197  0.215  0.140  0.285  0.432  0.284  0.358  0.434  0.516  0.423  0.331  0.443  0.479  0.437  0.353  0.275  0.366  0.327  0.351  0.394  0.384  0.389 -0.153 -0.124 -0.214 -0.126  0.021  0.040  0.346  0.428  0.343  0.196  0.174  0.172  0.147  0.151  0.118  0.194  0.193  0.192  0.088  0.081  0.012  0.016  0.018  0.090  0.044  0.043 -0.062 -0.067 -0.068 -0.048 -0.095 -0.093 -0.058 -0.025 -0.062 -0.095 -0.107 -0.075 -0.013 -0.060 -0.016  0.021 -0.038 -0.032 -0.056  0.102  0.048 -0.017 -0.002 -0.030  0.044  0.005  0.034 -0.038 -0.029  0.047 -0.002  0.035  0.052  0.022  0.031  0.121  0.024  0.232  0.017  0.033  0.043 -0.040  0.018  0.013  0.014 -0.006 -0.016 -0.060  0.036  0.015  0.020 -0.007  0.003 -0.057  0.008 -0.089 -0.082 -0.110 -0.182 -0.247 -0.204 -0.141 -0.057 -0.085 -0.095 -0.108 -0.076 -0.115 -0.077 -0.074 -0.071 -0.052 -0.112 -0.084 -0.060 -0.086 -0.024 -0.088 -0.134 -0.099 -0.061  0.006  0.046  0.030  0.073  0.163  0.140  0.150  0.145 -0.051 -0.039 -0.186 -0.115 -0.141 -0.047 -0.088 -0.062  0.084  0.128  0.134  0.210  0.179  0.074  0.062  0.033 -0.063  0.045  0.064  0.062  0.021 -0.021 -0.035 -0.097 -0.066 -0.051 -0.082 -0.057 -0.128 -0.132 -0.079 -0.117 -0.101 -0.092 -0.083 -0.110 -0.082 -0.157 -0.156 -0.179 -0.142 -0.082 -0.106 -0.007 -0.012 -0.063 -0.066 -0.075 -0.052 -0.120  0.028 -0.063 -0.186 -0.129 -0.045 -0.122 -0.239 -0.095 -0.096 -0.122 -0.133 -0.087 -0.089 -0.132 -0.101 -0.093 -0.115 -0.133 -0.138 -0.161 -0.115 -0.080 -0.167 -0.047 -0.092 -0.028 -0.127 -0.083 -0.116 -0.079 -0.114 -0.080 -0.093 -0.091 -0.178 -0.206 -0.110 -0.093 -0.072 -0.049 -0.064 -0.040 -0.061  0.061 -0.007 -0.051 -0.001  0.058 -0.019 -0.082 -0.120 -0.090 -0.113 -0.019 -0.121 -0.190 -0.093 -0.015 -0.002  0.037  0.065  0.079  0.029  0.013  0.031  0.083  0.078  0.103  0.085  0.087  0.064  0.099  0.048  0.097 -0.023 -0.011 -0.040 -0.069 -0.216 -0.175 -0.299 -0.186 -0.179 -0.195 -0.291 -0.291 -0.286 -0.259 -0.249 -0.077 -0.092 -0.178 -0.159 -0.170 -0.122 -0.128 -0.162 -0.037 -0.136 -0.086 -0.057 -0.092 -0.087 -0.065 -0.086 -0.060 -0.090 -0.094 -0.065 -0.098 -0.040 -0.191  0.084 -0.008 -0.052  0.012 -0.035 -0.003  0.018  0.047 -0.067  0.082  0.179  0.238  0.087  0.172  0.150  0.104  0.137  0.094  0.232  0.123  0.080  0.018  0.149  0.156  0.097  0.101  0.077  0.095  0.082  0.034  0.133  0.086  0.008  0.067  0.150  0.085  0.068  0.173  0.294  0.160  0.023  0.134  0.078  0.135  0.192  0.119  0.127  0.158  0.155  0.153  0.164  0.187  0.200  0.211  0.082  0.125  0.093  0.109  0.049  0.175  0.157  0.139  0.180  0.128  0.172  0.125  0.153  0.111  0.126  0.120  0.144  0.146  0.122  0.161  0.150  0.183 -0.001  0.132  0.154  0.208  0.142  0.151  0.173  0.136  0.050  0.145  0.136  0.077  0.042  0.132  0.070  0.080  0.093  0.050  0.024  0.127  0.156  0.104  0.086  0.150  0.254  0.212  0.127  0.111  0.070 -0.013  0.199  0.167  0.119  0.152  0.221  0.111  0.121  0.110  0.170  0.072  0.112  0.043  0.060 -0.035 -0.120 -0.200 -0.211 -0.150 -0.103 -0.097 -0.085 -0.089 -0.019 -0.042 -0.028  0.030  0.054  0.007 -0.028  0.072  0.090  0.113  0.076  0.081  0.266  0.262  0.226  0.128 -0.005 -0.010  0.113  0.037 -0.103 -0.089  0.069 -0.021 -0.085 -0.072  0.028  0.022 -0.168 -0.092 -0.063  0.048  0.031 -0.031 -0.024 -0.074 -0.101 -0.171 -0.279 -0.256 -0.231 -0.083 -0.102 -0.177 -0.103 -0.125 -0.166 -0.185 -0.130 -0.034 -0.029 -0.058  0.061 -0.007  0.039  0.004
  0.584  0.813  0.582  0.521  0.359  0.338  0.304  0.188  0.102 -0.011 -0.082 -0.079 -0.234 -0.216 -0.141 -0.047 -0.114 -0.036  0.027 -0.087  0.127  0.189  0.209  0.193  0.350  0.355  0.319  0.469  0.388  0.466  0.522  0.550  0.531  0.424  0.237  0.103  0.106 -0.024 -0.014 -0.017  0.032  0.093  0.070  0.005  0.055  0.084  0.087  0.201  0.196  0.298  0.247  0.345  0.217  0.258  0.002 -0.041 -0.147 -0.174 -0.282 -0.211 -0.293 -0.342 -0.377 -0.298 -0.232 -0.196 -0.172 -0.102 -0.116 -0.119 -0.047  0.003 -0.127 -0.124 -0.103 -0.099 -0.170 -0.136 -0.018 -0.183 -0.247 -0.258 -0.190 -0.218 -0.246 -0.290 -0.179 -0.238 -0.320 -0.267 -0.255 -0.241 -0.207 -0.191 -0.312 -0.175 -0.176 -0.226 -0.220 -0.312 -0.265 -0.192 -0.122 -0.083 -0.005 -0.185 -0.246 -0.110 -0.227 -0.288 -0.345 -0.165 -0.142 -0.137 -0.143 -0.252 -0.303 -0.256 -0.420 -0.111 -0.103  0.082  0.063  0.053  0.119  0.161  0.140  0.129  0.164  0.046  0.016 -0.085 -0.067 -0.191 -0.159 -0.242 -0.244 -0.257 -0.294 -0.329 -0.307 -0.377 -0.300 -0.298 -0.301 -0.229 -0.265 -0.252 -0.267 -0.126 -0.147 -0.189 -0.163 -0.007 -0.003 -0.099  0.002  0.050  0.111  0.125  0.009  0.079  0.080 -0.077 -0.134 -0.060 -0.245 -0.193 -0.232 -0.128 -0.152 -0.104  0.228 -0.027 -0.199 -0.107 -0.053 -0.055 -0.032  0.026  0.087  0.135  0.151  0.112  0.233  0.399  0.254  0.323  0.394  0.455  0.338  0.285  0.415  0.387  0.392  0.335  0.225  0.256  0.224  0.171  0.214  0.273  0.227 -0.155 -0.192 -0.191 -0.276 -0.011 -0.008  0.231  0.339  0.274  0.207  0.159  0.108  0.068  0.065  0.062  0.126  0.059  0.092 -0.018 -0.100 -0.088 -0.085 -0.084 -0.020 -0.038 -0.036 -0.104 -0.156 -0.101 -0.078 -0.146 -0.154 -0.141 -0.079 -0.116 -0.172 -0.138 -0.137 -0.093 -0.129 -0.115 -0.072 -0.105 -0.052 -0.065  0.028  0.036  0.001  0.023  0.020  0.057  0.092  0.122  0.068  0.047  0.140  0.103  0.112  0.107  0.074  0.039  0.088 -0.000  0.154 -0.028 -0.043 -0.036 -0.128 -0.091 -0.108 -0.058 -0.075 -0.108 -0.119 -0.054 -0.052 -0.027 -0.072 -0.091 -0.128 -0.062 -0.169 -0.117 -0.175 -0.215 -0.279 -0.250 -0.179 -0.105 -0.134 -0.127 -0.169 -0.142 -0.167 -0.117 -0.105 -0.093 -0.108 -0.121 -0.094 -0.080 -0.109 -0.097 -0.139 -0.096 -0.088 -0.120 -0.089 -0.059 -0.067 -0.063  0.082  0.044  0.115  0.166  0.005 -0.022 -0.099 -0.026 -0.057 -0.001 -0.039 -0.032  0.118  0.139  0.121  0.139  0.133  0.031 -0.018 -0.043 -0.116 -0.014 -0.039 -0.058 -0.076 -0.086 -0.093 -0.140 -0.104 -0.116 -0.127 -0.104 -0.171 -0.180 -0.124 -0.170 -0.135 -0.123 -0.105 -0.090 -0.015 -0.041 -0.035 -0.065 -0.027 -0.004 -0.012  0.053  0.036  0.022  0.021 -0.035 -0.031 -0.075  0.011 -0.057 -0.089 -0.128 -0.007 -0.039 -0.187 -0.043 -0.016 -0.039 -0.057 -0.035 -0.025 -0.018 -0.014 -0.012  0.006 -0.009 -0.035 -0.056 -0.012  0.019 -0.139 -0.071 -0.133 -0.149 -0.055 -0.110 -0.091 -0.076 -0.162 -0.083 -0.098 -0.121 -0.116 -0.134 -0.096 -0.067 -0.037 -0.039 -0.062 -0.063 -0.092 -0.009 -0.018 -0.037 -0.048  0.025 -0.007 -0.089 -0.177 -0.123 -0.167 -0.089 -0.199 -0.240 -0.182 -0.094 -0.037 -0.024  0.048  0.033  0.014 -0.035  0.002  0.095  0.081  0.053 -0.002  0.055  0.015  0.075  0.013  0.066 -0.017 -0.027 -0.020 -0.028 -0.112 -0.021 -0.093  0.002 -0.007 -0.013 -0.112 -0.096 -0.083 -0.076 -0.115 -0.005 -0.094 -0.189 -0.184 -0.222 -0.144 -0.128 -0.197 -0.097 -0.110 -0.088 -0.072 -0.097 -0.083 -0.040 -0.114 -0.077 -0.134 -0.185 -0.151 -0.180 -0.099 -0.210  0.007 -0.067 -0.099 -0.057 -0.107 -0.007  0.033  0.053 -0.023  0.052  0.132  0.140  0.058  0.119  0.089  0.052  0.103  0.077  0.192  0.164  0.134  0.015  0.111  0.114  0.065  0.055  0.063  0.114  0.047  0.017  0.169  0.136  0.002  0.086  0.204  0.094  0.081  0.211  0.306  0.197  0.086  0.137  0.073  0.102  0.125  0.053  0.075  0.133  0.136  0.143  0.146  0.197  0.178  0.186  0.110  0.170  0.193  0.182  0.144  0.200  0.177  0.123  0.187  0.180  0.189  0.137  0.161  0.108  0.164  0.128  0.137  0.150  0.121  0.165  0.152  0.172  0.007  0.129  0.162  0.218  0.162  0.100  0.162  0.115  0.040  0.136  0.091  0.027  0.055  0.109  0.068  0.088  0.049  0.022  0.008  0.084  0.078  0.051  0.047  0.137  0.132  0.101  0.046  0.036  0.071  0.021  0.132  0.105  0.102  0.099  0.127  0.027  0.052  0.029  0.076  0.022  0.058 -0.008  0.014 -0.062 -0.111 -0.133 -0.158 -0.107 -0.049 -0.069 -0.063 -0.062 -0.019 -0.030 -0.035  0.011  0.006 -0.002  0.001  0.003  0.025  0.054  0.021  0.003  0.109  0.203  0.138  0.109 -0.003  0.070  0.090 -0.006 -0.119 -0.126 -0.006 -0.070 -0.097 -0.041 -0.041 -0.026 -0.139 -0.079 -0.085 -0.036 -0.041 -0.067 -0.092 -0.092 -0.105 -0.203 -0.224 -0.174 -0.167 -0.027 -0.107 -0.111 -0.099 -0.134 -0.117 -0.149 -0.117 -0.055 -0.044 -0.031  0.100  0.044  0.061  0.076
  0.469  0.582  0.749  0.646  0.480  0.483  0.416  0.300  0.170  0.041 -0.042 -0.029 -0.235 -0.213 -0.102  0.003 -0.045  0.034  0.111 -0.035  0.226  0.278  0.304  0.296  0.465  0.452  0.397  0.615  0.514  0.556  0.651  0.694  0.693  0.568  0.337  0.217  0.171  0.012  0.034  0.013  0.030  0.116  0.029 -0.014  0.071  0.096  0.129  0.320  0.292  0.366  0.374  0.451  0.290  0.346  0.063 -0.002 -0.126 -0.114 -0.289 -0.254 -0.332 -0.326 -0.414 -0.325 -0.230 -0.177 -0.160 -0.103 -0.085 -0.082 -0.007  0.047 -0.079 -0.089 -0.055 -0.045 -0.143 -0.103  0.004 -0.133 -0.215 -0.184 -0.162 -0.183 -0.157 -0.200 -0.133 -0.219 -0.254 -0.262 -0.220 -0.228 -0.123 -0.158 -0.279 -0.168 -0.117 -0.217 -0.307 -0.368 -0.310 -0.208 -0.043  0.020  0.117 -0.221 -0.247 -0.040 -0.134 -0.195 -0.245 -0.104 -0.075 -0.048 -0.089 -0.131 -0.189 -0.116 -0.348 -0.034 -0.048  0.068  0.060  0.078  0.125  0.161  0.139  0.183  0.254  0.131  0.102 -0.026 -0.023 -0.148 -0.121 -0.215 -0.199 -0.263 -0.277 -0.317 -0.355 -0.380 -0.274 -0.295 -0.304 -0.221 -0.247 -0.249 -0.248 -0.101 -0.109 -0.184 -0.137  0.027  0.027 -0.069  0.004  0.091  0.170  0.133  0.076  0.138  0.145 -0.047 -0.088 -0.043 -0.221 -0.137 -0.198 -0.105 -0.153 -0.105  0.199 -0.031 -0.172 -0.054 -0.015  0.001  0.050  0.065  0.167  0.219  0.172  0.159  0.318  0.533  0.330  0.414  0.510  0.571  0.426  0.366  0.543  0.487  0.486  0.381  0.275  0.314  0.273  0.201  0.244  0.363  0.300 -0.142 -0.203 -0.235 -0.301  0.099 -0.075  0.262  0.349  0.301  0.197  0.085  0.040  0.009  0.037  0.027  0.092 -0.018  0.055 -0.079 -0.112 -0.153 -0.111 -0.142 -0.067 -0.097 -0.082 -0.102 -0.168 -0.130 -0.104 -0.184 -0.171 -0.198 -0.134 -0.156 -0.226 -0.183 -0.205 -0.100 -0.163 -0.154 -0.077 -0.083 -0.039  0.002  0.060  0.107  0.100  0.082  0.073  0.074  0.139  0.175  0.116  0.085  0.196  0.171  0.163  0.189  0.108  0.081  0.103  0.039  0.162  0.019 -0.006 -0.024 -0.136 -0.075 -0.117 -0.065 -0.114 -0.118 -0.107 -0.083 -0.099 -0.063 -0.133 -0.163 -0.174 -0.066 -0.192 -0.108 -0.155 -0.152 -0.205 -0.231 -0.163 -0.127 -0.166 -0.151 -0.202 -0.188 -0.225 -0.192 -0.195 -0.184 -0.203 -0.197 -0.218 -0.210 -0.219 -0.214 -0.246 -0.219 -0.188 -0.200 -0.156 -0.129 -0.107 -0.133  0.032 -0.021  0.084  0.155 -0.083 -0.119 -0.220 -0.114 -0.127 -0.050 -0.149 -0.143  0.052  0.106  0.089  0.117  0.165 -0.008 -0.078 -0.066 -0.156 -0.026 -0.025 -0.058 -0.165 -0.180 -0.166 -0.188 -0.155 -0.188 -0.210 -0.104 -0.192 -0.214 -0.191 -0.217 -0.173 -0.112 -0.098 -0.088 -0.031 -0.063 -0.079 -0.101 -0.075 -0.056 -0.107 -0.034 -0.054 -0.096 -0.118 -0.150 -0.141 -0.149 -0.060 -0.153 -0.095 -0.207 -0.111 -0.108 -0.272 -0.109 -0.118 -0.100 -0.086 -0.132 -0.096 -0.092 -0.077 -0.037 -0.044 -0.037 -0.016 -0.048  0.004 -0.004 -0.133 -0.111 -0.110 -0.122 -0.082 -0.158 -0.140 -0.091 -0.207 -0.138 -0.159 -0.085 -0.133 -0.223 -0.168 -0.149 -0.126 -0.137 -0.157 -0.192 -0.210 -0.110 -0.103 -0.098 -0.116 -0.049 -0.067 -0.121 -0.241 -0.180 -0.162 -0.105 -0.205 -0.206 -0.201 -0.072 -0.037 -0.041  0.076  0.053  0.018 -0.052  0.004  0.129  0.131  0.086  0.019  0.090  0.046  0.129  0.049  0.103 -0.007 -0.003  0.049  0.042  0.019  0.057  0.029  0.062  0.012  0.020 -0.028 -0.015  0.014  0.036 -0.002  0.080  0.005 -0.100 -0.091 -0.133 -0.066 -0.051 -0.138 -0.041 -0.046 -0.013 -0.022 -0.043 -0.050 -0.032 -0.056 -0.033 -0.113 -0.149 -0.158 -0.220 -0.139 -0.241 -0.031 -0.129 -0.194 -0.125 -0.189 -0.010  0.011  0.031 -0.026 -0.052  0.029  0.023 -0.033 -0.008 -0.003 -0.024  0.025  0.008  0.185  0.162  0.148  0.039  0.133  0.111  0.083  0.068  0.026  0.131  0.033 -0.006  0.162  0.147 -0.021  0.053  0.199  0.078  0.054  0.193  0.313  0.197  0.059  0.063  0.024  0.021  0.055 -0.012 -0.012  0.052  0.045  0.085  0.071  0.175  0.170  0.179  0.115  0.157  0.175  0.167  0.151  0.221  0.198  0.143  0.194  0.171  0.162  0.111  0.126  0.089  0.137  0.086  0.101  0.095  0.081  0.099  0.103  0.107 -0.005  0.084  0.100  0.134  0.120  0.069  0.113  0.084  0.038  0.101  0.035  0.023  0.035  0.109  0.084  0.062  0.027 -0.010 -0.014  0.071  0.061  0.010  0.020  0.188  0.173  0.078 -0.027 -0.026 -0.026 -0.056  0.086  0.020  0.023  0.092  0.154 -0.000  0.003 -0.004  0.019 -0.022  0.007 -0.092 -0.027 -0.099 -0.104 -0.106 -0.114 -0.064 -0.035 -0.057 -0.028 -0.023 -0.016  0.003  0.007  0.010 -0.004  0.082  0.026 -0.044  0.036  0.102 -0.004 -0.026  0.098  0.199  0.171  0.183  0.068  0.154  0.163  0.072 -0.014 -0.035  0.042 -0.012 -0.031 -0.060  0.009  0.005 -0.067 -0.018 -0.067  0.000 -0.045 -0.076 -0.142 -0.148 -0.106 -0.200 -0.176 -0.127 -0.139  0.016 -0.102 -0.075 -0.066 -0.076 -0.089 -0.106 -0.082 -0.021  0.010 -0.089 -0.002 -0.023  0.016  0.014
  0.473  0.521  0.646  0.773  0.553  0.560  0.445  0.297  0.174  0.016 -0.071 -0.083 -0.301 -0.298 -0.187 -0.049 -0.107 -0.006  0.039 -0.082  0.174  0.223  0.240  0.267  0.418  0.401  0.354  0.609  0.477  0.481  0.634  0.724  0.702  0.564  0.337  0.210  0.175 -0.001  0.029  0.007  0.022  0.132  0.031  0.019  0.101  0.118  0.171  0.397  0.366  0.445  0.482  0.530  0.351  0.375  0.073 -0.051 -0.165 -0.166 -0.324 -0.310 -0.369 -0.337 -0.444 -0.340 -0.242 -0.204 -0.189 -0.121 -0.090 -0.086 -0.021  0.078 -0.042 -0.074 -0.019 -0.001 -0.096 -0.052  0.068 -0.061 -0.164 -0.094 -0.126 -0.147 -0.078 -0.130 -0.110 -0.210 -0.218 -0.251 -0.219 -0.238 -0.117 -0.164 -0.249 -0.182 -0.174 -0.196 -0.269 -0.323 -0.266 -0.196 -0.046  0.019  0.102 -0.288 -0.225 -0.013 -0.057 -0.150 -0.213 -0.083 -0.064 -0.006 -0.043 -0.064 -0.096 -0.036 -0.271  0.043  0.065  0.113  0.138  0.162  0.194  0.210  0.202  0.260  0.333  0.229  0.163 -0.001 -0.067 -0.188 -0.175 -0.280 -0.245 -0.302 -0.312 -0.361 -0.361 -0.400 -0.293 -0.312 -0.303 -0.212 -0.233 -0.228 -0.220 -0.070 -0.044 -0.117 -0.084  0.099  0.113  0.009  0.087  0.198  0.274  0.194  0.173  0.212  0.160 -0.018 -0.071 -0.080 -0.232 -0.200 -0.275 -0.184 -0.225 -0.177  0.089 -0.108 -0.193 -0.079 -0.063 -0.040 -0.012  0.024  0.136  0.173  0.147  0.142  0.315  0.531  0.345  0.419  0.540  0.606  0.490  0.451  0.631  0.556  0.492  0.370  0.251  0.267  0.216  0.121  0.205  0.314  0.235 -0.211 -0.255 -0.292 -0.318  0.153 -0.065  0.230  0.307  0.291  0.178  0.090  0.057  0.014  0.077  0.057  0.099 -0.008  0.058 -0.051 -0.065 -0.126 -0.093 -0.123 -0.074 -0.124 -0.107 -0.105 -0.156 -0.138 -0.093 -0.195 -0.179 -0.226 -0.170 -0.179 -0.255 -0.226 -0.225 -0.117 -0.190 -0.189 -0.077 -0.079 -0.042  0.035  0.073  0.138  0.147  0.135  0.170  0.081  0.150  0.172  0.101  0.084  0.178  0.156  0.145  0.169  0.118  0.102  0.122  0.058  0.151  0.017 -0.006 -0.032 -0.143 -0.078 -0.133 -0.092 -0.137 -0.135 -0.122 -0.106 -0.139 -0.073 -0.154 -0.201 -0.196 -0.086 -0.233 -0.114 -0.156 -0.131 -0.176 -0.191 -0.157 -0.108 -0.132 -0.122 -0.169 -0.158 -0.182 -0.146 -0.151 -0.138 -0.150 -0.139 -0.160 -0.168 -0.180 -0.186 -0.206 -0.173 -0.160 -0.168 -0.140 -0.106 -0.087 -0.105  0.035 -0.027  0.074  0.137 -0.116 -0.225 -0.297 -0.192 -0.188 -0.073 -0.179 -0.157  0.041  0.113  0.082  0.113  0.149  0.005 -0.069 -0.088 -0.151 -0.014 -0.018 -0.053 -0.154 -0.156 -0.151 -0.171 -0.138 -0.181 -0.176 -0.093 -0.167 -0.193 -0.163 -0.184 -0.140 -0.097 -0.079 -0.073 -0.023 -0.054 -0.072 -0.100 -0.060 -0.040 -0.105 -0.014 -0.031 -0.072 -0.090 -0.103 -0.093 -0.082 -0.017 -0.104 -0.064 -0.167 -0.085 -0.092 -0.242 -0.090 -0.111 -0.091 -0.075 -0.123 -0.104 -0.092 -0.067 -0.044 -0.029 -0.031 -0.024 -0.054  0.005 -0.042 -0.221 -0.165 -0.104 -0.107 -0.067 -0.118 -0.103 -0.059 -0.149 -0.096 -0.111 -0.045 -0.088 -0.167 -0.100 -0.097 -0.076 -0.093 -0.101 -0.140 -0.162 -0.069 -0.068 -0.067 -0.093 -0.037 -0.059 -0.101 -0.223 -0.175 -0.153 -0.133 -0.222 -0.211 -0.256 -0.077 -0.062 -0.063  0.074  0.040  0.001 -0.074 -0.020  0.132  0.120  0.067 -0.004  0.076  0.028  0.133  0.061  0.105  0.032  0.036  0.087  0.055  0.057  0.072  0.069  0.087 -0.007  0.013 -0.005  0.014  0.054  0.090  0.043  0.113  0.026 -0.077 -0.062 -0.095 -0.034 -0.015 -0.117 -0.013 -0.001  0.007 -0.002 -0.013 -0.018 -0.021 -0.020 -0.032 -0.107 -0.149 -0.178 -0.262 -0.174 -0.306 -0.053 -0.175 -0.276 -0.243 -0.267 -0.057 -0.006 -0.003 -0.063 -0.063  0.015  0.037 -0.022  0.009 -0.009 -0.039  0.015 -0.007  0.145  0.143  0.161  0.065  0.127  0.105  0.082  0.055  0.020  0.139  0.020 -0.004  0.154  0.144 -0.047  0.040  0.168  0.040  0.024  0.158  0.283  0.187  0.074  0.031  0.007  0.018  0.053 -0.015 -0.017  0.043  0.041  0.077  0.057  0.141  0.122  0.140  0.088  0.140  0.183  0.160  0.167  0.222  0.189  0.119  0.188  0.188  0.166  0.107  0.125  0.110  0.154  0.088  0.117  0.109  0.100  0.122  0.093  0.101  0.040  0.094  0.110  0.128  0.106  0.050  0.114  0.071  0.021  0.086  0.009  0.015  0.052  0.108  0.057  0.042  0.021 -0.003 -0.002  0.055  0.045  0.024  0.024  0.173  0.164  0.082 -0.016 -0.028  0.009 -0.034  0.087  0.045  0.028  0.058  0.134 -0.006 -0.005 -0.006 -0.003 -0.046 -0.020 -0.121 -0.035 -0.133 -0.145 -0.134 -0.126 -0.079 -0.057 -0.063 -0.037 -0.034 -0.021 -0.019  0.009  0.005  0.004  0.083  0.019 -0.036  0.044  0.110  0.011 -0.007  0.066  0.154  0.144  0.169  0.085  0.149  0.160  0.070 -0.018 -0.030  0.035 -0.028 -0.040 -0.099 -0.014  0.016 -0.052 -0.010 -0.062 -0.024 -0.064 -0.073 -0.128 -0.172 -0.138 -0.233 -0.198 -0.142 -0.163 -0.012 -0.109 -0.108 -0.119 -0.083 -0.096 -0.149 -0.120 -0.027 -0.002 -0.081 -0.076 -0.090 -0.012  0.008
  0.284  0.359  0.480  0.553  0.708  0.555  0.500  0.374  0.323  0.280  0.201  0.120 -0.051 -0.119  0.006  0.107  0.040  0.209  0.126 -0.079  0.260  0.270  0.158  0.188  0.383  0.254  0.116  0.416  0.394  0.260  0.407  0.487  0.636  0.494  0.441  0.378  0.366  0.311  0.222  0.248  0.209  0.322  0.202  0.130  0.227  0.247  0.192  0.401  0.374  0.347  0.409  0.416  0.312  0.303  0.161  0.009 -0.057 -0.076 -0.162 -0.111 -0.161 -0.203 -0.279 -0.113 -0.006  0.056  0.073  0.128  0.192  0.133  0.212  0.228  0.207  0.147  0.201  0.191  0.104  0.146  0.213  0.120  0.013  0.030 -0.025 -0.055  0.016  0.043  0.021 -0.064 -0.025 -0.091 -0.057 -0.032 -0.055 -0.049 -0.057 -0.079 -0.081 -0.278 -0.493 -0.424 -0.351 -0.113  0.202  0.148  0.204 -0.204 -0.172  0.178  0.138  0.032  0.016  0.134  0.133  0.160  0.113  0.116  0.054  0.073 -0.109  0.162  0.058  0.116  0.174  0.213  0.238  0.201  0.205  0.254  0.280  0.258  0.181  0.061 -0.072 -0.110 -0.095 -0.182 -0.164 -0.256 -0.224 -0.225 -0.201 -0.244 -0.189 -0.174 -0.143  0.016 -0.064 -0.140 -0.055  0.076  0.033 -0.030  0.074  0.176  0.119  0.104  0.163  0.225  0.261  0.156  0.158  0.157  0.056 -0.070 -0.043 -0.130 -0.232 -0.152 -0.235 -0.126 -0.176 -0.183  0.104 -0.147 -0.262 -0.169 -0.169 -0.153 -0.056 -0.145  0.019  0.040 -0.072 -0.024  0.158  0.292  0.151  0.207  0.332  0.352  0.226  0.245  0.422  0.318  0.297  0.260  0.138  0.090  0.118  0.003 -0.004  0.186  0.153 -0.097 -0.058 -0.124 -0.283  0.009 -0.137 -0.005  0.041  0.030  0.023 -0.115 -0.061 -0.112 -0.007 -0.057  0.003 -0.114 -0.047 -0.089 -0.054 -0.083 -0.034 -0.045 -0.036 -0.051 -0.123 -0.099 -0.151 -0.166 -0.123 -0.214 -0.193 -0.276 -0.185 -0.189 -0.271 -0.226 -0.219 -0.208 -0.258 -0.289 -0.153 -0.157 -0.082 -0.009 -0.039  0.069  0.131  0.090  0.094 -0.002  0.140  0.169  0.118  0.075  0.121  0.112  0.114  0.131  0.055  0.028 -0.035 -0.050 -0.011 -0.068 -0.128 -0.160 -0.197 -0.189 -0.262 -0.181 -0.255 -0.250 -0.249 -0.292 -0.265 -0.251 -0.308 -0.355 -0.297 -0.195 -0.298 -0.131 -0.188 -0.126 -0.150 -0.154 -0.141 -0.128 -0.117 -0.108 -0.157 -0.141 -0.151 -0.134 -0.145 -0.124 -0.175 -0.120 -0.119 -0.147 -0.145 -0.115 -0.043 -0.055 -0.022 -0.052 -0.077 -0.087 -0.063 -0.157 -0.013 -0.064  0.015  0.157 -0.034 -0.124 -0.160 -0.107 -0.098 -0.051 -0.110 -0.084  0.062  0.067  0.012  0.015  0.088  0.013 -0.097 -0.076 -0.137 -0.062 -0.126 -0.110 -0.147 -0.101 -0.098 -0.119 -0.119 -0.149 -0.144 -0.076 -0.142 -0.187 -0.145 -0.183 -0.111 -0.087 -0.040 -0.011  0.022  0.041  0.054  0.038  0.022  0.056  0.009  0.015  0.004  0.046 -0.003 -0.047 -0.028 -0.075  0.029 -0.002 -0.004 -0.049  0.031  0.051 -0.166  0.013  0.033  0.044  0.060  0.030 -0.003  0.008 -0.005  0.038  0.038  0.075  0.089  0.041  0.096  0.072 -0.027 -0.133 -0.030 -0.061 -0.006 -0.113 -0.088 -0.081 -0.156 -0.101 -0.086 -0.060 -0.056 -0.115 -0.076 -0.097 -0.050 -0.051 -0.082 -0.124 -0.145 -0.086 -0.093 -0.089 -0.136 -0.110 -0.137 -0.101 -0.225 -0.158 -0.145 -0.192 -0.223 -0.191 -0.258 -0.166 -0.192 -0.213 -0.119 -0.160 -0.231 -0.260 -0.250 -0.083 -0.067 -0.094 -0.170 -0.091 -0.094 -0.056 -0.059 -0.051 -0.048 -0.030  0.073  0.050  0.077  0.110  0.138  0.116  0.036  0.042  0.019  0.071  0.075  0.128  0.130  0.175  0.102 -0.020 -0.027 -0.094 -0.040  0.024 -0.101 -0.035  0.031  0.072  0.004 -0.017 -0.048 -0.017 -0.035 -0.039 -0.146 -0.192 -0.278 -0.335 -0.299 -0.202 -0.148 -0.201 -0.293 -0.253 -0.318 -0.175 -0.123 -0.186 -0.207 -0.231 -0.175 -0.048 -0.075 -0.077 -0.106 -0.116 -0.112 -0.108  0.007  0.027  0.035 -0.041 -0.032 -0.033 -0.079 -0.118 -0.171 -0.067 -0.176 -0.150 -0.041 -0.096 -0.259 -0.138 -0.048 -0.207 -0.225 -0.067  0.002 -0.126 -0.101 -0.197 -0.141 -0.091 -0.066 -0.054 -0.056 -0.079 -0.068 -0.039 -0.060  0.008 -0.005  0.027  0.026  0.048  0.099  0.103  0.175  0.182  0.109  0.035  0.028  0.101  0.041 -0.020 -0.018  0.021  0.035 -0.089  0.003 -0.038 -0.067 -0.048 -0.075 -0.083 -0.012 -0.003 -0.008  0.026 -0.025 -0.070 -0.001 -0.019 -0.047  0.020 -0.043 -0.026  0.008  0.049  0.032  0.019 -0.043 -0.079 -0.036  0.018 -0.036 -0.023  0.016  0.146  0.056 -0.011  0.060  0.085 -0.025 -0.052 -0.046  0.033  0.039  0.031  0.034 -0.020  0.009 -0.031 -0.082 -0.120 -0.089 -0.236 -0.107 -0.205 -0.181 -0.132 -0.089 -0.033 -0.041 -0.040 -0.039 -0.038 -0.030 -0.016  0.018  0.009  0.015  0.134  0.032  0.045  0.113  0.187  0.072  0.123  0.168  0.197  0.207  0.276  0.160  0.200  0.278  0.170  0.106  0.063  0.052 -0.031 -0.026 -0.020 -0.036 -0.046 -0.031 -0.032 -0.094 -0.106 -0.125 -0.161 -0.149 -0.211 -0.098 -0.261 -0.142 -0.105 -0.171 -0.005 -0.031 -0.029  0.029  0.010 -0.022 -0.053 -0.021 -0.028 -0.038  0.003 -0.112 -0.072 -0.002  0.038
  0.314  0.338  0.483  0.560  0.555  0.715  0.563  0.402  0.315  0.240  0.148  0.129 -0.051 -0.098  0.042  0.082  0.066  0.174  0.164  0.035  0.293  0.272  0.266  0.313  0.463  0.364  0.280  0.537  0.430  0.352  0.483  0.573  0.631  0.595  0.423  0.387  0.334  0.235  0.186  0.194  0.177  0.295  0.148  0.100  0.206  0.248  0.200  0.370  0.359  0.366  0.374  0.458  0.355  0.352  0.220  0.088 -0.019 -0.030 -0.148 -0.138 -0.204 -0.216 -0.278 -0.161 -0.050  0.017  0.029  0.082  0.132  0.075  0.138  0.197  0.142  0.072  0.138  0.143  0.035  0.071  0.154  0.049 -0.075 -0.006 -0.063 -0.096 -0.017 -0.042 -0.059 -0.149 -0.131 -0.167 -0.125 -0.107 -0.084 -0.105 -0.156 -0.121 -0.117 -0.220 -0.320 -0.302 -0.297 -0.134  0.035  0.064  0.104 -0.205 -0.212  0.067 -0.010 -0.104 -0.129 -0.025 -0.016  0.011 -0.010  0.001  0.014  0.039 -0.169  0.110  0.083  0.103  0.164  0.223  0.237  0.215  0.220  0.299  0.337  0.309  0.263  0.123  0.045 -0.053 -0.041 -0.157 -0.143 -0.217 -0.217 -0.236 -0.225 -0.279 -0.182 -0.168 -0.156 -0.016 -0.050 -0.107 -0.069  0.068  0.079 -0.021  0.047  0.188  0.139  0.072  0.150  0.238  0.300  0.194  0.201  0.207  0.153 -0.008 -0.001 -0.041 -0.158 -0.109 -0.181 -0.101 -0.163 -0.138  0.113 -0.059 -0.144 -0.067 -0.048  0.000  0.056 -0.010  0.146  0.176  0.084  0.095  0.266  0.416  0.272  0.318  0.424  0.464  0.332  0.332  0.495  0.400  0.382  0.301  0.190  0.195  0.163  0.111  0.155  0.263  0.218 -0.143 -0.123 -0.171 -0.239  0.022 -0.082  0.130  0.213  0.190  0.126 -0.004 -0.034 -0.038 -0.004 -0.045  0.012 -0.069 -0.010 -0.064 -0.033 -0.060 -0.038 -0.050 -0.035 -0.081 -0.087 -0.063 -0.108 -0.125 -0.084 -0.185 -0.167 -0.241 -0.186 -0.175 -0.252 -0.217 -0.231 -0.157 -0.220 -0.231 -0.132 -0.129 -0.062 -0.022 -0.008  0.059  0.089  0.059  0.087  0.018  0.105  0.131  0.089  0.049  0.101  0.095  0.092  0.128  0.065  0.040  0.015 -0.025  0.048 -0.044 -0.075 -0.113 -0.182 -0.135 -0.185 -0.128 -0.187 -0.184 -0.184 -0.196 -0.195 -0.149 -0.216 -0.250 -0.215 -0.136 -0.228 -0.114 -0.168 -0.142 -0.136 -0.163 -0.132 -0.098 -0.115 -0.122 -0.162 -0.167 -0.185 -0.167 -0.172 -0.156 -0.175 -0.148 -0.158 -0.190 -0.183 -0.147 -0.131 -0.149 -0.111 -0.103 -0.093 -0.080 -0.059 -0.104  0.013 -0.057  0.013  0.127 -0.100 -0.187 -0.251 -0.194 -0.181 -0.093 -0.165 -0.133 -0.009  0.057  0.028  0.038  0.111  0.017 -0.075 -0.073 -0.147 -0.032 -0.037 -0.051 -0.154 -0.141 -0.125 -0.153 -0.132 -0.164 -0.172 -0.064 -0.141 -0.180 -0.172 -0.207 -0.143 -0.113 -0.094 -0.077 -0.037 -0.049 -0.047 -0.056 -0.055 -0.017 -0.084 -0.038 -0.044 -0.042 -0.083 -0.115 -0.095 -0.118 -0.003 -0.072 -0.056 -0.116 -0.057 -0.040 -0.221 -0.058 -0.062 -0.040 -0.022 -0.066 -0.064 -0.060 -0.061 -0.015 -0.028 -0.015  0.027 -0.029  0.027 -0.016 -0.109 -0.103 -0.035 -0.034 -0.063 -0.155 -0.129 -0.092 -0.166 -0.120 -0.122 -0.046 -0.098 -0.177 -0.115 -0.143 -0.109 -0.093 -0.136 -0.173 -0.177 -0.112 -0.118 -0.114 -0.125 -0.095 -0.120 -0.126 -0.249 -0.180 -0.138 -0.150 -0.195 -0.166 -0.204 -0.106 -0.121 -0.142 -0.049 -0.095 -0.144 -0.199 -0.161 -0.016 -0.020 -0.042 -0.112 -0.035 -0.055  0.009 -0.017  0.012 -0.028 -0.026  0.043  0.035  0.036  0.050  0.053  0.053 -0.029 -0.010 -0.030 -0.006  0.017  0.064  0.061  0.118  0.074 -0.040 -0.039 -0.089 -0.034 -0.000 -0.081 -0.005  0.007  0.033 -0.009 -0.036 -0.053 -0.009 -0.045 -0.032 -0.121 -0.166 -0.214 -0.259 -0.209 -0.168 -0.051 -0.167 -0.281 -0.255 -0.280 -0.114 -0.069 -0.112 -0.128 -0.148 -0.057  0.013 -0.059 -0.069 -0.072 -0.070 -0.055 -0.059  0.078  0.077  0.099  0.015  0.052  0.039  0.007 -0.017 -0.078 -0.010 -0.096 -0.085  0.016 -0.031 -0.178 -0.067  0.010 -0.122 -0.120  0.010  0.127  0.009 -0.028 -0.135 -0.101 -0.080 -0.043 -0.044 -0.043 -0.036 -0.024  0.015  0.001  0.081  0.068  0.094  0.056  0.098  0.119  0.113  0.131  0.179  0.120  0.077  0.083  0.111  0.080  0.032  0.042  0.048  0.074 -0.018  0.046  0.034  0.006  0.016 -0.017 -0.011  0.020  0.045  0.045  0.067  0.046 -0.007  0.074  0.042 -0.013  0.074  0.010  0.047  0.053  0.115  0.044  0.056  0.003 -0.037 -0.015  0.051  0.027 -0.002  0.029  0.195  0.155  0.055  0.012  0.020 -0.019 -0.061  0.029  0.037  0.007  0.025  0.082 -0.014 -0.009 -0.034 -0.051 -0.100 -0.068 -0.182 -0.079 -0.176 -0.153 -0.114 -0.074 -0.027 -0.052 -0.040 -0.026 -0.035 -0.022 -0.009  0.021  0.001  0.009  0.095  0.010 -0.001  0.071  0.140  0.040  0.046  0.109  0.141  0.165  0.182  0.103  0.121  0.180  0.103  0.016 -0.011  0.042 -0.037 -0.064 -0.094 -0.035 -0.029 -0.065 -0.039 -0.071 -0.068 -0.094 -0.102 -0.129 -0.190 -0.078 -0.207 -0.122 -0.106 -0.135  0.012 -0.023 -0.079 -0.057 -0.020 -0.041 -0.093 -0.072 -0.040 -0.002 -0.039 -0.092 -0.108 -0.100 -0.062
  0.324  0.304  0.416  0.445  0.500  0.563  0.748  0.443  0.407  0.357  0.238  0.217  0.043 -0.040  0.119  0.119  0.121  0.258  0.192  0.044  0.309  0.285  0.210  0.274  0.412  0.275  0.169  0.408  0.338  0.266  0.373  0.430  0.540  0.503  0.473  0.457  0.440  0.376  0.272  0.311  0.264  0.406  0.215  0.135  0.269  0.330  0.236  0.394  0.373  0.364  0.278  0.389  0.391  0.324  0.268  0.110  0.007 -0.002 -0.094 -0.085 -0.158 -0.190 -0.230 -0.095  0.035  0.102  0.130  0.192  0.239  0.159  0.247  0.256  0.247  0.182  0.240  0.226  0.129  0.163  0.228  0.131  0.024  0.050  0.018 -0.018  0.036  0.023 -0.015 -0.067 -0.084 -0.118 -0.067 -0.022 -0.047 -0.071 -0.101 -0.068 -0.051 -0.194 -0.318 -0.287 -0.337 -0.100  0.056  0.060  0.108 -0.136 -0.213  0.151 -0.032 -0.090 -0.092  0.007  0.028  0.029  0.027  0.018  0.042  0.048 -0.126  0.198  0.088  0.167  0.251  0.278  0.288  0.280  0.269  0.348  0.316  0.324  0.260  0.153  0.054 -0.035 -0.027 -0.134 -0.117 -0.196 -0.189 -0.181 -0.170 -0.264 -0.154 -0.146 -0.103  0.061  0.012 -0.088 -0.013  0.125  0.092  0.002  0.099  0.216  0.136  0.096  0.218  0.280  0.333  0.193  0.153  0.166  0.090 -0.043 -0.027 -0.074 -0.170 -0.128 -0.174 -0.099 -0.162 -0.152  0.115 -0.092 -0.169 -0.141 -0.114 -0.037 -0.001 -0.097  0.091  0.130  0.010  0.005  0.208  0.309  0.177  0.220  0.331  0.353  0.226  0.248  0.385  0.318  0.303  0.259  0.165  0.175  0.169  0.158  0.132  0.248  0.247 -0.116  0.004 -0.106 -0.194 -0.030 -0.125  0.069  0.110  0.078  0.052 -0.083 -0.068 -0.063 -0.018 -0.117 -0.023 -0.097 -0.061 -0.086 -0.040 -0.032  0.003  0.025  0.074  0.040 -0.011 -0.022 -0.054 -0.109 -0.039 -0.089 -0.095 -0.185 -0.117 -0.086 -0.195 -0.188 -0.189 -0.161 -0.199 -0.274 -0.167 -0.164 -0.116 -0.060 -0.061 -0.005  0.049  0.005  0.040 -0.044  0.068  0.113  0.068  0.022  0.070  0.059  0.061  0.071 -0.004 -0.015 -0.061 -0.084 -0.021 -0.078 -0.135 -0.164 -0.213 -0.185 -0.236 -0.165 -0.222 -0.228 -0.237 -0.291 -0.268 -0.255 -0.285 -0.323 -0.246 -0.195 -0.227 -0.097 -0.113 -0.091 -0.106 -0.138 -0.123 -0.097 -0.109 -0.111 -0.150 -0.149 -0.184 -0.174 -0.172 -0.148 -0.188 -0.165 -0.157 -0.195 -0.198 -0.127 -0.083 -0.156 -0.080 -0.066 -0.079 -0.078 -0.083 -0.120 -0.012 -0.053 -0.016  0.127 -0.067 -0.133 -0.219 -0.185 -0.179 -0.099 -0.151 -0.111 -0.007  0.041  0.004 -0.020  0.084 -0.001 -0.087 -0.054 -0.112 -0.051 -0.048 -0.043 -0.146 -0.125 -0.081 -0.136 -0.145 -0.150 -0.160 -0.059 -0.137 -0.149 -0.155 -0.198 -0.117 -0.093 -0.074 -0.055 -0.043 -0.056 -0.061 -0.051 -0.082 -0.033 -0.070 -0.046 -0.067 -0.045 -0.109 -0.130 -0.100 -0.164 -0.014 -0.033 -0.048 -0.074 -0.031 -0.005 -0.189 -0.035 -0.024 -0.008  0.008 -0.014 -0.032 -0.037 -0.054 -0.027 -0.024 -0.005  0.038 -0.010  0.044  0.017 -0.010  0.006  0.028  0.014 -0.046 -0.143 -0.148 -0.093 -0.166 -0.129 -0.133 -0.067 -0.085 -0.161 -0.113 -0.184 -0.121 -0.088 -0.153 -0.196 -0.191 -0.128 -0.153 -0.155 -0.148 -0.129 -0.169 -0.117 -0.211 -0.174 -0.124 -0.098 -0.139 -0.112 -0.168 -0.122 -0.165 -0.213 -0.163 -0.215 -0.299 -0.304 -0.306 -0.155 -0.152 -0.150 -0.198 -0.136 -0.118 -0.113 -0.080 -0.069 -0.074 -0.046  0.034  0.036  0.037  0.096  0.064  0.092  0.033  0.059  0.014  0.016  0.023  0.056  0.088  0.183  0.129  0.022  0.006 -0.056 -0.010  0.021 -0.054 -0.004 -0.015  0.032 -0.006 -0.054 -0.063 -0.021 -0.046 -0.034 -0.131 -0.131 -0.232 -0.251 -0.257 -0.124 -0.066 -0.149 -0.302 -0.290 -0.300 -0.222 -0.106 -0.125 -0.149 -0.166 -0.076  0.006 -0.059 -0.069 -0.093 -0.081 -0.089 -0.078  0.050  0.029  0.042 -0.032 -0.010 -0.014 -0.063 -0.086 -0.173 -0.131 -0.215 -0.170 -0.093 -0.178 -0.320 -0.191 -0.092 -0.247 -0.268 -0.107 -0.018 -0.176 -0.176 -0.241 -0.198 -0.143 -0.093 -0.079 -0.079 -0.088 -0.042 -0.021 -0.002  0.049  0.060  0.084  0.052  0.051  0.045  0.076  0.112  0.177  0.080  0.053  0.000  0.058  0.033 -0.021 -0.029 -0.002 -0.008 -0.117 -0.020 -0.053 -0.094 -0.091 -0.106 -0.095 -0.024  0.017  0.008  0.063  0.014 -0.001  0.081  0.036 -0.019  0.082  0.039  0.046  0.048  0.108  0.059  0.068  0.015 -0.040 -0.009  0.073  0.056  0.009  0.071  0.217  0.146  0.035  0.075  0.123 -0.044 -0.099 -0.021  0.044 -0.003  0.008  0.050 -0.014  0.015 -0.052 -0.074 -0.124 -0.095 -0.226 -0.103 -0.178 -0.163 -0.111 -0.090 -0.035 -0.046 -0.027 -0.032 -0.050 -0.031 -0.020 -0.009 -0.005  0.030  0.090 -0.052  0.059  0.119  0.147  0.061  0.100  0.184  0.188  0.207  0.193  0.112  0.093  0.194  0.127  0.027 -0.005  0.037 -0.040 -0.083 -0.119 -0.079 -0.049 -0.126 -0.077 -0.100 -0.111 -0.135 -0.162 -0.126 -0.207 -0.069 -0.215 -0.143 -0.138 -0.142  0.021 -0.021 -0.084 -0.028 -0.022 -0.043 -0.080 -0.050 -0.040 -0.051 -0.044 -0.040 -0.021 -0.029 -0.004
  0.146  0.188  0.300  0.297  0.374  0.402  0.443  0.499  0.372  0.370  0.290  0.247  0.123  0.074  0.197  0.182  0.211  0.282  0.260  0.127  0.364  0.296  0.249  0.289  0.357  0.228  0.150  0.326  0.265  0.195  0.272  0.316  0.398  0.406  0.357  0.439  0.350  0.350  0.259  0.258  0.223  0.302  0.201  0.130  0.181  0.231  0.163  0.229  0.224  0.218  0.265  0.262  0.232  0.305  0.252  0.193  0.118  0.108  0.015  0.024 -0.005 -0.056 -0.076  0.015  0.090  0.169  0.157  0.214  0.248  0.162  0.182  0.218  0.210  0.145  0.179  0.183  0.098  0.107  0.144  0.070 -0.014 -0.005 -0.024 -0.064 -0.030 -0.025 -0.025 -0.080 -0.047 -0.073 -0.024  0.024 -0.038 -0.030 -0.036 -0.031 -0.042 -0.195 -0.311 -0.269 -0.237 -0.081  0.111  0.095  0.111 -0.106 -0.135  0.074  0.053 -0.008 -0.017  0.021  0.028  0.039  0.014  0.017 -0.008 -0.001 -0.091  0.064 -0.019  0.054  0.092  0.140  0.162  0.141  0.113  0.178  0.198  0.228  0.231  0.167  0.113  0.079  0.076  0.028 -0.004 -0.085 -0.059 -0.040 -0.069 -0.075 -0.048 -0.015 -0.003  0.115  0.077 -0.023  0.035  0.122  0.101  0.010  0.079  0.148  0.081  0.050  0.109  0.118  0.148  0.098  0.110  0.117  0.087 -0.019  0.037  0.001 -0.070  0.045 -0.026  0.032 -0.030 -0.044  0.142  0.032 -0.051 -0.010  0.005  0.068  0.095  0.015  0.138  0.154  0.025  0.032  0.166  0.226  0.119  0.153  0.226  0.223  0.126  0.128  0.232  0.170  0.193  0.170  0.114  0.105  0.123  0.087  0.059  0.171  0.149 -0.014 -0.016 -0.046 -0.142 -0.009 -0.018  0.046  0.074  0.062  0.038 -0.069 -0.096 -0.099 -0.070 -0.084 -0.044 -0.126 -0.075 -0.097 -0.075 -0.081 -0.048 -0.057 -0.036 -0.040 -0.081 -0.060 -0.086 -0.101 -0.073 -0.137 -0.122 -0.175 -0.114 -0.125 -0.194 -0.121 -0.150 -0.106 -0.156 -0.181 -0.127 -0.124 -0.085 -0.060 -0.072 -0.017  0.022  0.006 -0.004 -0.019  0.052  0.077  0.073  0.046  0.060  0.059  0.054  0.063 -0.003 -0.020 -0.065 -0.074 -0.051 -0.078 -0.109 -0.122 -0.159 -0.132 -0.161 -0.107 -0.156 -0.150 -0.147 -0.175 -0.149 -0.157 -0.189 -0.206 -0.171 -0.131 -0.180 -0.080 -0.122 -0.124 -0.111 -0.137 -0.084 -0.070 -0.080 -0.088 -0.121 -0.115 -0.135 -0.139 -0.148 -0.132 -0.165 -0.132 -0.132 -0.145 -0.145 -0.116 -0.071 -0.060 -0.039 -0.075 -0.085 -0.081 -0.087 -0.119 -0.035 -0.073 -0.039  0.048 -0.076 -0.077 -0.154 -0.117 -0.115 -0.083 -0.150 -0.133 -0.010 -0.008 -0.018 -0.036  0.064 -0.019 -0.093 -0.075 -0.105 -0.053 -0.093 -0.101 -0.115 -0.099 -0.085 -0.120 -0.117 -0.123 -0.137 -0.044 -0.099 -0.149 -0.139 -0.171 -0.129 -0.102 -0.076 -0.071 -0.047 -0.049 -0.041 -0.025 -0.065 -0.031 -0.056 -0.060 -0.062 -0.042 -0.071 -0.096 -0.095 -0.116 -0.029 -0.039 -0.016 -0.070 -0.040 -0.003 -0.139 -0.043 -0.030 -0.019 -0.012 -0.040 -0.035 -0.042 -0.047 -0.018 -0.025 -0.018  0.037 -0.007  0.019  0.013  0.019 -0.083 -0.050 -0.062 -0.059 -0.126 -0.111 -0.074 -0.132 -0.098 -0.107 -0.045 -0.073 -0.129 -0.103 -0.116 -0.101 -0.079 -0.125 -0.148 -0.150 -0.121 -0.125 -0.115 -0.134 -0.112 -0.123 -0.104 -0.185 -0.131 -0.128 -0.129 -0.149 -0.130 -0.134 -0.121 -0.112 -0.138 -0.105 -0.132 -0.173 -0.192 -0.172 -0.083 -0.085 -0.093 -0.134 -0.085 -0.077 -0.070 -0.064 -0.063 -0.081 -0.074 -0.001  0.008  0.014  0.023  0.028  0.018 -0.006  0.004 -0.027 -0.000 -0.013  0.001  0.034  0.060  0.056 -0.048 -0.038 -0.101 -0.063 -0.027 -0.094 -0.051 -0.023  0.008 -0.031 -0.050 -0.062 -0.041 -0.074 -0.046 -0.111 -0.130 -0.175 -0.183 -0.164 -0.034 -0.065 -0.117 -0.168 -0.139 -0.176 -0.113 -0.078 -0.112 -0.124 -0.161 -0.112 -0.044 -0.068 -0.080 -0.079 -0.065 -0.079 -0.075  0.001  0.001  0.014 -0.041 -0.016 -0.022 -0.045 -0.069 -0.122 -0.082 -0.136 -0.113 -0.058 -0.100 -0.179 -0.100 -0.044 -0.141 -0.150 -0.054  0.008 -0.087 -0.093 -0.164 -0.110 -0.097 -0.068 -0.036 -0.048 -0.066 -0.049 -0.033 -0.043  0.011 -0.006  0.014  0.004  0.027  0.056  0.085  0.096  0.098  0.060  0.022 -0.013  0.044 -0.000 -0.035 -0.022 -0.018 -0.026 -0.076 -0.023 -0.056 -0.081 -0.073 -0.063 -0.075 -0.025  0.004 -0.016  0.012 -0.013 -0.046  0.010 -0.021 -0.040  0.018 -0.007  0.000  0.016  0.049  0.028  0.039 -0.023 -0.054 -0.028  0.016 -0.004 -0.027  0.005  0.111  0.061 -0.010 -0.007  0.035 -0.052 -0.060 -0.011  0.009 -0.004  0.018  0.057  0.003  0.002 -0.023 -0.040 -0.073 -0.051 -0.154 -0.076 -0.130 -0.091 -0.057 -0.014  0.015 -0.015 -0.018 -0.025 -0.021 -0.031 -0.018  0.008 -0.010 -0.011  0.071  0.028  0.016  0.063  0.100  0.035  0.039  0.110  0.138  0.143  0.171  0.089  0.110  0.169  0.109  0.067  0.035  0.053 -0.006 -0.014 -0.004 -0.029 -0.061 -0.019 -0.026 -0.054 -0.055 -0.082 -0.092 -0.101 -0.128 -0.022 -0.129 -0.027 -0.021 -0.069  0.010  0.018  0.020  0.052  0.033  0.022  0.023  0.033  0.003 -0.015  0.010 -0.026 -0.033 -0.032 -0.015
  0.049  0.102  0.170  0.174  0.323  0.315  0.407  0.372  0.505  0.493  0.395  0.336  0.256  0.156  0.270  0.196  0.240  0.342  0.224  0.084  0.287  0.213  0.101  0.127  0.213  0.073 -0.020  0.143  0.133  0.041  0.115  0.142  0.279  0.273  0.310  0.412  0.416  0.502  0.359  0.363  0.311  0.417  0.291  0.178  0.249  0.310  0.164  0.217  0.219  0.175  0.194  0.168  0.211  0.203  0.301  0.200  0.158  0.148  0.111  0.148  0.109  0.029  0.044  0.154  0.223  0.284  0.287  0.332  0.380  0.260  0.294  0.280  0.338  0.275  0.296  0.258  0.212  0.220  0.217  0.148  0.107  0.099  0.070  0.047  0.066  0.084  0.054  0.023  0.053  0.024  0.081  0.153  0.010  0.041  0.067  0.055  0.030 -0.202 -0.313 -0.238 -0.209 -0.019  0.173  0.137  0.080 -0.083 -0.087  0.137  0.127  0.067  0.064  0.104  0.097  0.086  0.086  0.080  0.081  0.065  0.040  0.155 -0.001  0.087  0.156  0.176  0.181  0.152  0.140  0.184  0.170  0.243  0.221  0.187  0.088  0.108  0.116  0.080  0.055 -0.039  0.014  0.061  0.065  0.021  0.026  0.068  0.088  0.234  0.171  0.035  0.132  0.197  0.144  0.086  0.175  0.198  0.117  0.106  0.174  0.178  0.182  0.110  0.089  0.083  0.021 -0.045  0.037 -0.041 -0.061  0.034 -0.030  0.038 -0.016 -0.071  0.079 -0.008 -0.097 -0.097 -0.085 -0.046 -0.006 -0.109  0.028  0.013 -0.095 -0.074  0.049  0.048  0.008  0.017  0.085  0.045 -0.037  0.023  0.101  0.019  0.047  0.074  0.033 -0.002  0.026 -0.002 -0.065  0.056  0.066  0.016  0.093  0.044 -0.121 -0.111 -0.074 -0.082 -0.054 -0.087 -0.056 -0.157 -0.130 -0.138 -0.093 -0.162 -0.096 -0.162 -0.130 -0.104 -0.078 -0.030 -0.006  0.007  0.013  0.012 -0.063 -0.032 -0.055 -0.092 -0.043 -0.083 -0.087 -0.146 -0.079 -0.080 -0.142 -0.106 -0.112 -0.145 -0.162 -0.231 -0.169 -0.156 -0.108 -0.089 -0.148 -0.083 -0.006 -0.037 -0.024 -0.074  0.046  0.075  0.069  0.046  0.042  0.064  0.044  0.031 -0.026 -0.044 -0.142 -0.125 -0.157 -0.131 -0.202 -0.195 -0.196 -0.203 -0.232 -0.155 -0.193 -0.207 -0.205 -0.280 -0.221 -0.242 -0.238 -0.263 -0.188 -0.185 -0.173 -0.063 -0.098 -0.084 -0.068 -0.096 -0.051 -0.050 -0.042 -0.052 -0.095 -0.088 -0.101 -0.121 -0.114 -0.098 -0.135 -0.111 -0.074 -0.122 -0.124 -0.071  0.020 -0.009  0.037 -0.003 -0.048 -0.077 -0.089 -0.143 -0.070 -0.102 -0.083  0.031 -0.012 -0.043 -0.053 -0.083 -0.078 -0.088 -0.096 -0.066 -0.044 -0.061 -0.074 -0.100  0.009 -0.052 -0.121 -0.087 -0.103 -0.091 -0.134 -0.121 -0.124 -0.081 -0.049 -0.082 -0.114 -0.111 -0.120 -0.033 -0.085 -0.127 -0.122 -0.162 -0.092 -0.089 -0.075 -0.046 -0.024  0.006  0.025  0.046 -0.002  0.033  0.026 -0.020 -0.029  0.032 -0.020 -0.053 -0.039 -0.091  0.012  0.026  0.041  0.026  0.039  0.091 -0.043  0.033  0.067  0.071  0.084  0.078  0.039  0.046  0.020  0.027  0.034  0.049  0.091  0.051  0.068  0.069  0.108 -0.013  0.002 -0.033 -0.022 -0.116 -0.093 -0.084 -0.114 -0.081 -0.085 -0.058 -0.027 -0.070 -0.055 -0.100 -0.065 -0.029 -0.098 -0.121 -0.121 -0.127 -0.119 -0.116 -0.146 -0.148 -0.139 -0.086 -0.164 -0.133 -0.101 -0.102 -0.094 -0.055 -0.104 -0.136 -0.162 -0.209 -0.210 -0.242 -0.296 -0.283 -0.293 -0.210 -0.193 -0.182 -0.231 -0.191 -0.166 -0.191 -0.130 -0.148 -0.096 -0.063  0.009  0.028  0.029  0.064  0.076  0.077  0.066  0.076  0.038  0.057  0.034  0.044  0.086  0.113  0.103  0.022  0.003 -0.053 -0.023  0.019 -0.036 -0.040  0.004  0.043 -0.022 -0.058 -0.085 -0.030 -0.076 -0.046 -0.122 -0.130 -0.197 -0.189 -0.210  0.014 -0.095 -0.108 -0.174 -0.167 -0.191 -0.206 -0.139 -0.191 -0.188 -0.216 -0.195 -0.090 -0.085 -0.109 -0.110 -0.082 -0.118 -0.087 -0.051 -0.028 -0.027 -0.071 -0.072 -0.084 -0.129 -0.161 -0.204 -0.199 -0.238 -0.178 -0.154 -0.221 -0.287 -0.186 -0.145 -0.245 -0.252 -0.153 -0.124 -0.229 -0.182 -0.235 -0.161 -0.139 -0.111 -0.051 -0.060 -0.116 -0.071 -0.079 -0.065 -0.036 -0.032 -0.014 -0.002 -0.004  0.022  0.050  0.082  0.084  0.008 -0.014 -0.097 -0.011 -0.060 -0.090 -0.086 -0.064 -0.076 -0.157 -0.079 -0.103 -0.146 -0.146 -0.145 -0.165 -0.048 -0.036 -0.059 -0.004 -0.054 -0.076 -0.023 -0.050 -0.056  0.000 -0.022 -0.010  0.007  0.020  0.015  0.029 -0.036 -0.067 -0.032  0.007 -0.023 -0.022  0.028  0.105  0.006 -0.052  0.041  0.086 -0.064 -0.072 -0.094 -0.006 -0.033 -0.032 -0.032 -0.029 -0.010 -0.055 -0.098 -0.111 -0.089 -0.189 -0.089 -0.139 -0.094 -0.034  0.017  0.040 -0.002  0.010 -0.011 -0.011 -0.026 -0.011  0.011 -0.009  0.006  0.068 -0.002  0.051  0.083  0.097  0.065  0.103  0.118  0.119  0.123  0.158  0.097  0.083  0.159  0.103  0.062  0.027  0.017 -0.027 -0.036 -0.014 -0.074 -0.071 -0.036 -0.046 -0.059 -0.104 -0.109 -0.115 -0.075 -0.142  0.007 -0.119 -0.006 -0.000 -0.050  0.022  0.046  0.050  0.097  0.054  0.059  0.072  0.066 -0.007 -0.061  0.037 -0.016 -0.009 -0.034  0.012
 -0.069 -0.011  0.041  0.016  0.280  0.240  0.357  0.370  0.493  0.825  0.642  0.551  0.512  0.402  0.525  0.356  0.440  0.553  0.381  0.185  0.398  0.255  0.106  0.100  0.178 -0.021 -0.141  0.001  0.048 -0.101 -0.054 -0.035  0.168  0.181  0.317  0.529  0.504  0.750  0.492  0.509  0.435  0.476  0.380  0.214  0.262  0.343  0.115  0.101  0.124  0.033  0.082  0.001  0.105  0.120  0.351  0.326  0.316  0.300  0.300  0.347  0.337  0.189  0.241  0.350  0.401  0.500  0.482  0.543  0.567  0.392  0.400  0.330  0.451  0.381  0.386  0.335  0.289  0.282  0.239  0.177  0.155  0.106  0.097  0.066  0.057  0.101  0.083  0.063  0.105  0.088  0.152  0.274  0.011  0.085  0.145  0.113  0.072 -0.256 -0.386 -0.258 -0.208  0.039  0.283  0.155  0.086  0.003 -0.058  0.173  0.211  0.134  0.143  0.143  0.143  0.092  0.110  0.083  0.074  0.034  0.120  0.145 -0.088  0.031  0.097  0.133  0.138  0.076  0.049  0.094  0.057  0.172  0.202  0.233  0.171  0.264  0.260  0.272  0.210  0.092  0.144  0.244  0.250  0.202  0.172  0.237  0.250  0.404  0.317  0.130  0.232  0.264  0.168  0.110  0.222  0.181  0.046  0.087  0.148  0.087  0.056  0.014  0.007  0.015 -0.058 -0.086  0.078 -0.021  0.013  0.187  0.123  0.188  0.108 -0.002  0.142  0.082 -0.059 -0.083 -0.060 -0.027 -0.004 -0.148 -0.002 -0.031 -0.196 -0.172 -0.060 -0.126 -0.132 -0.142 -0.087 -0.156 -0.247 -0.151 -0.084 -0.166 -0.099  0.013 -0.018 -0.071 -0.015 -0.057 -0.180 -0.040 -0.005  0.140  0.224  0.186 -0.043 -0.197 -0.022 -0.174 -0.171 -0.222 -0.146 -0.241 -0.211 -0.209 -0.192 -0.193 -0.166 -0.221 -0.186 -0.127 -0.092 -0.003  0.013  0.032  0.013  0.040 -0.081 -0.056 -0.081 -0.119 -0.068 -0.109 -0.113 -0.146 -0.048 -0.065 -0.113 -0.062 -0.082 -0.159 -0.167 -0.248 -0.213 -0.225 -0.173 -0.183 -0.247 -0.183 -0.093 -0.112 -0.132 -0.123 -0.001  0.018  0.036  0.017 -0.021 -0.007 -0.006 -0.027 -0.076 -0.115 -0.249 -0.216 -0.275 -0.219 -0.310 -0.270 -0.232 -0.265 -0.278 -0.175 -0.219 -0.243 -0.233 -0.331 -0.220 -0.286 -0.270 -0.267 -0.177 -0.219 -0.181 -0.074 -0.144 -0.134 -0.082 -0.094 -0.037 -0.040 -0.034 -0.046 -0.082 -0.076 -0.091 -0.109 -0.112 -0.090 -0.143 -0.104 -0.045 -0.083 -0.082 -0.024  0.114  0.107  0.151  0.061 -0.016 -0.061 -0.081 -0.169 -0.104 -0.132 -0.136  0.003  0.040  0.073  0.082  0.005  0.008 -0.081 -0.051 -0.024 -0.052 -0.137 -0.123 -0.165 -0.037 -0.072 -0.149 -0.090 -0.094 -0.113 -0.192 -0.166 -0.095 -0.032 -0.013 -0.060 -0.082 -0.088 -0.101 -0.024 -0.068 -0.127 -0.110 -0.154 -0.083 -0.087 -0.054 -0.008 -0.003  0.054  0.073  0.120  0.040  0.076  0.085 -0.013 -0.015  0.084  0.031 -0.017 -0.015 -0.090  0.008  0.057  0.060  0.076  0.076  0.138 -0.010  0.074  0.128  0.110  0.124  0.137  0.080  0.081  0.037  0.042  0.042  0.083  0.146  0.078  0.096  0.141  0.262  0.026  0.015 -0.019  0.006 -0.092 -0.064 -0.085 -0.086 -0.080 -0.079 -0.061 -0.021 -0.041 -0.056 -0.079 -0.057  0.001 -0.089 -0.091 -0.104 -0.129 -0.125 -0.120 -0.159 -0.168 -0.157 -0.081 -0.155 -0.121 -0.113 -0.143 -0.096 -0.077 -0.067 -0.184 -0.194 -0.253 -0.321 -0.361 -0.389 -0.345 -0.368 -0.324 -0.323 -0.275 -0.330 -0.303 -0.241 -0.324 -0.215 -0.246 -0.153 -0.127 -0.064 -0.033 -0.026  0.022  0.042  0.041  0.076  0.062  0.008  0.045 -0.008 -0.003  0.067  0.071  0.077 -0.029 -0.046 -0.119 -0.098 -0.048 -0.086 -0.098 -0.056  0.006 -0.065 -0.109 -0.151 -0.078 -0.153 -0.088 -0.168 -0.179 -0.236 -0.186 -0.215  0.177 -0.109 -0.075 -0.097 -0.079 -0.118 -0.218 -0.169 -0.245 -0.214 -0.238 -0.270 -0.117 -0.081 -0.112 -0.105 -0.086 -0.156 -0.111 -0.136 -0.110 -0.116 -0.136 -0.138 -0.160 -0.209 -0.225 -0.279 -0.313 -0.321 -0.231 -0.269 -0.353 -0.352 -0.261 -0.256 -0.350 -0.355 -0.277 -0.280 -0.376 -0.248 -0.314 -0.219 -0.189 -0.182 -0.062 -0.043 -0.136 -0.088 -0.118 -0.104 -0.093 -0.080 -0.079 -0.041 -0.059 -0.019  0.038  0.045 -0.001 -0.059 -0.081 -0.204 -0.069 -0.155 -0.164 -0.152 -0.125 -0.164 -0.237 -0.139 -0.184 -0.230 -0.240 -0.216 -0.220 -0.071 -0.077 -0.104 -0.042 -0.097 -0.111 -0.074 -0.125 -0.090 -0.038 -0.056 -0.032 -0.011 -0.028 -0.011  0.025 -0.063 -0.086 -0.018 -0.006 -0.055 -0.029  0.019  0.065 -0.050 -0.064  0.112  0.156 -0.043 -0.030 -0.117  0.008  0.019  0.004 -0.050  0.025  0.047 -0.011 -0.064 -0.091 -0.082 -0.182 -0.096 -0.134 -0.085 -0.014  0.068  0.089  0.022  0.032 -0.006  0.017 -0.013 -0.009  0.007  0.009  0.018  0.065  0.041  0.108  0.105  0.112  0.119  0.166  0.151  0.144  0.129  0.188  0.112  0.096  0.200  0.137  0.117  0.067  0.036 -0.034 -0.025  0.075 -0.080 -0.127 -0.013 -0.057 -0.070 -0.108 -0.113 -0.135 -0.055 -0.105  0.059 -0.083  0.064  0.051 -0.018  0.020  0.092  0.120  0.217  0.125  0.121  0.184  0.177  0.021 -0.088  0.130  0.029  0.035 -0.009  0.040
 -0.151 -0.082 -0.042 -0.071  0.201  0.148  0.238  0.290  0.395  0.642  0.722  0.579  0.557  0.414  0.524  0.339  0.420  0.504  0.324  0.156  0.330  0.198  0.044  0.033  0.102 -0.084 -0.195 -0.086 -0.009 -0.170 -0.137 -0.127  0.075  0.092  0.233  0.399  0.412  0.661  0.461  0.505  0.395  0.428  0.370  0.227  0.243  0.306  0.098  0.058  0.080 -0.014  0.057 -0.067  0.050  0.050  0.298  0.268  0.356  0.317  0.341  0.396  0.388  0.238  0.316  0.429  0.485  0.559  0.531  0.574  0.622  0.432  0.421  0.347  0.500  0.421  0.422  0.365  0.338  0.331  0.268  0.221  0.234  0.157  0.150  0.130  0.106  0.178  0.155  0.122  0.191  0.159  0.241  0.350  0.057  0.158  0.230  0.183  0.138 -0.210 -0.342 -0.212 -0.138  0.067  0.306  0.143  0.055 -0.007 -0.009  0.160  0.250  0.190  0.212  0.207  0.193  0.134  0.159  0.140  0.138  0.072  0.191  0.141 -0.071  0.029  0.090  0.122  0.127  0.054  0.011  0.042 -0.004  0.114  0.128  0.194  0.130  0.273  0.266  0.282  0.191  0.094  0.164  0.270  0.273  0.276  0.185  0.286  0.310  0.467  0.341  0.165  0.287  0.288  0.175  0.152  0.262  0.176  0.041  0.111  0.173  0.076  0.016 -0.036 -0.013 -0.026 -0.105 -0.108  0.072 -0.026  0.021  0.187  0.114  0.180  0.109 -0.010  0.080  0.067 -0.050 -0.066 -0.066 -0.053 -0.020 -0.150 -0.057 -0.090 -0.215 -0.193 -0.129 -0.213 -0.184 -0.210 -0.175 -0.251 -0.316 -0.210 -0.172 -0.245 -0.185 -0.047 -0.051 -0.117 -0.048 -0.101 -0.235 -0.086 -0.058  0.161  0.211  0.215 -0.034 -0.219 -0.037 -0.235 -0.233 -0.278 -0.184 -0.265 -0.227 -0.230 -0.188 -0.240 -0.191 -0.255 -0.197 -0.136 -0.092  0.006  0.020  0.043 -0.003  0.032 -0.078 -0.031 -0.068 -0.096 -0.059 -0.086 -0.097 -0.125 -0.045 -0.072 -0.104 -0.053 -0.070 -0.124 -0.142 -0.204 -0.174 -0.196 -0.147 -0.165 -0.249 -0.184 -0.098 -0.101 -0.110 -0.130 -0.007 -0.012  0.013  0.003 -0.057 -0.040 -0.027 -0.035 -0.068 -0.101 -0.253 -0.205 -0.285 -0.207 -0.300 -0.264 -0.218 -0.288 -0.264 -0.171 -0.187 -0.218 -0.229 -0.325 -0.209 -0.291 -0.261 -0.249 -0.162 -0.199 -0.141 -0.046 -0.116 -0.085 -0.046 -0.077 -0.037 -0.021 -0.016 -0.041 -0.064 -0.064 -0.073 -0.097 -0.084 -0.080 -0.130 -0.057 -0.010 -0.062 -0.048 -0.003  0.134  0.124  0.163  0.079  0.007 -0.059 -0.071 -0.163 -0.111 -0.149 -0.146 -0.013  0.059  0.099  0.121  0.071  0.077 -0.012  0.018  0.019 -0.001 -0.103 -0.114 -0.180 -0.070 -0.056 -0.139 -0.083 -0.076 -0.095 -0.193 -0.178 -0.069 -0.004  0.010 -0.038 -0.062 -0.055 -0.066 -0.021 -0.044 -0.086 -0.076 -0.132 -0.064 -0.087 -0.048 -0.004 -0.001  0.064  0.089  0.146  0.057  0.092  0.108 -0.008  0.007  0.109  0.059  0.005  0.015 -0.060  0.011  0.069  0.083  0.103  0.099  0.166  0.024  0.097  0.141  0.132  0.136  0.144  0.089  0.093  0.057  0.058  0.069  0.089  0.139  0.086  0.097  0.139  0.261  0.013  0.008 -0.032  0.018 -0.079 -0.048 -0.078 -0.087 -0.071 -0.053 -0.058 -0.009 -0.012 -0.033 -0.069 -0.033  0.021 -0.047 -0.066 -0.072 -0.120 -0.112 -0.093 -0.142 -0.161 -0.153 -0.076 -0.146 -0.081 -0.081 -0.109 -0.065 -0.029 -0.032 -0.162 -0.195 -0.250 -0.324 -0.359 -0.393 -0.329 -0.362 -0.346 -0.319 -0.311 -0.337 -0.310 -0.245 -0.332 -0.216 -0.247 -0.137 -0.122 -0.052 -0.020  0.004  0.047  0.075  0.065  0.098  0.095  0.052  0.078  0.028  0.026  0.095  0.088  0.077 -0.006 -0.017 -0.086 -0.083 -0.023 -0.050 -0.090 -0.022  0.020 -0.065 -0.098 -0.142 -0.060 -0.137 -0.064 -0.133 -0.151 -0.205 -0.156 -0.197  0.200 -0.127 -0.073 -0.057 -0.053 -0.102 -0.227 -0.192 -0.279 -0.197 -0.247 -0.260 -0.130 -0.077 -0.135 -0.143 -0.104 -0.168 -0.126 -0.161 -0.135 -0.149 -0.138 -0.155 -0.179 -0.210 -0.231 -0.275 -0.316 -0.323 -0.225 -0.265 -0.362 -0.347 -0.267 -0.281 -0.368 -0.350 -0.296 -0.316 -0.373 -0.213 -0.296 -0.215 -0.196 -0.195 -0.062 -0.048 -0.169 -0.117 -0.143 -0.137 -0.134 -0.143 -0.134 -0.065 -0.088 -0.051  0.011  0.028 -0.049 -0.093 -0.111 -0.221 -0.082 -0.173 -0.171 -0.183 -0.125 -0.166 -0.252 -0.150 -0.199 -0.231 -0.269 -0.234 -0.250 -0.075 -0.099 -0.123 -0.073 -0.124 -0.153 -0.122 -0.157 -0.102 -0.073 -0.080 -0.046 -0.036 -0.058 -0.028 -0.008 -0.114 -0.115 -0.059 -0.052 -0.091 -0.054 -0.008  0.014 -0.110 -0.101  0.073  0.114 -0.047 -0.019 -0.119 -0.003  0.001 -0.023 -0.079  0.012  0.031 -0.015 -0.084 -0.099 -0.083 -0.174 -0.091 -0.127 -0.066  0.005  0.084  0.090  0.025  0.047  0.001  0.002 -0.021 -0.003  0.001 -0.013  0.004  0.056  0.051  0.080  0.070  0.083  0.089  0.140  0.108  0.091  0.098  0.167  0.115  0.107  0.180  0.123  0.131  0.076  0.022 -0.025  0.005  0.091 -0.079 -0.103  0.037 -0.031 -0.046 -0.117 -0.095 -0.127 -0.026 -0.078  0.075 -0.050  0.097  0.055 -0.006  0.008  0.141  0.112  0.218  0.138  0.123  0.172  0.163  0.014 -0.086  0.132 -0.004  0.018 -0.026  0.021
 -0.121 -0.079 -0.029 -0.083  0.120  0.129  0.217  0.247  0.336  0.551  0.579  0.737  0.682  0.562  0.693  0.387  0.528  0.520  0.422  0.276  0.379  0.222  0.168  0.130  0.148 -0.029 -0.091 -0.029 -0.010 -0.088 -0.102 -0.098  0.049  0.090  0.194  0.353  0.343  0.543  0.383  0.448  0.371  0.375  0.258  0.146  0.203  0.267  0.083  0.027  0.078 -0.017 -0.071 -0.072  0.054  0.038  0.287  0.350  0.358  0.436  0.419  0.453  0.415  0.264  0.352  0.410  0.436  0.517  0.516  0.540  0.558  0.391  0.364  0.280  0.414  0.352  0.335  0.280  0.249  0.229  0.160  0.115  0.121  0.043  0.078  0.038  0.016  0.048  0.067  0.058  0.094  0.134  0.193  0.293  0.034  0.116  0.150  0.172  0.119 -0.187 -0.229 -0.126 -0.137  0.008  0.166  0.112  0.057  0.083  0.004  0.113  0.162  0.121  0.113  0.080  0.086  0.016  0.032  0.011  0.009 -0.014  0.073  0.077 -0.105 -0.046 -0.014  0.057  0.061 -0.019 -0.007  0.039  0.017  0.104  0.140  0.203  0.228  0.349  0.366  0.399  0.335  0.236  0.279  0.379  0.315  0.259  0.255  0.321  0.312  0.435  0.360  0.191  0.263  0.258  0.162  0.104  0.190  0.133 -0.020  0.034  0.088  0.001 -0.010 -0.016 -0.025 -0.025 -0.050 -0.076  0.095  0.075  0.097  0.279  0.243  0.299  0.233  0.107  0.188  0.205  0.067  0.060  0.077  0.073  0.065 -0.051  0.061  0.011 -0.143 -0.085 -0.049 -0.128 -0.093 -0.121 -0.123 -0.186 -0.246 -0.170 -0.141 -0.191 -0.125 -0.079 -0.094 -0.114 -0.093 -0.078 -0.139 -0.111 -0.048  0.045  0.166  0.166  0.006 -0.182 -0.008 -0.149 -0.143 -0.168 -0.076 -0.150 -0.167 -0.100 -0.176 -0.197 -0.132 -0.183 -0.162 -0.109 -0.090  0.030  0.020  0.057  0.005  0.028 -0.033  0.000 -0.053 -0.075 -0.017  0.004 -0.037 -0.016  0.039  0.016 -0.007  0.055 -0.024 -0.121 -0.082 -0.167 -0.188 -0.199 -0.164 -0.228 -0.254 -0.248 -0.210 -0.199 -0.222 -0.127 -0.063 -0.054 -0.011 -0.031 -0.073 -0.051 -0.060 -0.057 -0.101 -0.163 -0.229 -0.211 -0.244 -0.205 -0.262 -0.231 -0.209 -0.219 -0.204 -0.109 -0.125 -0.166 -0.165 -0.241 -0.129 -0.177 -0.155 -0.136 -0.067 -0.146 -0.050 -0.050 -0.099 -0.103 -0.054 -0.105 -0.025 -0.012 -0.040 -0.062 -0.086 -0.093 -0.117 -0.141 -0.124 -0.124 -0.144 -0.104 -0.065 -0.080 -0.064 -0.023  0.057  0.035  0.090  0.033  0.005 -0.052 -0.065 -0.137 -0.089 -0.111 -0.115 -0.022  0.054  0.039  0.068 -0.040 -0.037 -0.113 -0.046  0.005 -0.121 -0.121 -0.141 -0.145 -0.037 -0.065 -0.115 -0.082 -0.057 -0.084 -0.077 -0.093 -0.044 -0.035 -0.029 -0.081 -0.079 -0.071 -0.109 -0.025 -0.059 -0.074 -0.115 -0.147 -0.123 -0.132 -0.098 -0.064 -0.051 -0.003  0.020  0.079  0.000  0.020  0.048 -0.030 -0.050  0.028 -0.026 -0.066 -0.063 -0.105 -0.014  0.018  0.055  0.055  0.032  0.100  0.003  0.046  0.070  0.056  0.062  0.068  0.054  0.031  0.002  0.008 -0.000  0.015  0.074  0.015  0.023  0.079  0.185  0.034 -0.027 -0.069 -0.080 -0.142 -0.111 -0.126 -0.106 -0.080 -0.084 -0.078 -0.057 -0.073 -0.084 -0.108 -0.110 -0.041 -0.117 -0.121 -0.105 -0.147 -0.142 -0.134 -0.135 -0.147 -0.127 -0.093 -0.141 -0.110 -0.071 -0.060 -0.013  0.004  0.078 -0.129 -0.137 -0.185 -0.274 -0.301 -0.312 -0.241 -0.266 -0.277 -0.274 -0.243 -0.264 -0.267 -0.208 -0.306 -0.206 -0.213 -0.172 -0.144 -0.092 -0.042 -0.021  0.036  0.040  0.048  0.077  0.093  0.053  0.068  0.015 -0.009  0.063  0.052  0.060 -0.025 -0.041 -0.106 -0.119 -0.093 -0.080 -0.115 -0.128 -0.036 -0.100 -0.170 -0.207 -0.105 -0.162 -0.106 -0.159 -0.139 -0.161 -0.061 -0.100  0.286 -0.017  0.020  0.000  0.000 -0.016 -0.107 -0.103 -0.159 -0.129 -0.140 -0.157 -0.071 -0.048 -0.116 -0.098 -0.073 -0.129 -0.085 -0.105 -0.077 -0.082 -0.099 -0.079 -0.116 -0.144 -0.149 -0.197 -0.280 -0.255 -0.174 -0.214 -0.308 -0.275 -0.202 -0.216 -0.277 -0.257 -0.209 -0.197 -0.255 -0.191 -0.235 -0.166 -0.176 -0.174 -0.042 -0.030 -0.125 -0.071 -0.107 -0.080 -0.062 -0.054 -0.054 -0.037 -0.045 -0.041  0.031 -0.026 -0.056 -0.098 -0.083 -0.189 -0.097 -0.152 -0.135 -0.149 -0.126 -0.170 -0.215 -0.132 -0.188 -0.200 -0.233 -0.179 -0.190 -0.057 -0.072 -0.083 -0.039 -0.073 -0.081 -0.058 -0.096 -0.069 -0.025 -0.037 -0.019 -0.020 -0.039 -0.000  0.045 -0.027 -0.054 -0.001  0.020 -0.009 -0.014  0.019  0.074 -0.024 -0.052  0.040  0.082 -0.037 -0.025 -0.063  0.016 -0.016 -0.000 -0.030  0.046  0.041 -0.030 -0.048 -0.076 -0.066 -0.128 -0.068 -0.074 -0.003  0.069  0.116  0.108  0.063  0.064  0.017  0.027  0.004  0.012 -0.003  0.007  0.008  0.037 -0.005  0.067  0.056  0.071  0.067  0.108  0.103  0.099  0.083  0.123  0.092  0.077  0.127  0.101  0.096  0.044  0.027 -0.019  0.003  0.046 -0.053 -0.091 -0.005 -0.039 -0.038 -0.067 -0.077 -0.106 -0.023 -0.033  0.129  0.042  0.169  0.097  0.071  0.045  0.119  0.086  0.120  0.058  0.079  0.137  0.081 -0.017 -0.074  0.112  0.072  0.080 -0.028 -0.004
 -0.289 -0.234 -0.235 -0.301 -0.051 -0.051  0.043  0.123  0.256  0.512  0.557  0.682  0.871  0.702  0.715  0.382  0.514  0.465  0.350  0.256  0.267  0.104  0.048  0.008 -0.022 -0.175 -0.215 -0.232 -0.173 -0.261 -0.307 -0.328 -0.177 -0.106  0.068  0.260  0.253  0.519  0.350  0.429  0.350  0.302  0.238  0.144  0.141  0.182 -0.005 -0.153 -0.101 -0.200 -0.227 -0.269 -0.088 -0.105  0.244  0.342  0.404  0.491  0.551  0.588  0.580  0.400  0.540  0.547  0.544  0.622  0.595  0.591  0.595  0.421  0.359  0.246  0.423  0.367  0.331  0.270  0.281  0.247  0.126  0.123  0.167  0.072  0.118  0.088  0.035  0.085  0.094  0.115  0.162  0.223  0.280  0.401  0.072  0.183  0.248  0.246  0.214 -0.091 -0.132 -0.010 -0.024  0.091  0.201  0.098  0.012  0.186  0.084  0.099  0.179  0.171  0.185  0.112  0.099  0.011  0.037  0.032  0.042 -0.013  0.169  0.036 -0.138 -0.093 -0.083 -0.019 -0.015 -0.092 -0.093 -0.064 -0.109  0.014  0.065  0.191  0.228  0.402  0.408  0.504  0.435  0.363  0.413  0.526  0.476  0.436  0.372  0.444  0.437  0.515  0.448  0.278  0.350  0.276  0.171  0.141  0.218  0.086 -0.071  0.020  0.027 -0.093 -0.126 -0.093 -0.086 -0.102 -0.106 -0.064  0.119  0.088  0.187  0.346  0.356  0.374  0.335  0.178  0.162  0.240  0.120  0.080  0.092  0.065  0.068 -0.061  0.001 -0.053 -0.205 -0.130 -0.150 -0.308 -0.211 -0.258 -0.298 -0.386 -0.407 -0.318 -0.343 -0.369 -0.282 -0.202 -0.181 -0.214 -0.155 -0.122 -0.221 -0.216 -0.125  0.166  0.264  0.294  0.130 -0.234  0.026 -0.242 -0.257 -0.288 -0.158 -0.197 -0.220 -0.141 -0.226 -0.239 -0.194 -0.215 -0.208 -0.093 -0.080  0.057  0.032  0.075 -0.009  0.049 -0.018  0.025 -0.015 -0.019 -0.002  0.040  0.009  0.058  0.073  0.050  0.079  0.131  0.068 -0.048 -0.010 -0.083 -0.147 -0.162 -0.152 -0.238 -0.285 -0.307 -0.276 -0.246 -0.294 -0.150 -0.114 -0.119 -0.037 -0.055 -0.132 -0.102 -0.093 -0.104 -0.126 -0.180 -0.263 -0.223 -0.302 -0.206 -0.274 -0.218 -0.149 -0.192 -0.145 -0.063 -0.065 -0.105 -0.100 -0.175 -0.054 -0.136 -0.084 -0.035  0.029 -0.101  0.053 -0.009 -0.049 -0.062  0.001 -0.040  0.027  0.028  0.007 -0.021 -0.016 -0.028 -0.028 -0.070 -0.045 -0.056 -0.075 -0.044 -0.000 -0.005  0.014  0.051  0.137  0.129  0.166  0.095  0.050 -0.024 -0.050 -0.117 -0.129 -0.137 -0.163 -0.097  0.079  0.154  0.208  0.086  0.092 -0.046  0.043  0.055 -0.111 -0.181 -0.175 -0.207 -0.113 -0.087 -0.116 -0.064 -0.039 -0.087 -0.107 -0.111  0.012  0.034  0.029  0.001 -0.016 -0.000 -0.034  0.017  0.003 -0.014 -0.053 -0.068 -0.070 -0.080 -0.059 -0.033 -0.034  0.026  0.059  0.123  0.024  0.035  0.082 -0.030 -0.045  0.040  0.012 -0.034 -0.045 -0.084 -0.028  0.035  0.068  0.085  0.054  0.112  0.075  0.063  0.097  0.075  0.070  0.099  0.082  0.063  0.030  0.033 -0.003  0.030  0.090  0.029  0.005  0.100  0.274  0.073  0.013 -0.036 -0.042 -0.074 -0.053 -0.091 -0.045 -0.047 -0.045 -0.077 -0.043 -0.026 -0.054 -0.066 -0.078 -0.006 -0.078 -0.059 -0.040 -0.130 -0.116 -0.095 -0.099 -0.149 -0.098 -0.054 -0.062 -0.028 -0.012 -0.018  0.069  0.072  0.185 -0.101 -0.095 -0.147 -0.290 -0.303 -0.299 -0.204 -0.247 -0.320 -0.306 -0.263 -0.257 -0.284 -0.212 -0.340 -0.226 -0.245 -0.167 -0.155 -0.131 -0.062 -0.044 -0.009 -0.002 -0.001  0.062  0.071  0.034  0.047 -0.020 -0.056  0.032 -0.017  0.038 -0.015 -0.027 -0.080 -0.113 -0.098 -0.051 -0.121 -0.127 -0.040 -0.104 -0.171 -0.192 -0.090 -0.169 -0.097 -0.113 -0.091 -0.082  0.049 -0.016  0.440 -0.006  0.080  0.130  0.131  0.088 -0.070 -0.101 -0.165 -0.113 -0.119 -0.168 -0.095 -0.045 -0.123 -0.096 -0.044 -0.123 -0.068 -0.164 -0.126 -0.121 -0.100 -0.105 -0.147 -0.156 -0.144 -0.189 -0.321 -0.244 -0.159 -0.261 -0.342 -0.238 -0.202 -0.275 -0.279 -0.253 -0.266 -0.293 -0.301 -0.196 -0.243 -0.163 -0.173 -0.194 -0.036 -0.025 -0.142 -0.090 -0.135 -0.104 -0.122 -0.112 -0.110 -0.064 -0.087 -0.095 -0.027 -0.095 -0.147 -0.171 -0.130 -0.255 -0.176 -0.225 -0.181 -0.196 -0.169 -0.228 -0.245 -0.176 -0.218 -0.222 -0.267 -0.197 -0.226 -0.071 -0.101 -0.118 -0.096 -0.103 -0.091 -0.094 -0.116 -0.084 -0.041 -0.036 -0.013 -0.022 -0.067 -0.019  0.025 -0.036 -0.055  0.005 -0.020 -0.054 -0.026 -0.005 -0.013 -0.097 -0.081  0.042  0.085 -0.024  0.010 -0.083 -0.010 -0.021 -0.009 -0.085  0.046  0.042 -0.036 -0.057 -0.067 -0.051 -0.079 -0.043 -0.022  0.054  0.123  0.180  0.150  0.080  0.096  0.044  0.057  0.022  0.025  0.005  0.028  0.006  0.022  0.023  0.087  0.041  0.033  0.067  0.103  0.053  0.035  0.016  0.060  0.067  0.036  0.071  0.077  0.115  0.065  0.009 -0.009  0.026  0.107 -0.054 -0.105  0.021 -0.040 -0.032 -0.064 -0.052 -0.079  0.024  0.052  0.188  0.135  0.262  0.169  0.142  0.063  0.165  0.153  0.201  0.117  0.131  0.213  0.147 -0.000 -0.064  0.128  0.079  0.077 -0.065 -0.038
 -0.244 -0.216 -0.213 -0.298 -0.119 -0.098 -0.040  0.074  0.156  0.402  0.414  0.562  0.702  0.771  0.716  0.382  0.514  0.401  0.368  0.314  0.280  0.114  0.103  0.058 -0.014 -0.125 -0.120 -0.174 -0.137 -0.162 -0.245 -0.277 -0.197 -0.125 -0.014  0.175  0.127  0.369  0.247  0.270  0.242  0.172  0.151  0.075  0.040  0.085 -0.024 -0.220 -0.163 -0.204 -0.221 -0.260 -0.121 -0.085  0.214  0.365  0.408  0.503  0.505  0.514  0.523  0.368  0.479  0.433  0.398  0.471  0.429  0.413  0.407  0.278  0.226  0.131  0.247  0.217  0.171  0.133  0.140  0.090 -0.005  0.005  0.014 -0.050  0.001 -0.037 -0.079 -0.064 -0.037 -0.012  0.026  0.127  0.161  0.270  0.011  0.109  0.151  0.171  0.136 -0.097 -0.080 -0.007 -0.018  0.042  0.119  0.027 -0.008  0.214  0.061 -0.007  0.096  0.081  0.087 -0.007 -0.021 -0.083 -0.080 -0.072 -0.066 -0.091  0.079 -0.082 -0.164 -0.137 -0.162 -0.102 -0.072 -0.129 -0.127 -0.102 -0.122 -0.012  0.093  0.198  0.284  0.425  0.435  0.543  0.466  0.406  0.418  0.517  0.439  0.409  0.396  0.441  0.388  0.410  0.400  0.260  0.271  0.200  0.149  0.091  0.119  0.025 -0.097 -0.042 -0.062 -0.180 -0.185 -0.100 -0.068 -0.086 -0.030 -0.002  0.154  0.158  0.249  0.394  0.437  0.435  0.406  0.243  0.225  0.331  0.201  0.176  0.203  0.167  0.130  0.059  0.103  0.041 -0.115 -0.037 -0.074 -0.220 -0.160 -0.166 -0.236 -0.308 -0.313 -0.283 -0.317 -0.310 -0.223 -0.151 -0.123 -0.150 -0.120 -0.089 -0.163 -0.197 -0.121  0.178  0.219  0.257  0.166 -0.178  0.100 -0.158 -0.176 -0.208 -0.107 -0.130 -0.198 -0.105 -0.249 -0.146 -0.147 -0.164 -0.159 -0.087 -0.090  0.014 -0.008  0.016 -0.055 -0.004 -0.051 -0.021 -0.037 -0.033 -0.044 -0.010 -0.033  0.035  0.055  0.019  0.054  0.141  0.063 -0.013  0.006 -0.018 -0.101 -0.120 -0.120 -0.225 -0.224 -0.283 -0.297 -0.257 -0.350 -0.096 -0.123 -0.127 -0.039 -0.052 -0.124 -0.100 -0.091 -0.103 -0.135 -0.201 -0.221 -0.194 -0.231 -0.176 -0.185 -0.126 -0.085 -0.076 -0.038  0.018  0.006 -0.022 -0.010 -0.049  0.058 -0.011  0.021  0.070  0.076 -0.052  0.049 -0.026 -0.086 -0.112 -0.033 -0.026  0.070  0.038  0.032  0.008  0.007 -0.007  0.001 -0.050 -0.037 -0.043 -0.056 -0.042 -0.015  0.022  0.033  0.044  0.102  0.150  0.157  0.064  0.024 -0.028 -0.056 -0.100 -0.112 -0.115 -0.130 -0.111  0.051  0.187  0.215  0.102  0.099 -0.055  0.025  0.030 -0.113 -0.185 -0.158 -0.152 -0.093 -0.100 -0.110 -0.054 -0.044 -0.067 -0.081 -0.103  0.037  0.037  0.018  0.003  0.005  0.013 -0.027  0.028  0.004 -0.035 -0.044 -0.016 -0.041 -0.031 -0.018 -0.004 -0.021  0.037  0.054  0.105  0.035  0.020  0.055 -0.039 -0.058 -0.007 -0.003 -0.046 -0.070 -0.082 -0.061 -0.012  0.029  0.029 -0.010  0.043  0.040  0.021  0.036  0.021  0.026  0.051  0.053  0.042  0.020  0.012 -0.040  0.013  0.075  0.009 -0.019  0.093  0.258  0.056 -0.013 -0.034 -0.043 -0.029 -0.011 -0.057 -0.009 -0.033 -0.045 -0.065 -0.049 -0.039 -0.078 -0.017 -0.086 -0.028 -0.088 -0.044 -0.026 -0.108 -0.091 -0.070 -0.071 -0.103 -0.044 -0.030 -0.042 -0.025 -0.026 -0.057  0.015 -0.002  0.144 -0.113 -0.051 -0.073 -0.200 -0.183 -0.154 -0.074 -0.088 -0.188 -0.191 -0.157 -0.146 -0.190 -0.151 -0.260 -0.192 -0.197 -0.182 -0.182 -0.176 -0.114 -0.111 -0.094 -0.084 -0.085  0.003 -0.017 -0.047 -0.028 -0.096 -0.136 -0.057 -0.133 -0.065 -0.116 -0.104 -0.146 -0.184 -0.170 -0.105 -0.154 -0.177 -0.086 -0.126 -0.168 -0.176 -0.112 -0.186 -0.108 -0.108 -0.102 -0.051  0.074  0.067  0.404  0.037  0.100  0.185  0.225  0.174  0.072 -0.014 -0.071 -0.041 -0.028 -0.098 -0.063 -0.011 -0.064 -0.021 -0.005 -0.064 -0.039 -0.138 -0.122 -0.108 -0.091 -0.068 -0.097 -0.103 -0.075 -0.093 -0.215 -0.117 -0.065 -0.160 -0.209 -0.072 -0.075 -0.157 -0.127 -0.093 -0.132 -0.180 -0.171 -0.087 -0.100 -0.061 -0.108 -0.128 -0.005  0.032 -0.055 -0.042 -0.091 -0.069 -0.069 -0.077 -0.077 -0.051 -0.056 -0.055 -0.004 -0.113 -0.154 -0.124 -0.093 -0.186 -0.137 -0.170 -0.118 -0.125 -0.132 -0.183 -0.154 -0.137 -0.178 -0.161 -0.199 -0.102 -0.134 -0.051 -0.062 -0.082 -0.066 -0.053 -0.050 -0.070 -0.090 -0.045 -0.018 -0.007  0.013 -0.014 -0.052 -0.013  0.034 -0.009 -0.028  0.024 -0.009 -0.031 -0.020 -0.013 -0.033 -0.075 -0.065  0.017  0.061 -0.026  0.022 -0.048 -0.031 -0.005  0.031 -0.044  0.074  0.049  0.004  0.016  0.008 -0.015 -0.000 -0.022  0.026  0.074  0.100  0.156  0.117  0.054  0.050  0.004  0.043  0.020  0.006 -0.018  0.023 -0.013 -0.014  0.037  0.058 -0.004 -0.003  0.049  0.066  0.017  0.016 -0.037  0.019  0.022  0.013  0.026  0.036  0.077  0.043  0.018 -0.010  0.015  0.128 -0.016 -0.116  0.012 -0.035 -0.014 -0.013 -0.022 -0.033  0.031  0.113  0.172  0.152  0.249  0.179  0.153  0.053  0.127  0.170  0.195  0.107  0.124  0.243  0.170  0.020 -0.023  0.145  0.153  0.125 -0.010  0.016
 -0.180 -0.141 -0.102 -0.187  0.006  0.042  0.119  0.197  0.270  0.525  0.524  0.693  0.715  0.716  0.916  0.469  0.626  0.566  0.522  0.392  0.424  0.228  0.210  0.160  0.119 -0.041 -0.060 -0.058 -0.048 -0.085 -0.148 -0.163 -0.052  0.020  0.103  0.303  0.258  0.478  0.334  0.377  0.321  0.285  0.211  0.093  0.120  0.189  0.029 -0.111 -0.029 -0.085 -0.139 -0.149 -0.019  0.011  0.284  0.411  0.411  0.504  0.497  0.516  0.490  0.330  0.439  0.440  0.425  0.500  0.488  0.497  0.499  0.344  0.301  0.200  0.319  0.278  0.238  0.190  0.171  0.136  0.049  0.026  0.039 -0.038  0.025 -0.021 -0.056 -0.040  0.001  0.004  0.031  0.108  0.162  0.273  0.013  0.103  0.122  0.165  0.115 -0.149 -0.150 -0.064 -0.073  0.021  0.144  0.083  0.023  0.146  0.049  0.050  0.139  0.101  0.091  0.010  0.015 -0.058 -0.050 -0.057 -0.064 -0.083  0.056 -0.034 -0.186 -0.117 -0.123 -0.052 -0.038 -0.101 -0.086 -0.039 -0.064  0.037  0.124  0.215  0.289  0.429  0.453  0.518  0.432  0.340  0.374  0.477  0.387  0.346  0.346  0.410  0.358  0.433  0.396  0.224  0.264  0.234  0.144  0.075  0.131  0.061 -0.092 -0.042 -0.019 -0.123 -0.123 -0.079 -0.071 -0.056 -0.036 -0.042  0.123  0.133  0.184  0.375  0.376  0.414  0.344  0.189  0.234  0.326  0.175  0.158  0.177  0.175  0.116  0.028  0.115  0.064 -0.098 -0.050 -0.041 -0.141 -0.105 -0.126 -0.159 -0.229 -0.280 -0.226 -0.223 -0.256 -0.161 -0.094 -0.085 -0.108 -0.089 -0.065 -0.136 -0.149 -0.082  0.122  0.187  0.236  0.085 -0.183  0.043 -0.144 -0.132 -0.169 -0.079 -0.133 -0.188 -0.096 -0.225 -0.167 -0.139 -0.175 -0.161 -0.119 -0.117  0.005 -0.014  0.019 -0.037  0.010 -0.041 -0.001 -0.045 -0.053 -0.028 -0.000 -0.039  0.012  0.058  0.021  0.031  0.113  0.025 -0.080 -0.041 -0.106 -0.167 -0.175 -0.151 -0.249 -0.251 -0.289 -0.280 -0.248 -0.305 -0.120 -0.105 -0.107 -0.035 -0.043 -0.100 -0.076 -0.070 -0.079 -0.116 -0.191 -0.229 -0.209 -0.237 -0.201 -0.235 -0.184 -0.160 -0.147 -0.134 -0.052 -0.069 -0.098 -0.080 -0.138 -0.022 -0.090 -0.065 -0.025  0.006 -0.110 -0.015 -0.048 -0.102 -0.120 -0.059 -0.092  0.001  0.008 -0.018 -0.046 -0.072 -0.079 -0.093 -0.133 -0.112 -0.112 -0.124 -0.097 -0.070 -0.061 -0.050 -0.026  0.039  0.057  0.090  0.025 -0.008 -0.064 -0.085 -0.133 -0.104 -0.114 -0.122 -0.066  0.060  0.110  0.141  0.016  0.010 -0.109 -0.028  0.017 -0.142 -0.175 -0.167 -0.151 -0.070 -0.095 -0.124 -0.086 -0.066 -0.089 -0.082 -0.107 -0.032 -0.026 -0.034 -0.068 -0.059 -0.064 -0.108 -0.018 -0.053 -0.073 -0.106 -0.117 -0.113 -0.120 -0.093 -0.068 -0.063 -0.006  0.011  0.084  0.001 -0.000  0.033 -0.054 -0.074 -0.011 -0.038 -0.078 -0.091 -0.105 -0.060 -0.021  0.026  0.011 -0.014  0.051 -0.001  0.013  0.030  0.014  0.024  0.034  0.039  0.010 -0.011 -0.002 -0.032 -0.014  0.054 -0.011 -0.007  0.081  0.221  0.045 -0.058 -0.075 -0.102 -0.122 -0.092 -0.123 -0.085 -0.082 -0.096 -0.088 -0.078 -0.077 -0.113 -0.087 -0.134 -0.064 -0.134 -0.117 -0.095 -0.149 -0.137 -0.132 -0.127 -0.141 -0.086 -0.079 -0.121 -0.105 -0.074 -0.080 -0.016 -0.013  0.109 -0.123 -0.087 -0.130 -0.244 -0.244 -0.221 -0.160 -0.170 -0.218 -0.231 -0.192 -0.209 -0.232 -0.188 -0.295 -0.209 -0.208 -0.190 -0.177 -0.156 -0.093 -0.077 -0.029 -0.018 -0.011  0.052  0.059  0.018  0.028 -0.037 -0.074  0.003 -0.045 -0.016 -0.094 -0.093 -0.150 -0.164 -0.154 -0.114 -0.143 -0.172 -0.087 -0.128 -0.189 -0.208 -0.116 -0.198 -0.124 -0.151 -0.133 -0.125 -0.006 -0.010  0.364  0.045  0.089  0.109  0.117  0.111  0.003 -0.039 -0.085 -0.057 -0.061 -0.117 -0.064 -0.017 -0.079 -0.047 -0.028 -0.080 -0.045 -0.104 -0.085 -0.082 -0.087 -0.053 -0.095 -0.118 -0.102 -0.134 -0.254 -0.184 -0.112 -0.183 -0.252 -0.163 -0.138 -0.174 -0.193 -0.163 -0.170 -0.178 -0.201 -0.124 -0.144 -0.107 -0.145 -0.155 -0.028  0.013 -0.080 -0.047 -0.093 -0.058 -0.052 -0.059 -0.069 -0.043 -0.048 -0.036  0.026 -0.066 -0.105 -0.115 -0.092 -0.191 -0.115 -0.168 -0.128 -0.133 -0.129 -0.181 -0.188 -0.131 -0.187 -0.185 -0.216 -0.134 -0.147 -0.056 -0.065 -0.075 -0.044 -0.057 -0.057 -0.059 -0.091 -0.050 -0.019 -0.008 -0.002 -0.020 -0.047 -0.004  0.049 -0.018 -0.040  0.011  0.009 -0.015 -0.011  0.013  0.032 -0.038 -0.046  0.023  0.061 -0.024  0.010 -0.023  0.011 -0.006  0.030 -0.019  0.078  0.057 -0.002  0.008 -0.003 -0.026 -0.038 -0.024 -0.001  0.064  0.098  0.156  0.119  0.069  0.076  0.024  0.053  0.023  0.026 -0.018  0.025  0.006  0.020  0.021  0.059  0.032  0.043  0.051  0.068  0.044  0.052  0.031  0.080  0.063  0.061  0.088  0.080  0.092  0.045  0.029 -0.013  0.019  0.090 -0.031 -0.085  0.012 -0.028 -0.012 -0.017 -0.029 -0.052  0.024  0.064  0.180  0.115  0.242  0.154  0.129  0.057  0.117  0.122  0.150  0.070  0.097  0.183  0.125  0.014 -0.036  0.137  0.137  0.133  0.003  0.014
 -0.075 -0.047  0.003 -0.049  0.107  0.082  0.119  0.182  0.196  0.356  0.339  0.387  0.382  0.382  0.469  0.451  0.415  0.378  0.357  0.263  0.320  0.210  0.164  0.127  0.127  0.011 -0.027  0.030  0.014 -0.004 -0.029 -0.036  0.040  0.065  0.129  0.247  0.202  0.325  0.225  0.230  0.172  0.168  0.122  0.055  0.052  0.089  0.018 -0.036 -0.009 -0.048 -0.033 -0.052  0.006  0.065  0.197  0.249  0.256  0.303  0.292  0.284  0.282  0.168  0.216  0.246  0.253  0.318  0.272  0.285  0.297  0.205  0.170  0.128  0.185  0.147  0.128  0.115  0.085  0.063  0.030  0.024 -0.027 -0.088 -0.079 -0.111 -0.098 -0.056 -0.009 -0.032  0.006  0.052  0.069  0.155  0.007  0.064  0.091  0.084  0.070 -0.123 -0.223 -0.132 -0.129  0.030  0.178  0.122  0.146  0.129  0.001  0.120  0.118  0.074  0.076  0.062  0.066  0.046  0.021 -0.005 -0.069 -0.075 -0.001 -0.045 -0.127 -0.095 -0.097 -0.038 -0.019 -0.061 -0.044 -0.011 -0.012  0.069  0.130  0.169  0.206  0.280  0.297  0.343  0.268  0.195  0.211  0.262  0.213  0.223  0.238  0.273  0.234  0.283  0.271  0.146  0.162  0.153  0.123  0.057  0.082  0.049 -0.034 -0.007 -0.017 -0.064 -0.051 -0.024  0.024  0.004  0.027  0.011  0.121  0.107  0.131  0.283  0.269  0.300  0.246  0.154  0.226  0.232  0.116  0.128  0.126  0.116  0.102  0.041  0.111  0.069 -0.062  0.014  0.019 -0.039 -0.047 -0.027 -0.045 -0.080 -0.120 -0.106 -0.095 -0.111 -0.056 -0.002 -0.026 -0.041 -0.034 -0.037 -0.094 -0.058 -0.026  0.084  0.120  0.126  0.001 -0.121  0.008 -0.081 -0.078 -0.108 -0.049 -0.122 -0.137 -0.100 -0.139 -0.098 -0.094 -0.112 -0.070 -0.069 -0.040  0.027  0.011  0.013 -0.046 -0.020 -0.042 -0.028 -0.071 -0.042 -0.053 -0.046 -0.053 -0.003  0.023 -0.037 -0.025  0.057 -0.008 -0.037 -0.017 -0.030 -0.074 -0.079 -0.069 -0.114 -0.125 -0.130 -0.114 -0.130 -0.184 -0.079 -0.062 -0.061 -0.020 -0.023 -0.063 -0.050 -0.061 -0.044 -0.099 -0.119 -0.151 -0.122 -0.129 -0.106 -0.110 -0.074 -0.057 -0.048 -0.055 -0.007 -0.058 -0.046 -0.046 -0.083 -0.018 -0.092 -0.081 -0.049 -0.053 -0.059 -0.030 -0.017 -0.049 -0.081 -0.055 -0.059  0.000 -0.020 -0.020 -0.022 -0.041 -0.044 -0.061 -0.081 -0.086 -0.078 -0.124 -0.078 -0.084 -0.073 -0.053 -0.015  0.049  0.045  0.085  0.044  0.013 -0.009 -0.023 -0.069 -0.020 -0.035 -0.057 -0.008  0.000  0.066  0.037 -0.023 -0.028 -0.092 -0.072 -0.040 -0.071 -0.107 -0.089 -0.049 -0.001 -0.004 -0.052 -0.019 -0.020 -0.036 -0.058 -0.063  0.008  0.008 -0.020 -0.028 -0.009 -0.030 -0.065 -0.009 -0.022 -0.070 -0.052 -0.077 -0.065 -0.053 -0.030 -0.015 -0.030 -0.007  0.016  0.050 -0.018  0.002 -0.001 -0.058 -0.060 -0.010 -0.025 -0.045 -0.066 -0.081 -0.036 -0.009 -0.014 -0.004 -0.019  0.013 -0.045 -0.005  0.006  0.014  0.013 -0.005  0.009 -0.015 -0.029  0.001 -0.034  0.002  0.056  0.008  0.007  0.067  0.165 -0.005 -0.017 -0.011 -0.035 -0.066 -0.046 -0.046 -0.049 -0.047 -0.046 -0.051 -0.036 -0.043 -0.075 -0.061 -0.075 -0.049 -0.087 -0.092 -0.083 -0.087 -0.085 -0.078 -0.082 -0.074 -0.070 -0.044 -0.075 -0.042 -0.044 -0.083 -0.014 -0.033  0.038 -0.070 -0.075 -0.086 -0.143 -0.160 -0.148 -0.120 -0.119 -0.124 -0.140 -0.113 -0.106 -0.126 -0.087 -0.154 -0.115 -0.143 -0.129 -0.132 -0.086 -0.067 -0.052 -0.049 -0.018 -0.041 -0.003 -0.024 -0.037  0.002 -0.045 -0.049  0.000 -0.050 -0.017 -0.067 -0.060 -0.088 -0.099 -0.081 -0.075 -0.070 -0.092 -0.029 -0.066 -0.073 -0.104 -0.054 -0.108 -0.038 -0.082 -0.076 -0.066 -0.015 -0.019  0.188  0.004  0.036  0.035  0.068  0.019  0.018 -0.047 -0.096 -0.093 -0.097 -0.128 -0.052 -0.021 -0.054 -0.052 -0.045 -0.089 -0.077 -0.085 -0.082 -0.114 -0.100 -0.080 -0.092 -0.112 -0.089 -0.133 -0.170 -0.131 -0.114 -0.149 -0.178 -0.129 -0.125 -0.131 -0.147 -0.138 -0.136 -0.121 -0.157 -0.099 -0.129 -0.078 -0.075 -0.093 -0.010  0.011 -0.063 -0.058 -0.084 -0.097 -0.074 -0.081 -0.089 -0.102 -0.090 -0.088  0.005 -0.023 -0.072 -0.073 -0.067 -0.132 -0.081 -0.119 -0.111 -0.109 -0.087 -0.134 -0.153 -0.116 -0.157 -0.166 -0.175 -0.117 -0.125 -0.048 -0.077 -0.092 -0.072 -0.102 -0.117 -0.137 -0.126 -0.100 -0.085 -0.060 -0.043 -0.089 -0.093 -0.046  0.003 -0.066 -0.076 -0.040 -0.034 -0.067 -0.047 -0.035 -0.009 -0.062 -0.058  0.019  0.068 -0.064 -0.034 -0.084 -0.022  0.020  0.034 -0.025  0.041  0.045  0.039  0.028 -0.004 -0.029 -0.071 -0.045 -0.052 -0.012  0.016  0.074  0.072  0.029  0.028 -0.009  0.007 -0.003  0.010 -0.002  0.007 -0.007  0.040  0.045  0.033  0.037  0.058  0.039  0.085  0.102  0.076  0.069  0.121  0.036  0.077  0.132  0.089  0.094  0.062  0.037  0.000  0.021  0.086  0.002 -0.046  0.028 -0.004 -0.005 -0.000 -0.026 -0.054 -0.018 -0.001  0.095  0.000  0.108  0.068  0.020 -0.006  0.032  0.035  0.099  0.049  0.050  0.106  0.095  0.026  0.006  0.114  0.097  0.056  0.013  0.046
 -0.153 -0.114 -0.045 -0.107  0.040  0.066  0.121  0.211  0.240  0.440  0.420  0.528  0.514  0.514  0.626  0.415  0.651  0.504  0.512  0.400  0.450  0.262  0.267  0.210  0.168  0.015 -0.020  0.013 -0.004 -0.019 -0.076 -0.077 -0.007  0.041  0.098  0.290  0.211  0.376  0.269  0.284  0.242  0.215  0.141  0.069  0.087  0.121  0.042 -0.058 -0.004 -0.041 -0.057 -0.058  0.023  0.074  0.286  0.400  0.403  0.478  0.415  0.390  0.377  0.252  0.340  0.335  0.318  0.402  0.352  0.369  0.390  0.265  0.230  0.170  0.245  0.197  0.174  0.146  0.116  0.080  0.029  0.014 -0.019 -0.069 -0.050 -0.086 -0.084 -0.073 -0.048 -0.043  0.004  0.076  0.110  0.206  0.008  0.079  0.110  0.104  0.070 -0.139 -0.178 -0.103 -0.117 -0.018  0.134  0.093  0.075  0.131  0.042  0.030  0.121  0.081  0.075  0.006 -0.005 -0.034 -0.051 -0.045 -0.075 -0.083  0.006 -0.045 -0.143 -0.098 -0.101 -0.025 -0.001 -0.056 -0.032  0.011 -0.011  0.099  0.188  0.240  0.304  0.407  0.425  0.471  0.376  0.303  0.317  0.389  0.307  0.296  0.314  0.361  0.313  0.372  0.356  0.211  0.232  0.216  0.182  0.096  0.118  0.077 -0.022 -0.004 -0.008 -0.055 -0.042 -0.026  0.033  0.012  0.050  0.015  0.158  0.165  0.189  0.377  0.362  0.371  0.316  0.207  0.250  0.315  0.208  0.215  0.217  0.228  0.177  0.108  0.192  0.132 -0.049  0.028  0.032 -0.042 -0.040 -0.034 -0.070 -0.116 -0.163 -0.144 -0.126 -0.157 -0.072 -0.043 -0.061 -0.061 -0.057 -0.048 -0.104 -0.120 -0.056  0.099  0.147  0.163  0.077 -0.121  0.033 -0.115 -0.118 -0.111 -0.022 -0.109 -0.175 -0.081 -0.201 -0.116 -0.127 -0.168 -0.150 -0.105 -0.100 -0.034 -0.044 -0.031 -0.068 -0.030 -0.060 -0.029 -0.063 -0.054 -0.055 -0.039 -0.054 -0.010  0.023 -0.007  0.003  0.095  0.015 -0.047 -0.026 -0.068 -0.105 -0.115 -0.096 -0.179 -0.172 -0.197 -0.197 -0.180 -0.259 -0.061 -0.050 -0.058  0.002 -0.009 -0.056 -0.049 -0.043 -0.047 -0.085 -0.160 -0.168 -0.152 -0.159 -0.143 -0.138 -0.110 -0.097 -0.083 -0.077 -0.022 -0.044 -0.062 -0.049 -0.101 -0.020 -0.062 -0.061 -0.026 -0.003 -0.069 -0.004 -0.045 -0.088 -0.113 -0.061 -0.082 -0.007 -0.022 -0.035 -0.058 -0.079 -0.079 -0.096 -0.125 -0.123 -0.117 -0.124 -0.098 -0.095 -0.074 -0.052 -0.032  0.006  0.041  0.060 -0.013 -0.041 -0.061 -0.067 -0.115 -0.092 -0.095 -0.099 -0.051  0.025  0.085  0.085 -0.009 -0.015 -0.090 -0.041  0.004 -0.113 -0.111 -0.129 -0.118 -0.059 -0.073 -0.092 -0.063 -0.047 -0.063 -0.060 -0.090 -0.029 -0.037 -0.041 -0.074 -0.060 -0.062 -0.101 -0.012 -0.036 -0.072 -0.097 -0.092 -0.114 -0.092 -0.052 -0.047 -0.060  0.003  0.005  0.063 -0.007 -0.027 -0.000 -0.068 -0.102 -0.053 -0.071 -0.094 -0.118 -0.110 -0.092 -0.048  0.001 -0.044 -0.068  0.009 -0.047 -0.032 -0.025 -0.031 -0.018 -0.019  0.005 -0.014 -0.033 -0.028 -0.072 -0.031  0.041 -0.037 -0.051  0.049  0.140 -0.022 -0.054 -0.081 -0.097 -0.102 -0.080 -0.104 -0.085 -0.084 -0.105 -0.083 -0.087 -0.106 -0.133 -0.101 -0.141 -0.085 -0.138 -0.125 -0.113 -0.149 -0.127 -0.121 -0.111 -0.117 -0.072 -0.075 -0.104 -0.073 -0.075 -0.095 -0.039 -0.033  0.073 -0.097 -0.067 -0.086 -0.165 -0.172 -0.163 -0.112 -0.111 -0.149 -0.163 -0.130 -0.139 -0.163 -0.132 -0.211 -0.152 -0.160 -0.150 -0.139 -0.119 -0.079 -0.054 -0.043 -0.020 -0.035 -0.016  0.012 -0.010  0.011 -0.038 -0.061  0.003 -0.066 -0.016 -0.093 -0.089 -0.132 -0.144 -0.138 -0.103 -0.120 -0.142 -0.087 -0.097 -0.121 -0.149 -0.099 -0.136 -0.075 -0.108 -0.105 -0.078  0.008  0.002  0.260  0.031  0.055  0.077  0.087  0.056  0.062 -0.014 -0.058 -0.043 -0.055 -0.093 -0.065 -0.025 -0.075 -0.050 -0.045 -0.078 -0.053 -0.075 -0.062 -0.083 -0.085 -0.055 -0.080 -0.095 -0.077 -0.108 -0.191 -0.142 -0.100 -0.159 -0.198 -0.133 -0.128 -0.141 -0.154 -0.136 -0.142 -0.146 -0.167 -0.099 -0.134 -0.103 -0.127 -0.159 -0.066 -0.026 -0.072 -0.050 -0.079 -0.065 -0.046 -0.042 -0.042 -0.022 -0.027 -0.016  0.032 -0.028 -0.072 -0.066 -0.055 -0.123 -0.066 -0.112 -0.102 -0.100 -0.087 -0.147 -0.152 -0.122 -0.157 -0.164 -0.197 -0.115 -0.125 -0.050 -0.059 -0.076 -0.055 -0.063 -0.060 -0.057 -0.078 -0.031 -0.004 -0.000  0.022 -0.007 -0.036 -0.003  0.035 -0.032 -0.053 -0.005 -0.006 -0.027 -0.025 -0.013  0.023 -0.037 -0.049  0.008  0.048 -0.038 -0.007 -0.053 -0.015 -0.005  0.018 -0.035  0.041  0.022 -0.009 -0.014 -0.018 -0.036 -0.061 -0.035 -0.012  0.037  0.065  0.116  0.095  0.048  0.057  0.026  0.049  0.014  0.032 -0.001  0.026 -0.002  0.032  0.033  0.043  0.027  0.051  0.048  0.067  0.036  0.040  0.021  0.071  0.042  0.060  0.075  0.067  0.091  0.049  0.028 -0.012  0.008  0.086 -0.021 -0.086  0.015 -0.022 -0.023 -0.033 -0.041 -0.055  0.005  0.037  0.132  0.080  0.184  0.109  0.078  0.022  0.065  0.090  0.105  0.032  0.052  0.130  0.083  0.003  0.023  0.125  0.078  0.086 -0.002  0.016
 -0.083 -0.036  0.034 -0.006  0.209  0.174  0.258  0.282  0.342  0.553  0.504  0.520  0.465  0.401  0.566  0.378  0.504  0.693  0.486  0.256  0.448  0.304  0.182  0.151  0.193  0.020 -0.067  0.037  0.068 -0.034 -0.020 -0.017  0.129  0.137  0.247  0.395  0.384  0.564  0.378  0.419  0.340  0.364  0.290  0.149  0.183  0.252  0.083  0.062  0.097  0.017  0.037 -0.018  0.071  0.099  0.265  0.293  0.279  0.292  0.279  0.308  0.290  0.165  0.212  0.297  0.337  0.418  0.414  0.449  0.470  0.324  0.338  0.257  0.345  0.291  0.286  0.242  0.200  0.194  0.150  0.115  0.099  0.049  0.054  0.032  0.032  0.065  0.057  0.041  0.069  0.071  0.121  0.211  0.011  0.072  0.098  0.083  0.069 -0.210 -0.320 -0.215 -0.183  0.036  0.249  0.148  0.096  0.017 -0.035  0.166  0.179  0.128  0.122  0.108  0.118  0.082  0.088  0.065  0.048  0.016  0.091  0.094 -0.079  0.005  0.042  0.063  0.075  0.031  0.023  0.049  0.022  0.106  0.130  0.167  0.151  0.250  0.273  0.276  0.215  0.102  0.161  0.243  0.204  0.192  0.168  0.230  0.224  0.359  0.269  0.108  0.191  0.214  0.122  0.060  0.155  0.113 -0.004  0.039  0.071  0.022  0.016 -0.017 -0.012 -0.011 -0.056 -0.079  0.056  0.011  0.022  0.193  0.134  0.207  0.136  0.022  0.160  0.128  0.010  0.008  0.008  0.032  0.032 -0.076  0.029  0.011 -0.139 -0.119 -0.033 -0.078 -0.101 -0.094 -0.061 -0.120 -0.198 -0.128 -0.077 -0.139 -0.070 -0.000 -0.031 -0.045  0.000 -0.031 -0.138 -0.016  0.008  0.124  0.200  0.152 -0.051 -0.166 -0.041 -0.139 -0.128 -0.158 -0.087 -0.186 -0.175 -0.167 -0.164 -0.168 -0.130 -0.178 -0.140 -0.113 -0.074  0.021  0.028  0.051  0.014  0.034 -0.058 -0.022 -0.074 -0.083 -0.050 -0.065 -0.084 -0.096 -0.020 -0.041 -0.080 -0.006 -0.060 -0.123 -0.120 -0.176 -0.152 -0.165 -0.141 -0.160 -0.191 -0.159 -0.088 -0.110 -0.127 -0.104  0.007  0.009  0.030  0.008 -0.032 -0.007  0.009  0.004 -0.060 -0.091 -0.204 -0.180 -0.207 -0.170 -0.223 -0.201 -0.170 -0.194 -0.212 -0.128 -0.161 -0.176 -0.180 -0.259 -0.169 -0.220 -0.200 -0.196 -0.135 -0.165 -0.124 -0.050 -0.115 -0.099 -0.065 -0.077 -0.040 -0.039 -0.044 -0.051 -0.090 -0.094 -0.117 -0.124 -0.130 -0.116 -0.159 -0.098 -0.074 -0.094 -0.072 -0.012  0.089  0.064  0.114  0.059  0.010 -0.045 -0.051 -0.136 -0.072 -0.088 -0.098  0.017  0.029  0.056  0.054 -0.011 -0.010 -0.082 -0.056 -0.026 -0.059 -0.128 -0.100 -0.109 -0.020 -0.034 -0.093 -0.053 -0.045 -0.077 -0.130 -0.113 -0.061 -0.022 -0.020 -0.065 -0.065 -0.073 -0.103 -0.031 -0.065 -0.100 -0.083 -0.133 -0.079 -0.087 -0.058 -0.026 -0.024  0.031  0.049  0.089  0.008  0.039  0.056 -0.030 -0.046  0.045 -0.000 -0.047 -0.056 -0.097 -0.020  0.019  0.032  0.026  0.027  0.095 -0.026  0.037  0.074  0.070  0.081  0.078  0.051  0.045  0.007  0.035  0.019  0.050  0.111  0.055  0.065  0.111  0.223  0.026  0.005 -0.020 -0.016 -0.117 -0.077 -0.102 -0.124 -0.099 -0.085 -0.075 -0.041 -0.066 -0.090 -0.102 -0.095 -0.049 -0.107 -0.116 -0.115 -0.124 -0.124 -0.121 -0.135 -0.132 -0.125 -0.068 -0.132 -0.092 -0.096 -0.118 -0.065 -0.041 -0.023 -0.139 -0.160 -0.201 -0.259 -0.276 -0.306 -0.258 -0.279 -0.252 -0.250 -0.211 -0.250 -0.240 -0.192 -0.275 -0.190 -0.203 -0.138 -0.129 -0.051 -0.015 -0.011  0.024  0.066  0.050  0.073  0.069  0.026  0.055  0.014  0.023  0.086  0.058  0.068 -0.015 -0.035 -0.089 -0.078 -0.035 -0.069 -0.083 -0.053 -0.002 -0.060 -0.083 -0.132 -0.057 -0.125 -0.051 -0.129 -0.138 -0.176 -0.134 -0.149  0.174 -0.060 -0.036 -0.056 -0.047 -0.053 -0.136 -0.124 -0.192 -0.171 -0.204 -0.216 -0.101 -0.059 -0.100 -0.098 -0.094 -0.133 -0.096 -0.090 -0.086 -0.101 -0.121 -0.104 -0.120 -0.162 -0.162 -0.229 -0.258 -0.246 -0.173 -0.216 -0.289 -0.288 -0.223 -0.215 -0.289 -0.285 -0.222 -0.228 -0.317 -0.198 -0.251 -0.187 -0.173 -0.168 -0.072 -0.041 -0.122 -0.083 -0.108 -0.093 -0.076 -0.077 -0.070 -0.034 -0.060 -0.031  0.028  0.036  0.007 -0.054 -0.068 -0.171 -0.065 -0.141 -0.149 -0.154 -0.118 -0.157 -0.237 -0.141 -0.198 -0.224 -0.255 -0.199 -0.199 -0.067 -0.087 -0.110 -0.042 -0.103 -0.115 -0.084 -0.105 -0.074 -0.045 -0.045 -0.028 -0.028 -0.048 -0.015  0.014 -0.077 -0.098 -0.038 -0.012 -0.059 -0.041  0.016  0.064 -0.037 -0.080  0.065  0.117 -0.070 -0.058 -0.118  0.001  0.004  0.017 -0.037  0.021  0.041  0.001 -0.037 -0.056 -0.063 -0.139 -0.073 -0.099 -0.042 -0.003  0.065  0.079  0.028  0.035 -0.005  0.009 -0.015  0.008 -0.011  0.003  0.015  0.050  0.026  0.076  0.077  0.089  0.066  0.120  0.135  0.110  0.113  0.162  0.086  0.094  0.170  0.111  0.100  0.056  0.033 -0.028 -0.015  0.056 -0.050 -0.084  0.010 -0.020 -0.020 -0.060 -0.076 -0.096 -0.032 -0.080  0.066 -0.050  0.087  0.057 -0.007  0.010  0.057  0.059  0.146  0.085  0.079  0.131  0.126  0.021 -0.050  0.110  0.059  0.068  0.016  0.044
 -0.009  0.027  0.111  0.039  0.126  0.164  0.192  0.260  0.224  0.381  0.324  0.422  0.350  0.368  0.522  0.357  0.512  0.486  0.666  0.424  0.515  0.374  0.407  0.327  0.316  0.180  0.144  0.196  0.147  0.129  0.088  0.100  0.152  0.191  0.165  0.314  0.202  0.298  0.218  0.224  0.206  0.188  0.089  0.019  0.047  0.084  0.042 -0.005  0.051  0.052  0.023  0.062  0.085  0.152  0.244  0.344  0.296  0.356  0.255  0.245  0.211  0.119  0.169  0.165  0.174  0.271  0.235  0.269  0.279  0.171  0.159  0.136  0.142  0.104  0.094  0.069  0.027  0.013 -0.009 -0.056 -0.102 -0.149 -0.116 -0.154 -0.151 -0.141 -0.072 -0.094 -0.071 -0.012  0.028  0.095 -0.027  0.017 -0.002  0.043  0.022 -0.142 -0.203 -0.152 -0.152 -0.060  0.111  0.089  0.134  0.081 -0.000  0.023  0.067  0.029  0.005 -0.029 -0.020 -0.044 -0.074 -0.083 -0.153 -0.137 -0.124 -0.103 -0.184 -0.108 -0.130 -0.051 -0.016 -0.045 -0.035  0.012  0.013  0.070  0.152  0.178  0.256  0.299  0.320  0.334  0.260  0.171  0.178  0.231  0.135  0.142  0.179  0.212  0.159  0.215  0.206  0.084  0.089  0.117  0.084 -0.015  0.017  0.030 -0.065 -0.062 -0.065 -0.087 -0.059 -0.046  0.002  0.016  0.055 -0.011  0.090  0.142  0.092  0.295  0.255  0.291  0.220  0.162  0.294  0.279  0.168  0.207  0.214  0.239  0.185  0.138  0.218  0.197  0.029  0.071  0.103  0.105  0.047  0.065  0.048  0.037 -0.044 -0.051  0.000 -0.035  0.045  0.065  0.025  0.034  0.021  0.021 -0.000  0.008  0.026  0.017  0.034  0.041 -0.017 -0.035  0.008  0.012  0.033  0.039  0.070 -0.026 -0.103 -0.032 -0.146 -0.062 -0.047 -0.097 -0.073 -0.099 -0.093 -0.067 -0.064 -0.075 -0.080 -0.056 -0.075 -0.050 -0.096 -0.077 -0.085 -0.078 -0.090 -0.049 -0.002 -0.042 -0.052  0.054 -0.045 -0.073 -0.065 -0.085 -0.104 -0.110 -0.090 -0.160 -0.120 -0.132 -0.150 -0.132 -0.199 -0.024 -0.025 -0.035  0.015 -0.003 -0.030 -0.025 -0.019 -0.017 -0.050 -0.122 -0.097 -0.114 -0.073 -0.099 -0.086 -0.066 -0.092 -0.053 -0.077 -0.015 -0.055 -0.052 -0.038 -0.050  0.007 -0.033 -0.061 -0.027 -0.023 -0.053 -0.054 -0.074 -0.126 -0.160 -0.121 -0.138 -0.068 -0.065 -0.082 -0.087 -0.124 -0.120 -0.136 -0.147 -0.151 -0.134 -0.156 -0.123 -0.127 -0.103 -0.089 -0.075 -0.078 -0.051 -0.047 -0.076 -0.071 -0.073 -0.062 -0.108 -0.041 -0.050 -0.031  0.018  0.011  0.037  0.011 -0.041 -0.051 -0.095 -0.066 -0.020 -0.066 -0.035 -0.062 -0.032  0.001 -0.040 -0.069 -0.054 -0.054 -0.043 -0.031 -0.067 -0.058 -0.075 -0.082 -0.106 -0.069 -0.104 -0.148 -0.053 -0.078 -0.113 -0.124 -0.133 -0.145 -0.110 -0.085 -0.068 -0.058 -0.019 -0.034  0.015 -0.031 -0.057 -0.048 -0.062 -0.095 -0.070 -0.078 -0.101 -0.121 -0.104 -0.095 -0.078 -0.022 -0.101 -0.087 -0.036 -0.129 -0.065 -0.068 -0.073 -0.062 -0.089 -0.035 -0.071 -0.087 -0.055 -0.095 -0.066 -0.004 -0.068 -0.055  0.013  0.042 -0.068 -0.107 -0.113 -0.115 -0.132 -0.098 -0.094 -0.114 -0.097 -0.126 -0.086 -0.108 -0.136 -0.146 -0.113 -0.145 -0.093 -0.140 -0.135 -0.130 -0.129 -0.116 -0.106 -0.101 -0.074 -0.048 -0.082 -0.138 -0.094 -0.112 -0.102 -0.088 -0.095  0.023 -0.079 -0.040 -0.056 -0.087 -0.088 -0.081 -0.068 -0.044 -0.048 -0.072 -0.063 -0.078 -0.073 -0.051 -0.100 -0.096 -0.099 -0.125 -0.126 -0.113 -0.081 -0.072 -0.053 -0.040 -0.038 -0.037 -0.019 -0.036 -0.001 -0.035 -0.040 -0.015 -0.062 -0.047 -0.136 -0.124 -0.173 -0.168 -0.168 -0.156 -0.125 -0.169 -0.116 -0.100 -0.133 -0.150 -0.115 -0.150 -0.081 -0.109 -0.123 -0.101 -0.040 -0.003  0.180  0.059  0.039  0.058  0.073  0.045  0.108  0.030  0.006 -0.004 -0.028 -0.048 -0.045 -0.013 -0.044 -0.016 -0.021 -0.025 -0.017  0.015  0.014 -0.027 -0.067  0.003 -0.025 -0.045 -0.023 -0.039 -0.087 -0.066 -0.060 -0.068 -0.096 -0.073 -0.074 -0.045 -0.075 -0.066 -0.063 -0.025 -0.050 -0.016 -0.059 -0.060 -0.076 -0.094 -0.042 -0.016 -0.027 -0.013 -0.026 -0.012  0.014  0.012 -0.005 -0.016  0.001  0.016  0.055  0.007 -0.040 -0.027 -0.021 -0.054 -0.016 -0.053 -0.049 -0.038 -0.045 -0.083 -0.076 -0.060 -0.093 -0.098 -0.112 -0.047 -0.047 -0.046 -0.019 -0.025  0.008 -0.008 -0.029 -0.038 -0.046 -0.024 -0.004 -0.013 -0.004 -0.019 -0.017  0.006  0.043 -0.024 -0.038  0.007  0.017  0.001 -0.012 -0.008  0.070  0.030  0.004  0.004  0.016 -0.020 -0.002  0.025  0.017  0.020  0.065  0.050  0.067  0.039  0.032  0.034  0.016  0.006 -0.021 -0.011 -0.014  0.025  0.035  0.069  0.065  0.046  0.041  0.039  0.064  0.035  0.060  0.005  0.053  0.015  0.066  0.049  0.033  0.036  0.073  0.032  0.023  0.056  0.089  0.077  0.120  0.056  0.106  0.114  0.086  0.096  0.043  0.047 -0.000  0.014  0.078  0.006 -0.043  0.029  0.004 -0.008  0.017 -0.006 -0.032 -0.018  0.020  0.095  0.023  0.117  0.060  0.043  0.020  0.013  0.039  0.037 -0.011  0.000  0.050  0.030 -0.001  0.038  0.061  0.055  0.068  0.013  0.006
 -0.039 -0.087 -0.035 -0.082 -0.079  0.035  0.044  0.127  0.084  0.185  0.156  0.276  0.256  0.314  0.392  0.263  0.400  0.256  0.424  0.535  0.372  0.216  0.362  0.308  0.193  0.127  0.173  0.125  0.016  0.088  0.016  0.012 -0.041  0.051  0.007  0.151  0.042  0.093  0.085  0.052  0.056  0.025 -0.024 -0.045 -0.027  0.004 -0.002 -0.131 -0.081 -0.040 -0.113 -0.036  0.016  0.090  0.206  0.330  0.275  0.336  0.252  0.192  0.161  0.115  0.168  0.111  0.099  0.160  0.101  0.114  0.116  0.053  0.010  0.024  0.017 -0.017 -0.029 -0.013 -0.044 -0.091 -0.104 -0.098 -0.141 -0.156 -0.135 -0.151 -0.144 -0.172 -0.122 -0.113 -0.105 -0.029 -0.018  0.028 -0.003 -0.004 -0.020  0.030  0.026  0.012  0.066  0.041 -0.050 -0.064 -0.108 -0.078 -0.016  0.138 -0.019 -0.064 -0.097 -0.087 -0.082 -0.156 -0.140 -0.173 -0.164 -0.163 -0.155 -0.132 -0.106 -0.148 -0.099 -0.122 -0.146 -0.080 -0.060 -0.070 -0.035 -0.002  0.003  0.070  0.180  0.208  0.357  0.334  0.325  0.346  0.263  0.250  0.206  0.214  0.131  0.139  0.212  0.223  0.163  0.157  0.224  0.146  0.101  0.087  0.136  0.037  0.001  0.016 -0.037 -0.058 -0.076 -0.082 -0.039 -0.027  0.048  0.046  0.143  0.101  0.153  0.246  0.236  0.334  0.327  0.288  0.245  0.242  0.219  0.366  0.375  0.315  0.341  0.426  0.270  0.271  0.321  0.277  0.157  0.174  0.151  0.121  0.102  0.121  0.059  0.060  0.040 -0.005 -0.021  0.000  0.058  0.063  0.055  0.077  0.032  0.093  0.113 -0.009  0.020  0.025  0.052  0.059  0.140 -0.029  0.081  0.076  0.098  0.113  0.100  0.064 -0.064  0.047 -0.124 -0.031 -0.058 -0.025 -0.027 -0.038 -0.019 -0.006 -0.031 -0.029 -0.038 -0.036  0.011  0.004  0.005  0.006 -0.024  0.001 -0.017  0.030  0.033  0.008  0.030  0.095  0.007  0.017  0.033  0.046 -0.014 -0.014  0.006 -0.090 -0.032 -0.088 -0.156 -0.145 -0.210 -0.021 -0.100 -0.095 -0.043 -0.048 -0.102 -0.107 -0.108 -0.076 -0.082 -0.112 -0.037 -0.046 -0.002 -0.033  0.031  0.045  0.025  0.072  0.071  0.065  0.047  0.059  0.067  0.082  0.107  0.088  0.085  0.122  0.093  0.044  0.070 -0.001 -0.029 -0.072 -0.040 -0.061 -0.005 -0.005 -0.035 -0.049 -0.060 -0.078 -0.089 -0.102 -0.106 -0.099 -0.076 -0.109 -0.124 -0.088 -0.076 -0.057 -0.083 -0.084 -0.072 -0.064 -0.044 -0.030 -0.028  0.006 -0.001 -0.010 -0.028 -0.048 -0.049  0.013 -0.039 -0.070 -0.074 -0.084 -0.073 -0.043 -0.094 -0.043 -0.037 -0.010 -0.010 -0.037 -0.011 -0.022 -0.012 -0.013  0.040  0.006 -0.007 -0.064 -0.066 -0.080 -0.057 -0.055 -0.095 -0.016 -0.034 -0.044 -0.069 -0.068 -0.097 -0.057 -0.061 -0.067 -0.082 -0.075 -0.087 -0.032 -0.075 -0.100 -0.090 -0.103 -0.122 -0.124 -0.126 -0.129 -0.134 -0.098 -0.108 -0.094 -0.074 -0.101 -0.137 -0.097 -0.084 -0.094 -0.123 -0.109 -0.108 -0.126 -0.054 -0.095 -0.088 -0.074 -0.127 -0.120 -0.052 -0.083 -0.108 -0.058  0.019  0.035 -0.023  0.012 -0.113 -0.084 -0.080 -0.066 -0.038 -0.059 -0.076 -0.031 -0.080 -0.100 -0.126 -0.101 -0.148 -0.110 -0.146 -0.135 -0.110 -0.111 -0.103 -0.092 -0.051 -0.044 -0.008 -0.054 -0.069 -0.064 -0.045 -0.022  0.000 -0.027  0.083 -0.000  0.045  0.039 -0.002  0.003  0.025  0.040  0.068  0.015 -0.021  0.019  0.035 -0.002  0.010 -0.029 -0.035 -0.052 -0.088 -0.105 -0.127 -0.118 -0.110 -0.124 -0.130 -0.120 -0.089 -0.083 -0.073 -0.078 -0.102 -0.126 -0.096 -0.137 -0.083 -0.127 -0.088 -0.093 -0.121 -0.145 -0.061 -0.054 -0.126 -0.099 -0.064 -0.076 -0.076 -0.034 -0.074 -0.036 -0.023 -0.022  0.034  0.081  0.110  0.170  0.110  0.085  0.112  0.116  0.114  0.170  0.076  0.078  0.090  0.086  0.086  0.025  0.029  0.009  0.033  0.021  0.023  0.014 -0.000 -0.012 -0.048 -0.030  0.026  0.018  0.019  0.059  0.043 -0.036  0.040  0.024 -0.021 -0.031  0.044  0.008  0.007  0.028  0.048  0.010  0.021  0.050  0.041  0.024 -0.011 -0.044 -0.051 -0.038  0.005  0.008  0.007 -0.009 -0.002  0.016  0.025  0.006 -0.041 -0.019 -0.042  0.017 -0.087 -0.097 -0.053 -0.021 -0.045 -0.060 -0.053 -0.042 -0.034 -0.041 -0.093 -0.048 -0.053 -0.070 -0.048 -0.064 -0.010 -0.006 -0.027 -0.022 -0.024 -0.019 -0.016 -0.011 -0.030 -0.039 -0.022 -0.001  0.025  0.050 -0.015 -0.027 -0.033  0.012 -0.018 -0.009 -0.013 -0.010  0.021  0.002 -0.003  0.020  0.047  0.029 -0.037 -0.024 -0.030 -0.021  0.045  0.015 -0.002  0.050  0.049  0.062  0.043  0.047  0.078  0.059  0.026  0.053  0.024  0.044  0.060  0.044  0.058  0.047  0.021  0.018  0.010  0.015  0.009  0.023 -0.024  0.003 -0.014 -0.033 -0.009 -0.030 -0.026 -0.036 -0.020 -0.030  0.013 -0.003 -0.014 -0.043 -0.053 -0.049 -0.053 -0.025 -0.021 -0.017  0.020 -0.003 -0.023  0.011  0.029 -0.032 -0.024  0.005  0.031  0.070  0.032  0.031  0.035  0.075  0.089  0.114  0.120  0.060  0.092  0.007  0.036  0.001 -0.020 -0.008  0.004  0.045  0.016  0.027  0.083  0.049  0.100  0.072 -0.056 -0.054
  0.090  0.127  0.226  0.174  0.260  0.293  0.309  0.364  0.287  0.398  0.330  0.379  0.267  0.280  0.424  0.320  0.450  0.448  0.515  0.372  0.645  0.440  0.427  0.404  0.430  0.268  0.196  0.314  0.269  0.216  0.214  0.238  0.296  0.313  0.255  0.381  0.268  0.330  0.248  0.241  0.211  0.246  0.158  0.082  0.121  0.161  0.116  0.117  0.161  0.166  0.175  0.179  0.167  0.257  0.275  0.339  0.262  0.291  0.170  0.171  0.132  0.046  0.061  0.101  0.139  0.240  0.197  0.253  0.275  0.166  0.167  0.165  0.152  0.111  0.125  0.106  0.040  0.032  0.038 -0.027 -0.099 -0.114 -0.108 -0.148 -0.128 -0.126 -0.076 -0.127 -0.098 -0.063 -0.024  0.042 -0.056 -0.018 -0.031  0.003 -0.029 -0.202 -0.290 -0.265 -0.237 -0.122  0.100  0.053  0.098 -0.037 -0.078  0.027  0.071  0.002 -0.028 -0.029 -0.019 -0.034 -0.056 -0.069 -0.111 -0.101 -0.151 -0.056 -0.117 -0.041 -0.038  0.027  0.065  0.034  0.037  0.096  0.104  0.157  0.212  0.194  0.243  0.257  0.260  0.242  0.170  0.068  0.083  0.129  0.051  0.057  0.095  0.127  0.100  0.188  0.158  0.043  0.066  0.126  0.104 -0.003  0.042  0.089 -0.009 -0.027  0.000 -0.001  0.043  0.013  0.075  0.084  0.097  0.000  0.090  0.115  0.035  0.239  0.172  0.216  0.132  0.085  0.266  0.222  0.097  0.135  0.163  0.216  0.182  0.112  0.237  0.223  0.050  0.073  0.166  0.199  0.099  0.150  0.167  0.156  0.059  0.050  0.145  0.093  0.149  0.143  0.075  0.069  0.080  0.037  0.035  0.081  0.074 -0.005 -0.014 -0.012 -0.099 -0.033  0.015  0.036  0.066  0.073  0.098 -0.030 -0.103 -0.054 -0.120 -0.050 -0.040 -0.121 -0.073 -0.114 -0.097 -0.083 -0.079 -0.098 -0.097 -0.084 -0.112 -0.089 -0.122 -0.121 -0.119 -0.153 -0.148 -0.144 -0.080 -0.114 -0.145 -0.036 -0.115 -0.101 -0.139 -0.145 -0.119 -0.124 -0.086 -0.131 -0.100 -0.077 -0.074 -0.073 -0.137 -0.003  0.039  0.038  0.056  0.025  0.021  0.000  0.024  0.038 -0.004 -0.079 -0.081 -0.104 -0.052 -0.099 -0.098 -0.093 -0.127 -0.090 -0.118 -0.063 -0.105 -0.107 -0.096 -0.116 -0.070 -0.099 -0.120 -0.113 -0.105 -0.094 -0.132 -0.094 -0.168 -0.179 -0.156 -0.171 -0.102 -0.088 -0.111 -0.109 -0.153 -0.150 -0.165 -0.170 -0.179 -0.160 -0.189 -0.147 -0.149 -0.142 -0.137 -0.112 -0.082 -0.054 -0.040 -0.096 -0.088 -0.089 -0.076 -0.126 -0.037 -0.059 -0.025  0.041 -0.029  0.006 -0.044 -0.040 -0.046 -0.061 -0.079 -0.059 -0.014 -0.012 -0.041 -0.022  0.033 -0.034 -0.081 -0.078 -0.097 -0.045 -0.076 -0.109 -0.086 -0.103 -0.111 -0.149 -0.116 -0.132 -0.159 -0.070 -0.127 -0.167 -0.149 -0.180 -0.154 -0.123 -0.084 -0.065 -0.041 -0.015 -0.024  0.016 -0.023 -0.028 -0.037 -0.047 -0.066 -0.041 -0.058 -0.100 -0.110 -0.121 -0.072 -0.076 -0.030 -0.106 -0.075 -0.035 -0.172 -0.055 -0.052 -0.059 -0.044 -0.064 -0.032 -0.063 -0.077 -0.050 -0.071 -0.049  0.002 -0.056 -0.022  0.029  0.025 -0.091 -0.102 -0.109 -0.080 -0.127 -0.093 -0.086 -0.134 -0.108 -0.123 -0.070 -0.098 -0.141 -0.143 -0.111 -0.135 -0.094 -0.147 -0.158 -0.165 -0.138 -0.123 -0.114 -0.131 -0.095 -0.085 -0.105 -0.199 -0.131 -0.151 -0.153 -0.162 -0.160 -0.075 -0.127 -0.088 -0.104 -0.104 -0.117 -0.129 -0.140 -0.097 -0.050 -0.078 -0.069 -0.104 -0.082 -0.079 -0.100 -0.097 -0.091 -0.112 -0.111 -0.068 -0.058 -0.054 -0.028 -0.019 -0.018 -0.029 -0.013 -0.044 -0.008 -0.038 -0.033 -0.007 -0.020 -0.040 -0.141 -0.121 -0.176 -0.152 -0.129 -0.158 -0.107 -0.106 -0.073 -0.077 -0.093 -0.117 -0.085 -0.122 -0.073 -0.127 -0.163 -0.157 -0.134 -0.085  0.077 -0.003 -0.039 -0.043 -0.005 -0.052  0.025 -0.016 -0.057 -0.055 -0.102 -0.077 -0.044 -0.026 -0.062 -0.042 -0.050 -0.047 -0.052  0.009  0.015 -0.010 -0.068 -0.010 -0.024 -0.055 -0.048 -0.081 -0.092 -0.097 -0.086 -0.069 -0.108 -0.121 -0.078 -0.041 -0.118 -0.102 -0.050 -0.004 -0.062 -0.015 -0.074 -0.082 -0.108 -0.113 -0.052 -0.015 -0.035 -0.031 -0.036 -0.029  0.027  0.011  0.019  0.008  0.042  0.080  0.109  0.064  0.029  0.031  0.009 -0.029  0.039 -0.012 -0.039 -0.022 -0.016 -0.051 -0.077 -0.036 -0.076 -0.091 -0.099 -0.056 -0.052 -0.046 -0.005 -0.023  0.024  0.002 -0.040 -0.007 -0.044 -0.028  0.032  0.009  0.026  0.018  0.024  0.014  0.048 -0.045 -0.061 -0.018  0.004 -0.011 -0.022 -0.009  0.092  0.043 -0.005 -0.009  0.013 -0.036 -0.025  0.006  0.013  0.022  0.061  0.053  0.044  0.029  0.019  0.015 -0.015 -0.027 -0.091 -0.044 -0.075 -0.034 -0.007  0.035  0.047  0.017  0.018 -0.005  0.021  0.006  0.016 -0.008  0.017 -0.008  0.050  0.035  0.012  0.035  0.083  0.028  0.031  0.082  0.124  0.106  0.151  0.053  0.117  0.141  0.082  0.063  0.025  0.034 -0.035 -0.023  0.039 -0.030 -0.074  0.004 -0.023 -0.040 -0.025 -0.063 -0.076 -0.064 -0.040  0.056 -0.058  0.068  0.023 -0.008  0.002  0.013  0.024  0.048  0.009  0.011  0.044  0.043  0.012  0.019  0.072  0.035  0.041 -0.008 -0.005
  0.161  0.189  0.278  0.223  0.270  0.272  0.285  0.296  0.213  0.255  0.198  0.222  0.104  0.114  0.228  0.210  0.262  0.304  0.374  0.216  0.440  0.508  0.370  0.303  0.391  0.279  0.196  0.321  0.284  0.259  0.269  0.283  0.320  0.313  0.243  0.291  0.210  0.217  0.166  0.151  0.127  0.177  0.095  0.033  0.074  0.115  0.095  0.148  0.153  0.163  0.178  0.193  0.154  0.224  0.174  0.182  0.115  0.135  0.021  0.023 -0.014 -0.061 -0.080 -0.019  0.037  0.114  0.082  0.131  0.130  0.076  0.097  0.104  0.062  0.044  0.055  0.044 -0.012 -0.005  0.019 -0.033 -0.098 -0.120 -0.113 -0.137 -0.112 -0.100 -0.043 -0.102 -0.090 -0.081 -0.051 -0.029 -0.049 -0.034 -0.072 -0.036 -0.040 -0.150 -0.272 -0.249 -0.212 -0.090  0.098  0.069  0.132 -0.053 -0.085  0.065  0.044 -0.012 -0.040 -0.001  0.017  0.015 -0.014 -0.038 -0.101 -0.077 -0.162 -0.041 -0.101 -0.024 -0.022  0.023  0.051  0.041  0.028  0.074  0.097  0.101  0.135  0.094  0.128  0.095  0.122  0.072  0.032 -0.060 -0.036 -0.009 -0.075 -0.064 -0.025 -0.016 -0.026  0.056  0.021 -0.049 -0.034  0.038  0.013 -0.055 -0.008  0.047 -0.016 -0.040 -0.012  0.001  0.040  0.011  0.041  0.067  0.078 -0.017  0.018  0.053 -0.060  0.100  0.033  0.098  0.023  0.018  0.218  0.120  0.005  0.057  0.078  0.116  0.117  0.056  0.162  0.162  0.044  0.062  0.156  0.221  0.101  0.159  0.197  0.206  0.109  0.094  0.182  0.137  0.175  0.163  0.104  0.102  0.104  0.067  0.053  0.142  0.116 -0.029 -0.059 -0.059 -0.154 -0.007 -0.029  0.070  0.108  0.106  0.112 -0.005 -0.037 -0.030 -0.043 -0.019  0.013 -0.058 -0.018 -0.086 -0.068 -0.088 -0.064 -0.081 -0.060 -0.060 -0.085 -0.078 -0.111 -0.110 -0.106 -0.123 -0.122 -0.139 -0.073 -0.085 -0.149 -0.067 -0.121 -0.076 -0.121 -0.128 -0.100 -0.105 -0.081 -0.080 -0.047 -0.021 -0.014 -0.027 -0.068  0.006  0.054  0.064  0.046  0.037  0.052  0.017  0.035  0.051 -0.002 -0.046 -0.042 -0.076 -0.011 -0.061 -0.065 -0.074 -0.119 -0.085 -0.112 -0.060 -0.102 -0.098 -0.101 -0.113 -0.083 -0.101 -0.122 -0.127 -0.120 -0.086 -0.140 -0.090 -0.136 -0.148 -0.158 -0.164 -0.108 -0.083 -0.098 -0.104 -0.130 -0.116 -0.139 -0.138 -0.137 -0.120 -0.152 -0.117 -0.119 -0.107 -0.110 -0.086 -0.079 -0.074 -0.061 -0.099 -0.080 -0.070 -0.062 -0.103 -0.005 -0.019  0.014  0.053 -0.070 -0.031 -0.113 -0.070 -0.079 -0.062 -0.117 -0.107  0.001  0.017  0.011  0.034  0.081 -0.005 -0.035 -0.033 -0.071 -0.018 -0.036 -0.066 -0.105 -0.103 -0.101 -0.121 -0.103 -0.131 -0.136 -0.073 -0.132 -0.150 -0.126 -0.169 -0.134 -0.111 -0.093 -0.065 -0.042 -0.035 -0.043 -0.011 -0.044 -0.036 -0.043 -0.033 -0.041 -0.027 -0.042 -0.058 -0.069 -0.092 -0.040 -0.059 -0.047 -0.094 -0.054 -0.035 -0.172 -0.051 -0.047 -0.057 -0.042 -0.069 -0.055 -0.075 -0.090 -0.065 -0.064 -0.051 -0.011 -0.039 -0.003  0.017 -0.001 -0.066 -0.095 -0.090 -0.061 -0.111 -0.077 -0.063 -0.120 -0.090 -0.089 -0.044 -0.071 -0.117 -0.108 -0.103 -0.091 -0.061 -0.099 -0.103 -0.125 -0.083 -0.071 -0.073 -0.094 -0.053 -0.069 -0.083 -0.174 -0.115 -0.137 -0.133 -0.147 -0.158 -0.109 -0.109 -0.083 -0.096 -0.066 -0.084 -0.095 -0.120 -0.072 -0.011 -0.025 -0.034 -0.075 -0.045 -0.054 -0.057 -0.057 -0.055 -0.092 -0.085 -0.035 -0.025 -0.037 -0.008 -0.014 -0.015 -0.018 -0.026 -0.054 -0.023 -0.039 -0.024 -0.010  0.006 -0.029 -0.116 -0.105 -0.154 -0.124 -0.101 -0.140 -0.082 -0.082 -0.045 -0.049 -0.068 -0.090 -0.062 -0.082 -0.038 -0.091 -0.121 -0.140 -0.141 -0.105 -0.018 -0.032 -0.070 -0.083 -0.036 -0.076  0.001 -0.006 -0.024 -0.038 -0.081 -0.050 -0.029 -0.016 -0.026 -0.015 -0.016 -0.021 -0.026  0.052  0.045 -0.002 -0.073 -0.011 -0.013 -0.054 -0.050 -0.065 -0.039 -0.067 -0.059 -0.013 -0.043 -0.089 -0.035  0.004 -0.071 -0.068 -0.001  0.050 -0.020  0.001 -0.045 -0.055 -0.054 -0.049 -0.015  0.002 -0.006 -0.007 -0.005  0.004  0.036  0.032  0.032  0.001  0.037  0.077  0.098  0.087  0.076  0.064  0.029  0.011  0.069  0.019 -0.006  0.000  0.001 -0.006 -0.044 -0.006 -0.035 -0.040 -0.048 -0.019 -0.008 -0.026  0.016 -0.001  0.052  0.005 -0.019  0.009 -0.024 -0.029  0.021 -0.004  0.009  0.006  0.030  0.031  0.048 -0.036 -0.047 -0.004  0.034  0.015 -0.002  0.014  0.118  0.086  0.023  0.018  0.030 -0.031 -0.035  0.026  0.020  0.033  0.071  0.079  0.046  0.039  0.051  0.039  0.006  0.006 -0.064 -0.037 -0.093 -0.068 -0.049 -0.010  0.014  0.006  0.007 -0.002  0.010  0.001  0.027  0.001  0.019  0.011  0.094  0.048  0.027  0.073  0.120  0.052  0.049  0.136  0.156  0.152  0.182  0.082  0.142  0.179  0.119  0.101  0.053  0.062  0.017  0.013  0.018  0.013 -0.024  0.013 -0.008 -0.024  0.007 -0.037 -0.060 -0.068 -0.077 -0.006 -0.118 -0.024 -0.025 -0.058 -0.016 -0.012 -0.030  0.011 -0.023 -0.024 -0.003  0.011 -0.003  0.007  0.002  0.037  0.040  0.031  0.018
  0.205  0.209  0.304  0.240  0.158  0.266  0.210  0.249  0.101  0.106  0.044  0.168  0.048  0.103  0.210  0.164  0.267  0.182  0.407  0.362  0.427  0.370  0.658  0.503  0.478  0.437  0.440  0.464  0.331  0.371  0.344  0.372  0.314  0.349  0.179  0.206  0.063 -0.000  0.033  0.008  0.024  0.027 -0.078 -0.076 -0.019 -0.012  0.047  0.059  0.095  0.148  0.078  0.204  0.140  0.240  0.153  0.240  0.123  0.194  0.004 -0.020 -0.088 -0.115 -0.122 -0.128 -0.092 -0.008 -0.035 -0.001 -0.004 -0.038 -0.038  0.013 -0.097 -0.120 -0.102 -0.081 -0.156 -0.166 -0.127 -0.184 -0.256 -0.283 -0.234 -0.268 -0.256 -0.281 -0.166 -0.200 -0.218 -0.154 -0.132 -0.139 -0.082 -0.099 -0.185 -0.089 -0.085 -0.109 -0.114 -0.164 -0.216 -0.194 -0.099 -0.010  0.119  0.037 -0.102 -0.075 -0.148 -0.162 -0.191 -0.164 -0.133 -0.154 -0.173 -0.208 -0.275 -0.205 -0.348 -0.206 -0.135 -0.091 -0.136 -0.059 -0.017 -0.005  0.027  0.067  0.109  0.073  0.163  0.124  0.271  0.157  0.163  0.135  0.090  0.042 -0.007 -0.017 -0.126 -0.124 -0.006 -0.031 -0.077 -0.060 -0.013 -0.051 -0.111 -0.026  0.017 -0.115 -0.131 -0.018 -0.055 -0.113 -0.118 -0.072  0.005  0.023  0.063  0.086  0.193  0.056  0.069  0.213  0.034  0.187  0.148  0.166  0.107  0.161  0.344  0.278  0.193  0.269  0.311  0.358  0.289  0.297  0.375  0.375  0.235  0.259  0.313  0.395  0.272  0.334  0.311  0.357  0.261  0.181  0.253  0.247  0.303  0.253  0.196  0.239  0.173  0.199  0.266  0.201  0.188 -0.096 -0.114 -0.113 -0.043  0.098  0.028  0.257  0.307  0.326  0.272  0.173  0.030  0.115 -0.024  0.063  0.073  0.038  0.067 -0.029 -0.039 -0.088 -0.082 -0.108 -0.084 -0.096 -0.030 -0.054 -0.098 -0.061 -0.078 -0.077 -0.097 -0.047 -0.024 -0.067 -0.082  0.005 -0.098 -0.051 -0.051 -0.037 -0.063 -0.062 -0.031 -0.087  0.013 -0.014 -0.097 -0.065 -0.147  0.055  0.010  0.029  0.042  0.015  0.040  0.006  0.016  0.049  0.010 -0.065  0.064 -0.012  0.124  0.001  0.049  0.041 -0.035  0.040  0.019  0.045 -0.001  0.006  0.025  0.071  0.073  0.070  0.004  0.036 -0.001  0.022 -0.050 -0.082 -0.123 -0.193 -0.175 -0.193 -0.124 -0.098 -0.143 -0.137 -0.163 -0.164 -0.181 -0.158 -0.175 -0.158 -0.164 -0.165 -0.179 -0.144 -0.141 -0.129 -0.208 -0.196 -0.186 -0.166 -0.094 -0.053 -0.025 -0.017  0.064  0.040  0.083  0.092 -0.042 -0.060 -0.131 -0.120 -0.140 -0.091 -0.108 -0.056 -0.029  0.084  0.041  0.112  0.115  0.018  0.019 -0.006 -0.040  0.016  0.090  0.036 -0.061 -0.126 -0.129 -0.150 -0.114 -0.142 -0.179 -0.074 -0.129 -0.136 -0.154 -0.156 -0.184 -0.124 -0.109 -0.125 -0.090 -0.099 -0.120 -0.101 -0.099 -0.131 -0.146 -0.079 -0.113 -0.169 -0.161 -0.168 -0.190 -0.154 -0.134 -0.170 -0.111 -0.219 -0.190 -0.160 -0.239 -0.155 -0.195 -0.184 -0.178 -0.208 -0.117 -0.166 -0.150 -0.104 -0.165 -0.153 -0.113 -0.140 -0.126 -0.088 -0.128 -0.092 -0.128 -0.093 -0.163 -0.151 -0.141 -0.093 -0.138 -0.104 -0.146 -0.068 -0.151 -0.214 -0.191 -0.166 -0.180 -0.133 -0.168 -0.168 -0.160 -0.090 -0.095 -0.098 -0.064 -0.005 -0.012 -0.098 -0.154 -0.117 -0.116 -0.066 -0.110 -0.166 -0.028 -0.038  0.024  0.048  0.067  0.082  0.074  0.037  0.099  0.121  0.087  0.097  0.087  0.093  0.075  0.091  0.015  0.035 -0.067 -0.074 -0.093 -0.083 -0.096 -0.078 -0.123 -0.090 -0.114 -0.100 -0.109 -0.093 -0.094 -0.105 -0.101 -0.093 -0.093 -0.184 -0.154 -0.186 -0.170 -0.194 -0.181 -0.089 -0.162 -0.129 -0.089 -0.104 -0.103 -0.087 -0.110 -0.075 -0.098 -0.114 -0.059 -0.038  0.028  0.008  0.087  0.000  0.014  0.067  0.018  0.193  0.097  0.133  0.097  0.090  0.136  0.076  0.038  0.018  0.049  0.021  0.055  0.032  0.151  0.109  0.060 -0.012  0.093  0.097  0.073  0.110  0.085  0.092  0.080  0.033  0.085  0.085  0.057  0.054  0.116  0.080  0.089  0.122  0.221  0.190  0.101  0.077  0.019 -0.003 -0.007 -0.015  0.022  0.058  0.048  0.069  0.061  0.135  0.142  0.119  0.050  0.112  0.097  0.112  0.030  0.048  0.074  0.074  0.109  0.085  0.088  0.072  0.093  0.062  0.045  0.071  0.060  0.061  0.058  0.060  0.095  0.103  0.008  0.058  0.080  0.071  0.082  0.057  0.048  0.044  0.032  0.077  0.055  0.053  0.012  0.050  0.051  0.062  0.026 -0.003 -0.007  0.049  0.078  0.014 -0.001  0.137  0.167  0.088 -0.066 -0.055 -0.016 -0.036  0.118  0.046  0.026  0.099  0.152  0.064  0.036  0.059  0.094  0.043  0.041  0.000 -0.002 -0.022 -0.013 -0.035 -0.036 -0.027 -0.018 -0.029 -0.017 -0.016 -0.002  0.020 -0.015  0.005 -0.021  0.019 -0.003 -0.055  0.005  0.036 -0.022 -0.064  0.066  0.125  0.101  0.074 -0.016  0.059  0.055  0.028 -0.008 -0.017  0.053  0.003  0.000  0.001  0.039 -0.006 -0.028 -0.000 -0.012  0.064  0.012 -0.038 -0.068 -0.005  0.022 -0.014 -0.008 -0.043 -0.019  0.001 -0.049 -0.046 -0.089 -0.092 -0.090 -0.071 -0.083 -0.022  0.085 -0.054  0.037  0.026 -0.044 -0.073
  0.212  0.193  0.296  0.267  0.188  0.313  0.274  0.289  0.127  0.100  0.033  0.130  0.008  0.058  0.160  0.127  0.210  0.151  0.327  0.308  0.404  0.303  0.503  0.594  0.493  0.415  0.445  0.509  0.340  0.381  0.360  0.393  0.323  0.361  0.196  0.226  0.098  0.020  0.043  0.018  0.032  0.067 -0.028 -0.026  0.024  0.046  0.107  0.123  0.160  0.219  0.151  0.270  0.209  0.286  0.198  0.242  0.124  0.160 -0.018 -0.071 -0.121 -0.120 -0.134 -0.143 -0.094 -0.022 -0.056 -0.020 -0.015 -0.043 -0.035  0.025 -0.079 -0.109 -0.073 -0.041 -0.126 -0.132 -0.079 -0.133 -0.227 -0.215 -0.212 -0.242 -0.199 -0.234 -0.169 -0.205 -0.216 -0.165 -0.152 -0.143 -0.088 -0.111 -0.177 -0.111 -0.112 -0.081 -0.085 -0.150 -0.209 -0.186 -0.123 -0.057  0.067 -0.019 -0.131 -0.064 -0.143 -0.180 -0.206 -0.185 -0.155 -0.157 -0.168 -0.183 -0.194 -0.149 -0.288 -0.141 -0.058 -0.035 -0.058  0.005  0.052  0.061  0.086  0.149  0.183  0.175  0.255  0.173  0.264  0.150  0.126  0.088  0.050  0.005 -0.043 -0.058 -0.133 -0.139 -0.011 -0.034 -0.069 -0.038  0.001 -0.032 -0.078  0.005  0.065 -0.066 -0.080  0.050  0.008 -0.066 -0.047  0.020  0.102  0.067  0.149  0.151  0.236  0.085  0.099  0.190  0.053  0.148  0.101  0.112  0.050  0.106  0.252  0.205  0.159  0.219  0.259  0.336  0.261  0.258  0.384  0.387  0.246  0.259  0.333  0.424  0.280  0.351  0.351  0.398  0.316  0.246  0.320  0.319  0.340  0.275  0.204  0.236  0.164  0.193  0.255  0.210  0.193 -0.073 -0.097 -0.109 -0.033  0.091  0.044  0.235  0.271  0.293  0.234  0.117 -0.017  0.065 -0.050  0.027  0.034 -0.004  0.029 -0.045 -0.045 -0.091 -0.096 -0.118 -0.084 -0.103 -0.049 -0.063 -0.079 -0.064 -0.086 -0.107 -0.103 -0.091 -0.076 -0.092 -0.107 -0.036 -0.102 -0.040 -0.073 -0.043 -0.040 -0.039 -0.011 -0.037  0.063  0.041 -0.026 -0.009 -0.069  0.060  0.024  0.044  0.046  0.008  0.014 -0.026 -0.009  0.038  0.015 -0.027  0.080  0.015  0.135  0.016  0.066  0.036 -0.037  0.036  0.017  0.010 -0.024  0.003  0.006  0.058  0.044  0.060 -0.013  0.005 -0.034  0.011 -0.065 -0.065 -0.109 -0.153 -0.143 -0.166 -0.108 -0.088 -0.115 -0.113 -0.157 -0.166 -0.165 -0.151 -0.174 -0.145 -0.154 -0.164 -0.182 -0.164 -0.163 -0.151 -0.198 -0.169 -0.158 -0.158 -0.108 -0.068 -0.055 -0.033  0.025  0.003  0.046  0.051 -0.085 -0.087 -0.177 -0.131 -0.137 -0.073 -0.124 -0.096 -0.026  0.063  0.018  0.061  0.072 -0.024 -0.030 -0.049 -0.083 -0.000  0.052  0.009 -0.077 -0.134 -0.132 -0.168 -0.132 -0.144 -0.168 -0.073 -0.127 -0.142 -0.146 -0.149 -0.144 -0.092 -0.084 -0.088 -0.070 -0.090 -0.115 -0.096 -0.092 -0.110 -0.157 -0.093 -0.101 -0.150 -0.157 -0.165 -0.172 -0.145 -0.110 -0.145 -0.119 -0.204 -0.173 -0.155 -0.240 -0.134 -0.179 -0.154 -0.146 -0.191 -0.118 -0.147 -0.129 -0.087 -0.138 -0.128 -0.083 -0.111 -0.094 -0.085 -0.127 -0.063 -0.065 -0.023 -0.092 -0.110 -0.102 -0.054 -0.102 -0.100 -0.115 -0.023 -0.115 -0.173 -0.152 -0.141 -0.158 -0.129 -0.158 -0.173 -0.173 -0.115 -0.111 -0.109 -0.085 -0.045 -0.038 -0.097 -0.160 -0.131 -0.114 -0.093 -0.121 -0.160 -0.065 -0.042  0.012  0.031  0.073  0.086  0.082  0.039  0.090  0.121  0.097  0.103  0.083  0.094  0.067  0.107  0.028  0.045 -0.040 -0.062 -0.053 -0.074 -0.082 -0.069 -0.098 -0.073 -0.114 -0.090 -0.096 -0.094 -0.083 -0.091 -0.082 -0.059 -0.076 -0.152 -0.101 -0.130 -0.109 -0.113 -0.127 -0.036 -0.079 -0.085 -0.046 -0.046 -0.053 -0.024 -0.054 -0.036 -0.075 -0.091 -0.061 -0.062  0.005 -0.024  0.075 -0.023 -0.038 -0.003 -0.037  0.156  0.079  0.089  0.086  0.059  0.128  0.071  0.027  0.016  0.041  0.004  0.048  0.012  0.104  0.073  0.067  0.024  0.092  0.097  0.092  0.113  0.076  0.092  0.081  0.034  0.085  0.089  0.048  0.043  0.117  0.079  0.085  0.113  0.190  0.174  0.126  0.083  0.011 -0.019 -0.030 -0.048 -0.008  0.040  0.018  0.041  0.034  0.093  0.092  0.083  0.026  0.095  0.088  0.101  0.042  0.048  0.076  0.067  0.095  0.074  0.074  0.065  0.072  0.055  0.041  0.052  0.062  0.049  0.041  0.053  0.061  0.086  0.003  0.046  0.061  0.057  0.059  0.023  0.044  0.026  0.012  0.057  0.053  0.058  0.020  0.045  0.014  0.037 -0.002 -0.016 -0.031  0.019  0.041 -0.012 -0.019  0.098  0.126  0.063 -0.064 -0.058 -0.027 -0.041  0.068  0.024  0.014  0.048  0.104  0.024  0.015  0.007  0.043  0.024  0.006 -0.016 -0.013 -0.031 -0.024 -0.043 -0.042 -0.037 -0.040 -0.050 -0.046 -0.052 -0.030 -0.033 -0.054 -0.039 -0.036 -0.022 -0.031 -0.073 -0.025 -0.009 -0.057 -0.074  0.024  0.064  0.055  0.027 -0.040  0.017  0.009 -0.020 -0.064 -0.060  0.005 -0.054 -0.065 -0.053 -0.017 -0.029 -0.065 -0.030 -0.024  0.010 -0.026 -0.026 -0.067 -0.023  0.014 -0.030 -0.026 -0.055 -0.026 -0.019 -0.041 -0.091 -0.102 -0.062 -0.080 -0.085 -0.073 -0.010  0.078 -0.034  0.032  0.026 -0.040 -0.056
  0.327  0.350  0.465  0.418  0.383  0.463  0.412  0.357  0.213  0.178  0.102  0.148 -0.022 -0.014  0.119  0.127  0.168  0.193  0.316  0.193  0.430  0.391  0.478  0.493  0.662  0.531  0.430  0.595  0.528  0.463  0.484  0.531  0.546  0.538  0.345  0.312  0.223  0.119  0.111  0.107  0.103  0.180  0.060  0.015  0.113  0.144  0.155  0.256  0.283  0.299  0.244  0.360  0.274  0.328  0.190  0.176  0.057  0.067 -0.105 -0.099 -0.183 -0.209 -0.237 -0.174 -0.092 -0.015 -0.018  0.030  0.043  0.001  0.065  0.102 -0.003 -0.037  0.013  0.013 -0.080 -0.063 -0.001 -0.086 -0.176 -0.181 -0.158 -0.186 -0.161 -0.175 -0.102 -0.174 -0.195 -0.166 -0.123 -0.126 -0.067 -0.087 -0.184 -0.090 -0.068 -0.180 -0.281 -0.311 -0.328 -0.212 -0.010  0.026  0.122 -0.119 -0.166  0.020 -0.089 -0.137 -0.179 -0.075 -0.053 -0.065 -0.090 -0.121 -0.167 -0.131 -0.347 -0.087 -0.073  0.001 -0.001  0.061  0.101  0.096  0.114  0.167  0.200  0.151  0.176  0.096  0.150  0.037  0.048 -0.040 -0.068 -0.133 -0.152 -0.169 -0.229 -0.243 -0.137 -0.143 -0.147 -0.065 -0.070 -0.123 -0.128 -0.003  0.002 -0.114 -0.069  0.061  0.005 -0.053 -0.002  0.057  0.123  0.078  0.111  0.129  0.168 -0.002  0.008  0.083 -0.103  0.031 -0.042  0.028 -0.042  0.004  0.277  0.113 -0.017  0.080  0.124  0.170  0.205  0.130  0.276  0.314  0.187  0.173  0.317  0.461  0.292  0.368  0.408  0.454  0.315  0.267  0.399  0.354  0.388  0.342  0.239  0.266  0.225  0.204  0.246  0.304  0.257 -0.104 -0.151 -0.148 -0.196  0.029 -0.060  0.213  0.306  0.295  0.240  0.069 -0.013  0.034 -0.018 -0.006  0.045 -0.038  0.031 -0.078 -0.072 -0.121 -0.098 -0.118 -0.072 -0.096 -0.082 -0.091 -0.124 -0.121 -0.134 -0.179 -0.163 -0.188 -0.130 -0.138 -0.195 -0.120 -0.191 -0.127 -0.175 -0.166 -0.099 -0.103 -0.052 -0.065  0.005  0.030  0.012 -0.002 -0.064  0.055  0.084  0.113  0.084  0.034  0.084  0.037  0.074  0.117  0.063 -0.021  0.047 -0.024  0.112 -0.026 -0.017 -0.058 -0.127 -0.070 -0.115 -0.080 -0.130 -0.123 -0.119 -0.097 -0.084 -0.066 -0.129 -0.142 -0.153 -0.080 -0.184 -0.126 -0.185 -0.195 -0.213 -0.241 -0.180 -0.132 -0.165 -0.154 -0.212 -0.204 -0.221 -0.203 -0.216 -0.194 -0.207 -0.195 -0.198 -0.197 -0.197 -0.174 -0.199 -0.203 -0.181 -0.180 -0.135 -0.102 -0.073 -0.103  0.032 -0.008  0.063  0.136 -0.058 -0.079 -0.144 -0.089 -0.092 -0.051 -0.087 -0.068  0.017  0.086  0.034  0.080  0.121 -0.001 -0.056 -0.064 -0.140 -0.023 -0.000 -0.042 -0.149 -0.177 -0.166 -0.200 -0.169 -0.190 -0.219 -0.104 -0.190 -0.199 -0.199 -0.237 -0.190 -0.138 -0.116 -0.105 -0.059 -0.062 -0.082 -0.053 -0.060 -0.062 -0.103 -0.051 -0.060 -0.086 -0.119 -0.149 -0.131 -0.160 -0.065 -0.131 -0.095 -0.186 -0.112 -0.096 -0.288 -0.100 -0.118 -0.099 -0.088 -0.130 -0.083 -0.117 -0.116 -0.062 -0.091 -0.082 -0.054 -0.092 -0.037 -0.029 -0.120 -0.091 -0.099 -0.077 -0.102 -0.162 -0.146 -0.090 -0.186 -0.129 -0.140 -0.057 -0.128 -0.195 -0.152 -0.173 -0.148 -0.122 -0.158 -0.190 -0.207 -0.128 -0.118 -0.124 -0.132 -0.077 -0.083 -0.138 -0.244 -0.175 -0.157 -0.123 -0.202 -0.223 -0.154 -0.110 -0.080 -0.077 -0.004 -0.013 -0.044 -0.101 -0.043  0.060  0.043  0.028 -0.022  0.022  0.000  0.034 -0.011  0.027 -0.060 -0.066 -0.033 -0.033 -0.047 -0.003 -0.040 -0.015 -0.062 -0.053 -0.096 -0.073 -0.058 -0.030 -0.035  0.028 -0.038 -0.147 -0.119 -0.179 -0.130 -0.108 -0.163 -0.065 -0.093 -0.064 -0.050 -0.075 -0.093 -0.047 -0.076 -0.050 -0.123 -0.163 -0.180 -0.193 -0.124 -0.101  0.003 -0.087 -0.135 -0.059 -0.123  0.038  0.023  0.016  0.009 -0.049  0.039  0.053 -0.004 -0.031  0.009 -0.026  0.018 -0.003  0.149  0.125  0.100  0.003  0.088  0.078  0.049  0.055  0.016  0.035 -0.013 -0.025  0.072  0.026 -0.066  0.016  0.084 -0.030 -0.012  0.088  0.197  0.106  0.076 -0.000 -0.050 -0.070 -0.058 -0.048 -0.004  0.021  0.017  0.047  0.041  0.120  0.120  0.119  0.060  0.122  0.133  0.148  0.106  0.128  0.122  0.088  0.113  0.119  0.098  0.069  0.080  0.084  0.089  0.034  0.080  0.069  0.042  0.048  0.035  0.065  0.001  0.067  0.075  0.101  0.070  0.023  0.064  0.044  0.014  0.079  0.035  0.044  0.019  0.070  0.050  0.057 -0.007 -0.035 -0.022  0.049  0.049 -0.006  0.009  0.204  0.182  0.078 -0.021 -0.012 -0.025 -0.057  0.072  0.039  0.029  0.079  0.134  0.017  0.018  0.017  0.028 -0.005  0.002 -0.071 -0.033 -0.107 -0.086 -0.083 -0.073 -0.043 -0.029 -0.027 -0.014 -0.030 -0.020  0.005 -0.015 -0.007  0.001  0.065 -0.002 -0.029  0.043  0.098 -0.005 -0.014  0.120  0.177  0.181  0.169  0.047  0.120  0.155  0.092  0.019 -0.017  0.053 -0.018 -0.029 -0.037  0.010 -0.006 -0.036 -0.014 -0.036  0.001 -0.033 -0.068 -0.114 -0.105 -0.024 -0.137 -0.095 -0.107 -0.101 -0.003 -0.061 -0.095 -0.075 -0.087 -0.100 -0.113 -0.074 -0.026  0.049 -0.053 -0.014  0.001 -0.044 -0.074
  0.375  0.355  0.452  0.401  0.254  0.364  0.275  0.228  0.073 -0.021 -0.084 -0.029 -0.175 -0.125 -0.041  0.011  0.015  0.020  0.180  0.127  0.268  0.279  0.437  0.415  0.531  0.619  0.537  0.594  0.515  0.496  0.516  0.546  0.481  0.472  0.221  0.148  0.073 -0.083 -0.034 -0.065 -0.039  0.008 -0.064 -0.066 -0.000  0.012  0.089  0.169  0.171  0.237  0.177  0.312  0.205  0.273  0.071  0.069 -0.048 -0.022 -0.211 -0.225 -0.301 -0.279 -0.323 -0.293 -0.222 -0.170 -0.174 -0.132 -0.145 -0.140 -0.094 -0.017 -0.168 -0.180 -0.138 -0.117 -0.194 -0.182 -0.111 -0.184 -0.258 -0.247 -0.197 -0.218 -0.218 -0.256 -0.162 -0.211 -0.267 -0.220 -0.182 -0.227 -0.075 -0.126 -0.266 -0.127 -0.079 -0.078 -0.112 -0.209 -0.221 -0.198 -0.123 -0.018  0.081 -0.103 -0.183 -0.062 -0.229 -0.230 -0.270 -0.154 -0.130 -0.132 -0.153 -0.201 -0.247 -0.181 -0.414 -0.178 -0.070 -0.032 -0.055 -0.010  0.026  0.054  0.059  0.099  0.160  0.051  0.075  0.002  0.106 -0.053 -0.039 -0.110 -0.131 -0.168 -0.216 -0.253 -0.317 -0.300 -0.189 -0.220 -0.238 -0.216 -0.191 -0.187 -0.229 -0.111 -0.089 -0.177 -0.171 -0.027 -0.035 -0.116 -0.083 -0.017  0.064  0.057  0.051  0.091  0.177  0.022 -0.033  0.089 -0.111 -0.035 -0.072 -0.021 -0.076  0.011  0.250  0.092 -0.009  0.078  0.140  0.174  0.211  0.190  0.267  0.324  0.284  0.216  0.342  0.501  0.325  0.405  0.440  0.503  0.382  0.296  0.405  0.397  0.420  0.363  0.287  0.342  0.279  0.296  0.377  0.390  0.320 -0.121 -0.219 -0.218 -0.176  0.134 -0.000  0.398  0.483  0.462  0.326  0.211  0.096  0.098  0.052  0.074  0.127  0.082  0.126 -0.017 -0.045 -0.122 -0.096 -0.127 -0.058 -0.100 -0.042 -0.067 -0.090 -0.065 -0.097 -0.132 -0.115 -0.128 -0.104 -0.108 -0.156 -0.103 -0.165 -0.041 -0.093 -0.056 -0.026 -0.032 -0.021 -0.008  0.083  0.073  0.025  0.021 -0.037  0.084  0.065  0.083  0.039  0.017  0.098  0.068  0.094  0.133  0.073  0.030  0.120  0.044  0.198  0.039  0.065  0.046 -0.049  0.019 -0.010 -0.001 -0.039 -0.027 -0.018  0.039  0.021  0.060 -0.010 -0.020 -0.078  0.001 -0.109 -0.081 -0.109 -0.148 -0.178 -0.186 -0.131 -0.095 -0.125 -0.113 -0.161 -0.167 -0.171 -0.134 -0.167 -0.156 -0.159 -0.156 -0.175 -0.161 -0.174 -0.169 -0.249 -0.248 -0.231 -0.197 -0.130 -0.065 -0.044 -0.018  0.090  0.063  0.118  0.150 -0.074 -0.077 -0.179 -0.087 -0.103 -0.041 -0.112 -0.109  0.035  0.105  0.105  0.162  0.158  0.024  0.008 -0.018 -0.093  0.028  0.072  0.017 -0.117 -0.167 -0.151 -0.169 -0.122 -0.139 -0.165 -0.065 -0.148 -0.147 -0.137 -0.157 -0.133 -0.070 -0.080 -0.085 -0.034 -0.086 -0.117 -0.118 -0.077 -0.087 -0.147 -0.052 -0.050 -0.132 -0.144 -0.151 -0.148 -0.162 -0.081 -0.189 -0.143 -0.223 -0.157 -0.177 -0.286 -0.134 -0.179 -0.151 -0.138 -0.182 -0.131 -0.152 -0.137 -0.080 -0.110 -0.109 -0.093 -0.101 -0.052 -0.071 -0.155 -0.051 -0.090 -0.036 -0.077 -0.103 -0.104 -0.036 -0.135 -0.089 -0.103 -0.014 -0.103 -0.182 -0.144 -0.145 -0.125 -0.113 -0.130 -0.146 -0.159 -0.062 -0.052 -0.061 -0.055  0.012 -0.000 -0.088 -0.161 -0.122 -0.104 -0.034 -0.137 -0.191 -0.116 -0.032  0.007  0.030  0.111  0.114  0.101  0.040  0.104  0.172  0.153  0.128  0.100  0.135  0.090  0.149  0.063  0.099 -0.014 -0.029 -0.031 -0.034 -0.083 -0.051 -0.112 -0.060 -0.076 -0.087 -0.128 -0.122 -0.094 -0.079 -0.113 -0.034 -0.090 -0.162 -0.117 -0.140 -0.099 -0.103 -0.140 -0.028 -0.083 -0.051 -0.030 -0.043 -0.040 -0.025 -0.047 -0.019 -0.074 -0.098 -0.084 -0.112 -0.029 -0.142  0.043 -0.060 -0.074  0.016 -0.051  0.091  0.069  0.099  0.072  0.020  0.110  0.064 -0.009 -0.015  0.051  0.012  0.078  0.040  0.214  0.157  0.129  0.040  0.151  0.143  0.127  0.152  0.120  0.143  0.111  0.065  0.168  0.157  0.082  0.140  0.190  0.121  0.148  0.216  0.334  0.251  0.146  0.106  0.056  0.015  0.025 -0.011  0.017  0.075  0.045  0.086  0.081  0.168  0.178  0.177  0.080  0.141  0.127  0.129  0.066  0.128  0.147  0.129  0.177  0.128  0.146  0.123  0.131  0.113  0.128  0.110  0.116  0.134  0.122  0.124  0.117  0.140  0.012  0.094  0.105  0.109  0.111  0.080  0.092  0.084  0.036  0.091  0.060  0.055  0.005  0.071  0.051  0.054  0.030 -0.001 -0.029  0.051  0.083  0.008  0.012  0.189  0.218  0.102 -0.085 -0.080 -0.054 -0.090  0.108  0.011 -0.008  0.093  0.180  0.012 -0.004  0.019  0.059  0.036  0.043  0.008  0.013 -0.049 -0.047 -0.086 -0.102 -0.085 -0.048 -0.057 -0.040 -0.049 -0.030 -0.015 -0.026 -0.037 -0.023  0.012 -0.019 -0.093 -0.009  0.024 -0.059 -0.099  0.087  0.155  0.142  0.096 -0.008  0.061  0.076  0.024 -0.056 -0.057  0.050 -0.006 -0.031 -0.060  0.033  0.030 -0.050 -0.003 -0.014  0.053  0.011 -0.003 -0.093 -0.069 -0.054 -0.099 -0.130 -0.120 -0.088 -0.007 -0.110 -0.119 -0.115 -0.097 -0.125 -0.138 -0.093 -0.020  0.063 -0.146 -0.008 -0.034 -0.059 -0.097
  0.373  0.319  0.397  0.354  0.116  0.280  0.169  0.150 -0.020 -0.141 -0.195 -0.091 -0.215 -0.120 -0.060 -0.027 -0.020 -0.067  0.144  0.173  0.196  0.196  0.440  0.445  0.430  0.537  0.691  0.607  0.406  0.516  0.513  0.532  0.378  0.402  0.103  0.053 -0.053 -0.218 -0.116 -0.175 -0.121 -0.098 -0.144 -0.120 -0.081 -0.064  0.049  0.063  0.078  0.206  0.120  0.272  0.160  0.241  0.031  0.062 -0.058 -0.016 -0.209 -0.255 -0.319 -0.273 -0.309 -0.335 -0.278 -0.245 -0.252 -0.215 -0.242 -0.214 -0.216 -0.105 -0.271 -0.276 -0.240 -0.196 -0.271 -0.267 -0.197 -0.266 -0.334 -0.303 -0.235 -0.264 -0.277 -0.342 -0.227 -0.265 -0.332 -0.266 -0.247 -0.293 -0.117 -0.172 -0.326 -0.159 -0.115  0.027  0.092 -0.051 -0.081 -0.162 -0.250 -0.103 -0.000 -0.047 -0.169 -0.163 -0.337 -0.316 -0.356 -0.277 -0.246 -0.244 -0.243 -0.301 -0.310 -0.234 -0.416 -0.257 -0.083 -0.061 -0.099 -0.062 -0.021  0.037  0.050  0.070  0.151  0.027  0.086  0.009  0.147 -0.037 -0.027 -0.086 -0.112 -0.119 -0.193 -0.236 -0.312 -0.288 -0.160 -0.202 -0.248 -0.271 -0.210 -0.170 -0.253 -0.156 -0.096 -0.189 -0.220 -0.065 -0.048 -0.156 -0.138 -0.048  0.044  0.066  0.056  0.098  0.223  0.056 -0.011  0.142 -0.040 -0.018 -0.021 -0.002 -0.048  0.050  0.210  0.144  0.087  0.149  0.227  0.276  0.240  0.298  0.335  0.386  0.387  0.298  0.382  0.533  0.367  0.447  0.455  0.526  0.440  0.323  0.395  0.424  0.436  0.366  0.304  0.402  0.287  0.350  0.454  0.396  0.331 -0.071 -0.211 -0.179 -0.068  0.183  0.083  0.481  0.561  0.511  0.309  0.270  0.114  0.131  0.048  0.106  0.123  0.124  0.156  0.016 -0.037 -0.117 -0.107 -0.146 -0.078 -0.132 -0.031 -0.059 -0.061 -0.029 -0.073 -0.100 -0.087 -0.076 -0.079 -0.091 -0.107 -0.062 -0.119  0.028 -0.028  0.040  0.022  0.013  0.001 -0.012  0.125  0.069 -0.036 -0.004 -0.043  0.086 -0.001  0.015 -0.015 -0.024  0.047  0.032  0.050  0.089  0.042  0.044  0.164  0.080  0.239  0.064  0.126  0.126  0.019  0.113  0.104  0.078  0.060  0.077  0.092  0.183  0.144  0.189  0.109  0.128  0.034  0.079 -0.021 -0.049 -0.082 -0.144 -0.148 -0.138 -0.066 -0.039 -0.067 -0.074 -0.109 -0.117 -0.122 -0.092 -0.131 -0.122 -0.103 -0.134 -0.165 -0.137 -0.153 -0.163 -0.263 -0.244 -0.240 -0.204 -0.129 -0.058 -0.062  0.033  0.091  0.064  0.100  0.057 -0.130 -0.090 -0.217 -0.113 -0.127 -0.057 -0.151 -0.161 -0.003  0.046  0.094  0.166  0.127 -0.011  0.009 -0.028 -0.077  0.046  0.118  0.047 -0.081 -0.149 -0.139 -0.152 -0.093 -0.121 -0.136 -0.031 -0.099 -0.116 -0.114 -0.103 -0.111 -0.042 -0.077 -0.092 -0.051 -0.131 -0.167 -0.179 -0.109 -0.128 -0.193 -0.082 -0.074 -0.189 -0.178 -0.167 -0.182 -0.154 -0.124 -0.231 -0.182 -0.263 -0.218 -0.254 -0.274 -0.175 -0.251 -0.216 -0.201 -0.249 -0.169 -0.183 -0.149 -0.109 -0.144 -0.151 -0.134 -0.133 -0.104 -0.108 -0.178 -0.008 -0.093 -0.021 -0.092 -0.053 -0.072  0.004 -0.064 -0.055 -0.076  0.030 -0.098 -0.179 -0.138 -0.118 -0.130 -0.103 -0.118 -0.118 -0.124 -0.038 -0.027 -0.035 -0.005  0.044  0.052 -0.063 -0.109 -0.097 -0.080  0.000 -0.092 -0.163 -0.059  0.032  0.094  0.131  0.201  0.227  0.251  0.180  0.251  0.265  0.237  0.216  0.206  0.217  0.160  0.234  0.105  0.142  0.008 -0.026 -0.062 -0.077 -0.138 -0.123 -0.196 -0.122 -0.108 -0.122 -0.149 -0.168 -0.138 -0.153 -0.190 -0.120 -0.147 -0.199 -0.143 -0.132 -0.111 -0.141 -0.139 -0.034 -0.115 -0.098 -0.054 -0.056 -0.033 -0.027 -0.072 -0.026 -0.041 -0.059  0.009 -0.017  0.083 -0.107  0.109 -0.001  0.021  0.095  0.043  0.184  0.127  0.176  0.131  0.124  0.193  0.102  0.025  0.045  0.114  0.078  0.147  0.089  0.225  0.145  0.127  0.065  0.186  0.186  0.183  0.222  0.204  0.219  0.225  0.143  0.237  0.262  0.231  0.246  0.272  0.276  0.308  0.313  0.434  0.409  0.246  0.244  0.176  0.095  0.112  0.057  0.070  0.140  0.089  0.122  0.121  0.194  0.188  0.179  0.062  0.142  0.104  0.106  0.000  0.079  0.126  0.128  0.200  0.114  0.165  0.147  0.177  0.128  0.138  0.175  0.149  0.171  0.172  0.179  0.189  0.214  0.030  0.118  0.140  0.126  0.141  0.108  0.105  0.095  0.048  0.085  0.072  0.072  0.008  0.068  0.025  0.046  0.049  0.030 -0.020  0.042  0.099  0.021  0.004  0.137  0.221  0.137 -0.123 -0.146 -0.033 -0.066  0.168  0.017 -0.019  0.092  0.203  0.031  0.002  0.032  0.109  0.087  0.086  0.091  0.055  0.008 -0.033 -0.086 -0.108 -0.092 -0.063 -0.077 -0.060 -0.068 -0.022 -0.031 -0.044 -0.045 -0.045 -0.046 -0.014 -0.137 -0.058 -0.047 -0.097 -0.168  0.017  0.089  0.064 -0.000 -0.069 -0.008 -0.029 -0.057 -0.130 -0.106  0.022 -0.008 -0.046 -0.085  0.035  0.044 -0.090 -0.015  0.009  0.102  0.062  0.039 -0.057  0.001 -0.059 -0.048 -0.122 -0.101 -0.053 -0.030 -0.113 -0.147 -0.166 -0.108 -0.125 -0.141 -0.110 -0.021  0.078 -0.161  0.027 -0.038 -0.086 -0.127
  0.449  0.469  0.615  0.609  0.416  0.537  0.408  0.326  0.143  0.001 -0.086 -0.029 -0.232 -0.174 -0.058  0.030  0.013  0.037  0.196  0.125  0.314  0.321  0.464  0.509  0.595  0.594  0.607  0.857  0.599  0.661  0.725  0.774  0.663  0.614  0.313  0.214  0.119 -0.064 -0.012 -0.070 -0.035  0.047 -0.054 -0.043  0.026  0.040  0.151  0.288  0.285  0.385  0.363  0.490  0.331  0.413  0.148  0.093 -0.048 -0.023 -0.255 -0.290 -0.366 -0.343 -0.421 -0.363 -0.265 -0.201 -0.220 -0.169 -0.160 -0.150 -0.100 -0.001 -0.170 -0.201 -0.139 -0.102 -0.223 -0.197 -0.085 -0.186 -0.321 -0.259 -0.263 -0.294 -0.226 -0.286 -0.213 -0.299 -0.326 -0.300 -0.293 -0.305 -0.133 -0.193 -0.324 -0.201 -0.155 -0.128 -0.190 -0.280 -0.273 -0.216 -0.115 -0.022  0.101 -0.170 -0.227 -0.057 -0.195 -0.261 -0.320 -0.200 -0.170 -0.130 -0.167 -0.197 -0.229 -0.161 -0.421 -0.141 -0.009  0.025  0.009  0.056  0.107  0.153  0.154  0.216  0.300  0.203  0.231  0.077  0.128 -0.051 -0.048 -0.138 -0.160 -0.206 -0.260 -0.318 -0.366 -0.370 -0.208 -0.241 -0.286 -0.229 -0.194 -0.198 -0.241 -0.095 -0.033 -0.167 -0.166  0.038  0.038 -0.085 -0.040  0.081  0.192  0.154  0.183  0.210  0.293  0.066  0.015  0.095 -0.115 -0.055 -0.106 -0.044 -0.099 -0.029  0.251  0.071 -0.025  0.095  0.143  0.195  0.219  0.216  0.354  0.403  0.324  0.315  0.484  0.699  0.448  0.571  0.642  0.708  0.573  0.461  0.610  0.586  0.573  0.468  0.352  0.415  0.310  0.278  0.369  0.416  0.334 -0.139 -0.252 -0.256 -0.220  0.152 -0.011  0.383  0.469  0.433  0.300  0.140  0.033  0.048  0.024  0.053  0.080  0.011  0.071 -0.062 -0.076 -0.146 -0.125 -0.162 -0.108 -0.154 -0.090 -0.108 -0.144 -0.111 -0.139 -0.212 -0.180 -0.212 -0.184 -0.182 -0.224 -0.164 -0.211 -0.062 -0.144 -0.085 -0.036 -0.045 -0.020  0.022  0.127  0.137  0.082  0.066  0.032  0.106  0.118  0.142  0.088  0.054  0.150  0.121  0.126  0.185  0.100  0.073  0.153  0.070  0.227  0.050  0.076  0.040 -0.085  0.021 -0.023 -0.016 -0.063 -0.040 -0.028  0.030 -0.007  0.049 -0.055 -0.064 -0.124 -0.010 -0.166 -0.104 -0.168 -0.185 -0.202 -0.209 -0.135 -0.110 -0.132 -0.127 -0.186 -0.193 -0.210 -0.181 -0.203 -0.190 -0.200 -0.202 -0.236 -0.213 -0.223 -0.218 -0.267 -0.248 -0.234 -0.218 -0.170 -0.108 -0.095 -0.084  0.049  0.003  0.073  0.096 -0.178 -0.162 -0.297 -0.177 -0.179 -0.085 -0.208 -0.207 -0.012  0.052  0.059  0.121  0.163 -0.011 -0.057 -0.073 -0.157 -0.001  0.039 -0.014 -0.158 -0.198 -0.188 -0.207 -0.158 -0.199 -0.216 -0.077 -0.169 -0.213 -0.192 -0.211 -0.164 -0.081 -0.093 -0.086 -0.052 -0.106 -0.142 -0.149 -0.114 -0.108 -0.198 -0.093 -0.106 -0.177 -0.184 -0.192 -0.204 -0.188 -0.104 -0.206 -0.162 -0.277 -0.201 -0.215 -0.342 -0.168 -0.229 -0.186 -0.160 -0.238 -0.173 -0.180 -0.156 -0.096 -0.131 -0.118 -0.082 -0.104 -0.055 -0.081 -0.205 -0.120 -0.096 -0.048 -0.078 -0.121 -0.119 -0.057 -0.165 -0.129 -0.150 -0.027 -0.136 -0.246 -0.175 -0.172 -0.162 -0.150 -0.177 -0.195 -0.209 -0.107 -0.105 -0.104 -0.102 -0.047 -0.055 -0.126 -0.242 -0.198 -0.157 -0.129 -0.213 -0.238 -0.198 -0.054 -0.016  0.029  0.150  0.147  0.128  0.044  0.111  0.215  0.195  0.153  0.102  0.165  0.105  0.208  0.087  0.134  0.000 -0.016  0.024 -0.018 -0.047 -0.044 -0.072 -0.047 -0.094 -0.089 -0.120 -0.104 -0.075 -0.052 -0.080 -0.014 -0.071 -0.157 -0.111 -0.140 -0.086 -0.080 -0.150 -0.019 -0.056 -0.044 -0.022 -0.023 -0.012 -0.011 -0.038 -0.016 -0.091 -0.141 -0.114 -0.174 -0.057 -0.206  0.043 -0.104 -0.160 -0.088 -0.150  0.099  0.067  0.072  0.034  0.001  0.094  0.065 -0.009  0.002  0.043 -0.004  0.060  0.014  0.182  0.154  0.151  0.064  0.167  0.149  0.139  0.143  0.097  0.184  0.124  0.058  0.201  0.202  0.072  0.134  0.225  0.146  0.156  0.244  0.384  0.300  0.180  0.128  0.066  0.021  0.045 -0.020  0.011  0.081  0.045  0.088  0.063  0.171  0.166  0.173  0.090  0.155  0.157  0.163  0.115  0.179  0.186  0.144  0.214  0.175  0.183  0.135  0.157  0.134  0.159  0.116  0.133  0.137  0.126  0.127  0.129  0.152  0.030  0.104  0.115  0.121  0.105  0.046  0.103  0.085  0.038  0.093  0.052  0.067  0.027  0.104  0.035  0.049  0.016 -0.008 -0.028  0.051  0.066  0.005  0.009  0.200  0.224  0.103 -0.079 -0.076 -0.047 -0.092  0.099  0.000 -0.003  0.080  0.171 -0.009 -0.006  0.008  0.043  0.019  0.010 -0.043 -0.015 -0.100 -0.109 -0.118 -0.116 -0.078 -0.060 -0.077 -0.054 -0.062 -0.029 -0.027 -0.033 -0.035 -0.029  0.028 -0.006 -0.104 -0.001  0.041 -0.057 -0.085  0.084  0.150  0.133  0.116  0.003  0.084  0.093  0.019 -0.075 -0.077  0.032 -0.038 -0.077 -0.103  0.009  0.016 -0.090 -0.023 -0.033  0.029 -0.022 -0.034 -0.130 -0.116 -0.099 -0.171 -0.165 -0.118 -0.117 -0.012 -0.128 -0.146 -0.141 -0.093 -0.114 -0.141 -0.102 -0.011  0.075 -0.111 -0.000 -0.046 -0.054 -0.051
  0.369  0.388  0.514  0.477  0.394  0.430  0.338  0.265  0.133  0.048 -0.009 -0.010 -0.173 -0.137 -0.048  0.014 -0.004  0.068  0.147  0.016  0.269  0.284  0.331  0.340  0.528  0.515  0.406  0.599  0.687  0.520  0.542  0.589  0.598  0.517  0.295  0.181  0.144  0.016  0.027  0.010  0.008  0.091  0.006 -0.007  0.080  0.087  0.129  0.267  0.300  0.319  0.327  0.391  0.246  0.310  0.094  0.052 -0.051 -0.044 -0.224 -0.184 -0.253 -0.266 -0.327 -0.244 -0.162 -0.118 -0.118 -0.092 -0.077 -0.078  0.014  0.046 -0.088 -0.100 -0.041 -0.047 -0.130 -0.097 -0.025 -0.116 -0.180 -0.177 -0.135 -0.151 -0.147 -0.164 -0.106 -0.181 -0.205 -0.198 -0.160 -0.176 -0.083 -0.096 -0.205 -0.086 -0.066 -0.195 -0.333 -0.379 -0.325 -0.232  0.048  0.064  0.132 -0.216 -0.157  0.022 -0.055 -0.123 -0.178 -0.037 -0.026 -0.028 -0.063 -0.095 -0.163 -0.126 -0.378 -0.106 -0.069  0.030  0.010  0.031  0.078  0.100  0.121  0.124  0.192  0.092  0.094  0.001  0.029 -0.070 -0.070 -0.145 -0.158 -0.230 -0.238 -0.260 -0.311 -0.289 -0.215 -0.234 -0.239 -0.174 -0.195 -0.199 -0.203 -0.081 -0.078 -0.154 -0.120  0.015  0.006 -0.071 -0.026  0.035  0.089  0.069  0.109  0.107  0.145 -0.019 -0.040  0.012 -0.187 -0.078 -0.143 -0.059 -0.127 -0.075  0.220  0.020 -0.118 -0.003  0.043  0.053  0.157  0.093  0.190  0.250  0.192  0.151  0.316  0.476  0.308  0.404  0.447  0.487  0.359  0.291  0.441  0.398  0.396  0.376  0.282  0.286  0.248  0.181  0.231  0.366  0.266 -0.118 -0.252 -0.231 -0.315  0.099 -0.074  0.230  0.324  0.278  0.210  0.028 -0.002  0.008  0.009  0.034  0.083 -0.033  0.054 -0.094 -0.093 -0.163 -0.119 -0.145 -0.086 -0.109 -0.115 -0.106 -0.131 -0.132 -0.164 -0.203 -0.170 -0.212 -0.157 -0.145 -0.205 -0.143 -0.195 -0.117 -0.172 -0.138 -0.054 -0.073 -0.035 -0.010  0.039  0.085  0.081  0.047 -0.023  0.097  0.138  0.141  0.090  0.055  0.150  0.131  0.166  0.204  0.133  0.035  0.082  0.019  0.153  0.010  0.001 -0.029 -0.088 -0.038 -0.086 -0.066 -0.120 -0.103 -0.087 -0.064 -0.078 -0.039 -0.096 -0.128 -0.173 -0.071 -0.200 -0.125 -0.182 -0.168 -0.203 -0.214 -0.154 -0.145 -0.146 -0.132 -0.206 -0.204 -0.207 -0.176 -0.195 -0.175 -0.199 -0.170 -0.183 -0.177 -0.190 -0.202 -0.206 -0.179 -0.159 -0.175 -0.155 -0.122 -0.098 -0.140  0.025 -0.020  0.081  0.143 -0.089 -0.074 -0.120 -0.012 -0.006  0.025 -0.055 -0.094  0.064  0.063  0.052  0.092  0.125 -0.017 -0.089 -0.076 -0.173 -0.034 -0.035 -0.073 -0.162 -0.179 -0.167 -0.183 -0.157 -0.180 -0.198 -0.091 -0.197 -0.204 -0.177 -0.202 -0.138 -0.080 -0.063 -0.050  0.019 -0.007 -0.048 -0.026 -0.005 -0.014 -0.077 -0.024 -0.008 -0.048 -0.083 -0.120 -0.097 -0.131 -0.047 -0.150 -0.076 -0.199 -0.102 -0.104 -0.315 -0.085 -0.113 -0.085 -0.072 -0.120 -0.100 -0.103 -0.109 -0.041 -0.050 -0.041 -0.057 -0.074  0.025  0.000 -0.151 -0.140 -0.108 -0.080 -0.055 -0.117 -0.120 -0.073 -0.194 -0.120 -0.136 -0.035 -0.100 -0.179 -0.129 -0.115 -0.102 -0.122 -0.121 -0.153 -0.179 -0.102 -0.085 -0.085 -0.123 -0.061 -0.075 -0.129 -0.240 -0.172 -0.154 -0.125 -0.234 -0.232 -0.204 -0.105 -0.058 -0.048  0.055  0.040  0.027 -0.057  0.005  0.122  0.120  0.076  0.025  0.078  0.031  0.087  0.024  0.070 -0.028 -0.023  0.019  0.001 -0.006  0.044  0.002  0.023 -0.024 -0.027 -0.067 -0.048 -0.009  0.028 -0.017  0.043 -0.076 -0.144 -0.112 -0.160 -0.101 -0.069 -0.155 -0.052 -0.052 -0.041 -0.033 -0.028 -0.039 -0.054 -0.048 -0.026 -0.098 -0.155 -0.160 -0.211 -0.116 -0.170 -0.015 -0.101 -0.124 -0.022 -0.098  0.023  0.033  0.043  0.035 -0.072 -0.022 -0.010 -0.027 -0.041  0.030 -0.034  0.033  0.002  0.190  0.166  0.148  0.045  0.153  0.099  0.088  0.095  0.057  0.096  0.043  0.021  0.137  0.103  0.001  0.100  0.144  0.024  0.054  0.162  0.276  0.160  0.138  0.055 -0.012 -0.071 -0.063 -0.070 -0.006  0.047  0.008  0.049  0.045  0.145  0.137  0.144  0.097  0.160  0.185  0.169  0.133  0.157  0.165  0.111  0.161  0.171  0.145  0.108  0.116  0.121  0.143  0.080  0.105  0.095  0.089  0.081  0.078  0.097 -0.000  0.091  0.076  0.123  0.081  0.034  0.079  0.063  0.042  0.085  0.032  0.025  0.020  0.083  0.074  0.052  0.001 -0.027 -0.012  0.054  0.036 -0.010 -0.016  0.209  0.152  0.050 -0.041 -0.044 -0.070 -0.077  0.046 -0.024  0.013  0.097  0.135 -0.019 -0.018  0.016  0.035  0.041  0.032 -0.027  0.000 -0.082 -0.067 -0.078 -0.074 -0.054 -0.024 -0.037 -0.018 -0.015 -0.015  0.009 -0.007 -0.016  0.006  0.086  0.014 -0.054  0.028  0.073 -0.043 -0.060  0.080  0.173  0.168  0.195  0.065  0.166  0.183  0.093  0.021 -0.027  0.052 -0.010 -0.004 -0.029  0.028  0.016  0.010  0.025  0.002  0.030  0.008 -0.006 -0.111 -0.069 -0.043 -0.148 -0.102 -0.074 -0.084  0.001 -0.110 -0.084 -0.061 -0.074 -0.107 -0.142 -0.065 -0.018  0.046 -0.087 -0.040 -0.002 -0.014 -0.051
  0.459  0.466  0.556  0.481  0.260  0.352  0.266  0.195  0.041 -0.101 -0.170 -0.088 -0.261 -0.162 -0.085 -0.004 -0.019 -0.034  0.129  0.088  0.216  0.259  0.371  0.381  0.463  0.496  0.516  0.661  0.520  0.820  0.688  0.666  0.505  0.443  0.179  0.051  0.015 -0.165 -0.090 -0.154 -0.107 -0.053 -0.112 -0.093 -0.034 -0.044  0.106  0.219  0.208  0.319  0.247  0.390  0.245  0.326  0.054  0.048 -0.088 -0.064 -0.259 -0.287 -0.366 -0.335 -0.405 -0.372 -0.306 -0.258 -0.270 -0.236 -0.239 -0.208 -0.136 -0.076 -0.266 -0.253 -0.231 -0.208 -0.292 -0.266 -0.161 -0.252 -0.396 -0.322 -0.320 -0.340 -0.277 -0.364 -0.272 -0.321 -0.397 -0.327 -0.333 -0.344 -0.161 -0.210 -0.367 -0.226 -0.158 -0.118 -0.131 -0.261 -0.259 -0.210 -0.176 -0.074  0.059 -0.091 -0.204 -0.110 -0.277 -0.338 -0.389 -0.268 -0.230 -0.192 -0.245 -0.282 -0.319 -0.234 -0.443 -0.201 -0.059 -0.001 -0.034 -0.015  0.038  0.096  0.117  0.130  0.208  0.085  0.142  0.013  0.107 -0.085 -0.068 -0.143 -0.164 -0.189 -0.234 -0.297 -0.347 -0.335 -0.185 -0.236 -0.281 -0.268 -0.223 -0.190 -0.263 -0.143 -0.076 -0.178 -0.215 -0.028 -0.000 -0.137 -0.087  0.012  0.109  0.119  0.121  0.138  0.265  0.080 -0.001  0.120 -0.098 -0.081 -0.092 -0.036 -0.063  0.008  0.265  0.090 -0.011  0.095  0.157  0.186  0.172  0.213  0.329  0.352  0.309  0.317  0.426  0.618  0.380  0.527  0.556  0.629  0.525  0.390  0.504  0.516  0.511  0.412  0.333  0.385  0.244  0.262  0.323  0.351  0.301 -0.107 -0.186 -0.215 -0.150  0.098  0.008  0.372  0.433  0.378  0.281  0.137  0.058  0.088  0.012  0.054  0.096  0.042  0.080 -0.048 -0.078 -0.139 -0.107 -0.146 -0.080 -0.124 -0.062 -0.101 -0.126 -0.086 -0.136 -0.177 -0.145 -0.146 -0.128 -0.127 -0.157 -0.113 -0.134  0.003 -0.061  0.001  0.013 -0.001  0.016  0.030  0.156  0.122  0.055  0.026 -0.040  0.112  0.097  0.138  0.089  0.061  0.153  0.120  0.123  0.156  0.064  0.038  0.148  0.073  0.238  0.062  0.120  0.089 -0.022  0.081  0.061  0.048  0.013  0.031  0.030  0.103  0.045  0.096  0.045  0.030 -0.055  0.043 -0.088 -0.082 -0.125 -0.162 -0.184 -0.200 -0.105 -0.100 -0.099 -0.107 -0.171 -0.166 -0.199 -0.178 -0.180 -0.165 -0.166 -0.189 -0.209 -0.169 -0.175 -0.169 -0.247 -0.221 -0.205 -0.193 -0.142 -0.098 -0.086 -0.066  0.062  0.015  0.085  0.082 -0.146 -0.067 -0.218 -0.112 -0.133 -0.062 -0.168 -0.181 -0.002  0.047  0.055  0.128  0.148 -0.025 -0.040 -0.040 -0.134  0.005  0.060  0.016 -0.118 -0.164 -0.158 -0.162 -0.105 -0.155 -0.189 -0.077 -0.167 -0.194 -0.161 -0.205 -0.156 -0.078 -0.100 -0.081 -0.041 -0.096 -0.120 -0.125 -0.104 -0.096 -0.155 -0.080 -0.098 -0.145 -0.148 -0.167 -0.170 -0.178 -0.084 -0.178 -0.159 -0.250 -0.179 -0.194 -0.277 -0.146 -0.188 -0.158 -0.149 -0.186 -0.146 -0.130 -0.105 -0.070 -0.115 -0.101 -0.088 -0.087 -0.062 -0.061 -0.168 -0.072 -0.077 -0.033 -0.085 -0.118 -0.133 -0.075 -0.165 -0.132 -0.146 -0.053 -0.135 -0.228 -0.175 -0.152 -0.160 -0.155 -0.163 -0.170 -0.186 -0.089 -0.087 -0.097 -0.083 -0.027 -0.034 -0.115 -0.216 -0.171 -0.149 -0.095 -0.164 -0.200 -0.132 -0.023  0.041  0.077  0.160  0.181  0.190  0.109  0.173  0.227  0.227  0.201  0.162  0.198  0.128  0.212  0.087  0.128 -0.015 -0.025  0.002 -0.037 -0.084 -0.072 -0.134 -0.085 -0.090 -0.118 -0.149 -0.143 -0.116 -0.105 -0.136 -0.056 -0.136 -0.171 -0.128 -0.132 -0.103 -0.089 -0.126 -0.025 -0.078 -0.065 -0.028 -0.020 -0.022 -0.005 -0.026  0.008 -0.055 -0.090 -0.040 -0.082  0.002 -0.181  0.058 -0.032 -0.046  0.034 -0.033  0.217  0.125  0.140  0.090  0.076  0.140  0.088  0.019  0.058  0.094  0.030  0.098  0.055  0.207  0.166  0.143  0.058  0.174  0.159  0.141  0.161  0.136  0.195  0.158  0.087  0.204  0.240  0.144  0.172  0.268  0.226  0.233  0.313  0.407  0.301  0.176  0.224  0.121  0.074  0.104 -0.031  0.009  0.116  0.079  0.103  0.101  0.182  0.189  0.191  0.093  0.151  0.138  0.145  0.100  0.178  0.188  0.160  0.225  0.147  0.186  0.148  0.142  0.122  0.153  0.135  0.111  0.133  0.129  0.137  0.155  0.168 -0.006  0.099  0.105  0.150  0.103  0.084  0.121  0.106  0.057  0.119  0.088  0.075  0.031  0.103  0.046  0.068  0.048  0.025  0.005  0.087  0.095  0.021  0.032  0.193  0.202  0.081 -0.033 -0.015 -0.060 -0.099  0.063 -0.018 -0.007  0.087  0.142 -0.010 -0.004  0.019  0.078  0.070  0.051  0.033  0.018 -0.028 -0.061 -0.100 -0.123 -0.090 -0.062 -0.091 -0.060 -0.059 -0.033 -0.036 -0.047 -0.039 -0.031 -0.008 -0.024 -0.101 -0.024  0.001 -0.063 -0.071  0.093  0.143  0.100  0.068 -0.041  0.039  0.034 -0.024 -0.098 -0.108  0.013 -0.039 -0.081 -0.083  0.015  0.021 -0.120 -0.027 -0.018  0.061  0.026  0.004 -0.101 -0.054 -0.068 -0.122 -0.173 -0.112 -0.083 -0.007 -0.132 -0.164 -0.137 -0.127 -0.139 -0.144 -0.124 -0.012  0.070 -0.108  0.120  0.085  0.064  0.065
  0.503  0.522  0.651  0.634  0.407  0.483  0.373  0.272  0.115 -0.054 -0.137 -0.102 -0.307 -0.245 -0.148 -0.029 -0.076 -0.020  0.088  0.016  0.214  0.269  0.344  0.360  0.484  0.516  0.513  0.725  0.542  0.688  0.834  0.791  0.658  0.563  0.274  0.139  0.096 -0.103 -0.043 -0.101 -0.052  0.022 -0.050 -0.050  0.015  0.022  0.135  0.306  0.264  0.373  0.384  0.471  0.296  0.385  0.060 -0.002 -0.136 -0.123 -0.330 -0.346 -0.416 -0.375 -0.478 -0.406 -0.304 -0.256 -0.256 -0.207 -0.208 -0.176 -0.095 -0.016 -0.195 -0.197 -0.159 -0.136 -0.239 -0.195 -0.075 -0.192 -0.317 -0.238 -0.236 -0.267 -0.214 -0.288 -0.221 -0.293 -0.349 -0.323 -0.323 -0.346 -0.155 -0.214 -0.361 -0.232 -0.166 -0.125 -0.167 -0.265 -0.238 -0.178 -0.131 -0.042  0.078 -0.178 -0.232 -0.060 -0.210 -0.263 -0.329 -0.198 -0.169 -0.120 -0.173 -0.196 -0.226 -0.150 -0.399 -0.116  0.006  0.056  0.041  0.044  0.104  0.163  0.135  0.182  0.271  0.135  0.149 -0.005  0.037 -0.157 -0.136 -0.240 -0.239 -0.283 -0.316 -0.376 -0.409 -0.416 -0.286 -0.325 -0.350 -0.292 -0.277 -0.253 -0.294 -0.144 -0.101 -0.205 -0.195 -0.000  0.014 -0.102 -0.041  0.067  0.164  0.151  0.125  0.172  0.232  0.024 -0.055  0.023 -0.180 -0.154 -0.198 -0.122 -0.163 -0.080  0.209 -0.004 -0.101  0.007  0.063  0.101  0.119  0.154  0.266  0.311  0.278  0.265  0.425  0.657  0.387  0.526  0.626  0.684  0.555  0.452  0.596  0.581  0.547  0.433  0.320  0.372  0.304  0.253  0.348  0.408  0.333 -0.149 -0.240 -0.280 -0.225  0.144 -0.004  0.379  0.448  0.386  0.248  0.110  0.042  0.022  0.048  0.055  0.095  0.011  0.068 -0.050 -0.072 -0.137 -0.105 -0.150 -0.091 -0.148 -0.091 -0.098 -0.140 -0.108 -0.128 -0.205 -0.176 -0.216 -0.173 -0.180 -0.240 -0.198 -0.216 -0.036 -0.130 -0.084 -0.025 -0.036 -0.007  0.036  0.139  0.145  0.103  0.080  0.055  0.097  0.119  0.154  0.089  0.075  0.186  0.164  0.165  0.190  0.089  0.088  0.146  0.075  0.223  0.057  0.078  0.049 -0.085  0.010 -0.026 -0.002 -0.061 -0.040 -0.033  0.023 -0.020  0.033 -0.026 -0.054 -0.119 -0.005 -0.165 -0.099 -0.150 -0.165 -0.197 -0.198 -0.125 -0.108 -0.115 -0.109 -0.171 -0.165 -0.194 -0.163 -0.174 -0.170 -0.175 -0.174 -0.211 -0.185 -0.190 -0.188 -0.239 -0.209 -0.196 -0.191 -0.147 -0.100 -0.087 -0.079  0.061 -0.000  0.078  0.115 -0.152 -0.129 -0.281 -0.147 -0.159 -0.069 -0.200 -0.214  0.026  0.070  0.091  0.133  0.187  0.006 -0.050 -0.051 -0.152  0.009  0.031 -0.009 -0.150 -0.173 -0.173 -0.175 -0.130 -0.177 -0.191 -0.080 -0.181 -0.205 -0.170 -0.195 -0.139 -0.060 -0.084 -0.091 -0.043 -0.099 -0.124 -0.147 -0.113 -0.087 -0.170 -0.078 -0.085 -0.148 -0.152 -0.170 -0.179 -0.169 -0.067 -0.180 -0.135 -0.236 -0.160 -0.184 -0.283 -0.137 -0.182 -0.147 -0.127 -0.187 -0.152 -0.140 -0.102 -0.067 -0.080 -0.078 -0.061 -0.065 -0.024 -0.059 -0.176 -0.101 -0.084 -0.043 -0.077 -0.114 -0.113 -0.064 -0.160 -0.109 -0.133 -0.053 -0.126 -0.223 -0.157 -0.140 -0.133 -0.135 -0.149 -0.166 -0.180 -0.086 -0.090 -0.083 -0.085 -0.032 -0.054 -0.113 -0.231 -0.176 -0.144 -0.096 -0.194 -0.216 -0.197 -0.038  0.002  0.035  0.152  0.143  0.132  0.039  0.112  0.214  0.212  0.162  0.108  0.166  0.105  0.207  0.088  0.139  0.002 -0.004  0.052  0.014 -0.033 -0.045 -0.084 -0.045 -0.072 -0.098 -0.141 -0.122 -0.099 -0.063 -0.092 -0.004 -0.059 -0.128 -0.095 -0.117 -0.071 -0.053 -0.126 -0.016 -0.033 -0.019 -0.015 -0.019 -0.012 -0.005 -0.028 -0.010 -0.079 -0.121 -0.103 -0.174 -0.072 -0.258 -0.002 -0.122 -0.153 -0.078 -0.149  0.057  0.038  0.029 -0.026 -0.032  0.040  0.040 -0.032  0.017  0.038 -0.001  0.066  0.035  0.200  0.171  0.172  0.079  0.183  0.156  0.140  0.144  0.103  0.210  0.138  0.070  0.218  0.238  0.092  0.152  0.257  0.175  0.177  0.288  0.411  0.290  0.147  0.151  0.103  0.070  0.117  0.015  0.027  0.097  0.063  0.105  0.092  0.187  0.188  0.208  0.114  0.158  0.161  0.157  0.134  0.233  0.221  0.171  0.234  0.178  0.205  0.151  0.161  0.134  0.175  0.136  0.132  0.137  0.130  0.147  0.142  0.156  0.021  0.112  0.126  0.144  0.110  0.073  0.134  0.119  0.052  0.115  0.067  0.057  0.039  0.134  0.061  0.058  0.056  0.012  0.004  0.085  0.080  0.023  0.039  0.202  0.216  0.089 -0.057 -0.041 -0.052 -0.097  0.086  0.001 -0.009  0.089  0.167 -0.015 -0.006  0.003  0.042  0.020  0.031 -0.037 -0.001 -0.081 -0.097 -0.113 -0.119 -0.064 -0.049 -0.078 -0.050 -0.041 -0.023 -0.030 -0.015 -0.026 -0.017  0.038 -0.003 -0.088  0.009  0.054 -0.030 -0.058  0.115  0.176  0.144  0.130  0.019  0.088  0.107  0.025 -0.066 -0.071  0.031 -0.027 -0.070 -0.115  0.013  0.019 -0.116 -0.040 -0.047  0.035 -0.019 -0.023 -0.125 -0.127 -0.115 -0.187 -0.201 -0.128 -0.124  0.009 -0.113 -0.127 -0.107 -0.082 -0.104 -0.121 -0.095 -0.001  0.033 -0.139  0.028 -0.026 -0.022 -0.006
  0.510  0.550  0.694  0.724  0.487  0.573  0.430  0.316  0.142 -0.035 -0.127 -0.098 -0.328 -0.277 -0.163 -0.036 -0.077 -0.017  0.100  0.012  0.238  0.283  0.372  0.393  0.531  0.546  0.532  0.774  0.589  0.666  0.791  0.882  0.742  0.634  0.327  0.189  0.129 -0.079 -0.020 -0.068 -0.032  0.067 -0.031 -0.029  0.057  0.069  0.164  0.351  0.331  0.442  0.449  0.548  0.352  0.418  0.087  0.006 -0.137 -0.130 -0.343 -0.352 -0.427 -0.388 -0.490 -0.406 -0.306 -0.261 -0.260 -0.198 -0.182 -0.162 -0.090  0.015 -0.162 -0.182 -0.125 -0.098 -0.212 -0.166 -0.035 -0.171 -0.293 -0.209 -0.217 -0.250 -0.185 -0.261 -0.207 -0.301 -0.333 -0.330 -0.319 -0.338 -0.157 -0.216 -0.354 -0.228 -0.188 -0.158 -0.206 -0.301 -0.260 -0.215 -0.120 -0.020  0.080 -0.246 -0.241 -0.064 -0.177 -0.260 -0.330 -0.194 -0.170 -0.117 -0.161 -0.183 -0.208 -0.127 -0.398 -0.087  0.021  0.074  0.070  0.099  0.150  0.191  0.178  0.237  0.329  0.195  0.182  0.009  0.018 -0.159 -0.144 -0.257 -0.247 -0.299 -0.331 -0.392 -0.424 -0.438 -0.301 -0.335 -0.352 -0.285 -0.275 -0.255 -0.282 -0.118 -0.080 -0.179 -0.165  0.046  0.058 -0.070  0.006  0.120  0.229  0.189  0.171  0.214  0.243  0.024 -0.051  0.003 -0.204 -0.164 -0.226 -0.144 -0.195 -0.114  0.176 -0.022 -0.116  0.003  0.042  0.086  0.122  0.148  0.263  0.318  0.284  0.263  0.439  0.680  0.435  0.557  0.668  0.740  0.596  0.504  0.681  0.631  0.603  0.475  0.342  0.391  0.303  0.237  0.335  0.406  0.326 -0.186 -0.282 -0.294 -0.275  0.175 -0.025  0.370  0.462  0.424  0.268  0.140  0.061  0.041  0.058  0.070  0.102  0.012  0.074 -0.066 -0.086 -0.160 -0.124 -0.162 -0.099 -0.159 -0.111 -0.116 -0.159 -0.134 -0.138 -0.227 -0.200 -0.249 -0.197 -0.198 -0.264 -0.215 -0.236 -0.084 -0.176 -0.133 -0.061 -0.062 -0.018  0.034  0.122  0.151  0.119  0.103  0.096  0.112  0.144  0.169  0.107  0.079  0.199  0.177  0.165  0.200  0.119  0.100  0.159  0.073  0.226  0.046  0.057  0.022 -0.112 -0.015 -0.063 -0.037 -0.094 -0.080 -0.063 -0.012 -0.052  0.013 -0.072 -0.103 -0.156 -0.038 -0.214 -0.124 -0.181 -0.184 -0.216 -0.220 -0.148 -0.112 -0.131 -0.129 -0.189 -0.183 -0.209 -0.171 -0.189 -0.174 -0.184 -0.187 -0.218 -0.199 -0.210 -0.219 -0.270 -0.239 -0.224 -0.219 -0.173 -0.124 -0.103 -0.100  0.051 -0.011  0.082  0.120 -0.164 -0.198 -0.314 -0.191 -0.196 -0.092 -0.216 -0.208  0.009  0.080  0.084  0.127  0.179 -0.010 -0.072 -0.091 -0.173 -0.007  0.018 -0.031 -0.174 -0.197 -0.191 -0.198 -0.150 -0.199 -0.212 -0.090 -0.191 -0.228 -0.195 -0.216 -0.165 -0.097 -0.099 -0.099 -0.043 -0.096 -0.122 -0.147 -0.099 -0.082 -0.164 -0.056 -0.064 -0.136 -0.149 -0.165 -0.166 -0.146 -0.063 -0.178 -0.126 -0.249 -0.162 -0.180 -0.313 -0.144 -0.187 -0.153 -0.131 -0.195 -0.152 -0.144 -0.112 -0.071 -0.083 -0.082 -0.065 -0.087 -0.034 -0.064 -0.233 -0.146 -0.117 -0.087 -0.090 -0.134 -0.122 -0.062 -0.170 -0.115 -0.137 -0.041 -0.121 -0.227 -0.150 -0.135 -0.130 -0.142 -0.151 -0.175 -0.195 -0.090 -0.086 -0.087 -0.101 -0.033 -0.049 -0.126 -0.258 -0.207 -0.172 -0.133 -0.243 -0.247 -0.246 -0.071 -0.020  0.003  0.142  0.126  0.109  0.011  0.089  0.212  0.199  0.140  0.078  0.157  0.087  0.204  0.084  0.139  0.008  0.009  0.052  0.021 -0.006 -0.007 -0.035 -0.005 -0.060 -0.067 -0.101 -0.080 -0.042 -0.008 -0.058  0.025 -0.048 -0.134 -0.102 -0.135 -0.071 -0.053 -0.145 -0.023 -0.031 -0.022 -0.015 -0.021 -0.017 -0.008 -0.034 -0.026 -0.103 -0.156 -0.149 -0.225 -0.107 -0.291  0.006 -0.141 -0.206 -0.138 -0.191  0.041  0.046  0.053 -0.014 -0.021  0.064  0.057 -0.018  0.018  0.039 -0.006  0.068  0.040  0.209  0.192  0.196  0.082  0.184  0.153  0.134  0.127  0.092  0.205  0.109  0.055  0.223  0.231  0.065  0.142  0.254  0.151  0.152  0.273  0.414  0.308  0.164  0.133  0.078  0.052  0.097  0.009  0.019  0.098  0.069  0.115  0.100  0.202  0.188  0.206  0.113  0.175  0.198  0.181  0.145  0.232  0.225  0.170  0.245  0.209  0.220  0.160  0.179  0.154  0.198  0.153  0.159  0.164  0.155  0.174  0.150  0.175  0.045  0.129  0.147  0.166  0.138  0.081  0.140  0.112  0.050  0.111  0.044  0.050  0.047  0.137  0.071  0.071  0.045  0.018  0.014  0.085  0.087  0.038  0.043  0.225  0.233  0.113 -0.053 -0.062 -0.021 -0.063  0.116  0.018  0.010  0.084  0.172 -0.013 -0.005  0.012  0.043  0.006  0.020 -0.053 -0.006 -0.105 -0.124 -0.136 -0.135 -0.085 -0.060 -0.075 -0.040 -0.034 -0.013 -0.020 -0.007 -0.010 -0.006  0.052  0.005 -0.079  0.015  0.068 -0.030 -0.063  0.080  0.170  0.142  0.135  0.032  0.106  0.116  0.031 -0.071 -0.075  0.033 -0.031 -0.064 -0.116  0.004  0.020 -0.094 -0.023 -0.045  0.028 -0.027 -0.032 -0.136 -0.141 -0.134 -0.217 -0.205 -0.132 -0.142 -0.005 -0.135 -0.136 -0.144 -0.100 -0.117 -0.155 -0.123 -0.023  0.041 -0.118 -0.019 -0.067 -0.039 -0.027
  0.445  0.531  0.693  0.702  0.636  0.631  0.540  0.398  0.279  0.168  0.075  0.049 -0.177 -0.197 -0.052  0.040 -0.007  0.129  0.152 -0.041  0.296  0.320  0.314  0.323  0.546  0.481  0.378  0.663  0.598  0.505  0.658  0.742  0.849  0.701  0.464  0.355  0.300  0.157  0.134  0.135  0.129  0.255  0.119  0.053  0.172  0.213  0.189  0.406  0.407  0.438  0.460  0.520  0.358  0.388  0.133  0.017 -0.106 -0.105 -0.269 -0.210 -0.284 -0.306 -0.392 -0.256 -0.149 -0.089 -0.062  0.001  0.041  0.004  0.091  0.154  0.055  0.007  0.070  0.065 -0.046  0.006  0.103 -0.047 -0.132 -0.101 -0.090 -0.126 -0.088 -0.114 -0.082 -0.185 -0.194 -0.233 -0.172 -0.169 -0.100 -0.133 -0.236 -0.138 -0.115 -0.272 -0.400 -0.417 -0.334 -0.199  0.056  0.081  0.127 -0.299 -0.227  0.043 -0.017 -0.117 -0.181 -0.031 -0.011  0.005 -0.026 -0.054 -0.101 -0.051 -0.303  0.033 -0.031  0.094  0.122  0.160  0.199  0.208  0.200  0.249  0.313  0.202  0.141  0.002 -0.051 -0.157 -0.121 -0.234 -0.207 -0.300 -0.292 -0.313 -0.337 -0.375 -0.286 -0.289 -0.278 -0.146 -0.204 -0.244 -0.204 -0.034 -0.069 -0.152 -0.067  0.105  0.069 -0.012  0.079  0.159  0.233  0.163  0.116  0.165  0.115 -0.085 -0.100 -0.099 -0.279 -0.177 -0.262 -0.139 -0.208 -0.189  0.162 -0.078 -0.232 -0.110 -0.077 -0.061  0.021 -0.012  0.123  0.185  0.123  0.090  0.306  0.519  0.333  0.396  0.521  0.563  0.390  0.372  0.581  0.483  0.471  0.405  0.271  0.285  0.262  0.161  0.202  0.367  0.291 -0.146 -0.224 -0.215 -0.368  0.080 -0.108  0.218  0.330  0.278  0.162  0.029  0.007 -0.036  0.030  0.016  0.074 -0.057  0.035 -0.096 -0.104 -0.153 -0.106 -0.137 -0.086 -0.120 -0.134 -0.105 -0.177 -0.178 -0.137 -0.245 -0.227 -0.303 -0.212 -0.217 -0.317 -0.257 -0.282 -0.200 -0.271 -0.281 -0.156 -0.164 -0.091 -0.038 -0.004  0.074  0.110  0.080  0.086  0.056  0.159  0.178  0.121  0.086  0.195  0.188  0.182  0.202  0.128  0.076  0.056 -0.003  0.101 -0.044 -0.085 -0.125 -0.218 -0.160 -0.231 -0.151 -0.223 -0.223 -0.200 -0.203 -0.198 -0.153 -0.226 -0.274 -0.264 -0.157 -0.312 -0.165 -0.235 -0.199 -0.226 -0.234 -0.178 -0.129 -0.150 -0.142 -0.207 -0.192 -0.221 -0.191 -0.206 -0.189 -0.217 -0.184 -0.196 -0.210 -0.220 -0.215 -0.211 -0.191 -0.163 -0.181 -0.161 -0.139 -0.115 -0.161  0.016 -0.048  0.061  0.182 -0.078 -0.171 -0.220 -0.134 -0.132 -0.067 -0.146 -0.123  0.043  0.076  0.047  0.084  0.154 -0.005 -0.109 -0.107 -0.187 -0.043 -0.064 -0.092 -0.198 -0.188 -0.178 -0.199 -0.172 -0.210 -0.218 -0.097 -0.205 -0.245 -0.217 -0.241 -0.166 -0.120 -0.092 -0.080 -0.009 -0.023 -0.037 -0.046 -0.023 -0.002 -0.065 -0.003 -0.008 -0.031 -0.073 -0.120 -0.098 -0.118 -0.021 -0.114 -0.051 -0.161 -0.061 -0.059 -0.280 -0.064 -0.070 -0.046 -0.024 -0.075 -0.071 -0.056 -0.056 -0.018  0.001  0.007  0.016 -0.029  0.058  0.025 -0.133 -0.139 -0.121 -0.129 -0.071 -0.163 -0.135 -0.089 -0.206 -0.127 -0.143 -0.055 -0.109 -0.198 -0.126 -0.125 -0.100 -0.108 -0.133 -0.174 -0.198 -0.106 -0.098 -0.097 -0.140 -0.080 -0.096 -0.139 -0.288 -0.217 -0.191 -0.175 -0.283 -0.258 -0.276 -0.148 -0.119 -0.138 -0.007 -0.046 -0.096 -0.172 -0.116  0.053  0.046 -0.014 -0.095  0.002 -0.031  0.049  0.001  0.042 -0.035 -0.027  0.044  0.034  0.026  0.084  0.067  0.087  0.028  0.033 -0.025  0.010  0.033  0.071  0.036  0.122  0.026 -0.113 -0.098 -0.165 -0.092 -0.053 -0.178 -0.063 -0.041 -0.002 -0.035 -0.064 -0.072 -0.059 -0.093 -0.063 -0.171 -0.229 -0.279 -0.342 -0.246 -0.248 -0.074 -0.182 -0.271 -0.201 -0.255 -0.119 -0.041 -0.043 -0.098 -0.137 -0.060 -0.006 -0.050 -0.044 -0.021 -0.051 -0.005 -0.017  0.164  0.161  0.155  0.031  0.114  0.079  0.042  0.020 -0.029  0.059 -0.052 -0.052  0.115  0.058 -0.119  0.019  0.116 -0.056 -0.049  0.112  0.249  0.111  0.041 -0.049 -0.044 -0.047 -0.009 -0.011 -0.005  0.027  0.020  0.062  0.046  0.153  0.138  0.163  0.113  0.163  0.205  0.189  0.182  0.237  0.187  0.111  0.148  0.190  0.151  0.085  0.113  0.114  0.145  0.053  0.115  0.087  0.061  0.081  0.057  0.076  0.025  0.096  0.103  0.141  0.103  0.042  0.109  0.072  0.023  0.098  0.016  0.014  0.045  0.113  0.083  0.076  0.012 -0.026  0.002  0.072  0.053  0.012  0.026  0.240  0.188  0.078 -0.019 -0.020 -0.014 -0.044  0.085  0.034  0.037  0.094  0.156  0.008  0.007  0.002 -0.003 -0.046 -0.012 -0.136 -0.042 -0.157 -0.149 -0.121 -0.105 -0.059 -0.034 -0.041 -0.023 -0.014 -0.008  0.005  0.022  0.005  0.007  0.120  0.026 -0.025  0.066  0.139  0.016 -0.005  0.104  0.220  0.209  0.244  0.123  0.201  0.241  0.125  0.029 -0.004  0.066 -0.007 -0.005 -0.062  0.003  0.012 -0.026  0.001 -0.058 -0.022 -0.061 -0.095 -0.158 -0.179 -0.113 -0.237 -0.158 -0.115 -0.149  0.017 -0.091 -0.064 -0.058 -0.062 -0.077 -0.118 -0.081 -0.039 -0.023 -0.071 -0.067 -0.076 -0.042 -0.034
  0.388  0.424  0.568  0.564  0.494  0.595  0.503  0.406  0.273  0.181  0.092  0.090 -0.106 -0.125  0.020  0.065  0.041  0.137  0.191  0.051  0.313  0.313  0.349  0.361  0.538  0.472  0.402  0.614  0.517  0.443  0.563  0.634  0.701  0.743  0.431  0.377  0.285  0.152  0.136  0.133  0.128  0.235  0.099  0.041  0.147  0.196  0.160  0.321  0.330  0.356  0.348  0.439  0.315  0.356  0.156  0.078 -0.050 -0.038 -0.198 -0.172 -0.246 -0.262 -0.314 -0.213 -0.117 -0.054 -0.034  0.027  0.048  0.008  0.061  0.139  0.045 -0.006  0.051  0.059 -0.049 -0.014  0.061 -0.064 -0.138 -0.110 -0.089 -0.122 -0.103 -0.129 -0.078 -0.172 -0.186 -0.202 -0.139 -0.144 -0.076 -0.115 -0.218 -0.118 -0.095 -0.207 -0.284 -0.304 -0.276 -0.170 -0.004  0.054  0.100 -0.224 -0.215  0.013 -0.074 -0.137 -0.187 -0.069 -0.039 -0.037 -0.044 -0.082 -0.110 -0.070 -0.288 -0.007 -0.046  0.045  0.071  0.126  0.157  0.162  0.155  0.215  0.264  0.192  0.161  0.045  0.032 -0.081 -0.050 -0.155 -0.141 -0.223 -0.230 -0.247 -0.279 -0.316 -0.223 -0.221 -0.222 -0.107 -0.139 -0.186 -0.161 -0.017 -0.038 -0.127 -0.055  0.092  0.045 -0.026  0.045  0.120  0.192  0.135  0.101  0.154  0.132 -0.051 -0.056 -0.027 -0.195 -0.094 -0.165 -0.076 -0.146 -0.109  0.175 -0.006 -0.137 -0.043  0.002  0.032  0.085  0.057  0.170  0.231  0.173  0.122  0.298  0.479  0.324  0.360  0.459  0.499  0.346  0.325  0.491  0.414  0.419  0.362  0.261  0.301  0.259  0.212  0.253  0.362  0.296 -0.118 -0.187 -0.162 -0.280  0.033 -0.075  0.238  0.358  0.310  0.176  0.072  0.004 -0.011  0.020  0.001  0.056 -0.036  0.037 -0.068 -0.075 -0.125 -0.089 -0.118 -0.060 -0.095 -0.090 -0.070 -0.130 -0.126 -0.093 -0.187 -0.173 -0.236 -0.172 -0.179 -0.260 -0.203 -0.245 -0.157 -0.211 -0.211 -0.122 -0.129 -0.078 -0.064 -0.016  0.035  0.051  0.037  0.053  0.031  0.092  0.105  0.064  0.050  0.112  0.117  0.118  0.145  0.089  0.051  0.043 -0.010  0.088 -0.043 -0.068 -0.095 -0.195 -0.125 -0.169 -0.110 -0.175 -0.163 -0.153 -0.141 -0.135 -0.100 -0.167 -0.197 -0.190 -0.118 -0.226 -0.124 -0.184 -0.174 -0.191 -0.208 -0.151 -0.093 -0.127 -0.129 -0.177 -0.168 -0.199 -0.176 -0.188 -0.183 -0.191 -0.176 -0.192 -0.203 -0.202 -0.184 -0.198 -0.186 -0.169 -0.168 -0.136 -0.103 -0.090 -0.107  0.028 -0.025  0.048  0.145 -0.084 -0.166 -0.232 -0.160 -0.158 -0.087 -0.154 -0.128  0.005  0.055  0.051  0.083  0.146  0.011 -0.070 -0.075 -0.152 -0.025 -0.015 -0.051 -0.153 -0.168 -0.152 -0.182 -0.149 -0.179 -0.188 -0.072 -0.163 -0.199 -0.194 -0.220 -0.171 -0.131 -0.115 -0.112 -0.048 -0.076 -0.084 -0.087 -0.068 -0.047 -0.112 -0.041 -0.039 -0.073 -0.105 -0.138 -0.117 -0.123 -0.045 -0.127 -0.073 -0.171 -0.092 -0.086 -0.270 -0.095 -0.109 -0.090 -0.072 -0.122 -0.096 -0.097 -0.084 -0.043 -0.044 -0.053 -0.021 -0.058  0.010 -0.020 -0.128 -0.097 -0.110 -0.090 -0.102 -0.175 -0.148 -0.085 -0.185 -0.120 -0.126 -0.041 -0.121 -0.199 -0.129 -0.143 -0.122 -0.118 -0.146 -0.177 -0.188 -0.111 -0.106 -0.106 -0.120 -0.074 -0.084 -0.132 -0.251 -0.185 -0.159 -0.126 -0.222 -0.209 -0.201 -0.103 -0.085 -0.108 -0.006 -0.032 -0.076 -0.147 -0.087  0.052  0.039  0.003 -0.058  0.011 -0.017  0.046  0.005  0.040 -0.037 -0.041  0.004  0.012 -0.003  0.040  0.010  0.037 -0.010  0.001 -0.044 -0.031 -0.008  0.020  0.004  0.082  0.025 -0.105 -0.092 -0.151 -0.094 -0.077 -0.149 -0.049 -0.065 -0.026 -0.046 -0.083 -0.099 -0.050 -0.095 -0.055 -0.137 -0.180 -0.218 -0.260 -0.173 -0.171 -0.012 -0.133 -0.223 -0.170 -0.198 -0.085 -0.023 -0.020 -0.059 -0.090 -0.003  0.022 -0.041 -0.050 -0.016 -0.026  0.009 -0.004  0.162  0.142  0.142  0.032  0.108  0.088  0.059  0.041 -0.006  0.045 -0.030 -0.032  0.096  0.044 -0.097  0.015  0.098 -0.042 -0.034  0.097  0.241  0.121  0.039 -0.054 -0.039 -0.050 -0.010 -0.001 -0.005  0.022  0.027  0.059  0.050  0.147  0.136  0.155  0.083  0.133  0.152  0.152  0.121  0.182  0.144  0.098  0.121  0.144  0.121  0.074  0.106  0.089  0.112  0.052  0.103  0.087  0.062  0.074  0.056  0.065  0.018  0.089  0.093  0.118  0.107  0.047  0.101  0.065  0.007  0.085  0.035  0.033  0.039  0.098  0.065  0.073  0.020 -0.017 -0.005  0.069  0.065  0.012  0.022  0.217  0.197  0.099 -0.033 -0.037 -0.013 -0.043  0.114  0.050  0.023  0.083  0.165  0.025  0.008  0.002  0.008 -0.041 -0.005 -0.109 -0.037 -0.136 -0.120 -0.098 -0.080 -0.038 -0.029 -0.030 -0.012 -0.010 -0.004  0.011  0.025 -0.001  0.001  0.093  0.024 -0.030  0.042  0.118  0.017 -0.021  0.102  0.186  0.194  0.197  0.101  0.149  0.190  0.105  0.013 -0.015  0.067 -0.001 -0.015 -0.068  0.014  0.014 -0.031 -0.003 -0.041 -0.004 -0.036 -0.076 -0.139 -0.154 -0.077 -0.176 -0.120 -0.105 -0.118  0.017 -0.050 -0.065 -0.068 -0.053 -0.065 -0.098 -0.073 -0.033  0.003 -0.081 -0.043 -0.077 -0.079 -0.082
  0.244  0.237  0.337  0.337  0.441  0.423  0.473  0.357  0.310  0.317  0.233  0.194  0.068 -0.014  0.103  0.129  0.098  0.247  0.165  0.007  0.255  0.243  0.179  0.196  0.345  0.221  0.103  0.313  0.295  0.179  0.274  0.327  0.464  0.431  0.616  0.429  0.395  0.360  0.237  0.281  0.229  0.334  0.220  0.127  0.204  0.242  0.133  0.273  0.242  0.171  0.157  0.222  0.222  0.216  0.160  0.065 -0.015 -0.028 -0.089 -0.045 -0.097 -0.145 -0.186 -0.049  0.050  0.121  0.153  0.185  0.214  0.158  0.239  0.203  0.214  0.144  0.197  0.194  0.095  0.133  0.176  0.109  0.017  0.014 -0.003 -0.037  0.011  0.022  0.019 -0.022 -0.040 -0.070 -0.028  0.010 -0.020 -0.047 -0.076 -0.057 -0.004 -0.216 -0.351 -0.308 -0.317 -0.083  0.103  0.049  0.111 -0.101 -0.212  0.152 -0.036 -0.056 -0.044  0.052  0.085  0.059  0.049  0.030  0.020  0.017 -0.110  0.120  0.049  0.123  0.162  0.187  0.197  0.193  0.154  0.195  0.192  0.176  0.133  0.076  0.018 -0.042 -0.020 -0.104 -0.095 -0.169 -0.139 -0.144 -0.138 -0.171 -0.134 -0.125 -0.084  0.049 -0.012 -0.095 -0.025  0.083  0.018 -0.040  0.062  0.138  0.066  0.063  0.140  0.131  0.175  0.106  0.049  0.071  0.027 -0.074 -0.047 -0.082 -0.161 -0.075 -0.128 -0.065 -0.114 -0.093  0.151 -0.072 -0.166 -0.116 -0.102 -0.070  0.004 -0.114  0.042  0.079 -0.039 -0.028  0.132  0.203  0.089  0.129  0.227  0.231  0.119  0.142  0.257  0.207  0.225  0.217  0.145  0.151  0.172  0.133  0.080  0.216  0.218 -0.022  0.067 -0.022 -0.159 -0.064 -0.119  0.014  0.063  0.030  0.009 -0.102 -0.079 -0.079 -0.025 -0.110 -0.018 -0.085 -0.033 -0.059  0.001  0.020  0.056  0.087  0.084  0.059  0.003 -0.014 -0.062 -0.078 -0.052 -0.083 -0.093 -0.163 -0.083 -0.101 -0.177 -0.145 -0.175 -0.179 -0.181 -0.220 -0.126 -0.134 -0.103 -0.052 -0.069  0.003  0.055  0.007  0.008 -0.046  0.076  0.118  0.087  0.042  0.094  0.082  0.088  0.095  0.009  0.003 -0.064 -0.066 -0.036 -0.061 -0.137 -0.170 -0.202 -0.203 -0.227 -0.161 -0.213 -0.210 -0.225 -0.260 -0.214 -0.233 -0.232 -0.268 -0.212 -0.152 -0.196 -0.078 -0.106 -0.090 -0.105 -0.128 -0.104 -0.091 -0.078 -0.087 -0.128 -0.125 -0.144 -0.138 -0.151 -0.140 -0.176 -0.152 -0.140 -0.156 -0.139 -0.064 -0.016 -0.106 -0.033 -0.003  0.008 -0.017 -0.004 -0.072  0.022 -0.015  0.008  0.160 -0.014 -0.074 -0.111 -0.111 -0.103 -0.070 -0.066 -0.026  0.018  0.041  0.023  0.011  0.116  0.063 -0.026  0.000 -0.072 -0.041 -0.063 -0.026 -0.085 -0.073 -0.070 -0.096 -0.094 -0.099 -0.125 -0.049 -0.114 -0.136 -0.115 -0.167 -0.106 -0.082 -0.054 -0.057 -0.047 -0.046 -0.033 -0.036 -0.070 -0.011 -0.048 -0.051 -0.063 -0.032 -0.074 -0.115 -0.095 -0.146 -0.016 -0.027 -0.035 -0.063 -0.017  0.024 -0.145 -0.024 -0.002  0.008  0.017 -0.003  0.006 -0.028 -0.033  0.019 -0.021  0.007  0.051  0.007  0.036  0.038  0.060 -0.023  0.023 -0.000 -0.024 -0.135 -0.139 -0.103 -0.159 -0.128 -0.111 -0.075 -0.087 -0.151 -0.112 -0.159 -0.107 -0.105 -0.146 -0.168 -0.146 -0.097 -0.136 -0.140 -0.127 -0.115 -0.157 -0.098 -0.173 -0.119 -0.084 -0.091 -0.104 -0.095 -0.119 -0.112 -0.157 -0.185 -0.147 -0.193 -0.271 -0.260 -0.281 -0.161 -0.153 -0.153 -0.192 -0.138 -0.111 -0.115 -0.071 -0.064 -0.074 -0.054  0.034  0.039  0.037  0.070  0.048  0.051  0.011  0.016 -0.026  0.006  0.000  0.035  0.076  0.146  0.140  0.029 -0.002 -0.054 -0.010  0.032 -0.045 -0.013  0.008  0.065 -0.002 -0.033 -0.059 -0.005 -0.044 -0.025 -0.113 -0.118 -0.203 -0.227 -0.233 -0.080 -0.076 -0.130 -0.210 -0.173 -0.207 -0.187 -0.129 -0.169 -0.174 -0.188 -0.107  0.002 -0.054 -0.060 -0.072 -0.072 -0.086 -0.056  0.055  0.034  0.028 -0.036 -0.008 -0.012 -0.060 -0.092 -0.165 -0.117 -0.193 -0.149 -0.090 -0.178 -0.292 -0.188 -0.121 -0.257 -0.278 -0.134 -0.063 -0.198 -0.189 -0.255 -0.198 -0.116 -0.081 -0.045 -0.054 -0.091 -0.047 -0.022 -0.015  0.047  0.071  0.090  0.067  0.041  0.032  0.081  0.113  0.167  0.065  0.032 -0.015  0.035 -0.000 -0.037 -0.035 -0.011 -0.009 -0.119 -0.034 -0.069 -0.106 -0.100 -0.109 -0.100 -0.028 -0.005  0.002  0.037  0.002 -0.005  0.032  0.033 -0.012  0.041  0.013  0.001  0.011  0.070  0.051  0.045  0.011 -0.038  0.006  0.069  0.042 -0.001  0.063  0.177  0.130  0.006  0.059  0.095 -0.054 -0.090 -0.056  0.031  0.020  0.029  0.044 -0.007  0.041 -0.017 -0.049 -0.093 -0.054 -0.180 -0.079 -0.141 -0.114 -0.084 -0.064 -0.009 -0.023 -0.022 -0.028 -0.034 -0.019 -0.005 -0.001  0.014  0.024  0.080 -0.015  0.067  0.109  0.138  0.054  0.119  0.232  0.192  0.215  0.193  0.102  0.083  0.198  0.134  0.053  0.024  0.056 -0.016 -0.037 -0.047 -0.036 -0.043 -0.056 -0.021 -0.068 -0.071 -0.101 -0.128 -0.120 -0.180 -0.046 -0.164 -0.100 -0.091 -0.123  0.037  0.013 -0.003  0.072  0.053  0.013  0.010  0.013 -0.011 -0.047 -0.017 -0.034 -0.046 -0.015 -0.012
  0.086  0.103  0.217  0.210  0.378  0.387  0.457  0.439  0.412  0.529  0.399  0.353  0.260  0.175  0.303  0.247  0.290  0.395  0.314  0.151  0.381  0.291  0.206  0.226  0.312  0.148  0.053  0.214  0.181  0.051  0.139  0.189  0.355  0.377  0.429  0.682  0.472  0.530  0.358  0.387  0.344  0.405  0.284  0.169  0.227  0.303  0.144  0.189  0.193  0.134  0.170  0.147  0.171  0.193  0.268  0.208  0.164  0.155  0.098  0.119  0.106  0.029  0.036  0.128  0.188  0.281  0.283  0.345  0.362  0.253  0.275  0.268  0.308  0.224  0.256  0.251  0.165  0.171  0.181  0.108  0.044  0.034  0.024 -0.017  0.007  0.026  0.014 -0.024  0.002 -0.016  0.030  0.108 -0.031 -0.003  0.001 -0.023 -0.022 -0.201 -0.329 -0.229 -0.221 -0.001  0.186  0.141  0.129 -0.045 -0.113  0.135  0.108  0.042  0.032  0.064  0.074  0.067  0.054  0.042  0.021  0.022 -0.013  0.116 -0.041  0.025  0.091  0.149  0.161  0.117  0.100  0.161  0.165  0.203  0.196  0.161  0.112  0.136  0.136  0.097  0.065 -0.024  0.003  0.050  0.042  0.009  0.022  0.059  0.073  0.205  0.146  0.016  0.096  0.167  0.105  0.017  0.120  0.157  0.062  0.065  0.126  0.117  0.127  0.063  0.052  0.073  0.012 -0.077  0.018 -0.035 -0.049  0.098  0.028  0.071  0.007 -0.043  0.117  0.023 -0.058 -0.048 -0.037  0.025  0.059 -0.067  0.069  0.091 -0.064 -0.068  0.077  0.100  0.038  0.037  0.116  0.093 -0.025  0.030  0.140  0.057  0.121  0.139  0.079  0.064  0.113  0.079  0.000  0.117  0.131  0.066  0.122  0.069 -0.068 -0.076 -0.035 -0.022 -0.010 -0.024 -0.033 -0.122 -0.135 -0.142 -0.101 -0.107 -0.090 -0.139 -0.110 -0.095 -0.042 -0.008  0.005  0.014  0.023  0.028 -0.070 -0.038 -0.073 -0.099 -0.054 -0.105 -0.108 -0.158 -0.086 -0.094 -0.146 -0.099 -0.131 -0.139 -0.170 -0.225 -0.176 -0.175 -0.139 -0.118 -0.141 -0.077 -0.018 -0.042 -0.048 -0.074  0.013  0.039  0.047  0.027  0.015  0.030  0.020  0.011 -0.042 -0.061 -0.143 -0.135 -0.144 -0.135 -0.199 -0.191 -0.203 -0.195 -0.225 -0.134 -0.199 -0.197 -0.194 -0.251 -0.189 -0.213 -0.237 -0.236 -0.177 -0.173 -0.198 -0.094 -0.150 -0.133 -0.101 -0.109 -0.065 -0.070 -0.069 -0.078 -0.112 -0.100 -0.123 -0.133 -0.151 -0.130 -0.159 -0.131 -0.115 -0.125 -0.120 -0.068  0.010 -0.005  0.023 -0.013 -0.042 -0.058 -0.060 -0.113 -0.047 -0.071 -0.071  0.054 -0.025 -0.034 -0.077 -0.094 -0.089 -0.092 -0.105 -0.072 -0.036 -0.059 -0.054 -0.071  0.030 -0.005 -0.087 -0.050 -0.082 -0.070 -0.110 -0.102 -0.086 -0.069 -0.059 -0.091 -0.098 -0.103 -0.126 -0.025 -0.068 -0.134 -0.124 -0.138 -0.106 -0.091 -0.051 -0.040 -0.051 -0.030 -0.020  0.014 -0.040 -0.008 -0.014 -0.039 -0.046 -0.005 -0.048 -0.083 -0.075 -0.098 -0.027  0.005  0.002 -0.022 -0.004  0.044 -0.106 -0.012  0.018  0.018  0.034  0.021  0.008 -0.010 -0.036 -0.007 -0.022 -0.000  0.072  0.003  0.039  0.044  0.114 -0.032 -0.007 -0.030 -0.039 -0.118 -0.098 -0.070 -0.112 -0.091 -0.097 -0.050 -0.069 -0.111 -0.092 -0.109 -0.095 -0.063 -0.125 -0.143 -0.138 -0.116 -0.128 -0.130 -0.140 -0.128 -0.136 -0.088 -0.148 -0.109 -0.110 -0.146 -0.143 -0.109 -0.108 -0.146 -0.151 -0.190 -0.196 -0.235 -0.282 -0.267 -0.277 -0.198 -0.207 -0.182 -0.226 -0.187 -0.150 -0.181 -0.124 -0.129 -0.121 -0.108 -0.030 -0.015 -0.006  0.026  0.033  0.021 -0.001  0.023 -0.013  0.012 -0.016  0.008  0.063  0.078  0.099 -0.038 -0.037 -0.108 -0.071 -0.030 -0.089 -0.062 -0.034  0.020 -0.037 -0.075 -0.095 -0.059 -0.113 -0.067 -0.137 -0.154 -0.218 -0.195 -0.196  0.042 -0.073 -0.107 -0.169 -0.145 -0.177 -0.178 -0.117 -0.158 -0.164 -0.188 -0.149 -0.059 -0.066 -0.080 -0.089 -0.071 -0.109 -0.089 -0.047 -0.042 -0.048 -0.079 -0.072 -0.074 -0.108 -0.118 -0.190 -0.186 -0.215 -0.159 -0.151 -0.221 -0.268 -0.181 -0.138 -0.249 -0.256 -0.163 -0.127 -0.225 -0.178 -0.265 -0.171 -0.136 -0.110 -0.030 -0.046 -0.096 -0.066 -0.065 -0.070 -0.032 -0.031 -0.013 -0.003 -0.002  0.015  0.050  0.068  0.061  0.001 -0.022 -0.094 -0.011 -0.072 -0.102 -0.085 -0.064 -0.086 -0.149 -0.068 -0.107 -0.154 -0.145 -0.135 -0.140 -0.030 -0.020 -0.045 -0.016 -0.032 -0.053 -0.012 -0.044 -0.045  0.012 -0.011  0.014  0.026  0.036  0.016  0.052 -0.021 -0.056 -0.006  0.030 -0.003 -0.012  0.030  0.115  0.038 -0.004  0.056  0.086 -0.028 -0.034 -0.037  0.020  0.024  0.020  0.025  0.016  0.037 -0.012 -0.054 -0.092 -0.062 -0.177 -0.090 -0.143 -0.101 -0.046  0.009  0.036 -0.007  0.010  0.000  0.006 -0.008  0.006  0.031  0.034  0.028  0.091  0.034  0.095  0.113  0.138  0.092  0.100  0.141  0.154  0.152  0.189  0.111  0.097  0.197  0.141  0.099  0.055  0.060 -0.010 -0.033  0.017 -0.043 -0.093 -0.039 -0.052 -0.077 -0.085 -0.091 -0.123 -0.092 -0.130  0.004 -0.117 -0.007 -0.011 -0.068  0.003  0.026  0.055  0.105  0.059  0.054  0.080  0.069 -0.006 -0.044  0.050 -0.053 -0.061 -0.057 -0.030
  0.087  0.106  0.171  0.175  0.366  0.334  0.440  0.350  0.416  0.504  0.412  0.343  0.253  0.127  0.258  0.202  0.211  0.384  0.202  0.042  0.268  0.210  0.063  0.098  0.223  0.073 -0.053  0.119  0.144  0.015  0.096  0.129  0.300  0.285  0.395  0.472  0.577  0.585  0.367  0.415  0.355  0.452  0.347  0.212  0.290  0.359  0.157  0.238  0.217  0.122  0.134  0.113  0.180  0.149  0.232  0.126  0.086  0.071  0.057  0.101  0.057 -0.026 -0.011  0.128  0.220  0.287  0.312  0.357  0.388  0.279  0.351  0.300  0.355  0.299  0.336  0.300  0.242  0.266  0.268  0.199  0.165  0.146  0.131  0.110  0.113  0.138  0.083  0.067  0.076  0.028  0.078  0.155  0.017  0.035  0.051  0.039  0.044 -0.199 -0.339 -0.243 -0.238  0.026  0.196  0.141  0.098 -0.062 -0.125  0.224  0.096  0.056  0.066  0.127  0.140  0.109  0.120  0.104  0.112  0.097  0.055  0.207  0.036  0.115  0.214  0.221  0.215  0.174  0.145  0.190  0.145  0.190  0.138  0.121  0.030  0.034  0.049 -0.007 -0.021 -0.099 -0.055 -0.014  0.016 -0.037 -0.044  0.001  0.047  0.217  0.125 -0.011  0.107  0.185  0.090  0.056  0.182  0.190  0.089  0.111  0.209  0.186  0.181  0.084  0.025  0.046 -0.047 -0.097 -0.022 -0.104 -0.124 -0.026 -0.098 -0.031 -0.085 -0.113  0.070 -0.080 -0.169 -0.181 -0.162 -0.109 -0.045 -0.197 -0.044 -0.034 -0.141 -0.156  0.005  0.012 -0.039 -0.026  0.065  0.023 -0.066  0.014  0.099  0.022  0.053  0.081  0.033  0.014  0.073  0.055 -0.046  0.098  0.124  0.030  0.175  0.068 -0.107 -0.153 -0.119 -0.083 -0.064 -0.108 -0.084 -0.191 -0.122 -0.150 -0.074 -0.194 -0.098 -0.143 -0.119 -0.081 -0.026  0.028  0.055  0.086  0.092  0.079 -0.014 -0.002 -0.028 -0.072 -0.011 -0.034 -0.047 -0.125 -0.047 -0.028 -0.117 -0.111 -0.116 -0.152 -0.159 -0.237 -0.157 -0.156 -0.125 -0.082 -0.144 -0.065  0.021 -0.033 -0.018 -0.107  0.029  0.071  0.056  0.015  0.026  0.047  0.045  0.032 -0.043 -0.038 -0.162 -0.142 -0.156 -0.129 -0.213 -0.219 -0.205 -0.243 -0.267 -0.196 -0.231 -0.238 -0.266 -0.349 -0.277 -0.310 -0.288 -0.312 -0.216 -0.201 -0.174 -0.046 -0.076 -0.036 -0.043 -0.078 -0.064 -0.052 -0.052 -0.055 -0.088 -0.085 -0.113 -0.116 -0.120 -0.109 -0.138 -0.116 -0.073 -0.137 -0.128 -0.044  0.053 -0.031  0.036  0.031 -0.004 -0.038 -0.039 -0.110 -0.036 -0.068 -0.076  0.077  0.005 -0.033 -0.061 -0.078 -0.069 -0.070 -0.080 -0.055 -0.020 -0.059 -0.050 -0.088  0.032 -0.003 -0.080 -0.028 -0.059 -0.076 -0.113 -0.081 -0.112 -0.058 -0.028 -0.070 -0.098 -0.086 -0.104 -0.028 -0.073 -0.100 -0.094 -0.163 -0.077 -0.083 -0.051 -0.022 -0.021 -0.004  0.029  0.037 -0.029  0.041  0.037 -0.022 -0.030  0.048 -0.020 -0.057 -0.029 -0.107  0.047  0.058  0.029  0.061  0.072  0.120 -0.029  0.058  0.103  0.107  0.118  0.122  0.065  0.063  0.036  0.052  0.049  0.077  0.119  0.079  0.104  0.083  0.173  0.049  0.081  0.053  0.008 -0.129 -0.116 -0.101 -0.148 -0.098 -0.075 -0.055 -0.027 -0.067 -0.055 -0.129 -0.057 -0.037 -0.095 -0.142 -0.132 -0.114 -0.132 -0.122 -0.145 -0.148 -0.167 -0.078 -0.141 -0.112 -0.079 -0.084 -0.068 -0.031 -0.101 -0.130 -0.187 -0.247 -0.251 -0.309 -0.377 -0.348 -0.383 -0.285 -0.272 -0.233 -0.276 -0.236 -0.191 -0.238 -0.153 -0.157 -0.100 -0.064  0.024  0.041  0.041  0.099  0.094  0.096  0.082  0.090  0.040  0.057  0.041  0.065  0.112  0.166  0.160  0.069  0.047 -0.012  0.009  0.057  0.001 -0.007  0.026  0.082 -0.002 -0.034 -0.070 -0.003 -0.052 -0.019 -0.102 -0.094 -0.205 -0.201 -0.256  0.008 -0.121 -0.127 -0.217 -0.194 -0.215 -0.283 -0.181 -0.236 -0.225 -0.262 -0.227 -0.076 -0.104 -0.129 -0.145 -0.109 -0.144 -0.105 -0.056 -0.044 -0.050 -0.082 -0.099 -0.102 -0.149 -0.183 -0.257 -0.246 -0.299 -0.213 -0.203 -0.292 -0.365 -0.245 -0.203 -0.335 -0.352 -0.217 -0.194 -0.343 -0.273 -0.340 -0.245 -0.190 -0.155 -0.103 -0.101 -0.157 -0.095 -0.089 -0.077 -0.056 -0.027 -0.016 -0.008 -0.049 -0.038  0.017  0.072  0.090 -0.018 -0.034 -0.133 -0.049 -0.097 -0.124 -0.136 -0.085 -0.094 -0.220 -0.111 -0.138 -0.185 -0.190 -0.206 -0.215 -0.064 -0.062 -0.086 -0.018 -0.086 -0.071 -0.016 -0.058 -0.075 -0.015 -0.030 -0.017 -0.004  0.007  0.014  0.037 -0.038 -0.072 -0.020  0.041  0.004 -0.013  0.065  0.152  0.033 -0.052  0.088  0.149 -0.084 -0.109 -0.123  0.007 -0.025 -0.014 -0.022 -0.031  0.000 -0.061 -0.114 -0.140 -0.096 -0.213 -0.101 -0.163 -0.115 -0.067 -0.018  0.021 -0.016 -0.000 -0.024 -0.031 -0.037 -0.019  0.009 -0.014  0.021  0.074 -0.026  0.076  0.107  0.119  0.076  0.143  0.207  0.163  0.187  0.201  0.119  0.075  0.202  0.139  0.087  0.045  0.042 -0.016 -0.046 -0.022 -0.064 -0.081 -0.075 -0.060 -0.067 -0.119 -0.117 -0.143 -0.088 -0.186 -0.013 -0.147 -0.055 -0.047 -0.104  0.016  0.049  0.021  0.116  0.078  0.058  0.059  0.070 -0.015 -0.081  0.007 -0.026 -0.013 -0.029  0.007
 -0.070 -0.024  0.012 -0.001  0.311  0.235  0.376  0.350  0.502  0.750  0.661  0.543  0.519  0.369  0.478  0.325  0.376  0.564  0.298  0.093  0.330  0.217 -0.000  0.020  0.119 -0.083 -0.218 -0.064  0.016 -0.165 -0.103 -0.079  0.157  0.152  0.360  0.530  0.585  0.919  0.561  0.616  0.517  0.575  0.485  0.278  0.337  0.442  0.149  0.146  0.164  0.031  0.080 -0.044  0.099  0.076  0.320  0.246  0.265  0.228  0.265  0.332  0.330  0.183  0.226  0.368  0.441  0.532  0.533  0.602  0.622  0.440  0.477  0.372  0.521  0.453  0.466  0.398  0.361  0.374  0.323  0.257  0.253  0.198  0.177  0.150  0.142  0.198  0.140  0.130  0.164  0.120  0.179  0.301  0.020  0.100  0.165  0.120  0.093 -0.255 -0.396 -0.253 -0.201  0.087  0.312  0.154  0.050 -0.031 -0.080  0.236  0.224  0.156  0.175  0.191  0.195  0.133  0.175  0.141  0.164  0.109  0.202  0.241 -0.004  0.108  0.199  0.200  0.196  0.143  0.090  0.122  0.064  0.166  0.146  0.186  0.083  0.178  0.193  0.177  0.134  0.018  0.091  0.201  0.234  0.189  0.111  0.186  0.228  0.425  0.282  0.094  0.243  0.282  0.141  0.112  0.267  0.214  0.054  0.126  0.213  0.129  0.093  0.019 -0.034 -0.016 -0.133 -0.146  0.011 -0.111 -0.055  0.093  0.016  0.089  0.015 -0.088  0.044 -0.030 -0.151 -0.193 -0.184 -0.137 -0.088 -0.269 -0.118 -0.128 -0.272 -0.270 -0.129 -0.207 -0.210 -0.215 -0.133 -0.222 -0.306 -0.180 -0.118 -0.202 -0.148 -0.016 -0.038 -0.084 -0.009 -0.066 -0.214 -0.046 -0.010  0.156  0.284  0.209 -0.067 -0.263 -0.070 -0.231 -0.220 -0.282 -0.202 -0.290 -0.217 -0.248 -0.177 -0.252 -0.183 -0.222 -0.188 -0.121 -0.071  0.059  0.067  0.107  0.058  0.085 -0.066 -0.026 -0.059 -0.114 -0.051 -0.081 -0.095 -0.163 -0.056 -0.056 -0.126 -0.093 -0.096 -0.188 -0.201 -0.281 -0.234 -0.240 -0.185 -0.172 -0.274 -0.187 -0.062 -0.099 -0.096 -0.168 -0.011  0.022  0.028  0.016 -0.031  0.009  0.005 -0.027 -0.091 -0.100 -0.294 -0.243 -0.327 -0.245 -0.353 -0.322 -0.268 -0.331 -0.335 -0.224 -0.255 -0.290 -0.299 -0.414 -0.296 -0.363 -0.311 -0.339 -0.225 -0.267 -0.201 -0.057 -0.125 -0.091 -0.053 -0.060 -0.031 -0.025 -0.021 -0.024 -0.053 -0.060 -0.067 -0.082 -0.078 -0.068 -0.119 -0.072 -0.006 -0.066 -0.066  0.013  0.190  0.144  0.203  0.127  0.037 -0.035 -0.054 -0.158 -0.088 -0.120 -0.142  0.023  0.062  0.075  0.102  0.024  0.032 -0.061 -0.021  0.001 -0.033 -0.147 -0.118 -0.167 -0.032 -0.049 -0.146 -0.073 -0.080 -0.119 -0.217 -0.171 -0.079  0.002  0.025 -0.024 -0.064 -0.049 -0.067 -0.009 -0.056 -0.103 -0.074 -0.137 -0.039 -0.066 -0.040  0.019  0.023  0.080  0.125  0.142  0.058  0.123  0.131  0.012  0.020  0.138  0.066  0.005  0.018 -0.075  0.053  0.099  0.084  0.138  0.136  0.198  0.048  0.131  0.194  0.183  0.198  0.213  0.120  0.135  0.087  0.095  0.097  0.148  0.190  0.132  0.151  0.168  0.318  0.060  0.071  0.029  0.063 -0.082 -0.051 -0.088 -0.093 -0.069 -0.046 -0.050  0.020  0.002 -0.014 -0.066 -0.015  0.024 -0.055 -0.075 -0.079 -0.110 -0.119 -0.106 -0.154 -0.176 -0.178 -0.063 -0.136 -0.109 -0.091 -0.132 -0.077 -0.037 -0.087 -0.209 -0.244 -0.315 -0.384 -0.432 -0.486 -0.422 -0.477 -0.423 -0.402 -0.349 -0.409 -0.375 -0.300 -0.396 -0.264 -0.281 -0.156 -0.128 -0.035 -0.011 -0.012  0.060  0.088  0.083  0.122  0.106  0.044  0.073  0.021  0.027  0.102  0.117  0.121  0.034  0.008 -0.078 -0.054  0.020 -0.041 -0.072  0.002  0.068 -0.042 -0.083 -0.139 -0.021 -0.123 -0.051 -0.157 -0.165 -0.260 -0.228 -0.278  0.150 -0.166 -0.115 -0.154 -0.138 -0.166 -0.332 -0.237 -0.329 -0.278 -0.310 -0.329 -0.136 -0.102 -0.127 -0.143 -0.109 -0.186 -0.127 -0.168 -0.143 -0.142 -0.153 -0.184 -0.189 -0.244 -0.272 -0.344 -0.375 -0.392 -0.274 -0.316 -0.429 -0.441 -0.312 -0.319 -0.445 -0.441 -0.330 -0.361 -0.480 -0.316 -0.390 -0.273 -0.218 -0.200 -0.073 -0.064 -0.177 -0.118 -0.144 -0.123 -0.118 -0.104 -0.087 -0.037 -0.087 -0.044  0.020  0.048  0.023 -0.074 -0.106 -0.255 -0.103 -0.194 -0.204 -0.213 -0.154 -0.183 -0.305 -0.177 -0.229 -0.278 -0.296 -0.269 -0.284 -0.075 -0.099 -0.135 -0.052 -0.120 -0.122 -0.072 -0.130 -0.108 -0.056 -0.069 -0.050 -0.014 -0.039 -0.019  0.018 -0.084 -0.100 -0.025 -0.003 -0.055 -0.026  0.057  0.084 -0.066 -0.097  0.138  0.200 -0.053 -0.052 -0.158  0.003  0.010 -0.023 -0.084  0.001  0.047 -0.034 -0.100 -0.126 -0.107 -0.227 -0.108 -0.169 -0.108 -0.036  0.054  0.087  0.006  0.028 -0.029 -0.014 -0.032 -0.035 -0.004 -0.012  0.018  0.048  0.019  0.126  0.121  0.118  0.115  0.204  0.196  0.155  0.154  0.199  0.122  0.080  0.215  0.147  0.118  0.071  0.031 -0.039 -0.033  0.060 -0.106 -0.139 -0.033 -0.069 -0.072 -0.149 -0.140 -0.161 -0.054 -0.145  0.035 -0.124  0.039  0.030 -0.057  0.012  0.119  0.114  0.246  0.167  0.146  0.189  0.184  0.022 -0.123  0.124  0.015  0.024 -0.027  0.038
 -0.051 -0.014  0.034  0.029  0.222  0.186  0.272  0.259  0.359  0.492  0.461  0.383  0.350  0.247  0.334  0.225  0.269  0.378  0.218  0.085  0.248  0.166  0.033  0.043  0.111 -0.034 -0.116 -0.012  0.027 -0.090 -0.043 -0.020  0.134  0.136  0.237  0.358  0.367  0.561  0.455  0.462  0.359  0.429  0.339  0.216  0.262  0.322  0.140  0.139  0.155  0.080  0.095  0.015  0.097  0.084  0.249  0.187  0.214  0.195  0.194  0.231  0.230  0.131  0.166  0.267  0.322  0.375  0.377  0.431  0.473  0.331  0.339  0.306  0.405  0.338  0.354  0.307  0.268  0.276  0.243  0.191  0.181  0.152  0.122  0.100  0.102  0.142  0.113  0.084  0.127  0.091  0.149  0.219  0.024  0.084  0.129  0.101  0.059 -0.169 -0.263 -0.174 -0.136  0.038  0.203  0.105  0.045 -0.035 -0.039  0.143  0.175  0.120  0.133  0.141  0.144  0.105  0.130  0.109  0.122  0.077  0.135  0.158 -0.003  0.074  0.140  0.166  0.149  0.108  0.077  0.110  0.071  0.148  0.135  0.153  0.073  0.145  0.149  0.136  0.096  0.001  0.055  0.134  0.147  0.131  0.081  0.146  0.172  0.324  0.214  0.081  0.190  0.221  0.132  0.104  0.211  0.173  0.062  0.106  0.174  0.124  0.094  0.024  0.016  0.013 -0.072 -0.084  0.035 -0.051 -0.026  0.075  0.011  0.068  0.005 -0.065  0.017 -0.003 -0.078 -0.106 -0.106 -0.064 -0.042 -0.161 -0.053 -0.069 -0.164 -0.153 -0.069 -0.116 -0.117 -0.123 -0.072 -0.127 -0.184 -0.100 -0.050 -0.117 -0.083 -0.002 -0.021 -0.063 -0.018 -0.060 -0.144 -0.031 -0.006  0.082  0.146  0.123 -0.061 -0.145 -0.053 -0.155 -0.143 -0.174 -0.125 -0.182 -0.149 -0.158 -0.122 -0.169 -0.127 -0.168 -0.131 -0.095 -0.071  0.005  0.019  0.039  0.014  0.031 -0.067 -0.024 -0.049 -0.089 -0.052 -0.079 -0.088 -0.137 -0.059 -0.072 -0.119 -0.085 -0.090 -0.135 -0.152 -0.209 -0.166 -0.168 -0.113 -0.119 -0.178 -0.118 -0.042 -0.060 -0.052 -0.103  0.002  0.015  0.025  0.017 -0.026 -0.003 -0.005 -0.018 -0.053 -0.071 -0.188 -0.160 -0.215 -0.163 -0.230 -0.214 -0.191 -0.225 -0.227 -0.154 -0.177 -0.203 -0.209 -0.275 -0.200 -0.241 -0.220 -0.237 -0.161 -0.182 -0.153 -0.048 -0.103 -0.077 -0.044 -0.058 -0.033 -0.027 -0.024 -0.028 -0.061 -0.062 -0.060 -0.077 -0.077 -0.068 -0.101 -0.066 -0.024 -0.069 -0.063 -0.015  0.101  0.074  0.115  0.052 -0.003 -0.049 -0.064 -0.126 -0.070 -0.108 -0.101 -0.000  0.023  0.011  0.028 -0.013 -0.005 -0.045 -0.031 -0.015 -0.019 -0.081 -0.089 -0.123 -0.026 -0.054 -0.117 -0.077 -0.075 -0.084 -0.150 -0.133 -0.078 -0.030 -0.010 -0.043 -0.074 -0.069 -0.074 -0.022 -0.059 -0.089 -0.078 -0.116 -0.052 -0.066 -0.050 -0.016 -0.007  0.028  0.051  0.081  0.020  0.064  0.067  0.001  0.009  0.075  0.021 -0.012  0.002 -0.048  0.021  0.053  0.053  0.072  0.074  0.116  0.002  0.068  0.103  0.098  0.102  0.100  0.056  0.058  0.034  0.036  0.048  0.064  0.107  0.065  0.070  0.096  0.176  0.012 -0.001 -0.030  0.009 -0.067 -0.047 -0.055 -0.062 -0.050 -0.042 -0.032  0.006 -0.014 -0.018 -0.052 -0.020  0.002 -0.048 -0.064 -0.072 -0.091 -0.092 -0.085 -0.117 -0.127 -0.124 -0.061 -0.121 -0.096 -0.075 -0.097 -0.067 -0.034 -0.070 -0.142 -0.163 -0.214 -0.257 -0.283 -0.314 -0.276 -0.303 -0.256 -0.242 -0.218 -0.260 -0.233 -0.194 -0.252 -0.167 -0.178 -0.101 -0.084 -0.024 -0.006  0.004  0.046  0.075  0.066  0.085  0.081  0.049  0.061  0.030  0.034  0.083  0.084  0.075  0.005 -0.005 -0.059 -0.043  0.008 -0.032 -0.055 -0.004  0.044 -0.031 -0.069 -0.110 -0.034 -0.098 -0.049 -0.124 -0.133 -0.193 -0.162 -0.190  0.094 -0.102 -0.076 -0.109 -0.109 -0.130 -0.204 -0.154 -0.219 -0.181 -0.209 -0.209 -0.096 -0.067 -0.091 -0.105 -0.077 -0.126 -0.093 -0.093 -0.077 -0.095 -0.108 -0.117 -0.128 -0.162 -0.178 -0.218 -0.239 -0.252 -0.184 -0.199 -0.271 -0.289 -0.208 -0.201 -0.283 -0.278 -0.212 -0.220 -0.281 -0.175 -0.235 -0.169 -0.148 -0.126 -0.038 -0.043 -0.124 -0.076 -0.097 -0.083 -0.083 -0.079 -0.062 -0.032 -0.049 -0.016  0.022  0.039  0.009 -0.042 -0.063 -0.156 -0.050 -0.119 -0.133 -0.133 -0.095 -0.122 -0.197 -0.109 -0.150 -0.184 -0.202 -0.174 -0.189 -0.052 -0.064 -0.088 -0.035 -0.077 -0.094 -0.063 -0.078 -0.070 -0.035 -0.053 -0.035 -0.015 -0.024 -0.010  0.006 -0.065 -0.077 -0.028 -0.016 -0.050 -0.028  0.025  0.055 -0.044 -0.058  0.063  0.092 -0.031 -0.026 -0.086  0.015  0.002 -0.020 -0.048  0.011  0.025 -0.013 -0.064 -0.086 -0.071 -0.162 -0.077 -0.120 -0.073 -0.020  0.031  0.053  0.005  0.026 -0.002 -0.003 -0.021 -0.009  0.001 -0.002  0.008  0.049  0.024  0.069  0.078  0.087  0.074  0.115  0.100  0.095  0.099  0.144  0.094  0.081  0.145  0.100  0.082  0.046  0.018 -0.021 -0.017  0.029 -0.066 -0.084 -0.009 -0.039 -0.047 -0.089 -0.088 -0.114 -0.037 -0.098  0.024 -0.083  0.032  0.018 -0.031  0.005  0.083  0.062  0.145  0.094  0.083  0.110  0.107  0.007 -0.082  0.104 -0.015  0.006 -0.029  0.007
 -0.063 -0.017  0.013  0.007  0.248  0.194  0.311  0.258  0.363  0.509  0.505  0.448  0.429  0.270  0.377  0.230  0.284  0.419  0.224  0.052  0.241  0.151  0.008  0.018  0.107 -0.065 -0.175 -0.070  0.010 -0.154 -0.101 -0.068  0.135  0.133  0.281  0.387  0.415  0.616  0.462  0.749  0.489  0.543  0.408  0.256  0.358  0.429  0.167  0.193  0.225  0.076  0.044 -0.006  0.111  0.040  0.214  0.167  0.183  0.175  0.219  0.287  0.278  0.159  0.225  0.340  0.399  0.445  0.475  0.579  0.616  0.428  0.444  0.371  0.520  0.440  0.460  0.393  0.357  0.372  0.329  0.247  0.279  0.201  0.193  0.173  0.160  0.223  0.188  0.179  0.200  0.156  0.235  0.308  0.053  0.127  0.165  0.134  0.099 -0.174 -0.287 -0.171 -0.148  0.055  0.228  0.126  0.056 -0.019 -0.015  0.212  0.205  0.149  0.175  0.198  0.203  0.132  0.171  0.140  0.153  0.094  0.156  0.197 -0.037  0.078  0.166  0.216  0.193  0.120  0.099  0.128  0.055  0.119  0.055  0.099  0.012  0.110  0.130  0.109  0.076 -0.022  0.064  0.159  0.173  0.127  0.051  0.133  0.189  0.368  0.220  0.077  0.217  0.248  0.086  0.087  0.255  0.195  0.038  0.119  0.223  0.138  0.107  0.010 -0.047 -0.027 -0.149 -0.154 -0.027 -0.100 -0.081  0.021 -0.055  0.030 -0.033 -0.116 -0.013 -0.053 -0.135 -0.160 -0.169 -0.131 -0.097 -0.245 -0.141 -0.143 -0.233 -0.213 -0.143 -0.191 -0.161 -0.195 -0.138 -0.204 -0.268 -0.142 -0.087 -0.164 -0.127 -0.062 -0.090 -0.146 -0.074 -0.094 -0.184 -0.075 -0.029  0.050  0.177  0.140 -0.097 -0.167 -0.111 -0.210 -0.197 -0.218 -0.156 -0.201 -0.145 -0.147 -0.106 -0.201 -0.120 -0.165 -0.152 -0.100 -0.069  0.033  0.048  0.083  0.064  0.093 -0.027  0.014 -0.027 -0.085 -0.015 -0.017 -0.046 -0.095 -0.014 -0.004 -0.058 -0.038 -0.062 -0.191 -0.164 -0.272 -0.210 -0.220 -0.157 -0.166 -0.242 -0.169 -0.085 -0.089 -0.069 -0.136 -0.006  0.013  0.020  0.003 -0.034 -0.007 -0.011 -0.031 -0.056 -0.091 -0.219 -0.188 -0.248 -0.194 -0.295 -0.292 -0.236 -0.307 -0.318 -0.204 -0.248 -0.278 -0.279 -0.371 -0.277 -0.324 -0.280 -0.302 -0.188 -0.230 -0.169 -0.065 -0.102 -0.061 -0.059 -0.104 -0.070 -0.050 -0.025 -0.046 -0.082 -0.084 -0.075 -0.092 -0.091 -0.080 -0.101 -0.076 -0.024 -0.072 -0.060 -0.004  0.099  0.026  0.094  0.057  0.002 -0.054 -0.068 -0.143 -0.085 -0.108 -0.090  0.038  0.094 -0.009  0.065 -0.023 -0.010 -0.057  0.011  0.061 -0.033 -0.057 -0.098 -0.143 -0.057 -0.062 -0.129 -0.086 -0.078 -0.107 -0.148 -0.129 -0.093 -0.049 -0.007 -0.068 -0.101 -0.095 -0.101 -0.060 -0.102 -0.094 -0.112 -0.150 -0.084 -0.122 -0.079 -0.035 -0.021  0.023  0.056  0.093  0.003  0.066  0.095  0.014  0.013  0.106  0.029 -0.007  0.027 -0.032  0.046  0.084  0.099  0.118  0.120  0.174  0.033  0.105  0.141  0.137  0.134  0.145  0.091  0.084  0.055  0.059  0.079  0.077  0.118  0.070  0.071  0.113  0.180  0.035  0.008 -0.059 -0.018 -0.112 -0.097 -0.095 -0.095 -0.065 -0.046 -0.047  0.008 -0.001 -0.005 -0.069 -0.031  0.001 -0.067 -0.089 -0.089 -0.124 -0.123 -0.123 -0.146 -0.171 -0.160 -0.084 -0.143 -0.131 -0.083 -0.083 -0.044  0.001 -0.040 -0.153 -0.192 -0.276 -0.331 -0.366 -0.407 -0.360 -0.398 -0.345 -0.335 -0.287 -0.349 -0.308 -0.259 -0.321 -0.210 -0.226 -0.122 -0.099 -0.040  0.015  0.042  0.131  0.142  0.149  0.141  0.159  0.116  0.133  0.100  0.099  0.141  0.167  0.130  0.053  0.010 -0.053 -0.046  0.010 -0.037 -0.070 -0.025  0.056 -0.046 -0.110 -0.154 -0.044 -0.108 -0.074 -0.165 -0.149 -0.245 -0.193 -0.245  0.123 -0.113 -0.063 -0.131 -0.140 -0.149 -0.280 -0.192 -0.244 -0.207 -0.225 -0.230 -0.094 -0.069 -0.095 -0.128 -0.083 -0.134 -0.081 -0.088 -0.080 -0.091 -0.106 -0.120 -0.134 -0.183 -0.198 -0.248 -0.315 -0.336 -0.234 -0.260 -0.353 -0.389 -0.283 -0.272 -0.391 -0.391 -0.295 -0.289 -0.366 -0.254 -0.323 -0.255 -0.213 -0.191 -0.058 -0.063 -0.149 -0.078 -0.090 -0.063 -0.073 -0.056 -0.048 -0.012 -0.047 -0.036 -0.003  0.039  0.018 -0.078 -0.081 -0.216 -0.074 -0.140 -0.165 -0.151 -0.097 -0.137 -0.229 -0.114 -0.166 -0.208 -0.231 -0.221 -0.213 -0.053 -0.065 -0.073 -0.024 -0.064 -0.068 -0.040 -0.048 -0.066 -0.037 -0.062 -0.041 -0.013 -0.035  0.016  0.031 -0.026 -0.053  0.008  0.028 -0.007  0.000  0.057  0.104 -0.033 -0.054  0.107  0.128 -0.013 -0.021 -0.088  0.042  0.015 -0.019 -0.049  0.024  0.040 -0.016 -0.076 -0.105 -0.072 -0.173 -0.071 -0.117 -0.051 -0.001  0.052  0.064  0.026  0.060  0.032  0.014  0.004  0.024  0.005  0.025  0.040  0.081  0.005  0.119  0.113  0.127  0.089  0.153  0.139  0.124  0.143  0.178  0.134  0.122  0.194  0.149  0.137  0.079  0.037 -0.004  0.018  0.021 -0.062 -0.070 -0.006 -0.032 -0.048 -0.099 -0.092 -0.120 -0.024 -0.095  0.052 -0.073  0.044  0.027 -0.032  0.022  0.101  0.066  0.136  0.089  0.061  0.064  0.063 -0.032 -0.119  0.108 -0.042  0.029 -0.027 -0.030
  0.006  0.032  0.030  0.022  0.209  0.177  0.264  0.223  0.311  0.435  0.395  0.371  0.350  0.242  0.321  0.172  0.242  0.340  0.206  0.056  0.211  0.127  0.024  0.032  0.103 -0.039 -0.121 -0.035  0.008 -0.107 -0.052 -0.032  0.129  0.128  0.229  0.344  0.355  0.517  0.359  0.489  0.591  0.507  0.385  0.243  0.311  0.349  0.140  0.153  0.154  0.067  0.041  0.008  0.095  0.045  0.193  0.172  0.171  0.156  0.158  0.226  0.206  0.118  0.156  0.248  0.276  0.338  0.376  0.427  0.462  0.310  0.345  0.285  0.385  0.326  0.339  0.288  0.243  0.263  0.253  0.165  0.157  0.121  0.121  0.083  0.068  0.091  0.071  0.074  0.085  0.066  0.116  0.189 -0.008  0.048  0.059  0.040  0.008 -0.203 -0.243 -0.127 -0.109  0.064  0.172  0.094  0.050  0.001 -0.032  0.075  0.123  0.075  0.092  0.093  0.095  0.054  0.064  0.052  0.066  0.044  0.073  0.153 -0.011  0.065  0.129  0.173  0.164  0.115  0.075  0.118  0.055  0.106  0.066  0.089  0.030  0.095  0.122  0.081  0.066 -0.020  0.024  0.116  0.118  0.073  0.011  0.067  0.108  0.262  0.157  0.030  0.126  0.182  0.054  0.031  0.166  0.147  0.001  0.064  0.153  0.082  0.068  0.022 -0.047 -0.019 -0.117 -0.144 -0.033 -0.086 -0.076  0.026 -0.042  0.035 -0.004 -0.081  0.024 -0.029 -0.099 -0.129 -0.126 -0.085 -0.062 -0.187 -0.097 -0.093 -0.182 -0.170 -0.092 -0.121 -0.116 -0.144 -0.091 -0.140 -0.204 -0.114 -0.060 -0.124 -0.075 -0.042 -0.088 -0.126 -0.043 -0.066 -0.124 -0.060 -0.007  0.028  0.098  0.072 -0.052 -0.155 -0.074 -0.150 -0.129 -0.144 -0.105 -0.130 -0.111 -0.108 -0.103 -0.148 -0.092 -0.135 -0.141 -0.071 -0.051  0.035  0.039  0.051  0.021  0.039 -0.058 -0.012 -0.048 -0.090 -0.045 -0.067 -0.075 -0.103 -0.042 -0.032 -0.075 -0.051 -0.070 -0.147 -0.153 -0.228 -0.173 -0.188 -0.139 -0.163 -0.211 -0.157 -0.088 -0.080 -0.093 -0.091 -0.012  0.016  0.034  0.020 -0.024 -0.013 -0.011 -0.035 -0.057 -0.097 -0.183 -0.170 -0.216 -0.183 -0.254 -0.245 -0.230 -0.264 -0.256 -0.150 -0.179 -0.216 -0.216 -0.273 -0.199 -0.236 -0.208 -0.220 -0.146 -0.192 -0.152 -0.081 -0.134 -0.088 -0.063 -0.079 -0.046 -0.040 -0.026 -0.040 -0.069 -0.069 -0.058 -0.072 -0.073 -0.055 -0.071 -0.057 -0.012 -0.029 -0.016  0.019  0.080  0.057  0.078  0.039  0.012 -0.036 -0.042 -0.113 -0.077 -0.104 -0.078  0.050  0.107  0.029  0.077  0.009  0.007 -0.026  0.037  0.075 -0.005 -0.019 -0.081 -0.134 -0.036 -0.057 -0.101 -0.070 -0.063 -0.072 -0.104 -0.096 -0.039 -0.007 -0.006 -0.054 -0.045 -0.049 -0.072 -0.028 -0.049 -0.071 -0.093 -0.103 -0.057 -0.075 -0.050 -0.025 -0.019  0.027  0.063  0.085  0.026  0.063  0.083  0.029  0.022  0.082  0.026 -0.009  0.007 -0.029  0.027  0.053  0.090  0.090  0.087  0.146  0.025  0.082  0.118  0.104  0.114  0.139  0.066  0.085  0.042  0.047  0.047  0.068  0.093  0.051  0.055  0.096  0.128  0.005 -0.030 -0.080 -0.019 -0.070 -0.055 -0.064 -0.051 -0.038 -0.040 -0.037 -0.013 -0.015 -0.014 -0.037 -0.025  0.014 -0.041 -0.049 -0.055 -0.089 -0.086 -0.093 -0.100 -0.120 -0.108 -0.062 -0.120 -0.085 -0.070 -0.068 -0.078 -0.036 -0.052 -0.155 -0.153 -0.208 -0.255 -0.271 -0.302 -0.262 -0.294 -0.266 -0.263 -0.226 -0.283 -0.247 -0.207 -0.256 -0.179 -0.168 -0.114 -0.094 -0.052 -0.020 -0.019  0.065  0.058  0.077  0.077  0.105  0.063  0.072  0.025  0.017  0.055  0.089  0.064 -0.012 -0.021 -0.086 -0.064 -0.026 -0.073 -0.082 -0.043  0.019 -0.057 -0.127 -0.137 -0.048 -0.107 -0.089 -0.146 -0.145 -0.208 -0.163 -0.185  0.099 -0.074 -0.056 -0.105 -0.109 -0.134 -0.202 -0.149 -0.207 -0.219 -0.199 -0.170 -0.056 -0.071 -0.082 -0.098 -0.068 -0.108 -0.066 -0.078 -0.069 -0.052 -0.080 -0.095 -0.101 -0.144 -0.162 -0.189 -0.227 -0.258 -0.181 -0.177 -0.256 -0.288 -0.210 -0.185 -0.280 -0.290 -0.210 -0.208 -0.268 -0.202 -0.260 -0.175 -0.125 -0.081 -0.008 -0.047 -0.107 -0.055 -0.060 -0.036 -0.038 -0.036 -0.012  0.022  0.017  0.038  0.040  0.044  0.030 -0.033 -0.047 -0.144 -0.038 -0.092 -0.086 -0.104 -0.086 -0.070 -0.143 -0.076 -0.098 -0.129 -0.139 -0.120 -0.150 -0.043 -0.029 -0.040 -0.006 -0.010 -0.013  0.021  0.011 -0.021  0.042  0.003  0.010  0.054  0.050  0.047  0.067  0.017 -0.018  0.025  0.056  0.018  0.015  0.050  0.097  0.023  0.005  0.123  0.123  0.046  0.029 -0.023  0.054  0.044  0.010 -0.007  0.043  0.040 -0.025 -0.067 -0.120 -0.072 -0.164 -0.073 -0.099 -0.073 -0.028  0.023  0.040 -0.004  0.021  0.015  0.022 -0.000  0.006  0.034  0.040  0.029  0.070  0.023  0.121  0.095  0.136  0.133  0.154  0.126  0.147  0.118  0.159  0.115  0.085  0.157  0.120  0.094  0.046  0.037 -0.016 -0.024  0.029 -0.057 -0.085 -0.049 -0.084 -0.088 -0.113 -0.083 -0.134 -0.044 -0.081  0.018 -0.069  0.018  0.003 -0.028  0.022  0.100  0.085  0.133  0.066  0.058  0.086  0.053 -0.032 -0.109  0.084 -0.045 -0.018 -0.051 -0.033
  0.065  0.093  0.116  0.132  0.322  0.295  0.406  0.302  0.417  0.476  0.428  0.375  0.302  0.172  0.285  0.168  0.215  0.364  0.188  0.025  0.246  0.177  0.027  0.067  0.180  0.008 -0.098  0.047  0.091 -0.053  0.022  0.067  0.255  0.235  0.334  0.405  0.452  0.575  0.429  0.543  0.507  0.768  0.549  0.332  0.437  0.556  0.281  0.289  0.316  0.226  0.150  0.107  0.191  0.114  0.242  0.141  0.132  0.097  0.101  0.179  0.143  0.057  0.077  0.218  0.274  0.333  0.384  0.443  0.492  0.342  0.383  0.361  0.459  0.386  0.434  0.381  0.313  0.346  0.348  0.245  0.219  0.189  0.162  0.140  0.137  0.178  0.153  0.107  0.136  0.076  0.146  0.207  0.009  0.061  0.094  0.070  0.020 -0.242 -0.304 -0.218 -0.187  0.004  0.169  0.083  0.014 -0.107 -0.096  0.136  0.141  0.090  0.107  0.143  0.161  0.104  0.146  0.108  0.147  0.098  0.118  0.234  0.024  0.180  0.277  0.299  0.279  0.238  0.197  0.237  0.153  0.202  0.129  0.109  0.006  0.052  0.075  0.003 -0.000 -0.107 -0.034  0.044  0.066  0.016 -0.031  0.028  0.090  0.285  0.150  0.018  0.148  0.227  0.100  0.089  0.237  0.244  0.110  0.152  0.281  0.237  0.222  0.093  0.028  0.050 -0.088 -0.134 -0.034 -0.118 -0.129 -0.047 -0.126 -0.030 -0.084 -0.157 -0.028 -0.082 -0.160 -0.192 -0.191 -0.137 -0.100 -0.242 -0.097 -0.103 -0.178 -0.182 -0.062 -0.077 -0.075 -0.089 -0.011 -0.073 -0.148 -0.033  0.053 -0.042 -0.011  0.034 -0.018 -0.068 -0.004 -0.045 -0.122 -0.001  0.017  0.018  0.103  0.089 -0.140 -0.180 -0.136 -0.164 -0.111 -0.143 -0.112 -0.161 -0.128 -0.142 -0.084 -0.201 -0.107 -0.175 -0.153 -0.112 -0.081  0.006  0.024  0.055  0.049  0.043 -0.072 -0.026 -0.048 -0.111 -0.055 -0.077 -0.096 -0.163 -0.073 -0.061 -0.120 -0.122 -0.116 -0.205 -0.217 -0.302 -0.211 -0.220 -0.144 -0.153 -0.210 -0.136 -0.037 -0.066 -0.025 -0.116  0.023  0.064  0.060  0.043  0.012  0.028  0.019 -0.004 -0.038 -0.067 -0.195 -0.176 -0.222 -0.203 -0.280 -0.293 -0.286 -0.329 -0.331 -0.230 -0.265 -0.299 -0.309 -0.371 -0.289 -0.317 -0.285 -0.324 -0.225 -0.249 -0.211 -0.086 -0.150 -0.087 -0.078 -0.108 -0.083 -0.043 -0.032 -0.055 -0.104 -0.091 -0.100 -0.122 -0.118 -0.082 -0.107 -0.103 -0.032 -0.099 -0.097 -0.043  0.075  0.031  0.092  0.033 -0.023 -0.075 -0.093 -0.169 -0.093 -0.130 -0.095  0.045  0.060 -0.049  0.019 -0.044 -0.032 -0.050  0.000  0.041 -0.019 -0.040 -0.094 -0.149 -0.027 -0.093 -0.159 -0.123 -0.118 -0.116 -0.163 -0.151 -0.127 -0.076 -0.040 -0.108 -0.121 -0.116 -0.110 -0.064 -0.118 -0.128 -0.138 -0.177 -0.085 -0.114 -0.086 -0.041 -0.019  0.006  0.040  0.070  0.007  0.065  0.072  0.025  0.028  0.101  0.018 -0.020  0.028 -0.036  0.069  0.091  0.107  0.108  0.116  0.174 -0.002  0.090  0.132  0.134  0.125  0.138  0.074  0.073  0.030  0.044  0.075  0.064  0.100  0.065  0.080  0.114  0.146  0.023 -0.007 -0.059 -0.009 -0.103 -0.088 -0.080 -0.088 -0.065 -0.055 -0.026  0.008 -0.005  0.001 -0.067 -0.017  0.002 -0.062 -0.090 -0.107 -0.120 -0.110 -0.121 -0.152 -0.170 -0.151 -0.099 -0.183 -0.150 -0.113 -0.099 -0.097 -0.056 -0.111 -0.180 -0.204 -0.284 -0.305 -0.343 -0.400 -0.364 -0.380 -0.301 -0.295 -0.263 -0.331 -0.279 -0.249 -0.288 -0.188 -0.208 -0.118 -0.092 -0.024  0.004  0.031  0.120  0.123  0.143  0.131  0.160  0.120  0.113  0.090  0.084  0.120  0.175  0.116  0.017  0.001 -0.063 -0.037  0.021 -0.040 -0.066 -0.019  0.058 -0.039 -0.110 -0.149 -0.021 -0.112 -0.077 -0.154 -0.176 -0.270 -0.244 -0.274  0.028 -0.110 -0.104 -0.184 -0.202 -0.207 -0.299 -0.185 -0.242 -0.207 -0.243 -0.187 -0.061 -0.072 -0.093 -0.118 -0.092 -0.128 -0.094 -0.074 -0.047 -0.050 -0.097 -0.111 -0.109 -0.163 -0.210 -0.236 -0.256 -0.309 -0.220 -0.186 -0.298 -0.356 -0.236 -0.203 -0.343 -0.338 -0.227 -0.220 -0.288 -0.208 -0.275 -0.218 -0.185 -0.148 -0.057 -0.071 -0.132 -0.056 -0.074 -0.038 -0.049 -0.036 -0.010  0.017  0.017  0.043  0.063  0.092  0.091 -0.010 -0.047 -0.148 -0.008 -0.072 -0.085 -0.096 -0.068 -0.076 -0.189 -0.072 -0.114 -0.168 -0.177 -0.176 -0.186 -0.051 -0.030 -0.039  0.024 -0.032 -0.049  0.003 -0.019 -0.039  0.016 -0.029 -0.005  0.032  0.032  0.038  0.042 -0.031 -0.057 -0.017  0.032 -0.002 -0.015  0.049  0.132  0.015 -0.043  0.082  0.108 -0.006 -0.031 -0.074  0.044  0.001 -0.053 -0.041 -0.003  0.024 -0.053 -0.104 -0.136 -0.104 -0.204 -0.098 -0.156 -0.126 -0.068 -0.021  0.006 -0.034 -0.001 -0.021 -0.036 -0.036 -0.029 -0.006 -0.009  0.005  0.036 -0.015  0.090  0.077  0.103  0.097  0.142  0.131  0.144  0.136  0.151  0.096  0.058  0.142  0.087  0.026 -0.016 -0.004 -0.071 -0.072 -0.032 -0.108 -0.089 -0.062 -0.071 -0.076 -0.141 -0.133 -0.144 -0.058 -0.143 -0.017 -0.146 -0.031 -0.030 -0.072  0.014  0.096  0.043  0.124  0.068  0.054  0.064  0.046 -0.026 -0.139  0.105 -0.043 -0.017 -0.049 -0.024
  0.038  0.070  0.029  0.031  0.202  0.148  0.215  0.201  0.291  0.380  0.370  0.258  0.238  0.151  0.211  0.122  0.141  0.290  0.089 -0.024  0.158  0.095 -0.078 -0.028  0.060 -0.064 -0.144 -0.054  0.006 -0.112 -0.050 -0.031  0.119  0.099  0.220  0.284  0.347  0.485  0.339  0.408  0.385  0.549  0.780  0.464  0.418  0.517  0.216  0.147  0.146  0.093  0.147 -0.006  0.078  0.061  0.178  0.087  0.124  0.038  0.073  0.147  0.146  0.070  0.080  0.203  0.246  0.293  0.322  0.355  0.391  0.275  0.299  0.280  0.381  0.326  0.381  0.361  0.291  0.307  0.331  0.254  0.237  0.206  0.187  0.172  0.141  0.189  0.156  0.112  0.134  0.068  0.118  0.183  0.004  0.051  0.100  0.061  0.000 -0.203 -0.215 -0.182 -0.107  0.034  0.125 -0.014 -0.096 -0.133 -0.125  0.051  0.070  0.066  0.103  0.121  0.141  0.090  0.134  0.099  0.161  0.083  0.136  0.149  0.029  0.162  0.255  0.243  0.245  0.201  0.089  0.109  0.042  0.087  0.028  0.050 -0.036  0.007  0.035 -0.015 -0.043 -0.098 -0.056  0.007  0.046  0.068 -0.051  0.027  0.090  0.253  0.103  0.001  0.135  0.189  0.058  0.081  0.234  0.195  0.064  0.135  0.264  0.161  0.099  0.000 -0.062 -0.019 -0.129 -0.135 -0.059 -0.135 -0.112 -0.039 -0.116 -0.046 -0.086 -0.157 -0.085 -0.088 -0.150 -0.196 -0.194 -0.147 -0.092 -0.217 -0.162 -0.148 -0.158 -0.216 -0.119 -0.155 -0.158 -0.163 -0.081 -0.149 -0.194 -0.089 -0.032 -0.100 -0.072  0.001 -0.022 -0.083  0.045 -0.021 -0.124  0.008  0.009  0.139  0.151  0.135 -0.039 -0.181 -0.027 -0.150 -0.111 -0.162 -0.159 -0.153 -0.108 -0.187 -0.063 -0.160 -0.107 -0.158 -0.131 -0.077 -0.076 -0.001  0.012  0.042  0.025  0.048 -0.064 -0.042 -0.036 -0.072 -0.045 -0.124 -0.119 -0.181 -0.100 -0.116 -0.153 -0.145 -0.103 -0.107 -0.189 -0.202 -0.119 -0.156 -0.103 -0.106 -0.156 -0.100 -0.013 -0.032 -0.009 -0.093  0.028  0.059  0.061  0.065  0.030  0.022  0.036  0.001 -0.034 -0.032 -0.169 -0.148 -0.197 -0.176 -0.234 -0.220 -0.213 -0.272 -0.242 -0.180 -0.178 -0.223 -0.247 -0.284 -0.195 -0.240 -0.187 -0.221 -0.157 -0.183 -0.154 -0.058 -0.128 -0.091 -0.116 -0.087 -0.071 -0.052 -0.036 -0.016 -0.081 -0.069 -0.050 -0.054 -0.069 -0.057 -0.070 -0.058  0.006 -0.046 -0.051 -0.001  0.110  0.120  0.130  0.047 -0.015 -0.068 -0.076 -0.120 -0.093 -0.116 -0.106 -0.001  0.036  0.062  0.083  0.076  0.089  0.020  0.045  0.025  0.051 -0.069 -0.067 -0.152 -0.087 -0.077 -0.127 -0.091 -0.109 -0.087 -0.224 -0.201 -0.096 -0.038 -0.024 -0.088 -0.113 -0.062 -0.062 -0.055 -0.105 -0.118 -0.062 -0.098 -0.019 -0.053 -0.015  0.034  0.042  0.046  0.084  0.090  0.050  0.109  0.121  0.048  0.090  0.150  0.097  0.049  0.072  0.023  0.100  0.132  0.097  0.150  0.173  0.198  0.061  0.121  0.177  0.175  0.167  0.186  0.116  0.103  0.070  0.059  0.109  0.096  0.127  0.095  0.114  0.123  0.208  0.011  0.013 -0.049  0.094  0.004  0.001  0.003 -0.016 -0.010  0.008  0.007  0.056  0.073  0.063  0.034  0.050  0.060 -0.012 -0.024 -0.052 -0.058 -0.045 -0.056 -0.100 -0.116 -0.091 -0.045 -0.105 -0.049 -0.090 -0.097 -0.101 -0.086 -0.104 -0.167 -0.167 -0.212 -0.260 -0.278 -0.305 -0.275 -0.304 -0.258 -0.233 -0.221 -0.288 -0.238 -0.204 -0.236 -0.167 -0.175 -0.108 -0.108 -0.030 -0.021 -0.004  0.042  0.055  0.047  0.084  0.081  0.024  0.033 -0.011 -0.010  0.040  0.068  0.064 -0.024 -0.018 -0.080 -0.047  0.033 -0.058 -0.075  0.007  0.060 -0.045 -0.067 -0.091  0.001 -0.098 -0.047 -0.115 -0.145 -0.202 -0.183 -0.202  0.047 -0.109 -0.087 -0.088 -0.083 -0.122 -0.285 -0.198 -0.250 -0.194 -0.232 -0.164 -0.067 -0.087 -0.092 -0.094 -0.083 -0.102 -0.102 -0.122 -0.100 -0.090 -0.101 -0.121 -0.112 -0.159 -0.188 -0.201 -0.220 -0.226 -0.152 -0.159 -0.244 -0.248 -0.177 -0.179 -0.264 -0.260 -0.189 -0.233 -0.272 -0.167 -0.199 -0.163 -0.152 -0.112 -0.039 -0.034 -0.080 -0.044 -0.072 -0.059 -0.072 -0.079 -0.047  0.008  0.001  0.042  0.057  0.093  0.065 -0.023 -0.068 -0.135 -0.027 -0.092 -0.091 -0.095 -0.074 -0.080 -0.166 -0.072 -0.106 -0.142 -0.160 -0.145 -0.152 -0.041 -0.024 -0.054  0.008 -0.048 -0.066 -0.025 -0.043 -0.040  0.002 -0.010  0.007  0.030  0.008 -0.002 -0.015 -0.069 -0.077 -0.063 -0.028 -0.051 -0.044  0.045  0.041 -0.035 -0.062  0.072  0.081 -0.001 -0.015 -0.097  0.014 -0.004 -0.060 -0.070 -0.024  0.001 -0.067 -0.105 -0.121 -0.088 -0.143 -0.091 -0.140 -0.109 -0.092 -0.058 -0.025 -0.064 -0.053 -0.076 -0.072 -0.063 -0.078 -0.037 -0.044 -0.034 -0.035  0.005  0.061  0.026  0.024  0.067  0.107  0.091  0.096  0.073  0.077  0.027 -0.010  0.067  0.016 -0.029 -0.046 -0.044 -0.106 -0.113  0.006 -0.129 -0.129 -0.058 -0.080 -0.079 -0.154 -0.140 -0.121 -0.031 -0.091 -0.045 -0.122 -0.067 -0.034 -0.069 -0.026  0.105  0.072  0.200  0.132  0.095  0.131  0.132  0.023 -0.102  0.158 -0.017 -0.042 -0.028  0.004
  0.016  0.005 -0.014  0.019  0.130  0.100  0.135  0.130  0.178  0.214  0.227  0.146  0.144  0.075  0.093  0.055  0.069  0.149  0.019 -0.045  0.082  0.033 -0.076 -0.026  0.015 -0.066 -0.120 -0.043 -0.007 -0.093 -0.050 -0.029  0.053  0.041  0.127  0.169  0.212  0.278  0.216  0.256  0.243  0.332  0.464  0.556  0.359  0.259  0.261  0.197  0.151  0.124  0.166  0.028  0.075  0.045  0.137  0.060  0.096  0.055  0.075  0.083  0.108  0.066  0.086  0.172  0.195  0.201  0.203  0.236  0.276  0.205  0.230  0.272  0.312  0.278  0.346  0.302  0.256  0.282  0.328  0.239  0.211  0.197  0.146  0.132  0.123  0.175  0.127  0.088  0.141  0.094  0.104  0.150 -0.012  0.047  0.126  0.064 -0.032 -0.084 -0.119 -0.081 -0.031  0.052  0.086  0.003 -0.037 -0.064 -0.020  0.050  0.090  0.084  0.117  0.131  0.127  0.099  0.127  0.115  0.154  0.095  0.111  0.136  0.087  0.140  0.230  0.247  0.229  0.166  0.081  0.125  0.050  0.106  0.053  0.061 -0.022  0.012  0.006 -0.022 -0.062 -0.081 -0.054 -0.016  0.035  0.096 -0.016  0.049  0.113  0.218  0.128  0.055  0.161  0.180  0.117  0.138  0.239  0.187  0.109  0.148  0.250  0.175  0.117  0.017  0.023  0.002 -0.070 -0.078 -0.009 -0.089 -0.052 -0.028 -0.100 -0.071 -0.092 -0.123 -0.104 -0.088 -0.096 -0.134 -0.129 -0.096 -0.035 -0.141 -0.104 -0.094 -0.113 -0.133 -0.074 -0.108 -0.114 -0.102 -0.046 -0.089 -0.104 -0.031 -0.001 -0.051 -0.054 -0.041 -0.070 -0.116 -0.024 -0.075 -0.101 -0.039 -0.032  0.042  0.054  0.029 -0.033 -0.087 -0.002 -0.109 -0.125 -0.110 -0.105 -0.092 -0.042 -0.110 -0.030 -0.092 -0.069 -0.099 -0.089 -0.033 -0.015  0.011  0.011  0.011 -0.014  0.007 -0.057 -0.051 -0.051 -0.070 -0.054 -0.134 -0.109 -0.146 -0.103 -0.118 -0.124 -0.099 -0.077 -0.035 -0.127 -0.124 -0.071 -0.107 -0.088 -0.083 -0.114 -0.086 -0.041 -0.011 -0.014 -0.060  0.003  0.020  0.022  0.027 -0.004 -0.022 -0.010 -0.030 -0.045 -0.051 -0.126 -0.113 -0.139 -0.127 -0.155 -0.154 -0.115 -0.169 -0.143 -0.130 -0.122 -0.148 -0.173 -0.204 -0.151 -0.176 -0.148 -0.181 -0.140 -0.149 -0.145 -0.074 -0.115 -0.081 -0.058 -0.032 -0.022 -0.013  0.011  0.005 -0.021 -0.001  0.012 -0.001 -0.004 -0.002 -0.005  0.013  0.067  0.020  0.017  0.044  0.103  0.104  0.095  0.049  0.022 -0.020 -0.025 -0.056 -0.054 -0.074 -0.074 -0.033 -0.029 -0.005 -0.006  0.018  0.034  0.030  0.002 -0.028  0.039 -0.029 -0.030 -0.097 -0.051 -0.041 -0.066 -0.061 -0.061 -0.039 -0.133 -0.119 -0.030  0.011  0.021 -0.005 -0.047 -0.008 -0.002 -0.011 -0.031 -0.056 -0.025 -0.045 -0.012 -0.036 -0.009  0.015  0.008  0.005  0.032  0.031  0.006  0.056  0.056  0.038  0.056  0.094  0.072  0.051  0.089  0.060  0.105  0.123  0.080  0.116  0.133  0.122  0.051  0.081  0.097  0.087  0.089  0.089  0.034  0.023  0.021  0.027  0.042  0.036  0.051  0.040  0.041  0.043  0.057 -0.068 -0.032 -0.092  0.043  0.039  0.015  0.030  0.021  0.018  0.054  0.053  0.054  0.058  0.096  0.073  0.080  0.065  0.032  0.010  0.008 -0.009 -0.006 -0.018 -0.044 -0.053 -0.070 -0.023 -0.063 -0.023 -0.053 -0.089 -0.108 -0.091 -0.115 -0.162 -0.160 -0.158 -0.190 -0.204 -0.212 -0.182 -0.196 -0.171 -0.146 -0.156 -0.195 -0.159 -0.156 -0.166 -0.136 -0.126 -0.091 -0.088 -0.036 -0.029 -0.016  0.021  0.047  0.027  0.034  0.044  0.029  0.039  0.009 -0.005  0.033  0.027  0.006 -0.031 -0.036 -0.082 -0.061 -0.019 -0.065 -0.086 -0.037  0.018 -0.044 -0.062 -0.058 -0.028 -0.058 -0.051 -0.094 -0.113 -0.160 -0.152 -0.161 -0.005 -0.093 -0.071 -0.083 -0.076 -0.115 -0.180 -0.161 -0.225 -0.193 -0.201 -0.138 -0.042 -0.071 -0.077 -0.084 -0.074 -0.100 -0.084 -0.114 -0.083 -0.078 -0.074 -0.122 -0.107 -0.139 -0.180 -0.165 -0.172 -0.189 -0.131 -0.155 -0.187 -0.187 -0.137 -0.157 -0.189 -0.183 -0.151 -0.174 -0.191 -0.103 -0.150 -0.109 -0.100 -0.069 -0.019 -0.037 -0.084 -0.063 -0.071 -0.069 -0.075 -0.071 -0.049 -0.013 -0.013  0.028  0.009  0.059  0.012 -0.021 -0.060 -0.121 -0.036 -0.074 -0.080 -0.087 -0.037 -0.052 -0.104 -0.044 -0.060 -0.079 -0.089 -0.109 -0.124 -0.005 -0.024 -0.048 -0.028 -0.048 -0.062 -0.035 -0.030 -0.031 -0.001 -0.013  0.015  0.017  0.009 -0.007 -0.007 -0.042 -0.055 -0.033 -0.018 -0.045 -0.032  0.014 -0.004 -0.041 -0.047  0.028  0.020  0.007 -0.012 -0.052 -0.012 -0.013 -0.063 -0.061 -0.037 -0.028 -0.072 -0.096 -0.120 -0.081 -0.130 -0.076 -0.129 -0.118 -0.087 -0.041 -0.016 -0.059 -0.027 -0.042 -0.047 -0.026 -0.042 -0.003 -0.002 -0.009  0.015  0.029  0.051  0.034  0.048  0.050  0.060  0.058  0.050  0.050  0.081  0.043  0.019  0.066  0.039  0.023 -0.001 -0.014 -0.051 -0.051  0.015 -0.092 -0.081 -0.025 -0.076 -0.059 -0.124 -0.103 -0.093 -0.031 -0.089 -0.040 -0.103 -0.061 -0.029 -0.068 -0.077  0.085  0.027  0.107  0.095  0.041  0.039  0.060  0.003 -0.093  0.118 -0.083 -0.045 -0.012 -0.013
  0.054  0.055  0.071  0.101  0.227  0.206  0.269  0.181  0.249  0.262  0.243  0.203  0.141  0.040  0.120  0.052  0.087  0.183  0.047 -0.027  0.121  0.074 -0.019  0.024  0.113 -0.000 -0.081  0.026  0.080 -0.034  0.015  0.057  0.172  0.147  0.204  0.227  0.290  0.337  0.262  0.358  0.311  0.437  0.418  0.359  0.595  0.547  0.299  0.340  0.349  0.218  0.137  0.111  0.165  0.065  0.159  0.065  0.060  0.035  0.035  0.093  0.055  0.006  0.023  0.135  0.179  0.188  0.221  0.264  0.317  0.235  0.299  0.281  0.357  0.316  0.392  0.338  0.296  0.321  0.338  0.252  0.248  0.212  0.183  0.169  0.158  0.201  0.147  0.135  0.147  0.087  0.127  0.152  0.015  0.055  0.089  0.058  0.002 -0.133 -0.192 -0.119 -0.127 -0.003  0.079  0.057  0.009 -0.063 -0.018  0.122  0.096  0.059  0.092  0.130  0.135  0.079  0.131  0.109  0.155  0.123  0.062  0.217  0.071  0.147  0.248  0.288  0.262  0.190  0.179  0.225  0.138  0.157  0.070  0.054 -0.037  0.004  0.002 -0.078 -0.088 -0.152 -0.099 -0.059 -0.031 -0.038 -0.082 -0.037  0.031  0.178  0.086  0.013  0.121  0.180  0.089  0.098  0.224  0.213  0.111  0.151  0.277  0.239  0.205  0.095  0.047  0.036 -0.077 -0.111 -0.053 -0.122 -0.117 -0.101 -0.181 -0.129 -0.163 -0.166 -0.111 -0.127 -0.135 -0.179 -0.181 -0.107 -0.045 -0.196 -0.105 -0.095 -0.127 -0.135 -0.045 -0.050 -0.033 -0.035  0.008 -0.026 -0.067  0.019  0.086  0.016  0.011  0.002 -0.050 -0.093 -0.034 -0.053 -0.066 -0.015  0.019 -0.058  0.057  0.000 -0.082 -0.089 -0.126 -0.134 -0.094 -0.077 -0.057 -0.076 -0.016 -0.027 -0.005 -0.127 -0.078 -0.103 -0.084 -0.058 -0.037  0.012  0.022  0.045  0.035  0.018 -0.047 -0.023 -0.028 -0.083 -0.047 -0.048 -0.057 -0.096 -0.031 -0.016 -0.047 -0.061 -0.044 -0.120 -0.152 -0.225 -0.161 -0.174 -0.091 -0.116 -0.143 -0.098 -0.046 -0.038 -0.048 -0.070 -0.004  0.027  0.029 -0.004 -0.013  0.004 -0.026 -0.025 -0.051 -0.077 -0.133 -0.129 -0.143 -0.150 -0.184 -0.228 -0.185 -0.249 -0.240 -0.191 -0.200 -0.235 -0.259 -0.302 -0.228 -0.224 -0.203 -0.260 -0.183 -0.194 -0.172 -0.086 -0.103 -0.060 -0.049 -0.047 -0.015 -0.027  0.021 -0.003 -0.070 -0.044 -0.042 -0.048 -0.058 -0.033 -0.039 -0.043  0.016 -0.045 -0.047 -0.016  0.039 -0.003  0.017  0.008 -0.017 -0.045 -0.052 -0.092 -0.050 -0.075 -0.062  0.022  0.030 -0.083 -0.022 -0.052 -0.031 -0.023  0.007  0.039 -0.016 -0.011 -0.058 -0.101 -0.037 -0.050 -0.081 -0.086 -0.064 -0.078 -0.084 -0.087 -0.076 -0.055 -0.024 -0.061 -0.101 -0.067 -0.063 -0.032 -0.083 -0.055 -0.077 -0.092 -0.036 -0.059 -0.040 -0.007  0.019  0.033  0.052  0.061  0.036  0.071  0.084  0.065  0.063  0.111  0.028  0.020  0.090  0.043  0.131  0.128  0.111  0.144  0.132  0.166  0.020  0.111  0.128  0.130  0.132  0.139  0.047  0.069  0.027  0.034  0.074  0.066  0.073  0.053  0.075  0.078  0.042  0.005 -0.005 -0.068  0.005 -0.025 -0.038 -0.012 -0.025  0.007  0.033  0.053  0.072  0.053  0.083  0.011  0.048  0.048 -0.006 -0.042 -0.047 -0.062 -0.047 -0.067 -0.090 -0.095 -0.091 -0.051 -0.101 -0.101 -0.059 -0.056 -0.086 -0.041 -0.105 -0.159 -0.165 -0.220 -0.246 -0.264 -0.282 -0.255 -0.278 -0.215 -0.184 -0.152 -0.222 -0.203 -0.185 -0.216 -0.147 -0.145 -0.107 -0.088 -0.036 -0.025 -0.002  0.091  0.099  0.095  0.075  0.117  0.103  0.096  0.081  0.066  0.081  0.128  0.054  0.014  0.009 -0.041 -0.036  0.003 -0.024 -0.040 -0.025  0.032 -0.020 -0.082 -0.107 -0.001 -0.039 -0.079 -0.142 -0.126 -0.206 -0.188 -0.223 -0.046 -0.106 -0.090 -0.154 -0.129 -0.171 -0.218 -0.159 -0.190 -0.170 -0.209 -0.158 -0.060 -0.095 -0.120 -0.128 -0.115 -0.131 -0.096 -0.084 -0.051 -0.036 -0.065 -0.098 -0.094 -0.135 -0.185 -0.192 -0.213 -0.254 -0.175 -0.154 -0.224 -0.271 -0.167 -0.157 -0.252 -0.248 -0.159 -0.152 -0.219 -0.167 -0.220 -0.177 -0.178 -0.144 -0.077 -0.091 -0.141 -0.080 -0.074 -0.060 -0.036 -0.021 -0.003 -0.006 -0.002  0.008  0.010  0.048  0.045 -0.032 -0.042 -0.111 -0.015 -0.061 -0.070 -0.091 -0.024 -0.040 -0.138 -0.044 -0.068 -0.101 -0.111 -0.157 -0.167 -0.024 -0.044 -0.049  0.000 -0.037 -0.032 -0.006 -0.001 -0.020  0.014 -0.002  0.010  0.011  0.024  0.023  0.018 -0.019 -0.038 -0.026  0.019  0.005 -0.019  0.021  0.109  0.024 -0.043  0.046  0.058 -0.021 -0.057 -0.071  0.002 -0.041 -0.080 -0.063 -0.064 -0.035 -0.105 -0.138 -0.165 -0.101 -0.175 -0.088 -0.139 -0.129 -0.096 -0.070 -0.057 -0.070 -0.040 -0.040 -0.055 -0.053 -0.045  0.011 -0.014 -0.006  0.018 -0.030  0.067  0.041  0.064  0.062  0.081  0.091  0.097  0.096  0.093  0.055  0.007  0.073  0.058 -0.003 -0.035 -0.019 -0.065 -0.078 -0.058 -0.091 -0.069 -0.082 -0.076 -0.069 -0.138 -0.117 -0.114 -0.067 -0.120 -0.031 -0.108 -0.072 -0.065 -0.077 -0.048  0.046 -0.026  0.017  0.006 -0.026 -0.055 -0.026 -0.044 -0.109  0.070 -0.097 -0.001 -0.054 -0.062
  0.067  0.084  0.096  0.118  0.247  0.248  0.330  0.231  0.310  0.343  0.306  0.267  0.182  0.085  0.189  0.089  0.121  0.252  0.084  0.004  0.161  0.115 -0.012  0.046  0.144  0.012 -0.064  0.040  0.087 -0.044  0.022  0.069  0.213  0.196  0.242  0.303  0.359  0.442  0.322  0.429  0.349  0.556  0.517  0.259  0.547  0.813  0.314  0.313  0.395  0.240  0.136  0.101  0.169  0.083  0.186  0.080  0.051  0.004  0.038  0.128  0.079  0.017  0.033  0.151  0.205  0.219  0.267  0.315  0.352  0.249  0.297  0.267  0.357  0.308  0.384  0.343  0.278  0.303  0.309  0.222  0.246  0.215  0.223  0.208  0.175  0.199  0.153  0.124  0.120  0.051  0.114  0.154  0.013  0.039  0.040  0.054  0.011 -0.172 -0.176 -0.121 -0.118 -0.009  0.066  0.049 -0.074 -0.139 -0.074  0.120  0.076  0.042  0.051  0.091  0.116  0.041  0.119  0.078  0.158  0.124  0.107  0.236  0.031  0.179  0.282  0.280  0.263  0.224  0.206  0.217  0.164  0.165  0.080  0.056 -0.038 -0.001  0.020 -0.084 -0.055 -0.146 -0.073 -0.015 -0.010 -0.054 -0.093 -0.045  0.018  0.183  0.067 -0.008  0.102  0.174  0.055  0.070  0.197  0.216  0.104  0.130  0.278  0.252  0.219  0.105  0.017  0.051 -0.076 -0.121 -0.074 -0.138 -0.141 -0.110 -0.184 -0.107 -0.166 -0.194 -0.140 -0.120 -0.151 -0.196 -0.204 -0.121 -0.084 -0.218 -0.127 -0.112 -0.112 -0.170 -0.058 -0.069 -0.023 -0.046  0.001 -0.053 -0.104  0.011  0.087  0.007  0.012  0.024 -0.015 -0.049  0.010 -0.002 -0.055  0.019  0.034 -0.016  0.105  0.080 -0.096 -0.146 -0.138 -0.113 -0.022 -0.059 -0.074 -0.075 -0.046 -0.062 -0.005 -0.175 -0.102 -0.136 -0.110 -0.094 -0.082  0.002  0.010  0.066  0.078  0.060 -0.030  0.026  0.019 -0.056  0.012  0.026 -0.024 -0.077  0.003  0.028 -0.023 -0.075 -0.039 -0.174 -0.171 -0.262 -0.199 -0.198 -0.097 -0.134 -0.164 -0.114 -0.034 -0.068 -0.027 -0.096 -0.009  0.027  0.018 -0.009 -0.015  0.019 -0.010 -0.011 -0.026 -0.031 -0.145 -0.128 -0.163 -0.169 -0.217 -0.246 -0.240 -0.302 -0.288 -0.206 -0.221 -0.262 -0.278 -0.314 -0.237 -0.227 -0.180 -0.245 -0.162 -0.195 -0.155 -0.060 -0.090 -0.036 -0.064 -0.078 -0.036 -0.024  0.003 -0.009 -0.093 -0.072 -0.085 -0.099 -0.110 -0.073 -0.076 -0.099 -0.038 -0.112 -0.121 -0.071  0.011 -0.016  0.021 -0.012 -0.061 -0.091 -0.117 -0.137 -0.091 -0.112 -0.091  0.026  0.077 -0.086  0.011 -0.054 -0.029 -0.056  0.014  0.070 -0.040 -0.059 -0.100 -0.147 -0.071 -0.107 -0.141 -0.131 -0.101 -0.128 -0.134 -0.141 -0.135 -0.107 -0.066 -0.117 -0.154 -0.119 -0.118 -0.060 -0.122 -0.092 -0.120 -0.139 -0.055 -0.097 -0.080 -0.030  0.018  0.015  0.027  0.050  0.030  0.075  0.093  0.060  0.066  0.118  0.012 -0.001  0.075  0.024  0.139  0.138  0.144  0.177  0.144  0.197  0.020  0.130  0.157  0.168  0.155  0.162  0.085  0.089  0.038  0.042  0.120  0.064  0.090  0.072  0.112  0.100  0.114  0.069  0.023 -0.028  0.010 -0.074 -0.068 -0.039 -0.048 -0.006  0.006  0.053  0.080  0.064  0.070 -0.008  0.024  0.022 -0.050 -0.090 -0.102 -0.116 -0.084 -0.107 -0.143 -0.148 -0.114 -0.079 -0.136 -0.144 -0.081 -0.040 -0.062 -0.006 -0.080 -0.128 -0.134 -0.224 -0.244 -0.277 -0.313 -0.288 -0.314 -0.246 -0.225 -0.171 -0.261 -0.231 -0.203 -0.230 -0.135 -0.149 -0.093 -0.091 -0.026  0.001  0.026  0.122  0.119  0.130  0.128  0.168  0.136  0.117  0.096  0.090  0.107  0.176  0.125  0.043  0.048 -0.016 -0.006  0.037  0.004 -0.006  0.003  0.065 -0.020 -0.089 -0.132  0.017 -0.076 -0.072 -0.142 -0.125 -0.221 -0.191 -0.230 -0.016 -0.084 -0.079 -0.165 -0.154 -0.151 -0.298 -0.152 -0.152 -0.115 -0.196 -0.142 -0.084 -0.094 -0.119 -0.116 -0.105 -0.107 -0.078 -0.053 -0.026 -0.010 -0.054 -0.054 -0.059 -0.108 -0.152 -0.173 -0.209 -0.232 -0.151 -0.120 -0.221 -0.263 -0.151 -0.141 -0.272 -0.249 -0.147 -0.148 -0.204 -0.167 -0.213 -0.182 -0.197 -0.160 -0.074 -0.093 -0.124 -0.061 -0.066 -0.032 -0.001  0.009  0.029  0.013  0.013  0.020  0.055  0.044  0.083 -0.036 -0.045 -0.115  0.005 -0.046 -0.063 -0.068 -0.031 -0.044 -0.154 -0.047 -0.083 -0.129 -0.126 -0.149 -0.148 -0.043 -0.040 -0.036  0.043 -0.013 -0.009  0.013 -0.006 -0.021  0.013 -0.004  0.011  0.025  0.010  0.011  0.014 -0.028 -0.036 -0.043  0.015  0.021 -0.018  0.043  0.142  0.030 -0.048  0.020  0.051 -0.046 -0.072 -0.094  0.010 -0.054 -0.084 -0.058 -0.053 -0.021 -0.096 -0.127 -0.130 -0.084 -0.154 -0.078 -0.116 -0.089 -0.062 -0.054 -0.051 -0.059 -0.036 -0.049 -0.067 -0.070 -0.060 -0.016 -0.048 -0.012 -0.044 -0.075  0.050  0.027  0.017  0.030  0.073  0.079  0.102  0.081  0.038  0.011 -0.047  0.031  0.006 -0.078 -0.086 -0.050 -0.102 -0.106 -0.093 -0.113 -0.070 -0.105 -0.067 -0.047 -0.118 -0.107 -0.092 -0.042 -0.083 -0.021 -0.087 -0.043 -0.026 -0.031 -0.016  0.060 -0.002  0.027  0.004  0.010 -0.026 -0.025 -0.046 -0.116  0.057 -0.067 -0.038 -0.132 -0.127
  0.113  0.087  0.129  0.171  0.192  0.200  0.236  0.163  0.164  0.115  0.098  0.083 -0.005 -0.024  0.029  0.018  0.042  0.083  0.042 -0.002  0.116  0.095  0.047  0.107  0.155  0.089  0.049  0.151  0.129  0.106  0.135  0.164  0.189  0.160  0.133  0.144  0.157  0.149  0.140  0.167  0.140  0.281  0.216  0.261  0.299  0.314  0.410  0.393  0.362  0.352  0.239  0.212  0.210  0.158  0.144  0.052  0.041  0.028 -0.027 -0.040 -0.042 -0.046 -0.067  0.010  0.048  0.046  0.057  0.096  0.131  0.103  0.141  0.187  0.164  0.149  0.221  0.183  0.132  0.164  0.215  0.147  0.090  0.113  0.055  0.045  0.079  0.094  0.052  0.007  0.036 -0.008  0.012  0.013 -0.023 -0.017  0.006 -0.009 -0.073 -0.053 -0.084 -0.084 -0.080 -0.038 -0.000  0.005  0.014 -0.084 -0.029  0.047  0.050  0.017  0.024  0.044  0.042  0.047  0.065  0.072  0.109  0.090  0.010  0.125  0.099  0.149  0.221  0.254  0.236  0.213  0.175  0.250  0.178  0.196  0.147  0.084  0.001 -0.008 -0.016 -0.082 -0.094 -0.145 -0.108 -0.091 -0.087 -0.061 -0.064 -0.045 -0.014  0.069  0.028  0.002  0.059  0.113  0.106  0.078  0.132  0.177  0.122  0.112  0.215  0.217  0.214  0.090  0.112  0.095  0.037 -0.021  0.002 -0.051 -0.064 -0.077 -0.138 -0.092 -0.133 -0.126 -0.088 -0.085 -0.069 -0.083 -0.084 -0.025 -0.006 -0.073  0.013  0.013 -0.008 -0.012  0.066  0.103  0.024  0.082  0.134  0.123  0.091  0.127  0.185  0.143  0.117  0.054 -0.000 -0.004 -0.002 -0.033  0.005  0.024  0.018 -0.098 -0.076 -0.096 -0.114 -0.004 -0.067 -0.002  0.016  0.038  0.009 -0.026 -0.029 -0.038 -0.001 -0.065 -0.044 -0.089 -0.058 -0.067 -0.055 -0.052 -0.047 -0.050 -0.047 -0.061 -0.089 -0.056 -0.052 -0.084 -0.071 -0.113 -0.094 -0.125 -0.091 -0.084 -0.100 -0.088 -0.073 -0.034 -0.114 -0.135 -0.097 -0.106 -0.059 -0.050 -0.035 -0.029 -0.006 -0.005 -0.001 -0.021  0.015  0.032  0.009 -0.001  0.004 -0.009 -0.019 -0.002 -0.031 -0.037 -0.054 -0.061 -0.041 -0.079 -0.072 -0.105 -0.106 -0.128 -0.127 -0.117 -0.128 -0.136 -0.144 -0.156 -0.129 -0.114 -0.118 -0.159 -0.134 -0.117 -0.150 -0.083 -0.101 -0.066 -0.054 -0.056 -0.016 -0.021  0.007 -0.009 -0.045 -0.027 -0.030 -0.046 -0.054 -0.030 -0.043 -0.039 -0.014 -0.062 -0.061 -0.060 -0.034 -0.020 -0.024 -0.046 -0.067 -0.068 -0.081 -0.094 -0.048 -0.077 -0.045 -0.024 -0.067 -0.108 -0.123 -0.078 -0.061 -0.013 -0.063 -0.068 -0.002  0.001 -0.027 -0.054 -0.010 -0.084 -0.106 -0.108 -0.107 -0.053 -0.066 -0.094 -0.091 -0.075 -0.056 -0.061 -0.083 -0.093 -0.063 -0.030 -0.062 -0.085 -0.084 -0.094 -0.055 -0.040 -0.045 -0.019 -0.009 -0.024 -0.020 -0.020 -0.017  0.005 -0.007  0.014  0.008  0.013 -0.032 -0.027  0.033  0.016  0.074  0.046  0.056  0.044  0.037  0.031 -0.038  0.030  0.012  0.026  0.030  0.000 -0.047 -0.029 -0.041 -0.022  0.003 -0.011 -0.004  0.003  0.012  0.009 -0.053 -0.044 -0.046 -0.075 -0.019 -0.012 -0.029  0.020 -0.003 -0.005  0.022  0.057  0.046  0.011  0.048  0.008  0.013 -0.004 -0.021 -0.058 -0.065 -0.072 -0.036 -0.044 -0.073 -0.075 -0.071 -0.060 -0.124 -0.104 -0.080 -0.077 -0.124 -0.097 -0.129 -0.117 -0.097 -0.112 -0.088 -0.115 -0.127 -0.137 -0.111 -0.056 -0.040 -0.058 -0.106 -0.080 -0.095 -0.079 -0.066 -0.050 -0.056 -0.053 -0.015 -0.016  0.000  0.029  0.046  0.045  0.020  0.043  0.049  0.046  0.044  0.028  0.029  0.040 -0.010 -0.025 -0.016 -0.056 -0.039 -0.020 -0.051 -0.037 -0.035  0.008 -0.016 -0.048 -0.059 -0.029 -0.025 -0.049 -0.102 -0.100 -0.150 -0.152 -0.149 -0.107 -0.078 -0.096 -0.131 -0.120 -0.150 -0.087 -0.075 -0.122 -0.105 -0.134 -0.079 -0.026 -0.058 -0.047 -0.062 -0.069 -0.064 -0.050 -0.025 -0.006  0.022 -0.009 -0.017 -0.016 -0.048 -0.089 -0.084 -0.074 -0.113 -0.080 -0.042 -0.077 -0.114 -0.064 -0.041 -0.090 -0.073 -0.027 -0.020 -0.040 -0.000 -0.048 -0.065 -0.081 -0.043 -0.033 -0.050 -0.058 -0.041 -0.040 -0.019  0.007  0.018  0.028  0.014  0.027  0.052  0.033  0.050  0.049  0.021 -0.003 -0.022  0.028  0.005 -0.025 -0.022  0.016 -0.013 -0.069 -0.004 -0.030 -0.047 -0.043 -0.067 -0.060  0.001  0.005  0.005  0.034  0.011 -0.000  0.021  0.038  0.005  0.037  0.019  0.045  0.026  0.048  0.012  0.004  0.009 -0.010 -0.001  0.034  0.020  0.000  0.026  0.075  0.045  0.001  0.006  0.005 -0.003 -0.030 -0.006 -0.003 -0.017 -0.039 -0.008 -0.034 -0.024 -0.056 -0.072 -0.091 -0.065 -0.111 -0.057 -0.098 -0.087 -0.074 -0.057 -0.041 -0.052 -0.026 -0.019 -0.028 -0.025 -0.032 -0.015 -0.003  0.005  0.021  0.003  0.019  0.023  0.054  0.022  0.022  0.039  0.054  0.045  0.062  0.034  0.035  0.047  0.027 -0.011 -0.031 -0.008 -0.048 -0.064 -0.071 -0.068 -0.028 -0.068 -0.063 -0.034 -0.072 -0.071 -0.055 -0.033 -0.088 -0.050 -0.105 -0.080 -0.051 -0.058 -0.057  0.016 -0.064 -0.029 -0.007 -0.041 -0.068 -0.043 -0.012 -0.043  0.045 -0.066 -0.012 -0.016 -0.027
  0.237  0.201  0.320  0.397  0.401  0.370  0.394  0.229  0.217  0.101  0.058  0.027 -0.153 -0.220 -0.111 -0.036 -0.058  0.062 -0.005 -0.131  0.117  0.148  0.059  0.123  0.256  0.169  0.063  0.288  0.267  0.219  0.306  0.351  0.406  0.321  0.273  0.189  0.238  0.146  0.139  0.193  0.153  0.289  0.147  0.197  0.340  0.313  0.393  0.750  0.606  0.483  0.365  0.387  0.319  0.240  0.103 -0.046 -0.093 -0.097 -0.190 -0.182 -0.204 -0.178 -0.256 -0.124 -0.043 -0.042 -0.009  0.039  0.095  0.088  0.193  0.209  0.161  0.155  0.224  0.184  0.131  0.180  0.259  0.189  0.100  0.154  0.053  0.050  0.137  0.148  0.088  0.025  0.028 -0.046 -0.020 -0.055 -0.015 -0.048 -0.051 -0.100 -0.137 -0.141 -0.247 -0.219 -0.232 -0.099  0.041  0.077  0.136 -0.177 -0.081  0.131  0.117  0.028  0.013  0.101  0.119  0.148  0.156  0.150  0.159  0.159 -0.035  0.215  0.156  0.152  0.260  0.313  0.260  0.223  0.214  0.323  0.271  0.247  0.147  0.038 -0.100 -0.140 -0.137 -0.261 -0.221 -0.306 -0.258 -0.263 -0.237 -0.257 -0.205 -0.208 -0.148 -0.023 -0.088 -0.104 -0.039  0.071  0.058  0.020  0.102  0.190  0.153  0.138  0.240  0.289  0.315  0.171  0.151  0.144  0.038 -0.055 -0.042 -0.117 -0.206 -0.215 -0.304 -0.220 -0.271 -0.219 -0.065 -0.215 -0.230 -0.192 -0.200 -0.151 -0.092 -0.163 -0.029 -0.017 -0.067 -0.006  0.101  0.223  0.083  0.139  0.252  0.275  0.200  0.238  0.354  0.280  0.227  0.096  0.010  0.011 -0.001 -0.058  0.005  0.093  0.078 -0.242 -0.143 -0.243 -0.271  0.058 -0.161 -0.022 -0.002  0.057  0.060 -0.033  0.040 -0.002  0.081 -0.022  0.044 -0.034 -0.013 -0.039 -0.017 -0.048 -0.018 -0.027 -0.011 -0.056 -0.072 -0.051 -0.073 -0.114 -0.058 -0.092 -0.079 -0.155 -0.111 -0.080 -0.158 -0.166 -0.138 -0.103 -0.155 -0.219 -0.118 -0.118 -0.057  0.005  0.011  0.066  0.112  0.097  0.117  0.002  0.086  0.123  0.054  0.048  0.058  0.044  0.027  0.059  0.010  0.001 -0.023 -0.040  0.024 -0.040 -0.062 -0.130 -0.149 -0.164 -0.200 -0.190 -0.217 -0.207 -0.227 -0.246 -0.243 -0.213 -0.222 -0.306 -0.250 -0.156 -0.230 -0.100 -0.101 -0.045 -0.029 -0.064 -0.076 -0.065 -0.030 -0.032 -0.084 -0.066 -0.075 -0.070 -0.084 -0.060 -0.079 -0.049 -0.031 -0.097 -0.097 -0.073 -0.059 -0.103 -0.070 -0.048 -0.056 -0.048 -0.040 -0.080  0.020 -0.037  0.013  0.066 -0.083 -0.246 -0.270 -0.210 -0.193 -0.071 -0.147 -0.112 -0.004  0.073 -0.003  0.012  0.085 -0.000 -0.049 -0.054 -0.090 -0.029 -0.006 -0.021 -0.111 -0.084 -0.061 -0.075 -0.096 -0.113 -0.098 -0.048 -0.087 -0.084 -0.092 -0.128 -0.074 -0.088 -0.062 -0.023  0.007  0.016  0.012 -0.003  0.013  0.033  0.004  0.064  0.032  0.049 -0.009 -0.015  0.056  0.019  0.113  0.059  0.046  0.033  0.063  0.059 -0.069  0.047  0.034  0.042  0.060  0.019 -0.057 -0.030 -0.035  0.002  0.025  0.024  0.005  0.003  0.043 -0.009 -0.153 -0.135 -0.061 -0.091 -0.030 -0.086 -0.069 -0.015 -0.059 -0.028 -0.015  0.022  0.034 -0.020  0.037 -0.036  0.009 -0.017 -0.018 -0.076 -0.088 -0.044 -0.040 -0.047 -0.079 -0.048 -0.096 -0.058 -0.155 -0.147 -0.091 -0.100 -0.139 -0.098 -0.218 -0.127 -0.150 -0.169 -0.102 -0.139 -0.180 -0.215 -0.179 -0.037 -0.011 -0.025 -0.112 -0.072 -0.083 -0.055 -0.046 -0.017 -0.012  0.016  0.086  0.077  0.103  0.115  0.157  0.142  0.033  0.077  0.085  0.091  0.116  0.147  0.142  0.188  0.106  0.073  0.052  0.001  0.033  0.055 -0.029  0.025  0.023  0.055  0.031  0.006 -0.043  0.002  0.058 -0.018 -0.116 -0.086 -0.195 -0.259 -0.262 -0.264 -0.118 -0.166 -0.309 -0.291 -0.311 -0.145 -0.111 -0.169 -0.172 -0.205 -0.125 -0.045 -0.094 -0.083 -0.115 -0.135 -0.126 -0.105 -0.005  0.020  0.056  0.006 -0.022 -0.019 -0.057 -0.135 -0.162 -0.067 -0.177 -0.141 -0.063 -0.087 -0.228 -0.149 -0.045 -0.139 -0.169 -0.047  0.016 -0.077 -0.066 -0.115 -0.111 -0.074 -0.033 -0.052 -0.090 -0.110 -0.075 -0.060 -0.056 -0.004  0.012  0.030  0.013  0.030  0.058  0.016  0.132  0.159  0.082  0.052  0.040  0.087  0.054  0.004 -0.018  0.042  0.051 -0.073  0.008 -0.010 -0.045 -0.043 -0.096 -0.105  0.005 -0.024 -0.023  0.015 -0.020 -0.035  0.016  0.037 -0.011  0.027 -0.005 -0.001  0.003  0.076  0.030  0.011 -0.001 -0.038 -0.016  0.043  0.013 -0.014  0.040  0.142  0.084 -0.011  0.039  0.054 -0.019 -0.076 -0.038 -0.007 -0.011 -0.053  0.005 -0.066 -0.044 -0.073 -0.123 -0.154 -0.125 -0.218 -0.111 -0.185 -0.166 -0.134 -0.105 -0.073 -0.076 -0.048 -0.024 -0.047 -0.043 -0.026  0.006 -0.017  0.026  0.110 -0.021  0.025  0.095  0.157  0.052  0.078  0.114  0.114  0.139  0.172  0.122  0.135  0.171  0.121  0.049  0.021  0.033 -0.029 -0.051 -0.124 -0.047  0.004 -0.044 -0.031 -0.056 -0.101 -0.114 -0.116 -0.104 -0.195 -0.103 -0.225 -0.181 -0.142 -0.172 -0.058 -0.036 -0.127 -0.087 -0.037 -0.094 -0.154 -0.106 -0.029 -0.050  0.009 -0.090  0.016  0.066  0.060
  0.151  0.196  0.292  0.366  0.374  0.359  0.373  0.224  0.219  0.124  0.080  0.078 -0.101 -0.163 -0.029 -0.009 -0.004  0.097  0.051 -0.081  0.161  0.153  0.095  0.160  0.283  0.171  0.078  0.285  0.300  0.208  0.264  0.331  0.407  0.330  0.242  0.193  0.217  0.164  0.155  0.225  0.154  0.316  0.146  0.151  0.349  0.395  0.362  0.606  0.771  0.552  0.375  0.394  0.313  0.226  0.124 -0.008 -0.075 -0.063 -0.134 -0.095 -0.125 -0.118 -0.181 -0.062 -0.018 -0.023  0.026  0.065  0.119  0.101  0.166  0.180  0.142  0.145  0.217  0.152  0.106  0.167  0.216  0.116  0.098  0.118  0.059  0.052  0.126  0.130  0.086  0.015  0.028 -0.049 -0.005 -0.031 -0.015 -0.032 -0.042 -0.046 -0.108 -0.170 -0.237 -0.219 -0.209 -0.152  0.043  0.113  0.089 -0.248 -0.017  0.109  0.184  0.069  0.016  0.072  0.083  0.092  0.121  0.112  0.131  0.129 -0.030  0.202  0.074  0.123  0.192  0.255  0.215  0.187  0.241  0.302  0.260  0.229  0.124  0.025 -0.103 -0.078 -0.077 -0.189 -0.128 -0.228 -0.161 -0.167 -0.176 -0.200 -0.147 -0.168 -0.125 -0.009 -0.070 -0.090 -0.037  0.083  0.053  0.010  0.073  0.181  0.134  0.099  0.193  0.262  0.274  0.153  0.142  0.141  0.015 -0.082 -0.050 -0.121 -0.194 -0.180 -0.258 -0.165 -0.215 -0.212 -0.116 -0.173 -0.202 -0.148 -0.170 -0.141 -0.095 -0.141 -0.027 -0.007 -0.035 -0.005  0.099  0.197  0.118  0.147  0.217  0.219  0.148  0.207  0.326  0.224  0.179  0.086  0.009 -0.000 -0.057 -0.112 -0.032  0.035 -0.001 -0.268 -0.189 -0.202 -0.328  0.039 -0.189 -0.046  0.024  0.073  0.083  0.013  0.043  0.037  0.053 -0.016  0.038 -0.050 -0.016 -0.080 -0.082 -0.096 -0.082 -0.087 -0.055 -0.087 -0.111 -0.054 -0.087 -0.137 -0.061 -0.073 -0.097 -0.135 -0.076 -0.064 -0.123 -0.127 -0.120 -0.177 -0.177 -0.264 -0.177 -0.161 -0.065 -0.045 -0.052  0.010  0.077  0.058  0.109 -0.008  0.090  0.103  0.049  0.019  0.053  0.069  0.040  0.048  0.042  0.001 -0.027 -0.054 -0.014 -0.071 -0.097 -0.157 -0.159 -0.166 -0.220 -0.196 -0.234 -0.230 -0.226 -0.243 -0.238 -0.187 -0.192 -0.289 -0.232 -0.174 -0.233 -0.113 -0.121 -0.053 -0.056 -0.107 -0.092 -0.069 -0.054 -0.052 -0.129 -0.104 -0.120 -0.116 -0.127 -0.082 -0.097 -0.081 -0.051 -0.134 -0.136 -0.141 -0.124 -0.132 -0.088 -0.108 -0.125 -0.114 -0.108 -0.133 -0.016 -0.059  0.007  0.072 -0.023 -0.272 -0.190 -0.181 -0.157 -0.071 -0.091 -0.029 -0.041  0.054 -0.045 -0.011  0.039 -0.056 -0.112 -0.135 -0.115 -0.080 -0.024 -0.066 -0.153 -0.152 -0.119 -0.146 -0.152 -0.183 -0.151 -0.084 -0.129 -0.112 -0.142 -0.162 -0.110 -0.134 -0.109 -0.047  0.028  0.044  0.028  0.023  0.060  0.050  0.032  0.088  0.063  0.086  0.017 -0.010  0.082  0.075  0.121  0.071  0.124  0.054  0.070  0.094 -0.064  0.065  0.055  0.059  0.065  0.029 -0.007  0.000 -0.024 -0.005  0.060  0.034 -0.000 -0.003  0.057  0.012 -0.191 -0.143 -0.129 -0.155 -0.054 -0.111 -0.091 -0.030 -0.077 -0.026 -0.015  0.041  0.055  0.023  0.059 -0.004  0.018 -0.021 -0.024 -0.097 -0.115 -0.082 -0.050 -0.070 -0.117 -0.075 -0.081 -0.080 -0.174 -0.183 -0.113 -0.113 -0.172 -0.099 -0.211 -0.136 -0.133 -0.178 -0.124 -0.153 -0.181 -0.216 -0.176 -0.036 -0.030 -0.043 -0.133 -0.091 -0.106 -0.087 -0.064 -0.048 -0.019 -0.005  0.051  0.060  0.121  0.188  0.222  0.204  0.103  0.164  0.181  0.169  0.201  0.201  0.178  0.210  0.073  0.042  0.032 -0.030  0.007  0.027 -0.040  0.006  0.002  0.029  0.013 -0.019 -0.081 -0.034  0.002 -0.058 -0.148 -0.130 -0.229 -0.270 -0.254 -0.223 -0.095 -0.134 -0.278 -0.270 -0.246 -0.107 -0.049 -0.064 -0.060 -0.127 -0.078 -0.024 -0.049 -0.060 -0.074 -0.109 -0.078 -0.060  0.022  0.076  0.087  0.014 -0.001 -0.014 -0.059 -0.121 -0.103 -0.067 -0.165 -0.112 -0.044 -0.083 -0.201 -0.105 -0.027 -0.136 -0.132 -0.022  0.046 -0.019  0.010 -0.065 -0.096 -0.110 -0.090 -0.076 -0.081 -0.066 -0.039 -0.028 -0.008  0.040  0.039  0.053  0.028  0.067  0.114  0.052  0.121  0.132  0.070  0.027  0.026  0.114  0.078  0.026  0.018  0.066  0.073 -0.035  0.050  0.018 -0.022 -0.014 -0.075 -0.037  0.028  0.022  0.021  0.072  0.038 -0.007  0.035  0.032  0.000  0.033 -0.012 -0.008  0.021  0.039  0.033  0.031  0.012 -0.018  0.001  0.044  0.025 -0.003  0.012  0.159  0.060 -0.001 -0.003 -0.014  0.005 -0.030 -0.013 -0.002 -0.009 -0.057 -0.001 -0.047 -0.036 -0.052 -0.092 -0.088 -0.087 -0.150 -0.072 -0.128 -0.117 -0.068 -0.055 -0.052 -0.022 -0.009 -0.001 -0.021 -0.017 -0.006 -0.003 -0.013  0.028  0.074 -0.040  0.011  0.057  0.098  0.005  0.021  0.018  0.064  0.093  0.113  0.073  0.127  0.118  0.071 -0.001 -0.023  0.005 -0.054 -0.022 -0.115 -0.048  0.039  0.017  0.025  0.002 -0.073 -0.070 -0.068 -0.075 -0.118 -0.055 -0.165 -0.092 -0.070 -0.080 -0.032 -0.043 -0.110 -0.125 -0.080 -0.103 -0.189 -0.140 -0.033 -0.037  0.038 -0.059  0.049  0.073  0.043
  0.237  0.298  0.366  0.445  0.347  0.366  0.364  0.218  0.175  0.033 -0.014 -0.017 -0.200 -0.204 -0.085 -0.048 -0.041  0.017  0.052 -0.040  0.166  0.163  0.148  0.219  0.299  0.237  0.206  0.385  0.319  0.319  0.373  0.442  0.438  0.356  0.171  0.134  0.122  0.031  0.080  0.076  0.067  0.226  0.093  0.124  0.218  0.240  0.352  0.483  0.552  0.708  0.518  0.506  0.385  0.314  0.130 -0.009 -0.068 -0.071 -0.189 -0.184 -0.202 -0.158 -0.241 -0.154 -0.106 -0.122 -0.102 -0.047 -0.004 -0.003  0.033  0.115  0.025  0.045  0.109  0.052  0.010  0.075  0.150  0.030 -0.002  0.076  0.002 -0.003  0.079  0.036 -0.005 -0.094 -0.084 -0.162 -0.121 -0.142 -0.073 -0.106 -0.127 -0.091 -0.179 -0.096 -0.091 -0.164 -0.106 -0.166 -0.078 -0.018 -0.022 -0.314 -0.042 -0.033  0.098 -0.010 -0.080 -0.062 -0.047  0.003  0.022  0.031  0.073  0.075 -0.081  0.133  0.100  0.157  0.209  0.230  0.218  0.226  0.244  0.305  0.276  0.255  0.171  0.022 -0.090 -0.112 -0.105 -0.199 -0.160 -0.246 -0.206 -0.216 -0.233 -0.233 -0.179 -0.193 -0.181 -0.085 -0.133 -0.119 -0.087  0.027  0.045 -0.010  0.014  0.158  0.138  0.057  0.167  0.260  0.285  0.155  0.185  0.194  0.080 -0.045 -0.044 -0.090 -0.174 -0.195 -0.263 -0.172 -0.222 -0.224 -0.141 -0.129 -0.125 -0.086 -0.102 -0.050 -0.093 -0.041  0.053  0.076  0.100  0.061  0.176  0.316  0.174  0.238  0.325  0.344  0.271  0.301  0.424  0.328  0.269  0.183  0.095  0.086 -0.002 -0.075  0.043  0.083  0.016 -0.264 -0.302 -0.269 -0.310  0.127 -0.079  0.100  0.154  0.183  0.121  0.080  0.043  0.016  0.046  0.026  0.041 -0.047 -0.016 -0.098 -0.135 -0.154 -0.145 -0.180 -0.134 -0.165 -0.155 -0.103 -0.106 -0.157 -0.098 -0.173 -0.154 -0.224 -0.176 -0.156 -0.205 -0.181 -0.171 -0.108 -0.194 -0.230 -0.127 -0.120 -0.047 -0.003  0.013  0.055  0.098  0.101  0.169  0.050  0.105  0.104  0.050  0.036  0.081  0.063  0.054  0.060  0.069  0.042  0.050  0.010  0.057 -0.033 -0.035 -0.085 -0.143 -0.120 -0.172 -0.160 -0.166 -0.176 -0.158 -0.149 -0.173 -0.082 -0.122 -0.207 -0.187 -0.134 -0.242 -0.133 -0.162 -0.092 -0.105 -0.130 -0.118 -0.073 -0.080 -0.067 -0.124 -0.100 -0.107 -0.103 -0.112 -0.073 -0.087 -0.075 -0.069 -0.122 -0.139 -0.195 -0.202 -0.132 -0.138 -0.180 -0.187 -0.158 -0.154 -0.134 -0.036 -0.079  0.009  0.024 -0.106 -0.252 -0.242 -0.149 -0.136 -0.032 -0.127 -0.120  0.007  0.056 -0.021 -0.008  0.021 -0.099 -0.127 -0.167 -0.174 -0.060 -0.037 -0.108 -0.182 -0.177 -0.141 -0.161 -0.147 -0.190 -0.129 -0.097 -0.134 -0.145 -0.137 -0.155 -0.089 -0.081 -0.089 -0.051  0.017 -0.002 -0.036 -0.031  0.018  0.004 -0.038  0.048  0.042  0.026 -0.010 -0.020  0.045  0.060  0.057 -0.008  0.049 -0.044  0.006 -0.028 -0.125 -0.001 -0.035 -0.022 -0.006 -0.061 -0.078 -0.048 -0.051 -0.040  0.035 -0.008 -0.037 -0.021  0.036 -0.015 -0.251 -0.121 -0.168 -0.176 -0.049 -0.049 -0.029  0.023 -0.045 -0.021 -0.017  0.053  0.031  0.001  0.047  0.034  0.017 -0.038 -0.019 -0.077 -0.108 -0.075 -0.018 -0.027 -0.090 -0.041 -0.036 -0.077 -0.187 -0.170 -0.145 -0.136 -0.233 -0.196 -0.251 -0.137 -0.087 -0.097 -0.001 -0.038 -0.046 -0.105 -0.033  0.089  0.090  0.032 -0.054  0.007 -0.043  0.032 -0.007  0.027  0.009  0.019  0.046  0.021  0.073  0.121  0.139  0.151  0.088  0.116  0.134  0.121  0.154  0.133  0.082  0.117 -0.038 -0.056 -0.038 -0.088 -0.038 -0.012 -0.093 -0.027 -0.008 -0.033 -0.012 -0.022 -0.041 -0.037 -0.022 -0.041 -0.115 -0.153 -0.215 -0.255 -0.188 -0.248 -0.048 -0.124 -0.253 -0.276 -0.235 -0.038  0.006 -0.019 -0.017 -0.067  0.001 -0.005 -0.010  0.007 -0.013 -0.054  0.008  0.012  0.080  0.125  0.154  0.064  0.082  0.048  0.026 -0.010  0.015  0.063 -0.026 -0.018  0.081  0.070 -0.048  0.008  0.109  0.019  0.030  0.107  0.161  0.150  0.157  0.095 -0.003 -0.037  0.007 -0.031 -0.037  0.023  0.023  0.025  0.056  0.085  0.061  0.079  0.064  0.122  0.207  0.122  0.131  0.128  0.118  0.061  0.097  0.161  0.125  0.075  0.071  0.081  0.097  0.031  0.076  0.059  0.048  0.049  0.027  0.049  0.035  0.079  0.075  0.137  0.091  0.036  0.096  0.079  0.041  0.088  0.028  0.031  0.066  0.089  0.044  0.040  0.028  0.016  0.019  0.043  0.024  0.024  0.026  0.116  0.077  0.057 -0.032 -0.080  0.063  0.026  0.093  0.033  0.013 -0.023  0.048 -0.015 -0.032 -0.034 -0.034 -0.039 -0.050 -0.074 -0.020 -0.082 -0.088 -0.059 -0.071 -0.061 -0.017  0.002  0.004 -0.001 -0.005 -0.011 -0.026 -0.014  0.010  0.054  0.001 -0.039  0.005  0.058 -0.024 -0.053 -0.073  0.031  0.034  0.065  0.049  0.124  0.061  0.005 -0.058 -0.064 -0.025 -0.061 -0.052 -0.132 -0.070  0.052 -0.011 -0.006 -0.010 -0.048 -0.050 -0.038 -0.041 -0.094 -0.082 -0.160 -0.115 -0.080 -0.060 -0.040 -0.081 -0.138 -0.167 -0.102 -0.117 -0.185 -0.140 -0.006 -0.026  0.035 -0.030  0.046  0.074  0.065
  0.105  0.247  0.374  0.482  0.409  0.374  0.278  0.265  0.194  0.082  0.057 -0.071 -0.227 -0.221 -0.139 -0.033 -0.057  0.037  0.023 -0.113  0.175  0.178  0.078  0.151  0.244  0.177  0.120  0.363  0.327  0.247  0.384  0.449  0.460  0.348  0.157  0.170  0.134  0.080  0.095  0.044  0.041  0.150  0.147  0.166  0.137  0.136  0.239  0.365  0.375  0.518  0.827  0.517  0.305  0.351  0.129 -0.026 -0.028 -0.083 -0.185 -0.173 -0.136 -0.089 -0.200 -0.101 -0.061 -0.065 -0.085 -0.033  0.006  0.001  0.016  0.118  0.033  0.031  0.093  0.072  0.023  0.076  0.152  0.069  0.033  0.142  0.034  0.024  0.105  0.089  0.011 -0.097 -0.014 -0.136 -0.110 -0.098 -0.070 -0.076 -0.044 -0.103 -0.181 -0.150 -0.242 -0.254 -0.060 -0.085  0.117  0.060  0.022 -0.404 -0.027 -0.028  0.265  0.120  0.050  0.050  0.025  0.115  0.082  0.153  0.169  0.142  0.025  0.109  0.105  0.128  0.167  0.150  0.183  0.175  0.123  0.185  0.255  0.273  0.219  0.052 -0.123 -0.107 -0.121 -0.178 -0.179 -0.266 -0.203 -0.204 -0.196 -0.116 -0.168 -0.139 -0.134 -0.034 -0.110 -0.107 -0.058  0.032  0.076  0.015  0.043  0.145  0.147  0.077  0.128  0.201  0.198  0.114  0.230  0.207  0.083 -0.024 -0.005 -0.131 -0.158 -0.137 -0.257 -0.164 -0.222 -0.246 -0.165 -0.162 -0.162 -0.083 -0.125 -0.104 -0.062 -0.045  0.003  0.027  0.039  0.010  0.130  0.272  0.113  0.190  0.315  0.308  0.251  0.279  0.410  0.291  0.226  0.179  0.106  0.032  0.045 -0.139 -0.073  0.087 -0.018 -0.100 -0.280 -0.230 -0.300  0.146  0.005  0.031  0.036  0.072  0.009 -0.048 -0.057 -0.144  0.007  0.030 -0.017 -0.163 -0.098 -0.137 -0.144 -0.193 -0.162 -0.227 -0.218 -0.207 -0.242 -0.155 -0.146 -0.162 -0.135 -0.292 -0.220 -0.322 -0.283 -0.267 -0.305 -0.271 -0.223 -0.067 -0.221 -0.201 -0.071 -0.065 -0.027  0.077  0.031  0.143  0.213  0.223  0.266  0.099  0.187  0.154  0.109  0.113  0.148  0.122  0.125  0.130  0.133  0.109  0.047  0.028  0.016 -0.010 -0.062 -0.081 -0.131 -0.119 -0.160 -0.142 -0.156 -0.160 -0.131 -0.145 -0.168 -0.098 -0.144 -0.232 -0.213 -0.133 -0.277 -0.123 -0.178 -0.097 -0.110 -0.096 -0.102 -0.096 -0.095 -0.060 -0.111 -0.093 -0.088 -0.081 -0.081 -0.066 -0.090 -0.031 -0.037 -0.082 -0.101 -0.183 -0.116  0.034 -0.026 -0.141 -0.181 -0.169 -0.157 -0.195 -0.104 -0.149 -0.035 -0.015 -0.143 -0.197 -0.205 -0.061 -0.042  0.030 -0.113 -0.170  0.076  0.045 -0.010 -0.060  0.008 -0.107 -0.157 -0.178 -0.187 -0.047 -0.157 -0.208 -0.186 -0.136 -0.134 -0.138 -0.109 -0.154 -0.098 -0.076 -0.106 -0.169 -0.113 -0.136 -0.066 -0.054 -0.037 -0.007  0.048  0.038  0.003  0.011  0.032  0.043 -0.019  0.021  0.055  0.053  0.053  0.032  0.051  0.101  0.039 -0.010  0.080 -0.042  0.015 -0.002 -0.115  0.001 -0.024 -0.009  0.019 -0.057 -0.082 -0.049 -0.026 -0.022  0.056  0.025  0.005  0.014  0.067 -0.012 -0.209 -0.288 -0.182 -0.216  0.010 -0.014  0.022  0.045 -0.046 -0.014 -0.017  0.041  0.045  0.022  0.065  0.103  0.084  0.016  0.015 -0.047 -0.086 -0.071 -0.015  0.015 -0.096 -0.073 -0.066 -0.060 -0.203 -0.120 -0.152 -0.205 -0.269 -0.226 -0.328 -0.152 -0.103 -0.100  0.024 -0.015 -0.006 -0.094 -0.020  0.100  0.111  0.015 -0.088  0.025 -0.033  0.077  0.018  0.049  0.036  0.041  0.110  0.063  0.131  0.100  0.182  0.114  0.039  0.052  0.066  0.101  0.114  0.140  0.104  0.085 -0.021 -0.056 -0.029 -0.079 -0.015  0.035 -0.091 -0.030  0.088  0.028  0.016  0.056  0.057 -0.007  0.020 -0.002 -0.057 -0.149 -0.201 -0.291 -0.202 -0.258 -0.138 -0.197 -0.241 -0.250 -0.258 -0.098 -0.068 -0.113 -0.082 -0.169 -0.148 -0.108 -0.063 -0.042 -0.054 -0.073 -0.032 -0.057 -0.003  0.067  0.109  0.053  0.041  0.004  0.006 -0.038 -0.020  0.100 -0.001 -0.002  0.088  0.121 -0.011  0.035  0.106  0.028  0.024  0.078  0.091  0.110  0.159  0.047  0.003 -0.040 -0.012 -0.030 -0.040  0.008 -0.021 -0.012 -0.030  0.006 -0.055 -0.024  0.028  0.084  0.233  0.141  0.202  0.116  0.149  0.045  0.104  0.177  0.079  0.043  0.056  0.056  0.093  0.039  0.061  0.041  0.035  0.048  0.030  0.018  0.047  0.064  0.022  0.058  0.030 -0.051  0.031 -0.022  0.004  0.013 -0.063 -0.014  0.066  0.055 -0.005 -0.019 -0.058 -0.043 -0.013 -0.035 -0.083 -0.030 -0.027  0.032 -0.035 -0.019 -0.045 -0.094  0.040  0.060  0.042 -0.022  0.021 -0.012  0.020 -0.035 -0.050 -0.014 -0.055 -0.033 -0.050 -0.108 -0.045 -0.120 -0.092 -0.057 -0.013  0.013 -0.007  0.006  0.017  0.050  0.012  0.005  0.044  0.015  0.002  0.112  0.113 -0.032  0.018  0.092  0.017 -0.027 -0.093  0.017  0.023  0.144  0.105  0.210  0.148  0.073  0.062  0.031 -0.004 -0.033  0.000 -0.019 -0.046  0.001  0.093  0.018 -0.008 -0.053 -0.054 -0.001 -0.062 -0.111 -0.100 -0.199 -0.071  0.002 -0.070 -0.054 -0.031 -0.014 -0.022  0.021  0.003 -0.052 -0.027  0.031 -0.005  0.062 -0.140 -0.078  0.038  0.059
  0.286  0.345  0.451  0.530  0.416  0.458  0.389  0.262  0.168  0.001 -0.067 -0.072 -0.269 -0.260 -0.149 -0.052 -0.058 -0.018  0.062 -0.036  0.179  0.193  0.204  0.270  0.360  0.312  0.272  0.490  0.391  0.390  0.471  0.548  0.520  0.439  0.222  0.147  0.113 -0.044  0.015 -0.006  0.008  0.107 -0.006  0.028  0.111  0.101  0.212  0.387  0.394  0.506  0.517  0.676  0.442  0.378  0.144  0.004 -0.078 -0.080 -0.231 -0.250 -0.285 -0.235 -0.333 -0.253 -0.183 -0.168 -0.169 -0.121 -0.073 -0.069 -0.015  0.069 -0.043 -0.060 -0.001 -0.001 -0.071 -0.027  0.072 -0.017 -0.102 -0.019 -0.086 -0.105 -0.010 -0.057 -0.085 -0.154 -0.142 -0.190 -0.175 -0.181 -0.071 -0.125 -0.151 -0.143 -0.171 -0.144 -0.200 -0.250 -0.218 -0.197 -0.055  0.009  0.081 -0.274 -0.118 -0.024  0.029 -0.076 -0.123 -0.068 -0.075 -0.001 -0.036  0.003 -0.009  0.029 -0.197  0.066  0.096  0.107  0.143  0.177  0.198  0.200  0.229  0.302  0.339  0.331  0.270  0.088 -0.012 -0.099 -0.118 -0.197 -0.180 -0.236 -0.233 -0.280 -0.287 -0.300 -0.202 -0.219 -0.211 -0.131 -0.136 -0.127 -0.118  0.002  0.068 -0.029 -0.016  0.146  0.153  0.053  0.110  0.251  0.314  0.205  0.270  0.250  0.191  0.028  0.010 -0.023 -0.139 -0.141 -0.211 -0.140 -0.191 -0.137  0.026 -0.075 -0.105 -0.015 -0.014  0.015  0.020  0.051  0.161  0.179  0.145  0.159  0.275  0.446  0.286  0.357  0.427  0.489  0.419  0.389  0.524  0.444  0.373  0.264  0.154  0.129  0.077  0.006  0.121  0.171  0.111 -0.259 -0.277 -0.303 -0.276  0.153 -0.062  0.140  0.168  0.208  0.156  0.054  0.020  0.027  0.044  0.044  0.058 -0.046 -0.004 -0.082 -0.089 -0.160 -0.124 -0.166 -0.116 -0.156 -0.129 -0.094 -0.108 -0.122 -0.094 -0.180 -0.145 -0.215 -0.198 -0.178 -0.216 -0.196 -0.181 -0.094 -0.166 -0.177 -0.056 -0.050 -0.008  0.060  0.077  0.141  0.154  0.146  0.172  0.105  0.147  0.155  0.091  0.061  0.131  0.098  0.089  0.117  0.102  0.064  0.116  0.055  0.134  0.041  0.035 -0.024 -0.113 -0.053 -0.111 -0.086 -0.118 -0.118 -0.095 -0.087 -0.131 -0.049 -0.127 -0.181 -0.173 -0.078 -0.203 -0.117 -0.127 -0.092 -0.113 -0.142 -0.137 -0.119 -0.114 -0.103 -0.153 -0.146 -0.155 -0.139 -0.137 -0.111 -0.129 -0.112 -0.129 -0.156 -0.168 -0.195 -0.213 -0.170 -0.169 -0.183 -0.171 -0.131 -0.107 -0.117 -0.010 -0.051  0.051  0.092 -0.103 -0.239 -0.271 -0.186 -0.183 -0.059 -0.146 -0.119  0.017  0.129  0.041  0.036  0.071 -0.036 -0.079 -0.106 -0.141 -0.027 -0.023 -0.069 -0.178 -0.176 -0.155 -0.166 -0.130 -0.183 -0.156 -0.092 -0.137 -0.156 -0.155 -0.173 -0.125 -0.100 -0.085 -0.066 -0.018 -0.032 -0.060 -0.064 -0.039 -0.042 -0.090 -0.016 -0.025 -0.048 -0.065 -0.068 -0.038 -0.025 -0.005 -0.068 -0.022 -0.132 -0.066 -0.072 -0.199 -0.077 -0.101 -0.088 -0.071 -0.123 -0.110 -0.080 -0.073 -0.051 -0.026 -0.037 -0.045 -0.059 -0.013 -0.061 -0.284 -0.183 -0.113 -0.137 -0.078 -0.109 -0.082 -0.038 -0.122 -0.077 -0.088 -0.022 -0.047 -0.103 -0.043 -0.050 -0.044 -0.075 -0.080 -0.131 -0.152 -0.095 -0.062 -0.064 -0.106 -0.059 -0.067 -0.097 -0.196 -0.151 -0.133 -0.124 -0.208 -0.172 -0.230 -0.067 -0.048 -0.049  0.074  0.049  0.023 -0.066 -0.002  0.139  0.137  0.085  0.004  0.085  0.026  0.132  0.064  0.096  0.040  0.048  0.089  0.052  0.088  0.100  0.107  0.100 -0.002  0.038  0.043  0.055  0.095  0.113  0.063  0.106 -0.007 -0.043 -0.026 -0.052 -0.007  0.002 -0.073  0.008  0.025 -0.021  0.016  0.032  0.021 -0.009  0.035 -0.015 -0.074 -0.108 -0.148 -0.209 -0.148 -0.262 -0.031 -0.129 -0.248 -0.256 -0.253  0.013  0.027  0.021 -0.009 -0.042  0.021  0.018 -0.010  0.006 -0.008 -0.037  0.013 -0.008  0.087  0.121  0.153  0.079  0.107  0.076  0.069  0.039  0.028  0.131  0.014 -0.003  0.121  0.134 -0.033  0.011  0.139  0.043  0.025  0.117  0.203  0.156  0.115  0.049 -0.016 -0.021 -0.003 -0.070 -0.056  0.021  0.024  0.048  0.038  0.095  0.074  0.102  0.073  0.128  0.185  0.115  0.156  0.161  0.154  0.104  0.173  0.171  0.149  0.104  0.103  0.100  0.126  0.069  0.091  0.086  0.088  0.089  0.053  0.057  0.028  0.073  0.081  0.108  0.084  0.031  0.108  0.094  0.047  0.093  0.027  0.038  0.061  0.128  0.070  0.047  0.035  0.009  0.014  0.051  0.029  0.023  0.014  0.138  0.108  0.056 -0.001 -0.032  0.032 -0.004  0.056  0.021  0.029  0.013  0.060 -0.032 -0.033 -0.024 -0.029 -0.037 -0.041 -0.093 -0.038 -0.099 -0.089 -0.068 -0.066 -0.039 -0.025 -0.019  0.009  0.006  0.008  0.006  0.020  0.007  0.017  0.092  0.007 -0.026  0.028  0.096  0.000 -0.015 -0.012  0.066  0.072  0.113  0.069  0.140  0.097  0.044 -0.013 -0.032 -0.004 -0.038 -0.041 -0.100 -0.024  0.032 -0.016 -0.004 -0.027 -0.039 -0.056 -0.033 -0.092 -0.137 -0.088 -0.178 -0.130 -0.095 -0.094 -0.003 -0.069 -0.107 -0.170 -0.104 -0.104 -0.183 -0.168 -0.030  0.034 -0.046 -0.094 -0.036  0.018  0.031
  0.208  0.217  0.290  0.351  0.312  0.355  0.391  0.232  0.211  0.105  0.050  0.054 -0.088 -0.121 -0.019  0.006  0.023  0.071  0.085  0.016  0.167  0.154  0.140  0.209  0.274  0.205  0.160  0.331  0.246  0.245  0.296  0.352  0.358  0.315  0.222  0.171  0.180  0.099  0.097  0.111  0.095  0.191  0.078  0.075  0.165  0.169  0.210  0.319  0.313  0.385  0.305  0.442  0.464  0.291  0.196  0.058 -0.005 -0.010 -0.110 -0.134 -0.177 -0.166 -0.202 -0.124 -0.051 -0.035 -0.025  0.022  0.076  0.034  0.088  0.121  0.083  0.056  0.106  0.097  0.039  0.071  0.140  0.066 -0.003  0.049 -0.017 -0.024  0.048  0.018 -0.023 -0.068 -0.066 -0.105 -0.075 -0.067 -0.021 -0.069 -0.067 -0.056 -0.071 -0.098 -0.147 -0.168 -0.194 -0.116 -0.031  0.007  0.059 -0.154 -0.107  0.036 -0.003 -0.055 -0.071 -0.033 -0.019  0.009  0.004  0.027  0.046  0.061 -0.102  0.128  0.129  0.144  0.196  0.217  0.230  0.232  0.250  0.322  0.293  0.347  0.274  0.144  0.047 -0.025 -0.042 -0.113 -0.106 -0.158 -0.151 -0.172 -0.167 -0.205 -0.110 -0.112 -0.100 -0.008 -0.006 -0.041 -0.003  0.090  0.135  0.052  0.077  0.193  0.168  0.101  0.180  0.280  0.331  0.196  0.230  0.195  0.149  0.029  0.032 -0.013 -0.082 -0.101 -0.152 -0.096 -0.137 -0.117  0.013 -0.069 -0.082 -0.044 -0.040  0.005 -0.006 -0.007  0.124  0.124  0.075  0.090  0.206  0.298  0.182  0.241  0.296  0.329  0.272  0.269  0.365  0.308  0.255  0.169  0.092  0.096  0.043  0.029  0.086  0.122  0.095 -0.202 -0.139 -0.206 -0.191  0.049 -0.098  0.064  0.092  0.102  0.080 -0.018 -0.028 -0.002  0.012 -0.056 -0.013 -0.073 -0.039 -0.066 -0.053 -0.066 -0.052 -0.058 -0.030 -0.070 -0.057 -0.048 -0.054 -0.086 -0.050 -0.098 -0.081 -0.149 -0.128 -0.097 -0.156 -0.149 -0.141 -0.087 -0.132 -0.171 -0.072 -0.066 -0.034  0.008  0.013  0.058  0.074  0.056  0.095  0.022  0.080  0.104  0.054  0.031  0.070  0.039  0.035  0.061  0.026  0.010  0.025 -0.014  0.043 -0.010 -0.024 -0.068 -0.124 -0.090 -0.130 -0.109 -0.128 -0.131 -0.126 -0.153 -0.162 -0.116 -0.158 -0.192 -0.153 -0.105 -0.150 -0.077 -0.073 -0.046 -0.061 -0.094 -0.081 -0.071 -0.055 -0.060 -0.104 -0.109 -0.116 -0.112 -0.105 -0.086 -0.115 -0.103 -0.110 -0.143 -0.136 -0.121 -0.116 -0.142 -0.118 -0.104 -0.095 -0.081 -0.077 -0.089 -0.020 -0.061 -0.001  0.067 -0.073 -0.168 -0.206 -0.157 -0.151 -0.055 -0.107 -0.081 -0.005  0.071  0.000 -0.022  0.021 -0.036 -0.077 -0.080 -0.106 -0.031 -0.018 -0.037 -0.124 -0.117 -0.093 -0.109 -0.095 -0.131 -0.116 -0.060 -0.098 -0.101 -0.117 -0.145 -0.090 -0.064 -0.075 -0.050 -0.033 -0.043 -0.054 -0.052 -0.054 -0.044 -0.070 -0.034 -0.058 -0.051 -0.083 -0.082 -0.049 -0.075 -0.011 -0.046 -0.029 -0.083 -0.048 -0.047 -0.144 -0.046 -0.064 -0.047 -0.029 -0.067 -0.065 -0.048 -0.050 -0.034 -0.027 -0.028 -0.010 -0.027 -0.009 -0.031 -0.153 -0.058 -0.013 -0.041 -0.048 -0.090 -0.081 -0.036 -0.097 -0.074 -0.076 -0.024 -0.025 -0.080 -0.047 -0.103 -0.066 -0.067 -0.096 -0.133 -0.136 -0.104 -0.089 -0.087 -0.099 -0.085 -0.091 -0.086 -0.157 -0.132 -0.085 -0.061 -0.112 -0.089 -0.153 -0.066 -0.078 -0.102 -0.038 -0.061 -0.105 -0.139 -0.117 -0.003 -0.007 -0.032 -0.074 -0.022 -0.041  0.004 -0.005  0.003 -0.004  0.015  0.053  0.028  0.061  0.087  0.086  0.098  0.019  0.063  0.058  0.055  0.079  0.084  0.067  0.118  0.043  0.009  0.015 -0.020  0.006  0.018 -0.027  0.010  0.009 -0.006  0.010  0.001 -0.018  0.004  0.010 -0.013 -0.068 -0.075 -0.133 -0.162 -0.156 -0.168 -0.020 -0.087 -0.211 -0.242 -0.237 -0.058 -0.021 -0.034 -0.043 -0.064 -0.008  0.016 -0.020 -0.021 -0.041 -0.052 -0.020 -0.029  0.037  0.054  0.065  0.022  0.045  0.030  0.009 -0.012 -0.053 -0.001 -0.088 -0.073 -0.002 -0.025 -0.149 -0.094  0.009 -0.084 -0.099 -0.003  0.055 -0.006 -0.004 -0.054 -0.090 -0.059 -0.044 -0.088 -0.080 -0.035 -0.005  0.007  0.012  0.045  0.054  0.072  0.052  0.066  0.085  0.061  0.092  0.117  0.083  0.051  0.064  0.078  0.065  0.029  0.017  0.034  0.035 -0.035  0.018  0.004 -0.005 -0.021 -0.035 -0.029 -0.004  0.022  0.034  0.072  0.034  0.016  0.081  0.065  0.018  0.081  0.050  0.059  0.058  0.100  0.057  0.047  0.027 -0.002  0.008  0.052  0.040  0.026  0.045  0.141  0.098  0.032  0.034  0.031 -0.002 -0.044 -0.007  0.013 -0.004 -0.015  0.009 -0.036 -0.027 -0.042 -0.057 -0.080 -0.068 -0.124 -0.050 -0.096 -0.085 -0.057 -0.060 -0.039 -0.026 -0.005  0.002 -0.020 -0.012 -0.000 -0.009 -0.016  0.016  0.058 -0.038  0.002  0.046  0.077  0.010  0.034  0.041  0.061  0.075  0.087  0.064  0.071  0.072  0.037 -0.027 -0.035 -0.012 -0.049 -0.068 -0.118 -0.064  0.015 -0.070 -0.038 -0.048 -0.079 -0.081 -0.080 -0.059 -0.127 -0.054 -0.140 -0.102 -0.101 -0.079  0.009 -0.038 -0.109 -0.134 -0.078 -0.081 -0.141 -0.128 -0.035 -0.006 -0.051 -0.055 -0.005 -0.004  0.026
  0.224  0.258  0.346  0.375  0.303  0.352  0.324  0.305  0.203  0.120  0.050  0.038 -0.105 -0.085  0.011  0.065  0.074  0.099  0.152  0.090  0.257  0.224  0.240  0.286  0.328  0.273  0.241  0.413  0.310  0.326  0.385  0.418  0.388  0.356  0.216  0.193  0.149  0.076  0.084  0.040  0.045  0.114  0.061  0.045  0.065  0.083  0.158  0.240  0.226  0.314  0.351  0.378  0.291  0.481  0.235  0.143  0.054  0.050 -0.090 -0.123 -0.144 -0.148 -0.209 -0.150 -0.076 -0.041 -0.076 -0.023  0.016 -0.017  0.011  0.082  0.008 -0.018  0.017  0.031 -0.048 -0.037  0.048 -0.028 -0.131 -0.081 -0.120 -0.144 -0.078 -0.114 -0.106 -0.166 -0.150 -0.178 -0.157 -0.137 -0.071 -0.100 -0.130 -0.090 -0.112 -0.136 -0.186 -0.232 -0.206 -0.148 -0.022 -0.013  0.057 -0.169 -0.147 -0.040 -0.025 -0.093 -0.123 -0.091 -0.076 -0.037 -0.065 -0.054 -0.067 -0.046 -0.179 -0.032  0.029  0.072  0.087  0.110  0.150  0.157  0.143  0.208  0.235  0.267  0.304  0.171  0.129  0.033  0.002 -0.048 -0.081 -0.132 -0.133 -0.148 -0.165 -0.160 -0.090 -0.082 -0.097 -0.020 -0.003 -0.046 -0.032  0.059  0.113  0.007  0.006  0.131  0.112  0.022  0.069  0.132  0.198  0.137  0.204  0.195  0.200  0.062  0.082  0.063 -0.040  0.001 -0.071 -0.014 -0.062 -0.037  0.122  0.045 -0.004  0.061  0.083  0.126  0.096  0.124  0.241  0.228  0.149  0.166  0.273  0.375  0.214  0.297  0.354  0.379  0.309  0.265  0.352  0.314  0.292  0.227  0.160  0.155  0.129  0.079  0.121  0.183  0.130 -0.107 -0.165 -0.179 -0.176  0.095  0.019  0.131  0.156  0.163  0.118 -0.003 -0.062 -0.045 -0.026  0.002  0.009 -0.077 -0.028 -0.081 -0.085 -0.124 -0.104 -0.134 -0.101 -0.113 -0.087 -0.082 -0.095 -0.090 -0.100 -0.183 -0.145 -0.189 -0.167 -0.175 -0.216 -0.149 -0.157 -0.052 -0.119 -0.104 -0.044 -0.041 -0.007  0.029  0.055  0.087  0.082  0.064  0.066  0.066  0.098  0.121  0.085  0.060  0.116  0.073  0.086  0.111  0.063  0.041  0.063  0.024  0.096  0.014  0.028  0.000 -0.077 -0.008 -0.053 -0.037 -0.076 -0.063 -0.049 -0.046 -0.057 -0.042 -0.079 -0.096 -0.121 -0.048 -0.131 -0.073 -0.107 -0.108 -0.119 -0.144 -0.112 -0.099 -0.119 -0.092 -0.141 -0.153 -0.150 -0.146 -0.148 -0.129 -0.151 -0.133 -0.154 -0.160 -0.155 -0.162 -0.155 -0.104 -0.104 -0.132 -0.130 -0.099 -0.098 -0.108 -0.020 -0.060  0.006  0.041 -0.127 -0.106 -0.193 -0.101 -0.102 -0.041 -0.143 -0.158  0.012  0.029  0.016  0.020  0.060 -0.034 -0.088 -0.083 -0.128 -0.020 -0.065 -0.091 -0.133 -0.135 -0.135 -0.148 -0.119 -0.147 -0.141 -0.072 -0.127 -0.160 -0.128 -0.146 -0.117 -0.079 -0.072 -0.076 -0.052 -0.065 -0.084 -0.068 -0.082 -0.069 -0.118 -0.082 -0.084 -0.090 -0.092 -0.112 -0.122 -0.110 -0.063 -0.109 -0.064 -0.158 -0.109 -0.105 -0.194 -0.098 -0.119 -0.094 -0.087 -0.139 -0.098 -0.104 -0.076 -0.050 -0.065 -0.069 -0.029 -0.052 -0.037 -0.049 -0.126 -0.137 -0.082 -0.069 -0.069 -0.106 -0.093 -0.058 -0.115 -0.096 -0.118 -0.059 -0.082 -0.134 -0.111 -0.105 -0.105 -0.096 -0.128 -0.154 -0.161 -0.115 -0.099 -0.091 -0.108 -0.072 -0.072 -0.089 -0.176 -0.123 -0.127 -0.116 -0.152 -0.147 -0.158 -0.061 -0.032 -0.028  0.053  0.030  0.003 -0.059 -0.002  0.093  0.084  0.040  0.007  0.049  0.025  0.081  0.030  0.062 -0.001  0.002  0.040  0.014  0.031  0.009  0.016  0.007 -0.040 -0.028 -0.040 -0.020 -0.009  0.004 -0.009  0.010 -0.022 -0.071 -0.041 -0.077 -0.037 -0.022 -0.081 -0.011  0.005 -0.026 -0.003  0.007  0.003 -0.009 -0.008 -0.001 -0.059 -0.099 -0.097 -0.140 -0.085 -0.135 -0.006 -0.087 -0.143 -0.139 -0.154  0.018  0.016 -0.018 -0.034 -0.061 -0.014 -0.002 -0.022  0.000 -0.005 -0.026  0.002 -0.021  0.061  0.074  0.094  0.042  0.086  0.056  0.059  0.045  0.005  0.075  0.026 -0.001  0.077  0.075 -0.014  0.015  0.093  0.032  0.023  0.095  0.152  0.101  0.077  0.029 -0.000 -0.000  0.008 -0.033 -0.009  0.028  0.012  0.025  0.010  0.064  0.060  0.078  0.052  0.091  0.120  0.120  0.119  0.129  0.121  0.075  0.116  0.109  0.081  0.053  0.064  0.050  0.047  0.020  0.036  0.011  0.014  0.015  0.030  0.040 -0.000  0.048  0.040  0.061  0.028 -0.007  0.059  0.039  0.013  0.064  0.039  0.036  0.040  0.084  0.040  0.043  0.015 -0.017 -0.007  0.033  0.021  0.001  0.013  0.110  0.082  0.015 -0.029 -0.010 -0.018 -0.032  0.024  0.009  0.022  0.037  0.065 -0.007 -0.003 -0.000  0.005 -0.011 -0.009 -0.074 -0.027 -0.079 -0.057 -0.055 -0.040 -0.012 -0.024 -0.029 -0.021 -0.021 -0.019 -0.021 -0.019 -0.024 -0.021  0.034  0.020 -0.036  0.008  0.048 -0.001 -0.014  0.037  0.078  0.070  0.093  0.024  0.090  0.086  0.029 -0.018 -0.023  0.014 -0.040 -0.050 -0.055 -0.027 -0.022 -0.038 -0.022 -0.031 -0.026 -0.056 -0.039 -0.067 -0.089 -0.060 -0.125 -0.067 -0.053 -0.069  0.001 -0.047 -0.057 -0.052 -0.030 -0.045 -0.066 -0.039  0.007  0.025 -0.006  0.010 -0.009  0.008  0.041
 -0.017  0.002  0.063  0.073  0.161  0.220  0.268  0.252  0.301  0.351  0.298  0.287  0.244  0.214  0.284  0.197  0.286  0.265  0.244  0.206  0.275  0.174  0.153  0.198  0.190  0.071  0.031  0.148  0.094  0.054  0.060  0.087  0.133  0.156  0.160  0.268  0.232  0.320  0.249  0.214  0.193  0.242  0.178  0.137  0.159  0.186  0.144  0.103  0.124  0.130  0.129  0.144  0.196  0.235  0.534  0.348  0.312  0.287  0.208  0.168  0.162  0.097  0.129  0.165  0.208  0.251  0.199  0.225  0.281  0.185  0.183  0.197  0.247  0.189  0.213  0.210  0.159  0.138  0.151  0.117  0.040  0.057  0.001 -0.018  0.027  0.023 -0.018 -0.051  0.014  0.022  0.065  0.140  0.013  0.046  0.099  0.085  0.021 -0.111 -0.157 -0.133 -0.174 -0.066  0.056  0.032  0.037 -0.018 -0.069  0.037  0.062  0.013  0.026  0.016 -0.002 -0.004 -0.006  0.017  0.048  0.031  0.010  0.070  0.033  0.051  0.097  0.146  0.166  0.122  0.137  0.200  0.174  0.334  0.402  0.357  0.281  0.293  0.229  0.227  0.178  0.108  0.110  0.152  0.137  0.111  0.171  0.201  0.179  0.289  0.295  0.172  0.233  0.273  0.305  0.199  0.209  0.238  0.165  0.124  0.164  0.182  0.201  0.114  0.231  0.164  0.172  0.100  0.204  0.127  0.128  0.193  0.145  0.149  0.098  0.052  0.103  0.127  0.094  0.094  0.109  0.149  0.115  0.077  0.220  0.152  0.021  0.059  0.135  0.106  0.076  0.109  0.108  0.094  0.053  0.071  0.098  0.061  0.077  0.087  0.041  0.013  0.010  0.009 -0.014  0.011  0.026  0.000  0.054  0.027 -0.010 -0.067  0.003 -0.053 -0.037 -0.040 -0.007 -0.116 -0.158 -0.100 -0.145 -0.136 -0.137 -0.183 -0.145 -0.104 -0.085 -0.040 -0.048 -0.027 -0.042 -0.047 -0.055 -0.037 -0.047 -0.082 -0.063 -0.101 -0.094 -0.121 -0.088 -0.089 -0.122 -0.068 -0.090 -0.061 -0.116 -0.148 -0.108 -0.107 -0.047 -0.062 -0.081 -0.058 -0.042 -0.056 -0.074 -0.033  0.006  0.022  0.032  0.016 -0.021 -0.028 -0.024  0.002 -0.030 -0.074 -0.091 -0.095 -0.088 -0.098 -0.101 -0.124 -0.125 -0.113 -0.123 -0.085 -0.106 -0.123 -0.107 -0.168 -0.113 -0.125 -0.132 -0.131 -0.091 -0.105 -0.100 -0.051 -0.098 -0.083 -0.039 -0.074 -0.028 -0.046 -0.042 -0.052 -0.102 -0.105 -0.107 -0.134 -0.123 -0.104 -0.132 -0.120 -0.107 -0.120 -0.113 -0.093 -0.030 -0.022  0.011 -0.029 -0.074 -0.081 -0.109 -0.129 -0.095 -0.134 -0.100 -0.034 -0.066 -0.035 -0.069 -0.077 -0.062 -0.051 -0.074 -0.063 -0.053 -0.051 -0.089 -0.119 -0.063 -0.109 -0.152 -0.119 -0.117 -0.076 -0.108 -0.110 -0.095 -0.090 -0.080 -0.100 -0.111 -0.118 -0.114 -0.030 -0.084 -0.120 -0.131 -0.148 -0.100 -0.068 -0.066 -0.041 -0.054 -0.031 -0.035  0.010 -0.038 -0.030 -0.044 -0.084 -0.088 -0.052 -0.070 -0.097 -0.091 -0.107 -0.044 -0.020 -0.022 -0.051 -0.050 -0.014 -0.109 -0.041 -0.037 -0.018 -0.014 -0.040 -0.016 -0.032 -0.042 -0.013 -0.049 -0.036  0.032 -0.010 -0.027  0.011  0.051 -0.023  0.008 -0.006 -0.042 -0.089 -0.088 -0.067 -0.077 -0.082 -0.090 -0.040 -0.056 -0.094 -0.083 -0.101 -0.105 -0.072 -0.135 -0.136 -0.130 -0.157 -0.142 -0.122 -0.128 -0.143 -0.114 -0.094 -0.161 -0.125 -0.089 -0.104 -0.086 -0.058 -0.063 -0.095 -0.078 -0.118 -0.131 -0.152 -0.172 -0.163 -0.157 -0.119 -0.110 -0.114 -0.147 -0.128 -0.118 -0.127 -0.093 -0.090 -0.074 -0.065 -0.027 -0.021 -0.004  0.007  0.023  0.008 -0.008  0.013  0.008  0.012 -0.009 -0.006  0.033  0.030  0.024 -0.035 -0.021 -0.054 -0.040 -0.021 -0.032 -0.038 -0.020 -0.009 -0.022 -0.032 -0.051 -0.004 -0.044 -0.041 -0.096 -0.108 -0.128 -0.104 -0.100  0.056 -0.010 -0.047 -0.111 -0.118 -0.119 -0.041 -0.046 -0.088 -0.054 -0.085 -0.064 -0.036 -0.038 -0.071 -0.065 -0.068 -0.075 -0.073 -0.078 -0.048 -0.039 -0.030 -0.030 -0.048 -0.057 -0.066 -0.108 -0.131 -0.137 -0.095 -0.107 -0.151 -0.162 -0.127 -0.096 -0.145 -0.140 -0.102 -0.085 -0.119 -0.060 -0.134 -0.119 -0.126 -0.141 -0.106 -0.078 -0.087 -0.064 -0.065 -0.073 -0.050 -0.052 -0.032 -0.010  0.014  0.023  0.051  0.034 -0.004 -0.016 -0.028 -0.061 -0.018 -0.052 -0.057 -0.069 -0.046 -0.093 -0.113 -0.067 -0.092 -0.106 -0.128 -0.111 -0.103 -0.033 -0.035 -0.045 -0.031 -0.060 -0.081 -0.020 -0.043 -0.030  0.032  0.025  0.059  0.038  0.034  0.015  0.043 -0.032 -0.059 -0.031 -0.002 -0.026 -0.021 -0.003  0.061  0.008 -0.032  0.006  0.038 -0.046 -0.046 -0.072 -0.011 -0.018 -0.029 -0.042 -0.019  0.002 -0.045 -0.064 -0.067 -0.077 -0.127 -0.074 -0.084 -0.044 -0.009  0.026  0.028 -0.017  0.004 -0.012 -0.024 -0.030 -0.018 -0.010 -0.027 -0.012  0.004 -0.017  0.007  0.021  0.036  0.016  0.048  0.035  0.032  0.019  0.041  0.014  0.004  0.029  0.013 -0.019 -0.028 -0.025 -0.079 -0.084 -0.030 -0.072 -0.079 -0.035 -0.043 -0.025 -0.084 -0.090 -0.072 -0.040 -0.063  0.030 -0.017  0.057  0.028  0.017  0.006  0.046  0.011  0.030  0.024  0.025  0.041  0.031 -0.002  0.010  0.061  0.017  0.021 -0.047  0.003
 -0.047 -0.041 -0.002 -0.051  0.009  0.088  0.110  0.193  0.200  0.326  0.268  0.350  0.342  0.365  0.411  0.249  0.400  0.293  0.344  0.330  0.339  0.182  0.240  0.242  0.176  0.069  0.062  0.093  0.052  0.048 -0.002  0.006  0.017  0.078  0.065  0.208  0.126  0.246  0.187  0.167  0.172  0.141  0.087  0.060  0.065  0.080  0.052 -0.046 -0.008 -0.009 -0.026  0.004  0.058  0.143  0.348  0.544  0.423  0.430  0.330  0.294  0.281  0.177  0.254  0.224  0.211  0.282  0.216  0.235  0.260  0.153  0.127  0.117  0.152  0.112  0.104  0.098  0.059  0.019  0.002 -0.020 -0.080 -0.102 -0.093 -0.123 -0.124 -0.135 -0.098 -0.100 -0.067  0.017  0.044  0.122 -0.027  0.033  0.046  0.062  0.019 -0.101 -0.090 -0.071 -0.122 -0.076  0.016  0.004  0.017  0.099 -0.001 -0.046  0.014 -0.026 -0.035 -0.072 -0.078 -0.108 -0.118 -0.123 -0.124 -0.115 -0.086 -0.092 -0.107 -0.061 -0.067 -0.002  0.030 -0.001  0.021  0.061  0.052  0.166  0.285  0.294  0.389  0.408  0.355  0.391  0.295  0.259  0.232  0.281  0.221  0.196  0.247  0.277  0.232  0.290  0.310  0.186  0.177  0.178  0.198  0.099  0.086  0.098  0.021 -0.003  0.003 -0.011  0.022  0.034  0.108  0.079  0.141  0.084  0.203  0.227  0.205  0.355  0.323  0.300  0.258  0.207  0.255  0.306  0.222  0.217  0.266  0.287  0.222  0.184  0.287  0.212  0.054  0.104  0.120  0.064  0.060  0.078  0.028  0.016 -0.023 -0.039 -0.030 -0.042  0.022  0.040  0.010  0.005  0.007  0.018  0.011 -0.049 -0.010  0.043  0.068  0.082  0.091 -0.079  0.078 -0.031 -0.022 -0.019  0.043 -0.046 -0.137 -0.035 -0.175 -0.083 -0.113 -0.133 -0.115 -0.087 -0.092 -0.040 -0.073 -0.053 -0.081 -0.054 -0.062 -0.046 -0.055 -0.048 -0.066 -0.076 -0.076 -0.030 -0.017 -0.039 -0.023  0.056  0.003 -0.017 -0.034 -0.051 -0.077 -0.083 -0.043 -0.136 -0.106 -0.133 -0.161 -0.138 -0.213 -0.005 -0.034 -0.034  0.015 -0.011 -0.050 -0.067 -0.055 -0.029 -0.041 -0.118 -0.080 -0.098 -0.074 -0.100 -0.073 -0.072 -0.065 -0.034 -0.022  0.006 -0.023 -0.037 -0.000 -0.029  0.024 -0.001 -0.003  0.022  0.027 -0.035  0.005 -0.041 -0.088 -0.118 -0.072 -0.109 -0.025 -0.029 -0.051 -0.066 -0.087 -0.102 -0.107 -0.128 -0.116 -0.120 -0.114 -0.112 -0.099 -0.083 -0.073 -0.060 -0.034  0.007  0.029 -0.028 -0.061 -0.064 -0.079 -0.104 -0.077 -0.097 -0.077 -0.077 -0.024  0.044  0.025 -0.037 -0.039 -0.074 -0.055 -0.021 -0.106 -0.073 -0.096 -0.084 -0.050 -0.091 -0.115 -0.088 -0.078 -0.064 -0.071 -0.084 -0.039 -0.061 -0.072 -0.095 -0.089 -0.084 -0.108 -0.033 -0.068 -0.104 -0.120 -0.112 -0.120 -0.084 -0.061 -0.061 -0.058 -0.027 -0.032  0.011 -0.024 -0.049 -0.039 -0.076 -0.101 -0.079 -0.080 -0.115 -0.137 -0.134 -0.103 -0.077 -0.043 -0.096 -0.099 -0.044 -0.095 -0.066 -0.061 -0.062 -0.064 -0.060 -0.026 -0.051 -0.053 -0.036 -0.094 -0.070 -0.004 -0.063 -0.088  0.013  0.067 -0.019 -0.042 -0.050 -0.091 -0.100 -0.096 -0.089 -0.072 -0.084 -0.121 -0.083 -0.109 -0.132 -0.139 -0.113 -0.145 -0.085 -0.145 -0.131 -0.120 -0.148 -0.132 -0.117 -0.102 -0.099 -0.058 -0.089 -0.122 -0.093 -0.081 -0.077 -0.050 -0.056  0.040 -0.072 -0.010 -0.031 -0.080 -0.085 -0.075 -0.055 -0.035 -0.058 -0.068 -0.060 -0.068 -0.078 -0.069 -0.100 -0.085 -0.069 -0.103 -0.098 -0.108 -0.075 -0.078 -0.069 -0.066 -0.056 -0.038 -0.019 -0.041 -0.024 -0.061 -0.084 -0.055 -0.091 -0.065 -0.117 -0.102 -0.136 -0.136 -0.141 -0.103 -0.099 -0.131 -0.092 -0.079 -0.101 -0.113 -0.072 -0.104 -0.081 -0.097 -0.106 -0.056  0.013  0.021  0.181  0.060  0.036  0.054  0.066  0.050  0.088  0.018 -0.002  0.016  0.007 -0.011 -0.017  0.002 -0.031  0.004 -0.006 -0.021 -0.010 -0.026 -0.020 -0.026 -0.035  0.004 -0.019 -0.017 -0.003 -0.024 -0.087 -0.057 -0.035 -0.073 -0.093 -0.046 -0.063 -0.048 -0.063 -0.049 -0.058 -0.034 -0.046 -0.022 -0.053 -0.063 -0.096 -0.117 -0.061 -0.012 -0.027 -0.011 -0.018 -0.015 -0.002  0.001  0.003 -0.005  0.032  0.036  0.061 -0.024 -0.058 -0.023 -0.014 -0.042 -0.034 -0.051 -0.039 -0.038 -0.039 -0.098 -0.068 -0.060 -0.070 -0.071 -0.093 -0.042 -0.036 -0.030 -0.008 -0.023 -0.013 -0.017 -0.027  0.001 -0.029  0.002  0.045  0.048  0.072  0.040  0.015  0.010  0.052 -0.022 -0.038 -0.014  0.003 -0.003 -0.004 -0.023  0.034  0.015 -0.008 -0.003  0.023 -0.017 -0.000 -0.007 -0.002  0.008  0.026 -0.001  0.027  0.028 -0.001  0.014  0.003 -0.010 -0.035 -0.015  0.000  0.032  0.046  0.074  0.063  0.019  0.030  0.017  0.024  0.007  0.020 -0.004  0.002 -0.009 -0.010  0.004  0.008  0.000  0.018  0.026  0.025  0.014  0.036  0.000  0.025  0.006  0.009  0.013  0.020  0.020 -0.005  0.020 -0.027 -0.023  0.055 -0.013 -0.091 -0.009 -0.034 -0.017 -0.015 -0.020 -0.029 -0.006  0.040  0.093  0.089  0.147  0.079  0.078  0.017  0.055  0.074  0.047  0.011  0.029  0.089  0.054  0.008  0.044  0.082  0.064  0.067 -0.050 -0.022
 -0.176 -0.147 -0.126 -0.165 -0.057 -0.019  0.007  0.118  0.158  0.316  0.356  0.358  0.404  0.408  0.411  0.256  0.403  0.279  0.296  0.275  0.262  0.115  0.123  0.124  0.057 -0.048 -0.058 -0.048 -0.051 -0.088 -0.136 -0.137 -0.106 -0.050 -0.015  0.164  0.086  0.265  0.214  0.183  0.171  0.132  0.124  0.096  0.060  0.051  0.041 -0.093 -0.075 -0.068 -0.028 -0.078 -0.005  0.054  0.312  0.423  0.626  0.521  0.410  0.354  0.375  0.264  0.365  0.342  0.322  0.369  0.285  0.293  0.337  0.217  0.155  0.156  0.232  0.189  0.170  0.150  0.154  0.098  0.053  0.057  0.022 -0.018 -0.023 -0.043 -0.050 -0.024 -0.016 -0.025  0.056  0.112  0.162  0.249  0.026  0.124  0.179  0.155  0.086 -0.057 -0.087 -0.042 -0.032 -0.004  0.124  0.029  0.023  0.102  0.079 -0.042  0.131  0.087  0.101  0.032 -0.006 -0.028 -0.033 -0.011 -0.014 -0.052  0.033 -0.073 -0.084 -0.046 -0.048 -0.002  0.026 -0.018 -0.035 -0.001 -0.018  0.123  0.223  0.280  0.317  0.465  0.399  0.458  0.301  0.262  0.259  0.328  0.280  0.326  0.313  0.381  0.340  0.417  0.379  0.255  0.278  0.218  0.228  0.162  0.164  0.107  0.033  0.043  0.041 -0.008 -0.033 -0.028  0.089  0.039  0.076  0.062  0.212  0.186  0.249  0.397  0.360  0.323  0.281  0.197  0.173  0.283  0.214  0.207  0.208  0.206  0.182  0.133  0.187  0.111 -0.035  0.024  0.014 -0.084 -0.060 -0.051 -0.107 -0.140 -0.151 -0.143 -0.162 -0.175 -0.108 -0.043 -0.055 -0.093 -0.060 -0.090 -0.118 -0.144 -0.109  0.103  0.063  0.130  0.113 -0.086  0.081 -0.134 -0.147 -0.141 -0.054 -0.122 -0.190 -0.110 -0.178 -0.122 -0.174 -0.196 -0.159 -0.109 -0.111 -0.069 -0.095 -0.082 -0.135 -0.095 -0.126 -0.072 -0.061 -0.057 -0.104 -0.116 -0.089 -0.056 -0.044 -0.079 -0.033  0.039  0.018  0.038 -0.023 -0.039 -0.053 -0.069 -0.036 -0.123 -0.121 -0.137 -0.145 -0.107 -0.187 -0.009 -0.029 -0.054  0.005 -0.007 -0.078 -0.103 -0.076 -0.044 -0.035 -0.106 -0.113 -0.114 -0.142 -0.109 -0.094 -0.082 -0.063 -0.083 -0.035 -0.008 -0.017 -0.037 -0.004 -0.049  0.033 -0.018 -0.034  0.012  0.026 -0.039 -0.001 -0.035 -0.096 -0.109 -0.051 -0.051  0.009 -0.005  0.002 -0.028 -0.047 -0.065 -0.046 -0.071 -0.065 -0.069 -0.076 -0.050 -0.037 -0.045 -0.025 -0.033  0.020  0.084  0.080 -0.011 -0.068 -0.072 -0.090 -0.130 -0.127 -0.148 -0.120 -0.124 -0.006  0.122  0.108  0.076  0.077  0.014  0.031  0.013 -0.039 -0.067 -0.097 -0.136 -0.106 -0.115 -0.140 -0.100 -0.099 -0.067 -0.140 -0.170 -0.043 -0.041 -0.042 -0.053 -0.058 -0.055 -0.050 -0.009 -0.026 -0.066 -0.072 -0.056 -0.068 -0.033 -0.006  0.009 -0.013  0.046  0.040  0.087  0.045  0.005  0.014 -0.055 -0.051 -0.025 -0.012 -0.046 -0.072 -0.083 -0.097 -0.033 -0.005 -0.050 -0.047  0.003 -0.057 -0.035 -0.021 -0.027 -0.031 -0.029 -0.009 -0.014 -0.025 -0.033 -0.064 -0.025  0.019 -0.036 -0.061  0.045  0.111 -0.051 -0.051 -0.070 -0.020 -0.013 -0.016 -0.035 -0.008 -0.043 -0.079 -0.060 -0.065 -0.068 -0.090 -0.052 -0.088 -0.025 -0.080 -0.075 -0.085 -0.141 -0.102 -0.080 -0.090 -0.110 -0.048 -0.066 -0.097 -0.042 -0.054 -0.076 -0.055 -0.044  0.040 -0.086 -0.021 -0.037 -0.110 -0.096 -0.075 -0.036 -0.025 -0.093 -0.077 -0.100 -0.091 -0.114 -0.101 -0.144 -0.107 -0.100 -0.081 -0.092 -0.099 -0.079 -0.062 -0.067 -0.041 -0.056 -0.032 -0.024 -0.032 -0.006 -0.044 -0.067 -0.035 -0.098 -0.070 -0.113 -0.088 -0.122 -0.123 -0.116 -0.083 -0.102 -0.090 -0.085 -0.074 -0.083 -0.094 -0.067 -0.103 -0.063 -0.069 -0.096 -0.049  0.024  0.028  0.212  0.009  0.030  0.099  0.107  0.054  0.068 -0.008 -0.058 -0.000 -0.021 -0.046 -0.055 -0.011 -0.041 -0.017 -0.022 -0.047 -0.052 -0.108 -0.098 -0.100 -0.066 -0.054 -0.080 -0.050 -0.032 -0.049 -0.118 -0.074 -0.045 -0.108 -0.114 -0.033 -0.065 -0.093 -0.077 -0.050 -0.104 -0.119 -0.081  0.014 -0.045 -0.045 -0.088 -0.127 -0.052  0.003 -0.049 -0.047 -0.066 -0.075 -0.076 -0.090 -0.089 -0.044 -0.017 -0.000  0.029 -0.030 -0.126 -0.071 -0.064 -0.088 -0.050 -0.090 -0.070 -0.086 -0.049 -0.126 -0.106 -0.093 -0.111 -0.100 -0.144 -0.086 -0.090 -0.032 -0.040 -0.056 -0.070 -0.063 -0.095 -0.086 -0.079 -0.022 -0.019 -0.004  0.023 -0.013 -0.039 -0.032 -0.009 -0.083 -0.080 -0.065 -0.076 -0.085 -0.053 -0.067 -0.065 -0.098 -0.051 -0.026  0.004 -0.009  0.034 -0.022 -0.022  0.005  0.001 -0.046  0.008  0.015 -0.007 -0.007 -0.002 -0.025 -0.034 -0.035 -0.014  0.034  0.062  0.108  0.094  0.015  0.027  0.027  0.022 -0.004  0.016 -0.007 -0.003 -0.018 -0.003  0.054  0.006 -0.018 -0.001  0.021  0.010 -0.047 -0.021 -0.043  0.027  0.026  0.042  0.013  0.016  0.045  0.015  0.002 -0.021 -0.004  0.105 -0.032 -0.093  0.053 -0.026 -0.020 -0.042 -0.025 -0.024  0.008  0.055  0.091  0.089  0.176  0.103  0.095  0.007  0.115  0.110  0.123  0.067  0.077  0.150  0.111  0.030  0.050  0.101 -0.005  0.017 -0.076 -0.039
 -0.202 -0.174 -0.114 -0.166 -0.076 -0.030 -0.002  0.108  0.148  0.300  0.317  0.436  0.491  0.503  0.504  0.303  0.478  0.292  0.356  0.336  0.291  0.135  0.194  0.160  0.067 -0.022 -0.016 -0.023 -0.044 -0.064 -0.123 -0.130 -0.105 -0.038 -0.028  0.155  0.071  0.228  0.195  0.175  0.156  0.097  0.038  0.055  0.035  0.004  0.028 -0.097 -0.063 -0.071 -0.083 -0.080 -0.010  0.050  0.287  0.430  0.521  0.747  0.519  0.403  0.421  0.302  0.427  0.366  0.341  0.398  0.298  0.291  0.328  0.227  0.151  0.141  0.218  0.182  0.148  0.121  0.125  0.069  0.016  0.018 -0.004 -0.064 -0.047 -0.075 -0.090 -0.069 -0.044 -0.043  0.039  0.122  0.162  0.239  0.030  0.128  0.181  0.183  0.108 -0.017 -0.044 -0.006 -0.028 -0.026  0.081  0.065  0.088  0.165  0.118 -0.025  0.134  0.112  0.099  0.011 -0.018 -0.042 -0.069 -0.043 -0.082 -0.079 -0.020 -0.101 -0.131 -0.121 -0.127 -0.055 -0.027 -0.088 -0.078 -0.020 -0.026  0.100  0.221  0.280  0.345  0.508  0.458  0.578  0.443  0.379  0.369  0.440  0.340  0.362  0.401  0.437  0.368  0.406  0.408  0.283  0.288  0.220  0.233  0.157  0.143  0.075 -0.013  0.001 -0.010 -0.071 -0.061 -0.048  0.074  0.025  0.098  0.063  0.227  0.228  0.289  0.466  0.470  0.427  0.386  0.284  0.245  0.357  0.273  0.275  0.285  0.265  0.228  0.182  0.254  0.166 -0.009  0.078  0.059 -0.044 -0.026 -0.008 -0.087 -0.128 -0.136 -0.136 -0.157 -0.166 -0.102 -0.086 -0.094 -0.101 -0.108 -0.089 -0.086 -0.152 -0.101  0.039  0.020  0.081  0.108 -0.018  0.091 -0.089 -0.125 -0.080  0.001 -0.075 -0.189 -0.058 -0.196 -0.104 -0.129 -0.180 -0.157 -0.106 -0.116 -0.063 -0.095 -0.082 -0.130 -0.101 -0.097 -0.052 -0.068 -0.051 -0.074 -0.054 -0.059  0.000  0.006 -0.027  0.009  0.102  0.021  0.037  0.011 -0.013 -0.074 -0.079 -0.078 -0.152 -0.142 -0.188 -0.225 -0.181 -0.267 -0.020 -0.074 -0.092 -0.026 -0.020 -0.070 -0.078 -0.066 -0.064 -0.078 -0.166 -0.128 -0.124 -0.135 -0.111 -0.080 -0.061 -0.052 -0.022 -0.010  0.018  0.001 -0.022  0.017 -0.025  0.052  0.026 -0.004  0.043  0.058 -0.030  0.035 -0.041 -0.073 -0.094 -0.041 -0.069  0.013 -0.013 -0.033 -0.045 -0.059 -0.074 -0.068 -0.093 -0.091 -0.091 -0.095 -0.086 -0.067 -0.048 -0.035 -0.041 -0.025  0.037  0.036 -0.037 -0.070 -0.068 -0.095 -0.127 -0.126 -0.142 -0.113 -0.147 -0.049  0.067  0.030 -0.006 -0.006 -0.043 -0.048 -0.048 -0.109 -0.101 -0.116 -0.122 -0.089 -0.119 -0.139 -0.092 -0.077 -0.061 -0.063 -0.113 -0.026 -0.059 -0.054 -0.067 -0.066 -0.069 -0.076 -0.006 -0.023 -0.051 -0.085 -0.051 -0.099 -0.050 -0.027 -0.021 -0.035  0.008 -0.015  0.042 -0.004 -0.050 -0.045 -0.078 -0.110 -0.099 -0.090 -0.093 -0.127 -0.099 -0.122 -0.082 -0.005 -0.082 -0.109 -0.050 -0.073 -0.069 -0.084 -0.088 -0.075 -0.101 -0.057 -0.061 -0.066 -0.067 -0.112 -0.061 -0.007 -0.081 -0.089  0.008  0.056 -0.063 -0.075 -0.098 -0.089 -0.053 -0.054 -0.055 -0.027 -0.046 -0.088 -0.054 -0.079 -0.100 -0.107 -0.073 -0.115 -0.053 -0.111 -0.098 -0.096 -0.165 -0.118 -0.097 -0.087 -0.112 -0.047 -0.064 -0.075 -0.052 -0.049 -0.062 -0.035 -0.028  0.079 -0.087 -0.016 -0.022 -0.107 -0.091 -0.058 -0.002  0.010 -0.047 -0.047 -0.063 -0.036 -0.092 -0.086 -0.139 -0.114 -0.106 -0.126 -0.116 -0.125 -0.091 -0.058 -0.064 -0.040 -0.043 -0.033  0.014  0.008  0.018 -0.020 -0.059 -0.031 -0.115 -0.077 -0.112 -0.085 -0.133 -0.155 -0.159 -0.100 -0.140 -0.171 -0.109 -0.099 -0.127 -0.128 -0.119 -0.119 -0.082 -0.096 -0.089 -0.031  0.059  0.066  0.258  0.049  0.060  0.117  0.136  0.084  0.126  0.037  0.000  0.032  0.016 -0.045 -0.065 -0.019 -0.071 -0.033 -0.025 -0.049 -0.037 -0.068 -0.054 -0.057 -0.053 -0.009 -0.052 -0.036 -0.013 -0.038 -0.121 -0.072 -0.043 -0.102 -0.108 -0.024 -0.062 -0.083 -0.042 -0.019 -0.072 -0.062 -0.035  0.012 -0.053 -0.040 -0.107 -0.146 -0.065 -0.027 -0.060 -0.043 -0.065 -0.056 -0.032 -0.028 -0.032 -0.018 -0.004 -0.010  0.021 -0.066 -0.127 -0.071 -0.049 -0.094 -0.062 -0.092 -0.074 -0.085 -0.064 -0.155 -0.128 -0.110 -0.139 -0.119 -0.161 -0.090 -0.102 -0.036 -0.029 -0.051 -0.067 -0.035 -0.052 -0.061 -0.056 -0.012 -0.002  0.001  0.016 -0.009 -0.027  0.012  0.031 -0.002 -0.044  0.002 -0.019 -0.033 -0.021 -0.040 -0.022 -0.069 -0.042 -0.062 -0.018 -0.026  0.018  0.006 -0.044 -0.019  0.019 -0.012  0.027 -0.002 -0.017  0.001  0.004 -0.020 -0.028 -0.014  0.019  0.069  0.102  0.152  0.121  0.051  0.061  0.058  0.070  0.030  0.040  0.011  0.020 -0.014  0.036  0.045  0.003 -0.017  0.022  0.022 -0.009 -0.036  0.003 -0.031  0.050  0.058  0.095  0.045  0.053  0.096  0.056  0.037  0.011  0.034  0.092  0.008 -0.069  0.057 -0.005 -0.004 -0.002 -0.006 -0.012  0.014  0.087  0.138  0.137  0.240  0.155  0.131  0.026  0.056  0.092  0.059  0.020  0.035  0.119  0.071 -0.004  0.056  0.075  0.038  0.074 -0.040 -0.020
 -0.333 -0.282 -0.289 -0.324 -0.162 -0.148 -0.094  0.015  0.111  0.300  0.341  0.419  0.551  0.505  0.497  0.292  0.415  0.279  0.255  0.252  0.170  0.021  0.004 -0.018 -0.105 -0.211 -0.209 -0.255 -0.224 -0.259 -0.330 -0.343 -0.269 -0.198 -0.089  0.098  0.057  0.265  0.194  0.219  0.158  0.101  0.073  0.075  0.035  0.038 -0.027 -0.190 -0.134 -0.189 -0.185 -0.231 -0.110 -0.090  0.208  0.330  0.410  0.519  0.685  0.555  0.587  0.433  0.614  0.538  0.451  0.456  0.380  0.374  0.399  0.292  0.196  0.150  0.288  0.250  0.211  0.180  0.211  0.159  0.062  0.099  0.124  0.056  0.058  0.037  0.021  0.057  0.045  0.064  0.150  0.221  0.257  0.380  0.081  0.184  0.292  0.258  0.174  0.019 -0.000  0.086  0.070  0.071  0.141  0.072 -0.000  0.182  0.181  0.032  0.208  0.192  0.198  0.087  0.050  0.007  0.011  0.039  0.038 -0.007  0.165 -0.023 -0.130 -0.106 -0.106 -0.051 -0.050 -0.127 -0.093 -0.075 -0.110  0.057  0.130  0.230  0.249  0.445  0.424  0.553  0.446  0.422  0.453  0.533  0.487  0.493  0.464  0.556  0.514  0.517  0.520  0.384  0.402  0.276  0.269  0.236  0.221  0.092  0.015  0.052  0.028 -0.055 -0.078 -0.064  0.037 -0.039 -0.003  0.048  0.219  0.153  0.294  0.384  0.415  0.385  0.362  0.221  0.117  0.283  0.218  0.189  0.176  0.141  0.101  0.048  0.074 -0.011 -0.133 -0.039 -0.119 -0.275 -0.154 -0.195 -0.277 -0.340 -0.320 -0.264 -0.323 -0.341 -0.275 -0.223 -0.190 -0.219 -0.205 -0.187 -0.233 -0.290 -0.221  0.120  0.154  0.236  0.152 -0.155  0.055 -0.244 -0.263 -0.252 -0.124 -0.151 -0.201 -0.091 -0.193 -0.142 -0.179 -0.182 -0.181 -0.087 -0.078  0.011 -0.023 -0.004 -0.072 -0.006 -0.045  0.019  0.009  0.015 -0.003  0.027  0.003  0.061  0.057  0.034  0.080  0.147  0.093  0.001  0.037 -0.014 -0.084 -0.085 -0.074 -0.160 -0.200 -0.222 -0.221 -0.181 -0.233 -0.075 -0.103 -0.128 -0.044 -0.053 -0.116 -0.095 -0.091 -0.099 -0.086 -0.144 -0.167 -0.139 -0.215 -0.130 -0.147 -0.113 -0.048 -0.067 -0.046 -0.015 -0.020 -0.032  0.004 -0.054  0.037 -0.034 -0.009  0.050  0.076 -0.045  0.062 -0.002 -0.024 -0.033  0.038  0.004  0.050  0.046  0.034  0.003  0.015  0.008  0.004 -0.033 -0.010 -0.025 -0.032  0.003  0.017  0.030  0.040  0.034  0.086  0.134  0.137  0.065  0.018 -0.027 -0.059 -0.098 -0.142 -0.134 -0.144 -0.147  0.029  0.112  0.162  0.052  0.057 -0.048  0.020  0.042 -0.135 -0.165 -0.173 -0.176 -0.145 -0.107 -0.116 -0.077 -0.046 -0.073 -0.077 -0.095  0.037  0.041  0.029  0.022  0.010  0.011  0.005  0.031  0.046  0.012 -0.036 -0.020 -0.049 -0.052 -0.033 -0.023 -0.049  0.019  0.022  0.093  0.013 -0.010  0.037 -0.051 -0.079 -0.017 -0.015 -0.030 -0.052 -0.036 -0.068  0.005  0.045  0.030 -0.015  0.035  0.054  0.004  0.020  0.001 -0.003  0.005  0.029  0.007 -0.003 -0.010 -0.043 -0.025  0.029 -0.035 -0.052  0.047  0.154 -0.008 -0.030 -0.073 -0.065 -0.041 -0.028 -0.049  0.005 -0.023 -0.038 -0.042 -0.031 -0.011 -0.030 -0.009 -0.054 -0.013 -0.044 -0.027 -0.022 -0.117 -0.089 -0.074 -0.069 -0.119 -0.053 -0.035 -0.023 -0.019 -0.010 -0.047  0.031  0.064  0.139 -0.061 -0.033 -0.059 -0.170 -0.172 -0.139 -0.072 -0.086 -0.162 -0.180 -0.163 -0.134 -0.168 -0.136 -0.217 -0.150 -0.157 -0.108 -0.099 -0.107 -0.070 -0.037 -0.031  0.014 -0.013  0.016  0.050  0.060  0.065  0.020 -0.027  0.021 -0.068 -0.014 -0.019 -0.035 -0.065 -0.090 -0.089 -0.029 -0.098 -0.106 -0.065 -0.076 -0.102 -0.122 -0.070 -0.101 -0.065 -0.053 -0.054 -0.028  0.071  0.050  0.318  0.043  0.115  0.148  0.129  0.113  0.040 -0.017 -0.056 -0.005 -0.013 -0.090 -0.090 -0.012 -0.077 -0.058 -0.025 -0.073 -0.037 -0.136 -0.113 -0.111 -0.056 -0.072 -0.108 -0.087 -0.079 -0.094 -0.201 -0.137 -0.078 -0.173 -0.210 -0.090 -0.115 -0.199 -0.140 -0.113 -0.185 -0.217 -0.168 -0.076 -0.119 -0.080 -0.122 -0.166 -0.051 -0.027 -0.093 -0.062 -0.096 -0.082 -0.112 -0.114 -0.123 -0.056 -0.074 -0.070 -0.034 -0.097 -0.168 -0.137 -0.106 -0.178 -0.134 -0.162 -0.137 -0.142 -0.106 -0.191 -0.164 -0.145 -0.171 -0.154 -0.202 -0.131 -0.146 -0.043 -0.079 -0.098 -0.104 -0.077 -0.091 -0.096 -0.109 -0.035 -0.050 -0.019 -0.003 -0.018 -0.075 -0.034  0.002 -0.035 -0.045  0.006 -0.046 -0.079 -0.031 -0.045 -0.087 -0.135 -0.077 -0.022  0.003 -0.012  0.042 -0.056 -0.044 -0.028 -0.030 -0.099  0.013 -0.007 -0.029 -0.024 -0.007 -0.036 -0.017  0.000  0.044  0.091  0.146  0.194  0.152  0.084  0.106  0.082  0.082  0.043  0.055  0.018  0.033 -0.007  0.011  0.028  0.021 -0.020 -0.007  0.021  0.020 -0.070 -0.059 -0.081 -0.019  0.033  0.027 -0.009  0.028  0.094  0.059 -0.000  0.007  0.053  0.110 -0.012 -0.057  0.072  0.004  0.012 -0.017  0.009 -0.002  0.064  0.120  0.187  0.181  0.301  0.200  0.174  0.038  0.111  0.135  0.109  0.059  0.087  0.143  0.092 -0.004  0.009  0.146  0.055  0.068 -0.040 -0.020
 -0.316 -0.211 -0.254 -0.310 -0.111 -0.138 -0.085  0.024  0.148  0.347  0.396  0.453  0.588  0.514  0.516  0.284  0.390  0.308  0.245  0.192  0.171  0.023 -0.020 -0.071 -0.099 -0.225 -0.255 -0.290 -0.184 -0.287 -0.346 -0.352 -0.210 -0.172 -0.045  0.119  0.101  0.332  0.231  0.287  0.226  0.179  0.147  0.083  0.093  0.128 -0.040 -0.182 -0.095 -0.184 -0.173 -0.250 -0.134 -0.123  0.168  0.294  0.354  0.403  0.555  0.784  0.702  0.472  0.612  0.602  0.492  0.488  0.463  0.441  0.472  0.336  0.255  0.169  0.338  0.305  0.253  0.199  0.247  0.199  0.079  0.075  0.169  0.042  0.101  0.077  0.024  0.078  0.103  0.131  0.191  0.241  0.318  0.424  0.123  0.217  0.290  0.309  0.215 -0.125 -0.127 -0.022  0.013 -0.002  0.182  0.119 -0.040  0.087  0.174  0.008  0.257  0.208  0.214  0.129  0.093  0.019  0.044  0.032  0.010 -0.040  0.148  0.001 -0.220 -0.130 -0.135 -0.076 -0.085 -0.161 -0.092 -0.124 -0.149 -0.027  0.020  0.139  0.151  0.376  0.365  0.485  0.419  0.389  0.435  0.552  0.479  0.471  0.354  0.443  0.429  0.463  0.413  0.281  0.327  0.239  0.167  0.164  0.179  0.048 -0.046  0.017 -0.003 -0.104 -0.145 -0.068 -0.045 -0.090 -0.101 -0.056  0.127  0.076  0.169  0.310  0.318  0.340  0.330  0.138  0.094  0.238  0.132  0.103  0.083  0.030  0.023 -0.049 -0.048 -0.112 -0.202 -0.126 -0.190 -0.344 -0.167 -0.238 -0.330 -0.414 -0.419 -0.322 -0.360 -0.407 -0.325 -0.248 -0.232 -0.287 -0.239 -0.255 -0.303 -0.352 -0.268  0.081  0.129  0.236  0.046 -0.197  0.019 -0.293 -0.267 -0.285 -0.129 -0.131 -0.143 -0.055 -0.174 -0.135 -0.162 -0.171 -0.146 -0.076 -0.095  0.019 -0.011  0.027 -0.041  0.030 -0.047  0.001 -0.032 -0.035 -0.007  0.038 -0.008  0.062  0.098  0.062  0.086  0.163  0.084 -0.101 -0.019 -0.110 -0.167 -0.181 -0.130 -0.244 -0.297 -0.297 -0.265 -0.217 -0.269 -0.086 -0.069 -0.102 -0.027 -0.037 -0.074 -0.037 -0.056 -0.078 -0.055 -0.168 -0.217 -0.186 -0.284 -0.207 -0.252 -0.213 -0.128 -0.182 -0.157 -0.073 -0.085 -0.124 -0.081 -0.158 -0.036 -0.094 -0.047 -0.013  0.024 -0.112  0.009 -0.033 -0.063 -0.067 -0.012 -0.047  0.007  0.030  0.009 -0.019 -0.007 -0.004 -0.008 -0.045 -0.001 -0.018 -0.044  0.007  0.059  0.062  0.060  0.047  0.118  0.158  0.183  0.099  0.042 -0.032 -0.053 -0.114 -0.120 -0.124 -0.123 -0.096  0.127  0.127  0.288  0.116  0.116 -0.050  0.109  0.151 -0.135 -0.155 -0.202 -0.173 -0.133 -0.095 -0.111 -0.087 -0.029 -0.086 -0.099 -0.115  0.040  0.054  0.037  0.028 -0.002  0.004 -0.008  0.008  0.000  0.005 -0.045 -0.045 -0.060 -0.101 -0.066 -0.052 -0.019  0.075  0.098  0.172  0.091  0.063  0.153  0.041  0.015  0.100  0.085  0.033  0.035  0.020  0.003  0.051  0.115  0.117  0.083  0.131  0.099  0.082  0.129  0.086  0.079  0.135  0.120  0.100  0.063  0.024  0.040  0.045  0.065 -0.023 -0.022  0.112  0.164 -0.025 -0.114 -0.190 -0.094 -0.081 -0.035 -0.083 -0.042 -0.023 -0.041 -0.076 -0.034  0.036 -0.004  0.031 -0.006  0.030 -0.008  0.006  0.008 -0.076 -0.047 -0.054 -0.065 -0.090 -0.028 -0.038 -0.039 -0.021 -0.032 -0.044  0.001  0.041  0.132 -0.115 -0.071 -0.130 -0.237 -0.253 -0.225 -0.150 -0.173 -0.243 -0.258 -0.234 -0.241 -0.278 -0.214 -0.307 -0.200 -0.206 -0.136 -0.115 -0.125 -0.059 -0.023  0.025  0.065  0.027  0.072  0.115  0.092  0.099  0.047  0.002  0.054 -0.030 -0.001 -0.023 -0.059 -0.109 -0.121 -0.116 -0.078 -0.142 -0.142 -0.081 -0.115 -0.160 -0.174 -0.118 -0.174 -0.131 -0.122 -0.129 -0.110  0.007 -0.021  0.355  0.017  0.104  0.135  0.126  0.125 -0.043 -0.043 -0.063 -0.031 -0.034 -0.107 -0.087  0.012 -0.075 -0.044 -0.027 -0.073 -0.032 -0.101 -0.052 -0.077 -0.063 -0.063 -0.125 -0.135 -0.129 -0.121 -0.248 -0.200 -0.116 -0.176 -0.263 -0.154 -0.134 -0.212 -0.210 -0.170 -0.200 -0.225 -0.196 -0.114 -0.134 -0.100 -0.127 -0.179 -0.028  0.009 -0.082 -0.041 -0.080 -0.059 -0.076 -0.096 -0.104 -0.045 -0.035 -0.005  0.017 -0.067 -0.149 -0.141 -0.118 -0.195 -0.094 -0.150 -0.124 -0.131 -0.088 -0.147 -0.144 -0.117 -0.147 -0.137 -0.183 -0.121 -0.133 -0.056 -0.053 -0.080 -0.058 -0.053 -0.073 -0.099 -0.106 -0.042 -0.033 -0.032 -0.039 -0.015 -0.093 -0.004  0.046 -0.026 -0.034  0.017 -0.030 -0.065 -0.012 -0.055 -0.036 -0.130 -0.067  0.006  0.005  0.029  0.074 -0.048 -0.004  0.015  0.004 -0.079  0.056  0.020 -0.002 -0.014 -0.006 -0.015 -0.013  0.004  0.048  0.097  0.173  0.193  0.153  0.120  0.129  0.080  0.098  0.051  0.080  0.036  0.040  0.002  0.033  0.029  0.056 -0.009 -0.003  0.031  0.051 -0.079 -0.029 -0.050  0.007  0.041  0.051  0.029  0.048  0.110  0.065  0.009  0.020  0.108  0.154  0.000 -0.035  0.141  0.044  0.025 -0.010  0.018 -0.025  0.064  0.132  0.200  0.188  0.297  0.197  0.201  0.073  0.104  0.176  0.125  0.028  0.090  0.140  0.069 -0.027 -0.049  0.200  0.088  0.103  0.015  0.027
 -0.416 -0.293 -0.332 -0.369 -0.161 -0.204 -0.158 -0.005  0.109  0.337  0.388  0.415  0.580  0.523  0.490  0.282  0.377  0.290  0.211  0.161  0.132 -0.014 -0.088 -0.121 -0.183 -0.301 -0.319 -0.366 -0.253 -0.366 -0.416 -0.427 -0.284 -0.246 -0.097  0.106  0.057  0.330  0.230  0.278  0.206  0.143  0.146  0.108  0.055  0.079 -0.042 -0.204 -0.125 -0.202 -0.136 -0.285 -0.177 -0.144  0.162  0.281  0.375  0.421  0.587  0.702  0.932  0.649  0.753  0.711  0.532  0.513  0.463  0.449  0.468  0.336  0.218  0.145  0.337  0.313  0.265  0.205  0.258  0.215  0.082  0.103  0.212  0.099  0.145  0.119  0.072  0.130  0.130  0.148  0.232  0.281  0.338  0.458  0.117  0.234  0.346  0.324  0.193 -0.081 -0.069  0.035  0.106  0.041  0.212  0.086 -0.075  0.054  0.214  0.000  0.342  0.269  0.270  0.160  0.122  0.058  0.088  0.080  0.073 -0.006  0.251  0.011 -0.205 -0.145 -0.146 -0.089 -0.115 -0.203 -0.160 -0.173 -0.193 -0.040  0.020  0.142  0.140  0.386  0.377  0.537  0.481  0.419  0.501  0.636  0.591  0.602  0.412  0.496  0.488  0.506  0.437  0.313  0.363  0.250  0.174  0.183  0.208  0.040 -0.052  0.022 -0.011 -0.133 -0.189 -0.130 -0.049 -0.097 -0.128 -0.052  0.137  0.052  0.197  0.341  0.343  0.365  0.345  0.131  0.025  0.236  0.143  0.114  0.090  0.014 -0.026 -0.057 -0.077 -0.153 -0.227 -0.175 -0.254 -0.425 -0.245 -0.336 -0.419 -0.513 -0.496 -0.379 -0.438 -0.488 -0.419 -0.328 -0.280 -0.351 -0.298 -0.334 -0.369 -0.402 -0.334  0.136  0.121  0.270  0.064 -0.174  0.099 -0.328 -0.338 -0.333 -0.178 -0.143 -0.173 -0.108 -0.200 -0.094 -0.159 -0.195 -0.169 -0.090 -0.113  0.015 -0.025  0.010 -0.074  0.003 -0.084 -0.010 -0.024 -0.027 -0.009  0.007 -0.012  0.036  0.056  0.029  0.056  0.143  0.073 -0.066 -0.016 -0.092 -0.151 -0.169 -0.126 -0.219 -0.284 -0.285 -0.229 -0.178 -0.204 -0.079 -0.076 -0.141 -0.060 -0.032 -0.120 -0.089 -0.079 -0.099 -0.038 -0.137 -0.212 -0.177 -0.304 -0.203 -0.243 -0.196 -0.127 -0.172 -0.140 -0.068 -0.074 -0.095 -0.044 -0.119 -0.016 -0.083 -0.030  0.005  0.053 -0.101  0.012 -0.025 -0.058 -0.051  0.022 -0.020  0.023  0.047  0.019  0.007  0.021  0.021  0.026 -0.018  0.016 -0.001 -0.022  0.048  0.100  0.101  0.090  0.050  0.141  0.233  0.235  0.114  0.032 -0.042 -0.064 -0.127 -0.152 -0.142 -0.138 -0.139  0.087  0.115  0.257  0.098  0.103 -0.060  0.057  0.095 -0.143 -0.197 -0.222 -0.184 -0.156 -0.110 -0.135 -0.095 -0.047 -0.082 -0.125 -0.152  0.046  0.062  0.046  0.032  0.014  0.022  0.007  0.010  0.023  0.013 -0.024 -0.018 -0.039 -0.090 -0.059 -0.035 -0.007  0.084  0.099  0.189  0.109  0.074  0.163  0.047  0.038  0.119  0.110  0.066  0.058  0.074  0.015  0.083  0.139  0.152  0.098  0.146  0.145  0.105  0.142  0.105  0.103  0.136  0.106  0.103  0.069  0.035  0.057  0.050  0.075 -0.006 -0.014  0.113  0.177 -0.055 -0.134 -0.199 -0.077 -0.057  0.002 -0.048  0.013  0.003 -0.008 -0.038  0.016  0.088  0.054  0.110  0.038  0.053  0.025  0.048  0.045 -0.063 -0.022 -0.021 -0.042 -0.081 -0.018 -0.018 -0.020  0.006 -0.028 -0.072  0.003  0.050  0.126 -0.108 -0.043 -0.108 -0.220 -0.241 -0.193 -0.134 -0.144 -0.214 -0.235 -0.241 -0.239 -0.261 -0.204 -0.289 -0.191 -0.190 -0.109 -0.100 -0.117 -0.050 -0.011  0.019  0.081  0.032  0.079  0.110  0.102  0.117  0.057  0.007  0.050 -0.050 -0.028 -0.032 -0.055 -0.098 -0.113 -0.099 -0.065 -0.142 -0.118 -0.070 -0.100 -0.137 -0.141 -0.112 -0.159 -0.113 -0.112 -0.122 -0.111  0.015  0.005  0.380 -0.009  0.095  0.148  0.131  0.144 -0.040 -0.042 -0.088 -0.034 -0.054 -0.170 -0.148 -0.008 -0.080 -0.031 -0.022 -0.072 -0.030 -0.167 -0.091 -0.106 -0.064 -0.083 -0.151 -0.129 -0.121 -0.107 -0.240 -0.177 -0.087 -0.183 -0.246 -0.112 -0.114 -0.222 -0.192 -0.145 -0.211 -0.265 -0.195 -0.068 -0.107 -0.073 -0.123 -0.178  0.006  0.032 -0.058 -0.051 -0.102 -0.097 -0.116 -0.135 -0.146 -0.058 -0.058 -0.011 -0.002 -0.078 -0.197 -0.167 -0.152 -0.231 -0.126 -0.202 -0.157 -0.149 -0.117 -0.178 -0.146 -0.119 -0.170 -0.149 -0.187 -0.121 -0.125 -0.027 -0.062 -0.097 -0.086 -0.058 -0.087 -0.099 -0.129 -0.046 -0.065 -0.052 -0.050 -0.012 -0.105 -0.028  0.033 -0.043 -0.036  0.034 -0.053 -0.100 -0.028 -0.070 -0.114 -0.191 -0.083 -0.008 -0.027  0.030  0.109 -0.040 -0.023  0.015 -0.002 -0.094  0.079  0.024  0.005 -0.005  0.019 -0.005  0.034  0.031  0.085  0.145  0.227  0.266  0.211  0.152  0.175  0.112  0.132  0.074  0.081  0.048  0.049  0.006  0.029  0.069  0.053 -0.021 -0.016  0.019  0.020 -0.145 -0.080 -0.103 -0.012  0.043  0.069  0.025  0.035  0.133  0.087  0.006  0.026  0.118  0.186  0.019 -0.037  0.189  0.082  0.054  0.010  0.045  0.035  0.107  0.191  0.235  0.217  0.382  0.264  0.236  0.076  0.146  0.223  0.169  0.088  0.136  0.196  0.124  0.003 -0.045  0.259  0.093  0.105  0.029  0.036
 -0.423 -0.342 -0.326 -0.337 -0.203 -0.216 -0.190 -0.056  0.029  0.189  0.238  0.264  0.400  0.368  0.330  0.168  0.252  0.165  0.119  0.115  0.046 -0.061 -0.115 -0.120 -0.209 -0.279 -0.273 -0.343 -0.266 -0.335 -0.375 -0.388 -0.306 -0.262 -0.145  0.029 -0.026  0.183  0.131  0.159  0.118  0.057  0.070  0.066  0.006  0.017 -0.046 -0.178 -0.118 -0.158 -0.089 -0.235 -0.166 -0.148  0.097  0.177  0.264  0.302  0.433  0.472  0.649  0.625  0.643  0.553  0.389  0.352  0.307  0.287  0.297  0.225  0.120  0.073  0.213  0.212  0.173  0.126  0.185  0.151  0.049  0.094  0.179  0.138  0.131  0.123  0.126  0.154  0.111  0.126  0.206  0.224  0.258  0.338  0.111  0.175  0.288  0.236  0.130  0.014  0.061  0.129  0.179  0.062  0.123  0.026 -0.102  0.018  0.200 -0.026  0.307  0.252  0.243  0.109  0.078  0.053  0.077  0.112  0.147  0.074  0.301  0.065 -0.086 -0.109 -0.103 -0.071 -0.105 -0.175 -0.150 -0.143 -0.148 -0.032  0.015  0.099  0.088  0.293  0.274  0.403  0.392  0.341  0.408  0.505  0.478  0.510  0.344  0.392  0.396  0.379  0.341  0.276  0.308  0.187  0.148  0.173  0.167  0.027 -0.031  0.025 -0.016 -0.104 -0.155 -0.129 -0.031 -0.066 -0.103 -0.022  0.111  0.036  0.201  0.274  0.282  0.262  0.253  0.095 -0.085  0.160  0.159  0.119  0.089  0.030 -0.038 -0.025 -0.069 -0.126 -0.159 -0.130 -0.226 -0.357 -0.216 -0.304 -0.363 -0.434 -0.391 -0.291 -0.363 -0.394 -0.360 -0.292 -0.238 -0.305 -0.268 -0.290 -0.297 -0.336 -0.299  0.105  0.083  0.184  0.088 -0.072  0.103 -0.256 -0.296 -0.256 -0.156 -0.091 -0.140 -0.090 -0.148 -0.052 -0.125 -0.148 -0.151 -0.070 -0.081  0.009 -0.024 -0.004 -0.072 -0.014 -0.059  0.006  0.017 -0.005  0.008  0.006  0.006  0.013  0.001  0.012  0.036  0.095  0.049 -0.024 -0.003 -0.043 -0.082 -0.077 -0.061 -0.111 -0.174 -0.173 -0.127 -0.096 -0.087 -0.051 -0.057 -0.123 -0.062 -0.022 -0.107 -0.085 -0.074 -0.090 -0.014 -0.074 -0.133 -0.094 -0.220 -0.108 -0.139 -0.107 -0.054 -0.082 -0.062 -0.034 -0.027 -0.029  0.022 -0.047  0.017 -0.006  0.045  0.052  0.081 -0.044  0.037 -0.001 -0.027  0.008  0.090  0.054  0.050  0.051  0.030  0.030  0.056  0.047  0.062  0.018  0.037  0.026  0.019  0.068  0.083  0.081  0.077  0.030  0.092  0.184  0.177  0.073  0.022 -0.040 -0.056 -0.089 -0.146 -0.128 -0.123 -0.141  0.029  0.036  0.142  0.033  0.044 -0.064  0.003  0.026 -0.137 -0.168 -0.191 -0.175 -0.150 -0.115 -0.111 -0.081 -0.034 -0.054 -0.085 -0.103  0.034  0.052  0.033  0.041  0.041  0.035  0.030  0.016  0.051  0.046  0.005  0.024  0.004 -0.029 -0.023 -0.012 -0.005  0.059  0.069  0.132  0.073  0.048  0.106  0.023  0.018  0.079  0.083  0.061  0.061  0.104  0.009  0.069  0.113  0.125  0.069  0.100  0.138  0.074  0.098  0.076  0.076  0.087  0.076  0.070  0.052  0.034  0.056  0.032  0.064  0.018 -0.004  0.062  0.121 -0.030 -0.094 -0.134 -0.037 -0.007  0.045  0.005  0.059  0.023  0.020  0.016  0.045  0.100  0.073  0.130  0.046  0.034  0.041  0.052  0.051 -0.054 -0.008  0.004 -0.023 -0.068 -0.003  0.007  0.009  0.027  0.015 -0.044  0.019  0.080  0.103 -0.048  0.017 -0.039 -0.110 -0.130 -0.082 -0.048 -0.054 -0.115 -0.136 -0.139 -0.137 -0.151 -0.119 -0.172 -0.108 -0.108 -0.036 -0.040 -0.059 -0.017  0.051  0.036  0.108  0.042  0.067  0.093  0.128  0.123  0.084  0.039  0.075 -0.022  0.001  0.018  0.007 -0.005 -0.028 -0.024  0.007 -0.057 -0.035 -0.021 -0.042 -0.055 -0.059 -0.045 -0.072 -0.049 -0.040 -0.041 -0.035  0.044  0.041  0.276 -0.008  0.082  0.101  0.054  0.111 -0.006 -0.009 -0.048  0.010 -0.037 -0.119 -0.137 -0.020 -0.061 -0.022 -0.016 -0.045 -0.009 -0.138 -0.079 -0.059 -0.006 -0.033 -0.100 -0.057 -0.049 -0.031 -0.128 -0.070 -0.016 -0.108 -0.130 -0.021 -0.046 -0.131 -0.086 -0.057 -0.142 -0.206 -0.111 -0.018 -0.048 -0.036 -0.095 -0.121  0.006  0.012 -0.032 -0.048 -0.089 -0.079 -0.117 -0.136 -0.141 -0.053 -0.049 -0.000 -0.013 -0.075 -0.172 -0.143 -0.125 -0.176 -0.107 -0.162 -0.119 -0.129 -0.110 -0.148 -0.100 -0.104 -0.148 -0.112 -0.143 -0.075 -0.087 -0.004 -0.056 -0.094 -0.096 -0.050 -0.069 -0.072 -0.088 -0.024 -0.052 -0.040 -0.035  0.013 -0.069 -0.035 -0.006 -0.024 -0.011  0.042 -0.062 -0.097 -0.036 -0.063 -0.126 -0.172 -0.079 -0.050 -0.073  0.015  0.087 -0.031 -0.040 -0.014 -0.032 -0.092  0.042  0.003 -0.014 -0.018  0.025 -0.008  0.056  0.045  0.107  0.157  0.218  0.238  0.179  0.130  0.154  0.109  0.133  0.073  0.063  0.039  0.034  0.004  0.010  0.048  0.009 -0.046 -0.045 -0.005 -0.029 -0.188 -0.137 -0.153 -0.082  0.011  0.027 -0.046 -0.012  0.090  0.060 -0.014  0.028  0.093  0.109  0.016 -0.015  0.173  0.083  0.073  0.020  0.047  0.093  0.128  0.188  0.191  0.214  0.336  0.244  0.222  0.069  0.129  0.168  0.123  0.084  0.122  0.168  0.104  0.025 -0.030  0.198  0.046  0.061  0.013  0.013
 -0.458 -0.377 -0.414 -0.444 -0.279 -0.278 -0.230 -0.076  0.044  0.241  0.316  0.352  0.540  0.479  0.439  0.216  0.340  0.212  0.169  0.168  0.061 -0.080 -0.122 -0.134 -0.237 -0.323 -0.309 -0.421 -0.327 -0.405 -0.478 -0.490 -0.392 -0.314 -0.186  0.036 -0.011  0.226  0.166  0.225  0.156  0.077  0.080  0.086  0.023  0.033 -0.067 -0.256 -0.181 -0.241 -0.200 -0.333 -0.202 -0.209  0.129  0.254  0.365  0.427  0.614  0.612  0.753  0.643  0.916  0.726  0.534  0.466  0.417  0.396  0.412  0.306  0.175  0.119  0.292  0.271  0.220  0.172  0.248  0.186  0.048  0.101  0.210  0.132  0.159  0.146  0.097  0.149  0.127  0.159  0.243  0.310  0.362  0.510  0.120  0.245  0.366  0.334  0.212  0.076  0.106  0.212  0.246  0.147  0.182  0.083 -0.084  0.124  0.296  0.007  0.321  0.297  0.274  0.160  0.111  0.050  0.075  0.092  0.100  0.014  0.292  0.012 -0.160 -0.125 -0.116 -0.093 -0.121 -0.201 -0.168 -0.191 -0.209 -0.058 -0.015  0.130  0.144  0.391  0.370  0.529  0.467  0.437  0.506  0.628  0.593  0.638  0.469  0.551  0.556  0.527  0.497  0.380  0.416  0.258  0.197  0.232  0.224  0.037 -0.041  0.030 -0.007 -0.123 -0.190 -0.152 -0.057 -0.110 -0.126 -0.024  0.143  0.076  0.257  0.354  0.376  0.342  0.328  0.152 -0.032  0.222  0.192  0.140  0.121  0.056 -0.012 -0.015 -0.068 -0.135 -0.181 -0.155 -0.267 -0.454 -0.249 -0.366 -0.452 -0.536 -0.498 -0.379 -0.467 -0.499 -0.431 -0.351 -0.284 -0.343 -0.300 -0.288 -0.327 -0.385 -0.327  0.153  0.143  0.267  0.137 -0.150  0.086 -0.308 -0.336 -0.309 -0.183 -0.123 -0.161 -0.092 -0.165 -0.088 -0.158 -0.166 -0.166 -0.063 -0.063  0.036 -0.008  0.008 -0.050  0.032 -0.035  0.035  0.028  0.013  0.039  0.072  0.041  0.089  0.085  0.087  0.123  0.173  0.120 -0.002  0.038 -0.036 -0.106 -0.114 -0.103 -0.195 -0.254 -0.280 -0.244 -0.171 -0.185 -0.077 -0.112 -0.186 -0.079 -0.056 -0.160 -0.131 -0.101 -0.137 -0.061 -0.139 -0.189 -0.152 -0.284 -0.158 -0.203 -0.151 -0.061 -0.115 -0.080 -0.040 -0.023 -0.046  0.006 -0.069  0.031 -0.019  0.022  0.066  0.114 -0.058  0.077  0.000 -0.018  0.001  0.080  0.049  0.063  0.070  0.064  0.036  0.058  0.066  0.070  0.026  0.047  0.024  0.023  0.083  0.118  0.121  0.112  0.064  0.113  0.207  0.191  0.095  0.043 -0.016 -0.047 -0.078 -0.157 -0.124 -0.146 -0.146  0.088  0.102  0.222  0.076  0.082 -0.045  0.062  0.098 -0.137 -0.178 -0.201 -0.205 -0.200 -0.118 -0.103 -0.086 -0.019 -0.070 -0.083 -0.097  0.079  0.083  0.066  0.068  0.058  0.062  0.057  0.040  0.085  0.073  0.013  0.031 -0.001 -0.045 -0.036 -0.026 -0.033  0.039  0.046  0.136  0.063  0.036  0.116  0.012  0.012  0.076  0.072  0.064  0.058  0.097 -0.008  0.053  0.119  0.135  0.061  0.104  0.146  0.079  0.100  0.069  0.071  0.089  0.072  0.062  0.041  0.017  0.030  0.005  0.044 -0.006 -0.034  0.081  0.163 -0.010 -0.094 -0.144 -0.060 -0.009  0.025  0.014  0.059  0.025  0.020  0.007  0.043  0.109  0.088  0.125  0.052  0.050  0.051  0.073  0.066 -0.059 -0.011 -0.009 -0.026 -0.082 -0.000  0.003  0.029  0.040  0.016 -0.018  0.041  0.101  0.159 -0.060  0.016 -0.054 -0.174 -0.193 -0.135 -0.058 -0.090 -0.189 -0.206 -0.202 -0.179 -0.208 -0.166 -0.247 -0.164 -0.163 -0.086 -0.083 -0.116 -0.054 -0.007  0.005  0.063  0.021  0.060  0.108  0.118  0.108  0.061  0.003  0.043 -0.056 -0.008 -0.008 -0.020 -0.039 -0.080 -0.079 -0.017 -0.109 -0.112 -0.069 -0.082 -0.116 -0.124 -0.085 -0.122 -0.084 -0.055 -0.049 -0.039  0.072  0.064  0.368  0.029  0.117  0.170  0.122  0.164 -0.011 -0.013 -0.046  0.030 -0.009 -0.098 -0.127 -0.010 -0.076 -0.043 -0.014 -0.053 -0.013 -0.170 -0.114 -0.105 -0.041 -0.079 -0.133 -0.095 -0.084 -0.062 -0.200 -0.123 -0.045 -0.165 -0.202 -0.068 -0.089 -0.202 -0.150 -0.108 -0.210 -0.266 -0.168 -0.052 -0.094 -0.062 -0.128 -0.165 -0.009 -0.024 -0.083 -0.063 -0.107 -0.096 -0.143 -0.155 -0.164 -0.062 -0.067 -0.042 -0.034 -0.111 -0.226 -0.186 -0.161 -0.226 -0.144 -0.193 -0.158 -0.152 -0.115 -0.181 -0.123 -0.115 -0.143 -0.123 -0.163 -0.110 -0.122 -0.027 -0.069 -0.104 -0.120 -0.062 -0.079 -0.085 -0.101 -0.018 -0.049 -0.024 -0.022  0.011 -0.104 -0.037  0.013 -0.035 -0.026  0.033 -0.063 -0.096 -0.033 -0.069 -0.144 -0.193 -0.080 -0.051 -0.067  0.029  0.111 -0.015 -0.034 -0.023 -0.045 -0.112  0.034 -0.019 -0.034 -0.030  0.007 -0.020  0.055  0.042  0.110  0.156  0.227  0.262  0.179  0.126  0.166  0.131  0.139  0.073  0.083  0.048  0.049  0.016  0.022  0.042  0.030 -0.047 -0.050 -0.003 -0.040 -0.198 -0.132 -0.143 -0.072  0.031  0.028 -0.039  0.012  0.119  0.071 -0.011  0.031  0.105  0.158  0.003 -0.019  0.162  0.057  0.053 -0.006  0.050  0.064  0.128  0.218  0.233  0.265  0.378  0.265  0.248  0.048  0.126  0.179  0.108  0.049  0.100  0.141  0.084 -0.020 -0.037  0.181  0.010  0.037 -0.052 -0.058
 -0.391 -0.298 -0.325 -0.340 -0.113 -0.161 -0.095  0.015  0.154  0.350  0.429  0.410  0.547  0.433  0.440  0.246  0.335  0.297  0.165  0.111  0.101 -0.019 -0.128 -0.143 -0.174 -0.293 -0.335 -0.363 -0.244 -0.372 -0.406 -0.406 -0.256 -0.213 -0.049  0.128  0.128  0.368  0.267  0.340  0.248  0.218  0.203  0.172  0.135  0.151  0.010 -0.124 -0.062 -0.154 -0.101 -0.253 -0.124 -0.150  0.165  0.224  0.342  0.366  0.538  0.602  0.711  0.553  0.726  0.798  0.632  0.537  0.492  0.487  0.526  0.385  0.286  0.217  0.415  0.376  0.347  0.278  0.335  0.305  0.182  0.200  0.305  0.219  0.226  0.207  0.174  0.240  0.210  0.210  0.296  0.309  0.382  0.509  0.136  0.265  0.375  0.331  0.213 -0.028 -0.058  0.071  0.147  0.129  0.263  0.138 -0.056  0.039  0.245  0.086  0.371  0.313  0.311  0.225  0.184  0.122  0.157  0.166  0.182  0.091  0.319  0.119 -0.117 -0.057 -0.011  0.020 -0.017 -0.113 -0.094 -0.107 -0.147  0.001  0.009  0.131  0.079  0.331  0.321  0.421  0.348  0.291  0.393  0.514  0.499  0.561  0.356  0.460  0.494  0.563  0.465  0.319  0.410  0.305  0.204  0.234  0.276  0.106  0.008  0.087  0.096 -0.022 -0.107 -0.110 -0.030 -0.084 -0.156 -0.070  0.106 -0.004  0.143  0.254  0.228  0.247  0.227  0.044 -0.072  0.121  0.075  0.024 -0.009 -0.047 -0.062 -0.126 -0.129 -0.193 -0.239 -0.210 -0.266 -0.427 -0.256 -0.345 -0.392 -0.488 -0.476 -0.342 -0.390 -0.449 -0.399 -0.299 -0.255 -0.333 -0.272 -0.303 -0.361 -0.343 -0.297  0.132  0.131  0.259  0.032 -0.190  0.018 -0.344 -0.356 -0.344 -0.206 -0.188 -0.175 -0.139 -0.147 -0.165 -0.183 -0.216 -0.193 -0.096 -0.083  0.044  0.011  0.048 -0.025  0.036 -0.062  0.014  0.011 -0.021  0.015  0.022  0.002  0.015  0.036  0.036  0.040  0.094  0.054 -0.060 -0.042 -0.141 -0.166 -0.173 -0.135 -0.195 -0.286 -0.263 -0.188 -0.145 -0.134 -0.113 -0.065 -0.137 -0.066 -0.037 -0.138 -0.106 -0.082 -0.104 -0.046 -0.124 -0.235 -0.187 -0.329 -0.202 -0.271 -0.231 -0.147 -0.233 -0.196 -0.144 -0.131 -0.155 -0.122 -0.213 -0.095 -0.142 -0.094 -0.090 -0.019 -0.149 -0.025 -0.019 -0.051 -0.004  0.058 -0.003  0.018  0.056  0.046  0.009  0.028  0.031  0.027 -0.016  0.020  0.002 -0.021  0.047  0.108  0.067  0.061  0.047  0.149  0.188  0.206  0.117  0.043 -0.039 -0.062 -0.129 -0.158 -0.148 -0.159 -0.128  0.075  0.076  0.192  0.079  0.091 -0.017  0.068  0.087 -0.094 -0.166 -0.189 -0.216 -0.170 -0.113 -0.143 -0.112 -0.069 -0.101 -0.145 -0.154  0.010  0.042  0.046  0.030 -0.004  0.007  0.012  0.005  0.023  0.020 -0.031 -0.063 -0.044 -0.096 -0.079 -0.045 -0.039  0.035  0.056  0.156  0.060  0.057  0.132  0.025  0.029  0.117  0.090  0.063  0.087  0.075  0.036  0.101  0.142  0.171  0.117  0.167  0.132  0.105  0.145  0.108  0.105  0.129  0.077  0.074  0.043  0.019  0.059  0.029  0.066  0.018 -0.003  0.092  0.163 -0.035 -0.103 -0.175 -0.059 -0.052 -0.009 -0.029  0.004 -0.009  0.001 -0.007  0.038  0.093  0.083  0.069  0.048  0.056  0.033  0.028  0.018 -0.087 -0.043 -0.042 -0.077 -0.126 -0.066 -0.033 -0.049 -0.021 -0.021 -0.054 -0.003  0.075  0.077 -0.115 -0.080 -0.163 -0.259 -0.301 -0.262 -0.182 -0.215 -0.267 -0.271 -0.291 -0.289 -0.298 -0.246 -0.325 -0.209 -0.214 -0.106 -0.089 -0.083 -0.019  0.029  0.074  0.133  0.088  0.117  0.163  0.158  0.154  0.104  0.056  0.112  0.038  0.042  0.026  0.000 -0.034 -0.059 -0.037 -0.004 -0.097 -0.071 -0.016 -0.073 -0.107 -0.131 -0.078 -0.123 -0.082 -0.092 -0.097 -0.135 -0.042 -0.074  0.292 -0.050  0.052  0.060  0.023  0.057 -0.132 -0.095 -0.148 -0.079 -0.105 -0.190 -0.124 -0.019 -0.094 -0.083 -0.047 -0.099 -0.050 -0.181 -0.121 -0.134 -0.091 -0.134 -0.187 -0.176 -0.165 -0.159 -0.274 -0.237 -0.126 -0.226 -0.287 -0.195 -0.169 -0.257 -0.256 -0.216 -0.263 -0.311 -0.257 -0.119 -0.175 -0.132 -0.163 -0.204 -0.024 -0.018 -0.117 -0.076 -0.128 -0.112 -0.157 -0.168 -0.163 -0.066 -0.079 -0.029 -0.019 -0.061 -0.172 -0.180 -0.170 -0.263 -0.135 -0.217 -0.189 -0.201 -0.123 -0.189 -0.194 -0.134 -0.177 -0.172 -0.208 -0.184 -0.191 -0.026 -0.069 -0.115 -0.090 -0.098 -0.120 -0.113 -0.117 -0.052 -0.071 -0.063 -0.054 -0.020 -0.100 -0.028  0.011 -0.055 -0.059  0.014 -0.059 -0.111 -0.036 -0.045 -0.086 -0.191 -0.095 -0.001 -0.016  0.018  0.075 -0.052 -0.018 -0.012 -0.049 -0.117  0.030  0.005 -0.022 -0.048 -0.027 -0.036 -0.025  0.009  0.026  0.077  0.171  0.211  0.175  0.116  0.154  0.103  0.099  0.056  0.081  0.044  0.040  0.025  0.057  0.057  0.066  0.009  0.012  0.043  0.036 -0.100 -0.059 -0.055  0.024  0.085  0.086  0.055  0.068  0.148  0.091  0.004  0.029  0.102  0.135 -0.018 -0.013  0.162  0.047  0.046 -0.034  0.019  0.001  0.096  0.117  0.187  0.147  0.301  0.203  0.172  0.038  0.151  0.145  0.139  0.086  0.109  0.138  0.098 -0.007 -0.078  0.210  0.007  0.057 -0.012 -0.005
 -0.296 -0.232 -0.230 -0.242 -0.006 -0.050  0.035  0.090  0.223  0.401  0.485  0.436  0.544  0.398  0.425  0.253  0.318  0.337  0.174  0.099  0.139  0.037 -0.092 -0.094 -0.092 -0.222 -0.278 -0.265 -0.162 -0.306 -0.304 -0.306 -0.149 -0.117  0.050  0.188  0.220  0.441  0.322  0.399  0.276  0.274  0.246  0.195  0.179  0.205  0.048 -0.043 -0.018 -0.106 -0.061 -0.183 -0.051 -0.076  0.208  0.211  0.322  0.341  0.451  0.492  0.532  0.389  0.534  0.632  0.747  0.603  0.520  0.521  0.589  0.447  0.359  0.290  0.495  0.439  0.423  0.355  0.387  0.369  0.269  0.276  0.351  0.258  0.249  0.244  0.207  0.299  0.253  0.239  0.326  0.292  0.386  0.503  0.141  0.265  0.372  0.332  0.250 -0.021 -0.124 -0.007  0.041  0.120  0.262  0.099 -0.008  0.045  0.127  0.157  0.289  0.276  0.319  0.262  0.245  0.168  0.205  0.212  0.234  0.131  0.289  0.144 -0.045  0.026  0.095  0.113  0.074 -0.000 -0.029 -0.029 -0.083  0.061  0.048  0.155  0.089  0.285  0.274  0.321  0.236  0.169  0.251  0.359  0.375  0.422  0.272  0.385  0.421  0.575  0.462  0.282  0.409  0.343  0.235  0.245  0.322  0.172  0.054  0.140  0.179  0.068 -0.005 -0.074  0.010 -0.057 -0.133 -0.072  0.090 -0.019  0.098  0.187  0.148  0.169  0.129  0.017 -0.043  0.063  0.011 -0.043 -0.061 -0.071 -0.053 -0.154 -0.122 -0.173 -0.238 -0.215 -0.211 -0.356 -0.246 -0.288 -0.298 -0.387 -0.391 -0.264 -0.289 -0.341 -0.309 -0.206 -0.176 -0.255 -0.173 -0.207 -0.291 -0.209 -0.175  0.134  0.157  0.230  0.016 -0.213 -0.033 -0.300 -0.312 -0.326 -0.220 -0.251 -0.216 -0.194 -0.150 -0.230 -0.203 -0.243 -0.204 -0.114 -0.083  0.028  0.014  0.047 -0.014  0.037 -0.061  0.018  0.011 -0.029 -0.013 -0.008 -0.015 -0.036 -0.001 -0.004 -0.024  0.013 -0.020 -0.060 -0.067 -0.145 -0.133 -0.148 -0.122 -0.158 -0.252 -0.219 -0.133 -0.107 -0.097 -0.129 -0.056 -0.101 -0.061 -0.048 -0.124 -0.109 -0.075 -0.082 -0.062 -0.099 -0.232 -0.181 -0.298 -0.175 -0.253 -0.225 -0.173 -0.248 -0.208 -0.147 -0.144 -0.171 -0.157 -0.249 -0.140 -0.211 -0.162 -0.144 -0.076 -0.157 -0.052 -0.010 -0.036  0.006  0.034 -0.001  0.019  0.041  0.038  0.006  0.012  0.011  0.014 -0.026  0.001 -0.008 -0.048  0.011  0.065 -0.000  0.023  0.035  0.148  0.145  0.174  0.109  0.031 -0.045 -0.081 -0.143 -0.153 -0.167 -0.165 -0.100  0.024  0.082  0.131  0.088  0.106  0.022  0.054  0.027 -0.029 -0.137 -0.142 -0.211 -0.144 -0.108 -0.153 -0.099 -0.085 -0.090 -0.163 -0.160 -0.032  0.022  0.038  0.020 -0.030 -0.008  0.001  0.009  0.008 -0.005 -0.039 -0.086 -0.037 -0.058 -0.051 -0.014 -0.014  0.032  0.050  0.139  0.032  0.057  0.083 -0.013  0.008  0.091  0.053  0.032  0.054  0.003  0.029  0.083  0.098  0.134  0.109  0.146  0.062  0.090  0.116  0.099  0.101  0.101  0.059  0.058  0.033  0.026  0.048  0.043  0.077  0.061  0.047  0.095  0.225  0.049  0.011 -0.046  0.010 -0.038 -0.009 -0.013 -0.009 -0.025  0.012  0.008  0.035  0.059  0.059  0.009  0.026  0.046  0.007 -0.018 -0.018 -0.110 -0.074 -0.050 -0.100 -0.156 -0.113 -0.047 -0.086 -0.038 -0.023 -0.043  0.011  0.063  0.050 -0.108 -0.122 -0.181 -0.283 -0.324 -0.311 -0.236 -0.274 -0.303 -0.289 -0.276 -0.292 -0.288 -0.230 -0.318 -0.198 -0.218 -0.100 -0.095 -0.060 -0.020  0.014  0.067  0.100  0.078  0.110  0.121  0.107  0.112  0.075  0.051  0.117  0.074  0.062  0.035  0.021 -0.007 -0.035  0.001  0.018 -0.067 -0.028  0.025 -0.050 -0.086 -0.114 -0.043 -0.088 -0.036 -0.072 -0.075 -0.131 -0.073 -0.123  0.250 -0.085  0.001  0.017 -0.001 -0.024 -0.197 -0.154 -0.235 -0.145 -0.191 -0.226 -0.132 -0.065 -0.137 -0.135 -0.072 -0.135 -0.079 -0.162 -0.137 -0.148 -0.113 -0.153 -0.194 -0.188 -0.175 -0.215 -0.302 -0.271 -0.170 -0.257 -0.316 -0.250 -0.218 -0.265 -0.305 -0.279 -0.289 -0.324 -0.304 -0.147 -0.232 -0.177 -0.186 -0.207 -0.059 -0.058 -0.165 -0.125 -0.164 -0.128 -0.155 -0.171 -0.163 -0.081 -0.104 -0.088 -0.037 -0.043 -0.142 -0.167 -0.158 -0.264 -0.148 -0.219 -0.209 -0.224 -0.144 -0.198 -0.242 -0.163 -0.208 -0.202 -0.249 -0.225 -0.245 -0.066 -0.106 -0.146 -0.118 -0.153 -0.156 -0.143 -0.133 -0.084 -0.084 -0.069 -0.063 -0.046 -0.075 -0.030 -0.022 -0.089 -0.099 -0.038 -0.071 -0.118 -0.063 -0.033 -0.059 -0.159 -0.102  0.005  0.021 -0.040  0.009 -0.092 -0.022 -0.041 -0.049 -0.097  0.004 -0.014 -0.052 -0.084 -0.081 -0.049 -0.098 -0.038 -0.050  0.004  0.090  0.140  0.141  0.064  0.097  0.061  0.038  0.007  0.033  0.012 -0.003 -0.000  0.040  0.039  0.039  0.021  0.019  0.034  0.056 -0.015 -0.010  0.007  0.064  0.090  0.074  0.081  0.065  0.121  0.073 -0.012  0.004  0.060  0.083 -0.047 -0.042  0.104  0.008  0.000 -0.074 -0.034 -0.047  0.045  0.020  0.132  0.046  0.186  0.112  0.090  0.032  0.173  0.114  0.186  0.144  0.130  0.156  0.144  0.011 -0.081  0.129 -0.013  0.016 -0.071 -0.047
 -0.266 -0.196 -0.177 -0.204  0.056  0.017  0.102  0.169  0.284  0.500  0.559  0.517  0.622  0.471  0.500  0.318  0.402  0.418  0.271  0.160  0.240  0.114 -0.008 -0.022 -0.015 -0.170 -0.245 -0.201 -0.118 -0.258 -0.256 -0.261 -0.089 -0.054  0.121  0.281  0.287  0.532  0.375  0.445  0.338  0.333  0.293  0.201  0.188  0.219  0.046 -0.042 -0.023 -0.122 -0.065 -0.168 -0.035 -0.041  0.251  0.282  0.369  0.398  0.456  0.488  0.513  0.352  0.466  0.537  0.603  0.722  0.580  0.576  0.643  0.459  0.379  0.311  0.502  0.422  0.406  0.351  0.355  0.329  0.236  0.231  0.261  0.167  0.156  0.140  0.113  0.195  0.175  0.161  0.245  0.243  0.324  0.433  0.097  0.227  0.318  0.262  0.208 -0.111 -0.232 -0.104 -0.073  0.085  0.280  0.118  0.058  0.084  0.056  0.151  0.251  0.220  0.260  0.221  0.197  0.128  0.152  0.146  0.140  0.064  0.220  0.104 -0.074 -0.006  0.039  0.078  0.070 -0.005 -0.039 -0.015 -0.070  0.077  0.098  0.196  0.159  0.336  0.322  0.379  0.298  0.214  0.288  0.390  0.384  0.409  0.290  0.386  0.406  0.540  0.430  0.261  0.373  0.313  0.216  0.201  0.287  0.147  0.024  0.107  0.135  0.028 -0.032 -0.074 -0.012 -0.048 -0.103 -0.065  0.115  0.021  0.115  0.266  0.221  0.249  0.195  0.077  0.082  0.126  0.027 -0.000 -0.008 -0.022  0.006 -0.119 -0.050 -0.107 -0.233 -0.176 -0.165 -0.298 -0.221 -0.252 -0.262 -0.345 -0.369 -0.267 -0.276 -0.325 -0.263 -0.161 -0.146 -0.210 -0.120 -0.151 -0.262 -0.171 -0.128  0.174  0.212  0.253  0.043 -0.219 -0.015 -0.279 -0.304 -0.317 -0.191 -0.254 -0.242 -0.201 -0.191 -0.247 -0.206 -0.254 -0.220 -0.123 -0.086  0.025  0.020  0.048 -0.023  0.032 -0.065 -0.007 -0.029 -0.042 -0.031 -0.031 -0.034 -0.031  0.001 -0.025 -0.011  0.035  0.002 -0.056 -0.053 -0.112 -0.112 -0.128 -0.114 -0.151 -0.239 -0.203 -0.130 -0.119 -0.144 -0.127 -0.047 -0.070 -0.023 -0.027 -0.101 -0.078 -0.056 -0.063 -0.076 -0.102 -0.233 -0.179 -0.278 -0.164 -0.237 -0.205 -0.163 -0.227 -0.180 -0.101 -0.113 -0.136 -0.130 -0.220 -0.123 -0.210 -0.168 -0.131 -0.063 -0.122 -0.020 -0.005 -0.046 -0.023  0.004 -0.045 -0.017 -0.012 -0.015 -0.028 -0.037 -0.042 -0.039 -0.071 -0.046 -0.052 -0.101 -0.033  0.004 -0.032 -0.011  0.018  0.133  0.139  0.176  0.098  0.028 -0.038 -0.065 -0.150 -0.137 -0.159 -0.167 -0.070  0.045  0.111  0.141  0.074  0.083 -0.003  0.036  0.034 -0.038 -0.126 -0.146 -0.210 -0.114 -0.078 -0.135 -0.068 -0.071 -0.089 -0.169 -0.159 -0.027  0.008  0.018 -0.015 -0.048 -0.030 -0.036 -0.012 -0.026 -0.048 -0.059 -0.105 -0.067 -0.072 -0.047 -0.016 -0.026  0.036  0.058  0.126  0.022  0.046  0.072 -0.031 -0.027  0.062  0.027 -0.009 -0.008 -0.051 -0.007  0.068  0.082  0.093  0.071  0.138  0.036  0.066  0.102  0.088  0.088  0.094  0.069  0.058  0.024  0.037  0.018  0.041  0.094  0.045  0.041  0.102  0.247  0.017  0.031 -0.021  0.006 -0.075 -0.055 -0.067 -0.054 -0.067 -0.048 -0.050 -0.015 -0.006 -0.020 -0.061 -0.038  0.006 -0.050 -0.071 -0.057 -0.138 -0.112 -0.080 -0.117 -0.159 -0.133 -0.067 -0.100 -0.038 -0.033 -0.056  0.025  0.055  0.079 -0.093 -0.113 -0.170 -0.269 -0.304 -0.318 -0.244 -0.280 -0.302 -0.279 -0.252 -0.260 -0.260 -0.201 -0.291 -0.181 -0.216 -0.111 -0.112 -0.062 -0.018  0.007  0.043  0.071  0.050  0.074  0.089  0.061  0.082  0.033  0.020  0.092  0.052  0.062  0.014  0.001 -0.034 -0.058 -0.019  0.000 -0.068 -0.040  0.018 -0.050 -0.092 -0.114 -0.038 -0.103 -0.039 -0.073 -0.083 -0.103 -0.036 -0.093  0.298 -0.070 -0.006  0.023  0.026 -0.022 -0.154 -0.153 -0.242 -0.151 -0.203 -0.235 -0.135 -0.075 -0.147 -0.137 -0.085 -0.144 -0.101 -0.163 -0.134 -0.143 -0.118 -0.131 -0.175 -0.169 -0.160 -0.213 -0.291 -0.268 -0.182 -0.256 -0.327 -0.276 -0.253 -0.276 -0.322 -0.312 -0.304 -0.333 -0.344 -0.194 -0.279 -0.203 -0.193 -0.210 -0.066 -0.066 -0.169 -0.131 -0.154 -0.140 -0.156 -0.154 -0.144 -0.079 -0.100 -0.088 -0.025 -0.029 -0.115 -0.143 -0.133 -0.238 -0.150 -0.219 -0.195 -0.215 -0.167 -0.210 -0.262 -0.185 -0.231 -0.235 -0.285 -0.234 -0.259 -0.092 -0.129 -0.158 -0.134 -0.154 -0.155 -0.146 -0.158 -0.103 -0.087 -0.086 -0.061 -0.052 -0.081 -0.033 -0.014 -0.100 -0.107 -0.039 -0.054 -0.108 -0.061 -0.034 -0.041 -0.147 -0.110  0.040  0.077 -0.046  0.006 -0.118 -0.019 -0.012 -0.022 -0.098 -0.003  0.004 -0.046 -0.088 -0.089 -0.071 -0.126 -0.061 -0.063  0.008  0.090  0.143  0.137  0.059  0.085  0.048  0.041  0.008  0.028  0.009  0.014  0.008  0.050  0.053  0.072  0.045  0.052  0.059  0.107  0.056  0.038  0.039  0.111  0.090  0.085  0.122  0.095  0.143  0.090  0.013 -0.006  0.037  0.115 -0.048 -0.091  0.073 -0.007 -0.032 -0.093 -0.059 -0.076  0.010 -0.004  0.140  0.047  0.191  0.112  0.078  0.044  0.166  0.140  0.216  0.151  0.137  0.194  0.161  0.013 -0.070  0.132  0.005  0.011 -0.065 -0.012
 -0.230 -0.172 -0.160 -0.189  0.073  0.029  0.130  0.157  0.287  0.482  0.531  0.516  0.595  0.429  0.488  0.272  0.352  0.414  0.235  0.101  0.197  0.082 -0.035 -0.056 -0.018 -0.174 -0.252 -0.220 -0.118 -0.270 -0.256 -0.260 -0.062 -0.034  0.153  0.283  0.312  0.533  0.377  0.475  0.376  0.384  0.322  0.203  0.221  0.267  0.057 -0.009  0.026 -0.102 -0.085 -0.169 -0.025 -0.076  0.199  0.216  0.285  0.298  0.380  0.463  0.463  0.307  0.417  0.492  0.520  0.580  0.666  0.602  0.633  0.467  0.420  0.314  0.507  0.431  0.423  0.355  0.357  0.353  0.259  0.231  0.284  0.188  0.193  0.176  0.140  0.221  0.201  0.194  0.250  0.229  0.312  0.408  0.095  0.197  0.273  0.234  0.190 -0.152 -0.237 -0.104 -0.081  0.085  0.272  0.141  0.042  0.057  0.045  0.143  0.227  0.211  0.250  0.223  0.206  0.139  0.155  0.157  0.164  0.084  0.218  0.144 -0.084  0.004  0.049  0.096  0.082  0.002 -0.013 -0.006 -0.062  0.040  0.026  0.121  0.076  0.233  0.249  0.283  0.233  0.151  0.236  0.339  0.338  0.328  0.206  0.294  0.328  0.466  0.351  0.189  0.315  0.282  0.152  0.152  0.268  0.145  0.003  0.105  0.146  0.038 -0.026 -0.059 -0.066 -0.083 -0.168 -0.121  0.033 -0.046  0.030  0.164  0.122  0.175  0.137  0.010  0.025  0.057 -0.039 -0.065 -0.080 -0.093 -0.046 -0.184 -0.125 -0.162 -0.250 -0.219 -0.203 -0.322 -0.232 -0.288 -0.282 -0.364 -0.396 -0.277 -0.278 -0.330 -0.274 -0.166 -0.152 -0.217 -0.139 -0.144 -0.260 -0.166 -0.113  0.135  0.222  0.235  0.016 -0.239 -0.056 -0.286 -0.289 -0.320 -0.206 -0.240 -0.204 -0.170 -0.174 -0.256 -0.187 -0.239 -0.198 -0.103 -0.060  0.053  0.057  0.092  0.038  0.073 -0.040  0.022 -0.015 -0.037  0.007  0.017 -0.015 -0.009  0.035  0.016  0.009  0.032 -0.000 -0.109 -0.078 -0.174 -0.156 -0.174 -0.145 -0.191 -0.288 -0.242 -0.156 -0.145 -0.149 -0.142 -0.047 -0.046 -0.003 -0.025 -0.078 -0.068 -0.038 -0.066 -0.076 -0.120 -0.254 -0.205 -0.311 -0.208 -0.298 -0.270 -0.209 -0.281 -0.244 -0.137 -0.151 -0.190 -0.181 -0.277 -0.175 -0.250 -0.195 -0.174 -0.085 -0.167 -0.048 -0.019 -0.049 -0.016  0.019 -0.043 -0.022 -0.010 -0.013 -0.032 -0.050 -0.045 -0.048 -0.080 -0.057 -0.066 -0.092 -0.038  0.030 -0.039 -0.015  0.026  0.144  0.111  0.155  0.111  0.054 -0.026 -0.040 -0.140 -0.119 -0.145 -0.143 -0.018  0.125  0.104  0.192  0.081  0.092 -0.009  0.085  0.109 -0.032 -0.088 -0.140 -0.200 -0.099 -0.065 -0.124 -0.067 -0.048 -0.088 -0.144 -0.130 -0.024  0.021  0.030 -0.015 -0.041 -0.025 -0.041 -0.013 -0.011 -0.025 -0.070 -0.123 -0.073 -0.092 -0.061 -0.017 -0.008  0.052  0.095  0.144  0.048  0.075  0.120  0.009  0.011  0.106  0.048  0.004  0.034 -0.027  0.027  0.077  0.120  0.137  0.111  0.191  0.083  0.109  0.151  0.137  0.139  0.159  0.115  0.112  0.073  0.081  0.077  0.087  0.122  0.084  0.063  0.121  0.239  0.048  0.018 -0.048 -0.009 -0.090 -0.073 -0.081 -0.065 -0.053 -0.043 -0.063  0.016  0.029  0.008 -0.057 -0.023  0.013 -0.040 -0.071 -0.059 -0.132 -0.115 -0.097 -0.125 -0.169 -0.139 -0.068 -0.097 -0.041 -0.030 -0.027  0.032  0.071  0.078 -0.109 -0.144 -0.217 -0.311 -0.358 -0.375 -0.293 -0.354 -0.362 -0.348 -0.319 -0.332 -0.321 -0.247 -0.350 -0.212 -0.231 -0.121 -0.101 -0.052  0.001  0.036  0.102  0.110  0.102  0.120  0.140  0.107  0.117  0.070  0.052  0.127  0.114  0.098  0.060  0.022 -0.025 -0.039 -0.013 -0.002 -0.077 -0.051  0.023 -0.059 -0.119 -0.154 -0.077 -0.130 -0.070 -0.112 -0.108 -0.156 -0.074 -0.139  0.292 -0.076 -0.006 -0.002 -0.011 -0.035 -0.209 -0.167 -0.230 -0.161 -0.207 -0.226 -0.112 -0.068 -0.142 -0.137 -0.076 -0.141 -0.088 -0.141 -0.114 -0.117 -0.112 -0.130 -0.162 -0.180 -0.187 -0.227 -0.311 -0.301 -0.201 -0.269 -0.362 -0.331 -0.263 -0.292 -0.367 -0.352 -0.317 -0.342 -0.367 -0.233 -0.299 -0.223 -0.212 -0.198 -0.053 -0.068 -0.174 -0.105 -0.129 -0.106 -0.116 -0.118 -0.102 -0.036 -0.068 -0.066 -0.015 -0.016 -0.071 -0.131 -0.119 -0.235 -0.128 -0.198 -0.178 -0.187 -0.147 -0.181 -0.237 -0.151 -0.185 -0.210 -0.249 -0.221 -0.252 -0.081 -0.094 -0.112 -0.081 -0.102 -0.107 -0.096 -0.092 -0.067 -0.045 -0.054 -0.044 -0.026 -0.055 -0.004  0.003 -0.046 -0.075 -0.008 -0.011 -0.066 -0.036  0.007  0.017 -0.103 -0.091  0.076  0.103 -0.024 -0.004 -0.124  0.001 -0.017 -0.033 -0.100  0.009  0.021 -0.048 -0.107 -0.103 -0.076 -0.145 -0.066 -0.075 -0.006  0.080  0.127  0.115  0.065  0.094  0.056  0.055  0.020  0.043  0.031  0.032  0.024  0.058  0.027  0.097  0.066  0.073  0.070  0.125  0.075  0.059  0.069  0.117  0.109  0.088  0.132  0.116  0.151  0.089  0.012 -0.004  0.040  0.091 -0.062 -0.076  0.060 -0.007 -0.034 -0.106 -0.067 -0.109  0.006 -0.024  0.139  0.047  0.173  0.105  0.081  0.056  0.174  0.133  0.191  0.115  0.113  0.155  0.111 -0.012 -0.115  0.107 -0.029  0.008 -0.068 -0.033
 -0.158 -0.102 -0.103 -0.121  0.128  0.082  0.192  0.214  0.332  0.543  0.574  0.540  0.591  0.413  0.497  0.285  0.369  0.449  0.269  0.114  0.253  0.131 -0.001 -0.020  0.030 -0.132 -0.215 -0.169 -0.092 -0.236 -0.207 -0.198  0.001  0.027  0.185  0.345  0.357  0.602  0.431  0.579  0.427  0.443  0.355  0.236  0.264  0.315  0.096  0.039  0.065 -0.047 -0.033 -0.121  0.022 -0.023  0.225  0.235  0.293  0.291  0.374  0.441  0.449  0.287  0.396  0.487  0.521  0.576  0.602  0.755  0.712  0.474  0.439  0.367  0.556  0.469  0.464  0.390  0.384  0.383  0.294  0.232  0.291  0.183  0.201  0.174  0.131  0.205  0.195  0.178  0.233  0.213  0.307  0.398  0.071  0.187  0.248  0.212  0.151 -0.170 -0.258 -0.129 -0.082  0.086  0.265  0.134  0.034  0.031  0.032  0.140  0.234  0.187  0.222  0.211  0.204  0.123  0.158  0.133  0.132  0.067  0.193  0.149 -0.096  0.019  0.085  0.145  0.133  0.044  0.016  0.044 -0.027  0.077  0.048  0.131  0.080  0.226  0.238  0.257  0.194  0.110  0.198  0.306  0.316  0.294  0.181  0.279  0.322  0.476  0.336  0.175  0.306  0.287  0.141  0.142  0.284  0.175  0.018  0.111  0.178  0.073  0.012 -0.038 -0.062 -0.063 -0.156 -0.138  0.031 -0.049  0.014  0.148  0.081  0.145  0.093 -0.027  0.027  0.047 -0.062 -0.091 -0.086 -0.086 -0.059 -0.189 -0.111 -0.146 -0.249 -0.215 -0.182 -0.286 -0.210 -0.262 -0.235 -0.320 -0.372 -0.248 -0.232 -0.293 -0.240 -0.155 -0.152 -0.196 -0.118 -0.144 -0.244 -0.150 -0.091  0.125  0.191  0.224 -0.022 -0.205 -0.042 -0.255 -0.250 -0.275 -0.186 -0.227 -0.195 -0.166 -0.149 -0.239 -0.176 -0.224 -0.193 -0.116 -0.077  0.033  0.035  0.058  0.008  0.039 -0.072 -0.009 -0.038 -0.074 -0.024 -0.039 -0.052 -0.056  0.000 -0.009 -0.025  0.012 -0.013 -0.123 -0.121 -0.219 -0.208 -0.223 -0.172 -0.215 -0.292 -0.241 -0.154 -0.140 -0.137 -0.146 -0.053 -0.050 -0.008 -0.022 -0.078 -0.048 -0.040 -0.054 -0.069 -0.105 -0.252 -0.214 -0.310 -0.226 -0.312 -0.284 -0.233 -0.300 -0.270 -0.162 -0.182 -0.232 -0.222 -0.318 -0.202 -0.266 -0.228 -0.217 -0.120 -0.212 -0.110 -0.055 -0.104 -0.079 -0.039 -0.086 -0.050 -0.008 -0.019 -0.051 -0.060 -0.055 -0.064 -0.094 -0.067 -0.071 -0.092 -0.045  0.027 -0.040 -0.028  0.015  0.138  0.106  0.148  0.089  0.028 -0.038 -0.061 -0.159 -0.120 -0.151 -0.136 -0.033  0.101  0.089  0.160  0.067  0.073 -0.010  0.064  0.084 -0.029 -0.089 -0.122 -0.179 -0.076 -0.072 -0.137 -0.083 -0.076 -0.102 -0.162 -0.160 -0.049  0.004  0.021 -0.033 -0.068 -0.059 -0.072 -0.035 -0.048 -0.066 -0.101 -0.149 -0.107 -0.128 -0.090 -0.045 -0.033  0.028  0.073  0.120  0.025  0.070  0.110  0.016  0.011  0.109  0.051  0.006  0.030 -0.033  0.028  0.080  0.099  0.119  0.117  0.170  0.055  0.098  0.137  0.113  0.112  0.140  0.084  0.079  0.043  0.045  0.051  0.055  0.104  0.042  0.036  0.117  0.214  0.014 -0.025 -0.092 -0.035 -0.105 -0.086 -0.107 -0.081 -0.064 -0.063 -0.072 -0.018 -0.009 -0.011 -0.060 -0.027  0.025 -0.047 -0.070 -0.067 -0.128 -0.114 -0.107 -0.136 -0.164 -0.141 -0.087 -0.138 -0.084 -0.067 -0.059 -0.018  0.024  0.029 -0.144 -0.167 -0.244 -0.328 -0.367 -0.392 -0.313 -0.354 -0.355 -0.348 -0.316 -0.340 -0.324 -0.261 -0.349 -0.223 -0.237 -0.123 -0.106 -0.065 -0.008  0.012  0.080  0.100  0.099  0.113  0.137  0.093  0.112  0.061  0.040  0.099  0.095  0.091  0.023 -0.018 -0.075 -0.065 -0.033 -0.045 -0.095 -0.061  0.017 -0.077 -0.142 -0.178 -0.083 -0.161 -0.100 -0.160 -0.162 -0.216 -0.133 -0.181  0.253 -0.088 -0.017 -0.027 -0.044 -0.070 -0.238 -0.177 -0.241 -0.192 -0.200 -0.233 -0.103 -0.047 -0.091 -0.118 -0.050 -0.134 -0.085 -0.135 -0.105 -0.122 -0.125 -0.134 -0.161 -0.191 -0.199 -0.247 -0.330 -0.321 -0.220 -0.272 -0.376 -0.348 -0.273 -0.304 -0.371 -0.358 -0.317 -0.320 -0.356 -0.228 -0.300 -0.214 -0.183 -0.178 -0.019 -0.037 -0.154 -0.085 -0.113 -0.092 -0.109 -0.112 -0.104 -0.044 -0.068 -0.044  0.002 -0.006 -0.070 -0.121 -0.116 -0.237 -0.114 -0.186 -0.183 -0.174 -0.139 -0.180 -0.232 -0.136 -0.182 -0.210 -0.236 -0.216 -0.230 -0.062 -0.078 -0.091 -0.065 -0.083 -0.091 -0.072 -0.100 -0.078 -0.042 -0.059 -0.046 -0.016 -0.046 -0.006  0.016 -0.042 -0.063  0.002  0.007 -0.041 -0.007  0.030  0.038 -0.073 -0.052  0.100  0.115  0.023  0.033 -0.051  0.047  0.028  0.001 -0.048  0.051  0.058 -0.006 -0.057 -0.084 -0.045 -0.146 -0.055 -0.100 -0.039  0.047  0.106  0.109  0.058  0.092  0.050  0.047  0.026  0.044  0.028  0.047  0.037  0.074  0.050  0.116  0.093  0.113  0.109  0.150  0.106  0.096  0.100  0.154  0.137  0.115  0.170  0.140  0.156  0.093  0.035  0.010  0.044  0.084 -0.054 -0.073  0.046 -0.025 -0.033 -0.087 -0.066 -0.112  0.001 -0.049  0.102 -0.018  0.132  0.076  0.035  0.036  0.158  0.113  0.183  0.116  0.110  0.137  0.112 -0.016 -0.131  0.124 -0.032 -0.001 -0.078 -0.048
 -0.185 -0.116 -0.085 -0.090  0.192  0.132  0.239  0.248  0.380  0.567  0.622  0.558  0.595  0.407  0.499  0.297  0.390  0.470  0.279  0.116  0.275  0.130 -0.004 -0.015  0.043 -0.145 -0.242 -0.160 -0.077 -0.239 -0.208 -0.182  0.041  0.048  0.214  0.362  0.388  0.622  0.473  0.616  0.462  0.492  0.391  0.276  0.317  0.352  0.131  0.095  0.119 -0.004  0.006 -0.073  0.076  0.016  0.281  0.260  0.337  0.328  0.399  0.472  0.468  0.297  0.412  0.526  0.589  0.643  0.633  0.712  0.920  0.590  0.528  0.469  0.724  0.588  0.578  0.494  0.475  0.465  0.378  0.309  0.356  0.245  0.222  0.203  0.180  0.267  0.242  0.224  0.300  0.241  0.373  0.472  0.124  0.229  0.332  0.281  0.203 -0.207 -0.330 -0.189 -0.149  0.043  0.291  0.150  0.059  0.009  0.018  0.149  0.266  0.206  0.274  0.249  0.237  0.149  0.192  0.176  0.182  0.103  0.219  0.198 -0.051  0.059  0.147  0.218  0.192  0.100  0.078  0.100  0.014  0.162  0.115  0.182  0.098  0.265  0.266  0.285  0.211  0.112  0.204  0.311  0.318  0.317  0.199  0.317  0.363  0.564  0.416  0.218  0.378  0.367  0.236  0.227  0.369  0.259  0.108  0.189  0.261  0.170  0.106  0.006  0.021 -0.016 -0.120 -0.114  0.072 -0.039  0.023  0.154  0.081  0.148  0.093 -0.037  0.024  0.041 -0.069 -0.082 -0.101 -0.096 -0.053 -0.204 -0.099 -0.150 -0.274 -0.213 -0.163 -0.276 -0.191 -0.241 -0.229 -0.313 -0.361 -0.230 -0.202 -0.287 -0.232 -0.165 -0.181 -0.239 -0.150 -0.185 -0.287 -0.184 -0.120  0.090  0.183  0.217 -0.034 -0.222 -0.087 -0.302 -0.295 -0.318 -0.206 -0.263 -0.216 -0.185 -0.161 -0.275 -0.202 -0.265 -0.216 -0.139 -0.099 -0.002  0.017  0.045 -0.011  0.023 -0.087 -0.011 -0.039 -0.078 -0.037 -0.058 -0.071 -0.091 -0.025 -0.047 -0.075 -0.035 -0.060 -0.151 -0.150 -0.258 -0.219 -0.241 -0.171 -0.197 -0.300 -0.226 -0.121 -0.113 -0.120 -0.134 -0.003 -0.010  0.036  0.013 -0.050 -0.030 -0.013 -0.028 -0.041 -0.101 -0.254 -0.214 -0.328 -0.230 -0.331 -0.323 -0.275 -0.344 -0.315 -0.187 -0.217 -0.271 -0.256 -0.361 -0.240 -0.329 -0.300 -0.277 -0.169 -0.229 -0.127 -0.057 -0.095 -0.067 -0.029 -0.092 -0.061 -0.036 -0.026 -0.064 -0.093 -0.077 -0.086 -0.121 -0.106 -0.094 -0.127 -0.070  0.003 -0.074 -0.050 -0.007  0.116  0.078  0.132  0.079  0.008 -0.069 -0.083 -0.186 -0.142 -0.187 -0.147 -0.007  0.117  0.073  0.146  0.055  0.060 -0.002  0.071  0.102 -0.014 -0.054 -0.134 -0.205 -0.102 -0.091 -0.164 -0.106 -0.098 -0.108 -0.190 -0.185 -0.083 -0.026  0.001 -0.054 -0.096 -0.082 -0.101 -0.051 -0.074 -0.082 -0.116 -0.181 -0.126 -0.138 -0.085 -0.030 -0.015  0.061  0.107  0.151  0.048  0.086  0.123  0.012 -0.001  0.110  0.036 -0.016  0.022 -0.048  0.012  0.084  0.109  0.120  0.114  0.199  0.050  0.105  0.148  0.142  0.138  0.157  0.102  0.121  0.092  0.081  0.078  0.094  0.138  0.072  0.064  0.136  0.216  0.000  0.007 -0.085 -0.023 -0.128 -0.095 -0.110 -0.092 -0.077 -0.077 -0.069 -0.015 -0.007 -0.033 -0.094 -0.040  0.004 -0.069 -0.102 -0.100 -0.171 -0.138 -0.137 -0.164 -0.203 -0.168 -0.110 -0.181 -0.104 -0.073 -0.079 -0.031  0.021  0.011 -0.153 -0.199 -0.278 -0.362 -0.398 -0.436 -0.363 -0.410 -0.387 -0.372 -0.347 -0.387 -0.346 -0.278 -0.358 -0.227 -0.260 -0.118 -0.097 -0.043  0.006  0.055  0.125  0.156  0.145  0.149  0.175  0.146  0.166  0.120  0.097  0.154  0.141  0.118  0.039  0.001 -0.054 -0.049 -0.003 -0.023 -0.083 -0.033  0.023 -0.061 -0.124 -0.164 -0.069 -0.146 -0.096 -0.167 -0.162 -0.237 -0.163 -0.222  0.223 -0.087 -0.021 -0.051 -0.078 -0.125 -0.242 -0.202 -0.282 -0.216 -0.247 -0.250 -0.127 -0.075 -0.150 -0.169 -0.104 -0.175 -0.123 -0.157 -0.118 -0.134 -0.142 -0.165 -0.194 -0.224 -0.237 -0.289 -0.358 -0.382 -0.268 -0.309 -0.420 -0.420 -0.345 -0.336 -0.439 -0.426 -0.364 -0.360 -0.403 -0.264 -0.357 -0.266 -0.233 -0.238 -0.090 -0.091 -0.207 -0.126 -0.158 -0.133 -0.134 -0.136 -0.114 -0.040 -0.065 -0.049 -0.006  0.020 -0.043 -0.124 -0.125 -0.242 -0.106 -0.188 -0.196 -0.197 -0.133 -0.171 -0.258 -0.165 -0.207 -0.229 -0.295 -0.253 -0.282 -0.086 -0.107 -0.118 -0.088 -0.113 -0.133 -0.112 -0.119 -0.081 -0.048 -0.069 -0.045 -0.022 -0.049  0.004  0.007 -0.073 -0.106 -0.033 -0.022 -0.075 -0.049  0.007  0.041 -0.101 -0.093  0.067  0.100 -0.016 -0.001 -0.123  0.021 -0.011 -0.035 -0.085 -0.002  0.004 -0.062 -0.125 -0.144 -0.096 -0.201 -0.093 -0.138 -0.065  0.036  0.097  0.098  0.038  0.071  0.033  0.020 -0.004  0.025  0.012  0.010  0.001  0.061  0.026  0.081  0.064  0.096  0.077  0.131  0.077  0.077  0.086  0.159  0.135  0.118  0.170  0.124  0.140  0.085  0.012 -0.022  0.026  0.079 -0.087 -0.081  0.065 -0.012 -0.065 -0.149 -0.107 -0.160 -0.014 -0.068  0.101 -0.023  0.132  0.069  0.042  0.054  0.178  0.126  0.188  0.118  0.114  0.140  0.108 -0.016 -0.118  0.138 -0.058 -0.013 -0.069 -0.032
 -0.180 -0.119 -0.082 -0.086  0.133  0.075  0.159  0.162  0.260  0.392  0.432  0.391  0.421  0.278  0.344  0.205  0.265  0.324  0.171  0.053  0.166  0.076 -0.038 -0.043  0.001 -0.140 -0.214 -0.150 -0.078 -0.208 -0.176 -0.162  0.004  0.008  0.158  0.253  0.279  0.440  0.331  0.428  0.310  0.342  0.275  0.205  0.235  0.249  0.103  0.088  0.101 -0.003  0.001 -0.069  0.034 -0.017  0.185  0.153  0.217  0.227  0.292  0.336  0.336  0.225  0.306  0.385  0.447  0.459  0.467  0.474  0.590  0.536  0.429  0.344  0.549  0.471  0.460  0.388  0.384  0.380  0.313  0.277  0.316  0.239  0.204  0.195  0.188  0.266  0.214  0.204  0.278  0.212  0.296  0.363  0.098  0.184  0.287  0.223  0.166 -0.094 -0.219 -0.103 -0.087  0.062  0.235  0.124  0.062  0.028  0.053  0.168  0.237  0.217  0.266  0.233  0.220  0.167  0.188  0.205  0.207  0.143  0.210  0.176 -0.001  0.069  0.133  0.179  0.147  0.077  0.042  0.067 -0.008  0.096  0.054  0.116  0.032  0.163  0.175  0.188  0.143  0.075  0.154  0.226  0.237  0.239  0.145  0.226  0.265  0.405  0.305  0.166  0.292  0.278  0.176  0.176  0.291  0.192  0.076  0.158  0.214  0.133  0.071 -0.008  0.008 -0.033 -0.127 -0.096  0.034 -0.060  0.002  0.090  0.050  0.090  0.054 -0.036 -0.022 -0.005 -0.059 -0.085 -0.107 -0.107 -0.052 -0.189 -0.120 -0.145 -0.231 -0.177 -0.159 -0.240 -0.186 -0.216 -0.196 -0.255 -0.285 -0.177 -0.161 -0.221 -0.183 -0.127 -0.128 -0.185 -0.120 -0.154 -0.233 -0.149 -0.104  0.073  0.150  0.159 -0.007 -0.142 -0.084 -0.252 -0.256 -0.264 -0.168 -0.222 -0.172 -0.153 -0.120 -0.216 -0.173 -0.219 -0.183 -0.110 -0.072  0.009  0.019  0.046  0.008  0.034 -0.057  0.008 -0.019 -0.055 -0.018 -0.013 -0.038 -0.059 -0.002 -0.013 -0.038 -0.009 -0.036 -0.117 -0.107 -0.188 -0.145 -0.154 -0.119 -0.125 -0.214 -0.149 -0.068 -0.064 -0.068 -0.106 -0.009 -0.007  0.024  0.005 -0.044 -0.031 -0.015 -0.031 -0.045 -0.074 -0.189 -0.146 -0.240 -0.153 -0.239 -0.238 -0.195 -0.247 -0.228 -0.147 -0.164 -0.194 -0.176 -0.269 -0.177 -0.256 -0.232 -0.214 -0.125 -0.166 -0.083 -0.026 -0.049 -0.004  0.023 -0.031 -0.024 -0.027 -0.005 -0.029 -0.048 -0.040 -0.031 -0.066 -0.053 -0.042 -0.075 -0.032  0.006 -0.043 -0.015  0.003  0.100  0.075  0.111  0.070  0.016 -0.052 -0.070 -0.141 -0.122 -0.152 -0.129 -0.033  0.051  0.033  0.093  0.034  0.049  0.001  0.040  0.047 -0.028 -0.076 -0.116 -0.170 -0.091 -0.080 -0.130 -0.082 -0.064 -0.084 -0.131 -0.119 -0.050 -0.003  0.018 -0.013 -0.050 -0.045 -0.044 -0.022 -0.036 -0.039 -0.071 -0.100 -0.057 -0.063 -0.027  0.009  0.004  0.052  0.073  0.110  0.039  0.058  0.077  0.000  0.002  0.067  0.016 -0.009  0.010 -0.034  0.004  0.057  0.092  0.089  0.078  0.132  0.039  0.073  0.096  0.097  0.102  0.094  0.067  0.070  0.050  0.054  0.048  0.070  0.098  0.062  0.054  0.103  0.181  0.011  0.021 -0.045  0.008 -0.057 -0.044 -0.055 -0.037 -0.037 -0.034 -0.035  0.010  0.006 -0.007 -0.062 -0.027 -0.006 -0.045 -0.063 -0.058 -0.118 -0.095 -0.081 -0.110 -0.153 -0.121 -0.061 -0.098 -0.055 -0.037 -0.055 -0.006  0.041  0.016 -0.095 -0.145 -0.208 -0.271 -0.304 -0.338 -0.278 -0.322 -0.299 -0.285 -0.263 -0.280 -0.257 -0.205 -0.266 -0.165 -0.190 -0.086 -0.069 -0.009  0.008  0.051  0.101  0.127  0.118  0.106  0.134  0.118  0.130  0.104  0.089  0.138  0.121  0.104  0.068  0.035 -0.002 -0.006  0.028  0.013 -0.054 -0.001  0.043 -0.030 -0.076 -0.112 -0.037 -0.074 -0.049 -0.098 -0.098 -0.162 -0.115 -0.173  0.151 -0.099 -0.050 -0.058 -0.078 -0.122 -0.193 -0.164 -0.237 -0.181 -0.209 -0.209 -0.113 -0.074 -0.127 -0.148 -0.098 -0.152 -0.100 -0.131 -0.099 -0.097 -0.101 -0.129 -0.147 -0.165 -0.183 -0.227 -0.272 -0.291 -0.204 -0.248 -0.324 -0.327 -0.269 -0.261 -0.332 -0.337 -0.289 -0.295 -0.316 -0.208 -0.283 -0.210 -0.181 -0.177 -0.073 -0.083 -0.174 -0.116 -0.136 -0.117 -0.118 -0.109 -0.096 -0.033 -0.069 -0.060 -0.029  0.013 -0.041 -0.095 -0.098 -0.200 -0.093 -0.146 -0.160 -0.176 -0.108 -0.135 -0.211 -0.136 -0.163 -0.188 -0.223 -0.205 -0.236 -0.062 -0.098 -0.110 -0.099 -0.112 -0.111 -0.097 -0.081 -0.063 -0.052 -0.066 -0.055 -0.033 -0.043 -0.003 -0.020 -0.054 -0.084 -0.027 -0.030 -0.079 -0.052 -0.002  0.004 -0.105 -0.094  0.030  0.046 -0.043 -0.023 -0.117 -0.018 -0.037 -0.052 -0.090 -0.027 -0.008 -0.054 -0.114 -0.123 -0.089 -0.173 -0.081 -0.104 -0.037  0.041  0.089  0.095  0.040  0.063  0.051  0.034  0.003  0.033  0.021  0.011  0.002  0.057  0.017  0.050  0.051  0.067  0.052  0.084  0.047  0.034  0.052  0.106  0.101  0.093  0.116  0.092  0.112  0.071 -0.002 -0.010  0.027  0.035 -0.063 -0.062  0.031 -0.017 -0.052 -0.111 -0.088 -0.116 -0.016 -0.063  0.073 -0.015  0.108  0.061  0.025  0.033  0.119  0.092  0.154  0.105  0.090  0.111  0.095 -0.004 -0.077  0.098 -0.055  0.001 -0.035 -0.013
 -0.077 -0.047 -0.007 -0.021  0.212  0.138  0.247  0.182  0.294  0.400  0.421  0.364  0.359  0.226  0.301  0.170  0.230  0.338  0.159  0.010  0.167  0.097 -0.038 -0.035  0.065 -0.094 -0.216 -0.100  0.014 -0.136 -0.095 -0.090  0.091  0.061  0.239  0.275  0.351  0.477  0.339  0.444  0.345  0.383  0.299  0.230  0.299  0.297  0.141  0.193  0.166  0.033  0.016 -0.015  0.088  0.011  0.183  0.127  0.155  0.151  0.196  0.255  0.218  0.120  0.175  0.286  0.359  0.379  0.420  0.439  0.528  0.429  0.628  0.386  0.520  0.467  0.491  0.391  0.371  0.399  0.350  0.293  0.315  0.244  0.210  0.203  0.191  0.255  0.171  0.206  0.220  0.176  0.233  0.296  0.057  0.134  0.192  0.132  0.121 -0.186 -0.334 -0.201 -0.231  0.034  0.227  0.119  0.099  0.036 -0.010  0.201  0.174  0.145  0.207  0.224  0.214  0.154  0.166  0.182  0.196  0.132  0.136  0.227  0.034  0.107  0.190  0.217  0.199  0.119  0.109  0.132  0.031  0.124  0.063  0.103  0.014  0.098  0.110  0.081  0.044 -0.014  0.054  0.118  0.146  0.114  0.049  0.120  0.173  0.338  0.230  0.095  0.231  0.252  0.137  0.127  0.270  0.202  0.077  0.155  0.240  0.160  0.113  0.034  0.019 -0.045 -0.126 -0.105 -0.009 -0.090 -0.063  0.012 -0.044  0.014 -0.019 -0.072  0.037 -0.061 -0.134 -0.151 -0.149 -0.149 -0.071 -0.224 -0.124 -0.127 -0.249 -0.176 -0.121 -0.163 -0.150 -0.154 -0.126 -0.168 -0.217 -0.136 -0.088 -0.136 -0.103 -0.056 -0.097 -0.155 -0.057 -0.087 -0.184 -0.067 -0.009  0.049  0.226  0.100 -0.039 -0.205 -0.151 -0.277 -0.289 -0.293 -0.167 -0.277 -0.167 -0.154 -0.133 -0.250 -0.166 -0.221 -0.187 -0.101 -0.040  0.048  0.062  0.110  0.072  0.092 -0.022  0.008 -0.016 -0.072 -0.029 -0.021 -0.045 -0.090 -0.023 -0.018 -0.058 -0.059 -0.070 -0.154 -0.135 -0.238 -0.159 -0.173 -0.123 -0.126 -0.207 -0.134 -0.066 -0.086 -0.142 -0.114  0.003  0.042  0.068  0.007 -0.026 -0.023 -0.002 -0.015 -0.059 -0.133 -0.220 -0.182 -0.223 -0.150 -0.226 -0.258 -0.203 -0.264 -0.256 -0.175 -0.194 -0.235 -0.239 -0.343 -0.249 -0.308 -0.248 -0.269 -0.176 -0.204 -0.140 -0.068 -0.085 -0.033 -0.002 -0.036 -0.033 -0.073 -0.012 -0.038 -0.076 -0.058 -0.053 -0.086 -0.078 -0.057 -0.099 -0.061 -0.016 -0.074 -0.042  0.010  0.120  0.039  0.109  0.106  0.051 -0.026 -0.034 -0.138 -0.097 -0.143 -0.110  0.044  0.097  0.072  0.120  0.044  0.058  0.016  0.076  0.091  0.002 -0.040 -0.108 -0.168 -0.076 -0.048 -0.107 -0.052 -0.054 -0.084 -0.123 -0.090 -0.049  0.012  0.023 -0.006 -0.062 -0.045 -0.063 -0.031 -0.064 -0.050 -0.079 -0.105 -0.048 -0.041  0.006  0.031  0.013  0.085  0.113  0.135  0.046  0.087  0.102  0.018 -0.002  0.094  0.016 -0.025  0.023 -0.048  0.039  0.077  0.097  0.097  0.116  0.194  0.039  0.109  0.158  0.168  0.164  0.178  0.099  0.116  0.094  0.117  0.092  0.133  0.145  0.096  0.103  0.138  0.192  0.025  0.079  0.004  0.017 -0.076 -0.071 -0.102 -0.101 -0.068 -0.064 -0.081 -0.004 -0.024 -0.027 -0.094 -0.035 -0.024 -0.058 -0.095 -0.081 -0.125 -0.130 -0.111 -0.134 -0.178 -0.179 -0.072 -0.124 -0.075 -0.030 -0.055 -0.029  0.028 -0.030 -0.142 -0.197 -0.244 -0.292 -0.344 -0.396 -0.325 -0.384 -0.334 -0.296 -0.274 -0.306 -0.283 -0.229 -0.301 -0.185 -0.183 -0.129 -0.091 -0.019  0.004  0.028  0.133  0.133  0.130  0.104  0.125  0.105  0.119  0.093  0.105  0.169  0.179  0.105  0.086  0.053 -0.007 -0.004  0.035  0.001 -0.053 -0.003  0.032 -0.029 -0.087 -0.131 -0.038 -0.059 -0.051 -0.125 -0.112 -0.211 -0.169 -0.227  0.097 -0.114 -0.063 -0.119 -0.116 -0.175 -0.219 -0.201 -0.294 -0.234 -0.276 -0.264 -0.110 -0.091 -0.146 -0.181 -0.144 -0.184 -0.122 -0.114 -0.093 -0.086 -0.107 -0.133 -0.144 -0.192 -0.223 -0.301 -0.302 -0.332 -0.243 -0.278 -0.365 -0.388 -0.311 -0.285 -0.397 -0.405 -0.309 -0.329 -0.440 -0.301 -0.354 -0.274 -0.206 -0.195 -0.120 -0.118 -0.215 -0.136 -0.141 -0.109 -0.111 -0.081 -0.068 -0.003 -0.056 -0.074 -0.031  0.044  0.020 -0.072 -0.069 -0.183 -0.097 -0.132 -0.149 -0.194 -0.112 -0.126 -0.240 -0.158 -0.164 -0.212 -0.251 -0.248 -0.289 -0.092 -0.124 -0.119 -0.064 -0.116 -0.109 -0.067 -0.038 -0.044 -0.005 -0.021 -0.014 -0.013  0.007  0.026  0.002 -0.020 -0.080 -0.010  0.027 -0.043 -0.041  0.041  0.094 -0.049 -0.110  0.128  0.174 -0.074 -0.088 -0.191 -0.021 -0.023 -0.044 -0.110 -0.061 -0.010 -0.080 -0.163 -0.175 -0.132 -0.231 -0.112 -0.145 -0.081 -0.020  0.024  0.040  0.003  0.027  0.019  0.002 -0.015  0.018  0.028  0.018  0.033  0.090 -0.022  0.105  0.107  0.132  0.089  0.185  0.178  0.118  0.131  0.177  0.136  0.092  0.175  0.153  0.144  0.071  0.012 -0.015 -0.022  0.011 -0.082 -0.098 -0.035 -0.064 -0.087 -0.166 -0.135 -0.171 -0.059 -0.132  0.039 -0.083  0.017 -0.018 -0.045  0.022  0.093  0.058  0.142  0.082  0.052  0.072  0.069 -0.023 -0.112  0.074 -0.049  0.072  0.021  0.043
 -0.024  0.003  0.047  0.078  0.228  0.197  0.256  0.218  0.280  0.330  0.347  0.280  0.246  0.131  0.200  0.128  0.170  0.257  0.136  0.024  0.165  0.104  0.013  0.025  0.102 -0.017 -0.105 -0.001  0.046 -0.076 -0.016  0.015  0.154  0.139  0.203  0.268  0.300  0.372  0.306  0.371  0.285  0.361  0.280  0.272  0.281  0.267  0.187  0.209  0.180  0.115  0.118  0.069  0.121  0.082  0.197  0.117  0.156  0.141  0.150  0.169  0.145  0.073  0.119  0.217  0.290  0.311  0.314  0.367  0.469  0.344  0.386  0.496  0.547  0.411  0.468  0.413  0.362  0.361  0.365  0.281  0.262  0.214  0.154  0.147  0.148  0.215  0.163  0.132  0.205  0.139  0.217  0.244  0.057  0.127  0.204  0.137  0.064 -0.134 -0.242 -0.157 -0.144  0.014  0.168  0.104  0.080 -0.028 -0.015  0.139  0.162  0.129  0.179  0.194  0.175  0.130  0.153  0.168  0.175  0.123  0.114  0.181  0.068  0.134  0.229  0.271  0.261  0.181  0.142  0.171  0.095  0.185  0.112  0.130  0.021  0.079  0.076  0.043 -0.007 -0.056  0.005  0.050  0.075  0.077  0.010  0.091  0.149  0.310  0.219  0.098  0.225  0.258  0.188  0.176  0.291  0.251  0.158  0.191  0.293  0.242  0.191  0.073  0.081  0.033 -0.056 -0.073  0.026 -0.059 -0.058 -0.005 -0.076 -0.017 -0.055 -0.095 -0.011 -0.059 -0.103 -0.117 -0.119 -0.091 -0.040 -0.159 -0.062 -0.082 -0.160 -0.117 -0.060 -0.083 -0.069 -0.075 -0.037 -0.070 -0.117 -0.042  0.008 -0.059 -0.036 -0.014 -0.051 -0.096 -0.042 -0.082 -0.127 -0.047 -0.017 -0.005  0.057  0.044 -0.072 -0.104 -0.086 -0.151 -0.139 -0.145 -0.098 -0.171 -0.119 -0.120 -0.058 -0.174 -0.123 -0.176 -0.138 -0.090 -0.050 -0.012  0.002  0.015 -0.008 -0.000 -0.069 -0.033 -0.048 -0.087 -0.054 -0.100 -0.092 -0.137 -0.078 -0.085 -0.110 -0.094 -0.087 -0.109 -0.149 -0.214 -0.143 -0.159 -0.100 -0.091 -0.159 -0.095 -0.024 -0.035 -0.036 -0.069  0.020  0.035  0.040  0.019 -0.001  0.002  0.017  0.016 -0.010 -0.051 -0.142 -0.120 -0.149 -0.127 -0.190 -0.208 -0.184 -0.221 -0.229 -0.163 -0.177 -0.209 -0.211 -0.285 -0.203 -0.250 -0.248 -0.253 -0.179 -0.185 -0.159 -0.063 -0.096 -0.053 -0.023 -0.056 -0.051 -0.039 -0.019 -0.042 -0.065 -0.056 -0.055 -0.078 -0.070 -0.059 -0.078 -0.050 -0.015 -0.079 -0.061 -0.031  0.050  0.012  0.044  0.033 -0.014 -0.054 -0.060 -0.124 -0.079 -0.131 -0.089  0.005  0.014 -0.022  0.007 -0.007  0.007  0.010  0.012  0.014  0.011 -0.021 -0.054 -0.114 -0.039 -0.062 -0.116 -0.083 -0.080 -0.073 -0.133 -0.121 -0.091 -0.045 -0.023 -0.040 -0.084 -0.087 -0.075 -0.027 -0.055 -0.085 -0.097 -0.133 -0.079 -0.069 -0.034 -0.012 -0.009  0.024  0.048  0.062  0.007  0.043  0.044  0.004 -0.001  0.049 -0.012 -0.030  0.003 -0.042  0.025  0.059  0.057  0.055  0.072  0.109 -0.009  0.053  0.073  0.081  0.080  0.071  0.020  0.041  0.039  0.042  0.044  0.048  0.081  0.048  0.051  0.062  0.081 -0.031  0.014 -0.044 -0.008 -0.073 -0.068 -0.065 -0.066 -0.047 -0.042 -0.024 -0.011 -0.030 -0.012 -0.076 -0.022 -0.007 -0.033 -0.082 -0.083 -0.112 -0.102 -0.092 -0.116 -0.137 -0.130 -0.081 -0.147 -0.097 -0.062 -0.065 -0.077 -0.030 -0.080 -0.121 -0.171 -0.204 -0.224 -0.256 -0.300 -0.270 -0.286 -0.231 -0.215 -0.215 -0.242 -0.205 -0.177 -0.200 -0.137 -0.135 -0.073 -0.049 -0.003  0.016  0.047  0.088  0.114  0.101  0.077  0.095  0.087  0.102  0.091  0.093  0.117  0.113  0.088  0.035  0.015 -0.033 -0.014  0.025 -0.025 -0.044 -0.003  0.034 -0.026 -0.064 -0.093 -0.031 -0.064 -0.055 -0.114 -0.126 -0.203 -0.183 -0.212  0.019 -0.099 -0.089 -0.122 -0.134 -0.189 -0.194 -0.167 -0.225 -0.189 -0.211 -0.162 -0.073 -0.078 -0.111 -0.143 -0.110 -0.139 -0.103 -0.073 -0.057 -0.053 -0.076 -0.100 -0.107 -0.140 -0.166 -0.205 -0.211 -0.259 -0.185 -0.179 -0.256 -0.291 -0.236 -0.206 -0.292 -0.290 -0.223 -0.196 -0.250 -0.181 -0.247 -0.193 -0.157 -0.145 -0.082 -0.093 -0.155 -0.095 -0.095 -0.091 -0.078 -0.060 -0.046 -0.009 -0.021 -0.017 -0.004  0.058  0.036 -0.024 -0.038 -0.113 -0.031 -0.074 -0.097 -0.113 -0.052 -0.073 -0.159 -0.084 -0.109 -0.140 -0.170 -0.170 -0.198 -0.048 -0.061 -0.059 -0.045 -0.066 -0.086 -0.061 -0.051 -0.041 -0.022 -0.041 -0.031 -0.023 -0.010  0.014 -0.013 -0.042 -0.077 -0.044 -0.015 -0.051 -0.053  0.005  0.050 -0.032 -0.068  0.037  0.053 -0.040 -0.057 -0.077  0.003 -0.029 -0.052 -0.046 -0.048 -0.027 -0.066 -0.129 -0.145 -0.098 -0.201 -0.097 -0.138 -0.085 -0.026  0.005  0.031 -0.007  0.012  0.007 -0.008 -0.029 -0.008  0.020 -0.006 -0.006  0.050  0.003  0.026  0.049  0.082  0.055  0.079  0.077  0.077  0.093  0.135  0.103  0.083  0.129  0.086  0.071  0.035  0.006 -0.023 -0.011  0.010 -0.070 -0.070 -0.013 -0.055 -0.062 -0.125 -0.114 -0.143 -0.065 -0.144 -0.005 -0.102 -0.006 -0.025 -0.054  0.012  0.096  0.037  0.087  0.074  0.047  0.036  0.033 -0.023 -0.082  0.064 -0.082 -0.033 -0.058 -0.036
 -0.175 -0.127 -0.079 -0.042  0.207  0.142  0.247  0.210  0.338  0.451  0.500  0.414  0.423  0.247  0.319  0.185  0.245  0.345  0.142  0.017  0.152  0.062 -0.097 -0.079 -0.003 -0.168 -0.271 -0.170 -0.088 -0.266 -0.195 -0.162  0.055  0.045  0.214  0.308  0.355  0.521  0.405  0.520  0.385  0.459  0.381  0.312  0.357  0.357  0.164  0.161  0.142  0.025  0.033 -0.043  0.083  0.008  0.247  0.152  0.232  0.218  0.288  0.338  0.337  0.213  0.292  0.415  0.495  0.502  0.507  0.556  0.724  0.549  0.520  0.547  0.934  0.695  0.682  0.636  0.613  0.575  0.520  0.445  0.468  0.375  0.306  0.305  0.291  0.396  0.318  0.291  0.398  0.293  0.400  0.445  0.150  0.249  0.404  0.303  0.193 -0.140 -0.274 -0.143 -0.118  0.051  0.260  0.145  0.054 -0.025  0.037  0.197  0.278  0.256  0.342  0.327  0.293  0.212  0.262  0.285  0.310  0.215  0.275  0.288  0.062  0.148  0.280  0.335  0.298  0.183  0.129  0.158  0.054  0.204  0.112  0.162  0.019  0.162  0.145  0.134  0.087  0.015  0.110  0.193  0.232  0.223  0.108  0.212  0.290  0.495  0.371  0.211  0.386  0.382  0.278  0.310  0.459  0.345  0.212  0.293  0.410  0.309  0.219  0.055  0.075  0.004 -0.129 -0.118  0.048 -0.085 -0.023  0.027 -0.042  0.015 -0.020 -0.111 -0.083 -0.076 -0.115 -0.146 -0.169 -0.159 -0.089 -0.256 -0.155 -0.194 -0.277 -0.231 -0.175 -0.266 -0.166 -0.213 -0.192 -0.264 -0.291 -0.167 -0.140 -0.228 -0.200 -0.127 -0.145 -0.222 -0.122 -0.167 -0.260 -0.150 -0.096  0.062  0.154  0.175 -0.023 -0.177 -0.115 -0.309 -0.302 -0.311 -0.213 -0.272 -0.190 -0.176 -0.102 -0.286 -0.208 -0.271 -0.206 -0.125 -0.058  0.019  0.036  0.084  0.027  0.045 -0.054  0.010 -0.008 -0.064 -0.013 -0.041 -0.057 -0.110 -0.045 -0.051 -0.091 -0.081 -0.074 -0.142 -0.166 -0.276 -0.183 -0.204 -0.138 -0.120 -0.239 -0.144 -0.036 -0.054 -0.033 -0.119  0.014  0.021  0.035  0.028 -0.027 -0.013  0.003 -0.010 -0.015 -0.064 -0.210 -0.168 -0.262 -0.187 -0.298 -0.315 -0.268 -0.339 -0.323 -0.223 -0.224 -0.281 -0.277 -0.394 -0.279 -0.346 -0.338 -0.336 -0.212 -0.248 -0.155 -0.043 -0.076 -0.015  0.023 -0.034 -0.041 -0.023 -0.009 -0.037 -0.057 -0.046 -0.052 -0.083 -0.060 -0.056 -0.078 -0.043  0.008 -0.070 -0.048 -0.013  0.115  0.061  0.114  0.089  0.007 -0.064 -0.068 -0.170 -0.137 -0.199 -0.149 -0.042  0.047  0.004  0.083  0.026  0.046  0.017  0.056  0.065 -0.014 -0.053 -0.103 -0.185 -0.097 -0.091 -0.163 -0.114 -0.089 -0.108 -0.174 -0.155 -0.091 -0.028  0.012 -0.018 -0.087 -0.079 -0.057 -0.026 -0.047 -0.056 -0.095 -0.152 -0.085 -0.079 -0.036 -0.004 -0.010  0.039  0.070  0.117  0.028  0.062  0.083 -0.004 -0.013  0.082 -0.003 -0.016  0.031 -0.029  0.027  0.096  0.108  0.124  0.117  0.183  0.042  0.093  0.132  0.128  0.130  0.123  0.065  0.083  0.068  0.061  0.067  0.076  0.128  0.077  0.070  0.108  0.175  0.009  0.045 -0.058  0.005 -0.077 -0.058 -0.075 -0.048 -0.043 -0.034 -0.019  0.009 -0.000  0.007 -0.088 -0.020  0.013 -0.038 -0.092 -0.077 -0.148 -0.129 -0.108 -0.138 -0.195 -0.167 -0.089 -0.155 -0.098 -0.047 -0.050 -0.035  0.033 -0.040 -0.130 -0.229 -0.298 -0.339 -0.388 -0.444 -0.366 -0.414 -0.370 -0.335 -0.327 -0.369 -0.319 -0.261 -0.314 -0.195 -0.218 -0.083 -0.050  0.001  0.037  0.089  0.141  0.190  0.168  0.141  0.176  0.166  0.179  0.157  0.150  0.193  0.186  0.159  0.104  0.067  0.017  0.020  0.070  0.024 -0.050  0.020  0.064 -0.016 -0.071 -0.107 -0.024 -0.064 -0.068 -0.125 -0.121 -0.241 -0.201 -0.265  0.092 -0.142 -0.102 -0.130 -0.160 -0.207 -0.308 -0.230 -0.297 -0.242 -0.269 -0.239 -0.120 -0.097 -0.173 -0.197 -0.132 -0.198 -0.143 -0.167 -0.114 -0.115 -0.123 -0.173 -0.195 -0.225 -0.264 -0.314 -0.332 -0.394 -0.272 -0.304 -0.406 -0.435 -0.365 -0.341 -0.438 -0.444 -0.370 -0.364 -0.398 -0.285 -0.384 -0.286 -0.236 -0.241 -0.120 -0.126 -0.232 -0.140 -0.149 -0.150 -0.140 -0.132 -0.107 -0.028 -0.062 -0.054 -0.031  0.037 -0.015 -0.095 -0.107 -0.215 -0.094 -0.165 -0.175 -0.190 -0.100 -0.144 -0.255 -0.139 -0.186 -0.210 -0.262 -0.261 -0.296 -0.067 -0.099 -0.105 -0.097 -0.126 -0.147 -0.106 -0.101 -0.068 -0.051 -0.072 -0.055 -0.022 -0.036  0.009 -0.025 -0.080 -0.112 -0.064 -0.042 -0.080 -0.068 -0.009  0.021 -0.103 -0.108  0.036  0.055 -0.047 -0.057 -0.130 -0.005 -0.057 -0.091 -0.101 -0.056 -0.042 -0.102 -0.187 -0.198 -0.139 -0.257 -0.121 -0.170 -0.095  0.008  0.056  0.069  0.009  0.042  0.017 -0.013 -0.034 -0.007  0.020 -0.025 -0.022  0.041 -0.007  0.039  0.039  0.064  0.056  0.098  0.041  0.029  0.062  0.123  0.120  0.081  0.129  0.094  0.093  0.057 -0.013 -0.031  0.004  0.026 -0.099 -0.087  0.023 -0.043 -0.085 -0.169 -0.156 -0.200 -0.061 -0.151  0.033 -0.087  0.057  0.010 -0.021  0.039  0.160  0.089  0.138  0.110  0.098  0.101  0.073 -0.032 -0.138  0.102 -0.123 -0.040 -0.079 -0.048
 -0.175 -0.124 -0.089 -0.074  0.147  0.072  0.182  0.145  0.275  0.381  0.421  0.352  0.367  0.217  0.278  0.147  0.197  0.291  0.104 -0.017  0.111  0.044 -0.120 -0.109 -0.037 -0.180 -0.276 -0.201 -0.100 -0.253 -0.197 -0.182  0.007 -0.006  0.144  0.224  0.299  0.453  0.338  0.440  0.326  0.386  0.326  0.278  0.316  0.308  0.149  0.155  0.145  0.045  0.031 -0.060  0.056 -0.018  0.189  0.112  0.189  0.182  0.250  0.305  0.313  0.212  0.271  0.376  0.439  0.422  0.431  0.469  0.588  0.471  0.467  0.411  0.695  0.695  0.638  0.509  0.564  0.556  0.477  0.412  0.464  0.371  0.321  0.322  0.306  0.401  0.327  0.299  0.383  0.276  0.377  0.402  0.150  0.232  0.363  0.296  0.175 -0.108 -0.212 -0.099 -0.063  0.061  0.236  0.121  0.034 -0.029  0.068  0.183  0.289  0.270  0.337  0.315  0.293  0.211  0.273  0.278  0.317  0.221  0.284  0.275  0.057  0.129  0.254  0.296  0.237  0.138  0.084  0.126  0.003  0.125  0.041  0.098 -0.030  0.106  0.107  0.100  0.062 -0.001  0.087  0.165  0.194  0.183  0.078  0.169  0.239  0.420  0.287  0.156  0.322  0.312  0.182  0.240  0.380  0.265  0.144  0.232  0.336  0.233  0.152  0.005  0.015 -0.029 -0.170 -0.144 -0.001 -0.119 -0.054 -0.009 -0.059 -0.008 -0.033 -0.121 -0.116 -0.097 -0.127 -0.176 -0.193 -0.185 -0.136 -0.268 -0.194 -0.225 -0.281 -0.252 -0.201 -0.287 -0.209 -0.236 -0.208 -0.285 -0.303 -0.163 -0.157 -0.233 -0.222 -0.157 -0.162 -0.241 -0.140 -0.192 -0.267 -0.174 -0.130  0.032  0.109  0.148 -0.044 -0.157 -0.104 -0.293 -0.292 -0.300 -0.192 -0.237 -0.141 -0.146 -0.071 -0.226 -0.155 -0.218 -0.164 -0.106 -0.068  0.012  0.016  0.054 -0.000  0.010 -0.073 -0.011 -0.015 -0.078 -0.023 -0.040 -0.053 -0.110 -0.041 -0.040 -0.087 -0.071 -0.076 -0.125 -0.155 -0.258 -0.174 -0.196 -0.128 -0.111 -0.212 -0.134 -0.034 -0.047 -0.022 -0.106  0.014  0.020  0.025  0.035 -0.027 -0.031 -0.006 -0.024 -0.015 -0.058 -0.191 -0.153 -0.249 -0.174 -0.260 -0.286 -0.238 -0.308 -0.295 -0.210 -0.206 -0.254 -0.249 -0.363 -0.266 -0.331 -0.305 -0.313 -0.201 -0.239 -0.155 -0.049 -0.072 -0.016  0.013 -0.034 -0.043 -0.010 -0.000 -0.018 -0.036 -0.022 -0.019 -0.052 -0.034 -0.019 -0.051 -0.020  0.038 -0.051 -0.031 -0.010  0.114  0.067  0.112  0.073 -0.004 -0.071 -0.082 -0.151 -0.124 -0.172 -0.119 -0.046  0.055  0.012  0.086  0.040  0.058  0.023  0.059  0.063 -0.009 -0.050 -0.102 -0.153 -0.084 -0.099 -0.150 -0.112 -0.082 -0.096 -0.163 -0.152 -0.097 -0.034  0.011 -0.024 -0.091 -0.069 -0.046 -0.041 -0.069 -0.050 -0.071 -0.119 -0.048 -0.051 -0.019  0.017  0.012  0.060  0.087  0.137  0.052  0.084  0.112  0.034  0.027  0.118  0.043  0.025  0.069  0.007  0.060  0.123  0.128  0.154  0.143  0.191  0.068  0.114  0.157  0.146  0.146  0.146  0.079  0.089  0.066  0.051  0.094  0.095  0.116  0.091  0.102  0.120  0.176  0.039  0.028 -0.046  0.025 -0.042 -0.017 -0.047 -0.019 -0.013 -0.004 -0.002  0.031  0.039  0.038 -0.042  0.013  0.037 -0.001 -0.043 -0.043 -0.101 -0.077 -0.069 -0.109 -0.155 -0.131 -0.063 -0.121 -0.081 -0.042 -0.057 -0.041  0.010 -0.063 -0.145 -0.214 -0.282 -0.322 -0.362 -0.405 -0.338 -0.380 -0.333 -0.298 -0.293 -0.325 -0.302 -0.254 -0.309 -0.188 -0.200 -0.075 -0.045  0.002  0.029  0.077  0.138  0.179  0.162  0.157  0.178  0.165  0.174  0.147  0.128  0.169  0.172  0.124  0.091  0.058  0.005  0.008  0.060  0.022 -0.048  0.030  0.053 -0.018 -0.064 -0.104 -0.028 -0.054 -0.058 -0.115 -0.122 -0.226 -0.195 -0.251  0.068 -0.152 -0.095 -0.120 -0.153 -0.182 -0.302 -0.217 -0.281 -0.218 -0.260 -0.245 -0.126 -0.098 -0.163 -0.174 -0.113 -0.174 -0.120 -0.152 -0.107 -0.114 -0.121 -0.166 -0.183 -0.211 -0.242 -0.281 -0.302 -0.362 -0.249 -0.284 -0.362 -0.388 -0.315 -0.292 -0.385 -0.392 -0.327 -0.332 -0.356 -0.233 -0.311 -0.250 -0.208 -0.203 -0.093 -0.097 -0.200 -0.120 -0.141 -0.133 -0.136 -0.124 -0.106 -0.033 -0.058 -0.041 -0.024  0.034 -0.025 -0.095 -0.103 -0.205 -0.086 -0.148 -0.168 -0.190 -0.104 -0.146 -0.242 -0.136 -0.183 -0.212 -0.246 -0.239 -0.270 -0.059 -0.099 -0.112 -0.085 -0.121 -0.124 -0.095 -0.085 -0.063 -0.042 -0.065 -0.061 -0.026 -0.032  0.011 -0.016 -0.067 -0.092 -0.053 -0.030 -0.072 -0.053 -0.005  0.009 -0.102 -0.096  0.032  0.053 -0.041 -0.034 -0.109  0.003 -0.050 -0.073 -0.094 -0.033 -0.040 -0.089 -0.161 -0.174 -0.123 -0.219 -0.103 -0.148 -0.086 -0.005  0.044  0.056  0.001  0.040  0.012 -0.020 -0.030 -0.005  0.003 -0.029 -0.017  0.044 -0.008  0.040  0.041  0.058  0.055  0.093  0.023  0.022  0.051  0.115  0.120  0.090  0.121  0.089  0.095  0.061 -0.014 -0.018  0.019  0.006 -0.092 -0.063  0.035 -0.034 -0.062 -0.144 -0.141 -0.165 -0.030 -0.120  0.022 -0.086  0.030 -0.002 -0.026  0.018  0.131  0.070  0.142  0.093  0.079  0.098  0.091 -0.007 -0.143  0.107 -0.059  0.033 -0.007  0.005
 -0.139 -0.103 -0.055 -0.019  0.201  0.138  0.240  0.179  0.296  0.386  0.422  0.335  0.331  0.171  0.238  0.128  0.174  0.286  0.094 -0.029  0.125  0.055 -0.102 -0.073  0.013 -0.138 -0.240 -0.139 -0.041 -0.231 -0.159 -0.125  0.070  0.051  0.197  0.256  0.336  0.466  0.354  0.460  0.339  0.434  0.381  0.346  0.392  0.384  0.221  0.224  0.217  0.109  0.093 -0.001  0.106  0.017  0.213  0.104  0.170  0.148  0.211  0.253  0.265  0.173  0.220  0.347  0.423  0.406  0.423  0.464  0.578  0.460  0.491  0.468  0.682  0.638  0.752  0.599  0.573  0.613  0.568  0.470  0.505  0.416  0.356  0.349  0.330  0.431  0.332  0.298  0.383  0.251  0.353  0.382  0.117  0.203  0.340  0.254  0.131 -0.113 -0.232 -0.123 -0.095  0.044  0.227  0.112  0.032 -0.060  0.040  0.197  0.267  0.244  0.323  0.308  0.285  0.196  0.269  0.283  0.347  0.249  0.277  0.311  0.088  0.183  0.323  0.376  0.320  0.214  0.152  0.199  0.071  0.187  0.073  0.111 -0.037  0.075  0.076  0.041  0.007 -0.063  0.032  0.103  0.145  0.141  0.026  0.126  0.212  0.409  0.274  0.144  0.329  0.344  0.213  0.261  0.426  0.322  0.193  0.269  0.416  0.310  0.218  0.044  0.053 -0.001 -0.148 -0.133 -0.005 -0.135 -0.078 -0.041 -0.118 -0.057 -0.097 -0.159 -0.139 -0.129 -0.156 -0.199 -0.216 -0.193 -0.126 -0.282 -0.185 -0.206 -0.263 -0.240 -0.176 -0.250 -0.178 -0.200 -0.158 -0.228 -0.253 -0.114 -0.088 -0.175 -0.165 -0.103 -0.119 -0.203 -0.102 -0.154 -0.234 -0.121 -0.083  0.024  0.099  0.120 -0.068 -0.161 -0.132 -0.280 -0.268 -0.273 -0.189 -0.247 -0.148 -0.163 -0.070 -0.244 -0.180 -0.236 -0.189 -0.118 -0.069  0.003  0.010  0.039 -0.006  0.015 -0.078 -0.020 -0.018 -0.091 -0.034 -0.069 -0.074 -0.143 -0.073 -0.061 -0.105 -0.096 -0.089 -0.137 -0.184 -0.281 -0.182 -0.199 -0.129 -0.107 -0.218 -0.121 -0.012 -0.027 -0.000 -0.101  0.027  0.030  0.029  0.011 -0.023 -0.017  0.009 -0.007 -0.004 -0.045 -0.188 -0.153 -0.241 -0.179 -0.263 -0.305 -0.253 -0.328 -0.328 -0.249 -0.240 -0.282 -0.284 -0.396 -0.295 -0.358 -0.328 -0.346 -0.223 -0.250 -0.180 -0.062 -0.083 -0.014  0.014 -0.035 -0.046 -0.021  0.000 -0.023 -0.051 -0.031 -0.019 -0.051 -0.045 -0.027 -0.059 -0.020  0.036 -0.076 -0.052 -0.035  0.093  0.041  0.083  0.051 -0.011 -0.076 -0.094 -0.164 -0.141 -0.189 -0.139 -0.042  0.016 -0.032  0.040  0.012  0.044  0.024  0.039  0.037 -0.005 -0.061 -0.111 -0.185 -0.106 -0.118 -0.178 -0.128 -0.101 -0.103 -0.171 -0.163 -0.110 -0.053 -0.011 -0.041 -0.112 -0.088 -0.060 -0.041 -0.073 -0.059 -0.091 -0.142 -0.057 -0.066 -0.031  0.001  0.009  0.049  0.076  0.116  0.040  0.082  0.099  0.030  0.021  0.104  0.020  0.007  0.067  0.005  0.076  0.124  0.126  0.152  0.145  0.188  0.049  0.114  0.142  0.148  0.154  0.142  0.069  0.083  0.055  0.056  0.095  0.091  0.121  0.097  0.108  0.111  0.156  0.027  0.029 -0.052  0.017 -0.051 -0.030 -0.039 -0.030 -0.015  0.007  0.015  0.052  0.046  0.062 -0.042  0.020  0.039 -0.005 -0.069 -0.067 -0.121 -0.095 -0.078 -0.123 -0.170 -0.155 -0.072 -0.141 -0.093 -0.049 -0.063 -0.056  0.010 -0.087 -0.154 -0.229 -0.298 -0.323 -0.380 -0.425 -0.373 -0.409 -0.341 -0.309 -0.310 -0.355 -0.310 -0.266 -0.311 -0.194 -0.189 -0.071 -0.045  0.014  0.037  0.093  0.167  0.195  0.182  0.158  0.192  0.177  0.187  0.163  0.152  0.188  0.206  0.143  0.112  0.065  0.010  0.026  0.074  0.026 -0.039  0.041  0.068 -0.013 -0.048 -0.094 -0.012 -0.049 -0.062 -0.118 -0.131 -0.246 -0.224 -0.283  0.033 -0.164 -0.130 -0.167 -0.190 -0.231 -0.327 -0.236 -0.302 -0.238 -0.294 -0.260 -0.124 -0.108 -0.175 -0.194 -0.132 -0.187 -0.131 -0.145 -0.101 -0.095 -0.105 -0.157 -0.176 -0.210 -0.253 -0.295 -0.311 -0.383 -0.265 -0.286 -0.375 -0.415 -0.330 -0.313 -0.412 -0.419 -0.349 -0.336 -0.367 -0.235 -0.343 -0.279 -0.239 -0.222 -0.105 -0.119 -0.213 -0.133 -0.142 -0.127 -0.119 -0.100 -0.081 -0.004 -0.040 -0.028 -0.022  0.052  0.010 -0.069 -0.088 -0.188 -0.061 -0.126 -0.154 -0.174 -0.090 -0.126 -0.236 -0.123 -0.162 -0.207 -0.243 -0.245 -0.272 -0.062 -0.095 -0.101 -0.076 -0.100 -0.111 -0.074 -0.063 -0.050 -0.027 -0.047 -0.029 -0.002 -0.015  0.013 -0.016 -0.063 -0.098 -0.048 -0.031 -0.076 -0.067  0.000  0.029 -0.087 -0.096  0.033  0.045 -0.045 -0.053 -0.116 -0.011 -0.055 -0.093 -0.097 -0.056 -0.043 -0.098 -0.183 -0.202 -0.139 -0.255 -0.117 -0.170 -0.104 -0.020  0.023  0.044 -0.011  0.029  0.008 -0.017 -0.032 -0.008  0.008 -0.024 -0.014  0.046 -0.012  0.038  0.052  0.072  0.052  0.085  0.040  0.041  0.071  0.130  0.121  0.091  0.135  0.101  0.093  0.051 -0.015 -0.030  0.001 -0.008 -0.105 -0.071  0.012 -0.051 -0.068 -0.168 -0.152 -0.171 -0.054 -0.154  0.010 -0.104  0.012 -0.016 -0.042  0.007  0.137  0.047  0.134  0.106  0.066  0.055  0.067 -0.021 -0.139  0.102 -0.106 -0.002 -0.038 -0.031
 -0.114 -0.099 -0.045 -0.001  0.191  0.143  0.226  0.183  0.258  0.335  0.365  0.280  0.270  0.133  0.190  0.115  0.146  0.242  0.069 -0.013  0.106  0.044 -0.081 -0.041  0.013 -0.117 -0.196 -0.102 -0.047 -0.208 -0.136 -0.098  0.065  0.059  0.194  0.251  0.300  0.398  0.307  0.393  0.288  0.381  0.361  0.302  0.338  0.343  0.183  0.184  0.152  0.052  0.072 -0.001  0.097  0.031  0.210  0.098  0.150  0.121  0.180  0.199  0.205  0.126  0.172  0.278  0.355  0.351  0.355  0.390  0.494  0.388  0.391  0.413  0.636  0.509  0.599  0.667  0.528  0.500  0.510  0.455  0.433  0.364  0.287  0.279  0.280  0.372  0.281  0.239  0.339  0.230  0.301  0.331  0.115  0.186  0.334  0.229  0.120 -0.094 -0.216 -0.115 -0.099  0.042  0.194  0.090  0.035 -0.033  0.006  0.188  0.216  0.212  0.293  0.280  0.253  0.181  0.236  0.261  0.309  0.228  0.249  0.287  0.130  0.189  0.318  0.367  0.332  0.239  0.168  0.211  0.110  0.239  0.139  0.152  0.016  0.086  0.065  0.033 -0.001 -0.054  0.016  0.065  0.119  0.121  0.039  0.130  0.205  0.370  0.289  0.175  0.329  0.336  0.272  0.297  0.440  0.346  0.235  0.299  0.438  0.330  0.260  0.088  0.114  0.048 -0.063 -0.055  0.057 -0.076 -0.023 -0.020 -0.088 -0.058 -0.083 -0.123 -0.109 -0.110 -0.114 -0.150 -0.159 -0.134 -0.066 -0.214 -0.117 -0.148 -0.214 -0.177 -0.118 -0.189 -0.117 -0.133 -0.101 -0.152 -0.172 -0.068 -0.040 -0.112 -0.103 -0.059 -0.069 -0.143 -0.053 -0.095 -0.169 -0.068 -0.038  0.050  0.117  0.115 -0.016 -0.124 -0.103 -0.227 -0.228 -0.227 -0.171 -0.230 -0.161 -0.158 -0.065 -0.228 -0.183 -0.223 -0.180 -0.095 -0.032  0.020  0.035  0.064  0.036  0.050 -0.039  0.012 -0.002 -0.048 -0.008 -0.037 -0.045 -0.103 -0.054 -0.047 -0.074 -0.083 -0.058 -0.095 -0.137 -0.200 -0.121 -0.135 -0.091 -0.061 -0.151 -0.065  0.025  0.000  0.019 -0.089  0.013  0.021  0.028  0.007 -0.028 -0.028 -0.014 -0.001 -0.009 -0.020 -0.149 -0.114 -0.185 -0.131 -0.196 -0.224 -0.183 -0.242 -0.238 -0.188 -0.188 -0.213 -0.232 -0.315 -0.234 -0.289 -0.288 -0.286 -0.181 -0.190 -0.131 -0.030 -0.047  0.011  0.039 -0.005 -0.031  0.003  0.005 -0.026 -0.034 -0.028 -0.033 -0.050 -0.037 -0.035 -0.058 -0.026  0.000 -0.079 -0.046 -0.017  0.088  0.050  0.079  0.062  0.011 -0.041 -0.065 -0.133 -0.123 -0.162 -0.136 -0.060 -0.021 -0.045 -0.006 -0.028  0.004  0.004  0.006  0.006 -0.019 -0.064 -0.093 -0.172 -0.081 -0.089 -0.146 -0.098 -0.096 -0.084 -0.139 -0.117 -0.070 -0.024  0.008 -0.011 -0.079 -0.064 -0.036 -0.012 -0.026 -0.049 -0.078 -0.123 -0.056 -0.061 -0.031 -0.006 -0.023  0.007  0.037  0.066 -0.005  0.039  0.046 -0.019 -0.026  0.040 -0.029 -0.026  0.010 -0.034  0.040  0.081  0.070  0.104  0.089  0.132  0.017  0.057  0.079  0.088  0.099  0.081  0.036  0.034  0.018  0.026  0.041  0.044  0.097  0.063  0.063  0.074  0.150  0.014  0.060 -0.017  0.022 -0.040 -0.044 -0.037 -0.028 -0.030 -0.016  0.008  0.015 -0.004  0.026 -0.070 -0.012  0.021 -0.034 -0.089 -0.077 -0.119 -0.113 -0.086 -0.112 -0.151 -0.147 -0.070 -0.131 -0.084 -0.043 -0.059 -0.035  0.012 -0.061 -0.107 -0.190 -0.237 -0.258 -0.307 -0.343 -0.293 -0.322 -0.266 -0.237 -0.238 -0.270 -0.231 -0.190 -0.224 -0.139 -0.155 -0.056 -0.045  0.014  0.023  0.069  0.103  0.143  0.108  0.079  0.116  0.110  0.117  0.096  0.105  0.158  0.158  0.157  0.089  0.071  0.024  0.032  0.086  0.039 -0.010  0.054  0.083  0.012 -0.013 -0.049  0.029 -0.004 -0.032 -0.077 -0.082 -0.179 -0.169 -0.226  0.023 -0.131 -0.127 -0.156 -0.174 -0.222 -0.288 -0.215 -0.269 -0.208 -0.253 -0.198 -0.095 -0.103 -0.161 -0.177 -0.126 -0.176 -0.136 -0.152 -0.119 -0.113 -0.100 -0.154 -0.148 -0.173 -0.214 -0.262 -0.254 -0.319 -0.222 -0.248 -0.311 -0.345 -0.298 -0.269 -0.347 -0.368 -0.308 -0.297 -0.315 -0.224 -0.323 -0.243 -0.201 -0.201 -0.105 -0.119 -0.192 -0.125 -0.118 -0.137 -0.126 -0.112 -0.091 -0.033 -0.067 -0.062 -0.033  0.037 -0.002 -0.064 -0.077 -0.162 -0.060 -0.117 -0.134 -0.148 -0.085 -0.117 -0.213 -0.111 -0.142 -0.183 -0.211 -0.217 -0.237 -0.059 -0.093 -0.098 -0.102 -0.113 -0.132 -0.098 -0.102 -0.072 -0.063 -0.074 -0.048 -0.026 -0.041 -0.027 -0.049 -0.092 -0.101 -0.070 -0.051 -0.080 -0.075 -0.022  0.009 -0.065 -0.084  0.012  0.034 -0.055 -0.059 -0.103 -0.006 -0.055 -0.089 -0.082 -0.065 -0.035 -0.090 -0.171 -0.181 -0.138 -0.244 -0.115 -0.158 -0.098 -0.034 -0.002  0.026 -0.031 -0.007 -0.018 -0.050 -0.055 -0.038 -0.012 -0.053 -0.038  0.003 -0.024  0.010  0.027  0.034  0.032  0.071  0.037  0.013  0.046  0.084  0.074  0.028  0.080  0.053  0.043  0.024 -0.025 -0.043 -0.021 -0.009 -0.091 -0.086 -0.016 -0.057 -0.070 -0.149 -0.143 -0.160 -0.066 -0.158 -0.015 -0.110 -0.011 -0.030 -0.058  0.005  0.118  0.051  0.130  0.113  0.074  0.074  0.079 -0.009 -0.105  0.084 -0.120 -0.057 -0.081 -0.059
 -0.222 -0.170 -0.143 -0.096  0.104  0.035  0.129  0.098  0.212  0.289  0.338  0.249  0.281  0.140  0.171  0.085  0.116  0.200  0.027 -0.044  0.040 -0.012 -0.156 -0.126 -0.080 -0.194 -0.271 -0.223 -0.130 -0.292 -0.239 -0.212 -0.046 -0.049  0.095  0.165  0.242  0.361  0.268  0.357  0.243  0.313  0.291  0.256  0.296  0.278  0.132  0.131  0.106  0.010  0.023 -0.071  0.039 -0.048  0.159  0.059  0.154  0.125  0.211  0.247  0.258  0.185  0.248  0.335  0.387  0.355  0.357  0.384  0.475  0.384  0.371  0.362  0.613  0.564  0.573  0.528  0.658  0.574  0.497  0.498  0.540  0.447  0.365  0.383  0.370  0.486  0.390  0.358  0.472  0.347  0.437  0.427  0.191  0.278  0.462  0.338  0.201 -0.017 -0.148 -0.035 -0.011  0.082  0.234  0.130  0.043 -0.007  0.109  0.230  0.301  0.321  0.405  0.395  0.356  0.272  0.331  0.357  0.385  0.284  0.330  0.308  0.106  0.151  0.278  0.307  0.253  0.153  0.099  0.134  0.020  0.152  0.049  0.098 -0.048  0.083  0.067  0.056  0.024 -0.020  0.067  0.125  0.170  0.176  0.064  0.152  0.235  0.388  0.282  0.177  0.353  0.317  0.230  0.305  0.433  0.296  0.194  0.292  0.390  0.277  0.192  0.033  0.051 -0.012 -0.144 -0.092  0.019 -0.110 -0.038 -0.038 -0.083 -0.062 -0.067 -0.137 -0.179 -0.137 -0.117 -0.172 -0.196 -0.187 -0.135 -0.263 -0.202 -0.237 -0.273 -0.244 -0.209 -0.302 -0.204 -0.237 -0.213 -0.283 -0.281 -0.150 -0.152 -0.218 -0.215 -0.143 -0.145 -0.243 -0.143 -0.180 -0.242 -0.161 -0.126  0.036  0.101  0.126 -0.023 -0.126 -0.132 -0.291 -0.293 -0.285 -0.202 -0.230 -0.131 -0.138 -0.044 -0.212 -0.166 -0.198 -0.153 -0.088 -0.036  0.024  0.031  0.058  0.026  0.034 -0.042  0.007  0.015 -0.045  0.003 -0.012 -0.020 -0.077 -0.036 -0.028 -0.056 -0.058 -0.032 -0.081 -0.117 -0.217 -0.128 -0.137 -0.089 -0.070 -0.179 -0.097  0.003 -0.008  0.018 -0.107 -0.009 -0.004 -0.000  0.009 -0.047 -0.042 -0.039 -0.037 -0.027 -0.039 -0.169 -0.129 -0.225 -0.142 -0.203 -0.236 -0.157 -0.248 -0.245 -0.192 -0.191 -0.212 -0.212 -0.327 -0.248 -0.298 -0.278 -0.291 -0.178 -0.201 -0.131 -0.031 -0.027  0.028  0.062  0.030 -0.006  0.024  0.037  0.018  0.014  0.018  0.031  0.007  0.025  0.030 -0.006  0.037  0.082 -0.004  0.012  0.022  0.128  0.084  0.107  0.091  0.015 -0.036 -0.060 -0.119 -0.118 -0.154 -0.127 -0.082  0.001 -0.029  0.036  0.009  0.044  0.029  0.038  0.028 -0.015 -0.064 -0.092 -0.157 -0.113 -0.091 -0.134 -0.097 -0.054 -0.076 -0.141 -0.123 -0.063  0.003  0.049  0.030 -0.046 -0.030  0.010  0.001 -0.007 -0.002 -0.028 -0.069 -0.005 -0.011  0.003  0.031  0.014  0.047  0.065  0.115  0.045  0.067  0.080  0.016  0.018  0.081  0.018  0.040  0.074  0.020  0.057  0.096  0.097  0.139  0.111  0.151  0.071  0.088  0.113  0.114  0.122  0.107  0.044  0.063  0.044  0.031  0.073  0.075  0.097  0.085  0.096  0.085  0.147  0.042  0.070 -0.009  0.060  0.006  0.011  0.010  0.025  0.012  0.040  0.047  0.068  0.066  0.072 -0.016  0.044  0.076  0.042 -0.005 -0.007 -0.067 -0.049 -0.032 -0.073 -0.127 -0.113 -0.030 -0.060 -0.037 -0.009 -0.040 -0.016  0.025 -0.059 -0.112 -0.185 -0.248 -0.277 -0.327 -0.361 -0.294 -0.342 -0.307 -0.269 -0.267 -0.279 -0.260 -0.218 -0.263 -0.158 -0.178 -0.050 -0.031  0.014  0.024  0.081  0.126  0.186  0.149  0.120  0.154  0.158  0.163  0.151  0.151  0.177  0.166  0.137  0.115  0.080  0.036  0.029  0.084  0.055 -0.021  0.064  0.068  0.006 -0.014 -0.055  0.006 -0.005 -0.031 -0.068 -0.065 -0.179 -0.168 -0.226  0.036 -0.172 -0.130 -0.138 -0.164 -0.191 -0.296 -0.212 -0.254 -0.181 -0.246 -0.224 -0.137 -0.115 -0.181 -0.192 -0.132 -0.184 -0.143 -0.184 -0.137 -0.128 -0.117 -0.186 -0.187 -0.201 -0.235 -0.266 -0.282 -0.341 -0.230 -0.284 -0.330 -0.358 -0.301 -0.296 -0.358 -0.374 -0.331 -0.336 -0.342 -0.232 -0.327 -0.254 -0.208 -0.217 -0.118 -0.131 -0.215 -0.145 -0.147 -0.155 -0.166 -0.152 -0.134 -0.047 -0.090 -0.084 -0.065  0.016 -0.053 -0.115 -0.116 -0.216 -0.095 -0.153 -0.173 -0.199 -0.093 -0.147 -0.240 -0.132 -0.162 -0.187 -0.224 -0.250 -0.276 -0.060 -0.114 -0.124 -0.120 -0.133 -0.136 -0.108 -0.098 -0.083 -0.078 -0.096 -0.086 -0.042 -0.065 -0.024 -0.045 -0.077 -0.093 -0.060 -0.061 -0.097 -0.080 -0.040 -0.027 -0.122 -0.108 -0.010  0.013 -0.054 -0.053 -0.116 -0.019 -0.081 -0.106 -0.119 -0.078 -0.072 -0.119 -0.194 -0.188 -0.133 -0.224 -0.113 -0.146 -0.085 -0.007  0.030  0.042 -0.008  0.023  0.004 -0.030 -0.053 -0.018  0.004 -0.048 -0.033  0.011 -0.019  0.009  0.008  0.009  0.020  0.046 -0.025 -0.029  0.008  0.058  0.080  0.034  0.056  0.043  0.059  0.036 -0.036 -0.024  0.007  0.004 -0.084 -0.062  0.020 -0.030 -0.050 -0.149 -0.139 -0.152 -0.046 -0.134  0.001 -0.080  0.015 -0.001 -0.026  0.008  0.111  0.052  0.119  0.101  0.071  0.067  0.082 -0.007 -0.106  0.069 -0.121 -0.033 -0.057 -0.035
 -0.187 -0.136 -0.103 -0.052  0.146  0.071  0.163  0.107  0.220  0.282  0.331  0.229  0.247  0.090  0.136  0.063  0.080  0.194  0.013 -0.091  0.032 -0.005 -0.166 -0.132 -0.063 -0.182 -0.267 -0.197 -0.097 -0.266 -0.195 -0.166  0.006 -0.014  0.133  0.171  0.266  0.374  0.276  0.372  0.263  0.346  0.307  0.282  0.321  0.303  0.164  0.180  0.167  0.075  0.076 -0.027  0.071 -0.037  0.138  0.019  0.098  0.069  0.159  0.199  0.215  0.151  0.186  0.305  0.369  0.329  0.353  0.383  0.465  0.380  0.399  0.361  0.575  0.556  0.613  0.500  0.574  0.690  0.571  0.482  0.575  0.485  0.409  0.425  0.399  0.506  0.385  0.361  0.447  0.281  0.383  0.383  0.151  0.224  0.383  0.271  0.167 -0.057 -0.179 -0.079 -0.025  0.075  0.214  0.105  0.007 -0.082  0.069  0.200  0.274  0.272  0.360  0.341  0.321  0.240  0.318  0.333  0.408  0.301  0.325  0.325  0.092  0.168  0.307  0.352  0.290  0.186  0.125  0.172  0.034  0.134  0.011  0.052 -0.108  0.016  0.013 -0.016 -0.030 -0.086  0.018  0.075  0.120  0.127  0.002  0.086  0.175  0.346  0.212  0.112  0.293  0.285  0.168  0.243  0.385  0.276  0.164  0.264  0.395  0.291  0.199  0.032  0.026 -0.027 -0.182 -0.135 -0.035 -0.168 -0.099 -0.106 -0.162 -0.120 -0.138 -0.191 -0.226 -0.185 -0.172 -0.221 -0.253 -0.234 -0.173 -0.305 -0.245 -0.263 -0.276 -0.276 -0.218 -0.297 -0.216 -0.235 -0.193 -0.264 -0.269 -0.128 -0.119 -0.194 -0.208 -0.119 -0.131 -0.228 -0.137 -0.189 -0.248 -0.138 -0.109  0.006  0.082  0.092 -0.087 -0.138 -0.159 -0.290 -0.285 -0.276 -0.217 -0.230 -0.120 -0.149 -0.068 -0.231 -0.175 -0.214 -0.162 -0.109 -0.056  0.016  0.030  0.057  0.015  0.024 -0.056  0.006  0.014 -0.061 -0.004 -0.023 -0.035 -0.110 -0.057 -0.039 -0.079 -0.093 -0.070 -0.110 -0.149 -0.258 -0.155 -0.155 -0.108 -0.066 -0.192 -0.090  0.023  0.007  0.040 -0.106  0.017  0.021  0.012  0.009 -0.027 -0.014 -0.004 -0.021 -0.011 -0.026 -0.166 -0.122 -0.237 -0.153 -0.236 -0.281 -0.201 -0.299 -0.293 -0.224 -0.228 -0.255 -0.253 -0.373 -0.299 -0.341 -0.303 -0.342 -0.215 -0.230 -0.166 -0.049 -0.048  0.029  0.055  0.014 -0.014  0.013  0.031  0.009 -0.007  0.008  0.017 -0.010 -0.003  0.012 -0.008  0.011  0.063 -0.043 -0.026 -0.013  0.099  0.039  0.077  0.066 -0.001 -0.060 -0.067 -0.132 -0.119 -0.163 -0.121 -0.049  0.010 -0.053  0.031  0.010  0.045  0.035  0.041  0.034  0.008 -0.046 -0.076 -0.158 -0.098 -0.086 -0.139 -0.101 -0.063 -0.078 -0.131 -0.124 -0.087 -0.027  0.009 -0.009 -0.075 -0.060 -0.017 -0.029 -0.044 -0.008 -0.043 -0.098 -0.013 -0.022 -0.011  0.023  0.030  0.067  0.094  0.128  0.056  0.099  0.111  0.049  0.050  0.122  0.045  0.044  0.115  0.056  0.103  0.125  0.146  0.173  0.157  0.197  0.094  0.123  0.151  0.161  0.167  0.153  0.071  0.103  0.085  0.080  0.136  0.120  0.127  0.132  0.133  0.109  0.136  0.064  0.052 -0.032  0.052 -0.004  0.009  0.003  0.008  0.021  0.060  0.052  0.094  0.093  0.110  0.003  0.062  0.063  0.035 -0.032 -0.031 -0.084 -0.061 -0.039 -0.091 -0.143 -0.134 -0.045 -0.097 -0.069 -0.014 -0.054 -0.026  0.029 -0.090 -0.129 -0.216 -0.280 -0.298 -0.352 -0.396 -0.346 -0.383 -0.328 -0.294 -0.304 -0.332 -0.286 -0.253 -0.288 -0.172 -0.188 -0.049 -0.024  0.027  0.039  0.103  0.184  0.229  0.216  0.193  0.214  0.211  0.211  0.202  0.186  0.204  0.221  0.118  0.137  0.089  0.043  0.049  0.101  0.059 -0.013  0.073  0.085  0.010 -0.014 -0.053  0.016 -0.001 -0.032 -0.076 -0.075 -0.214 -0.209 -0.275  0.001 -0.196 -0.151 -0.181 -0.212 -0.224 -0.335 -0.235 -0.292 -0.224 -0.288 -0.270 -0.138 -0.115 -0.178 -0.187 -0.124 -0.177 -0.118 -0.150 -0.110 -0.110 -0.105 -0.176 -0.184 -0.213 -0.248 -0.274 -0.283 -0.350 -0.240 -0.277 -0.335 -0.382 -0.298 -0.289 -0.385 -0.391 -0.325 -0.329 -0.352 -0.228 -0.330 -0.256 -0.211 -0.200 -0.094 -0.119 -0.213 -0.134 -0.139 -0.128 -0.151 -0.138 -0.113 -0.021 -0.069 -0.063 -0.061  0.039 -0.015 -0.094 -0.104 -0.211 -0.080 -0.144 -0.163 -0.183 -0.099 -0.134 -0.236 -0.115 -0.145 -0.180 -0.219 -0.247 -0.268 -0.050 -0.089 -0.108 -0.078 -0.117 -0.115 -0.079 -0.062 -0.060 -0.051 -0.063 -0.060 -0.013 -0.027  0.005 -0.031 -0.059 -0.087 -0.043 -0.032 -0.086 -0.063 -0.010  0.004 -0.101 -0.097  0.031  0.038 -0.035 -0.042 -0.111 -0.021 -0.061 -0.099 -0.106 -0.066 -0.056 -0.095 -0.188 -0.189 -0.124 -0.224 -0.104 -0.162 -0.099 -0.007  0.028  0.049 -0.003  0.043  0.025 -0.012 -0.024  0.013  0.026 -0.017 -0.000  0.065  0.002  0.039  0.043  0.058  0.040  0.058  0.006  0.001  0.049  0.107  0.125  0.090  0.115  0.099  0.106  0.069 -0.009  0.007  0.037 -0.005 -0.079 -0.034  0.050 -0.014 -0.034 -0.143 -0.120 -0.138 -0.044 -0.156 -0.007 -0.106  0.010  0.002 -0.028  0.018  0.133  0.046  0.120  0.120  0.082  0.052  0.082 -0.010 -0.133  0.072 -0.119 -0.002 -0.022 -0.018
 -0.043 -0.018  0.004  0.068  0.213  0.154  0.228  0.144  0.217  0.239  0.268  0.160  0.126 -0.005  0.049  0.030  0.029  0.150 -0.009 -0.104  0.038  0.019 -0.127 -0.079 -0.001 -0.111 -0.197 -0.085 -0.025 -0.161 -0.075 -0.035  0.103  0.061  0.176  0.181  0.268  0.323  0.243  0.329  0.253  0.348  0.331  0.328  0.338  0.309  0.215  0.259  0.216  0.150  0.152  0.072  0.140  0.048  0.151  0.002  0.053  0.016  0.062  0.079  0.082  0.049  0.048  0.182  0.269  0.236  0.259  0.294  0.378  0.313  0.350  0.365  0.520  0.477  0.568  0.510  0.497  0.571  0.681  0.501  0.497  0.443  0.347  0.346  0.345  0.436  0.312  0.265  0.352  0.187  0.255  0.256  0.089  0.143  0.288  0.177  0.065 -0.094 -0.189 -0.112 -0.073  0.041  0.153  0.062  0.005 -0.112  0.005  0.164  0.208  0.202  0.285  0.283  0.262  0.201  0.263  0.292  0.365  0.265  0.257  0.341  0.193  0.283  0.431  0.458  0.426  0.316  0.224  0.264  0.135  0.228  0.091  0.079 -0.097 -0.039 -0.041 -0.106 -0.121 -0.160 -0.085 -0.058  0.003  0.008 -0.085 -0.001  0.094  0.268  0.162  0.088  0.252  0.281  0.206  0.263  0.397  0.344  0.256  0.317  0.506  0.399  0.316  0.114  0.119  0.052 -0.102 -0.101 -0.021 -0.153 -0.119 -0.150 -0.225 -0.182 -0.191 -0.220 -0.204 -0.209 -0.179 -0.216 -0.243 -0.211 -0.144 -0.262 -0.189 -0.190 -0.213 -0.201 -0.120 -0.164 -0.117 -0.111 -0.057 -0.103 -0.118 -0.003  0.028 -0.048 -0.081 -0.040 -0.068 -0.149 -0.067 -0.127 -0.172 -0.059 -0.047 -0.032  0.029  0.019 -0.100 -0.101 -0.136 -0.224 -0.213 -0.204 -0.158 -0.196 -0.104 -0.134 -0.010 -0.202 -0.147 -0.204 -0.157 -0.097 -0.045 -0.001  0.007  0.029  0.001  0.009 -0.068 -0.025 -0.028 -0.089 -0.025 -0.078 -0.077 -0.149 -0.096 -0.082 -0.121 -0.137 -0.089 -0.102 -0.169 -0.239 -0.121 -0.129 -0.077 -0.029 -0.129 -0.028  0.069  0.041  0.081 -0.067  0.039  0.059  0.036  0.029  0.008 -0.008  0.002  0.004  0.009  0.002 -0.114 -0.092 -0.156 -0.117 -0.172 -0.227 -0.181 -0.261 -0.269 -0.222 -0.220 -0.244 -0.257 -0.344 -0.281 -0.313 -0.305 -0.339 -0.235 -0.220 -0.197 -0.063 -0.075  0.003  0.013 -0.013 -0.049 -0.001  0.006 -0.008 -0.029 -0.019 -0.003 -0.021 -0.013  0.006 -0.012 -0.005  0.030 -0.068 -0.043 -0.030  0.071  0.032  0.050  0.030 -0.022 -0.068 -0.083 -0.131 -0.106 -0.164 -0.112 -0.044 -0.038 -0.078 -0.036 -0.018  0.018  0.039  0.021 -0.000  0.032 -0.015 -0.050 -0.152 -0.078 -0.089 -0.142 -0.109 -0.100 -0.072 -0.143 -0.138 -0.109 -0.052 -0.016 -0.040 -0.101 -0.086 -0.033 -0.038 -0.060 -0.053 -0.069 -0.114 -0.030 -0.031 -0.016  0.010  0.005  0.026  0.052  0.070  0.015  0.064  0.064  0.033  0.020  0.085  0.022  0.022  0.084  0.029  0.098  0.112  0.107  0.133  0.132  0.154  0.039  0.085  0.106  0.115  0.124  0.107  0.040  0.058  0.052  0.040  0.097  0.086  0.104  0.102  0.108  0.081  0.080  0.011  0.042 -0.044  0.051 -0.000 -0.004  0.004 -0.003  0.008  0.034  0.031  0.050  0.046  0.087 -0.016  0.041  0.040  0.015 -0.052 -0.051 -0.084 -0.069 -0.046 -0.098 -0.136 -0.134 -0.064 -0.126 -0.082 -0.041 -0.075 -0.080 -0.022 -0.142 -0.129 -0.217 -0.255 -0.253 -0.296 -0.342 -0.309 -0.331 -0.255 -0.226 -0.238 -0.274 -0.220 -0.202 -0.208 -0.137 -0.136 -0.033 -0.014  0.048  0.046  0.104  0.149  0.188  0.163  0.121  0.155  0.149  0.155  0.149  0.157  0.173  0.197  0.129  0.105  0.074  0.018  0.042  0.101  0.034 -0.004  0.088  0.083  0.019  0.009 -0.021  0.029  0.017 -0.024 -0.075 -0.086 -0.207 -0.229 -0.279 -0.083 -0.179 -0.167 -0.209 -0.247 -0.276 -0.321 -0.226 -0.276 -0.230 -0.267 -0.199 -0.084 -0.106 -0.148 -0.175 -0.128 -0.164 -0.124 -0.128 -0.096 -0.095 -0.081 -0.146 -0.157 -0.189 -0.233 -0.256 -0.229 -0.310 -0.221 -0.230 -0.269 -0.350 -0.277 -0.226 -0.320 -0.348 -0.263 -0.254 -0.276 -0.193 -0.277 -0.230 -0.175 -0.161 -0.093 -0.121 -0.179 -0.111 -0.104 -0.110 -0.119 -0.116 -0.089 -0.017 -0.042 -0.026 -0.022  0.071  0.024 -0.043 -0.071 -0.146 -0.035 -0.072 -0.117 -0.143 -0.068 -0.083 -0.192 -0.082 -0.109 -0.149 -0.178 -0.198 -0.224 -0.036 -0.069 -0.082 -0.060 -0.105 -0.111 -0.066 -0.062 -0.057 -0.041 -0.060 -0.047 -0.006  0.003 -0.002 -0.042 -0.066 -0.086 -0.063 -0.039 -0.075 -0.062 -0.008  0.017 -0.053 -0.069  0.022  0.025 -0.020 -0.049 -0.079  0.002 -0.052 -0.100 -0.088 -0.074 -0.059 -0.094 -0.192 -0.209 -0.143 -0.250 -0.124 -0.185 -0.134 -0.071 -0.044 -0.006 -0.040  0.002 -0.012 -0.048 -0.046 -0.033  0.007 -0.034 -0.016  0.030 -0.017  0.018  0.035  0.058  0.042  0.067  0.029  0.012  0.050  0.092  0.088  0.049  0.087  0.054  0.034  0.012 -0.032 -0.051 -0.031 -0.050 -0.113 -0.057 -0.017 -0.066 -0.071 -0.177 -0.158 -0.162 -0.064 -0.195 -0.063 -0.159 -0.069 -0.062 -0.089 -0.017  0.101 -0.002  0.080  0.090  0.039  0.011  0.054  0.004 -0.117  0.075 -0.138 -0.044 -0.027 -0.013
 -0.151 -0.183 -0.133 -0.061  0.120  0.049  0.131  0.070  0.148  0.177  0.221  0.115  0.123  0.005  0.026  0.024  0.014  0.115 -0.056 -0.098 -0.027 -0.033 -0.184 -0.133 -0.086 -0.184 -0.266 -0.186 -0.116 -0.252 -0.192 -0.171 -0.047 -0.064  0.109  0.108  0.199  0.257  0.191  0.247  0.165  0.245  0.254  0.239  0.252  0.222  0.147  0.189  0.116  0.030  0.069 -0.017  0.066 -0.028  0.117 -0.020  0.057  0.018  0.099  0.075  0.103  0.094  0.101  0.200  0.276  0.231  0.231  0.232  0.309  0.277  0.293  0.281  0.445  0.412  0.470  0.455  0.498  0.482  0.501  0.675  0.532  0.493  0.317  0.341  0.416  0.544  0.405  0.354  0.479  0.334  0.344  0.303  0.192  0.239  0.418  0.227  0.127  0.020 -0.129 -0.005 -0.017  0.122  0.222  0.121  0.086  0.013  0.082  0.281  0.280  0.350  0.456  0.445  0.400  0.364  0.375  0.464  0.496  0.386  0.364  0.379  0.296  0.250  0.372  0.360  0.293  0.217  0.130  0.178  0.062  0.197  0.085  0.095 -0.075 -0.011 -0.028 -0.062 -0.082 -0.110 -0.034 -0.021  0.039  0.075 -0.011  0.067  0.152  0.288  0.210  0.146  0.297  0.279  0.246  0.295  0.401  0.302  0.243  0.363  0.445  0.350  0.258  0.061  0.124  0.030 -0.085 -0.034  0.028 -0.107 -0.025 -0.086 -0.143 -0.145 -0.139 -0.165 -0.216 -0.214 -0.140 -0.194 -0.235 -0.193 -0.112 -0.275 -0.196 -0.224 -0.264 -0.194 -0.172 -0.236 -0.186 -0.187 -0.138 -0.181 -0.159 -0.054 -0.066 -0.109 -0.140 -0.108 -0.096 -0.201 -0.105 -0.145 -0.206 -0.109 -0.084  0.012  0.095  0.038 -0.006 -0.128 -0.161 -0.293 -0.306 -0.280 -0.189 -0.263 -0.145 -0.163  0.018 -0.207 -0.162 -0.186 -0.160 -0.056  0.034  0.064  0.069  0.097  0.038  0.042 -0.028  0.014  0.028 -0.018  0.000 -0.050 -0.026 -0.097 -0.089 -0.080 -0.088 -0.121 -0.051 -0.042 -0.109 -0.140 -0.044 -0.054 -0.018  0.037 -0.059  0.022  0.112  0.072  0.103 -0.075  0.011  0.026  0.014  0.004 -0.028 -0.054 -0.049 -0.013 -0.017  0.014 -0.106 -0.066 -0.146 -0.063 -0.103 -0.154 -0.100 -0.182 -0.183 -0.171 -0.161 -0.173 -0.196 -0.286 -0.245 -0.290 -0.264 -0.290 -0.192 -0.156 -0.114 -0.004  0.012  0.084  0.109  0.095  0.015  0.042  0.058  0.049  0.057  0.047  0.074  0.054  0.060  0.062  0.011  0.057  0.069 -0.017  0.028  0.055  0.149  0.073  0.092  0.108  0.055  0.008 -0.020 -0.077 -0.101 -0.130 -0.121 -0.077 -0.040 -0.046 -0.039 -0.023  0.019  0.045  0.033  0.009  0.017 -0.026 -0.072 -0.161 -0.103 -0.057 -0.100 -0.060 -0.040 -0.040 -0.111 -0.063 -0.029  0.040  0.061  0.060 -0.002  0.003  0.050  0.032  0.047  0.022  0.005 -0.040  0.049  0.029  0.021  0.032 -0.018 -0.012  0.002  0.040 -0.028  0.022  0.020 -0.032 -0.021  0.036 -0.024  0.026  0.058  0.016  0.083  0.110  0.062  0.141  0.096  0.110  0.048  0.055  0.060  0.068  0.088  0.055 -0.003 -0.012 -0.028 -0.012  0.017  0.021  0.049  0.059  0.062  0.015  0.100  0.014  0.131  0.068  0.082  0.041  0.031  0.044  0.052  0.016  0.075  0.058  0.051  0.050  0.104 -0.011  0.055  0.073  0.047 -0.015  0.001 -0.049 -0.074 -0.026 -0.052 -0.128 -0.150 -0.024 -0.039 -0.010  0.027 -0.048 -0.007  0.042 -0.086 -0.077 -0.189 -0.211 -0.220 -0.268 -0.310 -0.268 -0.302 -0.251 -0.208 -0.204 -0.219 -0.191 -0.154 -0.175 -0.094 -0.114 -0.007  0.011  0.090  0.051  0.117  0.095  0.157  0.092  0.033  0.065  0.095  0.110  0.101  0.141  0.181  0.177  0.185  0.167  0.143  0.123  0.115  0.172  0.129  0.079  0.155  0.128  0.071  0.076  0.031  0.077  0.094  0.035 -0.009 -0.000 -0.116 -0.148 -0.217 -0.059 -0.188 -0.151 -0.200 -0.228 -0.254 -0.287 -0.236 -0.293 -0.220 -0.275 -0.214 -0.096 -0.131 -0.184 -0.216 -0.165 -0.211 -0.180 -0.198 -0.171 -0.152 -0.096 -0.193 -0.173 -0.179 -0.219 -0.268 -0.232 -0.303 -0.222 -0.271 -0.293 -0.343 -0.311 -0.293 -0.327 -0.365 -0.326 -0.337 -0.340 -0.221 -0.311 -0.254 -0.179 -0.166 -0.116 -0.153 -0.232 -0.175 -0.167 -0.187 -0.203 -0.190 -0.164 -0.076 -0.123 -0.141 -0.104  0.024 -0.034 -0.088 -0.100 -0.183 -0.086 -0.133 -0.158 -0.204 -0.102 -0.143 -0.249 -0.145 -0.156 -0.202 -0.236 -0.263 -0.284 -0.042 -0.147 -0.169 -0.159 -0.185 -0.178 -0.140 -0.098 -0.077 -0.098 -0.094 -0.064 -0.053 -0.036 -0.044 -0.089 -0.079 -0.110 -0.085 -0.085 -0.116 -0.097 -0.038 -0.051 -0.087 -0.100 -0.008  0.017 -0.082 -0.082 -0.156 -0.036 -0.100 -0.128 -0.142 -0.109 -0.087 -0.128 -0.222 -0.209 -0.178 -0.267 -0.153 -0.170 -0.104 -0.054 -0.027  0.011 -0.031 -0.001 -0.017 -0.066 -0.072 -0.045 -0.009 -0.081 -0.049 -0.005 -0.049 -0.015  0.019  0.014  0.013  0.085  0.024 -0.040  0.017  0.040  0.047 -0.019  0.034  0.025  0.042  0.035 -0.052 -0.036 -0.028 -0.045 -0.078 -0.036  0.022 -0.036 -0.038 -0.162 -0.153 -0.144 -0.058 -0.186 -0.036 -0.117 -0.048 -0.065 -0.095 -0.026  0.093 -0.024  0.084  0.108  0.046  0.030  0.078  0.029 -0.049  0.087 -0.154 -0.078 -0.049 -0.025
 -0.341 -0.247 -0.215 -0.164  0.013 -0.075  0.024 -0.014  0.107  0.155  0.234  0.121  0.167  0.014  0.039 -0.027 -0.019  0.099 -0.102 -0.141 -0.099 -0.098 -0.256 -0.227 -0.176 -0.258 -0.334 -0.321 -0.180 -0.396 -0.317 -0.293 -0.132 -0.138  0.017  0.044  0.165  0.253  0.181  0.279  0.157  0.219  0.237  0.211  0.248  0.246  0.090  0.100  0.098 -0.002  0.033 -0.102 -0.003 -0.131  0.040 -0.080  0.022 -0.004  0.124  0.169  0.212  0.179  0.210  0.305  0.351  0.261  0.284  0.291  0.356  0.316  0.315  0.262  0.468  0.464  0.505  0.433  0.540  0.575  0.497  0.532  0.878  0.682  0.659  0.715  0.621  0.770  0.588  0.594  0.687  0.419  0.521  0.429  0.268  0.317  0.510  0.363  0.271  0.085 -0.035  0.036  0.091  0.091  0.177  0.096 -0.062 -0.143  0.134  0.231  0.332  0.430  0.546  0.480  0.473  0.347  0.458  0.499  0.593  0.453  0.462  0.397  0.123  0.160  0.288  0.278  0.199  0.111  0.054  0.069 -0.042  0.053 -0.084 -0.021 -0.187 -0.028 -0.042 -0.063 -0.053 -0.098  0.015  0.076  0.120  0.134 -0.019  0.053  0.157  0.290  0.171  0.105  0.290  0.243  0.128  0.251  0.382  0.218  0.150  0.291  0.370  0.260  0.149 -0.019 -0.012 -0.067 -0.234 -0.137 -0.069 -0.201 -0.099 -0.147 -0.188 -0.161 -0.172 -0.222 -0.370 -0.239 -0.133 -0.220 -0.281 -0.260 -0.189 -0.318 -0.326 -0.327 -0.277 -0.320 -0.292 -0.381 -0.251 -0.308 -0.281 -0.362 -0.331 -0.165 -0.196 -0.269 -0.294 -0.199 -0.179 -0.259 -0.146 -0.189 -0.248 -0.154 -0.157  0.018  0.079  0.096 -0.067 -0.095 -0.191 -0.304 -0.304 -0.286 -0.246 -0.227 -0.115 -0.155  0.006 -0.217 -0.178 -0.196 -0.162 -0.099 -0.054  0.007  0.028  0.070  0.063  0.075 -0.009  0.077  0.103  0.009  0.074  0.090  0.059 -0.040 -0.008  0.033 -0.032 -0.067 -0.050 -0.079 -0.103 -0.224 -0.118 -0.115 -0.078 -0.012 -0.171 -0.062  0.064  0.034  0.119 -0.115 -0.005 -0.001 -0.014 -0.010 -0.035 -0.022 -0.026 -0.034 -0.011  0.008 -0.155 -0.091 -0.235 -0.108 -0.191 -0.243 -0.159 -0.275 -0.272 -0.243 -0.224 -0.246 -0.254 -0.364 -0.297 -0.327 -0.287 -0.333 -0.196 -0.217 -0.136 -0.002  0.042  0.138  0.138  0.083  0.001  0.052  0.046  0.040  0.045  0.054  0.065  0.049  0.058  0.069  0.055  0.071  0.104 -0.002  0.007 -0.010  0.100  0.032  0.056  0.061  0.001 -0.056 -0.076 -0.109 -0.138 -0.150 -0.134 -0.088  0.015 -0.071  0.042  0.047  0.097  0.092  0.097  0.057  0.016 -0.053 -0.072 -0.191 -0.139 -0.092 -0.112 -0.098 -0.032 -0.069 -0.115 -0.106 -0.089 -0.021  0.034  0.031 -0.060 -0.026  0.039  0.003  0.004  0.070  0.011 -0.041  0.040  0.006  0.008  0.022  0.021  0.039  0.041  0.089  0.032  0.068  0.095  0.042  0.075  0.135  0.054  0.096  0.162  0.129  0.128  0.149  0.196  0.227  0.172  0.203  0.159  0.139  0.143  0.160  0.168  0.125  0.071  0.071  0.057  0.058  0.150  0.098  0.076  0.136  0.164  0.069  0.102  0.085  0.108 -0.021  0.093  0.045  0.051  0.062  0.054  0.073  0.132  0.124  0.169  0.193  0.196  0.067  0.136  0.093  0.097  0.027  0.020 -0.058 -0.022  0.008 -0.056 -0.118 -0.108 -0.004 -0.013 -0.015  0.034  0.022  0.029  0.087 -0.092 -0.097 -0.202 -0.268 -0.285 -0.328 -0.356 -0.314 -0.352 -0.297 -0.266 -0.283 -0.313 -0.271 -0.239 -0.272 -0.151 -0.170 -0.014  0.007  0.056  0.077  0.192  0.233  0.299  0.268  0.224  0.272  0.287  0.274  0.285  0.274  0.261  0.254  0.196  0.212  0.170  0.137  0.125  0.181  0.140  0.034  0.139  0.114  0.046  0.040  0.006  0.043  0.065 -0.003 -0.035  0.005 -0.169 -0.179 -0.269 -0.050 -0.216 -0.146 -0.180 -0.225 -0.205 -0.385 -0.235 -0.251 -0.150 -0.264 -0.252 -0.185 -0.137 -0.217 -0.232 -0.152 -0.194 -0.142 -0.172 -0.116 -0.122 -0.090 -0.186 -0.183 -0.196 -0.242 -0.259 -0.277 -0.346 -0.222 -0.281 -0.318 -0.358 -0.285 -0.297 -0.347 -0.366 -0.337 -0.362 -0.336 -0.202 -0.332 -0.270 -0.245 -0.253 -0.146 -0.167 -0.245 -0.169 -0.170 -0.149 -0.182 -0.172 -0.156 -0.051 -0.120 -0.109 -0.113  0.009 -0.066 -0.129 -0.141 -0.242 -0.098 -0.148 -0.171 -0.213 -0.091 -0.128 -0.235 -0.116 -0.139 -0.164 -0.208 -0.274 -0.287 -0.059 -0.131 -0.142 -0.115 -0.141 -0.123 -0.113 -0.107 -0.093 -0.122 -0.123 -0.098 -0.046 -0.087 -0.019 -0.068 -0.091 -0.089 -0.066 -0.071 -0.105 -0.091 -0.026 -0.038 -0.137 -0.143 -0.070 -0.055 -0.068 -0.066 -0.128 -0.073 -0.138 -0.161 -0.143 -0.115 -0.128 -0.137 -0.226 -0.209 -0.147 -0.201 -0.111 -0.131 -0.054  0.027  0.040  0.043  0.032  0.078  0.054  0.003 -0.031  0.010  0.008 -0.058 -0.027  0.025 -0.043 -0.034 -0.012 -0.040 -0.056 -0.045 -0.108 -0.086 -0.011  0.021  0.091  0.035  0.021  0.028  0.064  0.057 -0.055  0.009  0.066 -0.054 -0.074  0.022  0.124  0.036  0.012 -0.139 -0.111 -0.102 -0.010 -0.134 -0.020 -0.067  0.023  0.017  0.003 -0.005  0.101  0.032  0.072  0.115  0.088  0.033  0.080 -0.007 -0.103  0.014 -0.169 -0.014 -0.038 -0.049
 -0.314 -0.258 -0.184 -0.094  0.030 -0.006  0.050 -0.005  0.099  0.106  0.157  0.043  0.072 -0.050 -0.038 -0.088 -0.069  0.049 -0.149 -0.156 -0.114 -0.120 -0.283 -0.215 -0.181 -0.247 -0.303 -0.259 -0.177 -0.322 -0.238 -0.209 -0.101 -0.110  0.014  0.034  0.146  0.198  0.152  0.201  0.121  0.189  0.206  0.197  0.212  0.215  0.113  0.154  0.118  0.076  0.142 -0.019  0.049 -0.081  0.057 -0.102 -0.018 -0.064  0.056  0.042  0.099  0.138  0.132  0.219  0.258  0.167  0.188  0.183  0.245  0.239  0.244  0.214  0.375  0.371  0.416  0.364  0.447  0.485  0.443  0.493  0.682  0.869  0.673  0.685  0.704  0.716  0.415  0.378  0.479  0.237  0.300  0.276  0.177  0.172  0.340  0.192  0.112  0.089  0.053  0.109  0.159  0.124  0.120  0.032 -0.142 -0.211  0.109  0.141  0.298  0.325  0.394  0.298  0.279  0.256  0.335  0.478  0.691  0.547  0.536  0.454  0.268  0.199  0.338  0.303  0.221  0.146  0.075  0.113  0.030  0.112 -0.011  0.001 -0.189 -0.076 -0.085 -0.120 -0.080 -0.122 -0.015  0.011  0.065  0.081 -0.037  0.017  0.104  0.223  0.127  0.100  0.247  0.207  0.139  0.221  0.330  0.220  0.172  0.265  0.352  0.296  0.195  0.005  0.030 -0.009 -0.177 -0.090 -0.048 -0.220 -0.084 -0.187 -0.216 -0.214 -0.214 -0.268 -0.431 -0.272 -0.107 -0.207 -0.273 -0.231 -0.207 -0.288 -0.289 -0.284 -0.225 -0.284 -0.242 -0.284 -0.210 -0.268 -0.198 -0.256 -0.216 -0.081 -0.095 -0.165 -0.212 -0.153 -0.119 -0.213 -0.134 -0.182 -0.221 -0.111 -0.133  0.025  0.049  0.043 -0.053 -0.046 -0.128 -0.266 -0.281 -0.232 -0.226 -0.181 -0.108 -0.163 -0.001 -0.192 -0.162 -0.190 -0.190 -0.088 -0.032  0.007  0.020  0.057  0.039  0.020 -0.044  0.056  0.124  0.001  0.082  0.033  0.038 -0.099 -0.093 -0.016 -0.079 -0.132 -0.061 -0.044 -0.108 -0.184 -0.064 -0.043 -0.017  0.075 -0.072  0.026  0.144  0.106  0.214 -0.078  0.010 -0.004  0.003 -0.003 -0.034 -0.030 -0.028 -0.027  0.013  0.059 -0.093 -0.041 -0.169 -0.039 -0.114 -0.163 -0.115 -0.212 -0.212 -0.219 -0.172 -0.190 -0.198 -0.301 -0.270 -0.260 -0.218 -0.290 -0.153 -0.161 -0.101  0.015  0.052  0.151  0.189  0.132  0.026  0.060  0.065  0.056  0.056  0.050  0.079  0.058  0.056  0.052  0.058  0.071  0.081 -0.022 -0.005 -0.025  0.074  0.034  0.050  0.038 -0.025 -0.069 -0.078 -0.090 -0.147 -0.169 -0.144 -0.100 -0.053 -0.143 -0.071 -0.017  0.034  0.084  0.033 -0.023  0.015 -0.041 -0.062 -0.208 -0.130 -0.107 -0.121 -0.107 -0.051 -0.059 -0.104 -0.093 -0.102 -0.036  0.016  0.022 -0.048 -0.017  0.045  0.014  0.024  0.064  0.020 -0.018  0.074  0.045  0.040  0.038  0.012  0.026  0.023  0.053  0.014  0.063  0.057  0.011  0.045  0.089  0.043  0.074  0.124  0.107  0.093  0.104  0.129  0.173  0.131  0.138  0.143  0.104  0.105  0.122  0.148  0.102  0.035  0.061  0.058  0.045  0.124  0.083  0.083  0.125  0.130  0.030  0.067  0.060  0.093  0.016  0.110  0.076  0.080  0.085  0.083  0.063  0.107  0.102  0.139  0.143  0.160  0.058  0.105  0.064  0.073  0.011  0.010 -0.061 -0.024  0.009 -0.045 -0.108 -0.093  0.006 -0.020 -0.024  0.041 -0.013  0.006  0.095 -0.097 -0.067 -0.145 -0.200 -0.202 -0.235 -0.259 -0.239 -0.268 -0.206 -0.173 -0.212 -0.242 -0.186 -0.178 -0.178 -0.092 -0.098  0.037  0.048  0.113  0.097  0.210  0.201  0.303  0.237  0.183  0.225  0.273  0.243  0.265  0.272  0.267  0.249  0.217  0.226  0.199  0.182  0.176  0.221  0.177  0.082  0.209  0.152  0.086  0.106  0.084  0.097  0.129  0.045  0.032  0.044 -0.117 -0.156 -0.232 -0.092 -0.196 -0.178 -0.268 -0.336 -0.248 -0.360 -0.205 -0.242 -0.158 -0.246 -0.206 -0.149 -0.127 -0.184 -0.214 -0.153 -0.168 -0.122 -0.186 -0.115 -0.043 -0.014 -0.126 -0.136 -0.125 -0.181 -0.199 -0.183 -0.237 -0.144 -0.195 -0.209 -0.272 -0.215 -0.216 -0.254 -0.281 -0.248 -0.302 -0.261 -0.148 -0.278 -0.224 -0.196 -0.178 -0.130 -0.170 -0.202 -0.153 -0.144 -0.126 -0.171 -0.185 -0.159 -0.037 -0.098 -0.046 -0.088  0.017 -0.041 -0.078 -0.100 -0.173 -0.079 -0.134 -0.141 -0.184 -0.106 -0.112 -0.195 -0.096 -0.118 -0.138 -0.167 -0.212 -0.240 -0.009 -0.098 -0.125 -0.108 -0.117 -0.105 -0.048 -0.068 -0.055 -0.073 -0.094 -0.036  0.025 -0.015 -0.035 -0.064 -0.080 -0.065 -0.038 -0.072 -0.100 -0.072 -0.003 -0.039 -0.109 -0.112 -0.053 -0.048 -0.018 -0.025 -0.096 -0.049 -0.110 -0.149 -0.141 -0.101 -0.119 -0.141 -0.232 -0.200 -0.156 -0.185 -0.108 -0.120 -0.062  0.004  0.026  0.022 -0.005  0.045  0.030  0.003 -0.030 -0.014  0.001 -0.056 -0.020  0.007 -0.044 -0.033 -0.005 -0.026 -0.038 -0.030 -0.153 -0.147 -0.076 -0.043  0.088 -0.006 -0.041 -0.017  0.013  0.022 -0.082 -0.028 -0.004 -0.114 -0.106 -0.007  0.059 -0.000 -0.005 -0.150 -0.122 -0.063 -0.019 -0.148 -0.045 -0.058  0.024  0.025 -0.003  0.008  0.093  0.010  0.045  0.117  0.082  0.026  0.064  0.015 -0.082  0.040 -0.168 -0.038 -0.040 -0.030
 -0.255 -0.190 -0.162 -0.126 -0.025 -0.063  0.018 -0.024  0.070  0.097  0.150  0.078  0.118  0.001  0.025 -0.079 -0.050  0.054 -0.116 -0.135 -0.108 -0.113 -0.234 -0.212 -0.158 -0.197 -0.235 -0.263 -0.135 -0.320 -0.236 -0.217 -0.090 -0.089 -0.003  0.024  0.131  0.177  0.122  0.193  0.121  0.162  0.187  0.146  0.183  0.223  0.055  0.053  0.059  0.002  0.034 -0.086 -0.017 -0.120  0.001 -0.093 -0.023 -0.047  0.058  0.101  0.145  0.131  0.159  0.226  0.249  0.156  0.193  0.201  0.222  0.204  0.210  0.154  0.306  0.321  0.356  0.287  0.365  0.409  0.347  0.317  0.659  0.673  0.869  0.807  0.587  0.586  0.385  0.388  0.410  0.216  0.308  0.271  0.141  0.164  0.261  0.231  0.163  0.097  0.121  0.122  0.214  0.093  0.064 -0.007 -0.229 -0.243  0.097  0.089  0.201  0.271  0.301  0.221  0.230  0.129  0.254  0.285  0.463  0.348  0.396  0.326  0.042  0.123  0.242  0.183  0.116  0.068  0.011  0.006 -0.051 -0.032 -0.147 -0.087 -0.200 -0.082 -0.073 -0.099 -0.055 -0.086 -0.002  0.057  0.073  0.060 -0.065 -0.031  0.056  0.156  0.050  0.028  0.150  0.127 -0.004  0.114  0.228  0.106  0.056  0.136  0.232  0.153  0.061 -0.050 -0.109 -0.089 -0.240 -0.161 -0.129 -0.226 -0.135 -0.167 -0.182 -0.156 -0.176 -0.212 -0.348 -0.188 -0.098 -0.208 -0.232 -0.218 -0.189 -0.256 -0.299 -0.261 -0.155 -0.336 -0.250 -0.309 -0.183 -0.273 -0.226 -0.301 -0.286 -0.141 -0.151 -0.215 -0.239 -0.152 -0.123 -0.171 -0.052 -0.078 -0.126 -0.037 -0.073  0.059  0.030  0.107 -0.052 -0.026 -0.073 -0.157 -0.155 -0.164 -0.204 -0.121 -0.061 -0.117  0.019 -0.159 -0.107 -0.143 -0.134 -0.089 -0.082 -0.032 -0.008  0.047  0.096  0.102  0.005  0.088  0.130  0.002  0.117  0.120  0.087 -0.033  0.014  0.100 -0.014 -0.050 -0.047 -0.061 -0.081 -0.191 -0.098 -0.090 -0.083 -0.011 -0.134 -0.064  0.033  0.015  0.141 -0.087 -0.021 -0.045 -0.044 -0.027 -0.033 -0.002  0.013 -0.011  0.033  0.056 -0.093 -0.056 -0.149 -0.061 -0.157 -0.183 -0.142 -0.228 -0.228 -0.214 -0.178 -0.189 -0.180 -0.270 -0.222 -0.216 -0.176 -0.216 -0.098 -0.155 -0.066  0.015  0.060  0.144  0.132  0.073  0.018  0.086  0.051  0.044  0.047  0.067  0.068  0.045  0.043  0.045  0.069  0.064  0.100  0.007 -0.009 -0.052  0.029  0.005  0.021 -0.008 -0.058 -0.098 -0.117 -0.102 -0.134 -0.129 -0.117 -0.084 -0.000 -0.070  0.007  0.043  0.078  0.075  0.040 -0.009  0.006 -0.095 -0.043 -0.168 -0.104 -0.119 -0.129 -0.110 -0.044 -0.077 -0.094 -0.115 -0.120 -0.076 -0.004 -0.023 -0.096 -0.031  0.020  0.001 -0.024  0.058 -0.000 -0.034  0.040  0.016  0.016  0.005  0.020  0.016  0.006  0.038  0.017  0.063  0.074  0.032  0.082  0.106  0.044  0.063  0.122  0.103  0.095  0.076  0.160  0.184  0.142  0.150  0.147  0.122  0.129  0.131  0.155  0.120  0.052  0.066  0.064  0.049  0.166  0.091  0.044  0.134  0.171  0.069  0.105  0.138  0.050 -0.023  0.069  0.048  0.046  0.061  0.058  0.081  0.098  0.104  0.144  0.144  0.158  0.068  0.100  0.059  0.079  0.032  0.014 -0.051 -0.006  0.007 -0.049 -0.092 -0.067  0.002 -0.012 -0.029  0.028  0.076  0.029  0.101 -0.037 -0.041 -0.092 -0.180 -0.185 -0.223 -0.236 -0.204 -0.230 -0.197 -0.168 -0.206 -0.237 -0.196 -0.180 -0.203 -0.094 -0.080  0.023  0.036  0.062  0.094  0.166  0.215  0.249  0.250  0.254  0.291  0.272  0.239  0.249  0.224  0.192  0.223  0.164  0.173  0.144  0.135  0.129  0.151  0.130  0.027  0.114  0.104  0.032  0.017  0.035  0.009  0.058 -0.010 -0.004  0.035 -0.125 -0.122 -0.189 -0.026 -0.144 -0.124 -0.161 -0.199 -0.106 -0.428 -0.176 -0.159 -0.097 -0.199 -0.203 -0.171 -0.112 -0.175 -0.164 -0.091 -0.105 -0.066 -0.100 -0.059 -0.021 -0.015 -0.072 -0.093 -0.085 -0.128 -0.136 -0.173 -0.203 -0.108 -0.145 -0.191 -0.206 -0.129 -0.166 -0.207 -0.220 -0.197 -0.226 -0.200 -0.131 -0.247 -0.180 -0.209 -0.183 -0.073 -0.108 -0.150 -0.107 -0.100 -0.049 -0.085 -0.085 -0.073  0.010 -0.051 -0.018 -0.053 -0.023 -0.051 -0.099 -0.104 -0.162 -0.065 -0.096 -0.099 -0.120 -0.066 -0.071 -0.138 -0.055 -0.085 -0.078 -0.118 -0.160 -0.180 -0.017 -0.054 -0.063 -0.029 -0.042 -0.016  0.013 -0.052 -0.036 -0.043 -0.057 -0.035  0.036 -0.048 -0.008 -0.016 -0.068 -0.047 -0.037 -0.045 -0.044 -0.042  0.013  0.002 -0.072 -0.084 -0.084 -0.067 -0.023 -0.023  0.004 -0.028 -0.109 -0.092 -0.048 -0.038 -0.099 -0.123 -0.168 -0.143 -0.082 -0.074 -0.059 -0.072 -0.023  0.003  0.031  0.008  0.002  0.056  0.033  0.015 -0.026 -0.014 -0.010 -0.049 -0.004  0.001 -0.059 -0.029 -0.013 -0.066 -0.076 -0.121 -0.153 -0.068 -0.026 -0.024  0.094  0.017 -0.017 -0.001  0.016  0.025 -0.039  0.008  0.061 -0.073 -0.070  0.005  0.066  0.019  0.010 -0.100 -0.083 -0.014  0.008 -0.076 -0.035 -0.003  0.041  0.037  0.015  0.014  0.073  0.054  0.065  0.096  0.081  0.048  0.080 -0.015 -0.125 -0.061 -0.141  0.003 -0.056 -0.098
 -0.304 -0.218 -0.183 -0.147 -0.055 -0.096 -0.018 -0.064  0.047  0.066  0.130  0.038  0.088 -0.037 -0.021 -0.111 -0.086  0.032 -0.154 -0.151 -0.148 -0.137 -0.268 -0.242 -0.186 -0.218 -0.264 -0.294 -0.151 -0.340 -0.267 -0.250 -0.126 -0.122 -0.037 -0.017  0.110  0.150  0.100  0.173  0.083  0.140  0.172  0.132  0.169  0.208  0.045  0.050  0.052 -0.003  0.024 -0.105 -0.024 -0.144 -0.018 -0.123 -0.043 -0.075  0.037  0.077  0.119  0.123  0.146  0.207  0.244  0.140  0.176  0.174  0.203  0.195  0.203  0.147  0.305  0.322  0.349  0.279  0.383  0.425  0.346  0.341  0.715  0.685  0.807  0.919  0.688  0.706  0.480  0.479  0.508  0.266  0.371  0.305  0.197  0.204  0.325  0.272  0.222  0.145  0.136  0.122  0.199  0.080  0.041 -0.022 -0.237 -0.256  0.090  0.110  0.202  0.306  0.363  0.288  0.312  0.197  0.336  0.371  0.555  0.424  0.452  0.365  0.073  0.137  0.263  0.185  0.105  0.059 -0.005 -0.010 -0.077 -0.048 -0.164 -0.096 -0.216 -0.093 -0.092 -0.119 -0.068 -0.095 -0.006  0.046  0.067  0.054 -0.069 -0.035  0.057  0.156  0.054  0.028  0.164  0.127  0.005  0.146  0.251  0.110  0.067  0.165  0.250  0.166  0.069 -0.065 -0.110 -0.100 -0.251 -0.155 -0.132 -0.226 -0.128 -0.184 -0.197 -0.184 -0.196 -0.220 -0.402 -0.217 -0.094 -0.211 -0.251 -0.225 -0.195 -0.268 -0.322 -0.286 -0.166 -0.341 -0.269 -0.328 -0.203 -0.284 -0.240 -0.319 -0.293 -0.140 -0.162 -0.231 -0.260 -0.162 -0.115 -0.171 -0.058 -0.079 -0.140 -0.038 -0.087  0.061  0.050  0.092 -0.063 -0.046 -0.134 -0.191 -0.177 -0.187 -0.218 -0.141 -0.067 -0.129  0.024 -0.176 -0.123 -0.145 -0.138 -0.093 -0.086 -0.039  0.000  0.055  0.124  0.133  0.039  0.108  0.162  0.014  0.122  0.135  0.100 -0.043  0.008  0.096 -0.020 -0.068 -0.058 -0.062 -0.086 -0.200 -0.094 -0.084 -0.057  0.009 -0.124 -0.040  0.066  0.038  0.162 -0.098 -0.016 -0.021 -0.039 -0.022 -0.025  0.004  0.013 -0.011  0.031  0.062 -0.097 -0.048 -0.159 -0.062 -0.151 -0.191 -0.138 -0.234 -0.233 -0.221 -0.190 -0.200 -0.198 -0.297 -0.252 -0.246 -0.202 -0.248 -0.115 -0.172 -0.082  0.029  0.086  0.184  0.163  0.095  0.032  0.078  0.054  0.058  0.056  0.069  0.078  0.051  0.051  0.053  0.076  0.070  0.092  0.000 -0.012 -0.052  0.029 -0.007  0.007 -0.002 -0.056 -0.102 -0.121 -0.100 -0.138 -0.134 -0.116 -0.083 -0.009 -0.070  0.014  0.070  0.115  0.114  0.066 -0.009  0.023 -0.083 -0.027 -0.169 -0.119 -0.123 -0.127 -0.113 -0.045 -0.074 -0.092 -0.099 -0.130 -0.075  0.001 -0.002 -0.091 -0.030  0.030  0.008 -0.012  0.078  0.015 -0.026  0.066  0.026  0.016  0.012  0.031  0.017 -0.001  0.042  0.020  0.069  0.078  0.035  0.093  0.123  0.052  0.081  0.148  0.132  0.110  0.090  0.172  0.201  0.154  0.160  0.163  0.134  0.135  0.150  0.163  0.117  0.054  0.062  0.063  0.062  0.177  0.089  0.051  0.158  0.189  0.059  0.092  0.167  0.100  0.005  0.092  0.062  0.065  0.080  0.064  0.088  0.128  0.133  0.183  0.188  0.185  0.078  0.121  0.062  0.087  0.031  0.016 -0.056  0.002  0.020 -0.043 -0.095 -0.065  0.013  0.002 -0.027  0.037  0.071  0.045  0.114 -0.058 -0.045 -0.112 -0.202 -0.206 -0.234 -0.254 -0.228 -0.256 -0.215 -0.173 -0.200 -0.250 -0.202 -0.203 -0.224 -0.103 -0.106  0.031  0.044  0.076  0.105  0.197  0.245  0.287  0.279  0.280  0.309  0.312  0.267  0.293  0.273  0.227  0.246  0.173  0.204  0.168  0.168  0.155  0.184  0.158  0.047  0.148  0.122  0.051  0.044  0.048  0.046  0.086  0.018  0.010  0.054 -0.125 -0.135 -0.216 -0.061 -0.166 -0.142 -0.181 -0.216 -0.136 -0.425 -0.185 -0.158 -0.076 -0.201 -0.206 -0.188 -0.128 -0.193 -0.179 -0.113 -0.119 -0.075 -0.106 -0.062 -0.040 -0.028 -0.096 -0.107 -0.106 -0.158 -0.162 -0.191 -0.232 -0.128 -0.168 -0.209 -0.228 -0.144 -0.186 -0.221 -0.229 -0.202 -0.251 -0.227 -0.134 -0.247 -0.198 -0.222 -0.209 -0.126 -0.144 -0.168 -0.118 -0.122 -0.058 -0.099 -0.095 -0.086 -0.000 -0.071 -0.041 -0.086 -0.023 -0.052 -0.109 -0.108 -0.183 -0.083 -0.106 -0.114 -0.135 -0.069 -0.080 -0.152 -0.067 -0.092 -0.087 -0.129 -0.183 -0.193 -0.034 -0.078 -0.082 -0.033 -0.061 -0.030 -0.013 -0.063 -0.055 -0.066 -0.069 -0.048  0.018 -0.063 -0.006 -0.040 -0.077 -0.054 -0.048 -0.047 -0.053 -0.065  0.014 -0.000 -0.089 -0.106 -0.086 -0.072 -0.045 -0.052 -0.050 -0.064 -0.138 -0.121 -0.078 -0.066 -0.122 -0.134 -0.189 -0.157 -0.099 -0.100 -0.064 -0.077 -0.020  0.019  0.033  0.013  0.013  0.066  0.038  0.013 -0.028 -0.006 -0.013 -0.051 -0.003  0.002 -0.058 -0.050 -0.029 -0.081 -0.091 -0.125 -0.170 -0.110 -0.046 -0.036  0.088  0.017 -0.033 -0.013  0.011  0.025 -0.056  0.011  0.061 -0.103 -0.075  0.018  0.082  0.035  0.023 -0.101 -0.073 -0.026  0.007 -0.090 -0.038 -0.015  0.020  0.036  0.026  0.009  0.071  0.042  0.054  0.097  0.080  0.037  0.080 -0.006 -0.093 -0.076 -0.145  0.019 -0.038 -0.085
 -0.331 -0.246 -0.157 -0.078  0.016 -0.017  0.036 -0.030  0.066  0.057  0.106  0.016  0.035 -0.079 -0.056 -0.098 -0.084  0.032 -0.151 -0.144 -0.128 -0.112 -0.256 -0.199 -0.161 -0.218 -0.277 -0.226 -0.147 -0.277 -0.214 -0.185 -0.088 -0.103  0.011  0.007  0.113  0.142  0.102  0.160  0.068  0.137  0.141  0.123  0.158  0.175  0.079  0.137  0.126  0.079  0.105 -0.010  0.048 -0.078  0.027 -0.124 -0.050 -0.090  0.021  0.024  0.072  0.126  0.097  0.174  0.207  0.113  0.140  0.131  0.180  0.188  0.191  0.148  0.291  0.306  0.330  0.280  0.370  0.399  0.345  0.416  0.621  0.704  0.587  0.688  0.754  0.745  0.448  0.403  0.497  0.241  0.305  0.255  0.225  0.179  0.322  0.199  0.157  0.100  0.050  0.087  0.123  0.077  0.091  0.035 -0.141 -0.240  0.098  0.147  0.288  0.331  0.399  0.310  0.310  0.291  0.365  0.506  0.700  0.571  0.526  0.466  0.262  0.167  0.283  0.237  0.142  0.083  0.045  0.078  0.015  0.075 -0.036 -0.018 -0.195 -0.098 -0.096 -0.133 -0.071 -0.102 -0.012  0.008  0.048  0.047 -0.037 -0.006  0.068  0.170  0.088  0.068  0.203  0.160  0.097  0.190  0.272  0.170  0.138  0.229  0.285  0.247  0.161 -0.018  0.013 -0.010 -0.163 -0.088 -0.060 -0.208 -0.081 -0.199 -0.209 -0.202 -0.195 -0.258 -0.429 -0.263 -0.089 -0.182 -0.257 -0.215 -0.190 -0.271 -0.270 -0.256 -0.194 -0.254 -0.210 -0.236 -0.169 -0.221 -0.169 -0.220 -0.185 -0.055 -0.071 -0.138 -0.185 -0.145 -0.107 -0.189 -0.138 -0.172 -0.211 -0.106 -0.140  0.006  0.049  0.036 -0.068 -0.035 -0.153 -0.242 -0.253 -0.208 -0.193 -0.167 -0.102 -0.135  0.021 -0.171 -0.142 -0.168 -0.170 -0.084 -0.036 -0.001  0.019  0.054  0.068  0.049 -0.005  0.083  0.134  0.005  0.086  0.048  0.046 -0.106 -0.096 -0.003 -0.085 -0.136 -0.086 -0.066 -0.113 -0.199 -0.081 -0.054 -0.018  0.076 -0.060  0.033  0.156  0.104  0.227 -0.078  0.026  0.040  0.021  0.003 -0.004  0.007 -0.012 -0.010  0.019  0.068 -0.081 -0.025 -0.160 -0.034 -0.103 -0.166 -0.128 -0.205 -0.217 -0.214 -0.177 -0.195 -0.196 -0.302 -0.279 -0.246 -0.217 -0.295 -0.153 -0.164 -0.120  0.010  0.053  0.172  0.191  0.120  0.023  0.043  0.045  0.052  0.047  0.040  0.067  0.042  0.041  0.052  0.050  0.056  0.061 -0.027 -0.018 -0.039  0.049 -0.004  0.020  0.023 -0.034 -0.076 -0.088 -0.090 -0.138 -0.153 -0.130 -0.081 -0.042 -0.140 -0.052 -0.011  0.046  0.083  0.041 -0.011 -0.015 -0.050 -0.076 -0.206 -0.119 -0.101 -0.114 -0.106 -0.055 -0.059 -0.078 -0.066 -0.121 -0.056  0.001  0.014 -0.055 -0.033  0.030  0.008  0.019  0.073  0.009 -0.030  0.072  0.036  0.018  0.031  0.013  0.019  0.008  0.055  0.015  0.054  0.058  0.009  0.051  0.094  0.035  0.069  0.118  0.113  0.086  0.105  0.130  0.166  0.130  0.131  0.129  0.099  0.102  0.114  0.135  0.090  0.039  0.048  0.037  0.041  0.120  0.074  0.072  0.118  0.143  0.018  0.035  0.084  0.112  0.033  0.096  0.053  0.065  0.062  0.047  0.040  0.097  0.107  0.134  0.142  0.148  0.049  0.094  0.036  0.060 -0.002  0.000 -0.062 -0.026  0.005 -0.043 -0.110 -0.095  0.006 -0.024 -0.037  0.038 -0.014  0.004  0.093 -0.105 -0.071 -0.142 -0.206 -0.191 -0.222 -0.246 -0.233 -0.261 -0.192 -0.151 -0.186 -0.235 -0.177 -0.172 -0.175 -0.082 -0.096  0.037  0.049  0.115  0.100  0.234  0.224  0.327  0.250  0.193  0.237  0.298  0.260  0.291  0.298  0.292  0.258  0.213  0.230  0.204  0.196  0.183  0.228  0.186  0.093  0.206  0.153  0.088  0.108  0.083  0.093  0.131  0.059  0.024  0.042 -0.123 -0.165 -0.229 -0.109 -0.177 -0.162 -0.281 -0.347 -0.241 -0.326 -0.167 -0.189 -0.101 -0.198 -0.161 -0.137 -0.110 -0.172 -0.196 -0.145 -0.159 -0.112 -0.158 -0.088 -0.030 -0.005 -0.108 -0.117 -0.108 -0.163 -0.188 -0.170 -0.236 -0.143 -0.178 -0.199 -0.265 -0.187 -0.197 -0.230 -0.254 -0.210 -0.270 -0.236 -0.129 -0.253 -0.225 -0.204 -0.203 -0.164 -0.176 -0.190 -0.144 -0.139 -0.111 -0.140 -0.149 -0.131 -0.031 -0.083 -0.039 -0.085  0.018 -0.023 -0.076 -0.089 -0.155 -0.064 -0.106 -0.119 -0.165 -0.088 -0.094 -0.183 -0.094 -0.115 -0.125 -0.162 -0.208 -0.209 -0.001 -0.101 -0.117 -0.095 -0.110 -0.090 -0.038 -0.052 -0.044 -0.065 -0.082 -0.034  0.026 -0.010 -0.019 -0.053 -0.058 -0.046 -0.029 -0.044 -0.076 -0.067  0.001 -0.008 -0.092 -0.100 -0.060 -0.053 -0.027 -0.045 -0.111 -0.050 -0.114 -0.145 -0.132 -0.102 -0.117 -0.143 -0.213 -0.172 -0.156 -0.169 -0.096 -0.103 -0.041  0.027  0.031  0.026  0.015  0.055  0.039  0.006 -0.030 -0.011 -0.012 -0.064 -0.017  0.008 -0.063 -0.046 -0.017 -0.050 -0.065 -0.042 -0.169 -0.154 -0.084 -0.064  0.072 -0.011 -0.054 -0.026  0.007  0.019 -0.086 -0.011  0.010 -0.142 -0.085  0.033  0.089  0.045  0.031 -0.122 -0.098 -0.051 -0.008 -0.135 -0.040 -0.052  0.005  0.010  0.001  0.016  0.051 -0.024  0.004  0.075  0.055  0.003  0.040  0.010 -0.045  0.024 -0.123 -0.002  0.006  0.013
 -0.388 -0.290 -0.200 -0.130  0.043 -0.042  0.023 -0.025  0.084  0.101  0.178  0.048  0.085 -0.064 -0.040 -0.056 -0.073  0.065 -0.141 -0.172 -0.126 -0.100 -0.281 -0.234 -0.175 -0.256 -0.342 -0.286 -0.164 -0.364 -0.288 -0.261 -0.114 -0.129  0.022  0.026  0.138  0.198  0.142  0.223  0.091  0.178  0.189  0.175  0.201  0.199  0.094  0.148  0.130  0.036  0.089 -0.057  0.018 -0.114  0.023 -0.135 -0.024 -0.069  0.057  0.078  0.130  0.154  0.149  0.240  0.299  0.195  0.221  0.205  0.267  0.266  0.255  0.215  0.396  0.401  0.431  0.372  0.486  0.506  0.436  0.544  0.770  0.716  0.586  0.706  0.745  0.919  0.673  0.590  0.736  0.424  0.495  0.394  0.302  0.305  0.512  0.323  0.253  0.109 -0.057  0.037  0.082  0.112  0.220  0.136 -0.008 -0.163  0.144  0.277  0.395  0.507  0.623  0.572  0.575  0.517  0.580  0.700  0.791  0.623  0.562  0.482  0.255  0.185  0.299  0.263  0.162  0.090  0.042  0.066 -0.022  0.069 -0.066 -0.020 -0.221 -0.072 -0.085 -0.123 -0.096 -0.146 -0.021  0.017  0.075  0.100 -0.025  0.023  0.116  0.246  0.138  0.087  0.270  0.214  0.131  0.247  0.359  0.204  0.162  0.311  0.334  0.268  0.162 -0.037  0.022 -0.040 -0.210 -0.108 -0.060 -0.223 -0.097 -0.185 -0.223 -0.206 -0.205 -0.263 -0.423 -0.299 -0.155 -0.235 -0.317 -0.279 -0.204 -0.335 -0.330 -0.330 -0.290 -0.294 -0.276 -0.339 -0.251 -0.295 -0.246 -0.321 -0.283 -0.122 -0.148 -0.226 -0.267 -0.212 -0.166 -0.259 -0.179 -0.231 -0.290 -0.147 -0.173  0.017  0.072  0.056 -0.103 -0.095 -0.235 -0.337 -0.344 -0.303 -0.246 -0.260 -0.138 -0.187  0.033 -0.220 -0.173 -0.207 -0.173 -0.085 -0.014  0.020  0.038  0.061  0.043  0.047 -0.023  0.070  0.098 -0.005  0.052  0.033  0.035 -0.101 -0.082 -0.022 -0.084 -0.131 -0.084 -0.077 -0.128 -0.222 -0.097 -0.076 -0.028  0.058 -0.107  0.003  0.151  0.099  0.201 -0.111  0.024  0.037  0.014 -0.001 -0.021 -0.016 -0.028 -0.019 -0.005  0.041 -0.133 -0.066 -0.218 -0.066 -0.142 -0.203 -0.141 -0.248 -0.256 -0.247 -0.227 -0.233 -0.246 -0.356 -0.314 -0.329 -0.307 -0.364 -0.219 -0.209 -0.154  0.000  0.045  0.167  0.180  0.124  0.026  0.047  0.057  0.060  0.067  0.064  0.092  0.067  0.071  0.078  0.049  0.088  0.093 -0.012  0.009  0.001  0.116  0.036  0.063  0.078  0.006 -0.046 -0.066 -0.105 -0.141 -0.159 -0.133 -0.082 -0.010 -0.093  0.010  0.045  0.108  0.122  0.101  0.037  0.030 -0.037 -0.063 -0.197 -0.135 -0.080 -0.112 -0.102 -0.053 -0.066 -0.117 -0.084 -0.094 -0.014  0.034  0.056 -0.034 -0.022  0.061  0.022  0.039  0.076  0.013 -0.044  0.074  0.031  0.006  0.042  0.021  0.030  0.032  0.081  0.029  0.073  0.076  0.013  0.064  0.127  0.048  0.098  0.161  0.135  0.131  0.151  0.178  0.226  0.175  0.193  0.150  0.136  0.134  0.151  0.171  0.104  0.055  0.052  0.034  0.047  0.133  0.093  0.089  0.145  0.171  0.051  0.076  0.075  0.146  0.028  0.132  0.069  0.080  0.087  0.062  0.060  0.141  0.143  0.178  0.197  0.202  0.064  0.138  0.073  0.095  0.015  0.017 -0.060 -0.028  0.014 -0.056 -0.134 -0.128  0.002 -0.027 -0.020  0.043 -0.025  0.004  0.081 -0.128 -0.103 -0.209 -0.264 -0.260 -0.296 -0.318 -0.297 -0.333 -0.259 -0.207 -0.233 -0.282 -0.225 -0.203 -0.225 -0.122 -0.149  0.013  0.024  0.107  0.101  0.245  0.237  0.353  0.266  0.189  0.228  0.294  0.282  0.309  0.331  0.332  0.281  0.232  0.250  0.212  0.190  0.172  0.234  0.180  0.079  0.204  0.162  0.085  0.093  0.051  0.086  0.117  0.048 -0.002  0.022 -0.162 -0.199 -0.277 -0.105 -0.238 -0.181 -0.252 -0.300 -0.270 -0.361 -0.237 -0.281 -0.146 -0.281 -0.243 -0.194 -0.155 -0.233 -0.264 -0.182 -0.227 -0.172 -0.208 -0.154 -0.123 -0.081 -0.195 -0.190 -0.188 -0.243 -0.276 -0.247 -0.328 -0.220 -0.269 -0.288 -0.347 -0.270 -0.285 -0.325 -0.343 -0.312 -0.358 -0.319 -0.165 -0.311 -0.259 -0.232 -0.239 -0.166 -0.199 -0.262 -0.198 -0.194 -0.175 -0.202 -0.203 -0.185 -0.075 -0.128 -0.106 -0.128  0.022 -0.051 -0.118 -0.137 -0.226 -0.088 -0.141 -0.163 -0.210 -0.101 -0.127 -0.235 -0.122 -0.148 -0.173 -0.211 -0.279 -0.291 -0.034 -0.143 -0.158 -0.153 -0.171 -0.159 -0.136 -0.102 -0.087 -0.133 -0.133 -0.093 -0.044 -0.065 -0.032 -0.098 -0.104 -0.098 -0.086 -0.092 -0.131 -0.117 -0.043 -0.058 -0.146 -0.148 -0.084 -0.060 -0.071 -0.073 -0.177 -0.087 -0.153 -0.188 -0.182 -0.139 -0.154 -0.168 -0.263 -0.233 -0.189 -0.249 -0.139 -0.156 -0.068  0.012  0.032  0.034  0.006  0.048  0.032 -0.016 -0.051 -0.015 -0.010 -0.085 -0.043  0.018 -0.047 -0.059 -0.024 -0.047 -0.068 -0.017 -0.128 -0.140 -0.044 -0.001  0.087  0.022 -0.003  0.012  0.055  0.049 -0.089 -0.008  0.040 -0.095 -0.097  0.039  0.140  0.046  0.025 -0.164 -0.135 -0.106 -0.026 -0.167 -0.030 -0.089 -0.004 -0.004 -0.027 -0.019  0.085 -0.023  0.036  0.100  0.069  0.004  0.066  0.018 -0.055  0.016 -0.197 -0.052 -0.028 -0.027
[truncated: 2,687,123 more chars]
