# Supplementary material for: FNR-like unit interacts with C-terminal related residues trigger nNOS reductase domain conformational flexibility change
Source: Front Neurosci. 2026 Feb 11;20:1751011. doi: 10.3389/fnins.2026.1751011 (PMC12932508; doi:10.3389/fnins.2026.1751011)
Supplement: Supplementary file 3 [file Data_Sheet_3.zip › Model_2/10opc-fad-binding-rmsd.dat]

#Frame     RMSD_00003
       1       0.0000
       2       0.8584
       3       0.7689
       4       0.9059
       5       1.1644
       6       0.8754
       7       0.8468
       8       1.2015
       9       1.3765
      10       1.3983
      11       1.3081
      12       1.1850
      13       1.2622
      14       1.3022
      15       1.1899
      16       1.3110
      17       1.2617
      18       1.1947
      19       1.1366
      20       1.0994
      21       1.1893
      22       1.2370
      23       1.1582
      24       1.1521
      25       1.3181
      26       1.3558
      27       1.4590
      28       1.2984
      29       1.3174
      30       1.2619
      31       1.1689
      32       1.4254
      33       1.4135
      34       1.3491
      35       1.5523
      36       1.5502
      37       1.7946
      38       1.6801
      39       1.5632
      40       1.5578
      41       1.7455
      42       1.5152
      43       1.5196
      44       1.4469
      45       1.3555
      46       1.3170
      47       1.2764
      48       1.3155
      49       1.3459
      50       1.1821
      51       1.1845
      52       1.2118
      53       1.1656
      54       1.3384
      55       1.2677
      56       1.2370
      57       1.1433
      58       1.2220
      59       1.1828
      60       1.1161
      61       1.3173
      62       1.2640
      63       1.3555
      64       1.4245
      65       1.2724
      66       1.0976
      67       1.2226
      68       1.1410
      69       1.1490
      70       1.1798
      71       1.1593
      72       1.0201
      73       1.1246
      74       1.2262
      75       1.2196
      76       1.2478
      77       1.2546
      78       1.2358
      79       1.2446
      80       1.1796
      81       1.0976
      82       1.0906
      83       1.1630
      84       1.1497
      85       1.1547
      86       1.3287
      87       1.2761
      88       1.3696
      89       1.5727
      90       1.3882
      91       1.4007
      92       1.4415
      93       1.6993
      94       1.8174
      95       1.8580
      96       1.9206
      97       1.7913
      98       1.7235
      99       1.6483
     100       1.7516
     101       1.9257
     102       1.7882
     103       1.6322
     104       1.5722
     105       1.7203
     106       1.7894
     107       1.7395
     108       1.6452
     109       1.7435
     110       1.6436
     111       1.6163
     112       1.6334
     113       1.7012
     114       1.6940
     115       1.6367
     116       1.5831
     117       1.5646
     118       1.6219
     119       1.7363
     120       1.6918
     121       1.7080
     122       1.6499
     123       1.7130
     124       1.7101
     125       1.7167
     126       1.6467
     127       1.7636
     128       1.6158
     129       1.7171
     130       1.7277
     131       1.5063
     132       1.6273
     133       1.5937
     134       1.7197
     135       1.7446
     136       1.6577
     137       1.6539
     138       1.8700
     139       1.8260
     140       1.7262
     141       1.8927
     142       1.7485
     143       1.7301
     144       1.6767
     145       1.6011
     146       1.7679
     147       1.7480
     148       1.6619
     149       1.6805
     150       1.5895
     151       1.7856
     152       1.7293
     153       1.7621
     154       1.7666
     155       1.6668
     156       1.5293
     157       1.6105
     158       1.5396
     159       1.6124
     160       1.5308
     161       1.5413
     162       1.5294
     163       1.4767
     164       1.5323
     165       1.4947
     166       1.5468
     167       1.7096
     168       1.6558
     169       1.7913
     170       1.8784
     171       1.7447
     172       1.6832
     173       1.6707
     174       1.7668
     175       1.7767
     176       1.7317
     177       1.6639
     178       1.7456
     179       1.7723
     180       1.6947
     181       1.8269
     182       1.7965
     183       1.8729
     184       1.9428
     185       1.8570
     186       1.9231
     187       2.0361
     188       1.9376
     189       2.0495
     190       2.1570
     191       2.1955
     192       2.1602
     193       2.1570
     194       2.1541
     195       2.1477
     196       2.2195
     197       2.2446
     198       2.2414
     199       2.0606
     200       2.2724
     201       2.2128
     202       2.1246
     203       2.0312
     204       2.0252
     205       2.1225
     206       2.0390
     207       2.1327
     208       2.0368
     209       2.2017
     210       2.0137
     211       2.1151
     212       2.0068
     213       2.0351
     214       1.9077
     215       1.9285
     216       1.9831
     217       1.8392
     218       1.9140
     219       1.9582
     220       1.7681
     221       1.9543
     222       1.9409
     223       1.9598
     224       1.9603
     225       2.0288
     226       1.9904
     227       1.9327
     228       1.9939
     229       2.0125
     230       2.1149
     231       1.9956
     232       2.1357
     233       2.0846
     234       2.1615
     235       2.1502
     236       2.1200
     237       2.0436
     238       2.1310
     239       1.9877
     240       2.2268
     241       2.1219
     242       2.1051
     243       2.0551
     244       2.1018
     245       2.1080
     246       2.1352
     247       2.1263
     248       2.0662
     249       2.1381
     250       2.0670
     251       2.1700
     252       2.1881
     253       2.1382
     254       2.1290
     255       2.0268
     256       2.1136
     257       2.0540
     258       1.9955
     259       1.8581
     260       1.8942
     261       1.9073
     262       1.8435
     263       1.9459
     264       2.0173
     265       2.0741
     266       2.0836
     267       2.0622
     268       2.0328
     269       1.9404
     270       2.2233
     271       2.1555
     272       2.1093
     273       2.1649
     274       2.2554
     275       2.0631
     276       2.0745
     277       2.0477
     278       2.0495
     279       2.0701
     280       2.0595
     281       2.1304
     282       2.1515
     283       1.9991
     284       2.2432
     285       2.2427
     286       2.1454
     287       2.1396
     288       2.1656
     289       2.1708
     290       2.1302
     291       2.1249
     292       2.0995
     293       2.1900
     294       2.2406
     295       1.8487
     296       1.8287
     297       1.8416
     298       1.9308
     299       1.8851
     300       1.8374
     301       1.7990
     302       1.8267
     303       1.7271
     304       1.6679
     305       1.7039
     306       1.6765
     307       1.7358
     308       1.7706
     309       1.5994
     310       1.6112
     311       1.7608
     312       1.6304
     313       1.7724
     314       1.8158
     315       1.5972
     316       1.5802
     317       1.4463
     318       1.4765
     319       1.6339
     320       1.6372
     321       1.6069
     322       1.6087
     323       1.7533
     324       1.6779
     325       1.5811
     326       1.5625
     327       1.6499
     328       1.5484
     329       1.6235
     330       1.4412
     331       1.4041
     332       1.5029
     333       1.4054
     334       1.3530
     335       1.4017
     336       1.5530
     337       1.5216
     338       1.5837
     339       1.5496
     340       1.3901
     341       1.3731
     342       1.4230
     343       1.4056
     344       1.3847
     345       1.3892
     346       1.5410
     347       1.7339
     348       1.5437
     349       1.4871
     350       1.4680
     351       1.4915
     352       1.4892
     353       1.5312
     354       1.5041
     355       1.4158
     356       1.3718
     357       1.1953
     358       1.4443
     359       1.4718
     360       1.4079
     361       1.5111
     362       1.8099
     363       1.6640
     364       1.3447
     365       1.3743
     366       1.3190
     367       1.6284
     368       1.5875
     369       1.5852
     370       1.4372
     371       1.5936
     372       1.6218
     373       1.5861
     374       1.4664
     375       1.5738
     376       1.6482
     377       1.6035
     378       1.5813
     379       1.7158
     380       1.8114
     381       1.7134
     382       1.9001
     383       1.7514
     384       1.7210
     385       1.6519
     386       1.6327
     387       1.6104
     388       1.8496
     389       1.8928
     390       1.9524
     391       1.8856
     392       2.0364
     393       2.0224
     394       2.0491
     395       2.0454
     396       1.8812
     397       1.8490
     398       1.9187
     399       1.6526
     400       1.5229
     401       1.7029
     402       1.9497
     403       1.7328
     404       1.8960
     405       1.8679
     406       1.8371
     407       1.8875
     408       1.7036
     409       1.7163
     410       1.5912
     411       1.6339
     412       1.4284
     413       1.4668
     414       1.5514
     415       1.5115
     416       1.4066
     417       1.5175
     418       1.4199
     419       1.3823
     420       1.4300
     421       1.4549
     422       1.3650
     423       1.4194
     424       1.5002
     425       1.5739
     426       1.4684
     427       1.5908
     428       1.5769
     429       1.6836
     430       1.5968
     431       1.6001
     432       1.6253
     433       1.7296
     434       1.7216
     435       1.5316
     436       1.4645
     437       1.4647
     438       1.3363
     439       1.4128
     440       1.3435
     441       1.5339
     442       1.5954
     443       1.4723
     444       1.4021
     445       1.4792
     446       1.5547
     447       1.5706
     448       1.7735
     449       1.6521
     450       1.6758
     451       1.8454
     452       1.7069
     453       2.0396
     454       1.9034
     455       1.8416
     456       1.7551
     457       1.8524
     458       1.7390
     459       1.6589
     460       1.4618
     461       1.5180
     462       1.6126
     463       1.6687
     464       1.6530
     465       1.6108
     466       1.4941
     467       1.3241
     468       1.5237
     469       1.4266
     470       1.5644
     471       1.4810
     472       1.6250
     473       1.8166
     474       1.5854
     475       1.7633
     476       1.7059
     477       1.9329
     478       1.7069
     479       1.8183
     480       1.8402
     481       1.8293
     482       1.6899
     483       1.7522
     484       1.5574
     485       1.7761
     486       1.8312
     487       1.7149
     488       1.7491
     489       1.7439
     490       1.7223
     491       1.5260
     492       1.6427
     493       1.5207
     494       1.4746
     495       1.4464
     496       1.5395
     497       1.4843
     498       1.4024
     499       1.4277
     500       1.4586
     501       1.2952
     502       1.3226
     503       1.5846
     504       1.4725
     505       1.4789
     506       1.3956
     507       1.3419
     508       1.3107
     509       1.3992
     510       1.3821
     511       1.2780
     512       1.3491
     513       1.2626
     514       1.4498
     515       1.4138
     516       1.3131
     517       1.4159
     518       1.4580
     519       1.5758
     520       1.4585
     521       1.5332
     522       1.5797
     523       1.6509
     524       1.5459
     525       1.5508
     526       1.5920
     527       1.5863
     528       1.5060
     529       1.5801
     530       1.7141
     531       1.6335
     532       1.5516
     533       1.5961
     534       1.6452
     535       1.6874
     536       1.5792
     537       1.6890
     538       1.6554
     539       1.6930
     540       1.6078
     541       1.6347
     542       1.5239
     543       1.5308
     544       1.6042
     545       1.5492
     546       1.5916
     547       1.5650
     548       1.5957
     549       1.4782
     550       1.5579
     551       1.4508
     552       1.4209
     553       1.5194
     554       1.5277
     555       1.5533
     556       1.7309
     557       1.7977
     558       1.6644
     559       1.6616
     560       1.6658
     561       1.5723
     562       1.6983
     563       1.6989
     564       1.5553
     565       1.5554
     566       1.5441
     567       1.4775
     568       1.4532
     569       1.4885
     570       1.5977
     571       1.3567
     572       1.4184
     573       1.5297
     574       1.5969
     575       1.6036
     576       1.4602
     577       1.4345
     578       1.4938
     579       1.6983
     580       1.5799
     581       1.4483
     582       1.4101
     583       1.4416
     584       1.3164
     585       1.4530
     586       1.4197
     587       1.3915
     588       1.4929
     589       1.5259
     590       1.4702
     591       1.5645
     592       1.5003
     593       1.4582
     594       1.4701
     595       1.4948
     596       1.6256
     597       1.5423
     598       1.5967
     599       1.6411
     600       1.5671
     601       1.5639
     602       1.4857
     603       1.6187
     604       1.6006
     605       1.5254
     606       1.2926
     607       1.2665
     608       1.4025
     609       1.3199
     610       1.4601
     611       1.5074
     612       1.5983
     613       1.5787
     614       1.5413
     615       1.5812
     616       1.6120
     617       1.4481
     618       1.4223
     619       1.5378
     620       1.3999
     621       1.3894
     622       1.2980
     623       1.3621
     624       1.4557
     625       1.4608
     626       1.4073
     627       1.5212
     628       1.5700
     629       1.4918
     630       1.5897
     631       1.5913
     632       1.5410
     633       1.6484
     634       1.6572
     635       1.7233
     636       1.7877
     637       1.7636
     638       1.8383
     639       1.9366
     640       2.0055
     641       1.9555
     642       1.9124
     643       1.8054
     644       2.0118
     645       2.0292
     646       1.9660
     647       2.1985
     648       1.9964
     649       2.2087
     650       1.9817
     651       1.8880
     652       1.9980
     653       1.7564
     654       1.7337
     655       1.8181
     656       1.8178
     657       1.8387
     658       1.9147
     659       1.9656
     660       1.9842
     661       2.0719
     662       1.9413
     663       2.0407
     664       1.9091
     665       2.0794
     666       2.0709
     667       1.8611
     668       1.9411
     669       1.7480
     670       1.6699
     671       1.6668
     672       1.7516
     673       1.7888
     674       1.8719
     675       1.9839
     676       1.7994
     677       1.6015
     678       1.7084
     679       1.7139
     680       1.5986
     681       1.6220
     682       1.5364
     683       1.6326
     684       1.5884
     685       1.7618
     686       1.7645
     687       1.8568
     688       1.8231
     689       1.7545
     690       1.8282
     691       1.8527
     692       1.9030
     693       1.9922
     694       1.7669
     695       1.8776
     696       1.9096
     697       1.8975
     698       1.8547
     699       1.8236
     700       1.8373
     701       1.9448
     702       1.8428
     703       2.0176
     704       1.9198
     705       1.8621
     706       2.0004
     707       1.9372
     708       1.8982
     709       1.8586
     710       1.7835
     711       1.6677
     712       1.8421
     713       1.8408
     714       1.8488
     715       2.0689
     716       1.9630
     717       2.1163
     718       2.0864
     719       2.0724
     720       1.9607
     721       2.0174
     722       2.2093
     723       2.2662
     724       1.9714
     725       1.6918
     726       1.6416
     727       1.7141
     728       1.6922
     729       1.6755
     730       1.5111
     731       1.7151
     732       1.4160
     733       1.5741
     734       1.3592
     735       1.4277
     736       1.5216
     737       1.3654
     738       1.5224
     739       1.6425
     740       1.7193
     741       1.5637
     742       1.4431
     743       1.5186
     744       1.4851
     745       1.7200
     746       1.8104
     747       1.6618
     748       1.7267
     749       1.7107
     750       1.5404
     751       1.5855
     752       1.4381
     753       1.3531
     754       1.5191
     755       1.5863
     756       1.5550
     757       1.7519
     758       1.5166
     759       1.4288
     760       1.4941
     761       1.5892
     762       1.5134
     763       1.5537
     764       1.5378
     765       1.4647
     766       1.5115
     767       1.4743
     768       1.3106
     769       1.4576
     770       1.3829
     771       1.5651
     772       1.7246
     773       1.5916
     774       1.7645
     775       1.9015
     776       1.8434
     777       1.5307
     778       1.6293
     779       1.6453
     780       1.6987
     781       1.6171
     782       1.9131
     783       1.7492
     784       1.6922
     785       1.7774
     786       1.7755
     787       1.6778
     788       1.7320
     789       1.7961
     790       1.8636
     791       1.8725
     792       1.6441
     793       1.6715
     794       1.7817
     795       1.8157
     796       1.8117
     797       1.6883
     798       1.7344
     799       1.7724
     800       1.7039
     801       1.7059
     802       1.7540
     803       1.7507
     804       1.6938
     805       1.6805
     806       1.7653
     807       1.7369
     808       1.8207
     809       1.6901
     810       1.7809
     811       1.7382
     812       1.6708
     813       1.7944
     814       1.8370
     815       1.7539
     816       1.7348
     817       1.6488
     818       1.7442
     819       1.8202
     820       1.8932
     821       1.9110
     822       1.8751
     823       1.9058
     824       1.9442
     825       1.7989
     826       1.8135
     827       1.7915
     828       1.7824
     829       1.9030
     830       1.6849
     831       2.0617
     832       1.9138
     833       1.7444
     834       1.6538
     835       1.5891
     836       1.5485
     837       1.8208
     838       1.7338
     839       1.8440
     840       1.8000
     841       1.7545
     842       1.7020
     843       1.8662
     844       1.7178
     845       1.8220
     846       1.7358
     847       1.6560
     848       1.6820
     849       1.8120
     850       1.6396
     851       1.5983
     852       1.6844
     853       1.5376
     854       1.5687
     855       1.5255
     856       1.5783
     857       1.6951
     858       1.7392
     859       1.7243
     860       1.8585
     861       2.1363
     862       1.7614
     863       1.8596
     864       1.8502
     865       1.7158
     866       1.8986
     867       1.6607
     868       1.6209
     869       1.5244
     870       1.5595
     871       1.5904
     872       1.4843
     873       1.4676
     874       1.3620
     875       1.3451
     876       1.4589
     877       1.3983
     878       1.4097
     879       1.3971
     880       1.4352
     881       1.5130
     882       1.5121
     883       1.4498
     884       1.3831
     885       1.4337
     886       1.4163
     887       1.3614
     888       1.2654
     889       1.3030
     890       1.2942
     891       1.3920
     892       1.3227
     893       1.4465
     894       1.3667
     895       1.3521
     896       1.3764
     897       1.2152
     898       1.2842
     899       1.3463
     900       1.2978
     901       1.2787
     902       1.2670
     903       1.3465
     904       1.3554
     905       1.3886
     906       1.3740
     907       1.5189
     908       1.4497
     909       1.3763
     910       1.4832
     911       1.3824
     912       1.3460
     913       1.4255
     914       1.3479
     915       1.4674
     916       1.4747
     917       1.6036
     918       1.6359
     919       1.6336
     920       1.7690
     921       1.6364
     922       1.6891
     923       1.7224
     924       1.9453
     925       1.6302
     926       1.6970
     927       1.6611
     928       1.7644
     929       1.6861
     930       1.6864
     931       1.6359
     932       1.4967
     933       1.5538
     934       1.6676
     935       1.6726
     936       1.6312
     937       1.3992
     938       1.5238
     939       1.4997
     940       1.5757
     941       1.4114
     942       1.6100
     943       1.4487
     944       1.4883
     945       1.4068
     946       1.4254
     947       1.5642
     948       1.5050
     949       1.5382
     950       1.7165
     951       1.7280
     952       1.6294
     953       1.6527
     954       1.6260
     955       1.4924
     956       1.5530
     957       1.4697
     958       1.3900
     959       1.3612
     960       1.4906
     961       1.5907
     962       1.6558
     963       1.5967
     964       1.5285
     965       1.5193
     966       1.6537
     967       1.5882
     968       1.6686
     969       1.7467
     970       1.5655
     971       1.6300
     972       1.4995
     973       1.4710
     974       1.4835
     975       1.4492
     976       1.4237
     977       1.4674
     978       1.4908
     979       1.6394
     980       1.7309
     981       1.8252
     982       1.9246
     983       1.6056
     984       1.6074
     985       1.5580
     986       1.4720
     987       1.3986
     988       1.4448
     989       1.4009
     990       1.4374
     991       1.5650
     992       1.7600
     993       1.5020
     994       1.4441
     995       1.5698
     996       1.6056
     997       2.0048
     998       1.9880
     999       1.7763
    1000       1.8937
    1001       1.8442
    1002       1.6467
    1003       1.5328
    1004       1.6407
    1005       1.5858
    1006       1.5846
    1007       1.5834
    1008       1.8234
    1009       2.0299
    1010       1.9533
    1011       1.8713
    1012       1.8197
    1013       1.8264
    1014       1.6724
    1015       1.5767
    1016       1.6707
    1017       1.5998
    1018       1.6942
    1019       1.7686
    1020       1.8231
    1021       1.6969
    1022       1.5047
    1023       1.5779
    1024       1.5903
    1025       1.6279
    1026       1.9235
    1027       2.0183
    1028       1.8833
    1029       1.8464
    1030       1.8052
    1031       1.9135
    1032       1.8480
    1033       1.8561
    1034       1.8900
    1035       1.8728
    1036       1.8868
    1037       1.7913
    1038       1.7220
    1039       1.8165
    1040       1.9002
    1041       1.8341
    1042       1.8260
    1043       1.8215
    1044       1.8903
    1045       1.9531
    1046       1.8824
    1047       1.8377
    1048       1.9239
    1049       1.9214
    1050       2.0048
    1051       1.9984
    1052       2.0860
    1053       1.8504
    1054       1.7099
    1055       1.5423
    1056       1.5743
    1057       1.6242
    1058       1.7245
    1059       1.6708
    1060       1.7922
    1061       1.8193
    1062       1.7276
    1063       1.7315
    1064       1.5052
    1065       1.6072
    1066       1.6287
    1067       1.4520
    1068       1.5235
    1069       1.6668
    1070       1.7397
    1071       1.6920
    1072       1.6842
    1073       1.9199
    1074       1.8360
    1075       1.9169
    1076       1.8938
    1077       1.8398
    1078       1.8409
    1079       1.8916
    1080       2.0710
    1081       1.9239
    1082       1.7525
    1083       1.9791
    1084       2.1510
    1085       2.0392
    1086       1.9486
    1087       2.0416
    1088       1.7865
    1089       1.7657
    1090       1.6273
    1091       1.6805
    1092       1.6271
    1093       1.6993
    1094       1.6581
    1095       1.6566
    1096       1.8026
    1097       1.8743
    1098       1.7950
    1099       1.6122
    1100       1.5956
    1101       1.6876
    1102       1.6621
    1103       1.6533
    1104       1.6660
    1105       1.6819
    1106       1.7532
    1107       1.8254
    1108       1.8237
    1109       1.8540
    1110       1.7838
    1111       1.7194
    1112       1.6261
    1113       1.6536
    1114       1.5961
    1115       1.6972
    1116       1.7189
    1117       1.7258
    1118       1.7116
    1119       1.7175
    1120       1.6973
    1121       1.7185
    1122       1.8037
    1123       1.8160
    1124       1.7854
    1125       1.8624
    1126       1.9130
    1127       1.9801
    1128       1.9201
    1129       1.7189
    1130       1.6663
    1131       1.7713
    1132       1.7181
    1133       1.6901
    1134       1.7206
    1135       1.7906
    1136       1.7182
    1137       1.8617
    1138       1.6919
    1139       1.7784
    1140       1.9972
    1141       1.9067
    1142       1.6346
    1143       1.5938
    1144       1.6014
    1145       1.6826
    1146       1.6625
    1147       1.8912
    1148       1.9206
    1149       2.0063
    1150       1.7790
    1151       1.7516
    1152       1.7857
    1153       2.0395
    1154       1.8332
    1155       1.6599
    1156       1.6855
    1157       1.5566
    1158       1.5031
    1159       1.5058
    1160       1.7547
    1161       1.7370
    1162       1.7699
    1163       1.8298
    1164       1.7734
    1165       1.7295
    1166       1.6603
    1167       1.7890
    1168       1.8622
    1169       2.0165
    1170       2.0285
    1171       2.1141
    1172       2.1485
    1173       1.9598
    1174       2.1429
    1175       2.0090
    1176       1.9017
    1177       1.8722
    1178       1.8256
    1179       1.7210
    1180       1.7990
    1181       1.8383
    1182       1.6038
    1183       1.7090
    1184       1.6190
    1185       1.7744
    1186       1.5900
    1187       1.5480
    1188       1.5695
    1189       1.6114
    1190       1.6576
    1191       1.7168
    1192       1.6152
    1193       1.6863
    1194       1.6875
    1195       1.7075
    1196       1.6708
    1197       1.6883
    1198       1.6245
    1199       1.5882
    1200       1.6398
    1201       1.7849
    1202       1.6273
    1203       1.6357
    1204       1.7132
    1205       1.7459
    1206       1.5939
    1207       1.6283
    1208       1.4699
    1209       1.5320
    1210       1.5340
    1211       1.8029
    1212       1.8463
    1213       1.8817
    1214       1.7469
    1215       1.5157
    1216       1.6640
    1217       1.7146
    1218       1.6247
    1219       1.6122
    1220       1.6751
    1221       1.6707
    1222       1.5458
    1223       1.7095
    1224       1.7434
    1225       1.6663
    1226       1.7751
    1227       1.7043
    1228       1.6656
    1229       1.6042
    1230       1.6566
    1231       1.5437
    1232       1.5494
    1233       1.5791
    1234       1.6653
    1235       1.7897
    1236       1.7840
    1237       1.6988
    1238       1.6159
    1239       1.7506
    1240       1.8261
    1241       1.7232
    1242       1.6440
    1243       1.8103
    1244       1.7845
    1245       1.8142
    1246       1.9000
    1247       1.9317
    1248       1.7956
    1249       1.8371
    1250       1.7824
    1251       1.8510
    1252       1.7646
    1253       1.9226
    1254       1.8797
    1255       1.7450
    1256       1.8348
    1257       1.9329
    1258       2.0250
    1259       1.8425
    1260       1.7947
    1261       1.9524
    1262       1.9669
    1263       1.9177
    1264       2.0779
    1265       2.0507
    1266       1.7968
    1267       1.7463
    1268       1.7593
    1269       1.8730
    1270       1.8892
    1271       2.0628
    1272       1.8078
    1273       1.9928
    1274       1.9723
    1275       2.0314
    1276       1.9544
    1277       1.9379
    1278       2.0360
    1279       2.1346
    1280       2.0332
    1281       2.0962
    1282       2.0520
    1283       2.0256
    1284       2.0544
    1285       2.0528
    1286       2.0147
    1287       2.0124
    1288       2.0675
    1289       2.0443
    1290       1.7929
    1291       1.7655
    1292       2.0350
    1293       2.3183
    1294       1.9849
    1295       1.9973
    1296       2.1100
    1297       2.0208
    1298       2.1266
    1299       2.1756
    1300       2.1704
    1301       2.0375
    1302       2.0050
    1303       1.8781
    1304       1.9471
    1305       1.8308
    1306       1.9915
    1307       1.8804
    1308       1.9117
    1309       2.0616
    1310       2.0007
    1311       1.9237
    1312       2.0294
    1313       1.8872
    1314       1.9337
    1315       2.1145
    1316       2.1456
    1317       2.1255
    1318       1.8870
    1319       2.0097
    1320       2.0439
    1321       2.1038
    1322       2.1017
    1323       2.1038
    1324       2.2721
    1325       2.1453
    1326       1.9992
    1327       2.0247
    1328       1.9395
    1329       2.2817
    1330       2.1140
    1331       2.2195
    1332       2.4090
    1333       2.4902
    1334       2.5790
    1335       2.4578
    1336       2.4786
    1337       2.3029
    1338       2.3810
    1339       2.1305
    1340       2.1188
    1341       2.0697
    1342       2.1431
    1343       2.3003
    1344       2.4581
    1345       2.5281
    1346       2.5848
    1347       2.6001
    1348       2.5420
    1349       2.5913
    1350       2.5673
    1351       2.6351
    1352       2.5333
    1353       2.6240
    1354       2.6751
    1355       2.8056
    1356       2.8793
    1357       2.7409
    1358       2.6285
    1359       2.6880
    1360       2.5920
    1361       2.5095
    1362       2.6156
    1363       2.7856
    1364       2.8314
    1365       2.7121
    1366       2.6224
    1367       2.6029
    1368       2.7794
    1369       2.8254
    1370       2.8430
    1371       2.5955
    1372       2.5355
    1373       2.4224
    1374       2.5163
    1375       2.3382
    1376       2.3833
    1377       2.3835
    1378       2.3711
    1379       2.4038
    1380       2.1559
    1381       2.2308
    1382       2.3506
    1383       2.4108
    1384       2.4153
    1385       2.3915
    1386       2.3373
    1387       2.2246
    1388       2.1770
    1389       2.1536
    1390       2.3532
    1391       2.4211
    1392       2.2733
    1393       2.3119
    1394       2.2766
    1395       2.3497
    1396       2.4001
    1397       2.3219
    1398       2.2980
    1399       2.2809
    1400       2.2433
    1401       2.2468
    1402       2.1893
    1403       2.2088
    1404       2.2805
    1405       2.4113
    1406       2.4556
    1407       2.5512
    1408       2.5086
    1409       2.5266
    1410       2.4246
    1411       2.5720
    1412       2.3307
    1413       2.2893
    1414       2.2339
    1415       2.2417
    1416       2.3042
    1417       2.2926
    1418       2.3433
    1419       2.2337
    1420       2.1824
    1421       2.3043
    1422       2.3013
    1423       2.2964
    1424       2.2856
    1425       2.3625
    1426       2.3236
    1427       2.2334
    1428       2.3091
    1429       2.3657
    1430       2.5262
    1431       2.4358
    1432       2.3944
    1433       2.5216
    1434       2.5077
    1435       2.5886
    1436       2.6405
    1437       2.6310
    1438       2.7633
    1439       2.6275
    1440       2.6477
    1441       2.6318
    1442       2.4787
    1443       2.4503
    1444       2.4358
    1445       2.4914
    1446       2.4613
    1447       2.4829
    1448       2.3779
    1449       2.4024
    1450       2.4780
    1451       2.5184
    1452       2.5128
    1453       2.5002
    1454       2.3513
    1455       2.5395
    1456       2.4357
    1457       2.4852
    1458       2.5526
    1459       2.2971
    1460       2.3823
    1461       2.3620
    1462       2.5292
    1463       2.2794
    1464       2.3568
    1465       2.5621
    1466       2.4456
    1467       2.4081
    1468       2.4154
    1469       2.5868
    1470       2.4472
    1471       2.6070
    1472       2.4744
    1473       2.3620
    1474       2.2795
    1475       2.2258
    1476       2.2110
    1477       2.3439
    1478       2.4279
    1479       2.4083
    1480       2.3320
    1481       2.3319
    1482       2.3159
    1483       2.2333
    1484       2.0904
    1485       2.1314
    1486       2.1179
    1487       2.0840
    1488       2.1060
    1489       2.2383
    1490       2.2788
    1491       2.2338
    1492       2.1064
    1493       2.1432
    1494       2.0635
    1495       2.1177
    1496       2.0527
    1497       2.1067
    1498       2.0863
    1499       2.1741
    1500       2.2164
    1501       2.1701
    1502       2.3395
    1503       2.3351
    1504       2.1785
    1505       2.1517
    1506       2.0581
    1507       2.3050
    1508       2.2368
    1509       2.2403
    1510       2.2132
    1511       2.4584
    1512       2.3509
    1513       2.3372
    1514       2.0898
    1515       2.2275
    1516       2.1588
    1517       2.0605
    1518       2.1326
    1519       2.3066
    1520       2.2490
    1521       2.2180
    1522       2.2900
    1523       2.1992
    1524       2.0975
    1525       2.2411
    1526       2.4483
    1527       2.5291
    1528       2.3890
    1529       2.4402
    1530       2.5576
    1531       2.4115
    1532       2.4589
    1533       2.5261
    1534       2.6266
    1535       2.4952
    1536       2.4975
    1537       2.4908
    1538       2.4543
    1539       2.3684
    1540       2.5523
    1541       2.4850
    1542       2.5724
    1543       2.4936
    1544       2.5340
    1545       2.4792
    1546       2.4252
    1547       2.4916
    1548       2.6759
    1549       2.6021
    1550       2.5023
    1551       2.4373
    1552       2.4497
    1553       2.4929
    1554       2.4320
    1555       2.5856
    1556       2.5533
    1557       2.4826
    1558       2.3400
    1559       2.3492
    1560       2.4114
    1561       2.6064
    1562       2.5172
    1563       2.6342
    1564       2.4932
    1565       2.2790
    1566       2.3265
    1567       2.2496
    1568       2.3743
    1569       2.5119
    1570       2.3986
    1571       2.4219
    1572       2.4470
    1573       2.5237
    1574       2.4852
    1575       2.3093
    1576       2.4146
    1577       2.2842
    1578       2.4141
    1579       2.4642
    1580       2.5108
    1581       2.5611
    1582       2.4738
    1583       2.4658
    1584       2.4584
    1585       2.4662
    1586       2.5352
    1587       2.4098
    1588       2.5512
    1589       2.6684
    1590       2.4962
    1591       2.2960
    1592       2.1975
    1593       2.0553
    1594       2.4742
    1595       2.4871
    1596       2.5141
    1597       2.3862
    1598       2.3672
    1599       2.2545
    1600       2.0709
    1601       2.2405
    1602       2.2391
    1603       1.9568
    1604       2.1293
    1605       2.2552
    1606       2.3305
    1607       2.1553
    1608       2.2036
    1609       2.2465
    1610       2.0800
    1611       2.0915
    1612       2.1394
    1613       2.2460
    1614       2.1470
    1615       2.1405
    1616       2.1476
    1617       2.1923
    1618       2.1104
    1619       1.9146
    1620       1.9485
    1621       1.9986
    1622       2.0971
    1623       1.8679
    1624       1.9531
    1625       2.1406
    1626       2.0719
    1627       1.9400
    1628       2.0222
    1629       2.1289
    1630       2.0786
    1631       2.0659
    1632       2.1427
    1633       2.2042
    1634       2.1574
    1635       2.1694
    1636       2.2247
    1637       2.1690
    1638       2.2314
    1639       2.2977
    1640       2.3114
    1641       2.0867
    1642       2.2297
    1643       2.1216
    1644       2.2080
    1645       2.1774
    1646       2.2777
    1647       2.1492
    1648       2.2224
    1649       2.2593
    1650       2.5081
    1651       2.3637
    1652       2.3350
    1653       2.3096
    1654       2.4437
    1655       2.4588
    1656       2.4989
    1657       2.4976
    1658       2.4775
    1659       2.4944
    1660       2.2943
    1661       2.4494
    1662       2.5514
    1663       2.5519
    1664       2.6520
    1665       2.7226
    1666       2.7321
    1667       2.5252
    1668       2.5325
    1669       2.5004
    1670       2.5686
    1671       2.6183
    1672       2.5764
    1673       2.6593
    1674       2.5922
    1675       2.4828
    1676       2.6767
    1677       2.5483
    1678       2.6561
    1679       2.5209
    1680       2.6072
    1681       2.5249
    1682       2.5721
    1683       2.6273
    1684       2.5208
    1685       2.5263
    1686       2.6887
    1687       2.5785
    1688       2.4933
    1689       2.5523
    1690       2.5456
    1691       2.5731
    1692       2.5715
    1693       2.4591
    1694       2.2855
    1695       2.3511
    1696       2.4959
    1697       2.2070
    1698       2.4455
    1699       2.5300
    1700       2.4854
    1701       2.4241
    1702       2.5414
    1703       2.5711
    1704       2.5284
    1705       2.3879
    1706       2.3537
    1707       2.2976
    1708       2.2631
    1709       2.5094
    1710       2.2774
    1711       2.2683
    1712       2.2546
    1713       2.2710
    1714       2.3451
    1715       2.3688
    1716       2.3988
    1717       2.3935
    1718       2.3752
    1719       2.2755
    1720       2.3893
    1721       2.3401
    1722       2.3309
    1723       2.2960
    1724       2.3501
    1725       2.3482
    1726       2.4165
    1727       2.4235
    1728       2.3224
    1729       2.2710
    1730       2.2477
    1731       2.3589
    1732       2.2959
    1733       2.0722
    1734       2.2130
    1735       2.1685
    1736       2.2598
    1737       2.1922
    1738       2.3026
    1739       2.1391
    1740       2.1531
    1741       2.2579
    1742       2.1645
    1743       2.1555
    1744       2.1896
    1745       2.0778
    1746       2.1209
    1747       2.2177
    1748       2.2434
    1749       2.1453
    1750       2.2602
    1751       2.3420
    1752       2.4547
    1753       2.3819
    1754       2.3890
    1755       2.4852
    1756       2.3414
    1757       2.2562
    1758       2.2815
    1759       2.3463
    1760       2.3256
    1761       2.3166
    1762       2.2540
    1763       2.4687
    1764       2.2424
    1765       2.3417
    1766       2.3501
    1767       2.2719
    1768       2.3115
    1769       2.4161
    1770       2.3374
    1771       2.3185
    1772       2.1853
    1773       2.1585
    1774       2.1042
    1775       2.1566
    1776       2.2732
    1777       2.3434
    1778       2.3571
    1779       2.3879
    1780       2.2776
    1781       2.2843
    1782       2.2066
    1783       2.3172
    1784       2.3656
    1785       2.5601
    1786       2.5340
    1787       2.4515
    1788       2.2384
    1789       2.3506
    1790       2.2027
    1791       2.2704
    1792       2.1551
    1793       2.1216
    1794       2.2480
    1795       2.1636
    1796       2.0809
    1797       2.1563
    1798       2.1133
    1799       2.1526
    1800       2.1525
    1801       2.3330
    1802       2.2717
    1803       2.3456
    1804       2.3787
    1805       2.2145
    1806       2.0795
    1807       2.0817
    1808       2.1248
    1809       2.2161
    1810       2.0802
    1811       2.2692
    1812       2.2231
    1813       2.1790
    1814       2.2786
    1815       2.3876
    1816       2.3400
    1817       2.1310
    1818       2.3074
    1819       2.2151
    1820       2.1490
    1821       2.3545
    1822       2.1990
    1823       2.3886
    1824       2.2522
    1825       2.1965
    1826       2.4222
    1827       2.2572
    1828       2.4270
    1829       2.4125
    1830       2.5953
    1831       2.5141
    1832       2.5504
    1833       2.7399
    1834       2.7000
    1835       2.5634
    1836       2.6805
    1837       2.5686
    1838       2.4819
    1839       2.5676
    1840       2.5249
    1841       2.5121
    1842       2.4220
    1843       2.3449
    1844       2.3101
    1845       2.3271
    1846       2.4435
    1847       2.1997
    1848       2.1624
    1849       2.1636
    1850       2.3489
    1851       2.3113
    1852       2.3418
    1853       2.3814
    1854       2.2334
    1855       2.2241
    1856       2.2919
    1857       2.4325
    1858       2.3488
    1859       2.2741
    1860       2.1033
    1861       2.1451
    1862       2.1901
    1863       2.2043
    1864       2.1894
    1865       2.1314
    1866       2.2045
    1867       2.1449
    1868       2.1551
    1869       2.0875
    1870       2.1808
    1871       2.1857
    1872       2.1004
    1873       2.1793
    1874       2.0461
    1875       2.0382
    1876       2.0901
    1877       2.0318
    1878       2.0629
    1879       2.1757
    1880       2.2059
    1881       2.0412
    1882       2.2002
    1883       2.1272
    1884       2.2724
    1885       2.2049
    1886       2.2269
    1887       2.2132
    1888       2.1132
    1889       2.1641
    1890       2.3366
    1891       2.3088
    1892       2.3396
    1893       2.2664
    1894       2.2359
    1895       2.2813
    1896       2.2978
    1897       2.3307
    1898       2.3678
    1899       2.2411
    1900       2.3096
    1901       2.3797
    1902       2.2090
    1903       2.2752
    1904       2.1768
    1905       2.1670
    1906       2.2943
    1907       2.2481
    1908       2.1910
    1909       2.3710
    1910       2.3103
    1911       2.3649
    1912       2.4885
    1913       2.5033
    1914       2.4623
    1915       2.3885
    1916       2.3234
    1917       2.4232
    1918       2.4317
    1919       2.4009
    1920       2.6011
    1921       2.4904
    1922       2.1859
    1923       2.3066
    1924       2.3005
    1925       2.1947
    1926       2.3625
    1927       2.3837
    1928       2.4152
    1929       2.4532
    1930       2.5153
    1931       2.4882
    1932       2.5726
    1933       2.4348
    1934       2.6000
    1935       2.4925
    1936       2.3903
    1937       2.4080
    1938       2.3198
    1939       2.5040
    1940       2.4833
    1941       2.5209
    1942       2.5294
    1943       2.5761
    1944       2.4907
    1945       2.4583
    1946       2.5446
    1947       2.5659
    1948       2.4566
    1949       2.4658
    1950       2.4211
    1951       2.5039
    1952       2.4295
    1953       2.3479
    1954       2.4244
    1955       2.2498
    1956       2.4570
    1957       2.3730
    1958       2.3316
    1959       2.3287
    1960       2.1538
    1961       2.1842
    1962       2.2749
    1963       2.1823
    1964       2.3267
    1965       2.2843
    1966       2.1067
    1967       2.1383
    1968       2.1260
    1969       2.1994
    1970       2.1472
    1971       2.1598
    1972       2.1846
    1973       2.1755
    1974       2.2877
    1975       2.2936
    1976       2.2001
    1977       2.2837
    1978       2.2405
    1979       2.3547
    1980       2.2585
    1981       2.2610
    1982       2.3735
    1983       2.4706
    1984       2.3723
    1985       2.4765
    1986       2.4162
    1987       2.3896
    1988       2.4008
    1989       2.3888
    1990       2.3349
    1991       2.2827
    1992       2.4106
    1993       2.3733
    1994       2.4504
    1995       2.2305
    1996       2.3197
    1997       2.3090
    1998       2.2428
    1999       2.3658
    2000       2.2417
