# Supplementary material for: FNR-like unit interacts with C-terminal related residues trigger nNOS reductase domain conformational flexibility change
Source: Front Neurosci. 2026 Feb 11;20:1751011. doi: 10.3389/fnins.2026.1751011 (PMC12932508; doi:10.3389/fnins.2026.1751011)
Supplement: Supplementary file 3 [file Data_Sheet_3.zip › Model_2/10opc-fad-rmsd.dat]

#Frame     RMSD_00003
       1       0.0000
       2       0.6873
       3       0.7286
       4       0.7794
       5       0.7414
       6       0.7638
       7       0.7112
       8       0.8465
       9       0.6784
      10       0.7140
      11       0.8478
      12       0.8664
      13       0.9189
      14       0.9926
      15       0.7052
      16       0.8350
      17       1.0315
      18       0.8463
      19       0.8651
      20       0.7567
      21       0.7045
      22       0.8730
      23       0.7231
      24       0.9040
      25       1.0445
      26       0.5896
      27       0.7479
      28       0.8372
      29       0.9420
      30       0.6958
      31       0.7701
      32       0.8847
      33       1.0107
      34       0.6589
      35       0.6041
      36       0.9333
      37       0.7883
      38       0.8257
      39       0.7670
      40       0.8981
      41       0.8768
      42       0.9244
      43       0.7865
      44       0.8842
      45       0.8782
      46       0.7287
      47       0.6813
      48       0.8451
      49       0.8174
      50       0.6796
      51       0.7060
      52       0.6631
      53       0.8292
      54       0.6930
      55       0.7309
      56       0.8270
      57       0.7989
      58       1.1905
      59       0.9304
      60       0.8686
      61       1.0274
      62       0.7186
      63       0.7859
      64       0.9263
      65       0.8032
      66       0.7753
      67       1.0658
      68       0.8724
      69       0.9942
      70       1.1059
      71       0.8696
      72       0.8734
      73       0.8766
      74       0.6630
      75       0.6758
      76       0.7896
      77       0.6814
      78       0.8328
      79       0.7132
      80       0.6094
      81       0.8328
      82       0.7498
      83       0.6279
      84       0.8967
      85       0.7339
      86       0.8329
      87       0.5959
      88       0.6025
      89       0.9465
      90       0.9692
      91       0.7188
      92       0.6708
      93       0.7266
      94       0.5487
      95       0.7939
      96       0.5748
      97       0.7822
      98       0.7313
      99       0.6257
     100       0.7735
     101       0.6841
     102       0.6335
     103       0.7312
     104       0.7185
     105       0.7881
     106       0.7973
     107       0.6150
     108       0.6338
     109       0.6160
     110       0.8660
     111       0.7559
     112       0.7432
     113       0.8420
     114       0.9048
     115       0.9120
     116       0.9799
     117       0.7874
     118       0.8391
     119       1.0727
     120       1.0136
     121       1.0034
     122       1.0996
     123       0.9165
     124       0.8484
     125       0.6490
     126       0.5713
     127       0.8365
     128       1.0165
     129       1.1044
     130       1.0200
     131       0.7106
     132       1.0064
     133       1.0214
     134       0.6957
     135       0.8766
     136       0.8133
     137       0.7924
     138       0.8135
     139       1.1257
     140       0.8732
     141       0.9387
     142       1.1443
     143       1.2199
     144       1.1333
     145       0.8783
     146       0.8380
     147       1.0124
     148       0.8827
     149       1.1500
     150       0.6931
     151       0.8906
     152       1.0690
     153       0.8437
     154       0.9817
     155       0.8577
     156       0.9671
     157       0.9040
     158       1.1067
     159       0.9798
     160       1.0351
     161       1.1211
     162       0.9425
     163       1.1779
     164       0.9283
     165       0.8713
     166       0.9016
     167       0.8811
     168       1.1056
     169       1.0094
     170       0.9809
     171       0.8637
     172       0.6975
     173       1.1148
     174       0.8252
     175       0.8988
     176       1.1204
     177       1.0473
     178       0.9476
     179       0.9222
     180       0.9760
     181       0.7931
     182       0.8212
     183       0.8086
     184       0.9765
     185       0.7883
     186       0.8289
     187       0.7477
     188       0.6792
     189       0.7637
     190       0.5620
     191       0.7564
     192       0.6487
     193       0.5708
     194       0.8130
     195       0.6200
     196       0.9103
     197       0.9597
     198       0.8407
     199       0.8436
     200       0.7223
     201       0.5856
     202       0.9873
     203       0.9840
     204       0.9533
     205       0.7167
     206       0.5770
     207       0.5432
     208       0.6776
     209       0.9400
     210       1.0520
     211       0.7682
     212       0.6318
     213       0.7223
     214       0.7806
     215       0.7911
     216       0.6658
     217       0.6283
     218       0.7894
     219       0.8084
     220       0.6332
     221       0.6839
     222       0.6034
     223       0.5940
     224       1.0467
     225       0.7706
     226       0.7655
     227       0.8890
     228       0.9881
     229       0.7645
     230       1.0926
     231       1.0077
     232       0.8557
     233       0.8732
     234       0.7002
     235       0.9216
     236       1.2065
     237       0.8446
     238       0.9451
     239       0.9975
     240       1.1015
     241       0.9274
     242       1.0308
     243       0.8760
     244       0.8337
     245       0.9127
     246       0.7422
     247       1.0111
     248       0.7108
     249       1.0999
     250       0.8688
     251       0.8914
     252       0.7776
     253       0.7440
     254       0.9848
     255       0.9381
     256       0.9303
     257       0.7683
     258       0.8896
     259       0.7298
     260       0.7654
     261       0.8928
     262       0.7617
     263       0.7227
     264       0.6518
     265       0.7992
     266       0.8024
     267       0.8427
     268       0.9046
     269       0.7469
     270       0.8680
     271       1.1942
     272       1.2341
     273       1.1041
     274       1.1060
     275       1.2592
     276       0.8787
     277       0.9646
     278       1.2103
     279       1.1372
     280       1.1896
     281       1.2125
     282       1.1075
     283       1.0336
     284       1.1291
     285       1.3284
     286       1.0167
     287       1.0014
     288       0.9315
     289       0.9778
     290       1.0262
     291       1.1563
     292       0.9824
     293       1.0983
     294       1.0723
     295       1.1362
     296       0.9958
     297       1.0848
     298       1.2975
     299       1.3542
     300       1.3965
     301       1.4765
     302       1.2760
     303       0.9852
     304       1.2587
     305       1.3045
     306       1.3030
     307       1.2232
     308       1.3979
     309       1.3652
     310       1.1393
     311       1.3510
     312       1.1696
     313       1.4358
     314       1.5240
     315       1.2497
     316       1.3590
     317       1.4008
     318       1.1906
     319       1.3505
     320       1.5231
     321       1.2505
     322       1.0805
     323       1.1287
     324       1.3416
     325       1.0702
     326       1.0166
     327       1.3113
     328       1.2832
     329       1.3650
     330       1.2634
     331       1.4140
     332       1.0609
     333       1.1695
     334       1.1778
     335       1.1058
     336       1.4742
     337       1.2535
     338       1.3152
     339       1.2612
     340       1.2547
     341       1.2619
     342       1.3770
     343       1.2832
     344       1.0022
     345       0.9741
     346       1.1191
     347       0.9282
     348       1.2306
     349       0.9751
     350       1.0855
     351       1.2153
     352       1.2052
     353       1.0551
     354       1.2992
     355       1.1310
     356       1.3382
     357       1.2827
     358       1.2709
     359       1.2947
     360       1.1575
     361       1.5064
     362       1.3863
     363       1.2191
     364       1.3314
     365       1.1555
     366       1.0104
     367       0.8671
     368       0.7960
     369       0.6792
     370       0.6190
     371       0.7486
     372       0.9597
     373       0.9086
     374       1.1084
     375       0.9372
     376       0.7230
     377       0.7760
     378       0.6170
     379       0.7373
     380       0.6671
     381       0.5135
     382       0.6619
     383       0.7958
     384       0.8439
     385       0.6568
     386       0.8094
     387       0.6827
     388       0.8226
     389       0.7049
     390       0.8459
     391       0.9515
     392       0.8423
     393       0.8657
     394       0.9356
     395       0.9026
     396       0.7829
     397       1.0501
     398       1.0453
     399       0.9961
     400       0.7868
     401       0.7979
     402       0.8244
     403       0.7300
     404       0.8406
     405       0.7564
     406       0.8457
     407       0.8826
     408       1.0268
     409       0.9257
     410       1.0222
     411       1.1153
     412       0.8519
     413       0.9768
     414       0.8989
     415       0.8505
     416       1.1092
     417       0.8857
     418       1.2001
     419       0.8318
     420       1.0329
     421       1.0043
     422       0.7939
     423       0.9562
     424       0.9068
     425       1.1239
     426       0.8719
     427       0.9049
     428       0.8854
     429       0.7571
     430       0.8209
     431       0.8372
     432       0.9720
     433       1.0275
     434       0.8606
     435       0.9800
     436       0.9186
     437       0.8796
     438       1.1188
     439       1.0301
     440       0.9313
     441       1.1011
     442       1.0068
     443       1.0346
     444       1.0971
     445       0.7548
     446       0.9360
     447       1.1080
     448       1.2703
     449       1.0203
     450       1.3554
     451       1.1630
     452       0.9442
     453       1.1662
     454       0.9236
     455       1.0306
     456       0.9307
     457       1.2168
     458       0.7508
     459       0.9672
     460       0.9120
     461       1.0147
     462       1.0914
     463       0.8936
     464       0.9801
     465       0.9662
     466       0.8437
     467       0.9390
     468       1.1487
     469       0.7781
     470       1.1897
     471       0.9617
     472       0.9532
     473       0.8712
     474       1.0291
     475       0.9307
     476       0.8423
     477       0.9395
     478       0.9227
     479       0.9982
     480       0.9669
     481       1.1526
     482       1.0292
     483       0.8959
     484       1.1017
     485       0.9037
     486       0.8810
     487       1.0318
     488       1.2073
     489       1.0604
     490       1.1638
     491       1.0076
     492       1.0566
     493       1.2674
     494       1.3542
     495       1.1728
     496       0.9922
     497       1.0276
     498       0.9680
     499       1.1095
     500       1.1423
     501       1.0383
     502       0.8876
     503       1.1343
     504       0.8861
     505       1.1244
     506       0.9792
     507       1.0058
     508       1.1100
     509       1.0240
     510       0.8964
     511       0.9818
     512       0.9233
     513       0.8356
     514       0.7831
     515       0.9093
     516       0.9943
     517       0.8907
     518       0.8373
     519       0.9601
     520       1.0057
     521       0.9581
     522       0.8866
     523       0.9140
     524       1.1027
     525       1.0112
     526       0.8902
     527       0.9373
     528       1.1460
     529       0.9157
     530       1.0754
     531       1.0657
     532       0.9713
     533       0.9101
     534       0.8051
     535       0.7424
     536       0.9138
     537       1.0602
     538       0.7284
     539       0.9739
     540       1.0403
     541       1.0939
     542       1.0445
     543       1.0534
     544       1.1003
     545       1.0110
     546       0.9844
     547       1.1265
     548       1.1537
     549       1.2306
     550       0.9283
     551       1.1164
     552       1.1391
     553       0.9502
     554       1.0223
     555       1.1937
     556       1.0387
     557       1.0050
     558       0.9781
     559       0.9540
     560       1.0248
     561       0.9538
     562       1.0024
     563       1.1106
     564       1.0711
     565       1.0876
     566       1.2246
     567       0.9648
     568       1.1779
     569       1.2999
     570       0.8218
     571       1.1501
     572       1.2557
     573       1.1568
     574       1.0520
     575       0.9128
     576       0.8631
     577       1.1994
     578       1.0928
     579       0.9650
     580       0.8538
     581       1.1056
     582       1.0096
     583       1.0550
     584       1.1317
     585       1.0271
     586       1.0536
     587       1.0477
     588       1.0412
     589       0.8968
     590       1.1537
     591       1.0274
     592       0.8943
     593       0.9585
     594       1.0226
     595       1.1155
     596       1.0817
     597       1.2585
     598       1.0654
     599       1.1591
     600       0.8898
     601       1.2557
     602       1.1877
     603       0.9125
     604       1.0218
     605       0.8060
     606       0.9370
     607       0.8076
     608       1.0500
     609       1.0035
     610       0.8954
     611       0.8851
     612       0.8724
     613       1.0457
     614       0.8189
     615       0.5745
     616       1.0273
     617       0.8759
     618       0.8693
     619       0.7246
     620       0.7159
     621       0.7533
     622       0.8770
     623       0.8185
     624       0.8971
     625       1.0279
     626       0.6902
     627       0.6801
     628       0.6816
     629       0.6907
     630       0.6568
     631       0.7429
     632       0.8941
     633       0.9300
     634       0.7763
     635       1.0029
     636       0.7628
     637       1.0163
     638       0.8725
     639       1.0301
     640       1.0450
     641       1.1915
     642       0.8542
     643       0.8410
     644       0.7228
     645       0.6755
     646       1.0750
     647       0.7946
     648       0.8958
     649       0.8605
     650       1.0165
     651       0.7849
     652       1.1306
     653       1.0813
     654       0.9011
     655       0.8466
     656       0.9102
     657       0.9140
     658       1.0095
     659       0.9034
     660       1.0681
     661       1.0473
     662       1.2602
     663       1.1238
     664       0.9144
     665       0.9644
     666       1.0248
     667       1.2780
     668       0.7669
     669       0.9196
     670       0.9201
     671       1.0039
     672       0.8575
     673       0.7779
     674       0.8876
     675       1.1105
     676       0.9181
     677       0.7822
     678       0.9720
     679       0.9504
     680       0.7637
     681       1.0497
     682       1.0323
     683       0.8197
     684       0.7903
     685       0.9464
     686       0.8920
     687       0.9246
     688       0.8851
     689       0.9452
     690       0.8238
     691       1.0646
     692       0.8482
     693       1.0739
     694       1.0436
     695       1.0027
     696       0.8836
     697       0.8036
     698       0.8146
     699       1.0048
     700       1.0077
     701       0.9613
     702       1.0349
     703       1.0075
     704       0.9262
     705       0.9937
     706       1.0562
     707       0.8130
     708       0.9808
     709       0.9511
     710       0.9021
     711       0.8556
     712       1.1080
     713       0.8266
     714       0.9651
     715       0.9192
     716       0.8883
     717       0.8905
     718       0.8101
     719       0.9752
     720       0.8444
     721       0.8998
     722       0.5531
     723       0.8006
     724       1.0272
     725       1.0818
     726       1.0419
     727       0.8022
     728       0.8416
     729       0.7873
     730       0.7859
     731       1.0889
     732       0.8939
     733       0.9282
     734       1.1560
     735       0.8099
     736       0.8768
     737       0.8782
     738       0.8374
     739       0.8113
     740       1.0199
     741       0.9707
     742       0.8975
     743       0.7994
     744       0.8314
     745       0.8749
     746       0.7943
     747       0.8622
     748       0.8705
     749       0.8176
     750       0.9635
     751       0.8500
     752       0.7522
     753       0.8492
     754       0.9648
     755       0.7686
     756       1.0111
     757       0.9375
     758       0.7937
     759       0.8809
     760       0.8737
     761       0.9571
     762       0.7366
     763       0.9581
     764       0.8463
     765       0.9740
     766       0.9491
     767       0.8801
     768       0.9966
     769       1.0119
     770       1.1138
     771       1.0091
     772       0.8844
     773       1.0469
     774       0.9283
     775       0.8711
     776       0.7997
     777       0.6865
     778       0.9024
     779       0.6810
     780       0.9877
     781       1.0568
     782       1.0894
     783       1.1178
     784       0.9262
     785       0.7790
     786       0.9559
     787       0.6772
     788       0.7071
     789       0.8179
     790       0.9586
     791       0.7975
     792       0.8049
     793       0.7413
     794       0.9294
     795       0.7687
     796       1.0530
     797       0.8944
     798       0.8279
     799       0.7516
     800       0.7996
     801       0.9610
     802       0.7082
     803       0.7840
     804       0.8560
     805       0.7066
     806       0.7813
     807       0.8888
     808       0.9359
     809       0.9470
     810       0.8895
     811       0.6606
     812       0.7585
     813       0.7538
     814       0.6852
     815       0.7484
     816       0.7910
     817       0.6187
     818       0.7927
     819       0.7159
     820       0.8881
     821       0.8003
     822       0.7007
     823       0.8026
     824       0.8093
     825       0.7566
     826       0.8878
     827       0.7900
     828       0.8531
     829       0.9236
     830       0.6655
     831       0.8999
     832       0.7364
     833       0.8165
     834       0.7201
     835       0.8451
     836       0.8209
     837       0.8558
     838       0.7857
     839       0.8250
     840       0.7242
     841       0.8155
     842       0.8366
     843       0.6718
     844       0.8206
     845       1.0101
     846       1.0485
     847       1.0318
     848       1.2144
     849       1.0536
     850       1.2672
     851       1.0946
     852       0.9914
     853       0.9876
     854       0.8743
     855       0.7362
     856       0.7878
     857       0.9073
     858       1.0687
     859       0.6448
     860       0.8746
     861       0.8692
     862       0.8368
     863       0.9578
     864       0.7413
     865       0.8337
     866       0.5806
     867       0.9452
     868       0.8232
     869       0.9470
     870       0.7409
     871       0.6306
     872       0.7331
     873       0.8695
     874       1.0603
     875       0.7998
     876       1.0454
     877       0.8243
     878       0.7677
     879       0.8681
     880       0.9293
     881       0.8914
     882       0.7803
     883       0.9214
     884       0.9165
     885       0.8085
     886       0.7412
     887       0.7853
     888       0.9542
     889       0.9909
     890       0.9475
     891       0.9373
     892       1.0418
     893       1.1515
     894       1.0698
     895       0.8829
     896       0.8726
     897       0.8381
     898       0.8543
     899       1.0245
     900       1.1707
     901       0.9392
     902       1.1016
     903       1.1349
     904       0.9435
     905       1.1027
     906       1.0075
     907       0.7992
     908       0.7464
     909       0.8014
     910       1.1518
     911       0.9998
     912       1.0901
     913       0.9497
     914       0.9334
     915       0.8621
     916       1.0616
     917       1.1494
     918       0.8041
     919       0.8474
     920       1.0016
     921       0.6790
     922       0.6491
     923       0.8452
     924       0.9637
     925       1.0627
     926       1.3469
     927       1.1005
     928       0.9290
     929       0.9687
     930       1.0268
     931       0.7920
     932       0.8464
     933       0.8219
     934       0.8022
     935       0.7217
     936       0.8025
     937       0.7434
     938       0.5784
     939       0.5865
     940       0.7786
     941       1.0067
     942       0.7921
     943       0.6852
     944       0.8877
     945       0.9141
     946       0.6831
     947       0.7318
     948       0.6591
     949       0.8149
     950       0.7436
     951       0.8164
     952       0.6997
     953       0.6669
     954       0.9116
     955       0.5967
     956       0.7395
     957       0.6241
     958       0.9783
     959       0.5561
     960       0.7693
     961       0.8873
     962       0.6533
     963       0.6140
     964       0.8373
     965       0.8694
     966       0.7331
     967       0.8054
     968       0.9269
     969       1.0482
     970       1.1400
     971       0.6383
     972       0.7815
     973       0.7871
     974       0.8703
     975       0.8541
     976       1.0793
     977       0.6609
     978       0.8510
     979       0.6545
     980       0.5911
     981       0.8337
     982       0.8569
     983       0.8104
     984       0.5478
     985       0.8465
     986       0.7238
     987       0.8320
     988       0.8027
     989       0.7117
     990       1.1909
     991       1.2582
     992       0.7529
     993       0.9327
     994       0.7659
     995       0.8428
     996       0.8267
     997       0.9466
     998       0.7310
     999       0.9174
    1000       0.8042
    1001       1.0424
    1002       0.8467
    1003       0.8033
    1004       0.6509
    1005       0.7372
    1006       0.8170
    1007       0.7704
    1008       0.9105
    1009       0.8176
    1010       0.7774
    1011       0.6375
    1012       0.6441
    1013       0.7538
    1014       0.7416
    1015       0.8447
    1016       0.9262
    1017       0.7915
    1018       0.7536
    1019       0.9809
    1020       0.8367
    1021       0.9437
    1022       0.8402
    1023       1.0703
    1024       0.8771
    1025       0.7761
    1026       0.9350
    1027       0.9862
    1028       1.0442
    1029       1.2241
    1030       0.8524
    1031       0.9433
    1032       0.8524
    1033       0.9637
    1034       0.9654
    1035       0.9333
    1036       1.0390
    1037       1.0773
    1038       0.8074
    1039       0.9823
    1040       0.8712
    1041       0.8290
    1042       0.7707
    1043       0.8659
    1044       0.6775
    1045       1.0012
    1046       1.0759
    1047       1.0977
    1048       0.8955
    1049       0.7825
    1050       0.8140
    1051       0.8024
    1052       0.7117
    1053       0.8002
    1054       0.7858
    1055       0.7472
    1056       0.7132
    1057       0.9274
    1058       0.9636
    1059       0.9511
    1060       0.7283
    1061       0.9383
    1062       0.7353
    1063       0.5847
    1064       0.7842
    1065       0.6394
    1066       0.5712
    1067       0.8386
    1068       0.7297
    1069       0.6980
    1070       0.7069
    1071       0.6643
    1072       0.8983
    1073       0.7160
    1074       1.3386
    1075       0.7627
    1076       0.8971
    1077       0.8022
    1078       0.7365
    1079       0.9153
    1080       0.7532
    1081       0.7736
    1082       0.8058
    1083       0.6274
    1084       0.9354
    1085       0.9392
    1086       0.7312
    1087       0.8445
    1088       0.9101
    1089       0.8536
    1090       0.8540
    1091       0.8751
    1092       0.6993
    1093       0.8814
    1094       0.8529
    1095       0.8028
    1096       0.9474
    1097       0.7765
    1098       0.8916
    1099       0.9328
    1100       0.7910
    1101       0.7627
    1102       0.7478
    1103       0.8306
    1104       0.9604
    1105       0.7947
    1106       0.9830
    1107       0.8936
    1108       0.9269
    1109       1.0365
    1110       0.8146
    1111       0.8598
    1112       0.9619
    1113       1.1691
    1114       1.0287
    1115       1.0518
    1116       0.9167
    1117       1.0333
    1118       1.0711
    1119       1.1311
    1120       0.8992
    1121       0.8734
    1122       0.9438
    1123       0.8361
    1124       0.8987
    1125       0.7405
    1126       0.8733
    1127       0.8609
    1128       0.9250
    1129       1.0041
    1130       1.0734
    1131       0.8950
    1132       1.0456
    1133       1.1268
    1134       1.1217
    1135       0.8995
    1136       0.9561
    1137       1.1189
    1138       0.8509
    1139       1.0723
    1140       1.0347
    1141       0.8893
    1142       0.8394
    1143       1.0806
    1144       0.9061
    1145       0.8452
    1146       0.8315
    1147       1.0880
    1148       0.6641
    1149       1.0899
    1150       0.9128
    1151       0.9621
    1152       0.9997
    1153       1.0189
    1154       0.7626
    1155       0.9105
    1156       0.7540
    1157       0.8517
    1158       0.8359
    1159       1.1495
    1160       0.9702
    1161       0.8028
    1162       0.9623
    1163       0.7052
    1164       0.7755
    1165       1.0453
    1166       0.9342
    1167       0.8225
    1168       0.8519
    1169       0.8641
    1170       0.7916
    1171       0.9245
    1172       0.7570
    1173       0.6576
    1174       0.7287
    1175       0.7137
    1176       0.8283
    1177       0.6648
    1178       0.4700
    1179       0.7498
    1180       0.8566
    1181       0.7782
    1182       0.8690
    1183       0.8114
    1184       0.7989
    1185       0.9630
    1186       0.8161
    1187       0.6752
    1188       0.6232
    1189       1.0082
    1190       0.7006
    1191       0.8931
    1192       0.9709
    1193       0.8537
    1194       0.8831
    1195       0.8854
    1196       1.0077
    1197       0.7096
    1198       1.1511
    1199       1.1134
    1200       0.8194
    1201       0.9400
    1202       0.8384
    1203       0.8481
    1204       0.9913
    1205       0.8607
    1206       1.0307
    1207       0.9471
    1208       1.1824
    1209       0.7019
    1210       0.8961
    1211       0.8442
    1212       1.0944
    1213       0.7941
    1214       1.0607
    1215       0.7309
    1216       1.0751
    1217       0.9155
    1218       0.8369
    1219       1.0847
    1220       0.9147
    1221       0.8636
    1222       0.8281
    1223       0.9900
    1224       1.0222
    1225       0.8769
    1226       0.8503
    1227       0.8316
    1228       0.7979
    1229       0.7729
    1230       0.8806
    1231       1.0723
    1232       0.9702
    1233       0.7793
    1234       0.7667
    1235       0.7478
    1236       0.8847
    1237       0.8588
    1238       1.1244
    1239       1.1064
    1240       1.0147
    1241       0.8196
    1242       1.0081
    1243       1.1740
    1244       1.2376
    1245       0.5248
    1246       0.8726
    1247       0.9144
    1248       1.0431
    1249       0.9401
    1250       0.8620
    1251       0.9267
    1252       0.7241
    1253       0.8011
    1254       0.8772
    1255       0.9494
    1256       0.8873
    1257       0.9289
    1258       0.7296
    1259       0.9049
    1260       0.8453
    1261       0.8599
    1262       0.8264
    1263       0.8055
    1264       0.8822
    1265       0.6495
    1266       0.8369
    1267       0.8067
    1268       0.7606
    1269       0.5599
    1270       0.7705
    1271       0.7067
    1272       0.7665
    1273       0.7603
    1274       0.7827
    1275       1.0665
    1276       1.3491
    1277       1.1885
    1278       1.1994
    1279       0.9614
    1280       0.7677
    1281       0.9203
    1282       0.8905
    1283       0.9259
    1284       0.9405
    1285       1.0069
    1286       0.6647
    1287       0.8202
    1288       0.8487
    1289       0.8946
    1290       0.8287
    1291       0.8293
    1292       0.8170
    1293       0.6879
    1294       0.7930
    1295       0.8899
    1296       0.5988
    1297       0.8556
    1298       0.7860
    1299       0.6898
    1300       0.6594
    1301       0.8377
    1302       0.8324
    1303       0.7029
    1304       0.6179
    1305       0.7182
    1306       0.7364
    1307       0.6168
    1308       0.6649
    1309       0.7888
    1310       0.8478
    1311       1.0771
    1312       0.9850
    1313       0.9607
    1314       0.6425
    1315       0.5958
    1316       0.9434
    1317       0.7309
    1318       0.8263
    1319       0.6109
    1320       0.7456
    1321       0.6340
    1322       0.5888
    1323       0.9332
    1324       0.5990
    1325       0.6989
    1326       0.7420
    1327       0.8387
    1328       0.7853
    1329       0.9576
    1330       0.7366
    1331       0.9512
    1332       1.0897
    1333       0.8858
    1334       0.9971
    1335       1.1019
    1336       0.9625
    1337       1.0395
    1338       1.1593
    1339       1.0806
    1340       0.8287
    1341       0.9671
    1342       1.0028
    1343       0.7720
    1344       0.7971
    1345       0.8020
    1346       0.8515
    1347       0.8059
    1348       0.7564
    1349       0.8073
    1350       0.7623
    1351       0.9317
    1352       0.8032
    1353       0.5862
    1354       0.6942
    1355       0.6633
    1356       0.7856
    1357       0.9012
    1358       1.0028
    1359       0.8313
    1360       0.8280
    1361       0.8534
    1362       0.7040
    1363       1.0588
    1364       0.9267
    1365       0.8290
    1366       0.8056
    1367       0.9021
    1368       1.0023
    1369       1.0442
    1370       0.6579
    1371       0.7343
    1372       0.7637
    1373       0.7446
    1374       0.9508
    1375       0.7157
    1376       0.8637
    1377       0.8377
    1378       0.7695
    1379       0.8841
    1380       0.7579
    1381       0.6421
    1382       0.8482
    1383       0.6795
    1384       0.7617
    1385       0.6132
    1386       0.8889
    1387       0.7624
    1388       0.7273
    1389       0.6802
    1390       0.5791
    1391       0.7446
    1392       0.7554
    1393       0.8161
    1394       0.8520
    1395       1.0667
    1396       0.7820
    1397       0.7773
    1398       0.7543
    1399       0.5286
    1400       0.6324
    1401       0.6348
    1402       0.7212
    1403       0.8047
    1404       0.8683
    1405       0.8967
    1406       0.8113
    1407       0.7070
    1408       0.6489
    1409       0.6946
    1410       0.6864
    1411       0.8013
    1412       0.8656
    1413       0.7558
    1414       1.0918
    1415       0.5787
    1416       0.5508
    1417       0.8168
    1418       0.9438
    1419       0.7835
    1420       0.9528
    1421       0.8029
    1422       0.7394
    1423       0.7962
    1424       0.5688
    1425       0.8327
    1426       0.7923
    1427       0.8957
    1428       0.9996
    1429       0.8505
    1430       1.0255
    1431       1.0878
    1432       0.8981
    1433       1.0864
    1434       1.1113
    1435       0.8769
    1436       1.0419
    1437       0.8106
    1438       0.7350
    1439       0.7869
    1440       0.7735
    1441       0.7416
    1442       0.7392
    1443       0.6868
    1444       0.8289
    1445       0.8546
    1446       0.6750
    1447       0.8187
    1448       0.7139
    1449       0.8674
    1450       0.8174
    1451       0.8657
    1452       0.8879
    1453       0.7238
    1454       0.6325
    1455       0.7499
    1456       1.0291
    1457       0.7924
    1458       0.7450
    1459       0.8420
    1460       0.9172
    1461       0.7599
    1462       0.8167
    1463       0.9495
    1464       0.7775
    1465       0.8525
    1466       0.8615
    1467       0.9451
    1468       0.7798
    1469       0.7484
    1470       1.0165
    1471       0.6631
    1472       0.7860
    1473       0.7402
    1474       0.7652
    1475       0.6953
    1476       0.8812
    1477       0.7220
    1478       0.7612
    1479       0.9097
    1480       0.6333
    1481       0.7102
    1482       0.8149
    1483       0.6958
    1484       0.7628
    1485       0.8278
    1486       0.6957
    1487       0.5453
    1488       0.8249
    1489       0.9552
    1490       0.7937
    1491       0.7363
    1492       0.9774
    1493       0.5619
    1494       0.8078
    1495       0.9256
    1496       0.8360
    1497       0.8554
    1498       0.9479
    1499       1.0360
    1500       1.0544
    1501       0.4466
    1502       0.7564
    1503       0.9146
    1504       0.7323
    1505       0.7718
    1506       0.8078
    1507       0.9382
    1508       0.9999
    1509       0.9241
    1510       0.6581
    1511       0.7366
    1512       0.8221
    1513       0.8903
    1514       0.8626
    1515       0.7117
    1516       1.0657
    1517       0.5829
    1518       0.9582
    1519       0.7292
    1520       0.9112
    1521       0.8644
    1522       0.8275
    1523       0.8715
    1524       0.7892
    1525       0.7930
    1526       0.9517
    1527       0.9412
    1528       0.9125
    1529       1.0519
    1530       0.8976
    1531       1.3402
    1532       1.1684
    1533       1.2018
    1534       1.1783
    1535       1.1547
    1536       1.3370
    1537       1.1733
    1538       1.1032
    1539       1.1546
    1540       1.2988
    1541       1.3495
    1542       1.4608
    1543       1.3038
    1544       0.9919
    1545       1.0934
    1546       1.1725
    1547       1.1543
    1548       1.0678
    1549       1.0715
    1550       1.2633
    1551       1.0951
    1552       1.2011
    1553       1.1323
    1554       0.8490
    1555       1.2623
    1556       1.2152
    1557       1.3199
    1558       1.2781
    1559       1.4078
    1560       1.4354
    1561       1.2377
    1562       1.5706
    1563       1.3551
    1564       1.2283
    1565       0.9743
    1566       0.9275
    1567       0.9485
    1568       1.1652
    1569       1.3467
    1570       1.3217
    1571       1.4597
    1572       1.2926
    1573       1.2288
    1574       0.9971
    1575       1.5505
    1576       1.1353
    1577       1.2841
    1578       1.0129
    1579       1.1676
    1580       1.2164
    1581       1.1844
    1582       0.7670
    1583       1.1760
    1584       1.3206
    1585       0.9277
    1586       1.0595
    1587       0.7965
    1588       1.1235
    1589       1.0747
    1590       1.0785
    1591       0.9704
    1592       1.0669
    1593       0.9779
    1594       1.1313
    1595       0.9977
    1596       1.2627
    1597       1.0607
    1598       1.0005
    1599       0.8662
    1600       0.8601
    1601       0.9279
    1602       0.9375
    1603       0.9804
    1604       0.9475
    1605       1.0475
    1606       1.1067
    1607       0.9189
    1608       1.0416
    1609       0.7113
    1610       0.8958
    1611       1.0349
    1612       1.0524
    1613       1.0370
    1614       0.9257
    1615       1.1467
    1616       1.1597
    1617       1.1765
    1618       0.9836
    1619       1.0846
    1620       1.0565
    1621       1.1561
    1622       1.3788
    1623       1.3030
    1624       1.2982
    1625       1.2808
    1626       1.0271
    1627       1.1042
    1628       1.0621
    1629       0.6881
    1630       0.8549
    1631       1.0443
    1632       0.7647
    1633       1.1488
    1634       0.9139
    1635       0.9781
    1636       1.0526
    1637       0.9905
    1638       1.1526
    1639       1.0917
    1640       0.9448
    1641       0.8123
    1642       1.0564
    1643       0.7633
    1644       0.7390
    1645       1.1272
    1646       1.0273
    1647       1.0190
    1648       0.9628
    1649       1.2124
    1650       1.0221
    1651       1.1089
    1652       1.1495
    1653       1.0760
    1654       1.2630
    1655       1.0313
    1656       1.2426
    1657       0.8777
    1658       1.1287
    1659       1.1036
    1660       1.3219
    1661       0.8309
    1662       0.8072
    1663       0.9605
    1664       0.7973
    1665       0.7062
    1666       0.7664
    1667       0.9750
    1668       0.8330
    1669       1.2122
    1670       0.8993
    1671       1.1905
    1672       0.9718
    1673       0.9771
    1674       1.2704
    1675       1.3414
    1676       1.1250
    1677       1.2652
    1678       1.2464
    1679       1.2647
    1680       1.0650
    1681       1.2189
    1682       1.1833
    1683       1.1030
    1684       1.1307
    1685       1.1292
    1686       0.9264
    1687       1.2712
    1688       0.9971
    1689       1.0235
    1690       1.0769
    1691       1.1400
    1692       1.0265
    1693       1.0137
    1694       0.8654
    1695       0.9079
    1696       1.2336
    1697       1.0717
    1698       1.3863
    1699       1.1547
    1700       1.0914
    1701       1.2462
    1702       1.4434
    1703       0.9593
    1704       1.1882
    1705       1.2449
    1706       1.1538
    1707       1.3764
    1708       1.3493
    1709       1.0075
    1710       1.0383
    1711       1.0239
    1712       0.9574
    1713       0.9525
    1714       1.0412
    1715       1.0069
    1716       1.2662
    1717       1.1956
    1718       1.1474
    1719       0.9514
    1720       1.1641
    1721       1.2551
    1722       1.4108
    1723       0.9180
    1724       1.3362
    1725       1.2964
    1726       1.2057
    1727       1.1260
    1728       0.9180
    1729       1.1134
    1730       1.1652
    1731       1.0365
    1732       1.0743
    1733       1.1158
    1734       0.9882
    1735       1.0069
    1736       1.0934
    1737       1.3004
    1738       1.2221
    1739       1.1674
    1740       1.1932
    1741       1.1589
    1742       0.9248
    1743       1.1292
    1744       1.2511
    1745       1.0799
    1746       1.3510
    1747       1.2114
    1748       1.1493
    1749       1.0199
    1750       1.1732
    1751       1.2401
    1752       1.3466
    1753       1.2245
    1754       1.2021
    1755       1.3045
    1756       1.3348
    1757       1.3762
    1758       1.1945
    1759       1.1976
    1760       1.2611
    1761       1.2490
    1762       1.1721
    1763       1.0871
    1764       1.0604
    1765       1.1644
    1766       1.3041
    1767       1.0518
    1768       1.1441
    1769       1.4286
    1770       1.3139
    1771       1.3427
    1772       1.2120
    1773       0.8169
    1774       1.3312
    1775       1.0637
    1776       1.1019
    1777       1.3041
    1778       1.1501
    1779       0.9543
    1780       1.0534
    1781       1.1132
    1782       0.9446
    1783       1.0614
    1784       1.1595
    1785       1.3897
    1786       1.0497
    1787       1.2723
    1788       1.1320
    1789       0.8372
    1790       1.1453
    1791       1.0230
    1792       1.1662
    1793       1.1828
    1794       1.1278
    1795       1.0800
    1796       1.0052
    1797       1.1236
    1798       1.3225
    1799       1.1860
    1800       1.2036
    1801       0.8624
    1802       0.8701
    1803       1.0489
    1804       0.8840
    1805       1.2310
    1806       0.9866
    1807       0.6052
    1808       0.8547
    1809       0.7937
    1810       0.8518
    1811       1.0167
    1812       1.1080
    1813       1.1050
    1814       1.2618
    1815       1.1138
    1816       1.2201
    1817       1.0364
    1818       1.0049
    1819       1.2824
    1820       1.1347
    1821       1.5167
    1822       1.1750
    1823       1.0485
    1824       0.8226
    1825       1.0629
    1826       1.1252
    1827       1.1171
    1828       1.2268
    1829       1.3269
    1830       0.9673
    1831       1.0467
    1832       1.1088
    1833       1.1889
    1834       1.0783
    1835       1.0479
    1836       1.3211
    1837       1.1918
    1838       1.1195
    1839       1.0991
    1840       1.2049
    1841       1.0890
    1842       1.1261
    1843       1.2040
    1844       1.0661
    1845       1.1495
    1846       1.1168
    1847       1.2001
    1848       1.0928
    1849       1.2840
    1850       1.3195
    1851       1.2446
    1852       1.0375
    1853       1.3269
    1854       1.0587
    1855       0.9568
    1856       1.1726
    1857       0.9038
    1858       0.9170
    1859       1.1935
    1860       1.2254
    1861       1.0476
    1862       0.9888
    1863       1.1673
    1864       1.0057
    1865       0.9863
    1866       0.9602
    1867       1.1067
    1868       0.9344
    1869       1.2921
    1870       1.1775
    1871       1.1550
    1872       1.0423
    1873       1.0356
    1874       1.1298
    1875       1.2391
    1876       1.1193
    1877       1.0399
    1878       1.2539
    1879       1.1761
    1880       1.0029
    1881       1.1720
    1882       0.9588
    1883       0.9352
    1884       1.0446
    1885       0.8388
    1886       1.1003
    1887       0.8722
    1888       1.1401
    1889       0.8024
    1890       0.9770
    1891       0.9693
    1892       0.7851
    1893       1.1447
    1894       1.3211
    1895       1.1624
    1896       1.2355
    1897       0.9371
    1898       1.0103
    1899       1.0939
    1900       1.0354
    1901       1.0528
    1902       1.1594
    1903       1.0580
    1904       0.9754
    1905       0.9194
    1906       1.2358
    1907       0.8686
    1908       1.1105
    1909       1.0541
    1910       0.8951
    1911       1.0045
    1912       1.1476
    1913       0.8910
    1914       1.1723
    1915       0.9970
    1916       1.1862
    1917       1.3320
    1918       1.1610
    1919       1.2742
    1920       1.2110
    1921       1.0950
    1922       1.3101
    1923       1.4646
    1924       1.1423
    1925       1.2269
    1926       1.4736
    1927       1.4613
    1928       1.1527
    1929       1.1336
    1930       1.2370
    1931       1.2173
    1932       1.1391
    1933       0.9400
    1934       0.9940
    1935       1.0089
    1936       0.9198
    1937       1.3073
    1938       1.1415
    1939       1.4017
    1940       1.2662
    1941       1.3281
    1942       0.9151
    1943       0.9799
    1944       1.1485
    1945       1.0782
    1946       0.9470
    1947       0.9239
    1948       1.0997
    1949       1.3003
    1950       1.1639
    1951       1.0646
    1952       1.2618
    1953       1.2206
    1954       1.0792
    1955       0.9803
    1956       1.2927
    1957       1.1933
    1958       1.2002
    1959       1.0429
    1960       1.0456
    1961       0.8461
    1962       0.7117
    1963       0.8505
    1964       0.9889
    1965       0.8167
    1966       0.9879
    1967       0.7946
    1968       0.9833
    1969       0.8325
    1970       1.1997
    1971       0.8491
    1972       1.0130
    1973       0.8661
    1974       0.8383
    1975       1.1466
    1976       1.1076
    1977       1.1711
    1978       0.8576
    1979       1.0557
    1980       0.9329
    1981       1.1174
    1982       1.0082
    1983       0.9791
    1984       1.2127
    1985       0.9076
    1986       0.8551
    1987       0.9050
    1988       1.0081
    1989       1.0655
    1990       1.0444
    1991       1.0148
    1992       1.0862
    1993       0.9883
    1994       1.2230
    1995       1.0263
    1996       1.0390
    1997       1.0973
    1998       0.9508
    1999       1.0495
    2000       1.0464
