# Supplementary material for: FNR-like unit interacts with C-terminal related residues trigger nNOS reductase domain conformational flexibility change
Source: Front Neurosci. 2026 Feb 11;20:1751011. doi: 10.3389/fnins.2026.1751011 (PMC12932508; doi:10.3389/fnins.2026.1751011)
Supplement: Supplementary file 3 [file Data_Sheet_3.zip › Model_2/10opc-fmn-binding-rmsd.dat]

#Frame     RMSD_00002
       1       0.0000
       2       0.7285
       3       0.7682
       4       1.0966
       5       0.7924
       6       1.1156
       7       0.8808
       8       0.9109
       9       0.9381
      10       0.9538
      11       1.1250
      12       0.9699
      13       0.9328
      14       0.8825
      15       0.8739
      16       0.9765
      17       1.0509
      18       1.1543
      19       1.0399
      20       1.0165
      21       1.0011
      22       0.8817
      23       1.0542
      24       0.9475
      25       1.0589
      26       1.2317
      27       1.2220
      28       1.2431
      29       1.3465
      30       1.2062
      31       1.1319
      32       1.2747
      33       1.1977
      34       1.3115
      35       1.4304
      36       1.2688
      37       1.1266
      38       1.1761
      39       1.0501
      40       1.0956
      41       1.1273
      42       1.1340
      43       1.2089
      44       1.2389
      45       1.2312
      46       1.0277
      47       1.2032
      48       1.0438
      49       1.0911
      50       1.2426
      51       1.3404
      52       1.2195
      53       1.2186
      54       1.0948
      55       1.1213
      56       1.0588
      57       1.1047
      58       1.1342
      59       1.2318
      60       1.0898
      61       1.0953
      62       1.1839
      63       1.0113
      64       1.1214
      65       1.0772
      66       1.1565
      67       1.1015
      68       1.1526
      69       1.2131
      70       1.1669
      71       1.1641
      72       1.1958
      73       1.0852
      74       1.2702
      75       1.1674
      76       1.2836
      77       1.1119
      78       1.1542
      79       1.1552
      80       1.2633
      81       1.2180
      82       1.2108
      83       1.1324
      84       1.1608
      85       1.1855
      86       1.1716
      87       1.0557
      88       1.2160
      89       1.0996
      90       1.1001
      91       1.1389
      92       1.1967
      93       1.1585
      94       1.0996
      95       1.1689
      96       1.2743
      97       1.1668
      98       1.2178
      99       1.2560
     100       1.1738
     101       1.1308
     102       1.1456
     103       1.2560
     104       1.2202
     105       1.1323
     106       1.2362
     107       1.1426
     108       1.1391
     109       1.0655
     110       1.1658
     111       1.2589
     112       1.1107
     113       1.0102
     114       1.0121
     115       1.0347
     116       1.0983
     117       1.0783
     118       1.1629
     119       1.0766
     120       1.0401
     121       1.2077
     122       1.3212
     123       1.2507
     124       1.3732
     125       1.3806
     126       1.3454
     127       1.2515
     128       1.2308
     129       0.9888
     130       1.1854
     131       1.0826
     132       1.1549
     133       1.2381
     134       1.1163
     135       1.1239
     136       1.1886
     137       1.1419
     138       1.2035
     139       1.1345
     140       1.1294
     141       1.1801
     142       1.3172
     143       1.2653
     144       1.3187
     145       1.2520
     146       1.2662
     147       1.2608
     148       1.1163
     149       1.2027
     150       1.1017
     151       1.1295
     152       1.1345
     153       1.2490
     154       1.2161
     155       1.1922
     156       1.0638
     157       1.2525
     158       1.1615
     159       1.1438
     160       1.0625
     161       1.1100
     162       1.1399
     163       1.0675
     164       1.1836
     165       1.1148
     166       1.2282
     167       1.2227
     168       1.2442
     169       1.1898
     170       1.2439
     171       1.3311
     172       1.2596
     173       1.2993
     174       1.4260
     175       1.2374
     176       1.1953
     177       1.2079
     178       1.1047
     179       1.2683
     180       1.2433
     181       1.3314
     182       1.3652
     183       1.2156
     184       1.2653
     185       1.3141
     186       1.1942
     187       1.1195
     188       1.2836
     189       1.3081
     190       1.1301
     191       1.1981
     192       1.2538
     193       1.4286
     194       1.4605
     195       1.4214
     196       1.2683
     197       1.2483
     198       1.3734
     199       1.1808
     200       1.2606
     201       1.4015
     202       1.3745
     203       1.3574
     204       1.4114
     205       1.4968
     206       1.4788
     207       1.6678
     208       1.6772
     209       1.5856
     210       1.5390
     211       1.4020
     212       1.3935
     213       1.1121
     214       1.1968
     215       1.0505
     216       1.0196
     217       1.1515
     218       1.2014
     219       0.9714
     220       1.0297
     221       0.9568
     222       1.0000
     223       1.1441
     224       1.2351
     225       1.1473
     226       1.1692
     227       1.2763
     228       1.3145
     229       1.1485
     230       1.0922
     231       1.1919
     232       1.1976
     233       1.2141
     234       1.2442
     235       1.2323
     236       1.0603
     237       1.1976
     238       1.1610
     239       1.1399
     240       1.0860
     241       1.3516
     242       1.2538
     243       1.2723
     244       1.3598
     245       1.4094
     246       1.2610
     247       1.3219
     248       1.2406
     249       1.1706
     250       1.1820
     251       1.2237
     252       1.1768
     253       1.1437
     254       1.1158
     255       1.0802
     256       1.3194
     257       1.2802
     258       1.2161
     259       1.2171
     260       1.2648
     261       1.3614
     262       1.1378
     263       1.2663
     264       1.2376
     265       1.3112
     266       1.1297
     267       1.1820
     268       1.1310
     269       1.1630
     270       1.1143
     271       1.1671
     272       1.1750
     273       1.2707
     274       1.2498
     275       1.2043
     276       1.5075
     277       1.3153
     278       1.4059
     279       1.1140
     280       1.2152
     281       1.1656
     282       1.1644
     283       1.2122
     284       1.2229
     285       1.2264
     286       1.0752
     287       1.0749
     288       1.1327
     289       0.9652
     290       1.1962
     291       1.1962
     292       1.1282
     293       1.0566
     294       1.0710
     295       1.1044
     296       1.3767
     297       1.1574
     298       1.0410
     299       1.1508
     300       1.1088
     301       1.0021
     302       1.0365
     303       1.0863
     304       1.0633
     305       1.0033
     306       1.0353
     307       1.1056
     308       1.0926
     309       1.0843
     310       1.2851
     311       1.0972
     312       1.0876
     313       1.2166
     314       1.2664
     315       1.2235
     316       1.1387
     317       1.2558
     318       1.1790
     319       1.1253
     320       1.1426
     321       1.2800
     322       1.3880
     323       1.1428
     324       1.3092
     325       1.2695
     326       1.2779
     327       1.0503
     328       1.1180
     329       1.1909
     330       1.0998
     331       1.2505
     332       1.0395
     333       1.0811
     334       1.1684
     335       1.1052
     336       1.1538
     337       1.2058
     338       1.2227
     339       1.2829
     340       1.1895
     341       1.1842
     342       1.1638
     343       1.1136
     344       1.0327
     345       1.1580
     346       1.1964
     347       1.1747
     348       1.1303
     349       1.1849
     350       1.1540
     351       1.0606
     352       1.0769
     353       1.1677
     354       1.1256
     355       1.2576
     356       1.1109
     357       1.1668
     358       1.0605
     359       1.2224
     360       1.1503
     361       1.1131
     362       1.1247
     363       1.0623
     364       1.1931
     365       1.2184
     366       1.2512
     367       1.2405
     368       1.2913
     369       1.1621
     370       1.2786
     371       1.2984
     372       1.2506
     373       1.1844
     374       1.1419
     375       1.0327
     376       1.0652
     377       1.0171
     378       1.1937
     379       1.1636
     380       1.0739
     381       1.0602
     382       1.0430
     383       1.0638
     384       0.9754
     385       1.1174
     386       1.0155
     387       1.0129
     388       1.0200
     389       1.0233
     390       1.0117
     391       1.0103
     392       1.1169
     393       1.1005
     394       0.9877
     395       0.9853
     396       0.9872
     397       1.1949
     398       1.0610
     399       1.0610
     400       1.1857
     401       1.3550
     402       1.4458
     403       1.5872
     404       1.3907
     405       1.3792
     406       1.2311
     407       1.1481
     408       1.1067
     409       1.2087
     410       1.1386
     411       1.3334
     412       1.3078
     413       1.1661
     414       1.1878
     415       1.1401
     416       1.1014
     417       1.1692
     418       1.1050
     419       0.9525
     420       1.0359
     421       1.1761
     422       1.1123
     423       1.2199
     424       1.1939
     425       1.1246
     426       1.1329
     427       1.2619
     428       1.2087
     429       1.1827
     430       1.1108
     431       1.0547
     432       1.0402
     433       1.1817
     434       1.1273
     435       1.1533
     436       1.2375
     437       1.4282
     438       1.3268
     439       1.2913
     440       1.3888
     441       1.1934
     442       1.2077
     443       1.2363
     444       1.1212
     445       1.0943
     446       1.1621
     447       1.2457
     448       1.2848
     449       1.3107
     450       1.2475
     451       1.1923
     452       1.1311
     453       1.1318
     454       1.2985
     455       1.2678
     456       1.4539
     457       1.3035
     458       1.1884
     459       1.1980
     460       1.1994
     461       1.1966
     462       1.1386
     463       1.0993
     464       1.1377
     465       1.4042
     466       1.1490
     467       1.3490
     468       1.3251
     469       1.2500
     470       1.4479
     471       1.3484
     472       1.2814
     473       1.3731
     474       1.2463
     475       1.1598
     476       1.1548
     477       1.0360
     478       1.2293
     479       1.2219
     480       1.1916
     481       1.3381
     482       1.3874
     483       1.2672
     484       1.3459
     485       1.2942
     486       1.3567
     487       1.3603
     488       1.3778
     489       1.4633
     490       1.3176
     491       1.3499
     492       1.4326
     493       1.5827
     494       1.3715
     495       1.4105
     496       1.4782
     497       1.3419
     498       1.1705
     499       1.3022
     500       1.3916
     501       1.3075
     502       1.2587
     503       1.4301
     504       1.1914
     505       1.2684
     506       1.2105
     507       1.1143
     508       1.1856
     509       1.0749
     510       1.1651
     511       1.0460
     512       1.0895
     513       1.1605
     514       1.1172
     515       1.0690
     516       1.2422
     517       1.1635
     518       1.1017
     519       0.9462
     520       1.0214
     521       0.9877
     522       1.0703
     523       1.1836
     524       1.1656
     525       1.1729
     526       1.1913
     527       1.1096
     528       1.1633
     529       1.1807
     530       1.1643
     531       1.0888
     532       1.2605
     533       1.1965
     534       1.1125
     535       1.1127
     536       1.1378
     537       1.2204
     538       1.2239
     539       1.1826
     540       1.3189
     541       1.1507
     542       1.3478
     543       1.2985
     544       1.3070
     545       1.3500
     546       1.3862
     547       1.3083
     548       1.3904
     549       1.2668
     550       1.2827
     551       1.5086
     552       1.2692
     553       1.2451
     554       1.4064
     555       1.3895
     556       1.3890
     557       1.3281
     558       1.3418
     559       1.3808
     560       1.3992
     561       1.3523
     562       1.3308
     563       1.3847
     564       1.4002
     565       1.4013
     566       1.2641
     567       1.3642
     568       1.2561
     569       1.2606
     570       1.3543
     571       1.3236
     572       1.3406
     573       1.3240
     574       1.1494
     575       1.3090
     576       1.2320
     577       1.2784
     578       1.3850
     579       1.4086
     580       1.2197
     581       1.3303
     582       1.2967
     583       1.3313
     584       1.3288
     585       1.3524
     586       1.4221
     587       1.2878
     588       1.5096
     589       1.2547
     590       1.3344
     591       1.3011
     592       1.4060
     593       1.4186
     594       1.3113
     595       1.3673
     596       1.2182
     597       1.2856
     598       1.2870
     599       1.2950
     600       1.2740
     601       1.1463
     602       1.2907
     603       1.4591
     604       1.3803
     605       1.2556
     606       1.2235
     607       1.3555
     608       1.4077
     609       1.3228
     610       1.2900
     611       1.3074
     612       1.1819
     613       1.1742
     614       1.1083
     615       1.3578
     616       1.2833
     617       1.3429
     618       1.3174
     619       1.1768
     620       1.3374
     621       1.2925
     622       1.3277
     623       1.2482
     624       1.2225
     625       1.2790
     626       1.2022
     627       1.0985
     628       1.2112
     629       1.1590
     630       1.1728
     631       1.1340
     632       1.2288
     633       1.2952
     634       1.2333
     635       1.2448
     636       1.2207
     637       1.1786
     638       1.3650
     639       1.0710
     640       1.2693
     641       1.3011
     642       1.2991
     643       1.1612
     644       1.2043
     645       1.1965
     646       1.2987
     647       1.2102
     648       1.3262
     649       1.1897
     650       1.2578
     651       1.3005
     652       1.2599
     653       1.2751
     654       1.4086
     655       1.2511
     656       1.4646
     657       1.2502
     658       1.1477
     659       1.1921
     660       1.1964
     661       1.3029
     662       1.2807
     663       1.2643
     664       1.1665
     665       1.0526
     666       1.1720
     667       1.3145
     668       1.3244
     669       1.2796
     670       1.2695
     671       1.3216
     672       1.2188
     673       1.4023
     674       1.4735
     675       1.3613
     676       1.4482
     677       1.3784
     678       1.6278
     679       1.4498
     680       1.3272
     681       1.4105
     682       1.3992
     683       1.2595
     684       1.3463
     685       1.3702
     686       1.4663
     687       1.3781
     688       1.2370
     689       1.1623
     690       1.1165
     691       1.1109
     692       0.9933
     693       0.9675
     694       1.0140
     695       1.0430
     696       1.0801
     697       1.0174
     698       1.0931
     699       1.1332
     700       1.1257
     701       1.1997
     702       1.1629
     703       1.2226
     704       1.1980
     705       1.1781
     706       1.1436
     707       1.2204
     708       1.2800
     709       1.3049
     710       1.3624
     711       1.3165
     712       1.5148
     713       1.3847
     714       1.2839
     715       1.0892
     716       1.1756
     717       0.9709
     718       1.0111
     719       1.1251
     720       1.1108
     721       1.1759
     722       1.1911
     723       1.2082
     724       1.2199
     725       1.1020
     726       1.1184
     727       1.2304
     728       1.1862
     729       1.2535
     730       1.1670
     731       1.0571
     732       1.2287
     733       1.2411
     734       1.3277
     735       1.1634
     736       1.2339
     737       1.2161
     738       1.2719
     739       1.3449
     740       1.4216
     741       1.3160
     742       1.2490
     743       1.2623
     744       1.2164
     745       1.1547
     746       1.3815
     747       1.2556
     748       1.3007
     749       1.2033
     750       1.1668
     751       1.2684
     752       1.2097
     753       1.0561
     754       1.0360
     755       0.9992
     756       1.0992
     757       1.2196
     758       1.2037
     759       1.2143
     760       1.3802
     761       1.2156
     762       1.3220
     763       1.1899
     764       1.1346
     765       1.1434
     766       1.3005
     767       1.3918
     768       1.2465
     769       1.3956
     770       1.2061
     771       1.1627
     772       1.1836
     773       1.2049
     774       1.3864
     775       1.2060
     776       1.2000
     777       1.1872
     778       1.1969
     779       1.1733
     780       1.1721
     781       1.2721
     782       1.2430
     783       1.2542
     784       1.0671
     785       1.2130
     786       1.2177
     787       1.3084
     788       1.2676
     789       1.2096
     790       1.1501
     791       1.2006
     792       1.3003
     793       1.0733
     794       1.0717
     795       1.2364
     796       1.0661
     797       1.2680
     798       1.1070
     799       1.0560
     800       1.1240
     801       1.1231
     802       1.0757
     803       1.0537
     804       1.0437
     805       1.1237
     806       1.0426
     807       1.1741
     808       1.1255
     809       1.0970
     810       1.0536
     811       1.0572
     812       1.1605
     813       1.0850
     814       1.0011
     815       1.0197
     816       1.0541
     817       1.1808
     818       1.0872
     819       1.1341
     820       1.0669
     821       1.1138
     822       1.0304
     823       1.0571
     824       1.1315
     825       1.1105
     826       1.1919
     827       1.0205
     828       1.0409
     829       1.0196
     830       1.0497
     831       1.1108
     832       1.0689
     833       1.0400
     834       1.1377
     835       1.1650
     836       1.1037
     837       1.1146
     838       1.1444
     839       1.0659
     840       1.0483
     841       1.2201
     842       1.1573
     843       1.1642
     844       1.2263
     845       1.1759
     846       1.1156
     847       1.1676
     848       1.1785
     849       1.2521
     850       1.1512
     851       1.1957
     852       1.1366
     853       1.1254
     854       1.1672
     855       1.3107
     856       1.1892
     857       1.2381
     858       1.2126
     859       1.2591
     860       1.1565
     861       1.1529
     862       1.2780
     863       1.0829
     864       1.0663
     865       1.1326
     866       1.1249
     867       1.1827
     868       1.0409
     869       1.2308
     870       1.2307
     871       1.3533
     872       1.2192
     873       1.0410
     874       1.2476
     875       1.2251
     876       1.1072
     877       1.1546
     878       1.1981
     879       1.3520
     880       1.1995
     881       1.1469
     882       1.1972
     883       1.1631
     884       1.2487
     885       1.3284
     886       1.1602
     887       1.2428
     888       1.0837
     889       1.1347
     890       1.2653
     891       1.0895
     892       1.1747
     893       1.1362
     894       1.2540
     895       1.2538
     896       1.2950
     897       1.3684
     898       1.2050
     899       1.2751
     900       1.2888
     901       1.4383
     902       1.3467
     903       1.3073
     904       1.2631
     905       1.4706
     906       1.4295
     907       1.4202
     908       1.3934
     909       1.2729
     910       1.3322
     911       1.1522
     912       1.3205
     913       1.2282
     914       1.5422
     915       1.4464
     916       1.4534
     917       1.3459
     918       1.1622
     919       1.2886
     920       1.2877
     921       1.1114
     922       1.2980
     923       1.2344
     924       1.0794
     925       1.1297
     926       1.2990
     927       1.3425
     928       1.3614
     929       1.2589
     930       1.3581
     931       1.3684
     932       1.3201
     933       1.2661
     934       1.5235
     935       1.3222
     936       1.4933
     937       1.4985
     938       1.5925
     939       1.6356
     940       1.7111
     941       1.3311
     942       1.4065
     943       1.1836
     944       1.2403
     945       1.2497
     946       1.2134
     947       1.2299
     948       1.2412
     949       1.3155
     950       1.2761
     951       1.2210
     952       1.0841
     953       1.1512
     954       1.1881
     955       1.0953
     956       1.2806
     957       1.2806
     958       1.2849
     959       1.1724
     960       1.4277
     961       1.1280
     962       1.3938
     963       1.3048
     964       1.3734
     965       1.3005
     966       1.2645
     967       1.3015
     968       1.2572
     969       1.3508
     970       1.3350
     971       1.2273
     972       1.2055
     973       1.1551
     974       1.2077
     975       1.2000
     976       1.3168
     977       1.2714
     978       1.3859
     979       1.2593
     980       1.2815
     981       1.2841
     982       1.3664
     983       1.3873
     984       1.4619
     985       1.6720
     986       1.5060
     987       1.5757
     988       1.4049
     989       1.3863
     990       1.4598
     991       1.5200
     992       1.5238
     993       1.4808
     994       1.4458
     995       1.3765
     996       1.3814
     997       1.4831
     998       1.5388
     999       1.8084
    1000       1.5346
    1001       1.6112
    1002       1.4134
    1003       1.3762
    1004       1.3686
    1005       1.2538
    1006       1.3021
    1007       1.2740
    1008       1.4058
    1009       1.3952
    1010       1.4427
    1011       1.6458
    1012       1.5813
    1013       1.6454
    1014       1.5788
    1015       1.3623
    1016       1.4156
    1017       1.4106
    1018       1.5198
    1019       1.5908
    1020       1.4868
    1021       1.4249
    1022       1.2992
    1023       1.4986
    1024       1.4430
    1025       1.6165
    1026       1.7541
    1027       1.5986
    1028       1.5311
    1029       1.3643
    1030       1.1867
    1031       1.2819
    1032       1.2876
    1033       1.2374
    1034       1.2309
    1035       1.2808
    1036       1.3946
    1037       1.4620
    1038       1.3430
    1039       1.2563
    1040       1.1345
    1041       1.1570
    1042       1.3218
    1043       1.3691
    1044       1.3531
    1045       1.4407
    1046       1.3699
    1047       1.3671
    1048       1.3460
    1049       1.4465
    1050       1.4224
    1051       1.4221
    1052       1.3805
    1053       1.3423
    1054       1.2783
    1055       1.1230
    1056       1.1987
    1057       1.2380
    1058       1.1533
    1059       1.2288
    1060       1.1743
    1061       1.3739
    1062       1.3074
    1063       1.1530
    1064       1.2862
    1065       1.3764
    1066       1.3084
    1067       1.3224
    1068       1.2298
    1069       1.0905
    1070       1.1757
    1071       1.1741
    1072       1.0719
    1073       1.0571
    1074       1.0329
    1075       1.0588
    1076       1.0629
    1077       1.2743
    1078       1.2062
    1079       1.1825
    1080       1.2797
    1081       1.1928
    1082       1.3546
    1083       1.1887
    1084       1.1109
    1085       1.1781
    1086       0.9944
    1087       0.9921
    1088       1.0350
    1089       1.0696
    1090       1.2715
    1091       1.0940
    1092       1.0817
    1093       1.3099
    1094       1.0942
    1095       1.1167
    1096       1.2185
    1097       1.0807
    1098       1.3579
    1099       1.2863
    1100       1.3467
    1101       1.3213
    1102       1.2555
    1103       1.1276
    1104       1.1146
    1105       1.1583
    1106       1.1339
    1107       1.0128
    1108       1.2794
    1109       1.1801
    1110       1.3252
    1111       1.3047
    1112       1.2471
    1113       1.3812
    1114       1.3226
    1115       1.3604
    1116       1.3044
    1117       1.1871
    1118       1.1956
    1119       1.3471
    1120       1.2248
    1121       1.1187
    1122       1.2934
    1123       1.1914
    1124       1.1570
    1125       1.0949
    1126       1.1544
    1127       1.1935
    1128       1.1387
    1129       1.1773
    1130       1.2047
    1131       1.0353
    1132       1.0601
    1133       1.2479
    1134       1.2825
    1135       1.3211
    1136       1.3026
    1137       1.4104
    1138       1.3153
    1139       1.3109
    1140       1.3109
    1141       1.3369
    1142       1.2415
    1143       1.2970
    1144       1.3514
    1145       1.2840
    1146       1.2878
    1147       1.3119
    1148       1.3026
    1149       1.4716
    1150       1.2997
    1151       1.2817
    1152       1.3756
    1153       1.3091
    1154       1.2118
    1155       1.2241
    1156       1.1533
    1157       1.1928
    1158       1.2071
    1159       1.2070
    1160       1.2372
    1161       1.3414
    1162       1.2250
    1163       1.1447
    1164       1.2839
    1165       1.2234
    1166       1.1305
    1167       1.0654
    1168       1.1679
    1169       1.0779
    1170       1.1257
    1171       1.0417
    1172       1.1320
    1173       1.2511
    1174       1.2038
    1175       1.2274
    1176       1.1481
    1177       1.1972
    1178       1.1412
    1179       1.1798
    1180       1.0428
    1181       1.0625
    1182       1.1954
    1183       1.1225
    1184       1.2075
    1185       1.2468
    1186       1.1649
    1187       1.1233
    1188       1.1641
    1189       1.1627
    1190       1.2885
    1191       1.1113
    1192       1.0173
    1193       1.4381
    1194       1.2912
    1195       1.2364
    1196       1.1928
    1197       1.1489
    1198       1.1695
    1199       1.0424
    1200       1.1878
    1201       1.2059
    1202       1.1751
    1203       1.1298
    1204       1.2227
    1205       1.0528
    1206       1.1192
    1207       1.1413
    1208       1.1305
    1209       1.1486
    1210       1.1877
    1211       1.1513
    1212       1.1701
    1213       1.0690
    1214       1.0973
    1215       1.0882
    1216       1.1800
    1217       1.1744
    1218       1.1185
    1219       1.2622
    1220       1.3530
    1221       1.3073
    1222       1.1796
    1223       1.2289
    1224       1.2944
    1225       1.4040
    1226       1.3332
    1227       1.1675
    1228       1.2219
    1229       1.2127
    1230       1.2097
    1231       1.2718
    1232       1.2066
    1233       1.3138
    1234       1.1896
    1235       1.0582
    1236       1.1508
    1237       1.1599
    1238       1.2084
    1239       1.2455
    1240       1.1415
    1241       1.2158
    1242       1.2978
    1243       1.2996
    1244       1.2716
    1245       1.2761
    1246       1.1319
    1247       1.1297
    1248       1.0746
    1249       1.1294
    1250       1.1563
    1251       1.1190
    1252       1.2531
    1253       1.1702
    1254       1.1309
    1255       1.2118
    1256       1.1450
    1257       1.2224
    1258       1.0712
    1259       1.1333
    1260       1.2117
    1261       1.2202
    1262       1.1443
    1263       1.1442
    1264       1.2472
    1265       1.2092
    1266       1.2810
    1267       1.2212
    1268       1.2522
    1269       1.5058
    1270       1.1957
    1271       1.1845
    1272       1.3013
    1273       1.3498
    1274       1.3076
    1275       1.3307
    1276       1.3170
    1277       1.3479
    1278       1.2686
    1279       1.2648
    1280       1.3141
    1281       1.3923
    1282       1.2841
    1283       1.2301
    1284       1.2107
    1285       1.2420
    1286       1.2055
    1287       1.3239
    1288       1.3320
    1289       1.2007
    1290       1.2017
    1291       1.3567
    1292       1.1882
    1293       1.2739
    1294       1.1988
    1295       1.3589
    1296       1.2812
    1297       1.2423
    1298       1.1518
    1299       1.2450
    1300       1.2067
    1301       1.1765
    1302       1.3487
    1303       1.2493
    1304       1.3772
    1305       1.2765
    1306       1.2640
    1307       1.3617
    1308       1.2226
    1309       1.2787
    1310       1.1609
    1311       1.1515
    1312       1.1877
    1313       1.3048
    1314       1.1604
    1315       1.1891
    1316       1.2231
    1317       1.2137
    1318       1.2628
    1319       1.3822
    1320       1.3299
    1321       1.3149
    1322       1.2139
    1323       1.2430
    1324       1.1263
    1325       1.1111
    1326       1.2405
    1327       1.0870
    1328       1.0641
    1329       1.1653
    1330       1.1303
    1331       1.1690
    1332       1.2196
    1333       1.1644
    1334       1.0424
    1335       1.0795
    1336       1.3020
    1337       1.3394
    1338       1.2882
    1339       1.3016
    1340       1.3440
    1341       1.2041
    1342       1.2508
    1343       1.2494
    1344       1.2374
    1345       1.3922
    1346       1.2522
    1347       1.2256
    1348       1.2376
    1349       1.2498
    1350       1.3119
    1351       1.2502
    1352       1.2685
    1353       1.1660
    1354       1.2193
    1355       1.2835
    1356       1.2701
    1357       1.2787
    1358       1.1775
    1359       1.1538
    1360       1.2030
    1361       1.0626
    1362       1.1933
    1363       1.1716
    1364       1.2070
    1365       1.2680
    1366       1.2862
    1367       1.3150
    1368       1.1769
    1369       1.2427
    1370       1.2987
    1371       1.3748
    1372       1.3887
    1373       1.3318
    1374       1.0921
    1375       1.1973
    1376       1.2032
    1377       1.1202
    1378       1.2271
    1379       1.1089
    1380       1.2216
    1381       1.2545
    1382       1.2061
    1383       1.2579
    1384       1.2461
    1385       1.2583
    1386       1.4186
    1387       1.4307
    1388       1.4582
    1389       1.3976
    1390       1.4299
    1391       1.3869
    1392       1.4817
    1393       1.3497
    1394       1.3944
    1395       1.4623
    1396       1.4420
    1397       1.3915
    1398       1.4582
    1399       1.3723
    1400       1.3794
    1401       1.3375
    1402       1.3037
    1403       1.3360
    1404       1.3827
    1405       1.3917
    1406       1.5270
    1407       1.4691
    1408       1.4122
    1409       1.3573
    1410       1.3236
    1411       1.3882
    1412       1.3986
    1413       1.4842
    1414       1.4938
    1415       1.4368
    1416       1.4488
    1417       1.3402
    1418       1.3989
    1419       1.4688
    1420       1.4548
    1421       1.4095
    1422       1.4267
    1423       1.3880
    1424       1.3514
    1425       1.3844
    1426       1.4061
    1427       1.4098
    1428       1.3599
    1429       1.2458
    1430       1.2942
    1431       1.4317
    1432       1.3606
    1433       1.3294
    1434       1.3413
    1435       1.2096
    1436       1.2501
    1437       1.2188
    1438       1.2609
    1439       1.2837
    1440       1.2318
    1441       1.2981
    1442       1.1594
    1443       1.1879
    1444       1.2057
    1445       1.1494
    1446       1.1978
    1447       1.1708
    1448       1.2169
    1449       1.1246
    1450       1.1872
    1451       1.2236
    1452       1.2316
    1453       1.3693
    1454       1.2380
    1455       1.2145
    1456       1.3132
    1457       1.3012
    1458       1.1859
    1459       1.2063
    1460       1.1690
    1461       1.2522
    1462       1.0780
    1463       1.2695
    1464       1.2541
    1465       1.2730
    1466       1.1928
    1467       1.2977
    1468       1.2686
    1469       1.1131
    1470       1.2224
    1471       1.2148
    1472       1.1931
    1473       1.2000
    1474       1.1720
    1475       1.1610
    1476       1.0584
    1477       1.1103
    1478       1.1924
    1479       1.2102
    1480       1.2348
    1481       1.2016
    1482       1.2795
    1483       1.0557
    1484       1.1284
    1485       1.2351
    1486       1.2189
    1487       1.2064
    1488       1.2684
    1489       1.2040
    1490       1.2215
    1491       1.2772
    1492       1.2124
    1493       1.3778
    1494       1.3475
    1495       1.3171
    1496       1.2271
    1497       1.2847
    1498       1.3407
    1499       1.3314
    1500       1.3332
    1501       1.2597
    1502       1.3315
    1503       1.3667
    1504       1.2123
    1505       1.3271
    1506       1.3920
    1507       1.2575
    1508       1.2345
    1509       1.2640
    1510       1.2602
    1511       1.3489
    1512       1.3005
    1513       1.3864
    1514       1.3340
    1515       1.2816
    1516       1.2764
    1517       1.4251
    1518       1.4318
    1519       1.2813
    1520       1.3910
    1521       1.3069
    1522       1.3072
    1523       1.1724
    1524       1.2664
    1525       1.2902
    1526       1.2614
    1527       1.3414
    1528       1.3404
    1529       1.3817
    1530       1.3793
    1531       1.4541
    1532       1.3258
    1533       1.2724
    1534       1.2402
    1535       1.1912
    1536       1.3057
    1537       1.2115
    1538       1.1786
    1539       1.1821
    1540       1.2295
    1541       1.2500
    1542       1.2862
    1543       1.3247
    1544       1.1508
    1545       1.1937
    1546       1.3212
    1547       1.2307
    1548       1.1807
    1549       1.2552
    1550       1.2913
    1551       1.3660
    1552       1.4285
    1553       1.3394
    1554       1.3745
    1555       1.5345
    1556       1.4772
    1557       1.3414
    1558       1.4434
    1559       1.3435
    1560       1.4128
    1561       1.2544
    1562       1.3848
    1563       1.3711
    1564       1.3724
    1565       1.1466
    1566       1.4211
    1567       1.3823
    1568       1.4421
    1569       1.6427
    1570       1.6631
    1571       1.5212
    1572       1.5205
    1573       1.5523
    1574       1.4852
    1575       1.4376
    1576       1.5088
    1577       1.4891
    1578       1.6061
    1579       1.5296
    1580       1.6232
    1581       1.6225
    1582       1.7884
    1583       1.8000
    1584       1.7189
    1585       1.7716
    1586       1.9109
    1587       1.7795
    1588       1.8684
    1589       1.7210
    1590       1.8107
    1591       1.7796
    1592       1.7776
    1593       1.6859
    1594       1.8659
    1595       1.6988
    1596       1.7859
    1597       1.7857
    1598       1.7104
    1599       1.8315
    1600       1.8577
    1601       1.8313
    1602       1.9097
    1603       1.8443
    1604       1.8259
    1605       1.5804
    1606       1.9329
    1607       1.7895
    1608       1.8139
    1609       1.9125
    1610       1.7391
    1611       1.7838
    1612       1.7564
    1613       1.8770
    1614       1.7941
    1615       2.0342
    1616       1.9486
    1617       1.9091
    1618       2.0048
    1619       1.9430
    1620       1.7943
    1621       1.8354
    1622       1.7845
    1623       1.6316
    1624       1.7869
    1625       1.7284
    1626       1.7736
    1627       1.5863
    1628       1.6460
    1629       1.6992
    1630       1.7152
    1631       1.6575
    1632       1.7557
    1633       1.8930
    1634       1.9020
    1635       1.7943
    1636       1.7225
    1637       1.8966
    1638       1.6899
    1639       1.8445
    1640       1.8122
    1641       1.7217
    1642       1.7507
    1643       1.8186
    1644       1.7572
    1645       1.7482
    1646       1.8339
    1647       1.7770
    1648       1.7528
    1649       1.7547
    1650       1.6153
    1651       1.5984
    1652       1.7686
    1653       1.6327
    1654       1.7359
    1655       1.6139
    1656       1.6760
    1657       1.7887
    1658       1.6729
    1659       1.7804
    1660       1.7213
    1661       1.7915
    1662       1.8746
    1663       1.7553
    1664       1.6724
    1665       1.7754
    1666       1.8870
    1667       1.7688
    1668       1.8180
    1669       1.8036
    1670       1.6882
    1671       1.6065
    1672       1.6544
    1673       1.7899
    1674       1.7119
    1675       1.7758
    1676       1.7346
    1677       1.7990
    1678       1.8098
    1679       1.7404
    1680       1.7866
    1681       1.5646
    1682       1.7308
    1683       1.7066
    1684       1.7256
    1685       1.7097
    1686       1.5881
    1687       1.8410
    1688       1.5219
    1689       1.6994
    1690       1.8501
    1691       1.7935
    1692       1.8861
    1693       1.9069
    1694       1.9692
    1695       1.9616
    1696       1.9478
    1697       1.9322
    1698       1.9865
    1699       1.9788
    1700       1.9672
    1701       1.8909
    1702       1.9898
    1703       2.0850
    1704       2.0753
    1705       2.0711
    1706       2.0390
    1707       2.0270
    1708       1.9401
    1709       2.0379
    1710       2.0872
    1711       2.0822
    1712       2.0663
    1713       2.1519
    1714       2.1207
    1715       2.0282
    1716       2.0847
    1717       2.0630
    1718       1.9285
    1719       2.0609
    1720       1.9773
    1721       1.8268
    1722       1.9415
    1723       1.8531
    1724       1.8277
    1725       2.1714
    1726       1.9627
    1727       1.8963
    1728       1.9148
    1729       1.8256
    1730       2.0128
    1731       2.1049
    1732       1.9960
    1733       1.9295
    1734       1.9795
    1735       2.0146
    1736       2.1723
    1737       1.9642
    1738       2.0819
    1739       1.9999
    1740       1.9541
    1741       2.1413
    1742       2.0863
    1743       2.1428
    1744       2.3713
    1745       2.2762
    1746       2.1805
    1747       2.2365
    1748       2.3473
    1749       2.3088
    1750       2.2178
    1751       2.4023
    1752       2.2628
    1753       2.2970
    1754       2.2705
    1755       2.2157
    1756       2.2786
    1757       2.1893
    1758       2.1551
    1759       2.1014
    1760       2.0873
    1761       1.9332
    1762       1.9413
    1763       1.8519
    1764       1.8188
    1765       1.8502
    1766       1.7380
    1767       1.8474
    1768       1.7512
    1769       1.8603
    1770       1.9506
    1771       1.9034
    1772       2.0265
    1773       1.8817
    1774       1.8756
    1775       1.9120
    1776       1.7753
    1777       1.8896
    1778       1.9053
    1779       1.7971
    1780       1.8174
    1781       1.8617
    1782       1.8713
    1783       1.7898
    1784       1.7738
    1785       1.8985
    1786       1.7494
    1787       1.7179
    1788       1.8878
    1789       1.7521
    1790       1.8350
    1791       1.7916
    1792       1.8282
    1793       1.8853
    1794       1.7645
    1795       1.7540
    1796       1.8665
    1797       1.9161
    1798       1.8876
    1799       1.7432
    1800       1.8225
    1801       1.7309
    1802       1.7717
    1803       1.8854
    1804       1.7424
    1805       1.6654
    1806       1.4998
    1807       1.4495
    1808       1.5915
    1809       1.7692
    1810       1.6337
    1811       1.6822
    1812       1.5033
    1813       1.5960
    1814       1.6040
    1815       1.5637
    1816       1.6956
    1817       1.8234
    1818       1.6084
    1819       1.6175
    1820       1.7763
    1821       1.6556
    1822       1.7695
    1823       1.9087
    1824       1.7260
    1825       1.6644
    1826       1.7855
    1827       1.9217
    1828       1.7891
    1829       1.7473
    1830       1.8135
    1831       1.8694
    1832       1.8058
    1833       1.8373
    1834       1.7793
    1835       1.7406
    1836       1.7806
    1837       1.6663
    1838       1.7106
    1839       1.8623
    1840       1.7699
    1841       1.8001
    1842       1.8886
    1843       1.7902
    1844       1.6077
    1845       1.7618
    1846       1.7691
    1847       1.7904
    1848       1.7282
    1849       1.7851
    1850       1.8481
    1851       1.7540
    1852       1.8145
    1853       1.8024
    1854       1.8176
    1855       1.8817
    1856       1.8657
    1857       2.0045
    1858       1.9683
    1859       1.9770
    1860       1.8969
    1861       2.0132
    1862       1.9704
    1863       2.1184
    1864       2.0875
    1865       2.0446
    1866       2.0499
    1867       2.0175
    1868       1.9467
    1869       1.9415
    1870       2.0104
    1871       1.9893
    1872       1.8807
    1873       2.0111
    1874       2.0641
    1875       2.0189
    1876       2.0432
    1877       2.0122
    1878       2.0328
    1879       1.9685
    1880       1.9812
    1881       2.1723
    1882       2.0805
    1883       1.9899
    1884       2.1470
    1885       2.1026
    1886       2.0905
    1887       1.9164
    1888       1.9811
    1889       1.8902
    1890       1.8720
    1891       1.9127
    1892       1.9185
    1893       1.8629
    1894       1.8541
    1895       1.8646
    1896       1.9300
    1897       2.0234
    1898       2.0134
    1899       1.9849
    1900       1.9219
    1901       1.8719
    1902       1.9197
    1903       2.0347
    1904       1.8495
    1905       1.9633
    1906       2.0764
    1907       2.0642
    1908       2.0705
    1909       2.0083
    1910       1.9830
    1911       2.0107
    1912       2.0116
    1913       2.0037
    1914       1.9119
    1915       2.0321
    1916       2.0871
    1917       2.1080
    1918       1.9479
    1919       2.1127
    1920       1.9967
    1921       1.9951
    1922       1.9441
    1923       1.9818
    1924       1.8826
    1925       1.8900
    1926       2.0156
    1927       1.8975
    1928       2.0004
    1929       1.9411
    1930       1.9488
    1931       1.7832
    1932       1.9517
    1933       1.8966
    1934       2.0257
    1935       1.8869
    1936       2.0434
    1937       2.0545
    1938       2.0835
    1939       2.2384
    1940       2.1100
    1941       1.9806
    1942       1.9643
    1943       2.0117
    1944       1.8081
    1945       1.8874
    1946       2.0369
    1947       1.8691
    1948       1.8977
    1949       1.9217
    1950       1.9130
    1951       1.8362
    1952       1.8916
    1953       1.8751
    1954       1.8903
    1955       2.0050
    1956       1.8995
    1957       1.8989
    1958       2.0556
    1959       1.9283
    1960       2.0071
    1961       1.9806
    1962       2.0179
    1963       1.9668
    1964       2.0857
    1965       2.0166
    1966       1.9810
    1967       2.0699
    1968       2.0465
    1969       1.9340
    1970       1.8935
    1971       1.7934
    1972       2.0132
    1973       1.8764
    1974       1.8690
    1975       2.1801
    1976       2.1470
    1977       1.9057
    1978       1.7852
    1979       2.0586
    1980       1.9254
    1981       1.8800
    1982       1.9362
    1983       1.9786
    1984       1.9625
    1985       1.9595
    1986       1.8834
    1987       1.9207
    1988       1.9363
    1989       1.9798
    1990       1.9245
    1991       2.0252
    1992       2.0195
    1993       1.8128
    1994       1.9036
    1995       1.8495
    1996       2.1266
    1997       1.9614
    1998       1.9473
    1999       1.8425
    2000       1.9612
