# Supplementary material for: FNR-like unit interacts with C-terminal related residues trigger nNOS reductase domain conformational flexibility change
Source: Front Neurosci. 2026 Feb 11;20:1751011. doi: 10.3389/fnins.2026.1751011 (PMC12932508; doi:10.3389/fnins.2026.1751011)
Supplement: Supplementary file 3 [file Data_Sheet_3.zip › Model_2/10opc-fmn-rmsd.dat]

#Frame     RMSD_00002
       1       0.0000
       2       0.7993
       3       0.9488
       4       0.7744
       5       0.8580
       6       0.8290
       7       1.2356
       8       1.2890
       9       1.0696
      10       1.0614
      11       1.0361
      12       0.9742
      13       0.8471
      14       0.8891
      15       0.7385
      16       1.0283
      17       0.9506
      18       0.7253
      19       0.9784
      20       1.0778
      21       1.0707
      22       1.0310
      23       1.1665
      24       1.2782
      25       0.8166
      26       1.2892
      27       1.0688
      28       0.8836
      29       0.9970
      30       1.2149
      31       0.8104
      32       0.9253
      33       1.0990
      34       1.3516
      35       1.3278
      36       1.1796
      37       1.3470
      38       1.4505
      39       1.9337
      40       1.8128
      41       1.5316
      42       1.6472
      43       1.7693
      44       1.8150
      45       1.8065
      46       1.5896
      47       1.4372
      48       1.5600
      49       1.7756
      50       1.3121
      51       1.5434
      52       1.7270
      53       1.6379
      54       1.4309
      55       1.0962
      56       1.4519
      57       1.5118
      58       1.2537
      59       1.2459
      60       1.5815
      61       1.4338
      62       1.5211
      63       1.4874
      64       1.6372
      65       1.6505
      66       1.5988
      67       1.3859
      68       1.6323
      69       1.8698
      70       1.3730
      71       1.7180
      72       1.5450
      73       1.7298
      74       1.1993
      75       1.3874
      76       1.3527
      77       1.1341
      78       1.3137
      79       1.2638
      80       1.2543
      81       1.3891
      82       1.3607
      83       1.4530
      84       1.4954
      85       1.3781
      86       1.2271
      87       1.5346
      88       1.5067
      89       1.5415
      90       1.5593
      91       1.1723
      92       1.5911
      93       1.2978
      94       1.6692
      95       1.6626
      96       1.5119
      97       1.7774
      98       1.8153
      99       1.9919
     100       2.1713
     101       1.5629
     102       1.5666
     103       1.5898
     104       1.7490
     105       1.7091
     106       1.7492
     107       1.5292
     108       1.8629
     109       1.5651
     110       1.6400
     111       2.0101
     112       1.4061
     113       1.9391
     114       1.4454
     115       1.6956
     116       2.3600
     117       2.4936
     118       2.5391
     119       2.4286
     120       2.4847
     121       2.3029
     122       2.3735
     123       1.9790
     124       2.2835
     125       1.9363
     126       2.1775
     127       1.9304
     128       2.2295
     129       2.0906
     130       2.3050
     131       1.9363
     132       2.1697
     133       2.1563
     134       2.2788
     135       1.7477
     136       2.2368
     137       2.2457
     138       2.0820
     139       2.3849
     140       2.1449
     141       2.1692
     142       2.0073
     143       1.8526
     144       2.2848
     145       2.3373
     146       1.5956
     147       2.0004
     148       2.1376
     149       1.8911
     150       2.1923
     151       2.0793
     152       1.7009
     153       2.0539
     154       1.5682
     155       2.0567
     156       2.2510
     157       2.0549
     158       1.5821
     159       1.7340
     160       1.9723
     161       1.7599
     162       1.6842
     163       1.6097
     164       1.6331
     165       1.2897
     166       1.4779
     167       1.3138
     168       1.6795
     169       1.7458
     170       1.5980
     171       1.6756
     172       1.3451
     173       1.7376
     174       1.5646
     175       1.5197
     176       2.1517
     177       1.7206
     178       1.8154
     179       1.8126
     180       1.7499
     181       1.5384
     182       1.6971
     183       1.5756
     184       1.9155
     185       1.7719
     186       1.8509
     187       1.5989
     188       1.8093
     189       1.5033
     190       2.0623
     191       2.3188
     192       1.8466
     193       1.6527
     194       1.9236
     195       1.6249
     196       1.8095
     197       2.0930
     198       1.8752
     199       1.9583
     200       1.8298
     201       1.7461
     202       1.9653
     203       1.7860
     204       1.6646
     205       1.4389
     206       1.8762
     207       2.0685
     208       2.0004
     209       1.9190
     210       2.1442
     211       1.9062
     212       1.6821
     213       2.0185
     214       1.3419
     215       1.9531
     216       1.4137
     217       1.8852
     218       2.0174
     219       1.4548
     220       1.2955
     221       1.4650
     222       1.7012
     223       1.7023
     224       1.4599
     225       1.4827
     226       1.3118
     227       1.4008
     228       1.6371
     229       1.7180
     230       1.5546
     231       1.5571
     232       1.7230
     233       1.6933
     234       1.9495
     235       2.1632
     236       2.1284
     237       1.8473
     238       1.7381
     239       1.3692
     240       2.0520
     241       1.9206
     242       1.8856
     243       1.8817
     244       1.8818
     245       1.6803
     246       1.9275
     247       2.2183
     248       2.3468
     249       1.9308
     250       1.9801
     251       1.8998
     252       1.9272
     253       1.7515
     254       1.6964
     255       1.7961
     256       1.8147
     257       1.8227
     258       1.9487
     259       1.6585
     260       2.3157
     261       1.7687
     262       2.0004
     263       1.8829
     264       1.9084
     265       1.6556
     266       1.9275
     267       2.1015
     268       2.0890
     269       2.1750
     270       2.1967
     271       2.2661
     272       1.8927
     273       1.8034
     274       1.6315
     275       2.0750
     276       1.5410
     277       1.9664
     278       2.1137
     279       2.3256
     280       2.0490
     281       2.0755
     282       2.2269
     283       2.1663
     284       2.1983
     285       1.8305
     286       1.8846
     287       1.6718
     288       1.9280
     289       2.0384
     290       1.9637
     291       1.7872
     292       1.7668
     293       1.8054
     294       1.8022
     295       1.8591
     296       1.3611
     297       1.8087
     298       1.8935
     299       1.6260
     300       1.6047
     301       1.9053
     302       1.5424
     303       2.0028
     304       1.5890
     305       2.4005
     306       1.5709
     307       1.8180
     308       1.6843
     309       1.7339
     310       1.3892
     311       1.4946
     312       2.3094
     313       1.9932
     314       1.4250
     315       1.9093
     316       2.4309
     317       2.4659
     318       2.2988
     319       2.1793
     320       2.1034
     321       1.8221
     322       2.0871
     323       2.6332
     324       2.2301
     325       2.1995
     326       1.9246
     327       1.9270
     328       2.1777
     329       2.5117
     330       2.2983
     331       2.3035
     332       2.3853
     333       2.2526
     334       2.1640
     335       2.1117
     336       1.9665
     337       1.3897
     338       2.0964
     339       1.4581
     340       1.9339
     341       1.7983
     342       1.8740
     343       2.3506
     344       2.4619
     345       2.0759
     346       1.9853
     347       2.4464
     348       2.4313
     349       1.7114
     350       1.7939
     351       1.9665
     352       1.7035
     353       2.1976
     354       2.3228
     355       2.6900
     356       1.9924
     357       2.0062
     358       1.3674
     359       1.9146
     360       1.6601
     361       1.6772
     362       1.7224
     363       1.7675
     364       2.3054
     365       1.5430
     366       1.4960
     367       1.3209
     368       1.4130
     369       2.0458
     370       1.7198
     371       1.8244
     372       1.7196
     373       1.8846
     374       2.1208
     375       1.7933
     376       2.1949
     377       2.1054
     378       1.7305
     379       1.6796
     380       1.9260
     381       1.8998
     382       2.0053
     383       1.6881
     384       1.4184
     385       1.6075
     386       1.6824
     387       1.8633
     388       1.7554
     389       1.7945
     390       1.9914
     391       1.9431
     392       1.8746
     393       1.6619
     394       1.9170
     395       1.5403
     396       1.3949
     397       1.3316
     398       1.2540
     399       1.6176
     400       1.5713
     401       1.1682
     402       1.5142
     403       1.1309
     404       1.2275
     405       1.2884
     406       1.6212
     407       1.5822
     408       1.2806
     409       1.1852
     410       1.3373
     411       1.5705
     412       1.3793
     413       1.7099
     414       1.7473
     415       1.3844
     416       1.3285
     417       1.5056
     418       1.2140
     419       1.7506
     420       1.6122
     421       1.5175
     422       1.7982
     423       1.0221
     424       1.5079
     425       1.8384
     426       2.2246
     427       1.6131
     428       1.3760
     429       1.6223
     430       1.8232
     431       1.6140
     432       2.0244
     433       2.6504
     434       1.8003
     435       1.5832
     436       1.6036
     437       1.5810
     438       1.7143
     439       2.0430
     440       2.7971
     441       2.3436
     442       2.0835
     443       2.1967
     444       2.3440
     445       2.2359
     446       2.2985
     447       2.2625
     448       2.3384
     449       2.3271
     450       1.7474
     451       2.2099
     452       2.0326
     453       1.6746
     454       2.1836
     455       2.2296
     456       2.0127
     457       2.3895
     458       1.9173
     459       1.8045
     460       1.4287
     461       1.8615
     462       1.5378
     463       1.8742
     464       1.6536
     465       1.6280
     466       1.7592
     467       1.4232
     468       1.4753
     469       1.9383
     470       1.8250
     471       1.5595
     472       1.4357
     473       1.5199
     474       1.9422
     475       1.1677
     476       1.2057
     477       1.7563
     478       1.9551
     479       1.7095
     480       1.6508
     481       1.6332
     482       1.7889
     483       1.6478
     484       1.4125
     485       1.3002
     486       1.6370
     487       1.0887
     488       1.1821
     489       1.4826
     490       1.3280
     491       1.2794
     492       1.3411
     493       1.2841
     494       1.7725
     495       1.3095
     496       1.4440
     497       1.4311
     498       1.3564
     499       1.7407
     500       1.4959
     501       1.5128
     502       1.2157
     503       1.7486
     504       1.9456
     505       1.8098
     506       1.7816
     507       1.6935
     508       1.8493
     509       1.6364
     510       2.0826
     511       1.7066
     512       1.8104
     513       1.5418
     514       1.7767
     515       1.7199
     516       2.2820
     517       2.0251
     518       1.8111
     519       1.7449
     520       1.3703
     521       1.7241
     522       1.9955
     523       2.1377
     524       2.0792
     525       2.5726
     526       2.4945
     527       2.2467
     528       2.3705
     529       1.9990
     530       2.2556
     531       2.0560
     532       1.9350
     533       2.2734
     534       2.5121
     535       2.2949
     536       2.1472
     537       1.9247
     538       2.4601
     539       2.4682
     540       2.1816
     541       1.9884
     542       2.2262
     543       1.9180
     544       1.9109
     545       2.0736
     546       2.2436
     547       2.2951
     548       2.0266
     549       2.2405
     550       2.2314
     551       1.8160
     552       2.1341
     553       1.8002
     554       1.6315
     555       1.5369
     556       1.3791
     557       1.8442
     558       1.7437
     559       1.8929
     560       2.2223
     561       1.9932
     562       1.9922
     563       2.0160
     564       2.1472
     565       1.7585
     566       2.1959
     567       2.1440
     568       2.1410
     569       1.8311
     570       2.2068
     571       1.9848
     572       2.1733
     573       2.4517
     574       2.4920
     575       2.1782
     576       2.2010
     577       1.8225
     578       2.0064
     579       2.5596
     580       2.3675
     581       2.0490
     582       2.3406
     583       2.5844
     584       2.2314
     585       2.1171
     586       1.7864
     587       1.8564
     588       1.8976
     589       2.5432
     590       2.1973
     591       2.2668
     592       2.1436
     593       2.1262
     594       2.0728
     595       2.1964
     596       2.2879
     597       2.4204
     598       2.2896
     599       2.2083
     600       2.1299
     601       2.4117
     602       2.1684
     603       2.1918
     604       2.4626
     605       2.1378
     606       2.1399
     607       2.4059
     608       1.6776
     609       1.9930
     610       2.5198
     611       2.2522
     612       2.5110
     613       2.3184
     614       2.4945
     615       2.0912
     616       1.9753
     617       2.7045
     618       2.4512
     619       2.5941
     620       2.4699
     621       2.4950
     622       1.8635
     623       1.9183
     624       1.5258
     625       1.6524
     626       1.9776
     627       2.0630
     628       2.1367
     629       2.0148
     630       2.3533
     631       1.8478
     632       2.0606
     633       1.9025
     634       1.8686
     635       1.9593
     636       2.1294
     637       1.7151
     638       1.8548
     639       2.0069
     640       1.7773
     641       1.7303
     642       1.8532
     643       2.1325
     644       2.1330
     645       1.8572
     646       1.9196
     647       1.7093
     648       1.6463
     649       1.9410
     650       1.7789
     651       2.0663
     652       2.2062
     653       1.4009
     654       1.7403
     655       1.2956
     656       1.4924
     657       1.4035
     658       1.4129
     659       1.4223
     660       1.5875
     661       1.3134
     662       1.8237
     663       1.9820
     664       1.6468
     665       1.9657
     666       1.9070
     667       2.3484
     668       1.8743
     669       2.2569
     670       2.5893
     671       2.5741
     672       2.0269
     673       2.1462
     674       2.0058
     675       2.3969
     676       2.3508
     677       2.2944
     678       2.3668
     679       2.3644
     680       2.1129
     681       2.1720
     682       2.3544
     683       2.5784
     684       2.3214
     685       2.5989
     686       2.1723
     687       2.3772
     688       2.4665
     689       2.2522
     690       2.3880
     691       1.6391
     692       1.9916
     693       2.0222
     694       1.8907
     695       1.8191
     696       1.5749
     697       1.4901
     698       1.4334
     699       1.5382
     700       1.5824
     701       1.7380
     702       1.6363
     703       1.6526
     704       2.1002
     705       2.0344
     706       2.1241
     707       1.4556
     708       1.9631
     709       2.1182
     710       2.1293
     711       2.2368
     712       1.7421
     713       2.1833
     714       2.1730
     715       2.1538
     716       2.0446
     717       2.0313
     718       1.7743
     719       1.7217
     720       1.6683
     721       2.0665
     722       2.0306
     723       2.1424
     724       2.3528
     725       1.9204
     726       2.2531
     727       2.2945
     728       2.5227
     729       2.8976
     730       2.6339
     731       2.5137
     732       2.6228
     733       2.6731
     734       2.2720
     735       2.6098
     736       2.3750
     737       2.4217
     738       2.8233
     739       2.8499
     740       2.6094
     741       2.7487
     742       2.2001
     743       2.7977
     744       2.6252
     745       2.6203
     746       2.4717
     747       2.7776
     748       2.1920
     749       2.1847
     750       2.1156
     751       2.4177
     752       2.3998
     753       2.2616
     754       2.1071
     755       2.2697
     756       2.3448
     757       2.1752
     758       2.3105
     759       2.0714
     760       1.8398
     761       1.9511
     762       2.3237
     763       2.3015
     764       1.9695
     765       2.7036
     766       2.1733
     767       2.2405
     768       2.3279
     769       2.1736
     770       2.3670
     771       2.4843
     772       2.3940
     773       2.4406
     774       2.1536
     775       1.8390
     776       2.6358
     777       2.4884
     778       2.8003
     779       2.4276
     780       2.7243
     781       2.5260
     782       2.2895
     783       2.3494
     784       2.1716
     785       2.3762
     786       2.6538
     787       2.4205
     788       2.6565
     789       2.3774
     790       2.0704
     791       1.9481
     792       2.2550
     793       2.4283
     794       2.4132
     795       2.1237
     796       2.0048
     797       1.8484
     798       2.0957
     799       2.2271
     800       2.1842
     801       2.1465
     802       1.9720
     803       1.6068
     804       1.7407
     805       2.0183
     806       2.3496
     807       2.4315
     808       2.4327
     809       2.4422
     810       2.2770
     811       2.3195
     812       2.1619
     813       2.2251
     814       2.7603
     815       2.1111
     816       2.6028
     817       2.4112
     818       2.5602
     819       1.9519
     820       1.9512
     821       2.0894
     822       2.2592
     823       2.1268
     824       2.4149
     825       2.3321
     826       2.1804
     827       2.4717
     828       2.7900
     829       2.4939
     830       2.3908
     831       2.5022
     832       2.2085
     833       2.5829
     834       2.9587
     835       2.7138
     836       2.6701
     837       3.0354
     838       3.2263
     839       2.8990
     840       3.4142
     841       2.4800
     842       2.5106
     843       2.8287
     844       2.9593
     845       2.8218
     846       2.5783
     847       2.5217
     848       2.8753
     849       3.0516
     850       2.7752
     851       2.9358
     852       2.5193
     853       2.3810
     854       2.9115
     855       3.0101
     856       2.9107
     857       2.7088
     858       2.8155
     859       2.8895
     860       2.7838
     861       2.4943
     862       2.5037
     863       2.3879
     864       2.7761
     865       2.5068
     866       3.0198
     867       2.4965
     868       2.6333
     869       2.7941
     870       2.2608
     871       1.9492
     872       2.5275
     873       2.4508
     874       2.6330
     875       1.9735
     876       1.8295
     877       2.1633
     878       2.0602
     879       1.7751
     880       2.1888
     881       1.9023
     882       1.9158
     883       2.2643
     884       1.7760
     885       1.6402
     886       2.2816
     887       2.2123
     888       2.0485
     889       1.9337
     890       2.2086
     891       2.5499
     892       2.9826
     893       2.2422
     894       2.3702
     895       2.2212
     896       2.0017
     897       2.1749
     898       2.2275
     899       2.2408
     900       1.8759
     901       2.1772
     902       2.1765
     903       2.4971
     904       2.4759
     905       2.5211
     906       2.6640
     907       2.4360
     908       2.5195
     909       2.7388
     910       2.6242
     911       2.1792
     912       1.9611
     913       1.8633
     914       2.1009
     915       2.1936
     916       2.2838
     917       2.1942
     918       2.2247
     919       1.9800
     920       1.7485
     921       1.8199
     922       2.5175
     923       2.3965
     924       2.3443
     925       2.5378
     926       2.0818
     927       1.8800
     928       2.2632
     929       2.6488
     930       1.8687
     931       2.1916
     932       2.5659
     933       2.3967
     934       2.5934
     935       2.1947
     936       2.5915
     937       2.5315
     938       2.5111
     939       2.5268
     940       2.4419
     941       2.5229
     942       2.5149
     943       2.2911
     944       2.2456
     945       2.4316
     946       1.9776
     947       2.8521
     948       2.4546
     949       2.7373
     950       2.0483
     951       2.4198
     952       2.6318
     953       2.8380
     954       2.7216
     955       2.3510
     956       2.6176
     957       2.2263
     958       2.3097
     959       2.6158
     960       2.2832
     961       3.0649
     962       2.7798
     963       2.2456
     964       2.7556
     965       2.5733
     966       2.5011
     967       2.3446
     968       2.5676
     969       2.3420
     970       2.0411
     971       2.2009
     972       2.6489
     973       2.2750
     974       2.6682
     975       2.6124
     976       2.2636
     977       1.9963
     978       2.0793
     979       2.3314
     980       2.2826
     981       2.2310
     982       2.3769
     983       2.1040
     984       2.1771
     985       2.3419
     986       2.4239
     987       2.2648
     988       2.1614
     989       2.4838
     990       2.1782
     991       2.0485
     992       2.7378
     993       2.4807
     994       2.7574
     995       2.6038
     996       2.7855
     997       2.4939
     998       2.4090
     999       2.5179
    1000       2.9722
    1001       3.0120
    1002       3.1292
    1003       2.5072
    1004       2.4143
    1005       2.6132
    1006       1.9386
    1007       2.2918
    1008       2.0755
    1009       2.2600
    1010       2.2251
    1011       1.9972
    1012       2.3599
    1013       2.3284
    1014       2.2563
    1015       2.0711
    1016       2.2649
    1017       2.8710
    1018       2.5978
    1019       2.5604
    1020       2.5040
    1021       2.4315
    1022       2.0692
    1023       2.2646
    1024       2.8094
    1025       2.5910
    1026       2.4224
    1027       2.1321
    1028       2.2936
    1029       2.1228
    1030       2.7293
    1031       2.2765
    1032       2.3946
    1033       1.9601
    1034       2.3343
    1035       2.1853
    1036       2.0514
    1037       1.8786
    1038       2.1427
    1039       1.9109
    1040       1.9251
    1041       1.7059
    1042       2.2809
    1043       2.4293
    1044       2.2549
    1045       2.2002
    1046       2.6892
    1047       2.6347
    1048       2.0791
    1049       2.3061
    1050       2.2165
    1051       1.7768
    1052       1.9440
    1053       2.1579
    1054       2.3792
    1055       2.5248
    1056       2.0254
    1057       1.5586
    1058       1.4941
    1059       1.8174
    1060       2.2987
    1061       1.7928
    1062       1.9748
    1063       2.4177
    1064       2.4038
    1065       1.9812
    1066       2.0954
    1067       2.2237
    1068       2.7188
    1069       2.1767
    1070       2.5643
    1071       2.4070
    1072       2.3795
    1073       2.5285
    1074       1.8624
    1075       2.0404
    1076       2.4413
    1077       1.9139
    1078       2.4679
    1079       2.4397
    1080       2.4048
    1081       2.3600
    1082       2.8853
    1083       2.2491
    1084       2.1724
    1085       2.4490
    1086       2.5397
    1087       2.4500
    1088       2.0881
    1089       2.5284
    1090       2.5059
    1091       2.2569
    1092       2.4101
    1093       2.1873
    1094       2.1994
    1095       1.9838
    1096       2.4098
    1097       2.0845
    1098       1.5371
    1099       2.1296
    1100       2.2623
    1101       1.5222
    1102       1.5030
    1103       1.7687
    1104       2.3042
    1105       2.6020
    1106       2.1392
    1107       2.4350
    1108       2.3786
    1109       2.2759
    1110       2.2603
    1111       2.2262
    1112       2.2359
    1113       2.1823
    1114       2.3166
    1115       2.4963
    1116       2.4532
    1117       2.3218
    1118       2.4449
    1119       2.2779
    1120       2.2398
    1121       2.4298
    1122       2.2702
    1123       2.2945
    1124       2.2099
    1125       2.4061
    1126       2.5365
    1127       2.3416
    1128       2.2025
    1129       2.1574
    1130       2.0428
    1131       2.1671
    1132       2.7527
    1133       2.5117
    1134       2.8961
    1135       2.3730
    1136       2.1702
    1137       2.2925
    1138       2.2782
    1139       2.1832
    1140       2.4723
    1141       2.8772
    1142       2.5088
    1143       2.7053
    1144       2.8773
    1145       2.4403
    1146       2.4779
    1147       2.4537
    1148       2.7059
    1149       2.5061
    1150       2.5623
    1151       2.4782
    1152       2.4664
    1153       2.5840
    1154       2.9037
    1155       2.6377
    1156       2.4484
    1157       2.7675
    1158       2.5649
    1159       2.9550
    1160       2.7440
    1161       2.4588
    1162       2.3242
    1163       2.5143
    1164       2.8525
    1165       2.6613
    1166       2.6316
    1167       3.0572
    1168       2.8799
    1169       2.2822
    1170       2.0283
    1171       2.3054
    1172       3.0325
    1173       2.7838
    1174       2.8660
    1175       2.3286
    1176       2.7916
    1177       2.6286
    1178       2.4566
    1179       2.2198
    1180       2.4123
    1181       2.4290
    1182       2.5558
    1183       2.7329
    1184       2.8849
    1185       2.7493
    1186       2.8806
    1187       3.0355
    1188       2.3163
    1189       2.5459
    1190       2.2849
    1191       2.7066
    1192       2.6361
    1193       2.4153
    1194       2.1093
    1195       2.2651
    1196       2.0898
    1197       2.0431
    1198       2.1353
    1199       1.8479
    1200       2.0452
    1201       2.7480
    1202       2.8148
    1203       2.9955
    1204       2.1402
    1205       2.5607
    1206       2.3501
    1207       2.3562
    1208       1.9168
    1209       1.9379
    1210       2.2761
    1211       1.7654
    1212       2.6013
    1213       2.1857
    1214       2.3053
    1215       2.4648
    1216       2.0370
    1217       2.0275
    1218       2.0435
    1219       2.3465
    1220       2.1046
    1221       2.2743
    1222       2.2872
    1223       2.3368
    1224       2.1891
    1225       2.2665
    1226       2.8693
    1227       2.6484
    1228       2.6054
    1229       2.2215
    1230       2.3632
    1231       2.1096
    1232       2.5007
    1233       2.2077
    1234       2.1783
    1235       2.6811
    1236       2.2870
    1237       2.3445
    1238       2.0734
    1239       1.9177
    1240       1.8303
    1241       1.9364
    1242       1.6050
    1243       2.4623
    1244       2.0840
    1245       2.3524
    1246       2.0738
    1247       2.4319
    1248       2.4165
    1249       2.0185
    1250       1.8077
    1251       2.5524
    1252       2.4388
    1253       1.6973
    1254       2.3964
    1255       1.8750
    1256       2.1408
    1257       2.0917
    1258       2.1532
    1259       2.2720
    1260       2.3110
    1261       2.2409
    1262       2.2595
    1263       2.4883
    1264       2.2744
    1265       2.2094
    1266       2.4362
    1267       2.2964
    1268       2.1010
    1269       2.0884
    1270       2.2942
    1271       2.3514
    1272       2.3253
    1273       2.0589
    1274       2.3950
    1275       2.7686
    1276       2.6805
    1277       2.6820
    1278       2.7154
    1279       2.5590
    1280       2.7088
    1281       2.2664
    1282       2.3105
    1283       2.5028
    1284       2.4273
    1285       2.6428
    1286       2.6025
    1287       2.6162
    1288       2.6893
    1289       2.4129
    1290       2.6954
    1291       2.4600
    1292       2.2962
    1293       2.2825
    1294       2.7341
    1295       2.3103
    1296       2.1980
    1297       2.5341
    1298       2.7563
    1299       2.6412
    1300       2.3970
    1301       2.3635
    1302       2.5617
    1303       1.9214
    1304       2.6875
    1305       2.1250
    1306       2.1647
    1307       2.2602
    1308       2.2328
    1309       1.7250
    1310       2.0300
    1311       2.1388
    1312       2.0649
    1313       1.9981
    1314       2.2230
    1315       2.2242
    1316       1.8941
    1317       1.8024
    1318       2.4208
    1319       2.6711
    1320       2.4241
    1321       2.3378
    1322       2.4280
    1323       2.2882
    1324       2.5657
    1325       2.8164
    1326       2.8591
    1327       2.7004
    1328       2.4813
    1329       2.2721
    1330       2.3432
    1331       2.1444
    1332       2.5310
    1333       2.0170
    1334       1.9871
    1335       2.3486
    1336       2.5366
    1337       2.3823
    1338       2.4380
    1339       2.5569
    1340       2.5242
    1341       2.5213
    1342       2.4900
    1343       2.7673
    1344       2.9521
    1345       2.6144
    1346       2.6273
    1347       2.5975
    1348       2.4590
    1349       2.1490
    1350       2.1113
    1351       2.4454
    1352       2.0861
    1353       2.6366
    1354       2.5879
    1355       2.3582
    1356       2.3276
    1357       2.6011
    1358       2.1292
    1359       2.4556
    1360       2.9130
    1361       3.0579
    1362       2.6075
    1363       2.4639
    1364       2.5404
    1365       2.4770
    1366       2.3050
    1367       2.5467
    1368       2.2460
    1369       1.9732
    1370       1.8757
    1371       2.2815
    1372       1.6782
    1373       2.0091
    1374       1.9919
    1375       1.7175
    1376       1.9189
    1377       2.0306
    1378       2.2976
    1379       2.0103
    1380       2.0129
    1381       1.5834
    1382       1.9051
    1383       2.1680
    1384       2.5166
    1385       2.4384
    1386       1.9681
    1387       2.5742
    1388       2.5785
    1389       2.1081
    1390       1.9886
    1391       2.3993
    1392       1.9125
    1393       2.1167
    1394       2.6666
    1395       2.3172
    1396       2.2397
    1397       2.0245
    1398       1.7690
    1399       2.3206
    1400       2.1907
    1401       2.0498
    1402       2.3213
    1403       1.9731
    1404       1.5530
    1405       1.7818
    1406       1.7456
    1407       1.6760
    1408       1.7509
    1409       1.6235
    1410       1.9286
    1411       1.7129
    1412       2.2505
    1413       2.3059
    1414       2.1336
    1415       1.9720
    1416       2.3831
    1417       1.8384
    1418       2.0163
    1419       1.7226
    1420       1.8646
    1421       1.8401
    1422       2.1564
    1423       1.9721
    1424       1.9016
    1425       2.1757
    1426       2.0878
    1427       1.8359
    1428       2.2178
    1429       2.1049
    1430       1.7636
    1431       2.2438
    1432       1.9101
    1433       1.6226
    1434       1.9420
    1435       1.8965
    1436       2.1516
    1437       1.6773
    1438       1.7941
    1439       1.6467
    1440       2.2181
    1441       2.0136
    1442       1.6151
    1443       2.0256
    1444       2.3385
    1445       2.4632
    1446       2.2405
    1447       2.6742
    1448       2.5319
    1449       2.9237
    1450       2.2975
    1451       2.1851
    1452       2.8087
    1453       2.6252
    1454       2.7546
    1455       2.6813
    1456       3.3176
    1457       3.1471
    1458       3.0576
    1459       3.2165
    1460       2.7826
    1461       2.9642
    1462       2.8744
    1463       2.7870
    1464       2.9510
    1465       3.2976
    1466       3.0062
    1467       3.1775
    1468       2.7676
    1469       3.0488
    1470       3.2118
    1471       3.3596
    1472       3.1032
    1473       2.7746
    1474       3.1633
    1475       2.9393
    1476       2.9705
    1477       3.2266
    1478       3.1718
    1479       3.0420
    1480       3.2453
    1481       3.2995
    1482       3.3560
    1483       3.2868
    1484       3.2785
    1485       3.1820
    1486       2.9017
    1487       2.8570
    1488       3.1776
    1489       3.1815
    1490       3.1379
    1491       2.7838
    1492       2.9955
    1493       3.2501
    1494       3.4794
    1495       3.3490
    1496       2.9111
    1497       3.0425
    1498       3.1855
    1499       3.1475
    1500       3.0857
    1501       3.0846
    1502       3.1251
    1503       3.1268
    1504       3.3830
    1505       3.2274
    1506       2.8914
    1507       3.3969
    1508       3.2564
    1509       2.9191
    1510       3.1762
    1511       2.9009
    1512       2.9617
    1513       2.8609
    1514       2.7031
    1515       2.7564
    1516       2.7206
    1517       3.0310
    1518       2.8905
    1519       2.6384
    1520       2.6307
    1521       2.7069
    1522       2.3664
    1523       2.2771
    1524       2.7842
    1525       2.4979
    1526       2.4496
    1527       2.5826
    1528       2.2608
    1529       2.0423
    1530       2.0489
    1531       2.0508
    1532       2.0685
    1533       2.1442
    1534       2.1988
    1535       2.0244
    1536       2.4256
    1537       2.2352
    1538       1.9596
    1539       2.2624
    1540       2.0895
    1541       2.1201
    1542       2.0591
    1543       2.5729
    1544       2.5887
    1545       2.5616
    1546       2.1184
    1547       2.0798
    1548       2.4860
    1549       2.7370
    1550       2.6563
    1551       2.6184
    1552       2.5457
    1553       2.6268
    1554       2.5349
    1555       2.4857
    1556       2.3081
    1557       2.3386
    1558       2.1598
    1559       2.4336
    1560       2.6891
    1561       2.2280
    1562       2.3795
    1563       2.0488
    1564       2.1144
    1565       2.4602
    1566       2.1132
    1567       1.9629
    1568       2.2219
    1569       1.9351
    1570       2.1789
    1571       2.5051
    1572       2.0225
    1573       2.0841
    1574       2.2324
    1575       2.2883
    1576       1.9306
    1577       2.1761
    1578       2.2109
    1579       2.2389
    1580       2.0761
    1581       2.1555
    1582       2.2312
    1583       1.8981
    1584       2.0794
    1585       1.9921
    1586       1.7721
    1587       1.5348
    1588       1.7984
    1589       2.2798
    1590       1.8186
    1591       1.6314
    1592       1.9432
    1593       2.1097
    1594       2.1341
    1595       1.8255
    1596       2.4778
    1597       2.2715
    1598       2.2817
    1599       2.2402
    1600       2.3314
    1601       2.8042
    1602       2.6195
    1603       2.7115
    1604       2.9554
    1605       3.1317
    1606       2.9025
    1607       2.7134
    1608       2.9945
    1609       3.2188
    1610       2.9495
    1611       2.9072
    1612       2.7442
    1613       2.6313
    1614       2.7366
    1615       2.8093
    1616       2.3115
    1617       2.5627
    1618       2.5757
    1619       2.5756
    1620       2.6145
    1621       2.2523
    1622       2.1793
    1623       2.4165
    1624       2.3766
    1625       2.6521
    1626       3.0145
    1627       2.3853
    1628       2.6612
    1629       3.1579
    1630       3.0530
    1631       2.6695
    1632       2.4447
    1633       2.6889
    1634       2.5300
    1635       2.6176
    1636       2.4043
    1637       2.5637
    1638       2.0778
    1639       2.4515
    1640       2.2205
    1641       2.5815
    1642       2.3632
    1643       2.1244
    1644       2.1342
    1645       2.1014
    1646       2.1708
    1647       2.3637
    1648       2.7510
    1649       2.7731
    1650       2.9468
    1651       2.7506
    1652       2.6544
    1653       2.0755
    1654       2.1285
    1655       2.7318
    1656       2.1280
    1657       2.2102
    1658       2.2424
    1659       2.0996
    1660       2.5396
    1661       2.3850
    1662       2.1216
    1663       2.4980
    1664       2.4666
    1665       2.0182
    1666       2.0603
    1667       2.4468
    1668       2.3773
    1669       2.1558
    1670       2.0178
    1671       2.7312
    1672       1.8528
    1673       2.2377
    1674       2.1753
    1675       2.1356
    1676       1.6729
    1677       2.2229
    1678       2.1118
    1679       1.5613
    1680       2.0054
    1681       2.3027
    1682       2.0791
    1683       1.8938
    1684       1.9592
    1685       1.7052
    1686       1.9650
    1687       2.2074
    1688       2.1105
    1689       2.0988
    1690       2.3425
    1691       2.3881
    1692       1.9975
    1693       1.5788
    1694       2.0255
    1695       2.0472
    1696       1.8192
    1697       1.8341
    1698       2.2244
    1699       2.1790
    1700       2.3993
    1701       2.0793
    1702       2.8084
    1703       2.2773
    1704       2.4098
    1705       2.0070
    1706       2.4543
    1707       2.6369
    1708       2.5628
    1709       2.7592
    1710       2.1668
    1711       2.2237
    1712       2.9932
    1713       2.9214
    1714       2.7768
    1715       2.7664
    1716       2.3626
    1717       2.6482
    1718       2.9209
    1719       2.5565
    1720       2.9229
    1721       2.5525
    1722       2.7222
    1723       2.9581
    1724       2.6528
    1725       2.3205
    1726       2.3086
    1727       2.3153
    1728       2.4448
    1729       2.2091
    1730       2.4015
    1731       2.4864
    1732       2.1765
    1733       2.2786
    1734       2.6382
    1735       2.5133
    1736       2.6063
    1737       2.4776
    1738       2.8377
    1739       2.3307
    1740       2.6007
    1741       2.5660
    1742       2.4575
    1743       2.5377
    1744       2.3583
    1745       2.5903
    1746       2.4755
    1747       2.5598
    1748       2.6360
    1749       2.6003
    1750       2.8512
    1751       2.6592
    1752       2.3550
    1753       2.5180
    1754       2.5265
    1755       2.7750
    1756       2.6585
    1757       3.1477
    1758       2.9543
    1759       2.8664
    1760       2.7120
    1761       2.5559
    1762       2.7229
    1763       2.8119
    1764       2.4327
    1765       3.3149
    1766       2.8621
    1767       2.6293
    1768       2.8276
    1769       3.2221
    1770       2.7878
    1771       2.7085
    1772       2.5815
    1773       2.5851
    1774       2.7418
    1775       2.8599
    1776       2.8378
    1777       2.8864
    1778       2.4806
    1779       2.6231
    1780       2.5462
    1781       2.6679
    1782       3.0988
    1783       2.8206
    1784       2.7661
    1785       2.8421
    1786       2.8237
    1787       2.8613
    1788       2.9303
    1789       2.6618
    1790       2.4564
    1791       2.6112
    1792       2.7248
    1793       2.2004
    1794       2.5083
    1795       2.3266
    1796       2.1079
    1797       2.0957
    1798       2.7182
    1799       2.5425
    1800       2.3174
    1801       2.5370
    1802       1.9725
    1803       2.5668
    1804       2.4427
    1805       2.7388
    1806       2.1906
    1807       2.4877
    1808       1.8982
    1809       2.2351
    1810       2.5709
    1811       2.6458
    1812       2.5110
    1813       2.7287
    1814       2.5278
    1815       2.4836
    1816       2.4803
    1817       2.3639
    1818       2.5000
    1819       2.2317
    1820       2.2889
    1821       2.2908
    1822       2.1053
    1823       2.3175
    1824       2.5456
    1825       2.3290
    1826       2.2568
    1827       2.3901
    1828       2.1738
    1829       2.3402
    1830       2.2753
    1831       2.2161
    1832       2.4258
    1833       2.6326
    1834       2.5920
    1835       2.7233
    1836       2.7682
    1837       2.2520
    1838       2.3803
    1839       2.3143
    1840       2.4200
    1841       2.4367
    1842       2.6102
    1843       2.2622
    1844       2.6046
    1845       2.3919
    1846       2.4863
    1847       2.4937
    1848       2.6299
    1849       2.3054
    1850       2.7375
    1851       2.1279
    1852       1.9973
    1853       2.5382
    1854       2.3194
    1855       2.2260
    1856       2.6086
    1857       2.0588
    1858       2.2198
    1859       2.4216
    1860       2.3148
    1861       2.2271
    1862       2.3318
    1863       1.9821
    1864       2.2381
    1865       2.3473
    1866       2.0223
    1867       2.0745
    1868       2.2490
    1869       2.2635
    1870       2.2234
    1871       2.0692
    1872       2.2431
    1873       2.2853
    1874       1.9581
    1875       2.4138
    1876       2.0843
    1877       2.4821
    1878       2.5945
    1879       2.1342
    1880       2.1308
    1881       2.2635
    1882       2.1433
    1883       2.2745
    1884       2.4644
    1885       2.3756
    1886       2.5792
    1887       2.6160
    1888       2.4044
    1889       2.3444
    1890       2.0627
    1891       2.1067
    1892       2.2213
    1893       2.2474
    1894       2.2590
    1895       1.9289
    1896       2.5567
    1897       2.5046
    1898       2.1686
    1899       2.3902
    1900       2.2004
    1901       2.6255
    1902       2.1611
    1903       2.2915
    1904       1.8794
    1905       1.8461
    1906       2.0110
    1907       1.9638
    1908       2.1638
    1909       2.2785
    1910       2.1466
    1911       2.3889
    1912       2.2553
    1913       2.0965
    1914       2.1896
    1915       1.7157
    1916       1.8655
    1917       1.8421
    1918       2.0800
    1919       1.9706
    1920       2.4990
    1921       2.3401
    1922       2.2098
    1923       1.9966
    1924       2.3537
    1925       2.2347
    1926       2.2756
    1927       2.0425
    1928       2.0121
    1929       1.8930
    1930       1.9025
    1931       1.7815
    1932       1.2563
    1933       1.6267
    1934       1.5694
    1935       1.3090
    1936       1.2033
    1937       1.7899
    1938       1.8798
    1939       1.5535
    1940       1.4742
    1941       1.4846
    1942       1.5269
    1943       1.4337
    1944       1.5870
    1945       1.2124
    1946       1.4416
    1947       1.4737
    1948       1.3388
    1949       1.3606
    1950       1.3075
    1951       1.0956
    1952       1.2682
    1953       1.4366
    1954       1.6268
    1955       1.3535
    1956       1.7681
    1957       1.4032
    1958       1.5438
    1959       1.6696
    1960       1.4403
    1961       1.4400
    1962       1.4171
    1963       1.7824
    1964       1.6513
    1965       1.4528
    1966       1.3974
    1967       1.4841
    1968       1.3648
    1969       1.4154
    1970       1.3047
    1971       1.6373
    1972       1.2645
    1973       1.9077
    1974       1.7815
    1975       1.3264
    1976       1.5867
    1977       1.7450
    1978       1.4037
    1979       1.4089
    1980       1.6292
    1981       1.4844
    1982       1.5522
    1983       1.7995
    1984       1.5203
    1985       1.7964
    1986       1.5573
    1987       1.8489
    1988       1.4954
    1989       2.0008
    1990       1.4858
    1991       1.6687
    1992       1.7928
    1993       1.9861
    1994       2.0487
    1995       1.7922
    1996       1.7538
    1997       1.8558
    1998       1.9770
    1999       1.8624
    2000       1.7002
