# Supplementary material for: FNR-like unit interacts with C-terminal related residues trigger nNOS reductase domain conformational flexibility change
Source: Front Neurosci. 2026 Feb 11;20:1751011. doi: 10.3389/fnins.2026.1751011 (PMC12932508; doi:10.3389/fnins.2026.1751011)
Supplement: Supplementary file 3 [file Data_Sheet_3.zip › Model_2/10opc-hbond1-avg.out]

#Acceptor            DonorH         Donor   Frames         Frac      AvgDist       AvgAng
FMN_665@O2       THR_14@HG1    THR_14@OG1      495       0.9980       2.6352     164.5844
FAD_666@O4       SER_463@HG    SER_463@OG      491       0.9899       2.6771     166.2893
FMN_665@O3        SER_17@HG     SER_17@OG      489       0.9859       2.6363     164.9737
FMN_665@O3       THR_12@HG1    THR_12@OG1      482       0.9718       2.6982     165.5582
FAD_666@O3       ARG_424@HE    ARG_424@NE      479       0.9657       2.7819     161.0249
FAD_666@O3        CYS_462@H     CYS_462@N      479       0.9657       2.8068     159.8531
FAD_666@O9       TYR_426@HH    TYR_426@OH      417       0.8407       2.7782     161.2493
FAD_666@O4        SER_463@H     SER_463@N      412       0.8306       2.8745     162.3211
FMN_665@O4         GLU_13@H      GLU_13@N      390       0.7863       2.8508     157.4262
FMN_665@O3         SER_17@H      SER_17@N      389       0.7843       2.8620     160.2832
FMN_665@O16       CYS_144@H     CYS_144@N      387       0.7802       2.8613     164.5320
NAP_667@O8       ARG_535@HE    ARG_535@NE      371       0.7480       2.8411     162.5953
NAP_667@O13    ARG_535@HH21   ARG_535@NH2      357       0.7198       2.8171     157.9379
NAP_667@O9       ARG_261@HE    ARG_261@NE      329       0.6633       2.8380     156.0823
FAD_666@O31       SER_427@H     SER_427@N      324       0.6532       2.8730     162.0063
FAD_666@O22       VAL_461@H     VAL_461@N      322       0.6492       2.8769     164.2099
NAP_667@O16    ARG_261@HH21   ARG_261@NH2      312       0.6290       2.8141     154.8906
FMN_665@O2         LYS_16@H      LYS_16@N      233       0.4698       2.8940     153.6133
FAD_666@O22    ARG_424@HH21   ARG_424@NH2      175       0.3528       2.8680     151.9594
FMN_665@O8     GLN_174@HE21   GLN_174@NE2      151       0.3044       2.9041     161.4026
FAD_666@O21       ALA_444@H     ALA_444@N      143       0.2883       2.9080     160.7496
NAP_667@O41       THR_652@H     THR_652@N      136       0.2742       2.8913     152.2404
NAP_667@O17    ARG_565@HH21   ARG_565@NH2      125       0.2520       2.8244     159.4673
FMN_665@O2         THR_14@H      THR_14@N      107       0.2157       2.8596     141.3229
NAP_667@O16      ARG_261@HE    ARG_261@NE      101       0.2036       2.8710     148.6263
FAD_666@O3     ARG_424@HH21   ARG_424@NH2       85       0.1714       2.8775     144.7029
FMN_665@O16       SER_137@H     SER_137@N       69       0.1391       2.9261     155.8156
NAP_667@O15       SER_447@H     SER_447@N       62       0.1250       2.9279     161.1078
FAD_666@O31      SER_427@HG    SER_427@OG       56       0.1129       2.7598     160.3331
FMN_665@O4         THR_14@H      THR_14@N       47       0.0948       2.9225     158.6872
NAP_667@O10    ARG_565@HH21   ARG_565@NH2       45       0.0907       2.8473     154.4607
NAP_667@O23    ARG_651@HH11   ARG_651@NH1       43       0.0867       2.8740     159.0273
FMN_665@H51        GLU_13@H      GLU_13@N       41       0.0827       2.9103     149.4303
NAP_667@O9     ARG_535@HH21   ARG_535@NH2       40       0.0806       2.8492     146.6534
NAP_667@O8     ARG_261@HH21   ARG_261@NH2       34       0.0685       2.8411     149.8712
FAD_666@H85       SER_427@H     SER_427@N       29       0.0585       2.8408     144.6546
NAP_667@H61       THR_652@H     THR_652@N       29       0.0585       2.8606     147.9047
FMN_665@O19        GLY_63@H      GLY_63@N       28       0.0565       2.9081     143.8857
FAD_666@O13       TYR_425@H     TYR_425@N       27       0.0544       2.9115     153.7078
NAP_667@H60       THR_652@H     THR_652@N       25       0.0504       2.8736     146.5934
NAP_667@O9     ARG_261@HH21   ARG_261@NH2       23       0.0464       2.8279     145.8442
NAP_667@O41     THR_652@HG1   THR_652@OG1       22       0.0444       2.7449     155.4254
FMN_665@H36        THR_59@H      THR_59@N       21       0.0423       2.9167     141.6750
NAP_667@O13      ARG_535@HE    ARG_535@NE       20       0.0403       2.9158     148.4260
FAD_666@H57       TYR_425@H     TYR_425@N       17       0.0343       2.8102     139.7840
FAD_666@O37    ARG_424@HH21   ARG_424@NH2       15       0.0302       2.8866     141.9346
FMN_665@H38     SER_137@HB3    SER_137@CB       14       0.0282       2.9495     142.0023
NAP_667@O10    ARG_651@HH21   ARG_651@NH2       10       0.0202       2.8216     151.1219
NAP_667@O10      ARG_651@HE    ARG_651@NE       10       0.0202       2.8825     150.7287
NAP_667@O10    ARG_651@HH12   ARG_651@NH1        9       0.0181       2.8217     153.4959
NAP_667@O17      TYR_573@HH    TYR_573@OH        8       0.0161       2.6948     158.5283
NAP_667@O10    ARG_651@HH11   ARG_651@NH1        8       0.0161       2.8163     153.0542
NAP_667@N40     THR_652@HG1   THR_652@OG1        8       0.0161       2.8488     149.3852
FAD_666@O18     HIE_458@HE2   HIE_458@NE2        8       0.0161       2.9192     159.8949
FMN_665@H36     GLY_136@HA2    GLY_136@CA        6       0.0121       2.8114     150.9313
FAD_666@H53      TYR_426@HH    TYR_426@OH        6       0.0121       2.9762     152.2460
FMN_665@H32     GLU_170@HB2    GLU_170@CB        5       0.0101       2.8920     144.0022
NAP_667@H55    LEU_650@HD11   LEU_650@CD1        5       0.0101       2.9357     140.7487
NAP_667@H55    LEU_650@HD23   LEU_650@CD2        5       0.0101       2.9412     143.6987
NAP_667@O10    ARG_651@HH22   ARG_651@NH2        4       0.0081       2.8373     146.7589
NAP_667@O8     ARG_535@HH21   ARG_535@NH2        4       0.0081       2.8730     150.0550
NAP_667@H50     ARG_651@HD3    ARG_651@CD        4       0.0081       2.9080     142.9271
FAD_666@H50    VAL_446@HG23   VAL_446@CG2        4       0.0081       2.9421     142.3621
NAP_667@H55    LEU_650@HD21   LEU_650@CD2        4       0.0081       2.9469     143.3041
NAP_667@H53     ARG_261@HG2    ARG_261@CG        4       0.0081       2.9540     147.5885
NAP_667@O41       ARG_651@H     ARG_651@N        3       0.0060       2.8308     139.1556
NAP_667@O25      TYR_573@HH    TYR_573@OH        3       0.0060       2.8446     162.8803
FMN_665@H32      LYS_16@HZ1     LYS_16@NZ        3       0.0060       2.8619     142.6981
NAP_667@O14    ARG_651@HH11   ARG_651@NH1        3       0.0060       2.8839     155.5155
NAP_667@O17      ARG_565@HE    ARG_565@NE        3       0.0060       2.8881     168.8089
FMN_665@H32      LYS_16@HZ2     LYS_16@NZ        3       0.0060       2.8956     135.9572
NAP_667@O25    ARG_651@HH11   ARG_651@NH1        3       0.0060       2.8978     157.8524
FAD_666@H50    VAL_446@HG21   VAL_446@CG2        3       0.0060       2.9207     144.0763
NAP_667@O25    ARG_651@HH22   ARG_651@NH2        3       0.0060       2.9398     156.1154
FAD_666@N25     THR_652@HG1   THR_652@OG1        3       0.0060       2.9402     153.3025
NAP_667@H50     ARG_651@HB2    ARG_651@CB        3       0.0060       2.9493     152.4160
NAP_667@H61     THR_652@HG1   THR_652@OG1        3       0.0060       2.9535     139.1730
NAP_667@H55    LEU_650@HD12   LEU_650@CD1        3       0.0060       2.9676     138.2563
NAP_667@H47       SER_447@H     SER_447@N        3       0.0060       2.9731     154.6298
FMN_665@H32    LEU_135@HD23   LEU_135@CD2        2       0.0040       2.7436     144.6588
NAP_667@H61    THR_652@HG22   THR_652@CG2        2       0.0040       2.7482     152.1917
FMN_665@O2       LYS_16@HZ2     LYS_16@NZ        2       0.0040       2.7997     165.3725
FAD_666@H68    VAL_446@HG23   VAL_446@CG2        2       0.0040       2.8025     139.5506
FAD_666@H69    LEU_650@HD22   LEU_650@CD2        2       0.0040       2.8364     136.2004
NAP_667@H51    ARG_565@HH21   ARG_565@NH2        2       0.0040       2.8374     141.8395
NAP_667@O25    ARG_651@HH21   ARG_651@NH2        2       0.0040       2.8525     162.0190
FMN_665@O2       LYS_16@HZ1     LYS_16@NZ        2       0.0040       2.8737     155.4100
FAD_666@H84     TYR_448@HE1   TYR_448@CE1        2       0.0040       2.8799     138.0433
NAP_667@H60      LEU_650@HA    LEU_650@CA        2       0.0040       2.9043     136.1248
NAP_667@H50    ARG_651@HH11   ARG_651@NH1        2       0.0040       2.9052     143.1375
FAD_666@O21     THR_502@HG1   THR_502@OG1        2       0.0040       2.9100     161.0503
FMN_665@H31      SER_58@HB2     SER_58@CB        2       0.0040       2.9190     141.2928
NAP_667@H71     TYR_448@HB3    TYR_448@CB        2       0.0040       2.9267     138.0039
FMN_665@H40    ILE_645@HD13   ILE_645@CD1        2       0.0040       2.9381     139.1657
NAP_667@H55    LEU_650@HD22   LEU_650@CD2        2       0.0040       2.9381     138.3265
FAD_666@H68    LEU_650@HD22   LEU_650@CD2        2       0.0040       2.9509     135.6677
FAD_666@H50    VAL_446@HG22   VAL_446@CG2        2       0.0040       2.9684     148.3966
NAP_667@O10      TYR_573@HH    TYR_573@OH        1       0.0020       2.6735     154.3467
NAP_667@H61    THR_652@HG21   THR_652@CG2        1       0.0020       2.6867     154.6256
FAD_666@H69    VAL_446@HG23   VAL_446@CG2        1       0.0020       2.6956     148.6148
FMN_665@H32      LYS_16@HZ3     LYS_16@NZ        1       0.0020       2.7274     136.9286
FMN_665@O2       LYS_16@HZ3     LYS_16@NZ        1       0.0020       2.7457     168.1147
FMN_665@O4       THR_14@HG1    THR_14@OG1        1       0.0020       2.7860     147.0619
FMN_665@H51        THR_14@H      THR_14@N        1       0.0020       2.7976     143.6361
FMN_665@O8     GLN_174@HE22   GLN_174@NE2        1       0.0020       2.8115     136.8591
NAP_667@O17    ARG_651@HH11   ARG_651@NH1        1       0.0020       2.8343     149.4566
FAD_666@H69      THR_649@HB    THR_649@CB        1       0.0020       2.8475     158.7681
NAP_667@N40       ARG_651@H     ARG_651@N        1       0.0020       2.8845     154.0087
NAP_667@H51     ARG_651@HD3    ARG_651@CD        1       0.0020       2.8867     139.8913
FMN_665@H31     LEU_135@HB3    LEU_135@CB        1       0.0020       2.8902     146.2086
FMN_665@H49        GLY_61@H      GLY_61@N        1       0.0020       2.8980     148.6198
NAP_667@H51      TYR_573@HH    TYR_573@OH        1       0.0020       2.9043     139.9656
FAD_666@H62    THR_649@HG21   THR_649@CG2        1       0.0020       2.9067     138.0165
FAD_666@H85      TYR_426@HA    TYR_426@CA        1       0.0020       2.9076     146.4238
FAD_666@H75     TYR_425@HD2   TYR_425@CD2        1       0.0020       2.9160     140.6298
FMN_665@N14       SER_137@H     SER_137@N        1       0.0020       2.9268     146.5556
NAP_667@H61      LEU_650@HA    LEU_650@CA        1       0.0020       2.9295     144.0202
NAP_667@H54    LEU_650@HD11   LEU_650@CD1        1       0.0020       2.9335     135.7211
FMN_665@H44      PHE_60@HE1    PHE_60@CE1        1       0.0020       2.9342     137.9511
NAP_667@H51      ARG_565@HE    ARG_565@NE        1       0.0020       2.9375     138.0590
FMN_665@H29      SER_58@HB2     SER_58@CB        1       0.0020       2.9493     135.3999
NAP_667@H56    LEU_650@HD23   LEU_650@CD2        1       0.0020       2.9522     139.8792
NAP_667@H55    LEU_650@HD13   LEU_650@CD1        1       0.0020       2.9590     147.6557
NAP_667@H54    LEU_650@HD12   LEU_650@CD1        1       0.0020       2.9742     136.6448
NAP_667@O14      ARG_651@HE    ARG_651@NE        1       0.0020       2.9804     162.9521
NAP_667@H51      ARG_651@HE    ARG_651@NE        1       0.0020       2.9810     148.5236
FMN_665@O4        SER_58@HG     SER_58@OG        1       0.0020       2.9812     136.3091
FMN_665@H32    GLN_174@HE21   GLN_174@NE2        1       0.0020       2.9866     150.7417
NAP_667@O8       ARG_261@HE    ARG_261@NE        1       0.0020       2.9907     138.4480
FMN_665@O4       THR_12@HG1    THR_12@OG1        1       0.0020       2.9915     142.6977
FAD_666@H54     ARG_424@HB3    ARG_424@CB        1       0.0020       2.9916     141.6098
FMN_665@N21        GLY_61@H      GLY_61@N        1       0.0020       2.9919     157.2184
FAD_666@H73    THR_649@HG21   THR_649@CG2        1       0.0020       2.9929     141.0297
FMN_665@H33     GLY_136@HA2    GLY_136@CA        1       0.0020       2.9940     136.3587
FMN_665@H32      LYS_16@HE3     LYS_16@CE        1       0.0020       2.9989     135.6224
