# Supplementary material for: FNR-like unit interacts with C-terminal related residues trigger nNOS reductase domain conformational flexibility change
Source: Front Neurosci. 2026 Feb 11;20:1751011. doi: 10.3389/fnins.2026.1751011 (PMC12932508; doi:10.3389/fnins.2026.1751011)
Supplement: Supplementary file 3 [file Data_Sheet_3.zip › Model_2/10opc-hbond1.out]

#Frame   HB_00001[UU]
       1           19
       2           23
       3           21
       4           18
       5           21
       6           21
       7           25
       8           18
       9           22
      10           20
      11           18
      12           22
      13           24
      14           20
      15           14
      16           20
      17           16
      18           19
      19           18
      20           15
      21           20
      22           22
      23           21
      24           21
      25           20
      26           20
      27           18
      28           19
      29           23
      30           17
      31           18
      32           21
      33           21
      34           18
      35           20
      36           16
      37           19
      38           16
      39           24
      40           17
      41           20
      42           14
      43           17
      44           19
      45           20
      46           18
      47           14
      48           18
      49           20
      50           21
      51           20
      52           19
      53           18
      54           19
      55           20
      56           20
      57           20
      58           20
      59           15
      60           19
      61           20
      62           19
      63           19
      64           21
      65           20
      66           20
      67           21
      68           23
      69           19
      70           16
      71           20
      72           21
      73           18
      74           20
      75           16
      76           23
      77           19
      78           19
      79           21
      80           18
      81           17
      82           20
      83           18
      84           17
      85           19
      86           15
      87           20
      88           18
      89           22
      90           19
      91           19
      92           20
      93           17
      94           20
      95           19
      96           18
      97           18
      98           23
      99           14
     100           22
     101           14
     102           17
     103           13
     104           25
     105           17
     106           22
     107           19
     108           17
     109           18
     110           19
     111           21
     112           20
     113           19
     114           19
     115           17
     116           20
     117           21
     118           18
     119           16
     120           18
     121           17
     122           21
     123           22
     124           18
     125           18
     126           14
     127           18
     128           18
     129           19
     130           16
     131           19
     132           21
     133           16
     134           18
     135           16
     136           21
     137           18
     138           19
     139           16
     140           15
     141           18
     142           17
     143           23
     144           19
     145           19
     146           17
     147           18
     148           20
     149           16
     150           20
     151           18
     152           17
     153           17
     154           20
     155           20
     156           19
     157           16
     158           19
     159           18
     160           19
     161           23
     162           17
     163           21
     164           21
     165           22
     166           22
     167           21
     168           19
     169           19
     170           20
     171           19
     172           20
     173           21
     174           22
     175           19
     176           20
     177           20
     178           18
     179           21
     180           20
     181           20
     182           18
     183           19
     184           20
     185           19
     186           19
     187           19
     188           20
     189           20
     190           17
     191           20
     192           18
     193           19
     194           18
     195           24
     196           18
     197           21
     198           21
     199           21
     200           19
     201           18
     202           16
     203           22
     204           20
     205           20
     206           20
     207           18
     208           17
     209           19
     210           15
     211           15
     212           18
     213           19
     214           21
     215           20
     216           19
     217           15
     218           19
     219           20
     220           20
     221           19
     222           17
     223           20
     224           15
     225           20
     226           19
     227           20
     228           14
     229           17
     230           17
     231           18
     232           16
     233           15
     234           17
     235           18
     236           16
     237           18
     238           17
     239           21
     240           16
     241           16
     242           18
     243           18
     244           19
     245           16
     246           18
     247           10
     248           17
     249           18
     250           17
     251           15
     252           15
     253           17
     254           19
     255           15
     256           17
     257           18
     258           17
     259           17
     260           14
     261           18
     262           17
     263           17
     264           14
     265           18
     266           18
     267           14
     268           16
     269           16
     270           18
     271           18
     272           16
     273           16
     274           24
     275           19
     276           16
     277           12
     278           14
     279           19
     280           18
     281           19
     282           18
     283           18
     284           18
     285           16
     286           16
     287           18
     288           17
     289           19
     290           17
     291           21
     292           18
     293           15
     294           17
     295           16
     296           19
     297           17
     298           23
     299           21
     300           17
     301           18
     302           20
     303           17
     304           17
     305           15
     306           20
     307           16
     308           15
     309           16
     310           16
     311           20
     312           17
     313           20
     314           22
     315           20
     316           17
     317           13
     318           17
     319           18
     320           18
     321           20
     322           22
     323           20
     324           17
     325           19
     326           19
     327           18
     328           18
     329           18
     330           20
     331           16
     332           17
     333           17
     334           17
     335           19
     336           18
     337           18
     338           18
     339           19
     340           19
     341           21
     342           20
     343           17
     344           18
     345           19
     346           16
     347           18
     348           20
     349           18
     350           20
     351           22
     352           19
     353           18
     354           20
     355           21
     356           16
     357           21
     358           22
     359           16
     360           20
     361           18
     362           18
     363           20
     364           23
     365           19
     366           21
     367           18
     368           15
     369           15
     370           17
     371           13
     372           20
     373           18
     374           17
     375           18
     376           20
     377           19
     378           20
     379           18
     380           15
     381           17
     382           19
     383           18
     384           17
     385           17
     386           16
     387           20
     388           17
     389           17
     390           18
     391           18
     392           18
     393           19
     394           18
     395           18
     396           20
     397           21
     398           19
     399           21
     400           17
     401           20
     402           17
     403           17
     404           18
     405           18
     406           20
     407           16
     408           17
     409           15
     410           18
     411           21
     412           15
     413           16
     414           19
     415           18
     416           19
     417           20
     418           21
     419           19
     420           20
     421           22
     422           19
     423           16
     424           16
     425           16
     426           16
     427           19
     428           18
     429           15
     430           15
     431           17
     432           15
     433           22
     434           19
     435           17
     436           21
     437           18
     438           17
     439           22
     440           18
     441           17
     442           16
     443           18
     444           18
     445           20
     446           14
     447           19
     448           19
     449           13
     450           15
     451           19
     452           18
     453           19
     454           19
     455           18
     456           21
     457           20
     458           12
     459           16
     460           18
     461           19
     462           18
     463           19
     464           14
     465           19
     466           22
     467           13
     468           19
     469           17
     470           15
     471           15
     472           14
     473           17
     474           23
     475           17
     476           18
     477           18
     478           17
     479           21
     480           22
     481           23
     482           17
     483           16
     484           18
     485           18
     486           15
     487           19
     488           16
     489           14
     490           19
     491           18
     492           19
     493           20
     494           20
     495           20
     496           17
