# Supplementary material for: FNR-like unit interacts with C-terminal related residues trigger nNOS reductase domain conformational flexibility change
Source: Front Neurosci. 2026 Feb 11;20:1751011. doi: 10.3389/fnins.2026.1751011 (PMC12932508; doi:10.3389/fnins.2026.1751011)
Supplement: Supplementary file 3 [file Data_Sheet_3.zip › Model_2/10opc-hbond2-avg.out]

#Acceptor            DonorH         Donor   Frames         Frac      AvgDist       AvgAng
TYR_425@O       FAD_666@H57   FAD_666@O13      495       0.9980       2.6163     166.0899
THR_442@O       FAD_666@H82   FAD_666@N81      442       0.8911       2.8205     162.7218
THR_59@O        FMN_665@H36   FMN_665@O12      374       0.7540       2.7709     158.4361
HIE_142@O       FMN_665@H46   FMN_665@N45      352       0.7097       2.8569     165.2706
GLU_170@OE1     FMN_665@H34   FMN_665@O10      258       0.5202       2.6655     163.3822
SER_58@OG       FMN_665@H51    FMN_665@O4      243       0.4899       2.8626     160.0360
GLU_170@OE2     FMN_665@H34   FMN_665@O10      220       0.4435       2.6582     163.8531
GLU_170@OE1     FMN_665@H32    FMN_665@O8      198       0.3992       2.7404     163.0147
GLU_170@OE2     FMN_665@H32    FMN_665@O8      131       0.2641       2.7667     162.2675
GLN_575@OE1     NAP_667@H59   NAP_667@N37      105       0.2117       2.8730     148.4857
THR_652@OG1     NAP_667@H60   NAP_667@N40      103       0.2077       2.8994     162.0070
GLN_575@OE1     NAP_667@H58   NAP_667@N37       89       0.1794       2.8565     147.5616
THR_649@O       FAD_666@H69   FAD_666@N39       86       0.1734       2.8339     147.7693
THR_649@O       FAD_666@H68   FAD_666@N39       77       0.1552       2.8397     149.1642
THR_652@OG1     NAP_667@H61   NAP_667@N40       75       0.1512       2.9035     161.1800
SER_58@HB3      FMN_665@H51    FMN_665@O4       69       0.1391       2.8369     144.1209
THR_649@O       NAP_667@H60   NAP_667@N40       62       0.1250       2.8131     155.0371
VAL_648@O       FAD_666@H62   FAD_666@O23       60       0.1210       2.7359     158.8374
THR_649@O       NAP_667@H61   NAP_667@N40       55       0.1109       2.8432     152.4625
SER_427@OG      FAD_666@H85   FAD_666@N36       35       0.0706       2.9437     164.6141
SER_58@HG       FMN_665@H51    FMN_665@O4       30       0.0605       2.8907     144.7314
SER_137@HB3     FMN_665@H38   FMN_665@C13       19       0.0383       2.9439     142.3775
THR_652@HG1     NAP_667@H60   NAP_667@N40       14       0.0282       2.9066     155.6388
GLU_170@CD      FMN_665@H34   FMN_665@O10       12       0.0242       2.9580     153.6683
SER_427@HG      FAD_666@H85   FAD_666@N36       11       0.0222       2.9102     139.1957
THR_652@HG1     NAP_667@H61   NAP_667@N40       10       0.0202       2.9235     153.1012
SER_58@HB2      FMN_665@H51    FMN_665@O4        9       0.0181       2.9455     155.2023
VAL_446@HG21    FAD_666@H50    FAD_666@C6        7       0.0141       2.9559     145.3055
ARG_261@HG2     NAP_667@H53   NAP_667@C28        6       0.0121       2.9518     145.0294
ILE_445@O       NAP_667@H47   NAP_667@O15        5       0.0101       2.9163     136.9907
ARG_424@HG3     FAD_666@H54   FAD_666@C10        5       0.0101       2.9643     145.7546
VAL_446@HG22    FAD_666@H50    FAD_666@C6        4       0.0081       2.9181     139.6709
TYR_448@HE1     FAD_666@H84   FAD_666@C83        4       0.0081       2.9206     144.7672
SER_427@HG      FAD_666@H79   FAD_666@C78        4       0.0081       2.9713     145.5723
LEU_650@HD22    FAD_666@H68   FAD_666@N39        3       0.0060       2.8792     142.9435
LEU_650@HD22    FAD_666@H69   FAD_666@N39        3       0.0060       2.9574     158.2612
GLU_170@HB2     FMN_665@H32    FMN_665@O8        2       0.0040       2.6792     143.4723
THR_652@HG22    NAP_667@H61   NAP_667@N40        2       0.0040       2.7013     156.5495
SER_427@H       FAD_666@H85   FAD_666@N36        2       0.0040       2.7417     136.9892
GLY_136@HA2     FMN_665@H36   FMN_665@O12        2       0.0040       2.7654     146.7818
LEU_650@HA      NAP_667@H60   NAP_667@N40        2       0.0040       2.7726     143.1425
ARG_565@HH21    NAP_667@H51   NAP_667@O25        2       0.0040       2.8953     136.9142
TYR_573@HH      NAP_667@H51   NAP_667@O25        2       0.0040       2.9142     156.9283
LEU_135@HB3     FMN_665@H31    FMN_665@C7        2       0.0040       2.9332     140.2437
LEU_650@HD11    NAP_667@H54   NAP_667@C32        2       0.0040       2.9334     137.4123
SER_58@HB2      FMN_665@H31    FMN_665@C7        2       0.0040       2.9430     143.9451
ARG_424@HB3     FAD_666@H54   FAD_666@C10        2       0.0040       2.9695     138.0426
TYR_425@HD2     FAD_666@H75   FAD_666@C45        2       0.0040       2.9714     142.5421
TYR_573@HE2     NAP_667@H43    NAP_667@C4        2       0.0040       2.9802     149.6493
THR_652@HG23    NAP_667@H60   NAP_667@N40        1       0.0020       2.5516     137.6182
THR_652@HG21    NAP_667@H61   NAP_667@N40        1       0.0020       2.6175     154.5049
LEU_135@HD23    FMN_665@H32    FMN_665@O8        1       0.0020       2.7044     155.7781
ARG_651@HB2     NAP_667@H50   NAP_667@O23        1       0.0020       2.7540     135.3835
LEU_650@HD21    FAD_666@H68   FAD_666@N39        1       0.0020       2.7764     147.1025
VAL_446@HG23    FAD_666@H68   FAD_666@N39        1       0.0020       2.7950     139.1277
THR_14@OG1      FMN_665@H51    FMN_665@O4        1       0.0020       2.8036     145.7861
LEU_650@HD23    NAP_667@H55   NAP_667@C32        1       0.0020       2.8076     140.4301
VAL_446@HG21    FAD_666@H69   FAD_666@N39        1       0.0020       2.8243     160.1162
THR_652@H       NAP_667@H61   NAP_667@N40        1       0.0020       2.8272     136.7274
LEU_135@HD21    FMN_665@H32    FMN_665@O8        1       0.0020       2.8363     142.0794
ILE_645@HD13    FMN_665@H40   FMN_665@C23        1       0.0020       2.8862     139.8514
TYR_573@OH      NAP_667@H51   NAP_667@O25        1       0.0020       2.8906     146.5280
ARG_565@HE      NAP_667@H51   NAP_667@O25        1       0.0020       2.9017     137.7158
SER_137@HB2     FMN_665@H38   FMN_665@C13        1       0.0020       2.9144     137.9625
ILE_645@HD13    FMN_665@H49   FMN_665@C48        1       0.0020       2.9232     139.2950
THR_652@HG21    NAP_667@H60   NAP_667@N40        1       0.0020       2.9238     137.6272
THR_14@HG1      FMN_665@H30    FMN_665@C5        1       0.0020       2.9245     138.9933
VAL_446@HG13    NAP_667@H46   NAP_667@C12        1       0.0020       2.9259     141.8875
LEU_650@HD22    NAP_667@H55   NAP_667@C32        1       0.0020       2.9283     143.7398
THR_652@HB      NAP_667@H61   NAP_667@N40        1       0.0020       2.9364     160.6254
SER_58@CB       FMN_665@H51    FMN_665@O4        1       0.0020       2.9440     168.2045
TYR_573@HH      NAP_667@H43    NAP_667@C4        1       0.0020       2.9525     137.6458
LEU_650@HD12    NAP_667@H55   NAP_667@C32        1       0.0020       2.9603     141.7669
TYR_573@HB3     NAP_667@H58   NAP_667@N37        1       0.0020       2.9630     167.6866
LEU_650@HD21    NAP_667@H55   NAP_667@C32        1       0.0020       2.9636     155.6741
TYR_573@HB3     NAP_667@H59   NAP_667@N37        1       0.0020       2.9646     135.1169
LEU_650@HD23    NAP_667@H56   NAP_667@C33        1       0.0020       2.9735     137.2177
PHE_60@HE1      FMN_665@H44   FMN_665@C25        1       0.0020       2.9761     141.1025
PHE_60@HE1      FMN_665@H42   FMN_665@C25        1       0.0020       2.9967     137.0978
