# Supplementary material for: FNR-like unit interacts with C-terminal related residues trigger nNOS reductase domain conformational flexibility change
Source: Front Neurosci. 2026 Feb 11;20:1751011. doi: 10.3389/fnins.2026.1751011 (PMC12932508; doi:10.3389/fnins.2026.1751011)
Supplement: Supplementary file 3 [file Data_Sheet_3.zip › Model_2/10opc-hbond2.out]

#Frame   HB_00002[UU]
       1            8
       2            8
       3           10
       4            8
       5            7
       6            8
       7            8
       8            6
       9            8
      10            8
      11            7
      12            8
      13           10
      14            9
      15            6
      16            8
      17            8
      18            9
      19            7
      20            7
      21            7
      22            9
      23           12
      24            5
      25            8
      26            6
      27            6
      28            6
      29            9
      30            9
      31            9
      32            7
      33            9
      34            9
      35            7
      36            7
      37            7
      38            7
      39            6
      40            6
      41            8
      42            8
      43            9
      44           10
      45            9
      46            9
      47            9
      48            9
      49            7
      50            7
      51            7
      52            9
      53            7
      54            7
      55            8
      56            9
      57            9
      58            8
      59            6
      60            8
      61            8
      62            6
      63            6
      64            8
      65            7
      66            7
      67            9
      68            9
      69            4
      70            8
      71           10
      72            7
      73            8
      74            7
      75            8
      76            6
      77            7
      78            7
      79            7
      80           11
      81            8
      82            8
      83            7
      84            4
      85            4
      86            3
      87            5
      88            6
      89            7
      90            6
      91            8
      92            3
      93            6
      94            4
      95            6
      96            6
      97            5
      98            7
      99            5
     100            7
     101            6
     102            6
     103            9
     104            6
     105            6
     106            4
     107            7
     108            5
     109            8
     110            9
     111            6
     112            7
     113            7
     114            8
     115            6
     116            6
     117           10
     118           10
     119            7
     120            6
     121            4
     122            5
     123            8
     124            5
     125            7
     126            9
     127            8
     128            7
     129            7
     130            6
     131           10
     132            7
     133            7
     134            8
     135            8
     136            5
     137            8
     138            6
     139            8
     140            7
     141            8
     142            7
     143            5
     144            9
     145            8
     146            8
     147            6
     148            7
     149            8
     150            7
     151            7
     152            6
     153            7
     154            6
     155            7
     156            4
     157            5
     158           10
     159           10
     160            8
     161            8
     162            6
     163            9
     164            6
     165           10
     166            8
     167           10
     168            8
     169            8
     170            5
     171            7
     172            8
     173            8
     174            7
     175            4
     176            6
     177            9
     178           10
     179            9
     180           11
     181            6
     182            7
     183            7
     184            8
     185            7
     186            8
     187            8
     188            9
     189            8
     190           11
     191            7
     192           10
     193            9
     194            8
     195            5
     196            9
     197            7
     198            8
     199            8
     200            7
     201           10
     202            5
     203            8
     204            5
     205            9
     206            6
     207            7
     208            8
     209            7
     210            7
     211            7
     212            7
     213            6
     214            6
     215            9
     216            8
     217            5
     218            6
     219            5
     220            7
     221            8
     222            9
     223            6
     224            9
     225            8
     226            7
     227            5
     228           11
     229           10
     230            6
     231            7
     232            5
     233            8
     234            6
     235            6
     236            7
     237            8
     238            7
     239            7
     240            8
     241            8
     242            8
     243            7
     244            7
     245            6
     246            8
     247            5
     248           10
     249            8
     250            7
     251            8
     252            7
     253            8
     254            8
     255            7
     256            5
     257            9
     258            8
     259            7
     260            7
     261            7
     262            9
     263            8
     264           11
     265            7
     266            6
     267            9
     268           11
     269            8
     270            9
     271            6
     272            7
     273            8
     274            6
     275            6
     276            7
     277            9
     278            9
     279            8
     280            7
     281            7
     282            5
     283            8
     284            7
     285            8
     286            8
     287            8
     288            9
     289            7
     290            7
     291            7
     292            5
     293            6
     294            8
     295           10
     296           10
     297            8
     298            8
     299            6
     300           10
     301            7
     302            9
     303            9
     304           11
     305            9
     306           10
     307            9
     308            9
     309            6
     310           10
     311            6
     312            3
     313            7
     314            9
     315            8
     316            8
     317            4
     318            7
     319           10
     320            9
     321            9
     322           10
     323            9
     324            7
     325            7
     326            5
     327            4
     328            7
     329           10
     330            9
     331            7
     332            8
     333            4
     334            6
     335            8
     336            6
     337            7
     338            8
     339            8
     340            8
     341            9
     342            9
     343            4
     344            9
     345            8
     346           11
     347            4
     348            8
     349            6
     350            6
     351            8
     352            8
     353            9
     354            9
     355            7
     356            6
     357            5
     358            7
     359            5
     360            5
     361            6
     362            8
     363            8
     364            8
     365            7
     366            8
     367            9
     368            9
     369            8
     370            6
     371            8
     372            9
     373            6
     374            8
     375            7
     376            7
     377            5
     378            7
     379            7
     380            8
     381            9
     382            8
     383            7
     384            7
     385            7
     386            9
     387            7
     388           10
     389            7
     390           10
     391            8
     392            7
     393           10
     394            6
     395            8
     396            7
     397            7
     398           11
     399            5
     400            6
     401            9
     402            8
     403           10
     404            6
     405            9
     406            7
     407            7
     408            7
     409            6
     410            7
     411           11
     412            7
     413            9
     414            9
     415            6
     416            6
     417           11
     418           10
     419            8
     420            7
     421            9
     422            7
     423            8
     424            5
     425            8
     426            8
     427            7
     428            8
     429            8
     430            6
     431            8
     432           10
     433            9
     434            7
     435            7
     436            8
     437            8
     438            9
     439            7
     440            8
     441            9
     442            9
     443            7
     444            6
     445            8
     446            6
     447            6
     448            8
     449            8
     450            8
     451            7
     452            9
     453            6
     454           10
     455            9
     456            9
     457            5
     458            6
     459            8
     460            7
     461            7
     462            9
     463            6
     464            9
     465            6
     466            7
     467            9
     468            7
     469            6
     470            6
     471            7
     472            7
     473            7
     474            7
     475           10
     476            9
     477            7
     478            9
     479            6
     480           10
     481           10
     482            7
     483            9
     484            8
     485           11
     486           10
     487            8
     488            9
     489            9
     490            9
     491            8
     492           10
     493           10
     494            6
     495            9
     496            9
