# Supplementary material for: FNR-like unit interacts with C-terminal related residues trigger nNOS reductase domain conformational flexibility change
Source: Front Neurosci. 2026 Feb 11;20:1751011. doi: 10.3389/fnins.2026.1751011 (PMC12932508; doi:10.3389/fnins.2026.1751011)
Supplement: Supplementary file 3 [file Data_Sheet_3.zip › Model_2/10opc-nap-binding-rmsd.dat]

#Frame     RMSD_00004
       1       0.0000
       2       0.6904
       3       0.5803
       4       0.7053
       5       0.7692
       6       0.6885
       7       0.7231
       8       0.6058
       9       0.6478
      10       0.6365
      11       0.5678
      12       0.6556
      13       0.6892
      14       0.6655
      15       0.7434
      16       0.7747
      17       0.7120
      18       0.7052
      19       0.6920
      20       0.6150
      21       0.7509
      22       0.6979
      23       0.8312
      24       0.8921
      25       0.7542
      26       0.7669
      27       0.7684
      28       0.8076
      29       0.7780
      30       0.8378
      31       0.8318
      32       0.8304
      33       0.8659
      34       0.9613
      35       0.9322
      36       0.7606
      37       0.8461
      38       0.8069
      39       0.8146
      40       0.8707
      41       0.9240
      42       0.9241
      43       0.9313
      44       0.8237
      45       0.8796
      46       0.8784
      47       0.7817
      48       0.8002
      49       0.8161
      50       0.7643
      51       0.7156
      52       0.7482
      53       0.7543
      54       0.7539
      55       0.8549
      56       0.7736
      57       0.8270
      58       0.9601
      59       0.9574
      60       0.9332
      61       1.0268
      62       1.0172
      63       0.8817
      64       0.8861
      65       0.9274
      66       1.0368
      67       1.0479
      68       1.0686
      69       1.0397
      70       1.0222
      71       1.1074
      72       1.0046
      73       0.8605
      74       0.8598
      75       0.7401
      76       0.7667
      77       1.0106
      78       0.8657
      79       0.8099
      80       0.9080
      81       0.8821
      82       0.8909
      83       0.9569
      84       0.9128
      85       0.8711
      86       0.8223
      87       0.9047
      88       0.9311
      89       0.8897
      90       0.9379
      91       0.9308
      92       0.9197
      93       1.0180
      94       0.9317
      95       0.8839
      96       0.9779
      97       0.9173
      98       0.9611
      99       0.9220
     100       0.8725
     101       0.7955
     102       0.8845
     103       0.9053
     104       0.8583
     105       0.8597
     106       0.8685
     107       0.9530
     108       0.8918
     109       0.8215
     110       0.9347
     111       1.0259
     112       0.7847
     113       0.9982
     114       0.8636
     115       0.8180
     116       0.9568
     117       0.9612
     118       1.0022
     119       0.9410
     120       0.8937
     121       0.9166
     122       0.9772
     123       0.9691
     124       0.9054
     125       0.9286
     126       0.9535
     127       0.9242
     128       0.9508
     129       1.0004
     130       0.9306
     131       0.9769
     132       0.9167
     133       0.9216
     134       0.8937
     135       1.0605
     136       0.9437
     137       0.9888
     138       1.0311
     139       1.1455
     140       1.1069
     141       1.0489
     142       0.9887
     143       1.0254
     144       1.1258
     145       0.9801
     146       0.9183
     147       0.9163
     148       0.9859
     149       0.9115
     150       0.8436
     151       0.8757
     152       0.9662
     153       1.0385
     154       0.8846
     155       0.9043
     156       0.9538
     157       0.9991
     158       0.9885
     159       0.7930
     160       0.9398
     161       0.9151
     162       0.9362
     163       0.8831
     164       0.9870
     165       0.9647
     166       0.9739
     167       0.8743
     168       1.0017
     169       0.9324
     170       0.9384
     171       1.0590
     172       0.9873
     173       0.9993
     174       0.8756
     175       0.9473
     176       1.1912
     177       0.9754
     178       0.9499
     179       1.0598
     180       0.9669
     181       0.8867
     182       0.9012
     183       1.0055
     184       0.9654
     185       0.9159
     186       0.9958
     187       0.9815
     188       0.9016
     189       0.9757
     190       0.9510
     191       0.9639
     192       0.9407
     193       0.9904
     194       0.9150
     195       0.9889
     196       1.0025
     197       0.9852
     198       0.9204
     199       1.0230
     200       1.0472
     201       0.8978
     202       0.9701
     203       0.9500
     204       0.9723
     205       0.9492
     206       0.9245
     207       0.8940
     208       0.9200
     209       0.9639
     210       0.9936
     211       0.9649
     212       0.8803
     213       0.8635
     214       0.8743
     215       0.9791
     216       0.8759
     217       0.8245
     218       0.9148
     219       0.8354
     220       0.8695
     221       0.8724
     222       0.9377
     223       0.9375
     224       0.9818
     225       0.8977
     226       0.8872
     227       0.9072
     228       1.0147
     229       0.9136
     230       0.9869
     231       0.9387
     232       1.0514
     233       1.1189
     234       1.0392
     235       0.9836
     236       1.0268
     237       0.9824
     238       0.9620
     239       0.9214
     240       1.0007
     241       0.9704
     242       0.9372
     243       0.9857
     244       1.0615
     245       1.0647
     246       0.9293
     247       0.9127
     248       0.8724
     249       0.9309
     250       0.9789
     251       0.9048
     252       0.9401
     253       1.0290
     254       0.9256
     255       0.9520
     256       0.9641
     257       0.9318
     258       0.9384
     259       0.9145
     260       1.0538
     261       0.9437
     262       0.8664
     263       0.9734
     264       1.0541
     265       0.9781
     266       1.0092
     267       0.9356
     268       0.9567
     269       0.9332
     270       1.0661
     271       0.8877
     272       0.9950
     273       0.8941
     274       0.9925
     275       0.9401
     276       0.9449
     277       0.9196
     278       0.9834
     279       0.9603
     280       0.9522
     281       0.9160
     282       0.9499
     283       0.9233
     284       0.8476
     285       1.0890
     286       0.9265
     287       0.9598
     288       0.8839
     289       1.0886
     290       0.9491
     291       1.0262
     292       0.9400
     293       1.0133
     294       0.9803
     295       0.9984
     296       1.0472
     297       1.1068
     298       1.0411
     299       1.0260
     300       1.0604
     301       1.0771
     302       1.0232
     303       1.0303
     304       0.9312
     305       0.9815
     306       1.0799
     307       1.0469
     308       1.0474
     309       1.0223
     310       1.0450
     311       0.9391
     312       0.9873
     313       1.0799
     314       1.1180
     315       0.9906
     316       1.0737
     317       1.0551
     318       0.9884
     319       0.9791
     320       0.8759
     321       1.0175
     322       0.9942
     323       1.0545
     324       1.1227
     325       1.0342
     326       1.0795
     327       1.0495
     328       1.0545
     329       1.0509
     330       1.0148
     331       0.9857
     332       0.9846
     333       1.0892
     334       1.0247
     335       1.0354
     336       0.9192
     337       0.8833
     338       0.9659
     339       1.0423
     340       0.9981
     341       1.0871
     342       0.9579
     343       1.0657
     344       1.0404
     345       1.1051
     346       0.9646
     347       1.0384
     348       1.0639
     349       0.9321
     350       0.9242
     351       1.0137
     352       1.0219
     353       0.9569
     354       0.9549
     355       0.9254
     356       0.9089
     357       0.8905
     358       0.9151
     359       0.8405
     360       0.9899
     361       0.9422
     362       1.0116
     363       1.1099
     364       1.0005
     365       0.9358
     366       1.0548
     367       0.9952
     368       0.9734
     369       0.9291
     370       0.9531
     371       0.8488
     372       0.8480
     373       0.8914
     374       0.9430
     375       1.0098
     376       1.0584
     377       1.0793
     378       1.0258
     379       1.1159
     380       1.0335
     381       1.0398
     382       0.9953
     383       0.9700
     384       1.0410
     385       1.0121
     386       1.0789
     387       1.0953
     388       1.0190
     389       1.0609
     390       1.0564
     391       1.0626
     392       1.0783
     393       1.1292
     394       1.0941
     395       1.1549
     396       1.1040
     397       1.1533
     398       1.0921
     399       1.0510
     400       1.0022
     401       1.1270
     402       1.0393
     403       0.9796
     404       1.0775
     405       0.9751
     406       1.0175
     407       1.0480
     408       1.0400
     409       1.1646
     410       1.0862
     411       1.1734
     412       1.2788
     413       1.1582
     414       1.1018
     415       1.0741
     416       1.1169
     417       1.0160
     418       0.9930
     419       1.0883
     420       1.0347
     421       1.1161
     422       1.0377
     423       1.0974
     424       1.1040
     425       1.0815
     426       1.0201
     427       1.0082
     428       0.9934
     429       0.9535
     430       1.1547
     431       1.0845
     432       1.0868
     433       1.0353
     434       0.9792
     435       1.0674
     436       1.0797
     437       0.9962
     438       1.0800
     439       1.1239
     440       1.1584
     441       1.0455
     442       1.0612
     443       1.0389
     444       1.0404
     445       1.0894
     446       1.1059
     447       1.0930
     448       1.1285
     449       1.1360
     450       1.2435
     451       1.1702
     452       1.1160
     453       1.1331
     454       1.0759
     455       1.0676
     456       1.0278
     457       1.0784
     458       1.1561
     459       1.1433
     460       1.0808
     461       1.1257
     462       1.0754
     463       1.0840
     464       1.0811
     465       1.1069
     466       1.2050
     467       1.1357
     468       1.1961
     469       1.0996
     470       1.1532
     471       1.1360
     472       1.1038
     473       1.0954
     474       1.2112
     475       1.0888
     476       1.0974
     477       1.0977
     478       1.1079
     479       1.0733
     480       1.1101
     481       0.9853
     482       1.0760
     483       1.0492
     484       1.0464
     485       1.0265
     486       1.0897
     487       0.9759
     488       1.0311
     489       1.0122
     490       1.0574
     491       1.0816
     492       1.2376
     493       1.2849
     494       1.0514
     495       1.0571
     496       1.1907
     497       1.1166
     498       1.1331
     499       0.9799
     500       1.0891
     501       1.1051
     502       0.9882
     503       1.1123
     504       0.9813
     505       1.0451
     506       1.0706
     507       0.9350
     508       1.0151
     509       1.0499
     510       1.0631
     511       1.0597
     512       0.9529
     513       0.9584
     514       1.0074
     515       1.0428
     516       0.9757
     517       1.0806
     518       1.0440
     519       0.9471
     520       1.0624
     521       0.8864
     522       0.9179
     523       1.0221
     524       1.0208
     525       0.9707
     526       0.9054
     527       0.9251
     528       0.9867
     529       0.9697
     530       1.0592
     531       0.9820
     532       0.9114
     533       1.1103
     534       0.9718
     535       0.9463
     536       0.9921
     537       1.0202
     538       1.0390
     539       1.0040
     540       1.0192
     541       1.0402
     542       0.9882
     543       0.9532
     544       1.0375
     545       1.0163
     546       1.1107
     547       1.1132
     548       1.0063
     549       1.0385
     550       1.0247
     551       1.1635
     552       1.1626
     553       0.9940
     554       1.0451
     555       1.0014
     556       0.9427
     557       1.0045
     558       1.0782
     559       1.0287
     560       1.1509
     561       1.0698
     562       1.0586
     563       1.2125
     564       1.0822
     565       1.2243
     566       1.2195
     567       1.3931
     568       1.2758
     569       1.0016
     570       0.8884
     571       1.0600
     572       1.0859
     573       1.0090
     574       0.9854
     575       0.9994
     576       0.9107
     577       0.9103
     578       1.0341
     579       0.9313
     580       0.8769
     581       1.0017
     582       0.9598
     583       1.0461
     584       1.0022
     585       0.9163
     586       0.9261
     587       0.8700
     588       0.8188
     589       0.8176
     590       0.8269
     591       0.9419
     592       0.9261
     593       0.9098
     594       0.8873
     595       0.8718
     596       0.9779
     597       0.8804
     598       0.8553
     599       0.8373
     600       0.9527
     601       0.8784
     602       0.9094
     603       1.0037
     604       0.8891
     605       1.0064
     606       0.9369
     607       0.9628
     608       0.9659
     609       0.9738
     610       1.0060
     611       1.0264
     612       1.0403
     613       1.0165
     614       0.8570
     615       0.9102
     616       0.9895
     617       0.9360
     618       1.0052
     619       1.0638
     620       0.8944
     621       0.9732
     622       0.9771
     623       0.9919
     624       0.8807
     625       0.9078
     626       0.9608
     627       1.1296
     628       1.0143
     629       1.0358
     630       0.9788
     631       0.9036
     632       0.8432
     633       0.9999
     634       0.8877
     635       1.0011
     636       0.9695
     637       1.0157
     638       0.9007
     639       0.8445
     640       0.9688
     641       0.9460
     642       0.9640
     643       0.8551
     644       1.0853
     645       0.9937
     646       0.9419
     647       0.8812
     648       0.8358
     649       0.9788
     650       0.9699
     651       0.9920
     652       0.9452
     653       0.9055
     654       0.9396
     655       0.9085
     656       1.0003
     657       0.8898
     658       0.9963
     659       1.0226
     660       0.9222
     661       0.9156
     662       0.8611
     663       0.8268
     664       0.8630
     665       0.9727
     666       0.9215
     667       0.9193
     668       0.9476
     669       1.0606
     670       1.0627
     671       1.1208
     672       1.0287
     673       0.9826
     674       1.0709
     675       1.0599
     676       0.9632
     677       0.9689
     678       0.9393
     679       1.0429
     680       0.8631
     681       1.0315
     682       1.0427
     683       1.0148
     684       1.1049
     685       1.0140
     686       0.9842
     687       1.0392
     688       1.1540
     689       1.0496
     690       1.0192
     691       1.0277
     692       0.9985
     693       1.0567
     694       1.0215
     695       1.0316
     696       0.9904
     697       1.0461
     698       0.9083
     699       1.0641
     700       0.9171
     701       0.9952
     702       0.9088
     703       1.0037
     704       1.0396
     705       1.0917
     706       1.0350
     707       0.9681
     708       0.9624
     709       1.1189
     710       1.0723
     711       1.2539
     712       1.1891
     713       1.0439
     714       1.1550
     715       1.1201
     716       1.1863
     717       1.0818
     718       1.1041
     719       1.2309
     720       0.9877
     721       1.0805
     722       0.9694
     723       1.0839
     724       1.0921
     725       1.0643
     726       1.2121
     727       1.2357
     728       1.2690
     729       1.2026
     730       1.0352
     731       1.1547
     732       1.0647
     733       1.0371
     734       1.0510
     735       1.0559
     736       0.9408
     737       1.0614
     738       1.1235
     739       1.1399
     740       0.9977
     741       0.9570
     742       0.9869
     743       1.0853
     744       1.0751
     745       0.9968
     746       1.0360
     747       1.0260
     748       1.0059
     749       1.1072
     750       1.0118
     751       1.0264
     752       1.0949
     753       1.0647
     754       1.1056
     755       1.2703
     756       1.1935
     757       1.1511
     758       1.2131
     759       1.0387
     760       1.1826
     761       1.2347
     762       1.1370
     763       1.2290
     764       1.1998
     765       1.1652
     766       1.2071
     767       1.1854
     768       1.1234
     769       1.2891
     770       1.0746
     771       1.1349
     772       1.1786
     773       1.1905
     774       1.1886
     775       1.2706
     776       1.1685
     777       1.1567
     778       1.2685
     779       1.2383
     780       1.2984
     781       1.3760
     782       1.2942
     783       1.3158
     784       1.3676
     785       1.2990
     786       1.3082
     787       1.3154
     788       1.2006
     789       1.2231
     790       1.1415
     791       1.2004
     792       1.1912
     793       1.2131
     794       1.1812
     795       1.1572
     796       1.2864
     797       1.1520
     798       1.1326
     799       1.0624
     800       1.0720
     801       1.0875
     802       1.1533
     803       1.1761
     804       1.0784
     805       1.1633
     806       1.0905
     807       1.0878
     808       1.1777
     809       1.1679
     810       1.0757
     811       1.0793
     812       1.1152
     813       1.0694
     814       1.0030
     815       1.1027
     816       1.0828
     817       1.0752
     818       1.0438
     819       1.0942
     820       1.0795
     821       1.0514
     822       1.1032
     823       1.0335
     824       1.0217
     825       1.0530
     826       1.0717
     827       1.0131
     828       1.1698
     829       1.0901
     830       1.0779
     831       1.1717
     832       1.1061
     833       1.0178
     834       1.1624
     835       1.1734
     836       1.1547
     837       1.2263
     838       1.1673
     839       1.1854
     840       1.1203
     841       1.1533
     842       1.0516
     843       1.1623
     844       1.0558
     845       1.1092
     846       1.0854
     847       1.1060
     848       1.1524
     849       1.0777
     850       1.0404
     851       1.2494
     852       1.0466
     853       1.0937
     854       1.0673
     855       1.1039
     856       1.1099
     857       1.0778
     858       1.0383
     859       1.0621
     860       1.0026
     861       1.0106
     862       1.1910
     863       1.0766
     864       1.0045
     865       1.0282
     866       1.0966
     867       1.0861
     868       1.0902
     869       1.1219
     870       1.1712
     871       1.1735
     872       1.1713
     873       1.0519
     874       1.1278
     875       1.1460
     876       1.0877
     877       1.0407
     878       1.0782
     879       1.0266
     880       1.0353
     881       0.9345
     882       0.9750
     883       0.9538
     884       0.9773
     885       0.9694
     886       0.9494
     887       0.9788
     888       1.0220
     889       1.0111
     890       1.0944
     891       1.1386
     892       1.1220
     893       1.1725
     894       1.0690
     895       1.1830
     896       1.1453
     897       1.1232
     898       1.0447
     899       1.0587
     900       1.0518
     901       1.1791
     902       1.1172
     903       1.0909
     904       1.1441
     905       1.1136
     906       1.2631
     907       1.2327
     908       1.0599
     909       1.1731
     910       1.1851
     911       1.0219
     912       1.2279
     913       1.1967
     914       1.2467
     915       1.3182
     916       1.2103
     917       1.2925
     918       1.1437
     919       1.1478
     920       1.2004
     921       1.2174
     922       1.2704
     923       1.2113
     924       1.3715
     925       1.3283
     926       1.3295
     927       1.3111
     928       1.2509
     929       1.2032
     930       1.2011
     931       1.1465
     932       1.2411
     933       1.3488
     934       1.2434
     935       1.3808
     936       1.2199
     937       1.1209
     938       1.1164
     939       1.1607
     940       1.0660
     941       1.1170
     942       1.4423
     943       1.3540
     944       1.3752
     945       1.2849
     946       1.3899
     947       1.3844
     948       1.4027
     949       1.3918
     950       1.2811
     951       1.4051
     952       1.3787
     953       1.3038
     954       1.5464
     955       1.5452
     956       1.4562
     957       1.6192
     958       1.7039
     959       1.4244
     960       1.5284
     961       1.5423
     962       1.3781
     963       1.2814
     964       1.3957
     965       1.3648
     966       1.3126
     967       1.3217
     968       1.4497
     969       1.3123
     970       1.3656
     971       1.3929
     972       1.3355
     973       1.2676
     974       1.3779
     975       1.3241
     976       1.3534
     977       1.1832
     978       1.3834
     979       1.3630
     980       1.4068
     981       1.3845
     982       1.3640
     983       1.2682
     984       1.3626
     985       1.3005
     986       1.3434
     987       1.5847
     988       1.6770
     989       1.8564
     990       2.0073
     991       1.8681
     992       1.4500
     993       1.3336
     994       1.6028
     995       1.3594
     996       1.5814
     997       1.5105
     998       1.5127
     999       1.5895
    1000       1.4051
    1001       1.2312
    1002       1.2923
    1003       1.2601
    1004       1.2964
    1005       1.3521
    1006       1.4750
    1007       1.6809
    1008       1.5464
    1009       1.6817
    1010       1.7026
    1011       1.7962
    1012       1.7030
    1013       1.5965
    1014       1.5528
    1015       1.5848
    1016       1.5904
    1017       1.4329
    1018       1.3687
    1019       1.3715
    1020       1.4063
    1021       1.4279
    1022       1.2399
    1023       1.2322
    1024       1.2320
    1025       1.3005
    1026       1.2733
    1027       1.4050
    1028       1.4366
    1029       1.3862
    1030       1.3729
    1031       1.2421
    1032       1.4664
    1033       1.6736
    1034       1.5257
    1035       1.5680
    1036       1.2768
    1037       1.1874
    1038       1.0319
    1039       1.1985
    1040       1.0804
    1041       1.0606
    1042       1.2076
    1043       1.1268
    1044       1.2729
    1045       1.0928
    1046       1.1090
    1047       1.0750
    1048       1.0659
    1049       1.1466
    1050       1.0729
    1051       1.1691
    1052       1.1171
    1053       1.0537
    1054       1.0817
    1055       1.1514
    1056       1.2071
    1057       1.0996
    1058       1.5064
    1059       1.4839
    1060       1.4941
    1061       1.7555
    1062       1.5057
    1063       1.4255
    1064       1.3779
    1065       1.3484
    1066       1.3838
    1067       1.4576
    1068       1.3117
    1069       1.2724
    1070       1.2433
    1071       1.2775
    1072       1.3152
    1073       1.3413
    1074       1.2255
    1075       1.3036
    1076       1.3012
    1077       1.3061
    1078       1.1617
    1079       1.2275
    1080       1.2122
    1081       1.1680
    1082       1.2529
    1083       1.0266
    1084       1.1015
    1085       1.2477
    1086       1.1514
    1087       1.2379
    1088       1.2647
    1089       1.2712
    1090       1.3055
    1091       1.2862
    1092       1.2701
    1093       1.2000
    1094       1.1234
    1095       1.2203
    1096       1.3071
    1097       1.3203
    1098       1.3279
    1099       1.4181
    1100       1.2746
    1101       1.3087
    1102       1.6494
    1103       1.6256
    1104       1.5837
    1105       1.4344
    1106       1.6228
    1107       1.7325
    1108       1.7586
    1109       1.9584
    1110       1.6435
    1111       1.7921
    1112       1.7986
    1113       1.5955
    1114       1.6954
    1115       1.6140
    1116       1.6154
    1117       1.5898
    1118       1.6392
    1119       1.5428
    1120       1.6114
    1121       1.5810
    1122       1.5501
    1123       1.5815
    1124       1.4756
    1125       1.4751
    1126       1.5208
    1127       1.6309
    1128       1.3080
    1129       1.4352
    1130       1.3854
    1131       1.4708
    1132       1.6307
    1133       1.4544
    1134       1.2993
    1135       1.4120
    1136       1.4529
    1137       1.4969
    1138       1.5654
    1139       1.3485
    1140       1.3377
    1141       1.4679
    1142       1.5824
    1143       1.4103
    1144       1.2772
    1145       1.2560
    1146       1.2466
    1147       1.3378
    1148       1.2649
    1149       1.4072
    1150       1.5193
    1151       1.5282
    1152       1.6939
    1153       1.4950
    1154       1.7412
    1155       1.6309
    1156       1.4483
    1157       1.3891
    1158       1.5789
    1159       1.5647
    1160       1.5669
    1161       1.8322
    1162       1.7705
    1163       1.7777
    1164       1.7562
    1165       1.6959
    1166       1.9186
    1167       1.9047
    1168       2.1998
    1169       1.7689
    1170       1.7661
    1171       1.7383
    1172       1.8712
    1173       1.8512
    1174       1.9155
    1175       1.8163
    1176       1.9401
    1177       1.7290
    1178       1.6453
    1179       1.7559
    1180       1.6601
    1181       1.8765
    1182       1.6596
    1183       1.9017
    1184       1.9404
    1185       1.9436
    1186       1.7166
    1187       2.0062
    1188       1.8289
    1189       1.6102
    1190       1.4002
    1191       1.2572
    1192       1.2849
    1193       1.2696
    1194       1.3031
    1195       1.3100
    1196       1.3628
    1197       1.5181
    1198       1.6736
    1199       1.4265
    1200       1.4211
    1201       1.4991
    1202       1.7084
    1203       1.6815
    1204       1.4188
    1205       1.5792
    1206       1.7754
    1207       1.6885
    1208       1.8631
    1209       1.4567
    1210       1.2690
    1211       1.2366
    1212       1.2896
    1213       1.2574
    1214       1.4639
    1215       1.5656
    1216       1.4784
    1217       1.4389
    1218       1.4340
    1219       1.5375
    1220       1.5772
    1221       1.4482
    1222       1.3107
    1223       1.3750
    1224       1.3382
    1225       1.3099
    1226       1.2674
    1227       1.1991
    1228       1.2168
    1229       1.2388
    1230       1.3680
    1231       1.2250
    1232       1.6247
    1233       1.6955
    1234       1.6738
    1235       1.3275
    1236       1.3515
    1237       1.1391
    1238       1.1745
    1239       1.1829
    1240       1.1594
    1241       1.3336
    1242       1.4120
    1243       1.4270
    1244       1.5320
    1245       1.3358
    1246       1.3033
    1247       1.3192
    1248       1.4071
    1249       1.5505
    1250       1.5398
    1251       1.5395
    1252       1.6203
    1253       1.8290
    1254       1.8558
    1255       1.9751
    1256       1.9614
    1257       1.8776
    1258       2.0244
    1259       1.9220
    1260       1.9914
    1261       2.0100
    1262       2.1471
    1263       1.9962
    1264       2.0078
    1265       1.9231
    1266       2.1087
    1267       1.9920
    1268       1.8337
    1269       1.8778
    1270       1.8093
    1271       1.8377
    1272       1.9094
    1273       1.8588
    1274       1.8166
    1275       1.8292
    1276       1.7821
    1277       1.3806
    1278       1.3884
    1279       1.3116
    1280       1.2892
    1281       1.3925
    1282       1.3709
    1283       1.5327
    1284       1.6544
    1285       1.5491
    1286       1.5648
    1287       1.5039
    1288       1.3014
    1289       1.1202
    1290       1.3496
    1291       1.2704
    1292       1.1851
    1293       1.1711
    1294       1.4068
    1295       1.2795
    1296       1.4541
    1297       1.5002
    1298       1.3240
    1299       1.5517
    1300       1.4390
    1301       1.3783
    1302       1.4826
    1303       1.6470
    1304       1.4473
    1305       1.1344
    1306       1.3051
    1307       1.3122
    1308       1.3149
    1309       1.1329
    1310       1.0785
    1311       1.2877
    1312       1.2829
    1313       1.2863
    1314       1.3088
    1315       1.3278
    1316       1.1456
    1317       1.2839
    1318       1.3341
    1319       1.3150
    1320       1.2851
    1321       1.1768
    1322       1.3747
    1323       1.3780
    1324       1.3352
    1325       1.2655
    1326       1.3896
    1327       1.3305
    1328       1.3123
    1329       1.3400
    1330       1.2585
    1331       1.0948
    1332       1.0581
    1333       1.1088
    1334       1.1775
    1335       1.3303
    1336       1.3877
    1337       1.2179
    1338       1.1073
    1339       1.2049
    1340       1.5513
    1341       1.5528
    1342       1.4996
    1343       1.4142
    1344       1.7518
    1345       1.5984
    1346       1.4143
    1347       1.3491
    1348       1.2515
    1349       1.2407
    1350       1.1617
    1351       1.2112
    1352       1.2600
    1353       1.2614
    1354       1.2983
    1355       1.2909
    1356       1.4074
    1357       1.4155
    1358       1.4833
    1359       1.2438
    1360       1.2176
    1361       1.2900
    1362       1.3411
    1363       1.2486
    1364       1.3227
    1365       1.3587
    1366       1.3962
    1367       1.3710
    1368       1.3114
    1369       1.2083
    1370       1.1874
    1371       1.2274
    1372       1.1823
    1373       1.4155
    1374       1.4277
    1375       1.2572
    1376       1.1157
    1377       1.1452
    1378       1.2346
    1379       1.3118
    1380       1.2951
    1381       1.2177
    1382       1.2423
    1383       1.4502
    1384       1.2783
    1385       1.2997
    1386       1.2609
    1387       1.1953
    1388       1.2262
    1389       1.1940
    1390       1.1557
    1391       1.2307
    1392       1.2188
    1393       1.2416
    1394       1.2089
    1395       1.1751
    1396       1.1985
    1397       1.0738
    1398       1.0967
    1399       1.1482
    1400       1.0714
    1401       1.0913
    1402       1.0821
    1403       1.0412
    1404       1.1438
    1405       0.9936
    1406       1.1110
    1407       1.0836
    1408       1.0949
    1409       1.0330
    1410       1.0045
    1411       0.9970
    1412       1.0905
    1413       1.0170
    1414       0.9868
    1415       1.0005
    1416       1.0808
    1417       1.0304
    1418       0.9840
    1419       0.9970
    1420       1.0961
    1421       1.2020
    1422       1.0310
    1423       1.0444
    1424       1.0296
    1425       1.1150
    1426       1.0772
    1427       1.0673
    1428       1.1466
    1429       1.2037
    1430       1.1472
    1431       1.1381
    1432       1.2496
    1433       1.3867
    1434       1.2887
    1435       1.4403
    1436       1.4167
    1437       1.3726
    1438       1.3961
    1439       1.1575
    1440       1.2589
    1441       1.1470
    1442       1.0908
    1443       1.2395
    1444       1.4909
    1445       1.5733
    1446       1.4761
    1447       1.3872
    1448       1.4622
    1449       1.6088
    1450       1.5481
    1451       1.6447
    1452       1.5269
    1453       1.3886
    1454       1.3193
    1455       1.4950
    1456       1.3199
    1457       1.2930
    1458       1.1561
    1459       1.1975
    1460       1.1437
    1461       1.1735
    1462       1.3216
    1463       1.2729
    1464       1.2956
    1465       1.3555
    1466       1.4898
    1467       1.4001
    1468       1.4122
    1469       1.4769
    1470       1.5045
    1471       1.5523
    1472       1.6030
    1473       1.5729
    1474       1.6063
    1475       1.7611
    1476       1.8840
    1477       1.6333
    1478       1.9899
    1479       1.7863
    1480       1.7447
    1481       1.6230
    1482       1.5172
    1483       1.6892
    1484       1.5593
    1485       1.5218
    1486       1.5543
    1487       1.3448
    1488       1.4827
    1489       1.5206
    1490       1.2514
    1491       1.2502
    1492       1.2371
    1493       1.2361
    1494       1.1823
    1495       1.2118
    1496       1.1677
    1497       1.0914
    1498       1.2047
    1499       1.2325
    1500       1.4270
    1501       1.2172
    1502       1.3334
    1503       1.3622
    1504       1.4971
    1505       1.4889
    1506       1.4363
    1507       1.3849
    1508       1.3959
    1509       1.6512
    1510       1.5842
    1511       1.7426
    1512       1.6325
    1513       1.6151
    1514       1.5325
    1515       1.5119
    1516       1.7826
    1517       1.7526
    1518       1.7932
    1519       1.7695
    1520       1.7459
    1521       2.1412
    1522       1.8129
    1523       1.8940
    1524       1.9649
    1525       2.0433
    1526       2.0398
    1527       2.0175
    1528       2.0720
    1529       2.0227
    1530       2.1878
    1531       2.0663
    1532       2.0266
    1533       1.7565
    1534       1.6413
    1535       1.8025
    1536       1.9568
    1537       1.9377
    1538       1.5813
    1539       1.3297
    1540       1.3383
    1541       1.2811
    1542       1.2456
    1543       1.1974
    1544       1.3554
    1545       1.4483
    1546       1.4976
    1547       1.3487
    1548       1.3860
    1549       1.3798
    1550       1.4651
    1551       1.4211
    1552       1.5275
    1553       1.3554
    1554       1.3539
    1555       1.6462
    1556       1.5990
    1557       1.7475
    1558       1.4761
    1559       1.3617
    1560       1.3627
    1561       1.4560
    1562       1.5680
    1563       1.4592
    1564       1.3436
    1565       1.3392
    1566       1.3610
    1567       1.4508
    1568       1.4752
    1569       1.5093
    1570       1.5217
    1571       1.6402
    1572       1.6404
    1573       1.7070
    1574       1.5245
    1575       1.6528
    1576       1.6271
    1577       1.6864
    1578       1.6301
    1579       1.5484
    1580       1.6252
    1581       1.7003
    1582       1.5226
    1583       1.6416
    1584       1.5751
    1585       1.7704
    1586       1.9004
    1587       1.7268
    1588       1.7511
    1589       1.8340
    1590       1.9900
    1591       1.6220
    1592       1.7371
    1593       1.7291
    1594       1.8886
    1595       1.7192
    1596       1.8440
    1597       1.7797
    1598       2.0174
    1599       1.7119
    1600       1.8450
    1601       1.8487
    1602       2.0142
    1603       2.0444
    1604       2.0734
    1605       2.1528
    1606       2.0270
    1607       2.1986
    1608       1.9919
    1609       2.0024
    1610       2.0003
    1611       2.1050
    1612       2.1464
    1613       2.1343
    1614       2.3122
    1615       2.4450
    1616       2.5826
    1617       2.5784
    1618       2.5193
    1619       2.2731
    1620       2.0532
    1621       2.1043
    1622       1.9156
    1623       2.0699
    1624       1.8812
    1625       1.7597
    1626       1.6815
    1627       1.5556
    1628       1.6737
    1629       1.8227
    1630       1.8539
    1631       1.8902
    1632       1.7909
    1633       1.8854
    1634       1.8702
    1635       1.7520
    1636       1.8737
    1637       2.0649
    1638       1.8833
    1639       1.8881
    1640       1.8685
    1641       1.7946
    1642       1.7049
    1643       1.7399
    1644       1.6185
    1645       1.7537
    1646       1.9100
    1647       1.4907
    1648       1.3329
    1649       1.5916
    1650       1.9659
    1651       1.8353
    1652       1.5328
    1653       1.7581
    1654       1.7596
    1655       1.5947
    1656       1.5286
    1657       1.7826
    1658       1.7103
    1659       1.8350
    1660       1.8460
    1661       1.6627
    1662       1.7659
    1663       2.0554
    1664       1.8691
    1665       1.9637
    1666       1.9567
    1667       2.1146
    1668       2.0911
    1669       2.1222
    1670       2.1963
    1671       2.2310
    1672       2.1983
    1673       2.0690
    1674       2.2584
    1675       2.2771
    1676       2.0320
    1677       2.2114
    1678       2.0615
    1679       1.8108
    1680       1.7081
    1681       1.8544
    1682       1.6952
    1683       1.7120
    1684       1.7952
    1685       1.7398
    1686       1.6610
    1687       1.6531
    1688       1.9390
    1689       1.9320
    1690       1.7447
    1691       1.8275
    1692       1.8961
    1693       1.9221
    1694       1.6742
    1695       2.1562
    1696       2.2052
    1697       2.0041
    1698       2.0098
    1699       1.8127
    1700       1.9159
    1701       1.9137
    1702       1.7048
    1703       1.7782
    1704       2.1340
    1705       2.0598
    1706       2.1036
    1707       1.9582
    1708       2.0323
    1709       1.9122
    1710       1.9692
    1711       2.0129
    1712       2.0935
    1713       1.9378
    1714       1.8523
    1715       1.7640
    1716       1.7329
    1717       1.8158
    1718       1.8183
    1719       1.9599
    1720       1.9022
    1721       2.1224
    1722       1.8943
    1723       1.9524
    1724       2.1156
    1725       2.1821
    1726       2.1492
    1727       2.3045
    1728       2.1446
    1729       2.2419
    1730       2.1255
    1731       2.0628
    1732       1.8713
    1733       1.9219
    1734       1.8417
    1735       1.8359
    1736       1.7668
    1737       1.5829
    1738       1.7002
    1739       1.6868
    1740       1.7238
    1741       1.5844
    1742       1.6671
    1743       1.5524
    1744       1.4613
    1745       1.5132
    1746       1.3600
    1747       1.4420
    1748       1.2990
    1749       1.3167
    1750       1.2589
    1751       1.3041
    1752       1.2315
    1753       1.2298
    1754       1.3973
    1755       1.2397
    1756       1.3100
    1757       1.1698
    1758       1.2703
    1759       1.2351
    1760       1.1829
    1761       1.2772
    1762       1.3721
    1763       1.3589
    1764       1.2639
    1765       1.3393
    1766       1.2868
    1767       1.2479
    1768       1.1910
    1769       1.2814
    1770       1.3837
    1771       1.4388
    1772       1.3975
    1773       1.4064
    1774       1.3523
    1775       1.4104
    1776       1.4136
    1777       1.3932
    1778       1.1976
    1779       1.3477
    1780       1.2559
    1781       1.3825
    1782       1.2517
    1783       1.2502
    1784       1.3466
    1785       1.2084
    1786       1.2963
    1787       1.3212
    1788       1.2798
    1789       1.2838
    1790       1.2272
    1791       1.2919
    1792       1.1734
    1793       1.3555
    1794       1.2875
    1795       1.3473
    1796       1.4915
    1797       1.3469
    1798       1.4639
    1799       1.3821
    1800       1.3081
    1801       1.2194
    1802       1.3164
    1803       1.3622
    1804       1.3141
    1805       1.2556
    1806       1.2912
    1807       1.2370
    1808       1.2464
    1809       1.2616
    1810       1.3481
    1811       1.4930
    1812       1.4109
    1813       1.3912
    1814       1.4056
    1815       1.4516
    1816       1.5306
    1817       1.6833
    1818       1.6242
    1819       1.6101
    1820       1.5709
    1821       1.4563
    1822       1.6399
    1823       1.6217
    1824       1.7953
    1825       2.0039
    1826       1.9909
    1827       2.2460
    1828       2.0257
    1829       2.1073
    1830       2.2776
    1831       2.2987
    1832       2.3608
    1833       2.2022
    1834       2.1190
    1835       2.0773
    1836       1.9800
    1837       1.9506
    1838       1.8576
    1839       1.8681
    1840       1.8698
    1841       1.9037
    1842       1.9390
    1843       1.6011
    1844       1.6198
    1845       1.6713
    1846       1.7893
    1847       1.7449
    1848       1.8735
    1849       1.6993
    1850       1.7959
    1851       1.7269
    1852       2.0371
    1853       2.2551
    1854       1.9969
    1855       2.1780
    1856       2.3196
    1857       2.0561
    1858       2.1797
    1859       2.1923
    1860       2.1768
    1861       2.3143
    1862       2.3334
    1863       2.4558
    1864       2.3857
    1865       2.4829
    1866       2.2962
    1867       2.4082
    1868       2.5355
    1869       2.4935
    1870       2.6890
    1871       2.7085
    1872       2.4458
    1873       2.4290
    1874       2.5754
    1875       2.5637
    1876       2.3067
    1877       2.4011
    1878       2.4108
    1879       2.5242
    1880       2.1877
    1881       2.3403
    1882       2.1916
    1883       2.2622
    1884       2.3594
    1885       2.2320
    1886       2.0918
    1887       2.0144
    1888       2.0908
    1889       2.0897
    1890       2.1164
    1891       2.0224
    1892       2.0892
    1893       1.9621
    1894       1.9727
    1895       1.8295
    1896       2.0173
    1897       2.1130
    1898       1.8416
    1899       1.6752
    1900       1.6121
    1901       1.4960
    1902       1.6923
    1903       1.6918
    1904       1.6600
    1905       1.6055
    1906       1.8218
    1907       1.6798
    1908       1.8288
    1909       1.7170
    1910       1.7262
    1911       1.7889
    1912       1.8277
    1913       1.8827
    1914       1.7565
    1915       1.8972
    1916       1.6783
    1917       1.6847
    1918       1.6214
    1919       1.5710
    1920       1.6558
    1921       1.7090
    1922       1.6183
    1923       1.5876
    1924       1.6232
    1925       1.4890
    1926       1.4901
    1927       1.4668
    1928       1.4520
    1929       1.3405
    1930       1.3831
    1931       1.4461
    1932       1.3825
    1933       1.4626
    1934       1.4578
    1935       1.5107
    1936       1.5650
    1937       1.6116
    1938       1.8284
    1939       1.7856
    1940       1.7039
    1941       1.6325
    1942       1.7475
    1943       1.6164
    1944       1.6885
    1945       1.6892
    1946       1.6576
    1947       1.6794
    1948       1.7336
    1949       1.5981
    1950       1.6905
    1951       1.6396
    1952       1.5690
    1953       1.4800
    1954       1.3133
    1955       1.3781
    1956       1.3906
    1957       1.5450
    1958       1.7332
    1959       1.8864
    1960       1.9131
    1961       1.7512
    1962       1.6554
    1963       1.7210
    1964       1.7475
    1965       1.6614
    1966       1.6763
    1967       1.5760
    1968       1.6184
    1969       1.5342
    1970       1.6492
    1971       1.7152
    1972       1.4806
    1973       1.4713
    1974       1.3908
    1975       1.5541
    1976       1.6121
    1977       1.6287
    1978       1.4705
    1979       1.3146
    1980       1.4542
    1981       1.5473
    1982       1.7333
    1983       1.5290
    1984       1.4153
    1985       1.3646
    1986       1.3897
    1987       1.4559
    1988       1.5527
    1989       1.5248
    1990       1.4432
    1991       1.3593
    1992       1.4199
    1993       1.2823
    1994       1.4198
    1995       1.4128
    1996       1.6089
    1997       1.4467
    1998       1.5272
    1999       1.4525
    2000       1.6047
