# Supplementary material for: FNR-like unit interacts with C-terminal related residues trigger nNOS reductase domain conformational flexibility change
Source: Front Neurosci. 2026 Feb 11;20:1751011. doi: 10.3389/fnins.2026.1751011 (PMC12932508; doi:10.3389/fnins.2026.1751011)
Supplement: Supplementary file 3 [file Data_Sheet_3.zip › Model_2/10opc-nap-rmsd.dat]

#Frame     RMSD_00004
       1       0.0000
       2       0.8288
       3       0.8091
       4       0.6469
       5       0.8568
       6       0.7893
       7       0.7776
       8       0.7667
       9       0.6718
      10       0.7139
      11       0.8125
      12       0.9000
      13       0.7885
      14       0.9500
      15       0.8463
      16       0.8121
      17       0.7517
      18       0.9501
      19       0.8584
      20       0.8023
      21       0.6848
      22       1.0150
      23       0.9214
      24       0.7228
      25       1.0730
      26       0.8766
      27       0.7957
      28       0.7980
      29       0.8220
      30       0.7704
      31       0.5654
      32       0.9192
      33       1.1111
      34       0.9473
      35       0.6923
      36       0.7135
      37       0.8978
      38       1.1346
      39       0.9198
      40       0.9198
      41       1.0478
      42       0.8309
      43       0.9531
      44       0.8931
      45       1.0952
      46       0.6417
      47       0.8188
      48       0.6941
      49       0.7809
      50       0.7160
      51       0.8128
      52       0.8738
      53       0.7612
      54       1.0110
      55       0.9646
      56       0.8776
      57       0.8766
      58       1.1323
      59       1.0940
      60       1.0739
      61       1.0541
      62       1.1919
      63       0.8488
      64       1.1522
      65       0.9243
      66       0.7513
      67       1.0457
      68       1.0113
      69       0.9951
      70       1.1183
      71       1.0572
      72       0.9927
      73       0.8833
      74       0.7888
      75       0.6587
      76       0.6516
      77       0.7624
      78       0.8482
      79       0.5943
      80       0.5440
      81       0.7364
      82       0.7769
      83       0.6624
      84       0.8009
      85       0.9047
      86       0.7235
      87       1.0331
      88       1.1361
      89       0.8048
      90       1.0515
      91       0.9894
      92       1.0496
      93       0.9743
      94       0.9622
      95       0.7189
      96       0.8363
      97       0.8196
      98       1.0152
      99       0.9812
     100       0.9797
     101       0.8555
     102       0.8302
     103       1.0096
     104       0.8688
     105       1.0718
     106       1.0123
     107       1.0454
     108       0.8458
     109       0.8312
     110       1.0676
     111       0.8452
     112       0.8463
     113       0.6697
     114       0.9538
     115       0.7958
     116       1.0202
     117       1.0456
     118       0.7325
     119       0.8341
     120       0.8945
     121       0.9717
     122       0.7602
     123       0.9489
     124       0.7706
     125       0.8315
     126       0.6924
     127       1.4128
     128       1.1342
     129       1.2790
     130       1.1892
     131       1.1817
     132       1.0836
     133       1.3761
     134       1.1095
     135       1.0527
     136       1.1613
     137       1.3656
     138       1.2053
     139       1.1465
     140       1.1027
     141       1.2924
     142       1.2336
     143       1.2549
     144       1.4300
     145       1.0773
     146       1.0771
     147       1.5438
     148       1.7482
     149       2.0025
     150       1.7645
     151       1.9280
     152       1.3012
     153       1.2801
     154       1.3652
     155       1.0789
     156       1.2004
     157       1.1244
     158       0.9674
     159       1.2576
     160       0.9962
     161       1.2077
     162       1.0843
     163       1.4486
     164       1.3337
     165       1.2469
     166       1.1263
     167       1.1227
     168       1.4724
     169       1.2770
     170       1.0175
     171       1.2847
     172       1.5343
     173       1.7165
     174       1.1083
     175       1.1566
     176       1.1702
     177       1.2220
     178       1.1821
     179       0.9433
     180       1.0336
     181       0.9187
     182       0.9484
     183       0.9969
     184       0.9116
     185       1.0655
     186       1.3294
     187       1.2334
     188       0.5969
     189       0.7948
     190       0.9476
     191       1.0000
     192       0.8268
     193       0.5991
     194       1.2318
     195       0.9405
     196       0.9375
     197       0.9096
     198       1.1295
     199       0.7753
     200       0.7944
     201       0.6322
     202       0.6077
     203       0.6694
     204       1.3217
     205       0.9767
     206       0.8032
     207       0.9519
     208       0.6702
     209       1.0101
     210       1.3510
     211       1.1377
     212       0.7101
     213       0.9398
     214       1.3079
     215       1.2310
     216       1.0601
     217       0.6626
     218       1.1287
     219       0.8666
     220       0.7831
     221       0.9711
     222       1.3320
     223       1.1248
     224       1.1560
     225       1.1370
     226       1.0389
     227       0.8307
     228       1.2538
     229       0.8173
     230       1.0207
     231       0.9726
     232       1.0118
     233       1.2189
     234       0.8880
     235       1.2336
     236       1.1787
     237       1.0635
     238       1.0450
     239       0.9927
     240       1.1400
     241       1.1179
     242       0.8795
     243       0.7686
     244       0.9878
     245       0.7429
     246       0.9453
     247       0.9354
     248       0.8885
     249       0.9975
     250       1.1041
     251       1.0369
     252       0.7758
     253       1.0721
     254       0.7919
     255       0.8947
     256       0.9020
     257       1.1121
     258       0.7095
     259       0.7976
     260       1.0777
     261       0.7686
     262       0.7404
     263       0.8585
     264       1.0517
     265       0.9229
     266       1.5273
     267       0.9789
     268       1.1886
     269       0.9590
     270       1.0559
     271       0.7295
     272       0.8710
     273       0.9901
     274       0.7891
     275       0.9482
     276       0.8516
     277       1.0178
     278       1.1498
     279       1.1441
     280       0.8413
     281       0.8880
     282       1.2010
     283       0.7751
     284       1.0106
     285       0.7638
     286       1.0694
     287       0.8395
     288       0.9444
     289       0.9765
     290       0.7926
     291       0.8420
     292       0.7545
     293       0.8192
     294       0.9370
     295       1.0396
     296       1.0868
     297       1.5563
     298       1.1525
     299       1.0012
     300       1.1420
     301       1.4350
     302       0.8778
     303       1.2732
     304       1.1122
     305       1.0480
     306       1.1344
     307       1.3702
     308       1.1015
     309       1.5351
     310       0.9804
     311       0.9329
     312       0.9214
     313       1.3473
     314       1.2849
     315       1.2730
     316       1.3796
     317       1.4350
     318       1.5536
     319       1.3779
     320       1.1108
     321       0.9687
     322       0.8492
     323       1.1120
     324       1.3667
     325       1.1624
     326       1.0860
     327       1.2172
     328       0.9186
     329       1.3923
     330       1.3908
     331       1.2588
     332       1.2053
     333       1.0816
     334       1.0710
     335       1.3487
     336       1.2247
     337       0.9228
     338       0.9347
     339       1.1888
     340       0.7603
     341       1.2677
     342       1.2370
     343       1.3002
     344       1.1733
     345       0.9700
     346       0.9896
     347       1.2234
     348       1.1031
     349       1.1967
     350       1.2718
     351       1.4694
     352       1.1470
     353       1.1403
     354       1.4853
     355       1.4400
     356       1.3133
     357       1.4501
     358       1.4807
     359       1.5010
     360       1.1493
     361       1.5091
     362       1.3872
     363       1.3974
     364       1.3716
     365       1.2710
     366       1.2413
     367       1.2518
     368       1.0924
     369       0.9379
     370       1.2554
     371       1.1230
     372       1.3298
     373       1.1359
     374       1.2244
     375       1.2384
     376       1.2498
     377       1.0605
     378       1.3387
     379       1.1351
     380       1.2343
     381       1.2199
     382       1.2501
     383       1.4708
     384       1.4233
     385       1.5805
     386       1.3025
     387       1.1742
     388       1.5125
     389       1.2122
     390       1.1618
     391       1.0157
     392       1.5617
     393       1.2911
     394       1.4223
     395       1.4553
     396       1.3552
     397       1.3451
     398       1.6391
     399       1.6796
     400       1.2605
     401       1.4560
     402       1.4328
     403       1.3940
     404       1.2705
     405       1.1539
     406       1.1165
     407       1.1015
     408       1.3009
     409       1.1714
     410       0.9938
     411       1.2948
     412       1.2615
     413       1.3130
     414       1.3998
     415       1.3266
     416       1.5256
     417       1.2315
     418       1.2922
     419       1.3982
     420       1.5566
     421       1.5942
     422       1.1796
     423       1.3486
     424       1.2045
     425       1.3691
     426       1.1377
     427       1.3587
     428       1.2500
     429       1.1042
     430       1.4278
     431       1.2465
     432       1.4560
     433       1.4248
     434       1.1570
     435       1.2171
     436       1.2809
     437       1.3543
     438       1.5475
     439       1.3883
     440       1.3236
     441       1.0044
     442       1.3227
     443       1.3682
     444       1.0780
     445       1.1028
     446       1.1742
     447       1.2985
     448       1.2695
     449       1.2937
     450       1.3771
     451       1.5353
     452       1.2287
     453       1.2303
     454       1.3859
     455       1.5847
     456       1.2214
     457       1.3455
     458       1.3942
     459       1.3661
     460       1.3384
     461       1.1783
     462       1.2704
     463       1.4487
     464       1.3179
     465       1.3340
     466       1.5265
     467       1.3396
     468       1.2772
     469       1.4519
     470       1.3551
     471       1.6840
     472       1.8852
     473       1.6962
     474       1.2692
     475       1.5411
     476       1.2435
     477       1.7722
     478       1.5100
     479       1.7520
     480       1.6241
     481       1.6922
     482       1.4204
     483       1.7574
     484       1.7715
     485       1.8352
     486       1.8657
     487       1.8489
     488       1.6398
     489       1.7573
     490       1.8172
     491       1.8375
     492       1.7742
     493       2.0804
     494       1.6564
     495       1.6948
     496       1.9213
     497       2.0949
     498       1.7504
     499       1.8959
     500       1.9236
     501       1.7686
     502       1.7176
     503       1.7080
     504       2.0858
     505       1.8539
     506       1.8678
     507       1.9698
     508       2.0401
     509       1.8082
     510       1.7709
     511       2.0022
     512       2.1323
     513       1.7083
     514       1.9176
     515       1.6569
     516       1.7310
     517       1.8852
     518       1.9459
     519       2.1377
     520       1.8107
     521       1.8268
     522       1.8462
     523       1.8294
     524       1.8263
     525       1.6668
     526       1.7963
     527       1.8864
     528       1.6884
     529       1.8134
     530       1.8480
     531       1.8759
     532       1.8507
     533       1.5728
     534       1.7931
     535       1.8305
     536       1.8703
     537       1.9874
     538       2.1162
     539       1.7540
     540       1.9715
     541       1.7828
     542       1.7995
     543       1.6179
     544       1.9591
     545       1.8364
     546       1.9745
     547       1.8999
     548       1.8174
     549       1.8636
     550       2.0788
     551       2.0678
     552       2.1232
     553       1.9967
     554       2.1136
     555       1.8188
     556       2.2289
     557       1.9162
     558       1.7981
     559       1.7286
     560       2.0844
     561       1.9495
     562       1.9403
     563       2.0121
     564       1.9742
     565       2.0601
     566       2.0106
     567       2.0850
     568       2.0055
     569       1.8449
     570       1.7113
     571       1.8306
     572       1.8899
     573       2.1247
     574       1.9375
     575       1.9603
     576       1.6283
     577       2.0525
     578       1.7901
     579       1.8369
     580       1.7216
     581       2.1418
     582       1.8759
     583       1.7938
     584       1.5385
     585       1.1835
     586       1.4361
     587       1.5254
     588       1.5929
     589       1.9568
     590       1.5293
     591       1.5721
     592       1.5799
     593       1.5587
     594       1.6335
     595       1.6396
     596       1.9478
     597       1.6341
     598       1.6704
     599       1.5420
     600       1.7310
     601       1.8155
     602       1.5992
     603       1.7326
     604       1.5938
     605       1.9585
     606       1.7507
     607       2.1342
     608       2.0950
     609       1.8475
     610       1.9303
     611       1.8654
     612       2.1142
     613       1.8144
     614       1.9817
     615       2.1796
     616       1.9091
     617       2.0008
     618       1.9475
     619       1.9941
     620       1.8649
     621       1.8860
     622       1.9510
     623       2.0807
     624       2.0229
     625       2.0029
     626       1.8509
     627       1.9112
     628       2.2914
     629       1.8152
     630       2.1683
     631       2.1571
     632       2.1066
     633       2.0305
     634       2.1496
     635       2.0508
     636       2.1738
     637       2.0468
     638       2.3536
     639       2.1194
     640       2.2365
     641       2.1271
     642       2.0009
     643       2.2830
     644       2.0825
     645       2.4501
     646       2.2132
     647       2.0426
     648       2.0640
     649       2.1370
     650       2.1914
     651       2.2797
     652       2.2204
     653       2.1802
     654       2.2943
     655       2.1106
     656       2.0392
     657       2.1648
     658       2.4665
     659       2.1749
     660       2.2392
     661       2.1662
     662       2.0346
     663       2.2964
     664       2.2441
     665       2.0218
     666       2.1178
     667       2.1382
     668       2.1936
     669       2.0448
     670       2.2391
     671       2.2330
     672       2.0821
     673       2.0182
     674       2.2279
     675       2.5295
     676       2.3738
     677       2.4905
     678       2.2099
     679       2.2423
     680       2.0481
     681       2.1919
     682       1.8868
     683       1.7513
     684       1.8797
     685       1.8405
     686       2.2085
     687       1.9374
     688       2.1329
     689       2.1736
     690       2.2290
     691       2.3395
     692       2.1084
     693       2.3744
     694       1.7914
     695       1.9624
     696       1.8919
     697       1.9508
     698       2.0111
     699       1.9632
     700       1.8978
     701       1.8330
     702       1.7408
     703       1.8507
     704       1.8088
     705       1.8322
     706       1.8362
     707       1.8180
     708       1.7209
     709       2.0117
     710       1.7841
     711       1.8973
     712       1.8791
     713       1.7223
     714       1.7387
     715       1.7007
     716       1.8138
     717       1.8256
     718       1.7569
     719       2.0510
     720       1.8343
     721       1.8236
     722       1.8959
     723       2.1093
     724       1.7340
     725       1.8556
     726       1.9926
     727       1.8707
     728       2.0261
     729       2.0226
     730       2.0996
     731       1.8297
     732       2.1310
     733       2.5168
     734       2.4076
     735       2.3619
     736       2.5594
     737       2.3834
     738       2.5283
     739       2.6072
     740       2.3703
     741       2.5678
     742       2.6560
     743       2.6616
     744       2.6729
     745       2.6223
     746       2.6791
     747       2.5954
     748       2.6676
     749       2.8123
     750       2.6222
     751       2.5003
     752       2.6686
     753       2.9260
     754       2.3555
     755       2.6850
     756       2.5101
     757       2.5132
     758       2.4433
     759       2.6125
     760       2.6300
     761       2.6664
     762       2.7629
     763       2.4911
     764       2.5918
     765       2.7706
     766       2.6557
     767       2.4062
     768       2.1249
     769       1.9742
     770       1.9839
     771       1.9868
     772       2.1218
     773       1.9892
     774       1.9850
     775       2.2120
     776       2.3172
     777       2.3469
     778       2.0889
     779       2.0140
     780       1.6395
     781       1.5931
     782       1.5882
     783       1.9674
     784       2.1334
     785       2.0388
     786       1.8478
     787       1.8727
     788       1.7439
     789       1.8700
     790       1.7225
     791       2.1632
     792       1.7281
     793       1.9074
     794       1.7736
     795       1.7236
     796       1.9078
     797       1.8860
     798       1.7298
     799       1.6495
     800       1.7785
     801       1.6955
     802       1.7951
     803       1.7642
     804       1.6362
     805       1.7120
     806       1.6330
     807       1.7769
     808       1.8401
     809       1.7403
     810       1.6156
     811       1.7308
     812       1.6475
     813       1.5047
     814       1.3828
     815       1.4715
     816       1.5595
     817       1.2450
     818       1.2380
     819       1.3572
     820       1.1553
     821       1.1249
     822       1.4101
     823       1.1804
     824       1.3929
     825       1.8139
     826       1.4159
     827       1.7170
     828       1.7748
     829       1.9405
     830       1.8654
     831       1.8752
     832       1.9135
     833       1.8890
     834       2.0057
     835       2.0244
     836       1.9674
     837       2.0040
     838       2.1289
     839       2.0840
     840       1.9558
     841       1.9632
     842       1.9911
     843       1.7138
     844       1.9167
     845       2.2566
     846       1.8871
     847       1.9980
     848       2.0085
     849       2.1820
     850       2.1452
     851       2.0282
     852       1.8132
     853       1.9894
     854       1.7485
     855       1.8509
     856       2.0007
     857       1.8474
     858       1.7922
     859       1.6076
     860       1.6332
     861       1.7136
     862       2.0316
     863       1.9849
     864       1.9813
     865       2.1645
     866       1.3353
     867       1.2426
     868       1.3360
     869       1.3022
     870       1.1657
     871       1.1505
     872       1.1844
     873       1.2271
     874       1.1274
     875       0.8999
     876       0.9367
     877       1.0762
     878       1.1323
     879       0.9659
     880       1.0769
     881       1.0172
     882       1.1529
     883       1.1105
     884       1.1579
     885       1.3346
     886       1.2199
     887       1.4844
     888       1.6343
     889       1.3240
     890       1.3400
     891       1.5271
     892       1.3820
     893       1.5762
     894       1.6355
     895       1.3393
     896       1.4224
     897       1.3091
     898       1.1330
     899       1.3710
     900       1.4944
     901       1.1430
     902       1.3780
     903       1.3352
     904       1.5160
     905       1.5255
     906       1.2321
     907       1.5204
     908       1.3320
     909       1.3786
     910       1.5779
     911       1.1878
     912       1.6124
     913       1.4774
     914       1.3416
     915       1.4247
     916       1.3916
     917       1.4234
     918       1.2111
     919       1.3460
     920       1.3663
     921       1.5035
     922       1.5084
     923       1.5430
     924       1.8109
     925       1.3615
     926       1.5030
     927       1.3790
     928       1.2958
     929       1.5212
     930       1.5065
     931       1.2393
     932       1.1085
     933       1.1634
     934       1.1465
     935       1.2022
     936       1.2159
     937       1.0463
     938       1.1021
     939       1.1113
     940       1.1951
     941       1.2482
     942       1.6965
     943       1.5504
     944       1.5750
     945       1.5175
     946       1.4323
     947       1.2672
     948       1.5389
     949       1.4502
     950       1.1583
     951       1.3227
     952       1.6447
     953       1.2714
     954       1.3128
     955       1.1208
     956       1.2539
     957       1.3799
     958       1.3310
     959       1.2287
     960       1.3739
     961       1.2389
     962       1.0901
     963       1.2288
     964       1.3922
     965       1.6314
     966       1.4691
     967       1.7057
     968       1.7760
     969       1.5823
     970       1.8143
     971       1.6996
     972       1.7508
     973       1.8694
     974       1.6697
     975       1.7293
     976       2.0144
     977       1.4418
     978       1.6689
     979       1.5157
     980       1.6463
     981       1.6444
     982       1.7533
     983       1.5724
     984       1.7322
     985       1.4032
     986       0.9950
     987       1.1927
     988       1.0388
     989       1.3623
     990       1.6279
     991       1.3544
     992       1.2143
     993       1.5514
     994       1.2109
     995       1.3266
     996       1.0840
     997       1.2819
     998       1.2270
     999       1.2040
    1000       1.3245
    1001       1.1447
    1002       1.0846
    1003       1.2476
    1004       1.2305
    1005       1.4588
    1006       1.2535
    1007       1.2561
    1008       1.1131
    1009       1.0956
    1010       1.1357
    1011       1.5676
    1012       1.2614
    1013       1.2900
    1014       1.2788
    1015       1.4149
    1016       1.3519
    1017       1.2461
    1018       1.2320
    1019       1.5036
    1020       1.2708
    1021       1.5660
    1022       1.7453
    1023       1.6677
    1024       1.7636
    1025       1.5723
    1026       1.5995
    1027       2.0154
    1028       1.9823
    1029       1.8903
    1030       1.7752
    1031       1.8643
    1032       1.7393
    1033       1.7678
    1034       1.8113
    1035       1.9206
    1036       1.9792
    1037       1.8308
    1038       1.8547
    1039       1.9082
    1040       1.5373
    1041       1.7855
    1042       1.7597
    1043       1.7668
    1044       1.4655
    1045       1.8046
    1046       1.6799
    1047       1.5121
    1048       1.7169
    1049       1.6418
    1050       1.6181
    1051       1.6747
    1052       1.8444
    1053       1.6963
    1054       1.6307
    1055       1.6785
    1056       1.7975
    1057       1.6790
    1058       1.8362
    1059       1.7683
    1060       1.7236
    1061       1.9335
    1062       1.9123
    1063       1.7525
    1064       1.7355
    1065       1.8327
    1066       1.8773
    1067       1.8071
    1068       1.5343
    1069       1.8594
    1070       1.7345
    1071       1.7029
    1072       2.1574
    1073       1.8434
    1074       1.8489
    1075       1.5884
    1076       1.7234
    1077       1.5937
    1078       1.5684
    1079       1.4847
    1080       1.4264
    1081       1.2354
    1082       1.0012
    1083       1.2163
    1084       1.2968
    1085       0.9944
    1086       1.2870
    1087       1.1920
    1088       1.0103
    1089       1.0061
    1090       0.9561
    1091       1.2351
    1092       1.2839
    1093       1.3000
    1094       1.1699
    1095       0.9636
    1096       1.6197
    1097       1.1136
    1098       1.3825
    1099       1.2928
    1100       1.2296
    1101       1.5101
    1102       1.4537
    1103       1.3644
    1104       1.4838
    1105       1.1306
    1106       1.3892
    1107       1.3266
    1108       1.2240
    1109       1.1317
    1110       1.1002
    1111       1.1946
    1112       1.0894
    1113       1.0629
    1114       1.3692
    1115       1.3345
    1116       1.1477
    1117       1.2100
    1118       1.2166
    1119       1.1205
    1120       1.1628
    1121       1.3494
    1122       1.0334
    1123       0.9814
    1124       1.2586
    1125       1.2155
    1126       1.3269
    1127       1.0351
    1128       1.2105
    1129       1.0165
    1130       1.4254
    1131       1.2055
    1132       1.1844
    1133       0.9585
    1134       1.0771
    1135       1.0051
    1136       1.1506
    1137       0.9032
    1138       1.2811
    1139       1.2345
    1140       1.0106
    1141       1.1064
    1142       1.1693
    1143       1.1569
    1144       1.0647
    1145       1.0864
    1146       1.2144
    1147       1.2487
    1148       1.4142
    1149       1.2480
    1150       0.9759
    1151       0.7020
    1152       0.9925
    1153       1.0453
    1154       1.1828
    1155       1.2218
    1156       0.9365
    1157       0.9088
    1158       1.1814
    1159       1.0515
    1160       1.3520
    1161       0.8794
    1162       0.8806
    1163       1.3160
    1164       1.0710
    1165       1.2695
    1166       0.8810
    1167       0.9973
    1168       0.8774
    1169       0.8444
    1170       1.1498
    1171       1.4362
    1172       1.3578
    1173       1.3291
    1174       1.5177
    1175       1.1956
    1176       1.4055
    1177       1.3996
    1178       1.1962
    1179       1.1814
    1180       1.1592
    1181       1.0268
    1182       1.5042
    1183       1.4495
    1184       1.3405
    1185       1.3334
    1186       1.4162
    1187       1.3998
    1188       1.4494
    1189       1.6087
    1190       1.4322
    1191       1.6575
    1192       1.6837
    1193       1.4679
    1194       1.5130
    1195       1.8385
    1196       1.5817
    1197       1.6596
    1198       1.7370
    1199       1.4730
    1200       1.7393
    1201       1.6193
    1202       1.2521
    1203       1.4782
    1204       1.4707
    1205       1.4614
    1206       1.5224
    1207       1.4584
    1208       1.5987
    1209       1.3938
    1210       1.4227
    1211       1.5148
    1212       1.4316
    1213       1.4745
    1214       1.5286
    1215       1.3561
    1216       1.4269
    1217       1.4995
    1218       1.2277
    1219       1.5235
    1220       1.6268
    1221       1.3376
    1222       1.1955
    1223       1.3319
    1224       1.3801
    1225       1.5480
    1226       1.5124
    1227       1.5120
    1228       1.5593
    1229       1.5039
    1230       1.4263
    1231       1.3410
    1232       1.4639
    1233       1.3745
    1234       1.6854
    1235       1.4838
    1236       1.3947
    1237       1.4858
    1238       1.3974
    1239       1.5146
    1240       1.6207
    1241       1.7149
    1242       1.5931
    1243       1.8173
    1244       1.6764
    1245       1.8422
    1246       1.6058
    1247       1.5418
    1248       1.5945
    1249       1.6919
    1250       1.8373
    1251       1.7039
    1252       1.7355
    1253       1.6999
    1254       1.6418
    1255       1.5988
    1256       1.7814
    1257       1.5783
    1258       1.7176
    1259       1.6197
    1260       1.6367
    1261       1.6793
    1262       1.5299
    1263       1.4032
    1264       1.5630
    1265       1.5071
    1266       1.7905
    1267       1.7781
    1268       1.5318
    1269       1.5215
    1270       1.6731
    1271       1.5906
    1272       1.6780
    1273       1.7454
    1274       1.7278
    1275       1.9239
    1276       1.6082
    1277       1.6154
    1278       1.7326
    1279       1.8470
    1280       1.4059
    1281       1.5462
    1282       1.4312
    1283       1.5267
    1284       1.6120
    1285       1.6804
    1286       1.4900
    1287       1.7989
    1288       1.6731
    1289       1.9201
    1290       1.6503
    1291       1.6079
    1292       1.5572
    1293       1.7630
    1294       1.5320
    1295       1.5350
    1296       1.8112
    1297       1.5510
    1298       1.5562
    1299       1.6795
    1300       1.3405
    1301       1.5774
    1302       1.7094
    1303       1.7480
    1304       1.5713
    1305       1.4815
    1306       1.8714
    1307       1.5573
    1308       1.6556
    1309       1.3239
    1310       1.6772
    1311       1.5935
    1312       1.7880
    1313       1.6625
    1314       1.7442
    1315       1.7718
    1316       1.5884
    1317       1.7207
    1318       1.5215
    1319       1.5025
    1320       1.5061
    1321       1.5785
    1322       1.5522
    1323       1.5767
    1324       1.6160
    1325       1.3233
    1326       1.4381
    1327       1.3953
    1328       1.4271
    1329       1.6014
    1330       1.5265
    1331       1.4732
    1332       1.4673
    1333       1.6963
    1334       1.5779
    1335       1.5759
    1336       1.6817
    1337       1.7621
    1338       1.5935
    1339       1.4943
    1340       1.6638
    1341       1.6891
    1342       1.7092
    1343       1.6225
    1344       1.5853
    1345       1.7511
    1346       1.8878
    1347       1.7872
    1348       1.7906
    1349       1.5838
    1350       1.6899
    1351       1.5929
    1352       1.6227
    1353       1.3846
    1354       1.5671
    1355       1.5023
    1356       1.7091
    1357       1.7769
    1358       1.6037
    1359       1.5554
    1360       1.4295
    1361       1.5964
    1362       1.5286
    1363       1.6940
    1364       1.4968
    1365       1.6776
    1366       1.6223
    1367       1.8708
    1368       1.7955
    1369       1.7432
    1370       1.7778
    1371       1.5816
    1372       1.3374
    1373       1.5985
    1374       1.6571
    1375       1.4660
    1376       1.7721
    1377       1.5511
    1378       1.6694
    1379       1.6245
    1380       1.6031
    1381       1.2680
    1382       1.2402
    1383       1.5569
    1384       0.9661
    1385       1.6509
    1386       1.4191
    1387       1.3238
    1388       1.4359
    1389       1.6731
    1390       1.7345
    1391       1.6242
    1392       1.4996
    1393       1.7536
    1394       2.2669
    1395       1.6671
    1396       1.5208
    1397       1.3423
    1398       1.7279
    1399       1.4301
    1400       1.6215
    1401       1.7756
    1402       1.2928
    1403       1.5491
    1404       1.3336
    1405       1.5284
    1406       1.6234
    1407       1.6350
    1408       1.6223
    1409       1.5337
    1410       1.7242
    1411       1.7603
    1412       1.7282
    1413       1.4075
    1414       1.0982
    1415       1.1484
    1416       1.2367
    1417       1.3014
    1418       1.1180
    1419       1.3054
    1420       1.1180
    1421       1.3313
    1422       1.1608
    1423       1.1280
    1424       1.2200
    1425       1.0645
    1426       1.2678
    1427       1.3845
    1428       1.1417
    1429       1.3502
    1430       1.2600
    1431       1.3533
    1432       1.4143
    1433       1.3490
    1434       1.7536
    1435       1.8146
    1436       1.7070
    1437       1.7370
    1438       1.5580
    1439       1.4112
    1440       1.5555
    1441       1.6041
    1442       1.7825
    1443       1.7001
    1444       1.4273
    1445       1.9444
    1446       1.6197
    1447       1.7597
    1448       1.5854
    1449       1.2858
    1450       1.6941
    1451       1.4284
    1452       1.4759
    1453       1.6184
    1454       1.5898
    1455       1.4166
    1456       1.3969
    1457       1.3268
    1458       1.2833
    1459       1.2863
    1460       1.2730
    1461       1.3143
    1462       1.1472
    1463       1.2231
    1464       1.1333
    1465       1.3340
    1466       1.3083
    1467       1.4187
    1468       1.2204
    1469       1.3598
    1470       1.2240
    1471       1.1259
    1472       1.3780
    1473       1.2730
    1474       1.3545
    1475       1.2182
    1476       1.1694
    1477       1.3256
    1478       1.5192
    1479       1.4437
    1480       1.3090
    1481       1.2007
    1482       1.1717
    1483       1.0459
    1484       1.2583
    1485       1.3834
    1486       1.1488
    1487       1.1057
    1488       1.3694
    1489       1.7709
    1490       1.2847
    1491       1.3207
    1492       1.4389
    1493       1.2671
    1494       1.4227
    1495       1.2249
    1496       1.4220
    1497       1.3084
    1498       1.3526
    1499       1.2359
    1500       1.3768
    1501       1.2744
    1502       1.2742
    1503       1.2529
    1504       1.2915
    1505       1.0878
    1506       1.0112
    1507       1.2680
    1508       1.2352
    1509       1.3896
    1510       1.3353
    1511       1.4697
    1512       1.3615
    1513       1.5566
    1514       1.3978
    1515       1.3278
    1516       1.5470
    1517       1.8078
    1518       1.4521
    1519       1.4920
    1520       1.1884
    1521       1.4052
    1522       1.3486
    1523       1.5243
    1524       1.3455
    1525       1.3363
    1526       1.4467
    1527       1.7131
    1528       1.6952
    1529       1.7441
    1530       1.5371
    1531       1.5429
    1532       1.7739
    1533       1.5204
    1534       1.6786
    1535       1.7858
    1536       1.7951
    1537       2.1517
    1538       1.8179
    1539       1.9943
    1540       1.6854
    1541       1.9215
    1542       1.8083
    1543       2.1410
    1544       1.7340
    1545       2.0111
    1546       1.9370
    1547       1.6969
    1548       2.2603
    1549       2.1075
    1550       2.3814
    1551       1.8564
    1552       1.8095
    1553       2.1868
    1554       1.9369
    1555       1.8382
    1556       1.9620
    1557       1.6733
    1558       1.8610
    1559       2.0292
    1560       1.5314
    1561       1.7273
    1562       1.8500
    1563       1.7169
    1564       1.6541
    1565       1.5595
    1566       1.7123
    1567       1.7021
    1568       1.8564
    1569       1.5995
    1570       1.7432
    1571       1.8089
    1572       1.3512
    1573       1.5675
    1574       1.6204
    1575       1.4209
    1576       1.4965
    1577       1.6379
    1578       1.3026
    1579       1.3393
    1580       1.3736
    1581       1.0371
    1582       1.4731
    1583       1.9388
    1584       1.7740
    1585       1.6672
    1586       1.7037
    1587       1.6705
    1588       1.5502
    1589       1.8020
    1590       1.4550
    1591       1.4726
    1592       1.5359
    1593       1.2731
    1594       1.5550
    1595       1.6351
    1596       1.7587
    1597       1.5470
    1598       1.8221
    1599       1.5590
    1600       1.9749
    1601       1.8640
    1602       1.7983
    1603       1.9244
    1604       1.8560
    1605       1.5549
    1606       1.5163
    1607       1.5100
    1608       1.4514
    1609       1.5551
    1610       1.7118
    1611       1.5679
    1612       1.7925
    1613       1.4240
    1614       1.4708
    1615       1.8082
    1616       1.5821
    1617       1.9780
    1618       1.4577
    1619       1.6422
    1620       1.6529
    1621       1.7360
    1622       1.6552
    1623       1.2963
    1624       1.1290
    1625       1.3351
    1626       1.2485
    1627       1.1472
    1628       1.2727
    1629       1.1695
    1630       1.5893
    1631       1.4279
    1632       1.6324
    1633       1.4157
    1634       1.1769
    1635       0.9042
    1636       1.2639
    1637       1.2432
    1638       1.3959
    1639       1.5970
    1640       1.0845
    1641       1.1938
    1642       1.2650
    1643       1.2414
    1644       1.0764
    1645       1.3833
    1646       1.6211
    1647       1.4026
    1648       1.5379
    1649       1.9042
    1650       1.7387
    1651       2.1150
    1652       1.2642
    1653       1.8301
    1654       1.8314
    1655       1.8099
    1656       1.6482
    1657       1.4534
    1658       1.5756
    1659       1.6297
    1660       1.5926
    1661       1.8219
    1662       1.6144
    1663       1.3954
    1664       1.3680
    1665       1.3867
    1666       1.6164
    1667       1.6385
    1668       1.3997
    1669       1.4153
    1670       1.5866
    1671       1.5428
    1672       1.5967
    1673       1.6214
    1674       1.5401
    1675       1.4028
    1676       1.3054
    1677       1.5464
    1678       1.2689
    1679       1.1686
    1680       1.5181
    1681       1.2615
    1682       1.2110
    1683       1.4190
    1684       1.3722
    1685       1.3911
    1686       1.7961
    1687       1.2646
    1688       1.3648
    1689       1.2526
    1690       1.1931
    1691       1.1702
    1692       1.2454
    1693       1.1194
    1694       1.1974
    1695       1.2392
    1696       1.4049
    1697       1.2427
    1698       1.3989
    1699       1.3801
    1700       1.3893
    1701       1.4571
    1702       1.2145
    1703       1.4950
    1704       1.5298
    1705       1.7675
    1706       1.5308
    1707       1.5337
    1708       1.5926
    1709       1.6998
    1710       1.5635
    1711       1.4025
    1712       1.2729
    1713       1.7418
    1714       1.4237
    1715       1.5138
    1716       1.5462
    1717       1.5024
    1718       1.4104
    1719       1.4549
    1720       1.5067
    1721       1.4126
    1722       1.4280
    1723       1.3724
    1724       1.4925
    1725       1.4199
    1726       1.8023
    1727       1.4618
    1728       1.2879
    1729       1.5089
    1730       1.5257
    1731       1.7040
    1732       1.3955
    1733       1.4344
    1734       1.2027
    1735       1.4497
    1736       1.3752
    1737       1.3605
    1738       1.5476
    1739       1.4694
    1740       1.5723
    1741       1.4335
    1742       1.5847
    1743       2.0032
    1744       1.6494
    1745       1.4585
    1746       1.9728
    1747       1.5835
    1748       1.6782
    1749       1.6820
    1750       1.5115
    1751       1.6120
    1752       1.6863
    1753       1.8354
    1754       1.7618
    1755       1.6800
    1756       1.8759
    1757       1.7244
    1758       1.6906
    1759       1.6023
    1760       1.5640
    1761       1.4228
    1762       1.5617
    1763       1.3790
    1764       1.3625
    1765       1.3276
    1766       1.3083
    1767       0.9520
    1768       1.3299
    1769       1.3945
    1770       1.7697
    1771       1.6229
    1772       1.5171
    1773       1.4083
    1774       1.5074
    1775       1.5144
    1776       1.4449
    1777       1.4048
    1778       1.1575
    1779       1.7192
    1780       1.6374
    1781       1.2829
    1782       1.0222
    1783       1.2026
    1784       1.5428
    1785       1.4143
    1786       1.3759
    1787       1.6890
    1788       1.3887
    1789       1.6104
    1790       1.5198
    1791       1.4183
    1792       1.5683
    1793       1.4706
    1794       1.7359
    1795       1.3886
    1796       1.3050
    1797       1.2413
    1798       1.5601
    1799       1.3293
    1800       1.5774
    1801       1.2373
    1802       1.0715
    1803       1.1621
    1804       1.0363
    1805       1.2975
    1806       1.1660
    1807       1.2823
    1808       1.1717
    1809       1.1207
    1810       1.4043
    1811       1.1339
    1812       1.0865
    1813       1.3697
    1814       1.1258
    1815       1.1173
    1816       1.4740
    1817       1.1515
    1818       1.2748
    1819       1.2991
    1820       1.1490
    1821       1.1916
    1822       1.3390
    1823       1.3122
    1824       1.0879
    1825       1.2270
    1826       1.0835
    1827       0.9937
    1828       1.1312
    1829       1.1887
    1830       1.0318
    1831       1.0765
    1832       1.5250
    1833       1.2059
    1834       1.2594
    1835       0.9584
    1836       1.1777
    1837       1.1252
    1838       1.0825
    1839       1.2052
    1840       1.0445
    1841       1.0471
    1842       1.0442
    1843       1.2101
    1844       1.1223
    1845       0.9882
    1846       1.0961
    1847       0.8960
    1848       1.0478
    1849       1.4155
    1850       1.3163
    1851       1.2078
    1852       1.0849
    1853       1.4209
    1854       1.2100
    1855       1.1459
    1856       1.1768
    1857       1.2172
    1858       1.1902
    1859       1.1729
    1860       1.0447
    1861       1.2761
    1862       1.2236
    1863       1.1294
    1864       0.9484
    1865       1.0462
    1866       1.1862
    1867       1.3589
    1868       1.2666
    1869       1.5507
    1870       1.3356
    1871       1.3322
    1872       1.5586
    1873       1.4104
    1874       1.6279
    1875       1.6661
    1876       1.3563
    1877       1.3997
    1878       1.2911
    1879       1.3857
    1880       1.3209
    1881       1.7719
    1882       1.4121
    1883       1.4649
    1884       1.3083
    1885       1.1321
    1886       1.6006
    1887       1.3385
    1888       1.4014
    1889       1.4029
    1890       1.5979
    1891       1.4093
    1892       1.3075
    1893       1.6044
    1894       1.6464
    1895       1.3816
    1896       1.3386
    1897       1.4856
    1898       1.2423
    1899       1.1476
    1900       1.2661
    1901       1.3284
    1902       1.4909
    1903       1.5225
    1904       1.7899
    1905       1.7173
    1906       1.5318
    1907       1.4874
    1908       1.5424
    1909       1.4260
    1910       1.3127
    1911       1.3799
    1912       1.4829
    1913       1.3285
    1914       1.6456
    1915       1.5607
    1916       1.3981
    1917       1.5212
    1918       1.5164
    1919       1.6405
    1920       1.6483
    1921       1.4501
    1922       1.3432
    1923       1.6723
    1924       1.3709
    1925       1.5312
    1926       1.3174
    1927       1.4797
    1928       1.5544
    1929       1.4489
    1930       1.5734
    1931       1.4496
    1932       1.4242
    1933       1.2997
    1934       1.2783
    1935       1.3131
    1936       1.5060
    1937       1.3560
    1938       1.3129
    1939       1.5426
    1940       1.3909
    1941       1.4144
    1942       1.4480
    1943       1.4414
    1944       1.2806
    1945       1.2495
    1946       1.1519
    1947       1.3435
    1948       1.2591
    1949       1.4711
    1950       1.1231
    1951       1.2957
    1952       1.7344
    1953       1.6167
    1954       1.3558
    1955       1.4715
    1956       1.3714
    1957       1.3836
    1958       1.3125
    1959       1.4411
    1960       1.3107
    1961       1.4937
    1962       1.4270
    1963       1.3652
    1964       1.3258
    1965       1.2488
    1966       1.1344
    1967       1.2460
    1968       1.1624
    1969       1.2267
    1970       1.2968
    1971       1.2162
    1972       1.1992
    1973       1.3491
    1974       1.3604
    1975       1.5760
    1976       1.3431
    1977       1.3149
    1978       1.0574
    1979       1.1834
    1980       1.1290
    1981       1.1248
    1982       1.3100
    1983       1.4156
    1984       1.2554
    1985       1.3015
    1986       1.3822
    1987       1.1314
    1988       1.2952
    1989       1.3086
    1990       1.5287
    1991       1.7200
    1992       1.3586
    1993       1.5452
    1994       1.3393
    1995       1.4199
    1996       1.3244
    1997       1.3531
    1998       0.9977
    1999       1.0844
    2000       1.2890
