# Supplementary material for: FNR-like unit interacts with C-terminal related residues trigger nNOS reductase domain conformational flexibility change
Source: Front Neurosci. 2026 Feb 11;20:1751011. doi: 10.3389/fnins.2026.1751011 (PMC12932508; doi:10.3389/fnins.2026.1751011)
Supplement: Supplementary file 3 [file Data_Sheet_3.zip › Model_2/10opc-overall-rmsd.dat]

#Frame     RMSD_00001
       1       0.0000
       2       0.8368
       3       0.7577
       4       0.9813
       5       1.0215
       6       0.9891
       7       0.8447
       8       1.0406
       9       1.1276
      10       1.1784
      11       1.2309
      12       1.0764
      13       1.1464
      14       1.1499
      15       1.1074
      16       1.2312
      17       1.2409
      18       1.1987
      19       1.1240
      20       1.1904
      21       1.1909
      22       1.1511
      23       1.2456
      24       1.2701
      25       1.3162
      26       1.3684
      27       1.3768
      28       1.2695
      29       1.4261
      30       1.3011
      31       1.1728
      32       1.4091
      33       1.4586
      34       1.5746
      35       1.5572
      36       1.5289
      37       1.7411
      38       1.6847
      39       1.6238
      40       1.5894
      41       1.7511
      42       1.5679
      43       1.7153
      44       1.6161
      45       1.6416
      46       1.3782
      47       1.4446
      48       1.4670
      49       1.4468
      50       1.3594
      51       1.2794
      52       1.3951
      53       1.2980
      54       1.3747
      55       1.4192
      56       1.4071
      57       1.2686
      58       1.3304
      59       1.2940
      60       1.3003
      61       1.3760
      62       1.4847
      63       1.3816
      64       1.5497
      65       1.3843
      66       1.4409
      67       1.4844
      68       1.5180
      69       1.5261
      70       1.4901
      71       1.4898
      72       1.3316
      73       1.3827
      74       1.4074
      75       1.3059
      76       1.3199
      77       1.4350
      78       1.3968
      79       1.4289
      80       1.3776
      81       1.4263
      82       1.3497
      83       1.4626
      84       1.3328
      85       1.3764
      86       1.4379
      87       1.4042
      88       1.4742
      89       1.5379
      90       1.4120
      91       1.3848
      92       1.4563
      93       1.5635
      94       1.5481
      95       1.6016
      96       1.6818
      97       1.6482
      98       1.6217
      99       1.6050
     100       1.6048
     101       1.6612
     102       1.6357
     103       1.5496
     104       1.4689
     105       1.5706
     106       1.6541
     107       1.6146
     108       1.5814
     109       1.5345
     110       1.6395
     111       1.6549
     112       1.5917
     113       1.6242
     114       1.5202
     115       1.5967
     116       1.6536
     117       1.6586
     118       1.7300
     119       1.7313
     120       1.6746
     121       1.6822
     122       1.7909
     123       1.7116
     124       1.8206
     125       1.8512
     126       1.8573
     127       1.8410
     128       1.7187
     129       1.6763
     130       1.6858
     131       1.5611
     132       1.6488
     133       1.7895
     134       1.7058
     135       1.7794
     136       1.7178
     137       1.7408
     138       1.8940
     139       1.8888
     140       1.7643
     141       1.8733
     142       1.7641
     143       1.7302
     144       1.8181
     145       1.6837
     146       1.6999
     147       1.7440
     148       1.8242
     149       1.7068
     150       1.7120
     151       1.6650
     152       1.6712
     153       1.7242
     154       1.6393
     155       1.6425
     156       1.6889
     157       1.7462
     158       1.6739
     159       1.6165
     160       1.6672
     161       1.6646
     162       1.6104
     163       1.5308
     164       1.5908
     165       1.5724
     166       1.6709
     167       1.5795
     168       1.6272
     169       1.6417
     170       1.6858
     171       1.7789
     172       1.7183
     173       1.6804
     174       1.7216
     175       1.6430
     176       1.6745
     177       1.5912
     178       1.6591
     179       1.7049
     180       1.6226
     181       1.6385
     182       1.6669
     183       1.7115
     184       1.7321
     185       1.7125
     186       1.6656
     187       1.7138
     188       1.7407
     189       1.8218
     190       1.8437
     191       1.8778
     192       1.8485
     193       1.9181
     194       1.9147
     195       1.9368
     196       1.9053
     197       1.9495
     198       2.0049
     199       1.8777
     200       1.9564
     201       1.9159
     202       1.9729
     203       1.8605
     204       1.7729
     205       1.8915
     206       1.8663
     207       1.9498
     208       1.9286
     209       1.9244
     210       1.8441
     211       1.8614
     212       1.8052
     213       1.7611
     214       1.6354
     215       1.6352
     216       1.5951
     217       1.6299
     218       1.7005
     219       1.6719
     220       1.6111
     221       1.6648
     222       1.7141
     223       1.7327
     224       1.7712
     225       1.7979
     226       1.7037
     227       1.6712
     228       1.7733
     229       1.7535
     230       1.7528
     231       1.7204
     232       1.8763
     233       1.9093
     234       1.9852
     235       1.9451
     236       1.8005
     237       1.7606
     238       1.7981
     239       1.6760
     240       1.8732
     241       1.8763
     242       1.7701
     243       1.7802
     244       1.8416
     245       1.8605
     246       1.8019
     247       1.8325
     248       1.7902
     249       1.7726
     250       1.7621
     251       1.8162
     252       1.8380
     253       1.8793
     254       1.7463
     255       1.7783
     256       1.9045
     257       1.8176
     258       1.7501
     259       1.6001
     260       1.7617
     261       1.7527
     262       1.6613
     263       1.7861
     264       1.8371
     265       1.8450
     266       1.8331
     267       1.8743
     268       1.8234
     269       1.9464
     270       2.0601
     271       1.9431
     272       1.8568
     273       1.9287
     274       1.9108
     275       1.7862
     276       1.9704
     277       1.8716
     278       1.9357
     279       1.9019
     280       1.8013
     281       1.9350
     282       1.9268
     283       1.7671
     284       1.8905
     285       2.0383
     286       1.8408
     287       1.8003
     288       1.8452
     289       1.8657
     290       1.8814
     291       1.8741
     292       1.7837
     293       1.8223
     294       1.8563
     295       1.6786
     296       1.6996
     297       1.6453
     298       1.7105
     299       1.7066
     300       1.6258
     301       1.5890
     302       1.5368
     303       1.5979
     304       1.5618
     305       1.6634
     306       1.7342
     307       1.7000
     308       1.7517
     309       1.6930
     310       1.6014
     311       1.5364
     312       1.5564
     313       1.6882
     314       1.7484
     315       1.6424
     316       1.7061
     317       1.5622
     318       1.6351
     319       1.6664
     320       1.7235
     321       1.7960
     322       1.8292
     323       1.8352
     324       1.8849
     325       1.7528
     326       1.6682
     327       1.7625
     328       1.7564
     329       1.7358
     330       1.5858
     331       1.6780
     332       1.6201
     333       1.5971
     334       1.5032
     335       1.5029
     336       1.6329
     337       1.5028
     338       1.6275
     339       1.6294
     340       1.5177
     341       1.5281
     342       1.5196
     343       1.5908
     344       1.5953
     345       1.5910
     346       1.7191
     347       1.8226
     348       1.7439
     349       1.6444
     350       1.6313
     351       1.5723
     352       1.5204
     353       1.5801
     354       1.5041
     355       1.5317
     356       1.3862
     357       1.3243
     358       1.3796
     359       1.5143
     360       1.3912
     361       1.4794
     362       1.5937
     363       1.6042
     364       1.5168
     365       1.3958
     366       1.4122
     367       1.5916
     368       1.5533
     369       1.5205
     370       1.5875
     371       1.6029
     372       1.6104
     373       1.7557
     374       1.5528
     375       1.5513
     376       1.7272
     377       1.7137
     378       1.6823
     379       1.7223
     380       1.7374
     381       1.7014
     382       1.8832
     383       1.7385
     384       1.6539
     385       1.6599
     386       1.6570
     387       1.6723
     388       1.7374
     389       1.7942
     390       1.8064
     391       1.7003
     392       1.8521
     393       1.8416
     394       1.7954
     395       1.7920
     396       1.7634
     397       1.9572
     398       1.7903
     399       1.6349
     400       1.5466
     401       1.7190
     402       1.8828
     403       1.8083
     404       1.7835
     405       1.7897
     406       1.7408
     407       1.7625
     408       1.6603
     409       1.7311
     410       1.6525
     411       1.9239
     412       1.7046
     413       1.6842
     414       1.6637
     415       1.6065
     416       1.5830
     417       1.6529
     418       1.5661
     419       1.6631
     420       1.5742
     421       1.6603
     422       1.6441
     423       1.6470
     424       1.6909
     425       1.7182
     426       1.6778
     427       1.6573
     428       1.6348
     429       1.5758
     430       1.6225
     431       1.5400
     432       1.6378
     433       1.7383
     434       1.6626
     435       1.6315
     436       1.5925
     437       1.6864
     438       1.7402
     439       1.7980
     440       1.8226
     441       1.7939
     442       1.8672
     443       1.9065
     444       1.7661
     445       1.8397
     446       1.9403
     447       1.8707
     448       2.0368
     449       1.9031
     450       1.8962
     451       2.0681
     452       1.8937
     453       2.0350
     454       2.0398
     455       1.8585
     456       1.7632
     457       1.9640
     458       1.8078
     459       1.7585
     460       1.7512
     461       1.7888
     462       1.7308
     463       1.7764
     464       1.6533
     465       1.7223
     466       1.7066
     467       1.6457
     468       1.7403
     469       1.7636
     470       1.7550
     471       1.5687
     472       1.6839
     473       1.8012
     474       1.6470
     475       1.7087
     476       1.7208
     477       1.7773
     478       1.7476
     479       1.7678
     480       1.7989
     481       1.8825
     482       1.8276
     483       1.8594
     484       1.7373
     485       1.7642
     486       1.8884
     487       1.9571
     488       1.9708
     489       1.8255
     490       1.7726
     491       1.6863
     492       1.7809
     493       1.9094
     494       1.8099
     495       1.7709
     496       1.9723
     497       1.8689
     498       1.7611
     499       1.7612
     500       1.8315
     501       1.7067
     502       1.5125
     503       1.8019
     504       1.6632
     505       1.6496
     506       1.6246
     507       1.4737
     508       1.5187
     509       1.5916
     510       1.7744
     511       1.5955
     512       1.5921
     513       1.5688
     514       1.6271
     515       1.6286
     516       1.6577
     517       1.7101
     518       1.6984
     519       1.6139
     520       1.5810
     521       1.5932
     522       1.6986
     523       1.7403
     524       1.8102
     525       1.7754
     526       1.7678
     527       1.6811
     528       1.7342
     529       1.6723
     530       1.7991
     531       1.7077
     532       1.6759
     533       1.8441
     534       1.7755
     535       1.6599
     536       1.6182
     537       1.6901
     538       1.7435
     539       1.8310
     540       1.7824
     541       1.7184
     542       1.6816
     543       1.6282
     544       1.6860
     545       1.7105
     546       1.7996
     547       1.8798
     548       1.8394
     549       1.7251
     550       1.6616
     551       1.7195
     552       1.6744
     553       1.6618
     554       1.7613
     555       1.6375
     556       1.7133
     557       1.7954
     558       1.7785
     559       1.7520
     560       1.7449
     561       1.6595
     562       1.7179
     563       1.8369
     564       1.7065
     565       1.7095
     566       1.7261
     567       1.7535
     568       1.7033
     569       1.6528
     570       1.8166
     571       1.6559
     572       1.7137
     573       1.7783
     574       1.7491
     575       1.8339
     576       1.6124
     577       1.6706
     578       1.7118
     579       1.9616
     580       1.8194
     581       1.6703
     582       1.6917
     583       1.8808
     584       1.7701
     585       1.7008
     586       1.6666
     587       1.5712
     588       1.6187
     589       1.5712
     590       1.6717
     591       1.7306
     592       1.7279
     593       1.6570
     594       1.5583
     595       1.7111
     596       1.7940
     597       1.7387
     598       1.7666
     599       1.7802
     600       1.7450
     601       1.7248
     602       1.7140
     603       1.8784
     604       1.8253
     605       1.6531
     606       1.4975
     607       1.6763
     608       1.7299
     609       1.6369
     610       1.6961
     611       1.6613
     612       1.6069
     613       1.6082
     614       1.4902
     615       1.5306
     616       1.5510
     617       1.6054
     618       1.6306
     619       1.7165
     620       1.6197
     621       1.5922
     622       1.4457
     623       1.4085
     624       1.4812
     625       1.4257
     626       1.4727
     627       1.5846
     628       1.5934
     629       1.5566
     630       1.6384
     631       1.6292
     632       1.5840
     633       1.6930
     634       1.6246
     635       1.7417
     636       1.7818
     637       1.7227
     638       1.7601
     639       1.8146
     640       1.8871
     641       1.8240
     642       1.9640
     643       1.8048
     644       1.8974
     645       1.9119
     646       1.8042
     647       1.8618
     648       1.8414
     649       1.9765
     650       1.8376
     651       1.8164
     652       1.8152
     653       1.6679
     654       1.6928
     655       1.6845
     656       1.8232
     657       1.8015
     658       1.9059
     659       1.9891
     660       1.8368
     661       1.8579
     662       1.8363
     663       1.9011
     664       1.8322
     665       1.8527
     666       1.8659
     667       1.7971
     668       1.8584
     669       1.8839
     670       1.8418
     671       1.8539
     672       1.7131
     673       1.7238
     674       1.8520
     675       1.8092
     676       1.7400
     677       1.6097
     678       1.7936
     679       1.7659
     680       1.5766
     681       1.7478
     682       1.7013
     683       1.7393
     684       1.7336
     685       1.8267
     686       1.7948
     687       1.8333
     688       1.8239
     689       1.7786
     690       1.7857
     691       1.6996
     692       1.7746
     693       1.8063
     694       1.5868
     695       1.7520
     696       1.7184
     697       1.7025
     698       1.7308
     699       1.7156
     700       1.7236
     701       1.7982
     702       1.6763
     703       1.7672
     704       1.7360
     705       1.7186
     706       1.7387
     707       1.7087
     708       1.7288
     709       1.7497
     710       1.7336
     711       1.7159
     712       1.8254
     713       1.7269
     714       1.7773
     715       1.8889
     716       1.8779
     717       1.8271
     718       1.8691
     719       1.8976
     720       1.7407
     721       1.8680
     722       1.9828
     723       2.0381
     724       1.8307
     725       1.6781
     726       1.6730
     727       1.7011
     728       1.8114
     729       1.8234
     730       1.6740
     731       1.6906
     732       1.6257
     733       1.7846
     734       1.6597
     735       1.6613
     736       1.8406
     737       1.7685
     738       1.8769
     739       2.0362
     740       2.0366
     741       1.8525
     742       1.7498
     743       1.8722
     744       1.8583
     745       2.0127
     746       2.0117
     747       1.8675
     748       1.7835
     749       1.8058
     750       1.7158
     751       1.7237
     752       1.8604
     753       1.6349
     754       1.7660
     755       1.8442
     756       1.7881
     757       1.8418
     758       1.7767
     759       1.6829
     760       1.9591
     761       1.8891
     762       1.8371
     763       1.9251
     764       1.8761
     765       1.9153
     766       1.8262
     767       1.8652
     768       1.7620
     769       1.8750
     770       1.8625
     771       1.9561
     772       2.0862
     773       1.9993
     774       2.0637
     775       2.1268
     776       2.1400
     777       1.9230
     778       1.9892
     779       1.9574
     780       1.9457
     781       2.0466
     782       2.0706
     783       2.0445
     784       1.9881
     785       1.9876
     786       2.1428
     787       1.9588
     788       1.9198
     789       1.9042
     790       1.8717
     791       1.9691
     792       1.8946
     793       1.8479
     794       1.8100
     795       1.9579
     796       1.9152
     797       1.9078
     798       1.8412
     799       1.8607
     800       1.7254
     801       1.7539
     802       1.7442
     803       1.7433
     804       1.7023
     805       1.7871
     806       1.8340
     807       1.8410
     808       1.8781
     809       1.7709
     810       1.7615
     811       1.7920
     812       1.6915
     813       1.8642
     814       1.8028
     815       1.8565
     816       1.9753
     817       1.8768
     818       1.9839
     819       1.8935
     820       1.8789
     821       1.9029
     822       1.9368
     823       1.8478
     824       2.0407
     825       1.9612
     826       1.9551
     827       1.9829
     828       2.1388
     829       2.0055
     830       1.9881
     831       2.0508
     832       1.9266
     833       1.8497
     834       1.9279
     835       1.9591
     836       1.8905
     837       2.0574
     838       2.1237
     839       2.0989
     840       2.1133
     841       2.0472
     842       2.0074
     843       2.1005
     844       2.1322
     845       2.1158
     846       2.0013
     847       1.9959
     848       2.1198
     849       2.0706
     850       2.0287
     851       2.0747
     852       2.0594
     853       1.9580
     854       2.0739
     855       2.1290
     856       2.1370
     857       2.0347
     858       2.1174
     859       2.2280
     860       2.1971
     861       2.2584
     862       2.1553
     863       2.1573
     864       2.1515
     865       2.0606
     866       2.2123
     867       2.1722
     868       1.8529
     869       1.9817
     870       1.9380
     871       1.8954
     872       1.9039
     873       1.8708
     874       1.8704
     875       1.7261
     876       1.7536
     877       1.7094
     878       1.6749
     879       1.7637
     880       1.7802
     881       1.7400
     882       1.7805
     883       1.8246
     884       1.8162
     885       1.7783
     886       1.8538
     887       1.7165
     888       1.6338
     889       1.6430
     890       1.6307
     891       1.6694
     892       1.7631
     893       1.7699
     894       1.8100
     895       1.8326
     896       1.9241
     897       1.7265
     898       1.6735
     899       1.7624
     900       1.6628
     901       1.7913
     902       1.7870
     903       1.7814
     904       1.8073
     905       1.9816
     906       1.9798
     907       1.9326
     908       1.8625
     909       1.9194
     910       1.9647
     911       1.7026
     912       1.8124
     913       1.7703
     914       1.8744
     915       1.8952
     916       1.8645
     917       1.8661
     918       1.8944
     919       1.8959
     920       1.9366
     921       1.8833
     922       1.8887
     923       1.8573
     924       1.9969
     925       1.8934
     926       1.9281
     927       1.8040
     928       1.9190
     929       1.7982
     930       1.8483
     931       1.9677
     932       1.9496
     933       1.8356
     934       2.1187
     935       2.0025
     936       2.0770
     937       1.8535
     938       1.9497
     939       1.9235
     940       1.9310
     941       1.9109
     942       2.0022
     943       1.7407
     944       1.8317
     945       1.8644
     946       1.7662
     947       1.8746
     948       1.7974
     949       1.9477
     950       1.8646
     951       1.9879
     952       1.9276
     953       2.0187
     954       1.9662
     955       1.8179
     956       2.0314
     957       1.9751
     958       1.9590
     959       1.8676
     960       2.0097
     961       2.0214
     962       2.1575
     963       2.1498
     964       2.0549
     965       2.0387
     966       2.1351
     967       2.0791
     968       2.2542
     969       2.1906
     970       2.1354
     971       2.1318
     972       2.0675
     973       1.9674
     974       2.0431
     975       2.1189
     976       2.1103
     977       2.2257
     978       2.2989
     979       2.2283
     980       2.3163
     981       2.3308
     982       2.3108
     983       2.1253
     984       2.2263
     985       2.2977
     986       2.1839
     987       2.2334
     988       2.1694
     989       2.2273
     990       2.3091
     991       2.3082
     992       2.3750
     993       2.2052
     994       2.2981
     995       2.1681
     996       2.2163
     997       2.3595
     998       2.3636
     999       2.5232
    1000       2.5682
    1001       2.3637
    1002       2.4063
    1003       2.2368
    1004       2.2789
    1005       2.2461
    1006       2.1408
    1007       2.2579
    1008       2.2424
    1009       2.3562
    1010       2.3484
    1011       2.4537
    1012       2.3852
    1013       2.3249
    1014       2.3350
    1015       2.3067
    1016       2.2475
    1017       2.3408
    1018       2.3135
    1019       2.2582
    1020       2.2855
    1021       2.3005
    1022       2.1124
    1023       2.1391
    1024       2.2472
    1025       2.3135
    1026       2.3748
    1027       2.4538
    1028       2.3831
    1029       2.3726
    1030       2.3861
    1031       2.2784
    1032       2.3316
    1033       2.2461
    1034       2.2960
    1035       2.3339
    1036       2.2800
    1037       2.3592
    1038       2.3134
    1039       2.2338
    1040       2.2040
    1041       2.2818
    1042       2.2950
    1043       2.3300
    1044       2.4018
    1045       2.2813
    1046       2.2604
    1047       2.1102
    1048       2.0667
    1049       2.1652
    1050       2.1649
    1051       2.1287
    1052       2.2005
    1053       2.0846
    1054       2.0403
    1055       1.9029
    1056       1.8983
    1057       2.0344
    1058       1.9961
    1059       1.9168
    1060       2.1421
    1061       2.2096
    1062       2.2204
    1063       2.2080
    1064       2.1245
    1065       2.1592
    1066       2.1159
    1067       2.0071
    1068       1.9595
    1069       2.0111
    1070       2.0584
    1071       2.0195
    1072       1.8754
    1073       2.0650
    1074       1.9517
    1075       2.0648
    1076       2.1385
    1077       2.0606
    1078       2.1465
    1079       2.1401
    1080       2.2699
    1081       2.0290
    1082       2.1239
    1083       2.1934
    1084       2.1799
    1085       2.1051
    1086       2.0485
    1087       2.0278
    1088       1.9100
    1089       1.9764
    1090       1.9519
    1091       1.8582
    1092       1.8939
    1093       1.9998
    1094       1.8527
    1095       1.8827
    1096       2.1215
    1097       2.1566
    1098       2.2011
    1099       2.2804
    1100       2.2662
    1101       2.0700
    1102       2.1702
    1103       2.1899
    1104       2.2574
    1105       2.3294
    1106       2.2741
    1107       2.2600
    1108       2.3611
    1109       2.3762
    1110       2.2766
    1111       2.1318
    1112       2.1105
    1113       2.1292
    1114       2.0510
    1115       2.0987
    1116       2.1237
    1117       2.0892
    1118       2.1759
    1119       2.0684
    1120       2.0200
    1121       2.0096
    1122       2.0623
    1123       2.0409
    1124       2.0493
    1125       2.0761
    1126       2.1754
    1127       2.1747
    1128       2.0633
    1129       1.9770
    1130       2.0086
    1131       1.9557
    1132       1.9960
    1133       2.0684
    1134       2.0749
    1135       2.0319
    1136       2.0783
    1137       2.1063
    1138       1.9955
    1139       1.9705
    1140       2.1075
    1141       2.2021
    1142       1.9453
    1143       1.9515
    1144       2.1044
    1145       1.9961
    1146       2.0470
    1147       2.0322
    1148       2.0922
    1149       2.1033
    1150       2.1405
    1151       2.1381
    1152       2.2440
    1153       2.2341
    1154       2.2312
    1155       2.1310
    1156       2.0750
    1157       1.9887
    1158       2.0147
    1159       2.1371
    1160       2.2670
    1161       2.1623
    1162       2.1729
    1163       2.3123
    1164       2.2628
    1165       2.2010
    1166       2.2534
    1167       2.2913
    1168       2.4009
    1169       2.2764
    1170       2.2518
    1171       2.3873
    1172       2.6267
    1173       2.5233
    1174       2.5048
    1175       2.4187
    1176       2.5258
    1177       2.4800
    1178       2.3261
    1179       2.4419
    1180       2.2961
    1181       2.3593
    1182       2.3122
    1183       2.4703
    1184       2.3741
    1185       2.5186
    1186       2.3685
    1187       2.5049
    1188       2.2647
    1189       2.3738
    1190       2.3105
    1191       2.2952
    1192       2.2121
    1193       2.3956
    1194       2.3108
    1195       2.3541
    1196       2.1680
    1197       2.3325
    1198       2.3298
    1199       2.3212
    1200       2.3775
    1201       2.5617
    1202       2.4548
    1203       2.4501
    1204       2.4205
    1205       2.4675
    1206       2.3139
    1207       2.3138
    1208       2.2708
    1209       2.1630
    1210       2.2497
    1211       2.1182
    1212       2.2556
    1213       2.2980
    1214       2.1805
    1215       2.1585
    1216       2.2075
    1217       2.3829
    1218       2.2505
    1219       2.2483
    1220       2.2863
    1221       2.3159
    1222       2.2425
    1223       2.2730
    1224       2.0506
    1225       2.2430
    1226       2.2743
    1227       2.0357
    1228       2.0791
    1229       2.0425
    1230       1.9906
    1231       2.0400
    1232       2.1119
    1233       2.2123
    1234       2.2007
    1235       2.0565
    1236       2.0435
    1237       2.0923
    1238       2.0430
    1239       2.0820
    1240       2.1270
    1241       1.9659
    1242       2.0292
    1243       2.2005
    1244       2.1608
    1245       2.1294
    1246       2.0586
    1247       2.0639
    1248       2.2050
    1249       2.1254
    1250       2.1842
    1251       2.3599
    1252       2.3034
    1253       2.5419
    1254       2.5270
    1255       2.4074
    1256       2.4335
    1257       2.4138
    1258       2.4429
    1259       2.3064
    1260       2.4247
    1261       2.4370
    1262       2.4669
    1263       2.3770
    1264       2.4600
    1265       2.3569
    1266       2.2832
    1267       2.3175
    1268       2.2854
    1269       2.4236
    1270       2.2283
    1271       2.2770
    1272       2.2356
    1273       2.2748
    1274       2.2502
    1275       2.3751
    1276       2.3168
    1277       2.1729
    1278       2.3106
    1279       2.3857
    1280       2.3406
    1281       2.4636
    1282       2.3725
    1283       2.4230
    1284       2.4769
    1285       2.5809
    1286       2.5176
    1287       2.4334
    1288       2.4080
    1289       2.4141
    1290       2.3359
    1291       2.3588
    1292       2.5187
    1293       2.5656
    1294       2.4632
    1295       2.3904
    1296       2.3315
    1297       2.3492
    1298       2.4400
    1299       2.4462
    1300       2.3828
    1301       2.2230
    1302       2.1920
    1303       2.1847
    1304       2.3944
    1305       2.1860
    1306       2.3966
    1307       2.3702
    1308       2.3273
    1309       2.3918
    1310       2.2767
    1311       2.2529
    1312       2.3347
    1313       2.3161
    1314       2.3448
    1315       2.3217
    1316       2.3980
    1317       2.5153
    1318       2.4825
    1319       2.5172
    1320       2.3714
    1321       2.3850
    1322       2.4669
    1323       2.3873
    1324       2.3245
    1325       2.3403
    1326       2.3238
    1327       2.1281
    1328       2.2366
    1329       2.3157
    1330       2.2806
    1331       2.2978
    1332       2.3449
    1333       2.3636
    1334       2.4699
    1335       2.4679
    1336       2.4564
    1337       2.3685
    1338       2.3351
    1339       2.3766
    1340       2.3883
    1341       2.3180
    1342       2.2137
    1343       2.3912
    1344       2.5296
    1345       2.5227
    1346       2.7358
    1347       2.6213
    1348       2.6081
    1349       2.5526
    1350       2.4744
    1351       2.4524
    1352       2.4556
    1353       2.5501
    1354       2.4603
    1355       2.6095
    1356       2.6106
    1357       2.5129
    1358       2.4328
    1359       2.4940
    1360       2.4592
    1361       2.6053
    1362       2.5905
    1363       2.6173
    1364       2.6040
    1365       2.4758
    1366       2.4840
    1367       2.6754
    1368       2.5714
    1369       2.5496
    1370       2.7494
    1371       2.6433
    1372       2.5705
    1373       2.5013
    1374       2.5073
    1375       2.3868
    1376       2.3818
    1377       2.3339
    1378       2.4884
    1379       2.4049
    1380       2.3010
    1381       2.3674
    1382       2.4496
    1383       2.5984
    1384       2.5071
    1385       2.4722
    1386       2.4385
    1387       2.5376
    1388       2.4346
    1389       2.2630
    1390       2.4626
    1391       2.4060
    1392       2.4103
    1393       2.4287
    1394       2.4015
    1395       2.4417
    1396       2.4978
    1397       2.3733
    1398       2.1681
    1399       2.2318
    1400       2.2010
    1401       2.3196
    1402       2.1965
    1403       2.1107
    1404       2.1625
    1405       2.3508
    1406       2.3976
    1407       2.3482
    1408       2.3355
    1409       2.2953
    1410       2.2904
    1411       2.4441
    1412       2.4151
    1413       2.3336
    1414       2.2324
    1415       2.3345
    1416       2.3974
    1417       2.4081
    1418       2.3643
    1419       2.2096
    1420       2.1246
    1421       2.2340
    1422       2.3225
    1423       2.2532
    1424       2.2228
    1425       2.2255
    1426       2.1909
    1427       2.2478
    1428       2.3192
    1429       2.3367
    1430       2.3221
    1431       2.3300
    1432       2.3238
    1433       2.4111
    1434       2.3462
    1435       2.3443
    1436       2.4077
    1437       2.4438
    1438       2.5514
    1439       2.5117
    1440       2.5327
    1441       2.4189
    1442       2.2357
    1443       2.2687
    1444       2.3963
    1445       2.4015
    1446       2.4216
    1447       2.4341
    1448       2.5915
    1449       2.5025
    1450       2.4684
    1451       2.4633
    1452       2.6151
    1453       2.6445
    1454       2.5805
    1455       2.5300
    1456       2.6845
    1457       2.6567
    1458       2.6845
    1459       2.6294
    1460       2.4926
    1461       2.4628
    1462       2.5105
    1463       2.3841
    1464       2.5452
    1465       2.7202
    1466       2.5766
    1467       2.5797
    1468       2.5129
    1469       2.5433
    1470       2.4343
    1471       2.6315
    1472       2.5990
    1473       2.3611
    1474       2.4219
    1475       2.3613
    1476       2.2627
    1477       2.3831
    1478       2.5754
    1479       2.4798
    1480       2.4846
    1481       2.4541
    1482       2.4580
    1483       2.5504
    1484       2.4799
    1485       2.4519
    1486       2.3991
    1487       2.2982
    1488       2.4427
    1489       2.6399
    1490       2.4818
    1491       2.5111
    1492       2.3983
    1493       2.6739
    1494       2.5898
    1495       2.6000
    1496       2.4219
    1497       2.5249
    1498       2.4769
    1499       2.4501
    1500       2.4546
    1501       2.4634
    1502       2.5769
    1503       2.5605
    1504       2.4975
    1505       2.6030
    1506       2.4720
    1507       2.5480
    1508       2.5278
    1509       2.5154
    1510       2.6902
    1511       2.6668
    1512       2.5772
    1513       2.6435
    1514       2.4669
    1515       2.5605
    1516       2.4543
    1517       2.4714
    1518       2.5267
    1519       2.5475
    1520       2.4994
    1521       2.6405
    1522       2.5161
    1523       2.3945
    1524       2.4533
    1525       2.5941
    1526       2.5809
    1527       2.7225
    1528       2.5221
    1529       2.5223
    1530       2.7084
    1531       2.6294
    1532       2.5231
    1533       2.4823
    1534       2.5728
    1535       2.4091
    1536       2.5595
    1537       2.5277
    1538       2.3938
    1539       2.2962
    1540       2.4652
    1541       2.3888
    1542       2.5963
    1543       2.5330
    1544       2.5490
    1545       2.4880
    1546       2.5632
    1547       2.5640
    1548       2.6405
    1549       2.6768
    1550       2.6806
    1551       2.6409
    1552       2.5511
    1553       2.5151
    1554       2.4414
    1555       2.7170
    1556       2.7375
    1557       2.6400
    1558       2.4328
    1559       2.4637
    1560       2.4462
    1561       2.4899
    1562       2.5698
    1563       2.6534
    1564       2.5782
    1565       2.4028
    1566       2.4246
    1567       2.3537
    1568       2.5392
    1569       2.5478
    1570       2.4950
    1571       2.5166
    1572       2.4836
    1573       2.5587
    1574       2.5095
    1575       2.4716
    1576       2.5093
    1577       2.5010
    1578       2.6663
    1579       2.5646
    1580       2.6274
    1581       2.6930
    1582       2.6137
    1583       2.6035
    1584       2.5667
    1585       2.5470
    1586       2.6333
    1587       2.5083
    1588       2.6329
    1589       2.6907
    1590       2.5814
    1591       2.3845
    1592       2.3607
    1593       2.2830
    1594       2.5936
    1595       2.5569
    1596       2.6761
    1597       2.5332
    1598       2.5316
    1599       2.4700
    1600       2.4248
    1601       2.4837
    1602       2.5500
    1603       2.3394
    1604       2.6130
    1605       2.5741
    1606       2.6698
    1607       2.6379
    1608       2.5775
    1609       2.7003
    1610       2.4733
    1611       2.5136
    1612       2.5228
    1613       2.5983
    1614       2.6118
    1615       2.6487
    1616       2.6902
    1617       2.6734
    1618       2.6442
    1619       2.5121
    1620       2.4105
    1621       2.4159
    1622       2.4788
    1623       2.3530
    1624       2.3822
    1625       2.4006
    1626       2.3518
    1627       2.2896
    1628       2.4001
    1629       2.5235
    1630       2.4920
    1631       2.4751
    1632       2.3695
    1633       2.4610
    1634       2.4457
    1635       2.4253
    1636       2.4964
    1637       2.5732
    1638       2.4990
    1639       2.5879
    1640       2.6042
    1641       2.4844
    1642       2.4460
    1643       2.4363
    1644       2.3878
    1645       2.4624
    1646       2.4907
    1647       2.3983
    1648       2.4470
    1649       2.5141
    1650       2.7604
    1651       2.5889
    1652       2.5183
    1653       2.4770
    1654       2.6339
    1655       2.5854
    1656       2.5235
    1657       2.6449
    1658       2.6509
    1659       2.6380
    1660       2.5318
    1661       2.5383
    1662       2.5912
    1663       2.6108
    1664       2.6860
    1665       2.6204
    1666       2.6555
    1667       2.5829
    1668       2.6139
    1669       2.6033
    1670       2.6222
    1671       2.7260
    1672       2.6630
    1673       2.7847
    1674       2.7127
    1675       2.7371
    1676       2.7478
    1677       2.7593
    1678       2.7359
    1679       2.5786
    1680       2.6167
    1681       2.6464
    1682       2.6987
    1683       2.6006
    1684       2.7155
    1685       2.5356
    1686       2.6104
    1687       2.6289
    1688       2.5526
    1689       2.7062
    1690       2.6220
    1691       2.6897
    1692       2.7167
    1693       2.5992
    1694       2.5833
    1695       2.6226
    1696       2.6402
    1697       2.4552
    1698       2.7760
    1699       2.6820
    1700       2.6145
    1701       2.5522
    1702       2.7513
    1703       2.7315
    1704       2.8146
    1705       2.6632
    1706       2.6689
    1707       2.6389
    1708       2.6265
    1709       2.7159
    1710       2.5364
    1711       2.5120
    1712       2.6470
    1713       2.7180
    1714       2.6383
    1715       2.6261
    1716       2.6483
    1717       2.7999
    1718       2.8067
    1719       2.6511
    1720       2.7349
    1721       2.6633
    1722       2.7277
    1723       2.5513
    1724       2.6379
    1725       2.7463
    1726       2.7517
    1727       2.7860
    1728       2.6026
    1729       2.5935
    1730       2.6339
    1731       2.7035
    1732       2.6094
    1733       2.4091
    1734       2.6097
    1735       2.5397
    1736       2.6168
    1737       2.4904
    1738       2.6902
    1739       2.4753
    1740       2.4543
    1741       2.5693
    1742       2.5477
    1743       2.5278
    1744       2.6199
    1745       2.5285
    1746       2.5294
    1747       2.5505
    1748       2.5452
    1749       2.5129
    1750       2.5217
    1751       2.6164
    1752       2.6374
    1753       2.5724
    1754       2.5929
    1755       2.6700
    1756       2.6120
    1757       2.5702
    1758       2.6172
    1759       2.6133
    1760       2.5858
    1761       2.5313
    1762       2.5289
    1763       2.5776
    1764       2.3577
    1765       2.5978
    1766       2.4875
    1767       2.5024
    1768       2.4600
    1769       2.4857
    1770       2.5238
    1771       2.4853
    1772       2.5440
    1773       2.3698
    1774       2.4375
    1775       2.5144
    1776       2.4401
    1777       2.5170
    1778       2.4424
    1779       2.4595
    1780       2.3755
    1781       2.3889
    1782       2.4403
    1783       2.3972
    1784       2.5153
    1785       2.5777
    1786       2.5472
    1787       2.5224
    1788       2.4319
    1789       2.4407
    1790       2.3631
    1791       2.3948
    1792       2.3199
    1793       2.3283
    1794       2.3061
    1795       2.2452
    1796       2.2696
    1797       2.4023
    1798       2.3560
    1799       2.3159
    1800       2.3625
    1801       2.4461
    1802       2.3068
    1803       2.4095
    1804       2.3778
    1805       2.3082
    1806       2.1348
    1807       2.1618
    1808       2.2249
    1809       2.3599
    1810       2.2525
    1811       2.3752
    1812       2.2425
    1813       2.2805
    1814       2.3725
    1815       2.3704
    1816       2.4144
    1817       2.3207
    1818       2.3581
    1819       2.3271
    1820       2.4037
    1821       2.4240
    1822       2.4176
    1823       2.5173
    1824       2.3781
    1825       2.3628
    1826       2.4795
    1827       2.5406
    1828       2.4896
    1829       2.5296
    1830       2.6068
    1831       2.6007
    1832       2.6500
    1833       2.7545
    1834       2.6783
    1835       2.5923
    1836       2.6365
    1837       2.4654
    1838       2.4241
    1839       2.5243
    1840       2.4684
    1841       2.4645
    1842       2.4859
    1843       2.3648
    1844       2.3475
    1845       2.3236
    1846       2.4558
    1847       2.2823
    1848       2.2747
    1849       2.2761
    1850       2.5001
    1851       2.3287
    1852       2.4190
    1853       2.4604
    1854       2.4026
    1855       2.4295
    1856       2.5136
    1857       2.4913
    1858       2.5365
    1859       2.5206
    1860       2.4420
    1861       2.4902
    1862       2.5153
    1863       2.5817
    1864       2.5829
    1865       2.5135
    1866       2.4897
    1867       2.4665
    1868       2.5417
    1869       2.5304
    1870       2.6229
    1871       2.6354
    1872       2.5089
    1873       2.5510
    1874       2.5391
    1875       2.5948
    1876       2.5398
    1877       2.4542
    1878       2.5760
    1879       2.5698
    1880       2.5324
    1881       2.4840
    1882       2.5053
    1883       2.4840
    1884       2.5841
    1885       2.4983
    1886       2.5268
    1887       2.4536
    1888       2.4259
    1889       2.4539
    1890       2.4502
    1891       2.4924
    1892       2.5096
    1893       2.4194
    1894       2.4051
    1895       2.3241
    1896       2.4257
    1897       2.5614
    1898       2.4536
    1899       2.4139
    1900       2.4042
    1901       2.4128
    1902       2.3398
    1903       2.4804
    1904       2.3287
    1905       2.3907
    1906       2.5033
    1907       2.4968
    1908       2.4191
    1909       2.4917
    1910       2.4628
    1911       2.5436
    1912       2.6051
    1913       2.6165
    1914       2.5571
    1915       2.5070
    1916       2.4786
    1917       2.5079
    1918       2.4924
    1919       2.5100
    1920       2.5658
    1921       2.4454
    1922       2.3565
    1923       2.4129
    1924       2.3388
    1925       2.3642
    1926       2.5343
    1927       2.4563
    1928       2.4500
    1929       2.4274
    1930       2.5104
    1931       2.4121
    1932       2.4280
    1933       2.3177
    1934       2.4755
    1935       2.4337
    1936       2.3205
    1937       2.4382
    1938       2.3729
    1939       2.5329
    1940       2.4563
    1941       2.5012
    1942       2.4940
    1943       2.4710
    1944       2.4336
    1945       2.4007
    1946       2.4900
    1947       2.4317
    1948       2.4151
    1949       2.4474
    1950       2.4403
    1951       2.4017
    1952       2.3252
    1953       2.3035
    1954       2.3153
    1955       2.2481
    1956       2.2863
    1957       2.3356
    1958       2.3602
    1959       2.4094
    1960       2.3058
    1961       2.3057
    1962       2.2869
    1963       2.2844
    1964       2.4170
    1965       2.3257
    1966       2.2750
    1967       2.2486
    1968       2.2747
    1969       2.2651
    1970       2.2517
    1971       2.2478
    1972       2.2786
    1973       2.2434
    1974       2.3341
    1975       2.4462
    1976       2.4245
    1977       2.3575
    1978       2.2043
    1979       2.2912
    1980       2.2828
    1981       2.2848
    1982       2.4096
    1983       2.4232
    1984       2.3692
    1985       2.4286
    1986       2.3623
    1987       2.4137
    1988       2.4456
    1989       2.4700
    1990       2.3406
    1991       2.3644
    1992       2.4500
    1993       2.3709
    1994       2.4534
    1995       2.3434
    1996       2.4168
    1997       2.3898
    1998       2.3349
    1999       2.4449
    2000       2.3874
