# Supplementary material for: FNR-like unit interacts with C-terminal related residues trigger nNOS reductase domain conformational flexibility change
Source: Front Neurosci. 2026 Feb 11;20:1751011. doi: 10.3389/fnins.2026.1751011 (PMC12932508; doi:10.3389/fnins.2026.1751011)
Supplement: Supplementary file 3 [file Data_Sheet_3.zip › Model_2/10opc-rmsf.dat]

#Res        AtomicFlx
   1.000       4.6302
   2.000       3.5837
   3.000       1.9448
   4.000       1.4171
   5.000       1.8837
   6.000       0.9438
   7.000       0.8876
   8.000       0.7524
   9.000       0.7964
  10.000       0.7688
  11.000       0.7688
  12.000       0.7265
  13.000       0.8371
  14.000       0.9687
  15.000       0.7254
  16.000       1.0813
  17.000       0.6406
  18.000       0.8629
  19.000       0.6122
  20.000       0.7406
  21.000       0.5838
  22.000       0.9022
  23.000       0.7634
  24.000       0.6662
  25.000       0.9096
  26.000       1.1551
  27.000       1.0102
  28.000       0.8951
  29.000       1.8115
  30.000       1.7140
  31.000       1.2865
  32.000       1.1739
  33.000       1.7127
  34.000       0.9792
  35.000       1.4707
  36.000       0.8125
  37.000       1.3006
  38.000       0.9449
  39.000       0.8883
  40.000       1.1206
  41.000       1.5963
  42.000       0.9545
  43.000       1.5834
  44.000       1.2930
  45.000       1.4706
  46.000       1.6303
  47.000       1.1409
  48.000       1.8267
  49.000       1.7259
  50.000       1.2248
  51.000       1.2048
  52.000       1.0176
  53.000       0.9975
  54.000       0.8262
  55.000       0.5967
  56.000       0.5914
  57.000       0.6526
  58.000       0.6021
  59.000       0.6482
  60.000       1.0357
  61.000       0.8740
  62.000       1.2521
  63.000       0.7128
  64.000       0.9383
  65.000       0.6824
  66.000       0.7327
  67.000       1.2319
  68.000       0.9124
  69.000       0.7180
  70.000       1.2068
  71.000       1.6147
  72.000       1.0326
  73.000       0.7374
  74.000       1.1392
  75.000       0.8344
  76.000       0.8052
  77.000       0.8728
  78.000       1.3744
  79.000       0.9542
  80.000       0.9695
  81.000       1.1669
  82.000       1.4811
  83.000       2.3499
  84.000       2.2151
  85.000       1.9489
  86.000       1.3748
  87.000       1.6875
  88.000       1.8037
  89.000       1.1112
  90.000       1.1406
  91.000       0.7498
  92.000       0.6812
  93.000       1.2893
  94.000       0.9106
  95.000       0.7535
  96.000       0.7356
  97.000       0.9978
  98.000       1.7498
  99.000       3.6895
 100.000       2.5371
 101.000       3.2971
 102.000       3.1700
 103.000       3.4883
 104.000       3.1852
 105.000       3.0037
 106.000       3.3243
 107.000       2.3892
 108.000       1.8533
 109.000       2.4279
 110.000       1.3954
 111.000       1.2568
 112.000       1.2155
 113.000       1.4091
 114.000       2.1151
 115.000       2.0120
 116.000       1.5663
 117.000       1.9348
 118.000       2.3461
 119.000       3.2144
 120.000       2.5985
 121.000       2.2895
 122.000       1.2807
 123.000       0.9601
 124.000       0.9451
 125.000       0.8744
 126.000       0.9729
 127.000       1.1465
 128.000       0.7941
 129.000       1.2070
 130.000       0.5706
 131.000       0.5343
 132.000       0.5554
 133.000       0.6632
 134.000       0.5851
 135.000       0.6865
 136.000       0.6495
 137.000       0.8090
 138.000       0.9346
 139.000       0.9032
 140.000       0.8187
 141.000       0.9124
 142.000       0.8592
 143.000       0.7598
 144.000       0.6657
 145.000       0.6174
 146.000       0.5888
 147.000       0.5110
 148.000       0.7965
 149.000       0.5801
 150.000       0.6141
 151.000       0.5333
 152.000       0.5889
 153.000       0.6496
 154.000       0.6634
 155.000       0.9438
 156.000       0.9482
 157.000       0.7675
 158.000       0.8013
 159.000       0.7253
 160.000       1.1366
 161.000       0.6771
 162.000       1.0062
 163.000       0.7430
 164.000       1.1772
 165.000       0.7611
 166.000       1.0856
 167.000       1.1486
 168.000       0.6946
 169.000       0.8162
 170.000       1.0483
 171.000       1.1250
 172.000       1.4680
 173.000       1.3993
 174.000       0.8462
 175.000       1.3449
 176.000       1.3027
 177.000       0.7753
 178.000       0.7590
 179.000       1.8926
 180.000       0.8371
 181.000       0.6220
 182.000       0.7115
 183.000       1.3442
 184.000       1.2867
 185.000       0.7731
 186.000       0.9384
 187.000       1.3160
 188.000       0.9704
 189.000       0.9651
 190.000       1.1531
 191.000       1.3482
 192.000       1.2647
 193.000       1.1792
 194.000       1.5368
 195.000       1.4718
 196.000       1.6401
 197.000       2.4147
 198.000       2.3860
 199.000       1.7132
 200.000       1.6461
 201.000       1.8272
 202.000       2.1503
 203.000       2.0558
 204.000       2.0183
 205.000       3.5475
 206.000       3.2047
 207.000       2.8538
 208.000       3.1152
 209.000       2.1464
 210.000       1.7052
 211.000       1.9249
 212.000       1.2714
 213.000       1.0333
 214.000       0.7937
 215.000       0.6690
 216.000       1.4980
 217.000       1.7725
 218.000       1.3512
 219.000       1.1435
 220.000       0.6995
 221.000       0.7954
 222.000       0.9781
 223.000       0.9976
 224.000       1.3027
 225.000       1.1820
 226.000       1.3606
 227.000       2.1764
 228.000       1.2921
 229.000       0.9566
 230.000       1.2840
 231.000       0.8834
 232.000       0.8272
 233.000       1.2688
 234.000       0.6865
 235.000       0.6860
 236.000       0.7069
 237.000       1.2579
 238.000       1.0978
 239.000       0.9961
 240.000       1.4298
 241.000       1.5523
 242.000       1.8425
 243.000       0.6876
 244.000       0.6690
 245.000       0.7558
 246.000       0.6754
 247.000       1.0584
 248.000       0.7646
 249.000       0.9120
 250.000       0.8027
 251.000       0.8006
 252.000       1.4367
 253.000       1.0277
 254.000       1.0390
 255.000       0.6243
 256.000       0.7096
 257.000       0.8805
 258.000       1.4666
 259.000       0.7101
 260.000       0.7684
 261.000       0.6183
 262.000       0.6835
 263.000       0.5620
 264.000       0.6456
 265.000       0.9207
 266.000       0.7339
 267.000       1.0174
 268.000       0.6939
 269.000       0.8313
 270.000       0.7908
 271.000       1.2468
 272.000       0.9881
 273.000       0.8459
 274.000       1.5639
 275.000       1.0958
 276.000       0.7011
 277.000       1.0788
 278.000       0.6488
 279.000       1.1882
 280.000       0.6154
 281.000       0.5573
 282.000       0.5618
 283.000       0.6694
 284.000       0.5678
 285.000       0.5068
 286.000       0.7541
 287.000       0.6395
 288.000       0.5944
 289.000       0.5993
 290.000       0.5661
 291.000       0.8815
 292.000       1.3534
 293.000       1.0938
 294.000       0.9970
 295.000       0.6748
 296.000       0.9552
 297.000       0.7491
 298.000       0.7076
 299.000       0.8024
 300.000       1.3158
 301.000       1.2525
 302.000       0.7888
 303.000       1.1386
 304.000       1.0552
 305.000       0.8400
 306.000       0.8509
 307.000       1.0188
 308.000       1.3421
 309.000       1.6767
 310.000       1.0220
 311.000       0.7900
 312.000       0.7594
 313.000       0.7923
 314.000       0.6799
 315.000       0.9584
 316.000       0.8568
 317.000       1.0751
 318.000       1.3673
 319.000       2.1054
 320.000       3.0096
 321.000       3.6464
 322.000       3.3850
 323.000       4.3500
 324.000       3.9666
 325.000       2.8649
 326.000       2.5290
 327.000       2.1845
 328.000       1.4914
 329.000       1.5172
 330.000       0.8390
 331.000       1.4308
 332.000       0.9326
 333.000       0.6792
 334.000       0.9373
 335.000       0.6681
 336.000       0.9244
 337.000       0.7835
 338.000       0.7353
 339.000       0.6698
 340.000       0.6536
 341.000       0.6525
 342.000       0.8014
 343.000       0.8311
 344.000       0.5304
 345.000       0.5849
 346.000       0.8381
 347.000       0.6808
 348.000       0.6301
 349.000       0.5911
 350.000       0.6794
 351.000       0.6510
 352.000       0.6595
 353.000       0.7053
 354.000       0.7016
 355.000       0.6741
 356.000       0.7117
 357.000       0.7517
 358.000       1.2054
 359.000       0.6658
 360.000       0.7614
 361.000       1.2036
 362.000       0.8961
 363.000       0.7129
 364.000       0.8618
 365.000       1.1352
 366.000       0.8964
 367.000       0.9803
 368.000       1.3937
 369.000       1.4078
 370.000       1.7710
 371.000       1.9764
 372.000       1.2233
 373.000       1.1982
 374.000       1.7920
 375.000       1.7704
 376.000       1.0818
 377.000       1.0593
 378.000       1.0529
 379.000       0.8823
 380.000       0.8879
 381.000       1.5708
 382.000       0.9649
 383.000       1.1627
 384.000       1.8241
 385.000       1.4319
 386.000       0.7919
 387.000       1.3872
 388.000       1.0566
 389.000       0.8448
 390.000       1.1605
 391.000       1.4198
 392.000       1.1235
 393.000       1.7828
 394.000       1.6151
 395.000       0.9166
 396.000       0.7273
 397.000       0.7195
 398.000       0.8420
 399.000       1.1677
 400.000       0.9171
 401.000       0.8614
 402.000       1.3255
 403.000       1.1999
 404.000       0.9184
 405.000       1.0104
 406.000       1.1509
 407.000       0.8933
 408.000       1.2578
 409.000       0.7222
 410.000       0.6625
 411.000       0.5959
 412.000       0.5948
 413.000       0.6141
 414.000       0.6039
 415.000       0.6820
 416.000       0.5654
 417.000       0.8023
 418.000       0.8986
 419.000       0.8238
 420.000       0.8263
 421.000       0.8524
 422.000       1.1417
 423.000       0.6649
 424.000       0.5702
 425.000       0.5460
 426.000       0.4795
 427.000       0.5283
 428.000       0.5347
 429.000       0.4775
 430.000       0.5486
 431.000       0.6163
 432.000       0.7212
 433.000       1.0102
 434.000       0.9344
 435.000       0.8394
 436.000       0.9240
 437.000       0.8627
 438.000       0.7634
 439.000       0.6379
 440.000       0.5601
 441.000       0.6005
 442.000       0.5430
 443.000       0.5535
 444.000       0.5180
 445.000       0.6239
 446.000       0.6323
 447.000       0.7981
 448.000       0.9802
 449.000       1.5337
 450.000       1.3132
 451.000       1.3566
 452.000       2.0247
 453.000       1.7396
 454.000       2.0260
 455.000       1.4874
 456.000       1.3587
 457.000       1.4234
 458.000       1.0828
 459.000       1.8086
 460.000       0.6510
 461.000       0.6993
 462.000       0.5578
 463.000       0.5380
 464.000       0.6645
 465.000       0.6724
 466.000       0.6565
 467.000       0.7500
 468.000       1.4740
 469.000       1.1239
 470.000       1.0636
 471.000       0.9831
 472.000       1.5627
 473.000       1.1852
 474.000       1.0161
 475.000       0.6757
 476.000       0.6194
 477.000       0.5582
 478.000       0.5891
 479.000       0.6767
 480.000       0.7440
 481.000       0.9820
 482.000       0.9412
 483.000       1.3567
 484.000       1.7021
 485.000       0.8348
 486.000       1.0458
 487.000       0.9705
 488.000       1.0366
 489.000       2.2721
 490.000       1.2444
 491.000       1.5712
 492.000       1.8601
 493.000       1.0747
 494.000       0.7131
 495.000       0.6925
 496.000       0.6524
 497.000       0.5944
 498.000       0.5212
 499.000       0.5434
 500.000       0.5706
 501.000       0.5183
 502.000       0.6141
 503.000       0.4581
 504.000       0.5476
 505.000       0.5274
 506.000       0.4966
 507.000       0.5530
 508.000       0.4928
 509.000       0.4744
 510.000       0.7240
 511.000       0.5256
 512.000       0.5851
 513.000       0.6796
 514.000       0.6811
 515.000       0.9340
 516.000       0.9396
 517.000       0.8922
 518.000       0.9748
 519.000       1.9706
 520.000       1.6644
 521.000       1.6504
 522.000       1.1679
 523.000       1.1314
 524.000       1.4413
 525.000       1.1655
 526.000       1.0867
 527.000       0.7370
 528.000       0.7158
 529.000       0.8200
 530.000       0.6695
 531.000       0.5909
 532.000       0.5280
 533.000       0.5258
 534.000       0.6179
 535.000       0.6112
 536.000       1.0621
 537.000       0.7615
 538.000       1.5040
 539.000       1.0667
 540.000       0.5716
 541.000       0.8429
 542.000       0.6670
 543.000       0.5155
 544.000       1.1491
 545.000       1.1189
 546.000       0.8425
 547.000       0.5718
 548.000       1.0065
 549.000       1.2296
 550.000       0.6899
 551.000       0.8872
 552.000       1.2548
 553.000       1.2222
 554.000       0.7708
 555.000       0.7059
 556.000       0.5980
 557.000       1.4161
 558.000       1.3048
 559.000       0.6375
 560.000       0.6983
 561.000       0.6327
 562.000       0.5883
 563.000       0.8385
 564.000       0.7509
 565.000       1.1291
 566.000       0.9428
 567.000       1.2808
 568.000       1.5520
 569.000       1.0011
 570.000       1.0883
 571.000       1.1866
 572.000       1.1927
 573.000       0.7443
 574.000       0.8452
 575.000       0.6178
 576.000       0.8757
 577.000       0.6811
 578.000       0.7406
 579.000       1.3010
 580.000       1.4378
 581.000       1.2204
 582.000       0.9789
 583.000       0.8617
 584.000       1.7732
 585.000       1.0650
 586.000       0.9643
 587.000       1.3152
 588.000       1.8160
 589.000       0.7266
 590.000       0.7413
 591.000       1.2480
 592.000       1.4337
 593.000       1.0647
 594.000       0.7046
 595.000       0.5886
 596.000       0.6247
 597.000       0.5670
 598.000       0.5066
 599.000       0.5148
 600.000       0.7816
 601.000       0.4547
 602.000       0.4766
 603.000       0.5506
 604.000       0.5686
 605.000       0.5213
 606.000       0.4835
 607.000       0.5632
 608.000       0.7598
 609.000       0.5311
 610.000       0.6776
 611.000       1.3229
 612.000       0.6125
 613.000       0.7077
 614.000       0.7557
 615.000       1.7811
 616.000       0.7291
 617.000       1.0951
 618.000       0.8599
 619.000       1.1342
 620.000       1.3790
 621.000       1.2844
 622.000       1.7917
 623.000       1.2667
 624.000       1.1929
 625.000       1.3812
 626.000       1.7152
 627.000       1.1785
 628.000       0.7754
 629.000       0.7550
 630.000       0.8170
 631.000       1.0080
 632.000       0.6867
 633.000       0.7918
 634.000       1.8894
 635.000       0.6663
 636.000       1.0261
 637.000       0.9756
 638.000       1.0436
 639.000       1.0877
 640.000       0.6587
 641.000       0.6139
 642.000       0.6653
 643.000       0.9379
 644.000       0.8758
 645.000       0.6922
 646.000       0.6059
 647.000       0.5679
 648.000       0.7538
 649.000       0.6685
 650.000       0.6792
 651.000       1.8587
 652.000       0.8860
 653.000       1.1763
 654.000       1.3947
 655.000       0.9409
 656.000       0.9578
 657.000       1.3452
 658.000       1.3512
 659.000       1.6664
 660.000       2.9794
 661.000       3.4499
 662.000       4.7649
 663.000       6.2690
 664.000       7.6931
