# Supplementary material for: FNR-like unit interacts with C-terminal related residues trigger nNOS reductase domain conformational flexibility change
Source: Front Neurosci. 2026 Feb 11;20:1751011. doi: 10.3389/fnins.2026.1751011 (PMC12932508; doi:10.3389/fnins.2026.1751011)
Supplement: Supplementary file 3 [file Data_Sheet_3.zip › Model_2/FINAL_DECOMP_MMPBSA.dat]

| Run on Tue Nov  4 22:14:13 2025
|| GB non-polar solvation energies calculated with gbsa=2
idecomp = 2: Per-residue decomp adding 1-4 interactions to EEL and VDW.
Energy Decomposition Analysis (All units kcal/mol): Generalized Born solvent


Complex:
Total Energy Decomposition:
Residue |       Internal      |    van der Waals    |    Electrostatic    |   Polar Solvation   |   Non-Polar Solv.   |       TOTAL
-------------------------------------------------------------------------------------------------------------------------------------------
ALA   1 |    8.503 +/-  2.221 |   -1.135 +/-  1.075 |  -54.018 +/- 10.947 |  -16.776 +/- 13.046 |    0.762 +/-  0.241 |  -62.664 +/-  3.558
LYS   2 |   18.339 +/-  3.439 |   -0.373 +/-  1.183 |   17.824 +/-  7.867 |  -37.087 +/-  8.119 |    1.444 +/-  0.155 |    0.147 +/-  3.656
ARG   3 |   23.849 +/-  4.170 |   -5.145 +/-  1.773 | -197.356 +/- 14.744 |    2.590 +/- 11.235 |    0.650 +/-  0.160 | -175.412 +/-  5.056
VAL   4 |   14.331 +/-  2.809 |   -2.829 +/-  1.317 |  -26.325 +/-  1.618 |    0.219 +/-  1.142 |    0.194 +/-  0.079 |  -14.411 +/-  2.868
LYS   5 |   17.657 +/-  3.267 |   -3.242 +/-  1.255 |  -36.829 +/- 17.570 |    6.636 +/- 17.766 |    0.951 +/-  0.183 |  -14.827 +/-  3.676
ALA   6 |    7.406 +/-  1.967 |   -4.945 +/-  0.964 |  -12.212 +/-  1.438 |    2.464 +/-  0.689 |    0.002 +/-  0.003 |   -7.285 +/-  2.162
THR   7 |   16.106 +/-  2.359 |   -5.067 +/-  1.250 |  -38.173 +/-  5.209 |    1.065 +/-  2.890 |    0.037 +/-  0.034 |  -26.032 +/-  3.181
ILE   8 |   17.840 +/-  2.911 |   -6.992 +/-  1.505 |  -11.298 +/-  1.192 |    1.677 +/-  0.708 |    0.000 +/-  0.000 |    1.227 +/-  2.960
LEU   9 |   15.803 +/-  2.844 |   -6.894 +/-  1.458 |  -34.329 +/-  1.173 |    1.978 +/-  0.611 |    0.002 +/-  0.003 |  -23.440 +/-  3.109
TYR  10 |   18.389 +/-  3.273 |   -9.304 +/-  1.244 |  -25.986 +/-  2.105 |   -8.078 +/-  1.764 |    0.121 +/-  0.061 |  -24.857 +/-  3.509
ALA  11 |    7.554 +/-  2.138 |   -5.957 +/-  0.847 |   -3.443 +/-  1.569 |    1.071 +/-  0.735 |    0.002 +/-  0.004 |   -0.773 +/-  2.373
THR  12 |   15.018 +/-  2.303 |   -4.724 +/-  1.352 |  -35.371 +/-  2.010 |   -6.816 +/-  1.436 |    0.143 +/-  0.037 |  -31.749 +/-  2.740
GLU  13 |   17.780 +/-  2.738 |   -3.322 +/-  1.555 |   31.316 +/-  7.121 | -104.941 +/-  6.520 |    0.189 +/-  0.063 |  -58.978 +/-  3.018
THR  14 |   17.742 +/-  2.588 |   -1.035 +/-  1.378 |  -38.144 +/-  2.617 |   -2.523 +/-  1.599 |    0.303 +/-  0.081 |  -23.658 +/-  2.990
GLY  15 |    6.506 +/-  1.847 |   -2.628 +/-  0.714 |   -8.192 +/-  1.114 |    1.573 +/-  0.627 |    0.156 +/-  0.051 |   -2.585 +/-  1.918
LYS  16 |   18.137 +/-  3.249 |   -5.384 +/-  1.498 |  -91.058 +/- 12.908 |   55.257 +/- 11.044 |    0.490 +/-  0.086 |  -22.560 +/-  4.286
SER  17 |   11.694 +/-  2.123 |   -5.495 +/-  1.421 |  -25.847 +/-  1.999 |   -0.328 +/-  0.997 |    0.000 +/-  0.000 |  -19.976 +/-  2.445
GLN  18 |   24.034 +/-  2.925 |   -6.791 +/-  1.362 |  -75.984 +/-  5.351 |   -3.067 +/-  4.354 |    0.191 +/-  0.084 |  -61.618 +/-  3.099
ALA  19 |    7.310 +/-  1.933 |   -3.551 +/-  0.812 |   -9.847 +/-  1.958 |    1.377 +/-  0.860 |    0.362 +/-  0.037 |   -4.349 +/-  2.389
TYR  20 |   18.207 +/-  3.166 |   -7.100 +/-  1.580 |  -34.628 +/-  2.795 |    0.415 +/-  1.859 |    0.130 +/-  0.043 |  -22.975 +/-  3.412
ALA  21 |    7.449 +/-  2.105 |   -5.882 +/-  0.894 |   -1.766 +/-  1.206 |    1.343 +/-  0.586 |    0.000 +/-  0.001 |    1.144 +/-  2.244
LYS  22 |   17.289 +/-  3.051 |   -6.618 +/-  1.044 |  -22.889 +/-  8.503 |   -0.862 +/-  8.018 |    0.385 +/-  0.099 |  -12.696 +/-  3.949
THR  23 |   15.781 +/-  2.391 |   -4.907 +/-  1.113 |  -38.089 +/-  1.847 |   -1.855 +/-  1.520 |    0.233 +/-  0.069 |  -28.836 +/-  2.471
LEU  24 |   16.883 +/-  2.691 |   -6.642 +/-  1.463 |  -33.858 +/-  1.044 |    1.799 +/-  0.645 |    0.000 +/-  0.001 |  -21.818 +/-  2.942
CYS  25 |   10.237 +/-  2.233 |   -6.584 +/-  0.973 |   -6.597 +/-  1.921 |   -0.790 +/-  1.508 |    0.110 +/-  0.045 |   -3.625 +/-  2.416
GLU  26 |   17.495 +/-  2.992 |   -6.691 +/-  1.448 |  -17.953 +/- 10.652 |  -51.532 +/-  8.915 |    0.112 +/-  0.065 |  -58.568 +/-  3.582
ILE  27 |   17.677 +/-  2.905 |   -6.022 +/-  1.512 |  -10.465 +/-  1.275 |    0.436 +/-  1.088 |    0.100 +/-  0.061 |    1.725 +/-  2.951
PHE  28 |   18.880 +/-  2.997 |   -7.575 +/-  1.304 |   -6.958 +/-  1.207 |   -0.185 +/-  0.607 |    0.000 +/-  0.000 |    4.162 +/-  3.203
LYS  29 |   18.872 +/-  3.192 |   -4.264 +/-  1.755 |  -47.986 +/- 21.224 |   17.393 +/- 18.244 |    0.441 +/-  0.152 |  -15.544 +/-  5.254
HIE  30 |   34.667 +/-  3.007 |   -5.574 +/-  1.458 |  -21.368 +/-  2.458 |   -7.684 +/-  2.235 |    0.627 +/-  0.209 |    0.668 +/-  3.201
ALA  31 |    8.484 +/-  2.094 |   -3.801 +/-  0.860 |   -5.849 +/-  1.657 |    0.898 +/-  1.316 |    0.078 +/-  0.042 |   -0.190 +/-  2.252
PHE  32 |   15.789 +/-  2.912 |   -7.793 +/-  1.256 |   -9.691 +/-  1.612 |    1.139 +/-  1.153 |    0.003 +/-  0.004 |   -0.552 +/-  3.123
ASP  33 |   15.482 +/-  3.057 |   -3.553 +/-  1.298 |  -29.578 +/- 12.903 |  -47.033 +/- 13.295 |    0.415 +/-  0.093 |  -64.266 +/-  2.813
ALA  34 |    8.063 +/-  2.081 |   -4.073 +/-  0.872 |    2.111 +/-  1.823 |    0.646 +/-  1.627 |    0.123 +/-  0.063 |    6.870 +/-  2.211
LYS  35 |   17.429 +/-  3.134 |   -3.902 +/-  1.155 |  -33.912 +/- 13.966 |    5.193 +/- 14.136 |    0.890 +/-  0.148 |  -14.303 +/-  3.586
ALA  36 |    7.264 +/-  1.921 |   -3.802 +/-  0.796 |   -7.161 +/-  1.397 |    0.207 +/-  1.496 |    0.203 +/-  0.052 |   -3.290 +/-  2.087
MET  37 |   15.248 +/-  2.725 |   -6.756 +/-  1.201 |   -9.542 +/-  2.768 |   -0.441 +/-  2.235 |    0.297 +/-  0.100 |   -1.194 +/-  2.944
SER  38 |   10.021 +/-  2.028 |   -5.497 +/-  0.933 |   -6.506 +/-  2.478 |   -9.940 +/-  2.107 |    0.102 +/-  0.057 |  -11.821 +/-  2.380
MET  39 |   16.164 +/-  2.657 |  -10.122 +/-  1.103 |   -5.963 +/-  1.800 |   -5.025 +/-  1.553 |    0.011 +/-  0.011 |   -4.935 +/-  2.794
GLU  40 |   17.399 +/-  2.956 |   -3.879 +/-  1.384 |   62.330 +/- 14.271 | -135.372 +/- 13.137 |    0.455 +/-  0.110 |  -59.067 +/-  3.290
GLU  41 |   18.016 +/-  2.809 |   -2.198 +/-  1.251 |   50.336 +/- 15.561 | -122.174 +/- 15.794 |    0.932 +/-  0.098 |  -55.087 +/-  2.901
TYR  42 |   18.037 +/-  3.200 |   -6.220 +/-  1.385 |  -21.031 +/-  4.893 |  -12.004 +/-  4.052 |    0.127 +/-  0.057 |  -21.092 +/-  3.500
ASP  43 |   16.054 +/-  2.655 |   -3.254 +/-  1.076 |   65.560 +/-  8.862 | -135.778 +/-  7.689 |    0.539 +/-  0.084 |  -56.878 +/-  2.566
ILE  44 |   19.711 +/-  3.137 |   -3.485 +/-  1.524 |   -8.785 +/-  1.506 |   -2.052 +/-  1.048 |    0.219 +/-  0.083 |    5.607 +/-  3.150
VAL  45 |   15.247 +/-  2.708 |   -0.592 +/-  1.391 |  -24.562 +/-  1.857 |   -4.319 +/-  1.602 |    0.739 +/-  0.075 |  -13.486 +/-  2.731
HIE  46 |   33.791 +/-  2.932 |   -5.644 +/-  1.087 |  -15.909 +/-  2.249 |   -8.618 +/-  2.084 |    0.716 +/-  0.086 |    4.337 +/-  3.105
LEU  47 |   17.861 +/-  2.956 |   -5.757 +/-  1.445 |  -33.050 +/-  1.770 |   -0.963 +/-  1.289 |    0.007 +/-  0.011 |  -21.902 +/-  2.988
GLU  48 |   19.036 +/-  2.752 |   -3.685 +/-  1.680 |   90.708 +/-  5.229 | -162.580 +/-  4.903 |    0.652 +/-  0.181 |  -55.870 +/-  2.718
HIE  49 |   34.322 +/-  2.838 |   -3.132 +/-  0.975 |  -21.901 +/-  3.490 |   -6.419 +/-  3.453 |    1.110 +/-  0.084 |    3.979 +/-  2.979
GLU  50 |   17.524 +/-  2.820 |   -4.290 +/-  1.565 |   33.539 +/-  9.991 | -102.169 +/-  9.611 |    0.203 +/-  0.063 |  -55.193 +/-  3.070
ALA  51 |    7.805 +/-  2.080 |   -2.801 +/-  0.727 |    1.568 +/-  1.700 |   -2.915 +/-  1.368 |    0.315 +/-  0.051 |    3.972 +/-  2.369
LEU  52 |   17.664 +/-  2.800 |   -7.048 +/-  1.395 |  -27.595 +/-  1.656 |    0.109 +/-  1.159 |    0.000 +/-  0.002 |  -16.870 +/-  3.003
VAL  53 |   14.276 +/-  2.645 |   -5.209 +/-  1.376 |  -27.551 +/-  1.663 |    1.339 +/-  1.035 |    0.005 +/-  0.008 |  -17.141 +/-  2.909
LEU  54 |   16.381 +/-  2.912 |   -6.335 +/-  1.461 |  -28.951 +/-  1.392 |   -1.084 +/-  0.848 |    0.000 +/-  0.001 |  -19.989 +/-  3.135
VAL  55 |   14.005 +/-  2.465 |   -5.504 +/-  1.343 |  -29.583 +/-  1.133 |    1.820 +/-  0.671 |    0.001 +/-  0.003 |  -19.261 +/-  2.561
VAL  56 |   14.167 +/-  2.488 |   -5.730 +/-  1.318 |  -29.172 +/-  1.047 |    0.977 +/-  0.607 |    0.000 +/-  0.000 |  -19.759 +/-  2.726
THR  57 |   15.782 +/-  2.424 |   -6.401 +/-  1.315 |  -37.387 +/-  1.490 |   -1.185 +/-  0.973 |    0.000 +/-  0.001 |  -29.190 +/-  2.648
SER  58 |   11.546 +/-  2.269 |   -5.972 +/-  1.126 |  -11.742 +/-  2.373 |   -3.666 +/-  1.325 |    0.001 +/-  0.001 |   -9.833 +/-  2.424
THR  59 |   15.681 +/-  2.413 |   -8.318 +/-  1.143 |  -39.568 +/-  1.561 |    1.207 +/-  1.119 |    0.001 +/-  0.002 |  -30.997 +/-  2.850
PHE  60 |   17.189 +/-  2.988 |   -6.349 +/-  1.327 |   -8.158 +/-  1.928 |   -2.927 +/-  0.860 |    0.181 +/-  0.062 |   -0.064 +/-  3.413
GLY  61 |    5.404 +/-  1.804 |   -3.199 +/-  0.792 |   -9.213 +/-  1.440 |    1.412 +/-  0.972 |    0.099 +/-  0.031 |   -5.497 +/-  2.063
ASN  62 |   20.603 +/-  3.013 |   -4.425 +/-  1.374 |  -88.083 +/-  5.532 |   -3.466 +/-  3.849 |    0.173 +/-  0.072 |  -75.197 +/-  3.043
GLY  63 |    5.776 +/-  1.716 |   -3.895 +/-  0.875 |  -17.155 +/-  1.617 |    1.583 +/-  0.659 |    0.000 +/-  0.001 |  -13.691 +/-  2.016
ASP  64 |   16.679 +/-  2.689 |   -4.629 +/-  1.211 |   59.547 +/- 13.223 | -123.237 +/- 11.032 |    0.279 +/-  0.063 |  -51.361 +/-  3.797
PRO  65 |   23.030 +/-  2.477 |   -5.855 +/-  1.042 |    5.733 +/-  1.269 |   -5.742 +/-  1.136 |    0.126 +/-  0.043 |   17.292 +/-  2.453
PRO  66 |   21.102 +/-  2.413 |   -7.079 +/-  1.046 |   -8.773 +/-  1.565 |   -4.202 +/-  0.974 |    0.000 +/-  0.001 |    1.049 +/-  2.569
GLU  67 |   17.795 +/-  2.765 |   -4.207 +/-  1.344 |   75.442 +/- 14.514 | -144.971 +/- 13.760 |    0.433 +/-  0.098 |  -55.508 +/-  2.896
ASN  68 |   21.055 +/-  2.750 |   -5.388 +/-  1.086 |  -81.275 +/-  4.483 |   -7.716 +/-  3.738 |    0.124 +/-  0.047 |  -73.200 +/-  2.843
GLY  69 |    5.922 +/-  1.763 |   -3.569 +/-  0.866 |  -15.142 +/-  1.117 |    1.797 +/-  0.715 |    0.000 +/-  0.000 |  -10.992 +/-  1.664
GLU  70 |   18.855 +/-  2.773 |   -4.098 +/-  1.242 |   90.499 +/-  7.360 | -155.427 +/-  7.253 |    0.588 +/-  0.069 |  -49.584 +/-  2.794
LYS  71 |   17.820 +/-  3.251 |   -2.178 +/-  1.363 | -118.621 +/- 13.019 |   85.083 +/- 12.505 |    0.968 +/-  0.155 |  -16.928 +/-  3.897
PHE  72 |   16.379 +/-  2.896 |   -6.991 +/-  1.051 |   -9.889 +/-  1.069 |   -3.549 +/-  0.723 |    0.033 +/-  0.019 |   -4.016 +/-  3.004
GLY  73 |    4.979 +/-  1.626 |   -3.520 +/-  0.724 |  -12.127 +/-  0.997 |   -0.939 +/-  0.620 |    0.030 +/-  0.015 |  -11.577 +/-  1.688
CYS  74 |    9.957 +/-  2.222 |   -3.221 +/-  0.918 |   -3.191 +/-  2.004 |   -3.511 +/-  1.359 |    0.554 +/-  0.064 |    0.589 +/-  2.318
ALA  75 |    7.365 +/-  1.979 |   -3.677 +/-  0.864 |   -1.872 +/-  1.110 |   -1.998 +/-  0.597 |    0.175 +/-  0.046 |   -0.008 +/-  2.169
LEU  76 |   16.282 +/-  2.897 |   -7.562 +/-  1.224 |  -28.867 +/-  1.113 |   -1.036 +/-  0.553 |    0.001 +/-  0.002 |  -21.182 +/-  3.059
MET  77 |   15.642 +/-  2.656 |   -7.697 +/-  1.042 |  -11.968 +/-  1.128 |   -2.006 +/-  0.834 |    0.238 +/-  0.048 |   -5.791 +/-  2.758
GLU  78 |   17.682 +/-  2.870 |   -2.904 +/-  1.107 |   90.206 +/-  5.421 | -162.071 +/-  5.126 |    0.870 +/-  0.078 |  -56.216 +/-  2.765
MET  79 |   15.507 +/-  2.756 |   -6.487 +/-  1.053 |   -0.502 +/-  1.232 |   -2.055 +/-  0.930 |    0.404 +/-  0.060 |    6.867 +/-  2.773
ARG  80 |   23.440 +/-  4.258 |   -7.952 +/-  1.947 | -278.552 +/-  7.499 |   89.649 +/-  5.264 |    0.263 +/-  0.067 | -173.151 +/-  4.350
HIE  81 |   35.626 +/-  2.993 |   -6.362 +/-  1.298 |  -18.342 +/-  3.333 |   -5.080 +/-  2.439 |    0.310 +/-  0.083 |    6.151 +/-  3.130
PRO  82 |   21.103 +/-  2.524 |   -4.405 +/-  0.947 |   -7.014 +/-  1.514 |   -2.258 +/-  1.247 |    0.344 +/-  0.067 |    7.769 +/-  2.722
ASN  83 |   22.815 +/-  2.934 |   -1.066 +/-  1.074 |  -83.327 +/-  4.310 |  -13.604 +/-  3.072 |    0.977 +/-  0.074 |  -74.206 +/-  2.745
SER  84 |   12.940 +/-  2.350 |    0.451 +/-  1.129 |   -8.317 +/-  3.900 |   -9.637 +/-  3.346 |    0.847 +/-  0.055 |   -3.716 +/-  2.324
VAL  85 |   15.454 +/-  2.727 |   -0.317 +/-  1.289 |  -24.152 +/-  1.519 |   -2.698 +/-  0.810 |    0.626 +/-  0.066 |  -11.088 +/-  2.855
GLN  86 |   24.131 +/-  3.111 |   -5.947 +/-  1.355 |  -77.829 +/-  2.293 |   -4.703 +/-  1.460 |    0.191 +/-  0.050 |  -64.157 +/-  2.861
GLU  87 |   17.438 +/-  2.715 |   -2.646 +/-  1.401 |   56.562 +/-  4.900 | -133.769 +/-  4.864 |    0.655 +/-  0.066 |  -61.760 +/-  2.754
GLU  88 |   17.999 +/-  2.976 |   -2.480 +/-  1.226 |   79.596 +/-  5.483 | -142.508 +/-  5.596 |    0.943 +/-  0.087 |  -46.450 +/-  2.863
ARG  89 |   24.111 +/-  3.786 |   -8.703 +/-  1.690 | -279.032 +/-  5.835 |   89.915 +/-  4.859 |    0.188 +/-  0.058 | -173.521 +/-  3.870
LYS  90 |   17.712 +/-  3.037 |   -4.663 +/-  1.349 |  -73.713 +/- 10.673 |   44.639 +/- 11.297 |    0.515 +/-  0.120 |  -15.511 +/-  4.357
SER  91 |   11.492 +/-  2.117 |   -2.442 +/-  1.154 |  -26.216 +/-  2.684 |    2.930 +/-  1.989 |    0.289 +/-  0.036 |  -13.946 +/-  2.346
TYR  92 |   17.044 +/-  2.915 |   -7.070 +/-  1.262 |  -23.436 +/-  1.547 |   -1.933 +/-  0.922 |    0.225 +/-  0.034 |  -15.169 +/-  3.258
LYS  93 |   18.347 +/-  3.147 |   -5.627 +/-  1.424 |  -99.842 +/- 10.977 |   73.809 +/- 10.423 |    0.479 +/-  0.129 |  -12.834 +/-  3.827
VAL  94 |   14.566 +/-  2.868 |   -3.927 +/-  1.384 |  -25.969 +/-  2.356 |    0.191 +/-  1.354 |    0.147 +/-  0.075 |  -14.992 +/-  3.083
ARG  95 |   22.988 +/-  4.101 |  -10.009 +/-  1.714 | -279.927 +/-  8.925 |   83.416 +/-  7.073 |    0.059 +/-  0.089 | -183.474 +/-  4.606
PHE  96 |   16.955 +/-  3.242 |   -6.747 +/-  1.403 |  -12.668 +/-  1.314 |   -2.248 +/-  0.995 |    0.127 +/-  0.046 |   -4.580 +/-  3.405
ASN  97 |   22.180 +/-  3.000 |   -5.488 +/-  1.321 |  -90.979 +/-  3.788 |   -1.315 +/-  2.656 |    0.030 +/-  0.026 |  -75.572 +/-  2.754
SER  98 |   12.561 +/-  2.425 |   -3.486 +/-  1.203 |   -8.813 +/-  4.216 |   -4.570 +/-  3.360 |    0.098 +/-  0.056 |   -4.211 +/-  2.989
VAL  99 |   14.515 +/-  2.738 |   -2.100 +/-  1.549 |  -23.458 +/-  1.738 |   -3.093 +/-  1.678 |    0.320 +/-  0.199 |  -13.816 +/-  3.146
SER 100 |   10.519 +/-  2.067 |   -3.194 +/-  1.128 |  -10.711 +/-  4.664 |   -7.152 +/-  3.233 |    0.178 +/-  0.086 |  -10.361 +/-  2.517
SER 101 |   12.075 +/-  2.259 |   -0.542 +/-  1.023 |   -6.641 +/-  3.876 |  -11.466 +/-  3.098 |    0.765 +/-  0.102 |   -5.809 +/-  2.568
TYR 102 |   18.172 +/-  3.278 |   -0.683 +/-  1.502 |  -21.471 +/-  3.222 |  -11.490 +/-  3.443 |    1.029 +/-  0.206 |  -14.443 +/-  3.486
SER 103 |   11.569 +/-  2.279 |   -1.709 +/-  1.073 |  -10.747 +/-  5.156 |   -7.750 +/-  4.351 |    0.503 +/-  0.121 |   -8.134 +/-  2.704
ASP 104 |   15.277 +/-  3.103 |   -1.441 +/-  1.563 |   25.967 +/-  9.551 | -100.190 +/-  8.405 |    0.794 +/-  0.121 |  -59.594 +/-  3.270
SER 105 |   11.465 +/-  2.364 |   -1.512 +/-  1.047 |   -1.907 +/-  4.644 |   -9.525 +/-  3.882 |    0.600 +/-  0.141 |   -0.879 +/-  2.808
ARG 106 |   22.578 +/-  3.822 |   -4.767 +/-  1.834 | -212.336 +/- 12.431 |   24.299 +/- 10.346 |    0.791 +/-  0.208 | -169.435 +/-  4.373
LYS 107 |   18.376 +/-  3.483 |   -5.362 +/-  1.724 |  -68.205 +/-  8.644 |   35.486 +/-  9.224 |    0.573 +/-  0.186 |  -19.132 +/-  4.570
SER 108 |   12.613 +/-  2.404 |   -2.584 +/-  1.280 |  -16.758 +/-  3.887 |   -6.150 +/-  2.760 |    0.213 +/-  0.108 |  -12.666 +/-  2.935
SER 109 |   12.917 +/-  2.252 |   -1.923 +/-  1.311 |  -15.054 +/-  4.317 |   -5.931 +/-  3.017 |    0.281 +/-  0.137 |   -9.710 +/-  3.167
GLY 110 |    5.529 +/-  1.680 |   -2.057 +/-  0.806 |   -9.687 +/-  1.928 |   -0.740 +/-  1.265 |    0.293 +/-  0.055 |   -6.662 +/-  1.959
ASP 111 |   16.543 +/-  2.540 |   -3.873 +/-  1.806 |    3.414 +/-  6.055 |  -86.397 +/-  4.503 |    0.059 +/-  0.039 |  -70.253 +/-  3.208
GLY 112 |    6.692 +/-  1.741 |   -1.693 +/-  0.782 |    1.376 +/-  1.697 |   -3.495 +/-  1.546 |    0.156 +/-  0.043 |    3.037 +/-  1.862
PRO 113 |   20.792 +/-  2.510 |   -3.629 +/-  1.160 |  -11.435 +/-  1.672 |   -2.852 +/-  1.131 |    0.443 +/-  0.069 |    3.319 +/-  2.697
ASP 114 |   14.953 +/-  2.848 |   -1.328 +/-  0.976 |   45.784 +/-  4.730 | -119.763 +/-  4.662 |    0.955 +/-  0.045 |  -59.400 +/-  2.346
LEU 115 |   17.161 +/-  2.822 |   -0.253 +/-  1.483 |  -23.476 +/-  1.433 |   -2.055 +/-  0.689 |    0.918 +/-  0.084 |   -7.704 +/-  2.956
ARG 116 |   22.252 +/-  3.821 |   -5.742 +/-  1.537 | -279.454 +/-  7.253 |   78.113 +/-  5.615 |    0.654 +/-  0.091 | -184.176 +/-  3.947
ASP 117 |   16.929 +/-  2.368 |   -2.526 +/-  1.192 |   66.162 +/-  5.334 | -146.514 +/-  5.605 |    0.392 +/-  0.081 |  -65.556 +/-  2.450
ASN 118 |   21.308 +/-  2.917 |   -0.213 +/-  1.112 |  -78.421 +/-  4.725 |  -17.510 +/-  3.518 |    1.079 +/-  0.059 |  -73.757 +/-  2.738
PHE 119 |   16.597 +/-  3.088 |   -1.375 +/-  1.386 |   -6.492 +/-  1.982 |   -5.155 +/-  1.699 |    0.764 +/-  0.279 |    4.340 +/-  3.593
GLU 120 |   17.846 +/-  3.006 |   -1.389 +/-  1.527 |   72.893 +/-  8.314 | -143.806 +/-  7.748 |    0.930 +/-  0.130 |  -53.525 +/-  2.902
SER 121 |   12.135 +/-  2.417 |   -0.700 +/-  1.064 |   -5.421 +/-  4.160 |  -13.713 +/-  3.421 |    0.859 +/-  0.134 |   -6.840 +/-  2.378
THR 122 |   15.839 +/-  2.680 |   -1.897 +/-  1.320 |  -29.555 +/-  3.188 |   -7.059 +/-  2.897 |    0.447 +/-  0.068 |  -22.225 +/-  3.242
GLY 123 |    7.092 +/-  1.883 |   -1.793 +/-  0.890 |    2.792 +/-  1.239 |   -2.980 +/-  1.033 |    0.066 +/-  0.038 |    5.178 +/-  1.847
PRO 124 |   21.135 +/-  2.454 |   -4.661 +/-  0.885 |   -1.182 +/-  1.108 |   -6.616 +/-  1.053 |    0.373 +/-  0.096 |    9.049 +/-  2.652
LEU 125 |   16.880 +/-  2.981 |   -5.333 +/-  1.520 |  -31.017 +/-  1.613 |   -0.708 +/-  0.958 |    0.017 +/-  0.026 |  -20.160 +/-  3.090
ALA 126 |    9.037 +/-  2.172 |   -1.864 +/-  1.018 |   -7.081 +/-  1.509 |   -1.000 +/-  1.125 |    0.377 +/-  0.068 |   -0.531 +/-  2.326
ASN 127 |   22.719 +/-  3.021 |   -2.723 +/-  1.317 |  -94.871 +/-  7.250 |   -0.338 +/-  5.331 |    0.443 +/-  0.092 |  -74.770 +/-  3.518
VAL 128 |   14.418 +/-  2.491 |   -5.153 +/-  1.486 |  -21.388 +/-  1.291 |    0.230 +/-  0.691 |    0.027 +/-  0.026 |  -11.866 +/-  2.709
ARG 129 |   22.665 +/-  3.943 |   -7.181 +/-  1.464 | -241.621 +/-  8.616 |   49.062 +/-  7.674 |    0.590 +/-  0.092 | -176.485 +/-  3.348
PHE 130 |   17.830 +/-  3.106 |   -9.145 +/-  1.299 |  -16.414 +/-  1.486 |    0.500 +/-  0.705 |    0.001 +/-  0.002 |   -7.229 +/-  3.211
SER 131 |   10.906 +/-  2.136 |   -5.951 +/-  0.963 |  -13.026 +/-  1.529 |   -2.713 +/-  1.129 |    0.000 +/-  0.000 |  -10.784 +/-  2.431
VAL 132 |   15.348 +/-  2.787 |   -6.479 +/-  1.249 |  -28.999 +/-  0.908 |    2.149 +/-  0.722 |    0.000 +/-  0.000 |  -17.981 +/-  2.791
PHE 133 |   16.238 +/-  2.968 |   -9.658 +/-  1.119 |   -7.926 +/-  1.124 |   -2.408 +/-  0.672 |    0.000 +/-  0.000 |   -3.754 +/-  3.195
GLY 134 |    5.194 +/-  1.536 |   -4.434 +/-  0.801 |  -10.180 +/-  1.335 |    0.481 +/-  0.551 |    0.000 +/-  0.001 |   -8.938 +/-  1.786
LEU 135 |   16.743 +/-  2.676 |   -8.388 +/-  1.485 |  -29.762 +/-  1.480 |   -0.497 +/-  0.659 |    0.000 +/-  0.000 |  -21.904 +/-  2.833
GLY 136 |    5.079 +/-  1.586 |   -4.561 +/-  0.790 |  -11.503 +/-  1.120 |    0.407 +/-  0.476 |    0.000 +/-  0.000 |  -10.579 +/-  1.789
SER 137 |   10.236 +/-  1.973 |   -6.204 +/-  1.154 |   -5.960 +/-  1.747 |   -3.715 +/-  1.390 |    0.017 +/-  0.013 |   -5.626 +/-  2.207
ARG 138 |   22.903 +/-  4.003 |   -6.942 +/-  1.727 | -257.144 +/-  7.515 |   60.008 +/-  6.354 |    0.324 +/-  0.105 | -180.851 +/-  3.960
ALA 139 |    7.695 +/-  2.118 |   -3.275 +/-  0.769 |   -7.999 +/-  0.817 |   -2.221 +/-  0.737 |    0.137 +/-  0.042 |   -5.663 +/-  2.161
TYR 140 |   18.313 +/-  3.177 |   -8.029 +/-  1.193 |  -13.218 +/-  1.302 |   -7.761 +/-  0.992 |    0.097 +/-  0.024 |  -10.597 +/-  3.421
PRO 141 |   21.085 +/-  2.401 |   -3.555 +/-  0.732 |   -4.723 +/-  1.061 |   -3.934 +/-  1.024 |    0.471 +/-  0.089 |    9.343 +/-  2.460
HIE 142 |   33.920 +/-  2.676 |   -8.872 +/-  1.127 |  -15.141 +/-  1.820 |   -8.437 +/-  1.128 |    0.141 +/-  0.071 |    1.612 +/-  2.937
PHE 143 |   16.553 +/-  2.994 |   -5.626 +/-  1.127 |   -5.919 +/-  1.436 |   -2.444 +/-  1.148 |    0.463 +/-  0.073 |    3.027 +/-  3.301
CYS 144 |   11.881 +/-  2.361 |   -7.023 +/-  1.120 |   -6.178 +/-  1.287 |   -0.442 +/-  0.562 |    0.000 +/-  0.000 |   -1.762 +/-  2.696
ALA 145 |    8.620 +/-  2.215 |   -4.958 +/-  0.896 |   -5.270 +/-  1.142 |    0.369 +/-  0.571 |    0.026 +/-  0.018 |   -1.213 +/-  2.266
PHE 146 |   16.234 +/-  3.104 |   -8.799 +/-  1.202 |   -7.050 +/-  1.111 |   -2.973 +/-  0.518 |    0.006 +/-  0.005 |   -2.582 +/-  3.173
GLY 147 |    5.135 +/-  1.623 |   -4.455 +/-  0.758 |   -7.234 +/-  1.042 |   -1.798 +/-  0.717 |    0.000 +/-  0.001 |   -8.351 +/-  1.696
HIE 148 |   34.028 +/-  2.725 |   -7.906 +/-  1.206 |  -23.442 +/-  3.673 |   -4.772 +/-  2.347 |    0.420 +/-  0.074 |   -1.672 +/-  3.147
ALA 149 |    7.076 +/-  2.023 |   -5.167 +/-  0.878 |   -6.520 +/-  0.941 |   -0.795 +/-  0.504 |    0.002 +/-  0.003 |   -5.404 +/-  2.123
VAL 150 |   14.272 +/-  2.589 |   -5.639 +/-  1.235 |  -28.951 +/-  0.970 |   -0.907 +/-  0.469 |    0.002 +/-  0.003 |  -21.223 +/-  2.602
ASP 151 |   17.900 +/-  2.304 |   -6.799 +/-  1.305 |   19.989 +/-  5.524 |  -99.678 +/-  5.400 |    0.118 +/-  0.020 |  -68.470 +/-  2.374
THR 152 |   14.945 +/-  2.338 |   -4.795 +/-  1.124 |  -33.158 +/-  1.522 |   -2.177 +/-  1.153 |    0.273 +/-  0.049 |  -24.912 +/-  2.597
LEU 153 |   16.619 +/-  2.670 |   -7.336 +/-  1.364 |  -27.102 +/-  1.047 |   -1.035 +/-  0.524 |    0.009 +/-  0.006 |  -18.846 +/-  2.915
LEU 154 |   16.377 +/-  2.585 |   -6.934 +/-  1.298 |  -33.799 +/-  1.095 |   -1.952 +/-  0.634 |    0.006 +/-  0.009 |  -26.302 +/-  2.727
GLU 155 |   18.340 +/-  2.981 |   -3.662 +/-  1.620 |   49.187 +/- 11.089 | -127.645 +/-  9.541 |    0.617 +/-  0.053 |  -63.162 +/-  3.002
GLU 156 |   19.846 +/-  3.106 |   -3.921 +/-  1.621 |   26.670 +/-  6.501 | -103.767 +/-  5.484 |    0.331 +/-  0.070 |  -60.840 +/-  3.794
LEU 157 |   16.767 +/-  2.877 |   -5.967 +/-  1.507 |  -31.760 +/-  1.062 |    0.013 +/-  0.439 |    0.010 +/-  0.012 |  -20.936 +/-  3.078
GLY 158 |    6.470 +/-  1.740 |   -2.976 +/-  0.844 |  -12.666 +/-  2.033 |   -0.723 +/-  1.090 |    0.078 +/-  0.036 |   -9.817 +/-  1.815
GLY 159 |    5.559 +/-  1.721 |   -3.614 +/-  0.805 |   -6.436 +/-  2.060 |   -5.216 +/-  1.620 |    0.040 +/-  0.019 |   -9.666 +/-  1.733
GLU 160 |   17.323 +/-  2.838 |   -4.462 +/-  1.374 |   58.950 +/-  8.308 | -125.043 +/-  7.738 |    0.534 +/-  0.068 |  -52.698 +/-  2.936
ARG 161 |   21.427 +/-  3.789 |   -5.757 +/-  1.728 | -278.903 +/-  9.099 |   81.534 +/-  7.127 |    0.550 +/-  0.081 | -181.149 +/-  3.931
ILE 162 |   19.334 +/-  3.417 |   -4.279 +/-  1.481 |  -12.799 +/-  1.526 |   -1.301 +/-  0.920 |    0.188 +/-  0.046 |    1.144 +/-  3.117
LEU 163 |   17.792 +/-  2.752 |   -3.850 +/-  1.402 |  -21.413 +/-  1.244 |   -3.219 +/-  0.677 |    0.278 +/-  0.057 |  -10.413 +/-  2.971
LYS 164 |   17.619 +/-  3.184 |   -1.779 +/-  0.991 |  -39.386 +/-  7.842 |    8.910 +/-  8.124 |    1.322 +/-  0.064 |  -13.314 +/-  3.260
MET 165 |   16.653 +/-  2.686 |   -8.612 +/-  1.169 |   -6.156 +/-  2.356 |    1.386 +/-  1.834 |    0.092 +/-  0.045 |    3.363 +/-  2.942
ARG 166 |   22.479 +/-  3.977 |   -8.097 +/-  1.305 | -217.077 +/- 13.437 |   24.189 +/- 12.314 |    0.650 +/-  0.130 | -177.856 +/-  3.927
GLU 167 |   18.386 +/-  2.753 |   -4.308 +/-  1.621 |    8.433 +/-  9.541 |  -83.898 +/-  8.746 |    0.400 +/-  0.077 |  -60.986 +/-  2.973
GLY 168 |    5.411 +/-  1.719 |   -4.132 +/-  0.838 |  -12.103 +/-  1.506 |   -1.314 +/-  0.493 |    0.002 +/-  0.004 |  -12.137 +/-  1.983
ASP 169 |   16.162 +/-  2.525 |   -6.474 +/-  1.372 |   -2.666 +/-  7.553 |  -75.480 +/-  6.442 |    0.095 +/-  0.030 |  -68.363 +/-  3.096
GLU 170 |   18.702 +/-  2.807 |   -3.530 +/-  1.674 |   21.405 +/- 12.344 |  -91.189 +/- 10.761 |    0.462 +/-  0.075 |  -54.150 +/-  3.587
LEU 171 |   16.442 +/-  2.708 |   -3.687 +/-  1.579 |  -32.595 +/-  3.602 |   -0.331 +/-  2.311 |    0.255 +/-  0.083 |  -19.916 +/-  3.248
CYS 172 |   10.606 +/-  2.238 |   -2.475 +/-  1.159 |   -0.379 +/-  2.391 |   -3.769 +/-  1.758 |    0.485 +/-  0.166 |    4.467 +/-  2.782
GLY 173 |    5.766 +/-  1.699 |   -1.965 +/-  0.670 |   -8.289 +/-  3.204 |   -1.598 +/-  1.757 |    0.289 +/-  0.055 |   -5.797 +/-  2.263
GLN 174 |   25.048 +/-  3.069 |   -8.222 +/-  1.599 |  -84.778 +/-  3.415 |    1.150 +/-  1.842 |    0.044 +/-  0.022 |  -66.759 +/-  3.463
GLU 175 |   17.781 +/-  2.852 |   -3.260 +/-  1.540 |    0.037 +/- 12.753 |  -72.029 +/- 12.168 |    0.482 +/-  0.134 |  -56.990 +/-  2.981
GLU 176 |   17.423 +/-  2.715 |   -2.258 +/-  1.405 |    8.650 +/- 10.169 |  -83.261 +/- 10.142 |    0.849 +/-  0.131 |  -58.596 +/-  2.715
ALA 177 |    7.168 +/-  1.915 |   -5.245 +/-  0.856 |   -9.205 +/-  1.641 |    3.468 +/-  1.130 |    0.061 +/-  0.037 |   -3.754 +/-  2.096
PHE 178 |   16.219 +/-  2.978 |   -8.017 +/-  1.183 |   -5.225 +/-  1.263 |    0.617 +/-  0.758 |    0.043 +/-  0.030 |    3.637 +/-  3.156
ARG 179 |   22.126 +/-  3.675 |   -5.348 +/-  1.457 | -219.821 +/- 14.409 |   22.827 +/- 11.009 |    0.831 +/-  0.155 | -179.385 +/-  4.517
THR 180 |   15.016 +/-  2.385 |   -3.252 +/-  1.253 |  -43.663 +/-  2.113 |    2.156 +/-  1.856 |    0.296 +/-  0.081 |  -29.448 +/-  2.561
TRP 181 |   21.690 +/-  3.339 |  -14.156 +/-  1.113 |   -6.678 +/-  1.449 |   -1.861 +/-  0.924 |    0.018 +/-  0.012 |   -0.987 +/-  3.498
ALA 182 |    7.326 +/-  1.972 |   -4.840 +/-  0.935 |   -0.959 +/-  1.096 |   -0.012 +/-  0.671 |    0.011 +/-  0.015 |    1.526 +/-  2.110
LYS 183 |   17.701 +/-  3.088 |   -4.907 +/-  1.532 |  -18.980 +/- 14.617 |   -2.550 +/- 13.731 |    0.672 +/-  0.117 |   -8.063 +/-  3.684
LYS 184 |   17.674 +/-  3.086 |   -4.597 +/-  1.103 |  -12.089 +/-  7.505 |  -19.165 +/-  7.439 |    0.873 +/-  0.073 |  -17.305 +/-  3.580
VAL 185 |   15.351 +/-  2.727 |   -5.844 +/-  1.345 |  -33.593 +/-  0.942 |    0.843 +/-  0.452 |    0.000 +/-  0.000 |  -23.243 +/-  2.783
PHE 186 |   15.990 +/-  2.870 |   -8.391 +/-  1.271 |   -1.719 +/-  1.261 |   -3.470 +/-  0.661 |    0.019 +/-  0.019 |    2.428 +/-  3.093
LYS 187 |   18.100 +/-  3.120 |   -4.105 +/-  1.591 |  -51.893 +/- 17.485 |   17.802 +/- 15.396 |    0.779 +/-  0.145 |  -19.317 +/-  3.807
ALA 188 |    7.455 +/-  2.073 |   -4.077 +/-  0.944 |   -9.361 +/-  1.084 |   -2.205 +/-  0.700 |    0.142 +/-  0.038 |   -8.046 +/-  2.138
ALA 189 |    7.389 +/-  2.005 |   -5.168 +/-  0.843 |   -6.173 +/-  1.095 |   -0.789 +/-  0.643 |    0.000 +/-  0.000 |   -4.740 +/-  2.105
CYS 190 |   10.623 +/-  2.188 |   -6.481 +/-  0.884 |   -7.031 +/-  1.618 |   -1.052 +/-  1.209 |    0.035 +/-  0.024 |   -3.905 +/-  2.274
ASP 191 |   14.111 +/-  2.491 |   -3.145 +/-  1.094 |    2.894 +/- 12.749 |  -75.668 +/- 11.551 |    0.620 +/-  0.094 |  -61.188 +/-  2.804
VAL 192 |   14.972 +/-  2.765 |   -2.196 +/-  1.239 |  -26.600 +/-  1.264 |   -2.502 +/-  1.047 |    0.446 +/-  0.067 |  -15.879 +/-  2.795
PHE 193 |   16.783 +/-  2.978 |   -3.635 +/-  1.289 |  -13.722 +/-  3.616 |    0.987 +/-  2.501 |    0.272 +/-  0.094 |    0.684 +/-  3.280
CYS 194 |   11.279 +/-  2.354 |   -1.303 +/-  0.986 |   -4.239 +/-  2.411 |   -0.495 +/-  2.311 |    0.757 +/-  0.068 |    6.000 +/-  2.413
VAL 195 |   14.303 +/-  2.546 |   -2.197 +/-  1.370 |  -22.327 +/-  3.452 |   -5.048 +/-  2.863 |    0.211 +/-  0.120 |  -15.058 +/-  2.706
GLY 196 |    5.697 +/-  1.665 |   -1.054 +/-  0.635 |   -3.837 +/-  2.990 |   -8.936 +/-  2.825 |    0.397 +/-  0.092 |   -7.733 +/-  1.688
ASP 197 |   15.652 +/-  2.923 |    0.111 +/-  0.963 |   24.609 +/-  9.389 | -101.281 +/-  9.292 |    1.130 +/-  0.070 |  -59.780 +/-  2.782
ASP 198 |   17.285 +/-  2.638 |    0.280 +/-  1.165 |    4.380 +/- 12.841 |  -80.191 +/- 11.997 |    0.820 +/-  0.120 |  -57.426 +/-  2.767
VAL 199 |   14.664 +/-  2.702 |   -1.475 +/-  1.268 |  -22.951 +/-  2.698 |   -3.203 +/-  1.916 |    0.260 +/-  0.079 |  -12.705 +/-  3.031
ASN 200 |   22.354 +/-  2.689 |   -3.718 +/-  1.143 |  -86.019 +/-  5.532 |   -6.988 +/-  3.963 |    0.444 +/-  0.078 |  -73.926 +/-  2.866
ILE 201 |   19.549 +/-  3.139 |   -3.917 +/-  1.555 |   -8.966 +/-  2.021 |   -5.005 +/-  1.893 |    0.177 +/-  0.072 |    1.838 +/-  3.141
GLU 202 |   18.109 +/-  3.071 |   -1.139 +/-  1.663 |   -1.908 +/- 14.405 |  -66.322 +/- 14.040 |    0.709 +/-  0.179 |  -50.550 +/-  3.180
LYS 203 |   18.901 +/-  3.196 |   -0.773 +/-  1.229 |  -17.030 +/- 13.817 |   -4.283 +/- 13.336 |    0.965 +/-  0.157 |   -2.220 +/-  3.851
PRO 204 |   20.895 +/-  2.486 |   -0.833 +/-  0.917 |   -7.301 +/-  1.377 |   -4.026 +/-  1.313 |    0.897 +/-  0.123 |    9.632 +/-  2.744
ASN 205 |   22.165 +/-  2.845 |   -1.661 +/-  1.255 |  -82.606 +/-  4.733 |  -12.440 +/-  3.039 |    0.701 +/-  0.186 |  -73.841 +/-  2.643
ASN 206 |   22.257 +/-  2.908 |    0.136 +/-  1.076 |  -80.158 +/-  2.738 |  -17.365 +/-  2.361 |    1.146 +/-  0.119 |  -73.984 +/-  2.694
SER 207 |   12.005 +/-  2.459 |   -0.104 +/-  1.193 |   -4.782 +/-  3.695 |  -11.975 +/-  2.628 |    0.680 +/-  0.152 |   -4.176 +/-  2.777
LEU 208 |   16.688 +/-  2.984 |    1.326 +/-  1.548 |  -23.744 +/-  2.215 |   -5.917 +/-  1.852 |    1.117 +/-  0.188 |  -10.530 +/-  3.270
ILE 209 |   18.229 +/-  3.076 |    0.303 +/-  1.571 |   -9.538 +/-  2.800 |   -2.755 +/-  2.293 |    0.729 +/-  0.200 |    6.968 +/-  3.148
SER 210 |   11.356 +/-  2.338 |   -1.796 +/-  0.970 |   -7.015 +/-  3.038 |   -8.112 +/-  2.553 |    0.376 +/-  0.103 |   -5.192 +/-  2.942
ASN 211 |   21.494 +/-  2.973 |   -3.962 +/-  1.242 |  -84.919 +/-  2.744 |   -7.242 +/-  2.090 |    0.257 +/-  0.076 |  -74.372 +/-  3.019
ASP 212 |   16.770 +/-  2.595 |   -1.785 +/-  1.377 |  -11.776 +/- 12.857 |  -57.312 +/- 12.001 |    0.381 +/-  0.096 |  -53.722 +/-  2.897
ARG 213 |   23.321 +/-  3.952 |   -4.659 +/-  2.098 | -220.239 +/- 16.876 |   22.041 +/- 11.643 |    0.374 +/-  0.067 | -179.162 +/-  6.011
SER 214 |   11.012 +/-  2.059 |   -1.912 +/-  1.242 |  -21.331 +/-  2.992 |   -0.448 +/-  1.591 |    0.161 +/-  0.100 |  -12.518 +/-  2.770
TRP 215 |   21.924 +/-  3.390 |  -12.506 +/-  1.200 |    7.964 +/-  2.717 |   -5.927 +/-  2.328 |    0.098 +/-  0.043 |   11.553 +/-  3.599
LYS 216 |   19.223 +/-  3.283 |   -4.931 +/-  1.386 |  -15.009 +/- 19.675 |   -2.542 +/- 18.303 |    0.492 +/-  0.186 |   -2.767 +/-  4.037
ARG 217 |   23.536 +/-  3.900 |   -3.807 +/-  1.374 | -195.798 +/- 10.237 |    1.140 +/- 10.804 |    1.141 +/-  0.189 | -173.789 +/-  3.329
ASN 218 |   22.549 +/-  2.856 |   -1.981 +/-  1.158 |  -84.675 +/-  4.703 |   -9.624 +/-  3.302 |    0.787 +/-  0.097 |  -72.944 +/-  2.908
LYS 219 |   18.953 +/-  3.163 |   -5.299 +/-  1.400 |  -37.432 +/- 11.230 |   10.548 +/- 10.594 |    0.262 +/-  0.121 |  -12.969 +/-  3.930
PHE 220 |   16.034 +/-  2.938 |   -7.917 +/-  1.076 |   -3.784 +/-  1.029 |   -2.102 +/-  0.920 |    0.062 +/-  0.022 |    2.293 +/-  3.111
ARG 221 |   21.784 +/-  3.855 |   -6.357 +/-  1.441 | -214.678 +/-  6.017 |   17.855 +/-  5.153 |    0.745 +/-  0.043 | -180.651 +/-  3.433
LEU 222 |   16.563 +/-  2.919 |   -5.203 +/-  1.380 |  -33.317 +/-  0.902 |   -0.745 +/-  0.800 |    0.244 +/-  0.045 |  -22.458 +/-  3.077
THR 223 |   16.206 +/-  2.617 |   -3.088 +/-  1.365 |  -37.965 +/-  3.291 |   -3.982 +/-  2.929 |    0.292 +/-  0.044 |  -28.537 +/-  2.812
TYR 224 |   17.977 +/-  3.270 |   -2.282 +/-  1.083 |  -21.369 +/-  1.442 |  -10.043 +/-  1.310 |    1.000 +/-  0.083 |  -14.717 +/-  3.469
VAL 225 |   14.405 +/-  2.565 |   -3.686 +/-  1.317 |  -22.589 +/-  1.153 |   -3.498 +/-  0.832 |    0.192 +/-  0.051 |  -15.177 +/-  2.745
ALA 226 |    8.000 +/-  2.284 |   -1.153 +/-  0.720 |   -1.394 +/-  1.630 |   -7.875 +/-  1.407 |    0.633 +/-  0.070 |   -1.789 +/-  2.319
GLU 227 |   18.046 +/-  2.929 |   -0.782 +/-  1.112 |   45.644 +/-  5.955 | -116.288 +/-  5.954 |    1.078 +/-  0.079 |  -52.302 +/-  2.914
ALA 228 |    8.897 +/-  2.062 |   -1.492 +/-  0.848 |   10.191 +/-  1.546 |   -6.567 +/-  1.406 |    0.284 +/-  0.081 |   11.313 +/-  2.172
PRO 229 |   21.013 +/-  2.320 |   -3.776 +/-  0.914 |   -5.334 +/-  1.398 |   -4.989 +/-  1.206 |    0.301 +/-  0.061 |    7.214 +/-  2.425
ASP 230 |   15.978 +/-  3.269 |   -1.095 +/-  1.194 |   34.826 +/- 12.183 | -107.832 +/- 11.302 |    0.771 +/-  0.083 |  -57.351 +/-  2.645
LEU 231 |   17.363 +/-  2.910 |   -3.912 +/-  1.304 |  -32.214 +/-  1.746 |   -0.246 +/-  1.141 |    0.279 +/-  0.068 |  -18.731 +/-  3.100
THR 232 |   16.931 +/-  2.471 |   -4.118 +/-  1.372 |  -39.655 +/-  3.583 |   -3.658 +/-  2.343 |    0.199 +/-  0.067 |  -30.301 +/-  2.796
GLN 233 |   23.660 +/-  2.907 |   -4.244 +/-  1.329 |  -76.160 +/-  4.738 |   -6.096 +/-  3.544 |    0.652 +/-  0.137 |  -62.188 +/-  3.185
GLY 234 |    5.143 +/-  1.657 |   -3.834 +/-  0.856 |  -12.143 +/-  1.139 |    1.090 +/-  0.656 |    0.001 +/-  0.004 |   -9.742 +/-  1.863
LEU 235 |   16.186 +/-  2.867 |   -7.050 +/-  1.388 |  -33.291 +/-  1.155 |    0.911 +/-  0.620 |    0.011 +/-  0.008 |  -23.233 +/-  2.971
SER 236 |   12.182 +/-  2.127 |   -5.412 +/-  1.233 |  -19.070 +/-  1.825 |   -2.865 +/-  1.301 |    0.091 +/-  0.047 |  -15.075 +/-  2.686
ASN 237 |   21.286 +/-  3.070 |   -4.216 +/-  1.113 |  -84.433 +/-  3.478 |   -7.141 +/-  2.216 |    0.564 +/-  0.083 |  -73.940 +/-  3.048
VAL 238 |   14.491 +/-  2.547 |   -3.795 +/-  1.322 |  -26.845 +/-  1.922 |    0.789 +/-  1.477 |    0.162 +/-  0.069 |  -15.197 +/-  2.733
HIE 239 |   34.980 +/-  2.939 |   -8.269 +/-  1.088 |  -11.485 +/-  3.063 |   -6.194 +/-  2.349 |    0.242 +/-  0.058 |    9.274 +/-  3.184
LYS 240 |   19.704 +/-  3.476 |   -1.536 +/-  1.392 |  -44.294 +/- 10.805 |   22.663 +/- 10.543 |    0.834 +/-  0.135 |   -2.629 +/-  3.853
LYS 241 |   18.865 +/-  3.484 |   -2.471 +/-  1.440 |  -97.444 +/- 14.724 |   75.670 +/- 12.969 |    0.615 +/-  0.180 |   -4.765 +/-  4.525
ARG 242 |   22.806 +/-  3.807 |   -4.525 +/-  1.712 | -234.674 +/-  8.803 |   40.888 +/-  6.950 |    1.028 +/-  0.191 | -174.476 +/-  3.609
VAL 243 |   14.262 +/-  2.499 |   -6.490 +/-  1.301 |  -32.135 +/-  1.543 |    1.665 +/-  1.217 |    0.016 +/-  0.023 |  -22.681 +/-  2.939
SER 244 |   12.307 +/-  2.183 |   -4.192 +/-  1.048 |  -12.567 +/-  1.624 |   -4.188 +/-  0.980 |    0.044 +/-  0.025 |   -8.597 +/-  2.690
ALA 245 |    7.801 +/-  2.067 |   -3.236 +/-  0.788 |   -2.895 +/-  1.765 |   -1.454 +/-  1.120 |    0.243 +/-  0.061 |    0.459 +/-  2.176
ALA 246 |    7.996 +/-  2.156 |   -4.359 +/-  0.975 |    3.185 +/-  1.284 |   -0.415 +/-  0.749 |    0.011 +/-  0.010 |    6.418 +/-  2.278
ARG 247 |   21.733 +/-  3.783 |   -5.961 +/-  1.386 | -232.500 +/-  5.902 |   40.370 +/-  5.267 |    0.707 +/-  0.081 | -175.652 +/-  3.594
LEU 248 |   17.967 +/-  2.958 |   -6.635 +/-  1.330 |  -29.421 +/-  1.520 |   -1.332 +/-  1.122 |    0.081 +/-  0.036 |  -19.340 +/-  3.031
LEU 249 |   16.651 +/-  3.008 |   -3.506 +/-  1.312 |  -28.585 +/-  1.304 |   -2.657 +/-  0.949 |    0.478 +/-  0.075 |  -17.618 +/-  3.159
SER 250 |   11.285 +/-  2.140 |   -2.975 +/-  0.983 |   -4.094 +/-  1.901 |   -8.469 +/-  1.463 |    0.327 +/-  0.055 |   -3.926 +/-  2.725
ARG 251 |   21.967 +/-  3.837 |   -6.975 +/-  1.304 | -223.180 +/-  5.173 |   34.207 +/-  4.518 |    0.532 +/-  0.060 | -173.448 +/-  3.664
GLN 252 |   24.619 +/-  3.164 |   -2.868 +/-  1.462 |  -76.278 +/-  2.698 |  -10.864 +/-  2.586 |    0.822 +/-  0.133 |  -64.568 +/-  2.981
ASN 253 |   22.457 +/-  2.824 |   -4.680 +/-  1.496 |  -85.252 +/-  2.820 |   -8.636 +/-  1.466 |    0.518 +/-  0.078 |  -75.592 +/-  3.614
LEU 254 |   17.380 +/-  3.064 |   -3.934 +/-  1.488 |  -30.620 +/-  1.056 |    0.043 +/-  0.656 |    0.319 +/-  0.073 |  -16.813 +/-  3.291
GLN 255 |   24.825 +/-  3.093 |   -6.233 +/-  1.380 |  -78.817 +/-  2.371 |   -4.878 +/-  1.166 |    0.077 +/-  0.021 |  -65.026 +/-  2.862
SER 256 |   12.413 +/-  2.274 |   -2.193 +/-  1.107 |    3.610 +/-  1.899 |  -12.183 +/-  1.772 |    0.209 +/-  0.043 |    1.856 +/-  2.631
PRO 257 |   20.976 +/-  2.422 |   -1.249 +/-  0.705 |    4.562 +/-  1.211 |   -9.470 +/-  1.069 |    1.024 +/-  0.056 |   15.843 +/-  2.499
LYS 258 |   18.469 +/-  3.318 |   -0.851 +/-  1.092 |    7.199 +/-  6.024 |  -41.320 +/-  5.629 |    1.311 +/-  0.066 |  -15.192 +/-  3.535
SER 259 |   10.744 +/-  2.187 |   -3.252 +/-  1.252 |  -12.555 +/-  3.780 |   -9.702 +/-  2.767 |    0.106 +/-  0.030 |  -14.659 +/-  2.565
SER 260 |   12.356 +/-  2.253 |   -0.794 +/-  1.038 |    0.521 +/-  2.044 |  -13.991 +/-  1.671 |    0.634 +/-  0.059 |   -1.274 +/-  2.749
ARG 261 |   25.099 +/-  3.867 |   -6.120 +/-  1.789 | -235.698 +/-  6.066 |   30.779 +/-  4.619 |    0.234 +/-  0.035 | -185.706 +/-  4.040
SER 262 |   10.688 +/-  2.252 |   -4.195 +/-  0.844 |  -13.772 +/-  1.589 |   -7.177 +/-  1.568 |    0.272 +/-  0.047 |  -14.185 +/-  2.807
THR 263 |   15.282 +/-  2.510 |   -6.017 +/-  1.280 |  -37.262 +/-  1.456 |    1.589 +/-  0.554 |    0.033 +/-  0.014 |  -26.374 +/-  2.855
ILE 264 |   18.619 +/-  2.991 |   -6.178 +/-  1.548 |  -11.411 +/-  1.019 |   -1.139 +/-  0.387 |    0.071 +/-  0.036 |   -0.038 +/-  3.055
PHE 265 |   16.398 +/-  2.997 |   -5.677 +/-  1.300 |  -10.144 +/-  1.258 |    0.051 +/-  0.570 |    0.165 +/-  0.057 |    0.793 +/-  3.358
VAL 266 |   14.005 +/-  2.472 |   -5.903 +/-  1.268 |  -20.836 +/-  1.167 |    0.012 +/-  0.661 |    0.000 +/-  0.001 |  -12.721 +/-  2.612
ARG 267 |   22.224 +/-  3.916 |   -7.590 +/-  1.498 | -231.778 +/-  5.759 |   33.518 +/-  5.379 |    0.515 +/-  0.073 | -183.110 +/-  3.672
LEU 268 |   16.687 +/-  2.832 |   -6.955 +/-  1.379 |  -34.425 +/-  0.938 |   -0.218 +/-  0.585 |    0.004 +/-  0.004 |  -24.907 +/-  2.922
HIE 269 |   34.494 +/-  2.670 |   -8.351 +/-  1.178 |  -25.324 +/-  3.230 |   -3.875 +/-  2.763 |    0.352 +/-  0.058 |   -2.705 +/-  3.200
THR 270 |   16.687 +/-  2.413 |   -5.209 +/-  1.302 |  -37.403 +/-  1.605 |   -2.490 +/-  0.827 |    0.026 +/-  0.014 |  -28.389 +/-  2.779
ASN 271 |   21.853 +/-  2.748 |   -1.775 +/-  1.347 |  -88.489 +/-  3.962 |   -6.470 +/-  3.293 |    0.611 +/-  0.109 |  -74.270 +/-  2.677
GLY 272 |    5.801 +/-  1.766 |   -1.306 +/-  0.594 |   -9.536 +/-  1.093 |   -2.901 +/-  0.852 |    0.297 +/-  0.055 |   -7.645 +/-  1.768
ASN 273 |   22.436 +/-  2.635 |   -4.070 +/-  1.108 |  -84.781 +/-  2.534 |   -9.771 +/-  1.778 |    0.350 +/-  0.061 |  -75.837 +/-  2.521
GLN 274 |   24.212 +/-  3.272 |   -1.803 +/-  1.098 |  -69.775 +/-  3.529 |  -14.909 +/-  3.054 |    1.054 +/-  0.080 |  -61.221 +/-  3.015
GLU 275 |   17.387 +/-  2.755 |   -2.975 +/-  1.311 |   57.569 +/-  8.202 | -127.294 +/-  8.205 |    0.634 +/-  0.100 |  -54.680 +/-  2.810
LEU 276 |   16.974 +/-  2.855 |   -5.550 +/-  1.299 |  -29.898 +/-  0.951 |   -0.455 +/-  0.636 |    0.010 +/-  0.008 |  -18.919 +/-  2.853
GLN 277 |   24.119 +/-  2.900 |   -2.472 +/-  1.003 |  -68.155 +/-  2.560 |  -13.901 +/-  1.906 |    0.886 +/-  0.096 |  -59.523 +/-  2.733
TYR 278 |   17.648 +/-  3.032 |   -6.722 +/-  1.378 |  -32.523 +/-  2.127 |   -0.308 +/-  1.257 |    0.114 +/-  0.036 |  -21.790 +/-  3.250
GLN 279 |   25.264 +/-  3.233 |   -2.111 +/-  1.239 |  -64.153 +/-  4.069 |   -9.292 +/-  3.614 |    0.815 +/-  0.092 |  -49.477 +/-  2.846
PRO 280 |   20.334 +/-  2.553 |   -6.686 +/-  0.927 |   -1.386 +/-  1.175 |   -5.932 +/-  1.063 |    0.041 +/-  0.026 |    6.372 +/-  2.576
GLY 281 |    6.072 +/-  1.716 |   -3.615 +/-  0.664 |   -6.449 +/-  1.000 |   -5.811 +/-  0.822 |    0.015 +/-  0.008 |   -9.788 +/-  1.784
ASP 282 |   13.748 +/-  2.664 |   -6.734 +/-  1.050 |   65.819 +/-  5.202 | -130.267 +/-  5.104 |    0.069 +/-  0.025 |  -57.365 +/-  2.636
HIE 283 |   33.450 +/-  2.662 |   -9.166 +/-  1.251 |  -25.930 +/-  3.354 |    2.088 +/-  1.720 |    0.069 +/-  0.024 |    0.510 +/-  3.239
LEU 284 |   17.581 +/-  2.766 |   -7.005 +/-  1.368 |  -32.911 +/-  1.005 |    1.082 +/-  0.411 |    0.006 +/-  0.005 |  -21.247 +/-  2.969
GLY 285 |    5.649 +/-  1.634 |   -3.971 +/-  0.944 |  -12.351 +/-  1.066 |   -0.631 +/-  0.390 |    0.000 +/-  0.000 |  -11.304 +/-  1.720
VAL 286 |   14.397 +/-  2.550 |   -6.024 +/-  1.261 |  -29.451 +/-  0.943 |    1.303 +/-  0.363 |    0.001 +/-  0.002 |  -19.774 +/-  2.577
PHE 287 |   17.389 +/-  3.032 |   -7.424 +/-  1.143 |    1.811 +/-  0.866 |   -1.679 +/-  0.569 |    0.033 +/-  0.019 |   10.130 +/-  3.245
PRO 288 |   21.148 +/-  2.426 |   -7.158 +/-  0.975 |   -2.898 +/-  0.788 |   -3.591 +/-  0.551 |    0.009 +/-  0.007 |    7.509 +/-  2.607
GLY 289 |    5.532 +/-  1.700 |   -3.584 +/-  0.689 |   -8.718 +/-  1.630 |    0.074 +/-  1.270 |    0.025 +/-  0.021 |   -6.672 +/-  1.893
ASN 290 |   19.684 +/-  2.797 |   -5.444 +/-  1.221 |  -90.738 +/-  3.623 |    0.584 +/-  1.764 |    0.012 +/-  0.012 |  -75.902 +/-  3.201
HIE 291 |   34.192 +/-  2.740 |   -5.981 +/-  1.030 |  -16.495 +/-  4.303 |  -10.792 +/-  3.487 |    0.578 +/-  0.108 |    1.501 +/-  2.970
GLU 292 |   18.691 +/-  2.869 |   -2.613 +/-  1.376 |   27.709 +/- 11.355 | -105.916 +/- 10.628 |    0.621 +/-  0.101 |  -61.508 +/-  3.078
ASP 293 |   13.961 +/-  2.848 |   -2.461 +/-  1.027 |   47.802 +/-  5.802 | -119.746 +/-  6.404 |    0.731 +/-  0.046 |  -59.714 +/-  2.444
LEU 294 |   17.244 +/-  2.966 |   -5.057 +/-  1.409 |  -28.151 +/-  1.103 |   -1.244 +/-  0.667 |    0.274 +/-  0.069 |  -16.934 +/-  3.055
VAL 295 |   14.211 +/-  2.544 |   -6.591 +/-  1.219 |  -29.303 +/-  1.155 |   -0.283 +/-  0.531 |    0.000 +/-  0.002 |  -21.966 +/-  2.734
ASN 296 |   20.913 +/-  2.912 |   -4.218 +/-  0.946 |  -90.409 +/-  2.296 |   -6.803 +/-  2.125 |    0.568 +/-  0.063 |  -79.950 +/-  2.597
ALA 297 |    7.144 +/-  1.838 |   -3.785 +/-  0.742 |   -2.658 +/-  1.245 |   -0.928 +/-  0.924 |    0.248 +/-  0.052 |    0.020 +/-  2.087
LEU 298 |   17.077 +/-  2.707 |   -7.230 +/-  1.299 |  -28.119 +/-  1.141 |   -0.870 +/-  0.705 |    0.000 +/-  0.001 |  -19.141 +/-  2.930
ILE 299 |   17.504 +/-  2.942 |   -4.197 +/-  1.458 |  -12.799 +/-  1.115 |   -3.164 +/-  0.965 |    0.269 +/-  0.067 |   -2.387 +/-  2.875
GLU 300 |   17.748 +/-  2.996 |   -2.059 +/-  1.134 |   75.686 +/-  4.824 | -143.981 +/-  4.822 |    1.064 +/-  0.054 |  -51.542 +/-  2.892
ARG 301 |   23.077 +/-  4.048 |   -4.782 +/-  1.600 | -276.441 +/-  8.571 |   81.618 +/-  6.687 |    0.723 +/-  0.089 | -175.807 +/-  3.831
LEU 302 |   16.013 +/-  2.897 |   -5.327 +/-  1.308 |  -29.096 +/-  1.595 |   -7.424 +/-  1.281 |    0.158 +/-  0.031 |  -25.676 +/-  2.950
GLU 303 |   17.213 +/-  2.935 |   -2.538 +/-  1.252 |   61.708 +/-  6.915 | -136.416 +/-  7.090 |    0.824 +/-  0.061 |  -59.208 +/-  2.839
ASP 304 |   16.587 +/-  2.530 |   -1.982 +/-  1.119 |   20.554 +/-  8.165 |  -96.788 +/-  7.644 |    0.618 +/-  0.079 |  -61.011 +/-  2.616
ALA 305 |    8.865 +/-  2.037 |   -1.434 +/-  0.805 |    9.264 +/-  0.749 |   -4.949 +/-  0.588 |    0.330 +/-  0.035 |   12.077 +/-  2.090
PRO 306 |   22.467 +/-  2.532 |   -2.699 +/-  0.991 |    7.535 +/-  0.880 |   -6.869 +/-  0.968 |    0.222 +/-  0.037 |   20.656 +/-  2.581
PRO 307 |   20.843 +/-  2.535 |   -2.051 +/-  0.791 |   -5.931 +/-  1.351 |   -3.589 +/-  1.091 |    0.734 +/-  0.041 |   10.006 +/-  2.653
ALA 308 |    8.178 +/-  2.202 |   -2.594 +/-  1.040 |   -3.390 +/-  1.794 |   -1.880 +/-  1.723 |    0.366 +/-  0.149 |    0.679 +/-  2.318
ASN 309 |   21.017 +/-  3.026 |   -0.773 +/-  1.115 |  -77.343 +/-  2.196 |  -14.745 +/-  1.772 |    0.987 +/-  0.092 |  -70.857 +/-  2.608
HIE 310 |   34.324 +/-  2.858 |   -6.822 +/-  0.946 |  -13.423 +/-  1.400 |   -9.258 +/-  0.841 |    0.524 +/-  0.052 |    5.345 +/-  3.003
VAL 311 |   14.271 +/-  2.431 |   -4.272 +/-  1.361 |  -27.276 +/-  1.210 |    1.188 +/-  0.606 |    0.248 +/-  0.057 |  -15.840 +/-  2.721
VAL 312 |   16.080 +/-  2.637 |   -5.968 +/-  1.355 |  -20.696 +/-  1.021 |   -0.475 +/-  0.454 |    0.024 +/-  0.014 |  -11.035 +/-  2.708
LYS 313 |   17.748 +/-  3.335 |   -5.331 +/-  1.408 |  -69.663 +/-  6.311 |   38.543 +/-  5.883 |    0.377 +/-  0.048 |  -18.326 +/-  3.514
VAL 314 |   14.138 +/-  2.464 |   -5.720 +/-  1.159 |  -34.004 +/-  1.038 |   -0.384 +/-  0.514 |    0.021 +/-  0.011 |  -25.948 +/-  2.586
GLU 315 |   18.570 +/-  2.789 |   -6.098 +/-  1.554 |  -20.747 +/-  7.305 |  -54.093 +/-  6.353 |    0.136 +/-  0.037 |  -62.232 +/-  3.357
MET 316 |   14.914 +/-  2.676 |   -8.814 +/-  1.347 |   -7.974 +/-  1.539 |   -1.064 +/-  0.885 |    0.032 +/-  0.040 |   -2.906 +/-  2.777
LEU 317 |   16.502 +/-  2.719 |   -5.117 +/-  1.367 |  -34.330 +/-  3.117 |   -1.318 +/-  1.631 |    0.323 +/-  0.056 |  -23.941 +/-  3.129
GLU 318 |   18.206 +/-  2.884 |   -4.106 +/-  1.722 |  -34.191 +/- 11.848 |  -42.989 +/- 10.061 |    0.236 +/-  0.082 |  -62.844 +/-  3.849
GLU 319 |   18.511 +/-  2.802 |   -3.146 +/-  1.441 |   -3.163 +/- 13.327 |  -60.151 +/- 12.437 |    0.523 +/-  0.190 |  -47.425 +/-  3.245
ARG 320 |   22.939 +/-  3.993 |   -4.296 +/-  1.674 | -174.635 +/-  9.200 |  -17.859 +/-  8.410 |    0.921 +/-  0.255 | -172.931 +/-  3.726
ASN 321 |   22.121 +/-  2.733 |   -3.310 +/-  1.454 |  -90.531 +/-  4.489 |   -8.988 +/-  3.520 |    0.669 +/-  0.231 |  -80.039 +/-  2.846
THR 322 |   16.493 +/-  2.553 |   -1.398 +/-  1.367 |  -32.151 +/-  2.607 |   -6.254 +/-  2.257 |    0.353 +/-  0.097 |  -22.958 +/-  2.573
ALA 323 |    7.743 +/-  2.107 |   -0.168 +/-  0.724 |    3.324 +/-  1.134 |   -7.465 +/-  1.078 |    0.835 +/-  0.087 |    4.268 +/-  2.158
LEU 324 |   16.968 +/-  2.987 |    2.243 +/-  1.345 |  -25.677 +/-  1.040 |   -6.709 +/-  0.792 |    1.297 +/-  0.090 |  -11.878 +/-  3.123
GLY 325 |    5.599 +/-  1.780 |   -1.220 +/-  0.956 |  -11.742 +/-  1.876 |   -0.900 +/-  1.025 |    0.243 +/-  0.045 |   -8.019 +/-  1.880
VAL 326 |   14.204 +/-  2.524 |   -1.065 +/-  1.190 |  -22.392 +/-  1.207 |   -4.690 +/-  0.945 |    0.707 +/-  0.073 |  -13.236 +/-  2.668
ILE 327 |   19.099 +/-  2.992 |   -1.218 +/-  1.571 |  -12.249 +/-  1.484 |   -1.538 +/-  1.032 |    0.589 +/-  0.112 |    4.683 +/-  2.897
SER 328 |   10.857 +/-  2.230 |   -2.559 +/-  1.123 |  -10.135 +/-  3.276 |   -6.777 +/-  2.682 |    0.404 +/-  0.061 |   -8.210 +/-  2.562
ASN 329 |   22.343 +/-  3.076 |   -3.182 +/-  1.299 |  -84.387 +/-  4.145 |   -9.792 +/-  2.815 |    0.620 +/-  0.110 |  -74.399 +/-  3.045
TRP 330 |   21.490 +/-  3.367 |   -9.833 +/-  1.055 |    7.709 +/-  2.050 |   -6.783 +/-  1.762 |    0.630 +/-  0.073 |   13.212 +/-  3.573
LYS 331 |   17.854 +/-  3.153 |   -3.018 +/-  1.317 |  -23.074 +/- 12.368 |  -11.016 +/- 12.374 |    0.849 +/-  0.152 |  -18.405 +/-  3.610
ASP 332 |   13.828 +/-  2.653 |   -2.399 +/-  1.231 |  -17.473 +/-  6.945 |  -61.095 +/-  6.829 |    0.455 +/-  0.057 |  -66.684 +/-  2.570
GLU 333 |   18.798 +/-  2.666 |   -6.783 +/-  1.267 |   -1.938 +/-  8.947 |  -63.006 +/-  8.661 |    0.117 +/-  0.045 |  -52.812 +/-  3.005
SER 334 |   13.867 +/-  2.320 |   -0.881 +/-  1.050 |   -4.479 +/-  3.834 |   -5.552 +/-  3.288 |    0.627 +/-  0.069 |    3.583 +/-  2.312
ARG 335 |   23.037 +/-  4.163 |   -6.412 +/-  1.435 | -223.854 +/-  8.075 |   42.327 +/-  7.731 |    0.354 +/-  0.085 | -164.549 +/-  3.917
LEU 336 |   19.095 +/-  2.952 |   -4.437 +/-  1.263 |  -25.306 +/-  1.034 |    0.711 +/-  0.737 |    0.066 +/-  0.025 |   -9.871 +/-  3.019
PRO 337 |   22.097 +/-  2.482 |   -4.869 +/-  1.056 |    2.329 +/-  1.264 |   -2.735 +/-  0.876 |    0.055 +/-  0.028 |   16.878 +/-  2.668
PRO 338 |   20.782 +/-  2.439 |   -4.870 +/-  0.949 |   -5.311 +/-  0.904 |   -2.882 +/-  0.804 |    0.236 +/-  0.036 |    7.955 +/-  2.552
CYS 339 |   10.743 +/-  2.198 |   -5.551 +/-  1.094 |   -3.941 +/-  1.746 |   -0.359 +/-  0.606 |    0.029 +/-  0.020 |    0.920 +/-  2.418
THR 340 |   16.595 +/-  2.428 |   -4.903 +/-  1.338 |  -33.580 +/-  1.825 |   -5.000 +/-  1.050 |    0.070 +/-  0.042 |  -26.819 +/-  2.804
ILE 341 |   21.045 +/-  3.034 |   -6.416 +/-  1.403 |   -9.851 +/-  0.876 |   -0.582 +/-  0.458 |    0.012 +/-  0.014 |    4.208 +/-  3.052
PHE 342 |   15.982 +/-  2.833 |   -4.667 +/-  1.249 |   -7.562 +/-  1.213 |   -2.900 +/-  0.653 |    0.366 +/-  0.096 |    1.219 +/-  3.221
GLN 343 |   23.639 +/-  2.925 |   -6.251 +/-  1.199 |  -75.900 +/-  2.500 |   -7.239 +/-  1.542 |    0.476 +/-  0.076 |  -65.274 +/-  2.908
ALA 344 |    7.346 +/-  1.888 |   -5.936 +/-  0.853 |   -6.824 +/-  1.070 |    0.192 +/-  0.474 |    0.001 +/-  0.003 |   -5.221 +/-  2.113
PHE 345 |   16.252 +/-  2.989 |   -8.318 +/-  1.182 |   -2.312 +/-  1.039 |   -3.006 +/-  0.543 |    0.000 +/-  0.001 |    2.616 +/-  3.212
LYS 346 |   17.736 +/-  3.021 |   -7.275 +/-  1.391 |  -79.504 +/- 10.955 |   49.277 +/-  9.631 |    0.277 +/-  0.070 |  -19.489 +/-  4.813
TYR 347 |   18.771 +/-  3.173 |   -5.964 +/-  1.178 |  -28.240 +/-  1.869 |   -8.627 +/-  1.299 |    0.384 +/-  0.067 |  -23.676 +/-  3.248
TYR 348 |   18.881 +/-  3.302 |   -8.475 +/-  1.147 |  -24.719 +/-  1.172 |   -4.301 +/-  0.963 |    0.035 +/-  0.016 |  -18.579 +/-  3.442
LEU 349 |   16.275 +/-  2.904 |   -8.256 +/-  1.406 |  -31.899 +/-  1.058 |    0.719 +/-  0.604 |    0.000 +/-  0.000 |  -23.161 +/-  2.972
ASP 350 |   17.293 +/-  2.620 |   -5.116 +/-  1.279 |   28.912 +/-  5.921 | -103.418 +/-  5.740 |    0.100 +/-  0.035 |  -62.229 +/-  2.703
ILE 351 |   20.786 +/-  2.975 |   -6.812 +/-  1.439 |  -13.581 +/-  1.130 |   -0.775 +/-  0.557 |    0.001 +/-  0.002 |   -0.381 +/-  2.943
THR 352 |   16.385 +/-  2.637 |   -3.455 +/-  1.181 |  -32.878 +/-  1.560 |   -4.525 +/-  1.068 |    0.178 +/-  0.063 |  -24.293 +/-  2.884
THR 353 |   18.304 +/-  2.444 |   -1.684 +/-  1.235 |  -28.855 +/-  1.875 |   -1.140 +/-  1.044 |    0.439 +/-  0.048 |  -12.935 +/-  2.459
PRO 354 |   22.390 +/-  2.475 |   -4.456 +/-  0.991 |    2.824 +/-  1.148 |   -1.857 +/-  1.087 |    0.172 +/-  0.060 |   19.074 +/-  2.587
PRO 355 |   20.824 +/-  2.567 |   -6.479 +/-  1.022 |  -10.422 +/-  1.060 |   -0.537 +/-  0.683 |    0.022 +/-  0.010 |    3.409 +/-  2.657
THR 356 |   17.677 +/-  2.349 |   -3.039 +/-  1.311 |  -25.255 +/-  1.700 |   -6.395 +/-  1.328 |    0.366 +/-  0.057 |  -16.646 +/-  2.678
PRO 357 |   20.810 +/-  2.440 |   -6.665 +/-  0.831 |   -6.006 +/-  1.044 |   -2.172 +/-  0.716 |    0.230 +/-  0.049 |    6.197 +/-  2.496
LEU 358 |   17.294 +/-  2.865 |   -3.242 +/-  1.370 |  -29.637 +/-  1.699 |   -1.654 +/-  0.766 |    0.495 +/-  0.138 |  -16.743 +/-  3.333
GLN 359 |   24.484 +/-  3.030 |   -8.232 +/-  1.258 |  -74.072 +/-  2.647 |   -5.147 +/-  1.414 |    0.064 +/-  0.025 |  -62.903 +/-  3.076
LEU 360 |   16.740 +/-  2.679 |   -7.997 +/-  1.416 |  -34.019 +/-  1.144 |    1.191 +/-  0.539 |    0.000 +/-  0.001 |  -24.085 +/-  2.855
GLN 361 |   24.259 +/-  3.100 |   -5.131 +/-  1.229 |  -73.443 +/-  2.416 |   -8.510 +/-  1.701 |    0.646 +/-  0.076 |  -62.179 +/-  3.012
GLN 362 |   24.303 +/-  2.941 |   -6.868 +/-  1.425 |  -79.669 +/-  3.094 |   -0.963 +/-  2.148 |    0.138 +/-  0.057 |  -63.059 +/-  3.237
PHE 363 |   16.840 +/-  3.224 |   -7.560 +/-  1.321 |   -8.846 +/-  1.350 |   -2.169 +/-  0.647 |    0.004 +/-  0.006 |   -1.731 +/-  3.387
ALA 364 |    7.818 +/-  2.193 |   -4.577 +/-  0.942 |   -6.944 +/-  2.451 |    0.688 +/-  1.233 |    0.012 +/-  0.015 |   -3.001 +/-  2.412
SER 365 |   11.606 +/-  2.204 |   -2.184 +/-  0.972 |   -9.114 +/-  3.127 |   -6.012 +/-  3.262 |    0.567 +/-  0.071 |   -5.136 +/-  2.416
LEU 366 |   16.763 +/-  2.854 |   -4.768 +/-  1.485 |  -29.379 +/-  1.457 |   -1.015 +/-  0.804 |    0.141 +/-  0.074 |  -18.258 +/-  3.132
ALA 367 |    7.282 +/-  2.016 |   -4.771 +/-  0.914 |   -7.369 +/-  2.580 |    0.666 +/-  1.784 |    0.043 +/-  0.033 |   -4.149 +/-  2.420
THR 368 |   16.534 +/-  2.616 |   -1.059 +/-  1.294 |  -33.142 +/-  2.560 |   -6.454 +/-  2.241 |    0.733 +/-  0.092 |  -23.387 +/-  2.920
ASN 369 |   21.335 +/-  3.045 |   -3.229 +/-  1.128 |  -88.773 +/-  4.710 |   -7.830 +/-  3.164 |    0.507 +/-  0.070 |  -77.989 +/-  2.946
GLU 370 |   18.030 +/-  2.897 |   -1.941 +/-  1.269 |   13.255 +/-  8.807 |  -81.122 +/-  8.902 |    0.942 +/-  0.124 |  -50.836 +/-  2.815
LYS 371 |   17.816 +/-  3.165 |   -2.346 +/-  1.134 |  -45.549 +/- 11.852 |    8.667 +/- 11.467 |    1.195 +/-  0.127 |  -20.217 +/-  3.531
GLU 372 |   17.838 +/-  2.816 |   -6.117 +/-  1.397 |   17.499 +/- 15.790 |  -87.175 +/- 14.975 |    0.238 +/-  0.100 |  -57.717 +/-  2.972
LYS 373 |   17.120 +/-  3.057 |   -5.964 +/-  1.223 |  -49.147 +/-  9.766 |   17.652 +/-  9.827 |    0.546 +/-  0.084 |  -19.792 +/-  3.781
GLN 374 |   24.019 +/-  3.043 |   -3.826 +/-  1.291 |  -74.417 +/-  4.141 |   -7.127 +/-  2.886 |    0.754 +/-  0.098 |  -60.597 +/-  3.203
ARG 375 |   22.626 +/-  4.096 |   -6.415 +/-  1.449 | -229.980 +/- 16.449 |   37.852 +/- 15.796 |    0.731 +/-  0.180 | -175.186 +/-  4.021
LEU 376 |   16.699 +/-  2.960 |   -6.948 +/-  1.450 |  -39.312 +/-  1.356 |    1.456 +/-  0.571 |    0.000 +/-  0.001 |  -28.105 +/-  3.164
LEU 377 |   17.028 +/-  2.845 |   -3.840 +/-  1.149 |  -31.723 +/-  1.784 |   -0.572 +/-  1.216 |    0.539 +/-  0.089 |  -18.568 +/-  2.951
VAL 378 |   14.620 +/-  2.430 |   -2.908 +/-  1.306 |  -27.432 +/-  1.598 |    0.431 +/-  1.357 |    0.356 +/-  0.112 |  -14.933 +/-  2.496
LEU 379 |   16.179 +/-  2.750 |   -7.465 +/-  1.401 |  -32.225 +/-  1.136 |    1.099 +/-  0.732 |    0.023 +/-  0.035 |  -22.390 +/-  2.925
SER 380 |   12.469 +/-  2.133 |   -4.478 +/-  1.160 |   -8.022 +/-  1.594 |   -4.022 +/-  1.326 |    0.105 +/-  0.039 |   -3.949 +/-  2.300
LYS 381 |   18.001 +/-  3.133 |   -2.422 +/-  1.155 |  -31.200 +/-  9.622 |    1.816 +/-  9.751 |    1.117 +/-  0.105 |  -12.687 +/-  3.703
GLY 382 |    5.957 +/-  1.854 |   -2.532 +/-  0.636 |   -8.573 +/-  1.181 |   -4.617 +/-  1.054 |    0.157 +/-  0.038 |   -9.608 +/-  1.904
LEU 383 |   16.987 +/-  3.002 |   -0.634 +/-  1.409 |  -25.213 +/-  2.048 |   -5.125 +/-  1.420 |    0.774 +/-  0.125 |  -13.211 +/-  3.052
GLN 384 |   24.876 +/-  3.192 |   -1.518 +/-  1.333 |  -71.870 +/-  4.551 |  -13.714 +/-  4.008 |    0.991 +/-  0.150 |  -61.236 +/-  3.094
GLU 385 |   17.695 +/-  2.816 |   -3.302 +/-  1.394 |   21.661 +/- 13.483 |  -93.405 +/- 13.175 |    0.552 +/-  0.113 |  -56.799 +/-  2.994
TYR 386 |   16.874 +/-  3.058 |   -8.182 +/-  1.277 |  -31.890 +/-  1.621 |   -2.437 +/-  1.108 |    0.114 +/-  0.039 |  -25.522 +/-  3.317
GLU 387 |   18.256 +/-  2.921 |   -4.566 +/-  1.445 |   21.101 +/- 14.305 |  -94.576 +/- 12.520 |    0.362 +/-  0.108 |  -59.423 +/-  3.390
GLU 388 |   16.676 +/-  2.955 |   -2.856 +/-  1.453 |   31.947 +/-  8.079 | -108.283 +/-  7.727 |    0.659 +/-  0.065 |  -61.856 +/-  2.941
TRP 389 |   21.602 +/-  3.059 |  -11.513 +/-  1.149 |    2.851 +/-  2.613 |   -3.179 +/-  1.185 |    0.126 +/-  0.079 |    9.887 +/-  3.746
LYS 390 |   17.697 +/-  3.034 |   -7.184 +/-  1.237 |  -73.361 +/- 11.929 |   44.208 +/- 10.854 |    0.441 +/-  0.109 |  -18.199 +/-  3.616
TRP 391 |   22.056 +/-  3.249 |   -7.770 +/-  1.412 |   -8.316 +/-  3.442 |   -1.839 +/-  2.019 |    0.410 +/-  0.106 |    4.541 +/-  3.862
GLY 392 |    6.026 +/-  1.737 |   -3.001 +/-  0.734 |   -3.050 +/-  1.338 |   -1.423 +/-  0.704 |    0.098 +/-  0.053 |   -1.351 +/-  1.855
LYS 393 |   18.951 +/-  3.316 |   -3.723 +/-  1.721 |  -91.638 +/- 14.442 |   62.829 +/- 14.224 |    0.644 +/-  0.249 |  -12.937 +/-  4.092
ASN 394 |   23.075 +/-  3.068 |   -3.293 +/-  1.363 |  -79.206 +/-  2.391 |   -8.990 +/-  1.855 |    0.263 +/-  0.086 |  -68.152 +/-  2.854
PRO 395 |   21.143 +/-  2.526 |   -7.068 +/-  1.028 |   -5.221 +/-  2.129 |   -2.013 +/-  1.229 |    0.022 +/-  0.026 |    6.862 +/-  2.837
THR 396 |   17.581 +/-  2.504 |   -5.060 +/-  1.363 |  -36.100 +/-  2.211 |   -2.860 +/-  1.747 |    0.153 +/-  0.045 |  -26.285 +/-  2.962
MET 397 |   17.082 +/-  2.709 |   -9.156 +/-  1.284 |   -6.732 +/-  0.934 |    1.272 +/-  0.653 |    0.001 +/-  0.002 |    2.467 +/-  2.908
VAL 398 |   14.281 +/-  2.609 |   -4.319 +/-  1.250 |  -29.297 +/-  1.615 |   -1.173 +/-  1.146 |    0.107 +/-  0.033 |  -20.401 +/-  2.755
GLU 399 |   17.676 +/-  2.809 |   -5.113 +/-  1.263 |   62.338 +/-  9.436 | -132.200 +/-  9.325 |    0.453 +/-  0.132 |  -56.845 +/-  3.178
VAL 400 |   14.706 +/-  2.539 |   -5.604 +/-  1.403 |  -23.416 +/-  1.223 |   -1.344 +/-  0.808 |    0.001 +/-  0.002 |  -15.658 +/-  2.682
LEU 401 |   16.256 +/-  2.709 |   -6.272 +/-  1.290 |  -31.355 +/-  1.826 |   -1.590 +/-  1.286 |    0.067 +/-  0.035 |  -22.894 +/-  2.821
GLU 402 |   17.518 +/-  2.734 |   -2.647 +/-  1.402 |   49.829 +/-  7.515 | -128.541 +/-  6.860 |    0.743 +/-  0.069 |  -63.097 +/-  3.211
GLU 403 |   17.587 +/-  2.806 |   -3.283 +/-  1.449 |   37.665 +/- 20.512 | -109.835 +/- 19.941 |    0.528 +/-  0.105 |  -57.337 +/-  2.979
PHE 404 |   17.143 +/-  3.042 |   -5.597 +/-  1.230 |    4.155 +/-  1.864 |   -3.371 +/-  1.467 |    0.066 +/-  0.041 |   12.396 +/-  3.200
PRO 405 |   21.376 +/-  2.585 |   -1.666 +/-  1.225 |   -7.184 +/-  1.496 |   -1.656 +/-  1.079 |    0.552 +/-  0.062 |   11.422 +/-  2.787
SER 406 |   13.699 +/-  2.344 |   -2.154 +/-  1.371 |  -16.038 +/-  2.732 |   -3.015 +/-  1.945 |    0.276 +/-  0.097 |   -7.232 +/-  2.805
ILE 407 |   17.274 +/-  2.881 |   -4.780 +/-  1.534 |   -6.778 +/-  1.382 |   -2.951 +/-  0.999 |    0.110 +/-  0.031 |    2.874 +/-  3.016
GLN 408 |   24.273 +/-  3.032 |   -3.863 +/-  1.303 |  -73.992 +/-  3.931 |   -6.545 +/-  3.417 |    0.653 +/-  0.121 |  -59.475 +/-  2.994
MET 409 |   17.654 +/-  2.768 |   -8.299 +/-  1.309 |    1.002 +/-  1.334 |   -1.602 +/-  0.758 |    0.003 +/-  0.004 |    8.758 +/-  2.912
PRO 410 |   21.851 +/-  2.451 |   -6.425 +/-  1.111 |   -7.780 +/-  1.491 |   -0.765 +/-  0.819 |    0.058 +/-  0.054 |    6.939 +/-  2.519
ALA 411 |    7.255 +/-  1.940 |   -4.685 +/-  0.868 |   -7.828 +/-  1.068 |    0.953 +/-  0.561 |    0.003 +/-  0.004 |   -4.302 +/-  2.091
THR 412 |   15.589 +/-  2.481 |   -4.681 +/-  1.243 |  -32.256 +/-  1.585 |   -4.377 +/-  1.234 |    0.114 +/-  0.031 |  -25.612 +/-  2.604
LEU 413 |   17.326 +/-  2.713 |   -7.333 +/-  1.391 |  -31.552 +/-  1.130 |    1.977 +/-  0.787 |    0.003 +/-  0.005 |  -19.579 +/-  2.998
LEU 414 |   15.395 +/-  2.670 |   -7.428 +/-  1.262 |  -30.297 +/-  1.090 |    2.005 +/-  0.595 |    0.002 +/-  0.003 |  -20.322 +/-  2.796
LEU 415 |   17.541 +/-  2.828 |   -6.839 +/-  1.333 |  -32.656 +/-  1.523 |   -0.215 +/-  0.739 |    0.013 +/-  0.010 |  -22.157 +/-  3.020
THR 416 |   16.024 +/-  2.463 |   -5.260 +/-  1.266 |  -36.356 +/-  1.391 |   -0.370 +/-  1.148 |    0.070 +/-  0.018 |  -25.891 +/-  2.744
GLN 417 |   25.731 +/-  3.308 |   -5.461 +/-  1.477 |  -76.202 +/-  2.484 |   -1.460 +/-  1.160 |    0.244 +/-  0.048 |  -57.147 +/-  3.385
LEU 418 |   17.622 +/-  3.047 |   -4.699 +/-  1.488 |  -37.740 +/-  1.487 |    3.624 +/-  0.929 |    0.021 +/-  0.009 |  -21.172 +/-  3.291
SER 419 |   11.917 +/-  2.236 |   -3.596 +/-  0.939 |   -9.402 +/-  3.216 |   -6.841 +/-  2.772 |    0.291 +/-  0.043 |   -7.631 +/-  2.594
LEU 420 |   16.335 +/-  2.785 |   -4.916 +/-  1.399 |  -24.102 +/-  1.687 |   -1.881 +/-  0.913 |    0.172 +/-  0.052 |  -14.392 +/-  2.991
LEU 421 |   17.161 +/-  2.890 |   -7.021 +/-  1.257 |  -29.843 +/-  1.042 |    1.063 +/-  0.681 |    0.023 +/-  0.013 |  -18.617 +/-  3.006
GLN 422 |   24.974 +/-  3.133 |   -3.809 +/-  1.375 |  -67.657 +/-  2.707 |   -6.021 +/-  1.723 |    0.386 +/-  0.096 |  -52.128 +/-  3.046
PRO 423 |   20.821 +/-  2.353 |   -6.188 +/-  0.991 |    1.158 +/-  0.732 |   -2.313 +/-  0.694 |    0.132 +/-  0.031 |   13.611 +/-  2.510
ARG 424 |   22.735 +/-  3.748 |   -9.800 +/-  1.615 | -274.195 +/-  6.924 |   75.729 +/-  6.191 |    0.092 +/-  0.026 | -185.438 +/-  3.798
TYR 425 |   16.921 +/-  3.078 |   -6.804 +/-  1.268 |  -36.728 +/-  1.398 |   -1.971 +/-  0.654 |    0.112 +/-  0.034 |  -28.470 +/-  3.281
TYR 426 |   17.150 +/-  2.835 |  -10.236 +/-  1.284 |  -29.609 +/-  1.374 |   -4.374 +/-  0.624 |    0.000 +/-  0.000 |  -27.069 +/-  3.048
SER 427 |   11.466 +/-  1.992 |   -5.734 +/-  1.209 |  -19.053 +/-  2.448 |    2.755 +/-  1.198 |    0.000 +/-  0.000 |  -10.565 +/-  2.696
ILE 428 |   17.517 +/-  2.855 |   -8.113 +/-  1.295 |  -10.564 +/-  1.224 |    0.782 +/-  0.611 |    0.000 +/-  0.001 |   -0.377 +/-  3.008
SER 429 |   13.086 +/-  2.236 |   -4.988 +/-  1.286 |  -24.682 +/-  1.617 |    2.224 +/-  0.941 |    0.000 +/-  0.000 |  -14.360 +/-  2.470
SER 430 |   11.951 +/-  2.167 |   -6.234 +/-  1.106 |  -13.083 +/-  1.350 |   -3.470 +/-  0.721 |    0.000 +/-  0.000 |  -10.836 +/-  2.177
SER 431 |   11.777 +/-  2.149 |   -6.018 +/-  1.246 |   -3.864 +/-  1.988 |   -3.134 +/-  1.373 |    0.000 +/-  0.000 |   -1.238 +/-  2.484
PRO 432 |   20.968 +/-  2.427 |   -6.839 +/-  0.876 |   -7.729 +/-  0.997 |   -3.601 +/-  0.962 |    0.206 +/-  0.044 |    3.006 +/-  2.581
ASP 433 |   13.912 +/-  2.641 |   -3.402 +/-  1.184 |   30.091 +/- 10.841 | -102.205 +/-  9.136 |    0.459 +/-  0.058 |  -61.146 +/-  2.923
MET 434 |   15.262 +/-  2.778 |   -7.493 +/-  1.096 |   -7.683 +/-  1.176 |   -2.299 +/-  1.059 |    0.405 +/-  0.088 |   -1.808 +/-  2.901
TYR 435 |   18.589 +/-  3.272 |   -5.444 +/-  1.232 |  -14.122 +/-  1.637 |   -8.965 +/-  1.316 |    0.479 +/-  0.073 |   -9.463 +/-  3.433
PRO 436 |   20.805 +/-  2.462 |   -2.782 +/-  0.829 |   -6.654 +/-  0.932 |   -3.311 +/-  0.825 |    0.739 +/-  0.051 |    8.797 +/-  2.509
ASP 437 |   14.267 +/-  2.651 |   -3.316 +/-  1.127 |   42.356 +/-  4.893 | -115.455 +/-  4.355 |    0.509 +/-  0.074 |  -61.639 +/-  2.606
GLU 438 |   18.768 +/-  2.778 |   -5.005 +/-  1.503 |    4.933 +/-  5.751 |  -74.583 +/-  4.695 |    0.137 +/-  0.027 |  -55.750 +/-  2.841
VAL 439 |   14.418 +/-  2.572 |   -4.863 +/-  1.330 |  -28.909 +/-  1.076 |    1.972 +/-  0.387 |    0.006 +/-  0.006 |  -17.376 +/-  2.747
HIE 440 |   33.220 +/-  2.841 |   -8.771 +/-  1.426 |  -25.424 +/-  2.057 |   -2.185 +/-  0.973 |    0.023 +/-  0.016 |   -3.137 +/-  3.041
LEU 441 |   16.346 +/-  3.101 |   -7.615 +/-  1.311 |  -33.468 +/-  0.962 |    2.116 +/-  0.448 |    0.000 +/-  0.001 |  -22.620 +/-  3.202
THR 442 |   15.412 +/-  2.437 |   -4.959 +/-  1.223 |  -39.358 +/-  1.475 |   -0.388 +/-  0.673 |    0.000 +/-  0.001 |  -29.293 +/-  2.656
VAL 443 |   14.648 +/-  2.658 |   -5.537 +/-  1.407 |  -32.490 +/-  1.003 |    1.032 +/-  0.331 |    0.001 +/-  0.002 |  -22.345 +/-  2.812
ALA 444 |    7.533 +/-  1.949 |   -4.654 +/-  0.684 |   -2.389 +/-  0.997 |   -2.121 +/-  0.521 |    0.036 +/-  0.026 |   -1.595 +/-  1.986
ILE 445 |   17.647 +/-  2.880 |   -4.181 +/-  1.582 |   -9.197 +/-  0.979 |   -0.103 +/-  0.748 |    0.184 +/-  0.039 |    4.350 +/-  2.980
VAL 446 |   13.803 +/-  2.563 |   -5.218 +/-  1.274 |  -27.650 +/-  1.233 |   -1.573 +/-  0.634 |    0.006 +/-  0.005 |  -20.632 +/-  2.855
SER 447 |    9.902 +/-  2.030 |   -3.016 +/-  0.948 |  -13.593 +/-  2.657 |   -3.407 +/-  2.814 |    0.329 +/-  0.080 |   -9.785 +/-  2.186
TYR 448 |   18.304 +/-  2.914 |   -5.997 +/-  1.337 |  -22.171 +/-  1.612 |   -7.614 +/-  1.146 |    0.304 +/-  0.061 |  -17.173 +/-  3.152
HIE 449 |   33.927 +/-  2.830 |   -5.594 +/-  0.971 |  -16.044 +/-  2.388 |   -8.220 +/-  2.141 |    0.861 +/-  0.053 |    4.930 +/-  2.941
THR 450 |   15.979 +/-  2.524 |   -5.307 +/-  1.296 |  -28.401 +/-  2.325 |   -3.898 +/-  1.254 |    0.019 +/-  0.019 |  -21.608 +/-  3.047
ARG 451 |   23.805 +/-  3.888 |   -3.439 +/-  2.015 | -285.340 +/- 13.732 |   78.201 +/-  9.958 |    0.507 +/-  0.167 | -186.267 +/-  4.685
ASP 452 |   14.893 +/-  2.900 |    0.028 +/-  1.142 |   25.671 +/- 13.954 | -105.885 +/- 13.592 |    1.030 +/-  0.161 |  -64.263 +/-  2.786
GLY 453 |    5.783 +/-  1.796 |   -1.428 +/-  0.612 |  -10.137 +/-  1.095 |   -4.610 +/-  0.829 |    0.372 +/-  0.037 |  -10.020 +/-  1.842
GLU 454 |   18.605 +/-  2.784 |   -0.801 +/-  1.356 |   45.908 +/-  6.742 | -120.613 +/-  6.261 |    0.914 +/-  0.084 |  -55.986 +/-  2.915
GLY 455 |    6.884 +/-  1.795 |   -1.765 +/-  0.758 |    1.312 +/-  1.634 |   -2.655 +/-  1.324 |    0.121 +/-  0.034 |    3.898 +/-  1.773
PRO 456 |   20.890 +/-  2.591 |   -2.710 +/-  1.077 |   -8.631 +/-  2.036 |   -2.524 +/-  1.037 |    0.518 +/-  0.100 |    7.543 +/-  2.835
VAL 457 |   14.505 +/-  2.691 |   -2.096 +/-  1.385 |  -20.719 +/-  1.827 |   -6.747 +/-  1.229 |    0.570 +/-  0.097 |  -14.487 +/-  2.946
HIE 458 |   34.048 +/-  2.419 |   -7.932 +/-  1.211 |  -23.142 +/-  2.647 |   -1.713 +/-  1.383 |    0.248 +/-  0.054 |    1.509 +/-  3.002
HIE 459 |   34.374 +/-  2.722 |   -6.132 +/-  1.019 |  -11.062 +/-  3.050 |  -12.195 +/-  2.576 |    0.683 +/-  0.151 |    5.668 +/-  2.858
GLY 460 |    5.282 +/-  1.643 |   -3.263 +/-  1.009 |  -17.293 +/-  1.791 |    1.999 +/-  0.855 |    0.002 +/-  0.005 |  -13.273 +/-  1.926
VAL 461 |   14.282 +/-  2.519 |   -4.591 +/-  1.352 |  -33.740 +/-  1.661 |    3.890 +/-  0.906 |    0.065 +/-  0.035 |  -20.094 +/-  2.732
CYS 462 |    9.607 +/-  2.027 |   -6.961 +/-  1.140 |   -8.917 +/-  1.163 |    0.562 +/-  0.591 |    0.000 +/-  0.000 |   -5.709 +/-  2.260
SER 463 |   10.793 +/-  2.068 |   -5.702 +/-  1.172 |  -22.161 +/-  1.344 |    0.013 +/-  0.651 |    0.001 +/-  0.002 |  -17.056 +/-  2.305
SER 464 |   11.288 +/-  1.972 |   -4.552 +/-  1.037 |  -18.971 +/-  2.278 |    2.044 +/-  1.615 |    0.139 +/-  0.068 |  -10.052 +/-  2.257
TRP 465 |   22.526 +/-  3.221 |  -11.986 +/-  1.210 |   -1.509 +/-  2.079 |   -4.342 +/-  1.274 |    0.204 +/-  0.073 |    4.892 +/-  3.623
LEU 466 |   16.860 +/-  2.877 |   -6.987 +/-  1.332 |  -32.790 +/-  0.930 |    2.613 +/-  0.623 |    0.002 +/-  0.003 |  -20.302 +/-  2.978
ASN 467 |   22.947 +/-  2.670 |   -4.447 +/-  1.059 |  -83.752 +/-  2.083 |   -4.114 +/-  1.284 |    0.411 +/-  0.047 |  -68.955 +/-  2.708
ARG 468 |   23.419 +/-  3.950 |   -5.042 +/-  1.625 | -219.905 +/-  7.086 |   30.740 +/-  7.742 |    0.861 +/-  0.191 | -169.927 +/-  3.597
ILE 469 |   20.215 +/-  3.069 |   -4.279 +/-  1.483 |  -26.002 +/-  2.033 |    5.629 +/-  0.812 |    0.042 +/-  0.024 |   -4.395 +/-  3.200
GLN 470 |   23.850 +/-  3.097 |   -3.055 +/-  1.183 |  -72.511 +/-  3.180 |   -9.660 +/-  2.431 |    0.798 +/-  0.061 |  -60.578 +/-  3.020
ALA 471 |    8.444 +/-  2.167 |   -2.165 +/-  0.722 |   -3.316 +/-  1.520 |   -4.529 +/-  1.251 |    0.438 +/-  0.080 |   -1.128 +/-  2.249
ASP 472 |   15.487 +/-  2.896 |   -0.238 +/-  1.037 |   43.926 +/-  5.121 | -120.758 +/-  5.699 |    1.037 +/-  0.063 |  -60.546 +/-  2.601
ASP 473 |   14.645 +/-  2.784 |   -2.900 +/-  1.226 |   42.182 +/-  5.963 | -110.131 +/-  6.022 |    0.439 +/-  0.059 |  -55.765 +/-  2.596
VAL 474 |   14.338 +/-  2.537 |   -1.596 +/-  1.276 |  -22.152 +/-  1.230 |   -1.473 +/-  0.693 |    0.501 +/-  0.093 |  -10.384 +/-  2.586
VAL 475 |   15.704 +/-  2.558 |   -4.429 +/-  1.335 |  -20.175 +/-  1.229 |    1.380 +/-  0.441 |    0.001 +/-  0.002 |   -7.519 +/-  2.734
PRO 476 |   21.440 +/-  2.519 |   -6.910 +/-  0.918 |   -9.282 +/-  0.880 |   -0.731 +/-  0.528 |    0.023 +/-  0.020 |    4.540 +/-  2.631
CYS 477 |   10.841 +/-  2.291 |   -6.421 +/-  1.057 |   -5.997 +/-  1.107 |    1.032 +/-  0.562 |    0.001 +/-  0.002 |   -0.544 +/-  2.319
PHE 478 |   16.392 +/-  2.905 |   -6.635 +/-  1.295 |   -7.548 +/-  1.240 |   -0.575 +/-  0.647 |    0.093 +/-  0.036 |    1.726 +/-  3.190
VAL 479 |   13.957 +/-  2.726 |   -4.154 +/-  1.076 |  -19.163 +/-  1.460 |   -0.981 +/-  1.315 |    0.239 +/-  0.037 |  -10.102 +/-  2.730
ARG 480 |   21.390 +/-  3.724 |   -5.089 +/-  1.593 | -290.242 +/-  7.528 |   91.840 +/-  6.689 |    0.272 +/-  0.068 | -181.829 +/-  3.702
GLY 481 |    5.489 +/-  1.717 |   -1.677 +/-  0.593 |  -12.778 +/-  1.683 |   -3.506 +/-  1.197 |    0.298 +/-  0.045 |  -12.174 +/-  1.748
ALA 482 |    8.782 +/-  2.008 |   -0.748 +/-  0.775 |    7.321 +/-  1.851 |   -3.630 +/-  1.730 |    0.446 +/-  0.057 |   12.171 +/-  2.145
PRO 483 |   20.660 +/-  2.450 |   -0.519 +/-  0.839 |   -1.820 +/-  1.530 |   -7.162 +/-  1.318 |    0.928 +/-  0.055 |   12.087 +/-  2.613
SER 484 |   13.111 +/-  2.310 |   -0.340 +/-  0.979 |   -6.219 +/-  3.241 |  -12.353 +/-  2.727 |    0.771 +/-  0.126 |   -5.030 +/-  2.350
PHE 485 |   16.528 +/-  2.968 |   -3.587 +/-  1.056 |   -6.538 +/-  1.721 |   -0.431 +/-  0.941 |    0.179 +/-  0.053 |    6.150 +/-  3.155
HIE 486 |   34.717 +/-  2.758 |   -7.824 +/-  1.307 |   -8.284 +/-  2.107 |  -13.480 +/-  1.756 |    0.372 +/-  0.087 |    5.500 +/-  2.844
LEU 487 |   18.612 +/-  2.933 |   -4.831 +/-  1.451 |  -17.723 +/-  1.785 |   -2.609 +/-  1.483 |    0.052 +/-  0.022 |   -6.499 +/-  2.939
PRO 488 |   21.049 +/-  2.385 |   -4.737 +/-  0.989 |   -1.292 +/-  2.067 |   -1.851 +/-  1.264 |    0.154 +/-  0.050 |   13.322 +/-  2.729
ARG 489 |   22.709 +/-  4.090 |   -1.670 +/-  1.302 | -193.377 +/-  8.108 |   -1.138 +/-  7.546 |    1.504 +/-  0.195 | -171.971 +/-  3.501
ASN 490 |   24.030 +/-  2.689 |   -2.203 +/-  1.248 |  -82.220 +/-  2.906 |   -8.452 +/-  2.202 |    0.575 +/-  0.061 |  -68.269 +/-  2.707
PRO 491 |   21.301 +/-  2.547 |   -3.832 +/-  1.012 |   -6.492 +/-  1.434 |   -3.159 +/-  1.225 |    0.406 +/-  0.109 |    8.223 +/-  2.677
GLN 492 |   24.648 +/-  3.212 |   -1.678 +/-  1.310 |  -69.111 +/-  2.798 |  -12.594 +/-  2.758 |    1.032 +/-  0.098 |  -57.703 +/-  2.994
VAL 493 |   16.463 +/-  2.733 |   -2.806 +/-  1.356 |  -17.252 +/-  1.230 |    0.307 +/-  0.863 |    0.161 +/-  0.050 |   -3.127 +/-  2.778
PRO 494 |   21.048 +/-  2.487 |   -5.678 +/-  0.936 |   -7.084 +/-  1.116 |   -3.057 +/-  0.729 |    0.126 +/-  0.043 |    5.355 +/-  2.794
CYS 495 |    9.762 +/-  2.109 |   -6.557 +/-  0.883 |   -2.501 +/-  1.133 |    0.666 +/-  0.621 |    0.018 +/-  0.011 |    1.388 +/-  2.193
ILE 496 |   17.964 +/-  2.795 |   -5.794 +/-  1.514 |   -8.557 +/-  0.827 |   -0.738 +/-  0.400 |    0.036 +/-  0.018 |    2.911 +/-  2.836
LEU 497 |   15.765 +/-  2.725 |   -7.560 +/-  1.319 |  -33.523 +/-  1.003 |    2.455 +/-  0.382 |    0.000 +/-  0.001 |  -22.863 +/-  2.920
VAL 498 |   14.105 +/-  2.499 |   -5.865 +/-  1.245 |  -26.918 +/-  0.954 |   -0.267 +/-  0.385 |    0.000 +/-  0.001 |  -18.946 +/-  2.629
GLY 499 |    6.415 +/-  1.659 |   -4.322 +/-  0.695 |   -2.722 +/-  0.833 |    1.905 +/-  0.470 |    0.000 +/-  0.001 |    1.275 +/-  1.659
PRO 500 |   20.565 +/-  2.320 |   -6.199 +/-  1.022 |   -5.031 +/-  0.859 |   -3.402 +/-  0.579 |    0.153 +/-  0.032 |    6.085 +/-  2.678
GLY 501 |    4.908 +/-  1.632 |   -2.344 +/-  0.833 |   -8.678 +/-  0.914 |   -1.690 +/-  0.583 |    0.150 +/-  0.041 |   -7.654 +/-  1.795
THR 502 |   17.543 +/-  2.610 |   -3.333 +/-  1.136 |  -32.191 +/-  1.702 |   -4.069 +/-  1.091 |    0.167 +/-  0.040 |  -21.883 +/-  2.642
GLY 503 |    6.010 +/-  1.701 |   -4.422 +/-  0.707 |   -6.652 +/-  0.918 |   -1.122 +/-  0.552 |    0.009 +/-  0.005 |   -6.177 +/-  1.746
ILE 504 |   19.414 +/-  2.928 |   -6.643 +/-  1.310 |  -12.763 +/-  0.932 |    0.282 +/-  0.558 |    0.009 +/-  0.006 |    0.299 +/-  2.918
ALA 505 |   10.606 +/-  2.126 |   -4.863 +/-  0.901 |    0.580 +/-  1.232 |    2.067 +/-  0.645 |    0.000 +/-  0.000 |    8.390 +/-  2.121
PRO 506 |   21.242 +/-  2.492 |   -6.525 +/-  1.125 |  -14.369 +/-  1.370 |    1.916 +/-  0.494 |    0.006 +/-  0.008 |    2.271 +/-  2.747
PHE 507 |   16.330 +/-  2.835 |   -8.180 +/-  1.190 |   -3.950 +/-  0.834 |    0.218 +/-  0.516 |    0.004 +/-  0.006 |    4.423 +/-  3.008
ARG 508 |   21.943 +/-  3.728 |   -9.587 +/-  1.629 | -245.806 +/-  5.642 |   45.334 +/-  4.448 |    0.091 +/-  0.029 | -188.025 +/-  3.590
SER 509 |   11.132 +/-  2.128 |   -6.135 +/-  1.189 |  -23.826 +/-  1.704 |   -0.371 +/-  0.898 |    0.000 +/-  0.000 |  -19.200 +/-  2.414
PHE 510 |   17.021 +/-  2.993 |   -8.638 +/-  1.350 |  -10.353 +/-  0.987 |    1.234 +/-  0.603 |    0.001 +/-  0.002 |   -0.735 +/-  3.125
TRP 511 |   24.911 +/-  3.311 |  -13.058 +/-  1.204 |   -3.550 +/-  1.533 |   -3.333 +/-  0.909 |    0.026 +/-  0.016 |    4.996 +/-  3.374
GLN 512 |   23.084 +/-  3.103 |   -8.202 +/-  1.398 |  -78.071 +/-  2.616 |   -3.532 +/-  1.046 |    0.063 +/-  0.026 |  -66.659 +/-  3.171
GLN 513 |   22.527 +/-  2.929 |   -6.997 +/-  1.543 |  -77.351 +/-  2.869 |   -2.471 +/-  1.082 |    0.074 +/-  0.021 |  -64.218 +/-  3.359
ARG 514 |   22.330 +/-  3.643 |  -11.405 +/-  1.374 | -210.277 +/-  5.621 |   26.603 +/-  4.991 |    0.021 +/-  0.015 | -172.729 +/-  3.564
GLN 515 |   23.782 +/-  2.982 |   -6.820 +/-  1.246 |  -78.715 +/-  3.740 |   -6.500 +/-  2.354 |    0.240 +/-  0.089 |  -68.013 +/-  3.104
PHE 516 |   16.159 +/-  2.961 |   -6.387 +/-  1.189 |  -12.452 +/-  1.283 |   -0.304 +/-  0.762 |    0.367 +/-  0.051 |   -2.618 +/-  3.163
ASP 517 |   14.008 +/-  2.599 |   -6.303 +/-  1.373 |  -10.514 +/- 10.422 |  -62.162 +/-  8.568 |    0.091 +/-  0.045 |  -64.881 +/-  3.327
ILE 518 |   17.609 +/-  2.887 |   -5.536 +/-  1.566 |  -10.366 +/-  1.110 |   -3.205 +/-  0.846 |    0.235 +/-  0.072 |   -1.263 +/-  2.932
GLN 519 |   24.169 +/-  3.134 |   -3.678 +/-  1.231 |  -69.554 +/-  4.359 |  -13.050 +/-  3.577 |    0.790 +/-  0.166 |  -61.323 +/-  2.940
HIE 520 |   34.775 +/-  2.690 |   -4.321 +/-  1.034 |   -7.116 +/-  2.017 |  -12.160 +/-  1.636 |    0.889 +/-  0.062 |   12.067 +/-  2.977
LYS 521 |   18.480 +/-  3.348 |   -1.139 +/-  1.368 |  -60.582 +/- 14.766 |   27.027 +/- 13.831 |    1.055 +/-  0.127 |  -15.159 +/-  3.715
GLY 522 |    5.826 +/-  1.687 |   -0.729 +/-  0.643 |  -13.719 +/-  1.010 |   -2.905 +/-  0.668 |    0.490 +/-  0.039 |  -11.038 +/-  1.641
MET 523 |   15.792 +/-  2.809 |   -6.444 +/-  1.112 |   -4.202 +/-  1.685 |   -4.236 +/-  1.305 |    0.237 +/-  0.068 |    1.147 +/-  2.922
ASN 524 |   23.987 +/-  3.021 |   -2.417 +/-  1.213 |  -74.229 +/-  3.180 |  -10.258 +/-  2.346 |    0.628 +/-  0.111 |  -62.289 +/-  2.814
PRO 525 |   21.367 +/-  2.533 |   -2.877 +/-  1.184 |   -9.451 +/-  3.734 |   -1.441 +/-  2.032 |    0.486 +/-  0.104 |    8.084 +/-  3.071
CYS 526 |   12.598 +/-  2.372 |   -4.004 +/-  1.189 |    8.286 +/-  1.837 |   -1.731 +/-  1.333 |    0.020 +/-  0.020 |   15.170 +/-  2.479
PRO 527 |   21.056 +/-  2.413 |   -5.043 +/-  1.015 |   -2.387 +/-  1.277 |   -4.272 +/-  0.859 |    0.238 +/-  0.090 |    9.593 +/-  2.724
MET 528 |   15.378 +/-  2.837 |   -9.016 +/-  1.117 |   -9.200 +/-  1.034 |    1.955 +/-  0.590 |    0.012 +/-  0.011 |   -0.872 +/-  2.819
VAL 529 |   14.472 +/-  2.552 |   -4.910 +/-  1.193 |  -26.300 +/-  0.985 |   -0.038 +/-  0.447 |    0.127 +/-  0.039 |  -16.650 +/-  2.660
LEU 530 |   17.780 +/-  2.873 |   -7.618 +/-  1.276 |  -32.200 +/-  0.965 |    2.880 +/-  0.496 |    0.019 +/-  0.010 |  -19.140 +/-  3.014
VAL 531 |   14.553 +/-  2.562 |   -5.735 +/-  1.287 |  -29.413 +/-  1.072 |   -0.095 +/-  0.361 |    0.000 +/-  0.001 |  -20.690 +/-  2.713
PHE 532 |   16.792 +/-  3.256 |   -7.106 +/-  1.266 |  -10.713 +/-  1.193 |   -0.610 +/-  0.585 |    0.081 +/-  0.017 |   -1.556 +/-  3.221
GLY 533 |    5.176 +/-  1.638 |   -3.307 +/-  0.831 |   -7.255 +/-  0.909 |   -1.909 +/-  0.486 |    0.040 +/-  0.018 |   -7.255 +/-  1.864
CYS 534 |   10.875 +/-  2.239 |   -5.569 +/-  1.087 |    1.384 +/-  1.499 |    0.917 +/-  0.831 |    0.105 +/-  0.019 |    7.712 +/-  2.423
ARG 535 |   21.411 +/-  3.764 |   -8.583 +/-  1.561 | -215.809 +/-  5.711 |   14.283 +/-  4.837 |    0.284 +/-  0.066 | -188.413 +/-  3.801
GLN 536 |   24.739 +/-  3.126 |   -6.527 +/-  1.251 |  -79.095 +/-  3.008 |   -6.773 +/-  2.179 |    0.339 +/-  0.073 |  -67.318 +/-  3.039
SER 537 |   11.948 +/-  2.184 |   -2.633 +/-  1.207 |  -13.265 +/-  2.284 |   -0.474 +/-  1.498 |    0.163 +/-  0.047 |   -4.260 +/-  2.406
LYS 538 |   18.614 +/-  3.240 |   -1.235 +/-  1.080 |    6.546 +/-  8.345 |  -36.178 +/-  8.241 |    1.220 +/-  0.122 |  -11.032 +/-  3.499
ILE 539 |   19.576 +/-  3.185 |   -3.346 +/-  1.470 |  -14.629 +/-  1.477 |   -1.099 +/-  1.024 |    0.313 +/-  0.087 |    0.816 +/-  2.940
ASP 540 |   18.751 +/-  2.515 |   -3.811 +/-  1.656 |  -47.716 +/-  7.124 |  -36.395 +/-  5.250 |    0.028 +/-  0.014 |  -69.143 +/-  3.891
HIE 541 |   34.154 +/-  2.690 |   -7.759 +/-  1.273 |   -7.534 +/-  3.809 |  -11.038 +/-  2.960 |    0.283 +/-  0.060 |    8.106 +/-  2.960
ILE 542 |   18.301 +/-  2.984 |   -5.230 +/-  1.425 |   -7.581 +/-  0.818 |   -0.418 +/-  0.645 |    0.065 +/-  0.017 |    5.138 +/-  2.947
TYR 543 |   18.960 +/-  3.323 |   -6.339 +/-  1.302 |  -23.914 +/-  1.953 |   -3.941 +/-  1.004 |    0.091 +/-  0.030 |  -15.142 +/-  3.464
ARG 544 |   22.040 +/-  4.220 |   -5.010 +/-  1.507 | -189.164 +/- 10.967 |  -10.492 +/-  8.336 |    0.761 +/-  0.102 | -181.864 +/-  4.853
GLU 545 |   17.829 +/-  3.015 |   -2.254 +/-  1.324 |  -40.984 +/- 12.538 |  -39.912 +/- 12.157 |    0.822 +/-  0.091 |  -64.500 +/-  3.036
GLU 546 |   18.476 +/-  2.832 |   -3.580 +/-  1.401 |  -24.002 +/-  5.448 |  -48.665 +/-  4.727 |    0.451 +/-  0.061 |  -57.319 +/-  3.044
THR 547 |   17.030 +/-  2.556 |   -6.053 +/-  1.151 |  -37.845 +/-  1.665 |    0.561 +/-  1.021 |    0.056 +/-  0.016 |  -26.252 +/-  2.685
LEU 548 |   16.802 +/-  2.923 |   -2.845 +/-  1.353 |  -33.304 +/-  1.449 |    0.166 +/-  0.705 |    0.622 +/-  0.092 |  -18.560 +/-  3.052
GLN 549 |   23.935 +/-  3.122 |   -3.997 +/-  1.324 |  -80.892 +/-  5.213 |   -4.016 +/-  4.013 |    0.636 +/-  0.094 |  -64.334 +/-  2.882
ALA 550 |    7.904 +/-  2.100 |   -5.465 +/-  0.917 |   -2.631 +/-  1.194 |    1.387 +/-  0.573 |    0.007 +/-  0.012 |    1.202 +/-  2.216
LYS 551 |   18.237 +/-  3.336 |   -6.042 +/-  1.266 |  -18.623 +/- 10.383 |  -10.571 +/-  9.811 |    0.645 +/-  0.069 |  -16.353 +/-  3.753
ASN 552 |   22.395 +/-  3.208 |   -2.566 +/-  0.976 |  -83.878 +/-  3.099 |  -11.616 +/-  2.726 |    0.865 +/-  0.072 |  -74.800 +/-  2.796
LYS 553 |   18.815 +/-  3.316 |   -3.381 +/-  1.426 |   -7.421 +/-  6.127 |  -22.027 +/-  6.351 |    0.757 +/-  0.129 |  -13.257 +/-  3.690
GLY 554 |    5.975 +/-  1.768 |   -2.361 +/-  0.702 |  -11.327 +/-  1.208 |   -1.904 +/-  0.901 |    0.184 +/-  0.043 |   -9.432 +/-  1.795
VAL 555 |   14.312 +/-  2.484 |   -4.479 +/-  1.424 |  -25.854 +/-  1.008 |    0.481 +/-  0.710 |    0.002 +/-  0.004 |  -15.538 +/-  2.775
PHE 556 |   15.780 +/-  2.749 |   -9.128 +/-  1.014 |    1.394 +/-  1.122 |   -1.861 +/-  1.073 |    0.021 +/-  0.014 |    6.206 +/-  2.968
ARG 557 |   22.363 +/-  3.776 |   -3.866 +/-  1.426 | -187.846 +/-  7.655 |   -7.945 +/-  7.078 |    1.089 +/-  0.164 | -176.205 +/-  3.734
GLU 558 |   18.414 +/-  2.988 |   -4.044 +/-  1.405 |  -14.222 +/- 11.887 |  -60.497 +/- 10.564 |    0.532 +/-  0.069 |  -59.817 +/-  3.546
LEU 559 |   15.991 +/-  2.682 |   -4.558 +/-  1.266 |  -27.247 +/-  1.436 |   -1.786 +/-  0.983 |    0.312 +/-  0.050 |  -17.288 +/-  2.977
TYR 560 |   16.717 +/-  3.077 |   -5.176 +/-  1.296 |  -24.212 +/-  3.501 |   -8.698 +/-  2.660 |    0.354 +/-  0.068 |  -21.015 +/-  3.067
THR 561 |   15.471 +/-  2.362 |   -4.021 +/-  1.005 |  -33.151 +/-  1.288 |   -2.932 +/-  1.098 |    0.345 +/-  0.046 |  -24.287 +/-  2.506
ALA 562 |    8.045 +/-  2.039 |   -4.747 +/-  0.965 |   -6.347 +/-  1.278 |    1.446 +/-  0.621 |    0.012 +/-  0.007 |   -1.590 +/-  2.252
TYR 563 |   18.502 +/-  3.128 |   -7.642 +/-  1.413 |  -27.595 +/-  2.775 |   -5.406 +/-  2.291 |    0.136 +/-  0.063 |  -22.004 +/-  3.351
SER 564 |   12.904 +/-  2.250 |   -3.769 +/-  1.023 |   -5.701 +/-  2.362 |   -3.805 +/-  1.707 |    0.089 +/-  0.037 |   -0.282 +/-  2.723
ARG 565 |   22.884 +/-  4.098 |   -3.311 +/-  1.370 | -199.481 +/- 10.464 |    1.254 +/-  8.680 |    0.942 +/-  0.131 | -177.712 +/-  4.531
GLU 566 |   19.702 +/-  2.895 |   -2.425 +/-  1.565 |  -49.038 +/-  6.557 |  -22.057 +/-  5.739 |    0.173 +/-  0.039 |  -53.645 +/-  3.413
PRO 567 |   21.060 +/-  2.455 |   -1.081 +/-  0.799 |   -6.544 +/-  1.120 |   -6.666 +/-  1.114 |    0.975 +/-  0.067 |    7.745 +/-  2.535
ASP 568 |   15.511 +/-  2.655 |   -0.052 +/-  1.272 |   -7.160 +/-  9.855 |  -60.500 +/- 10.264 |    0.903 +/-  0.087 |  -51.298 +/-  2.657
ARG 569 |   23.366 +/-  4.005 |   -3.334 +/-  1.468 | -185.312 +/-  7.091 |   -2.541 +/-  5.589 |    0.779 +/-  0.055 | -167.042 +/-  4.121
PRO 570 |   20.921 +/-  2.379 |   -1.105 +/-  0.923 |   -2.164 +/-  1.929 |   -3.431 +/-  1.200 |    0.883 +/-  0.062 |   15.105 +/-  2.599
LYS 571 |   18.674 +/-  3.263 |   -3.203 +/-  1.154 |   -6.973 +/-  5.770 |  -15.387 +/-  5.625 |    1.008 +/-  0.087 |   -5.881 +/-  3.429
LYS 572 |   17.779 +/-  3.106 |   -5.574 +/-  1.523 |  -48.446 +/- 11.365 |   14.828 +/-  9.762 |    0.416 +/-  0.105 |  -20.997 +/-  4.266
TYR 573 |   17.251 +/-  3.157 |   -6.126 +/-  1.198 |  -28.994 +/-  2.801 |   -5.481 +/-  1.976 |    0.232 +/-  0.053 |  -23.118 +/-  3.349
VAL 574 |   15.369 +/-  2.750 |   -5.628 +/-  1.269 |  -27.044 +/-  1.168 |    1.003 +/-  0.603 |    0.037 +/-  0.013 |  -16.264 +/-  2.802
GLN 575 |   23.651 +/-  3.019 |   -6.752 +/-  1.323 |  -84.162 +/-  2.171 |    2.495 +/-  1.229 |    0.098 +/-  0.039 |  -64.671 +/-  2.932
ASP 576 |   13.465 +/-  2.633 |   -4.623 +/-  1.125 |    1.887 +/-  7.563 |  -70.788 +/-  7.876 |    0.411 +/-  0.065 |  -59.649 +/-  2.575
VAL 577 |   14.602 +/-  2.654 |   -5.377 +/-  1.257 |  -26.873 +/-  1.153 |    0.703 +/-  0.638 |    0.028 +/-  0.021 |  -16.917 +/-  2.791
LEU 578 |   16.592 +/-  3.000 |   -6.977 +/-  1.219 |  -32.093 +/-  1.206 |    1.491 +/-  0.741 |    0.001 +/-  0.005 |  -20.985 +/-  3.071
GLN 579 |   24.205 +/-  3.001 |   -5.043 +/-  1.292 |  -75.833 +/-  5.011 |   -8.564 +/-  3.898 |    0.500 +/-  0.116 |  -64.734 +/-  3.177
GLU 580 |   18.374 +/-  2.908 |   -2.378 +/-  1.406 |   -2.727 +/- 15.703 |  -70.914 +/- 14.720 |    0.758 +/-  0.088 |  -56.887 +/-  2.828
GLN 581 |   25.073 +/-  3.194 |   -3.452 +/-  1.287 |  -68.128 +/-  4.656 |  -10.993 +/-  3.847 |    0.653 +/-  0.107 |  -56.848 +/-  3.292
LEU 582 |   18.702 +/-  3.178 |   -4.061 +/-  1.469 |  -33.706 +/-  1.395 |    1.262 +/-  0.709 |    0.044 +/-  0.031 |  -17.758 +/-  3.321
ALA 583 |    7.918 +/-  2.132 |   -4.166 +/-  0.985 |   -9.244 +/-  1.542 |    1.170 +/-  1.031 |    0.068 +/-  0.040 |   -4.253 +/-  2.348
GLU 584 |   18.493 +/-  2.938 |   -2.390 +/-  1.534 |    1.891 +/- 12.404 |  -75.183 +/- 11.606 |    0.796 +/-  0.141 |  -56.393 +/-  3.366
SER 585 |   11.295 +/-  2.272 |   -3.247 +/-  1.154 |  -10.205 +/-  3.613 |   -4.784 +/-  2.839 |    0.329 +/-  0.101 |   -6.611 +/-  2.575
VAL 586 |   14.961 +/-  2.718 |   -4.453 +/-  1.441 |  -29.175 +/-  1.312 |    2.006 +/-  0.628 |    0.003 +/-  0.006 |  -16.658 +/-  3.180
TYR 587 |   17.041 +/-  2.924 |   -7.037 +/-  1.298 |  -21.184 +/-  2.822 |   -6.629 +/-  1.865 |    0.267 +/-  0.074 |  -17.542 +/-  3.372
ARG 588 |   22.155 +/-  4.085 |   -5.017 +/-  1.543 | -205.577 +/- 15.848 |    8.016 +/- 12.698 |    0.908 +/-  0.146 | -179.516 +/-  4.784
ALA 589 |    7.084 +/-  2.034 |   -4.587 +/-  0.922 |   -9.831 +/-  1.111 |    0.496 +/-  0.827 |    0.035 +/-  0.021 |   -6.803 +/-  2.188
LEU 590 |   16.298 +/-  2.877 |   -6.770 +/-  1.421 |  -27.556 +/-  1.662 |    0.807 +/-  0.901 |    0.002 +/-  0.004 |  -17.219 +/-  3.036
LYS 591 |   18.267 +/-  3.175 |   -4.355 +/-  1.249 |  -40.169 +/-  9.500 |    3.631 +/-  8.564 |    0.816 +/-  0.081 |  -21.809 +/-  3.590
GLU 592 |   18.395 +/-  2.887 |   -2.309 +/-  1.376 |   -3.925 +/- 11.569 |  -74.414 +/- 11.214 |    0.852 +/-  0.102 |  -61.401 +/-  3.014
GLN 593 |   24.630 +/-  3.111 |   -3.386 +/-  1.332 |  -70.301 +/-  2.878 |   -9.980 +/-  2.498 |    0.667 +/-  0.098 |  -58.370 +/-  3.026
GLY 594 |    5.875 +/-  1.730 |   -2.833 +/-  0.667 |   -7.748 +/-  1.081 |   -1.707 +/-  0.696 |    0.208 +/-  0.033 |   -6.206 +/-  1.770
GLY 595 |    6.022 +/-  1.722 |   -3.107 +/-  1.024 |   -9.781 +/-  1.283 |   -0.808 +/-  0.730 |    0.000 +/-  0.001 |   -7.674 +/-  1.938
HIE 596 |   35.007 +/-  2.660 |  -10.135 +/-  0.983 |  -18.618 +/-  1.990 |   -4.106 +/-  1.035 |    0.205 +/-  0.042 |    2.353 +/-  2.814
ILE 597 |   18.776 +/-  2.616 |   -6.656 +/-  1.472 |  -12.379 +/-  1.006 |   -0.668 +/-  0.469 |    0.001 +/-  0.003 |   -0.926 +/-  2.831
TYR 598 |   16.872 +/-  2.741 |   -8.832 +/-  1.358 |  -34.879 +/-  1.387 |    3.636 +/-  0.734 |    0.010 +/-  0.010 |  -23.193 +/-  2.965
VAL 599 |   13.783 +/-  2.431 |   -5.579 +/-  1.226 |  -26.361 +/-  1.088 |   -1.201 +/-  0.456 |    0.001 +/-  0.002 |  -19.356 +/-  2.576
CYS 600 |    9.809 +/-  2.266 |   -6.370 +/-  1.021 |   -5.972 +/-  1.524 |    3.113 +/-  0.736 |    0.003 +/-  0.005 |    0.583 +/-  2.466
GLY 601 |    5.408 +/-  1.716 |   -3.899 +/-  0.693 |   -9.227 +/-  0.874 |   -3.233 +/-  0.496 |    0.006 +/-  0.006 |  -10.945 +/-  1.574
ASP 602 |   18.456 +/-  2.276 |   -7.615 +/-  1.183 |    4.040 +/-  6.550 |  -78.244 +/-  5.975 |    0.048 +/-  0.016 |  -63.316 +/-  2.786
VAL 603 |   14.856 +/-  2.576 |   -6.459 +/-  1.257 |  -29.397 +/-  1.111 |    0.558 +/-  0.667 |    0.011 +/-  0.010 |  -20.430 +/-  2.607
THR 604 |   16.453 +/-  2.447 |   -3.748 +/-  1.156 |  -35.628 +/-  1.869 |   -3.374 +/-  1.179 |    0.175 +/-  0.075 |  -26.123 +/-  2.682
MET 605 |   15.531 +/-  2.853 |   -8.302 +/-  1.252 |  -13.548 +/-  1.397 |    1.629 +/-  0.774 |    0.118 +/-  0.028 |   -4.572 +/-  3.018
ALA 606 |    7.242 +/-  2.062 |   -5.389 +/-  0.861 |  -10.199 +/-  1.121 |    2.242 +/-  0.614 |    0.005 +/-  0.010 |   -6.099 +/-  2.140
ALA 607 |    7.410 +/-  1.972 |   -4.091 +/-  0.770 |   -9.840 +/-  1.222 |    2.315 +/-  0.783 |    0.170 +/-  0.070 |   -4.035 +/-  2.133
ASP 608 |   14.048 +/-  2.465 |   -5.265 +/-  0.995 |   10.892 +/- 11.079 |  -81.019 +/- 10.534 |    0.353 +/-  0.072 |  -60.991 +/-  2.549
VAL 609 |   14.737 +/-  2.638 |   -5.165 +/-  1.373 |  -31.057 +/-  1.108 |    3.888 +/-  0.509 |    0.000 +/-  0.000 |  -17.596 +/-  2.770
LEU 610 |   18.047 +/-  2.625 |   -4.714 +/-  1.339 |  -30.308 +/-  1.289 |    2.368 +/-  0.749 |    0.160 +/-  0.086 |  -14.448 +/-  2.735
LYS 611 |   17.715 +/-  3.232 |   -4.110 +/-  1.212 |  -53.761 +/- 12.726 |   21.515 +/- 13.115 |    0.934 +/-  0.133 |  -17.708 +/-  3.839
ALA 612 |    7.477 +/-  2.014 |   -4.889 +/-  1.003 |  -11.702 +/-  1.147 |    2.491 +/-  0.750 |    0.058 +/-  0.048 |   -6.564 +/-  2.052
ILE 613 |   17.997 +/-  2.948 |   -5.820 +/-  1.455 |  -15.846 +/-  0.917 |    2.852 +/-  0.575 |    0.002 +/-  0.005 |   -0.815 +/-  3.022
GLN 614 |   23.474 +/-  3.094 |   -6.832 +/-  1.357 |  -77.636 +/-  3.157 |   -0.705 +/-  1.953 |    0.152 +/-  0.062 |  -61.547 +/-  3.030
ARG 615 |   22.924 +/-  4.006 |   -5.995 +/-  1.626 | -211.772 +/- 12.310 |   17.713 +/- 10.281 |    0.802 +/-  0.152 | -176.329 +/-  4.721
ILE 616 |   17.430 +/-  2.949 |   -6.211 +/-  1.553 |  -19.533 +/-  1.131 |    2.332 +/-  0.649 |    0.007 +/-  0.013 |   -5.975 +/-  3.054
MET 617 |   16.271 +/-  2.821 |   -9.739 +/-  1.275 |  -11.718 +/-  1.441 |    0.441 +/-  1.055 |    0.004 +/-  0.011 |   -4.742 +/-  2.836
THR 618 |   15.278 +/-  2.487 |   -5.047 +/-  1.272 |  -34.628 +/-  2.243 |   -3.095 +/-  1.427 |    0.196 +/-  0.060 |  -27.296 +/-  2.788
GLN 619 |   23.756 +/-  2.911 |   -3.841 +/-  1.235 |  -71.334 +/-  3.502 |   -9.583 +/-  2.371 |    0.734 +/-  0.100 |  -60.269 +/-  2.808
GLN 620 |   23.730 +/-  3.159 |   -4.462 +/-  1.517 |  -73.353 +/-  3.917 |   -7.111 +/-  3.033 |    0.512 +/-  0.115 |  -60.683 +/-  3.459
GLY 621 |    5.732 +/-  1.680 |   -2.479 +/-  0.868 |   -2.145 +/-  1.095 |   -2.682 +/-  1.051 |    0.119 +/-  0.055 |   -1.455 +/-  1.778
LYS 622 |   19.016 +/-  3.322 |   -0.287 +/-  1.251 |  -23.127 +/-  6.209 |   -9.190 +/-  6.379 |    1.459 +/-  0.073 |  -12.128 +/-  3.554
LEU 623 |   17.164 +/-  2.965 |   -3.244 +/-  1.369 |  -32.036 +/-  1.624 |   -1.973 +/-  1.099 |    0.407 +/-  0.075 |  -19.683 +/-  3.291
SER 624 |   11.479 +/-  2.219 |   -2.406 +/-  1.123 |  -13.550 +/-  3.160 |   -7.171 +/-  2.779 |    0.450 +/-  0.063 |  -11.198 +/-  2.752
GLU 625 |   18.571 +/-  2.856 |   -2.706 +/-  1.410 |    4.736 +/- 19.677 |  -82.472 +/- 18.385 |    0.613 +/-  0.131 |  -61.258 +/-  3.320
GLU 626 |   17.555 +/-  2.860 |   -3.709 +/-  1.544 |   18.361 +/- 10.636 |  -91.072 +/-  9.894 |    0.454 +/-  0.182 |  -58.411 +/-  2.874
ASP 627 |   14.196 +/-  2.638 |   -3.932 +/-  1.108 |    9.472 +/- 13.950 |  -84.058 +/- 12.693 |    0.486 +/-  0.079 |  -63.835 +/-  2.762
ALA 628 |    7.484 +/-  2.009 |   -5.812 +/-  0.958 |   -6.711 +/-  1.209 |    0.920 +/-  0.729 |    0.000 +/-  0.000 |   -4.118 +/-  2.149
GLY 629 |    5.406 +/-  1.678 |   -3.911 +/-  0.785 |  -12.409 +/-  2.516 |    0.572 +/-  1.119 |    0.056 +/-  0.065 |  -10.286 +/-  2.255
VAL 630 |   14.362 +/-  2.678 |   -2.120 +/-  1.394 |  -31.226 +/-  1.372 |    0.547 +/-  0.566 |    0.439 +/-  0.081 |  -17.999 +/-  2.820
PHE 631 |   16.481 +/-  2.717 |   -5.156 +/-  1.303 |   -8.302 +/-  1.227 |   -1.598 +/-  0.710 |    0.248 +/-  0.088 |    1.673 +/-  2.977
ILE 632 |   17.883 +/-  2.823 |   -6.265 +/-  1.656 |  -12.818 +/-  1.138 |    0.400 +/-  0.796 |    0.012 +/-  0.019 |   -0.787 +/-  2.967
SER 633 |   11.948 +/-  2.254 |   -5.234 +/-  0.992 |   -5.917 +/-  2.989 |   -6.379 +/-  1.813 |    0.074 +/-  0.069 |   -5.508 +/-  2.530
ARG 634 |   23.409 +/-  3.909 |   -4.712 +/-  1.506 | -233.057 +/- 25.882 |   37.722 +/- 21.734 |    0.985 +/-  0.214 | -175.652 +/-  5.019
LEU 635 |   16.564 +/-  2.758 |   -7.397 +/-  1.364 |  -28.551 +/-  1.324 |   -1.744 +/-  0.862 |    0.012 +/-  0.014 |  -21.115 +/-  2.905
ARG 636 |   23.332 +/-  4.004 |   -8.914 +/-  1.455 | -255.763 +/-  9.980 |   63.272 +/-  8.244 |    0.100 +/-  0.052 | -177.974 +/-  4.746
ASP 637 |   17.578 +/-  2.631 |   -3.597 +/-  1.279 |   31.994 +/- 12.415 | -117.209 +/- 11.294 |    0.360 +/-  0.100 |  -70.874 +/-  3.009
ASP 638 |   16.343 +/-  3.008 |   -2.115 +/-  1.416 |   26.409 +/- 11.219 | -102.571 +/- 10.822 |    0.559 +/-  0.079 |  -61.375 +/-  2.832
ASN 639 |   22.420 +/-  2.971 |   -2.822 +/-  1.326 |  -78.528 +/-  4.115 |   -7.484 +/-  2.904 |    0.578 +/-  0.153 |  -65.835 +/-  2.987
ARG 640 |   23.735 +/-  3.901 |   -8.025 +/-  1.463 | -248.874 +/- 11.139 |   53.090 +/-  8.735 |    0.325 +/-  0.052 | -179.750 +/-  4.385
TYR 641 |   18.361 +/-  3.033 |   -8.647 +/-  1.133 |  -28.770 +/-  1.455 |   -4.748 +/-  1.198 |    0.031 +/-  0.018 |  -23.773 +/-  3.155
HIE 642 |   33.862 +/-  2.765 |   -9.394 +/-  1.235 |  -21.272 +/-  1.660 |   -4.555 +/-  1.308 |    0.119 +/-  0.048 |   -1.241 +/-  3.037
GLU 643 |   18.256 +/-  2.744 |   -5.102 +/-  1.550 |   28.601 +/-  9.254 |  -99.398 +/-  8.272 |    0.094 +/-  0.041 |  -57.549 +/-  3.286
ASP 644 |   17.193 +/-  2.782 |   -3.981 +/-  1.251 |   63.177 +/-  6.840 | -129.760 +/-  5.915 |    0.225 +/-  0.037 |  -53.145 +/-  3.343
ILE 645 |   22.192 +/-  3.067 |   -6.661 +/-  1.566 |   -5.761 +/-  1.567 |   -2.322 +/-  1.146 |    0.032 +/-  0.017 |    7.481 +/-  2.921
PHE 646 |   17.013 +/-  2.986 |   -8.175 +/-  1.348 |   -7.570 +/-  1.016 |   -2.533 +/-  0.742 |    0.053 +/-  0.023 |   -1.214 +/-  3.202
GLY 647 |    5.581 +/-  1.734 |   -3.577 +/-  0.751 |   -7.142 +/-  1.059 |   -0.837 +/-  0.550 |    0.010 +/-  0.009 |   -5.965 +/-  1.841
VAL 648 |   14.109 +/-  2.501 |   -3.714 +/-  1.298 |  -24.632 +/-  1.899 |   -2.652 +/-  1.160 |    0.118 +/-  0.027 |  -16.771 +/-  2.703
THR 649 |   17.017 +/-  2.497 |   -4.548 +/-  1.443 |  -40.991 +/-  2.011 |    1.677 +/-  0.943 |    0.049 +/-  0.024 |  -26.796 +/-  2.704
LEU 650 |   16.007 +/-  2.886 |   -4.253 +/-  1.426 |  -18.462 +/-  1.230 |   -2.730 +/-  0.843 |    0.204 +/-  0.035 |   -9.233 +/-  3.046
ARG 651 |   24.017 +/-  4.113 |   -3.985 +/-  1.708 | -231.567 +/- 15.893 |   32.800 +/- 12.219 |    0.693 +/-  0.154 | -178.042 +/-  4.842
THR 652 |   17.397 +/-  2.386 |   -2.870 +/-  1.311 |  -44.588 +/-  2.077 |   -3.866 +/-  1.187 |    0.200 +/-  0.059 |  -33.728 +/-  2.733
TYR 653 |   17.360 +/-  2.989 |   -3.729 +/-  1.424 |  -27.082 +/-  2.475 |   -9.824 +/-  1.809 |    0.731 +/-  0.180 |  -22.544 +/-  3.390
GLU 654 |   17.675 +/-  2.855 |   -3.759 +/-  1.464 |   11.255 +/- 14.980 |  -82.774 +/- 13.697 |    0.542 +/-  0.101 |  -57.061 +/-  2.862
VAL 655 |   14.766 +/-  2.692 |   -4.747 +/-  1.236 |  -27.856 +/-  1.274 |   -0.490 +/-  0.996 |    0.036 +/-  0.026 |  -18.291 +/-  2.704
THR 656 |   15.570 +/-  2.571 |   -3.442 +/-  1.421 |  -38.381 +/-  2.553 |   -1.541 +/-  1.363 |    0.122 +/-  0.056 |  -27.672 +/-  3.161
ASN 657 |   21.539 +/-  2.800 |   -4.219 +/-  1.212 |  -82.368 +/-  4.253 |   -5.730 +/-  3.214 |    0.386 +/-  0.120 |  -70.392 +/-  2.721
ARG 658 |   22.207 +/-  3.950 |   -3.772 +/-  1.447 | -219.784 +/- 11.163 |   28.396 +/-  9.592 |    0.837 +/-  0.141 | -172.116 +/-  4.262
LEU 659 |   17.795 +/-  3.199 |    0.406 +/-  1.381 |  -23.433 +/-  1.914 |   -5.836 +/-  1.355 |    1.095 +/-  0.125 |   -9.973 +/-  3.024
ARG 660 |   22.329 +/-  3.859 |   -2.957 +/-  1.614 | -236.667 +/- 16.829 |   39.204 +/- 13.710 |    0.958 +/-  0.249 | -177.133 +/-  5.164
SER 661 |   11.473 +/-  2.312 |   -0.576 +/-  1.040 |  -12.538 +/-  3.331 |  -12.165 +/-  3.103 |    0.705 +/-  0.142 |  -13.099 +/-  2.374
GLU 662 |   17.708 +/-  2.735 |   -0.153 +/-  1.299 |   42.285 +/-  9.525 | -114.431 +/-  9.418 |    1.093 +/-  0.141 |  -53.499 +/-  2.722
SER 663 |   12.505 +/-  2.332 |   -0.499 +/-  0.986 |    3.367 +/-  4.217 |  -14.249 +/-  3.641 |    0.733 +/-  0.154 |    1.856 +/-  2.505
ILE 664 |   21.852 +/-  3.205 |    2.097 +/-  1.487 |   35.723 +/- 10.109 | -119.073 +/- 10.079 |    1.629 +/-  0.157 |  -57.772 +/-  3.255
FMN 665 |   68.342 +/-  5.610 |  -13.521 +/-  2.945 | -279.417 +/-  7.550 |  -70.518 +/-  5.958 |    0.299 +/-  0.059 | -294.815 +/-  6.842
FAD 666 |  152.149 +/-  7.003 |  -23.166 +/-  3.545 | -415.467 +/- 12.258 | -185.279 +/- 10.738 |    1.082 +/-  0.084 | -470.682 +/-  7.436
NAP 667 |  184.128 +/- 14.041 |  -11.183 +/-  3.613 | -595.548 +/- 23.448 | -131.095 +/- 14.419 |    1.983 +/-  0.176 | -551.716 +/-  8.588

Sidechain Energy Decomposition:
Residue |       Internal      |    van der Waals    |    Electrostatic    |   Polar Solvation   |   Non-Polar Solv.   |       TOTAL
-------------------------------------------------------------------------------------------------------------------------------------------
ALA   1 |    4.213 +/-  1.382 |   -1.006 +/-  0.459 |   -0.544 +/-  0.909 |   -0.558 +/-  1.060 |    0.279 +/-  0.116 |    2.385 +/-  1.436
LYS   2 |   14.331 +/-  2.989 |   -0.313 +/-  0.889 |    8.860 +/-  6.949 |  -31.279 +/-  7.259 |    1.247 +/-  0.139 |   -7.154 +/-  3.211
ARG   3 |   19.572 +/-  3.743 |   -4.401 +/-  1.591 | -186.821 +/- 13.659 |    3.035 +/- 10.317 |    0.563 +/-  0.158 | -168.052 +/-  4.593
VAL   4 |   10.051 +/-  2.268 |   -2.290 +/-  0.902 |  -16.530 +/-  0.396 |    1.178 +/-  0.191 |    0.142 +/-  0.070 |   -7.449 +/-  2.353
LYS   5 |   13.963 +/-  2.888 |   -1.867 +/-  0.978 |  -23.542 +/- 16.561 |    0.799 +/- 16.119 |    0.921 +/-  0.187 |   -9.726 +/-  3.337
ALA   6 |    3.744 +/-  1.251 |   -2.918 +/-  0.453 |    0.641 +/-  0.191 |    1.400 +/-  0.159 |    0.000 +/-  0.001 |    2.867 +/-  1.299
THR   7 |   11.665 +/-  1.945 |   -3.422 +/-  0.910 |  -28.453 +/-  4.411 |    3.032 +/-  2.462 |    0.037 +/-  0.033 |  -17.142 +/-  2.427
ILE   8 |   13.826 +/-  2.495 |   -5.891 +/-  1.074 |   -2.866 +/-  0.236 |    0.976 +/-  0.172 |    0.000 +/-  0.000 |    6.045 +/-  2.506
LEU   9 |   12.015 +/-  2.347 |   -5.319 +/-  1.008 |  -24.302 +/-  0.429 |    2.390 +/-  0.139 |    0.002 +/-  0.003 |  -15.214 +/-  2.470
TYR  10 |   14.167 +/-  2.807 |   -7.446 +/-  0.912 |  -18.135 +/-  1.736 |   -5.720 +/-  1.538 |    0.121 +/-  0.061 |  -17.014 +/-  3.083
ALA  11 |    3.837 +/-  1.415 |   -3.087 +/-  0.433 |   -0.602 +/-  0.213 |    2.693 +/-  0.159 |    0.000 +/-  0.000 |    2.841 +/-  1.480
THR  12 |   10.433 +/-  1.880 |   -3.190 +/-  1.093 |  -26.992 +/-  1.250 |   -0.896 +/-  0.923 |    0.111 +/-  0.030 |  -20.536 +/-  2.066
GLU  13 |   13.628 +/-  2.347 |   -3.096 +/-  1.246 |   24.550 +/-  6.391 |  -87.468 +/-  5.774 |    0.065 +/-  0.033 |  -52.321 +/-  2.566
THR  14 |   12.457 +/-  1.965 |   -1.103 +/-  1.022 |  -26.804 +/-  2.232 |   -0.218 +/-  0.944 |    0.222 +/-  0.087 |  -15.446 +/-  2.379
GLY  15 |    1.834 +/-  0.618 |   -0.720 +/-  0.159 |    1.667 +/-  0.183 |   -1.346 +/-  0.163 |    0.012 +/-  0.007 |    1.446 +/-  0.621
LYS  16 |   14.266 +/-  2.865 |   -3.978 +/-  1.109 |  -63.867 +/- 11.951 |   40.846 +/- 10.399 |    0.465 +/-  0.082 |  -12.268 +/-  3.665
SER  17 |    7.260 +/-  1.494 |   -3.327 +/-  1.047 |   -8.393 +/-  1.560 |    0.108 +/-  0.812 |    0.000 +/-  0.000 |   -4.353 +/-  1.743
GLN  18 |   20.209 +/-  2.589 |   -4.538 +/-  0.930 |  -66.051 +/-  5.524 |   -3.940 +/-  4.455 |    0.191 +/-  0.084 |  -54.129 +/-  2.543
ALA  19 |    3.759 +/-  1.272 |   -1.904 +/-  0.291 |    0.849 +/-  0.291 |    1.050 +/-  0.242 |    0.324 +/-  0.033 |    4.077 +/-  1.314
TYR  20 |   14.415 +/-  2.788 |   -5.755 +/-  1.262 |  -21.730 +/-  2.707 |   -0.531 +/-  1.787 |    0.127 +/-  0.042 |  -13.474 +/-  2.935
ALA  21 |    3.776 +/-  1.391 |   -3.327 +/-  0.450 |    0.560 +/-  0.219 |    1.513 +/-  0.174 |    0.000 +/-  0.001 |    2.522 +/-  1.469
LYS  22 |   13.540 +/-  2.600 |   -4.368 +/-  0.812 |   -8.111 +/-  7.463 |   -8.102 +/-  7.098 |    0.372 +/-  0.098 |   -6.669 +/-  3.437
THR  23 |   11.111 +/-  1.842 |   -3.288 +/-  0.729 |  -22.583 +/-  1.475 |   -1.327 +/-  1.396 |    0.232 +/-  0.068 |  -15.854 +/-  1.920
LEU  24 |   12.809 +/-  2.183 |   -5.244 +/-  1.074 |  -23.701 +/-  0.343 |    1.630 +/-  0.181 |    0.000 +/-  0.001 |  -14.506 +/-  2.418
CYS  25 |    6.187 +/-  1.520 |   -4.614 +/-  0.543 |    5.421 +/-  1.207 |   -1.314 +/-  0.954 |    0.107 +/-  0.043 |    5.787 +/-  1.692
GLU  26 |   13.380 +/-  2.526 |   -4.429 +/-  1.162 |  -17.055 +/- 10.035 |  -43.292 +/-  8.313 |    0.103 +/-  0.063 |  -51.294 +/-  3.102
ILE  27 |   13.680 +/-  2.385 |   -4.382 +/-  1.165 |   -2.884 +/-  0.272 |    1.124 +/-  0.223 |    0.100 +/-  0.061 |    7.638 +/-  2.493
PHE  28 |   14.145 +/-  2.530 |   -6.274 +/-  0.934 |    0.633 +/-  0.253 |   -1.193 +/-  0.238 |    0.000 +/-  0.000 |    7.311 +/-  2.731
LYS  29 |   14.558 +/-  2.758 |   -3.625 +/-  1.385 |  -27.856 +/- 20.593 |    7.376 +/- 17.512 |    0.413 +/-  0.141 |   -9.135 +/-  4.704
HIE  30 |   30.460 +/-  2.476 |   -5.016 +/-  1.179 |   -4.478 +/-  1.958 |   -7.666 +/-  1.901 |    0.454 +/-  0.214 |   13.753 +/-  2.719
ALA  31 |    4.205 +/-  1.379 |   -2.150 +/-  0.502 |    1.016 +/-  0.334 |    0.948 +/-  0.274 |    0.023 +/-  0.024 |    4.042 +/-  1.484
PHE  32 |   12.121 +/-  2.519 |   -6.286 +/-  0.862 |    0.622 +/-  0.445 |   -0.390 +/-  0.323 |    0.003 +/-  0.004 |    6.070 +/-  2.626
ASP  33 |   10.566 +/-  2.433 |   -1.886 +/-  0.973 |  -26.546 +/- 12.731 |  -38.355 +/- 12.325 |    0.371 +/-  0.094 |  -55.850 +/-  2.524
ALA  34 |    3.957 +/-  1.344 |   -2.970 +/-  0.462 |    0.918 +/-  0.264 |    1.139 +/-  0.201 |    0.003 +/-  0.008 |    3.047 +/-  1.412
LYS  35 |   13.680 +/-  2.771 |   -2.450 +/-  0.885 |  -20.891 +/- 12.610 |   -0.004 +/- 13.362 |    0.864 +/-  0.152 |   -8.801 +/-  3.224
ALA  36 |    3.721 +/-  1.309 |   -2.663 +/-  0.394 |    1.101 +/-  0.256 |    0.930 +/-  0.221 |    0.051 +/-  0.031 |    3.140 +/-  1.371
MET  37 |   11.363 +/-  2.280 |   -5.225 +/-  0.859 |   -2.206 +/-  2.341 |    2.154 +/-  2.032 |    0.273 +/-  0.097 |    6.358 +/-  2.504
SER  38 |    6.284 +/-  1.451 |   -3.471 +/-  0.506 |   -1.234 +/-  1.474 |   -5.031 +/-  1.561 |    0.082 +/-  0.046 |   -3.371 +/-  1.712
MET  39 |   12.032 +/-  2.151 |   -8.239 +/-  0.755 |   -1.039 +/-  0.934 |    1.781 +/-  0.682 |    0.000 +/-  0.001 |    4.535 +/-  2.248
GLU  40 |   13.307 +/-  2.491 |   -3.109 +/-  1.012 |   52.015 +/- 13.126 | -111.483 +/- 11.999 |    0.365 +/-  0.104 |  -48.905 +/-  2.763
GLU  41 |   13.953 +/-  2.376 |   -1.801 +/-  0.861 |   39.405 +/- 13.644 | -100.141 +/- 14.000 |    0.747 +/-  0.102 |  -47.836 +/-  2.305
TYR  42 |   13.967 +/-  2.768 |   -5.404 +/-  1.100 |  -21.000 +/-  2.973 |   -2.303 +/-  2.401 |    0.058 +/-  0.035 |  -14.683 +/-  3.035
ASP  43 |   11.149 +/-  2.056 |   -1.882 +/-  0.697 |   52.864 +/-  6.862 | -116.313 +/-  6.761 |    0.501 +/-  0.073 |  -53.681 +/-  1.975
ILE  44 |   14.766 +/-  2.605 |   -3.077 +/-  1.092 |   -5.210 +/-  0.301 |    2.994 +/-  0.225 |    0.190 +/-  0.073 |    9.664 +/-  2.631
VAL  45 |   10.573 +/-  2.095 |   -0.653 +/-  0.857 |  -17.867 +/-  0.395 |    1.401 +/-  0.168 |    0.668 +/-  0.062 |   -5.878 +/-  2.123
HIE  46 |   29.682 +/-  2.416 |   -4.489 +/-  0.760 |   -3.214 +/-  1.980 |   -9.826 +/-  1.947 |    0.696 +/-  0.092 |   12.849 +/-  2.514
LEU  47 |   13.378 +/-  2.467 |   -4.189 +/-  1.058 |  -25.159 +/-  0.445 |    2.408 +/-  0.180 |    0.004 +/-  0.006 |  -13.557 +/-  2.507
GLU  48 |   14.717 +/-  2.315 |   -2.856 +/-  1.150 |   79.033 +/-  4.621 | -139.170 +/-  4.362 |    0.547 +/-  0.139 |  -47.729 +/-  2.226
HIE  49 |   30.002 +/-  2.302 |   -3.343 +/-  0.663 |   -3.913 +/-  2.891 |   -9.887 +/-  2.978 |    0.866 +/-  0.092 |   13.725 +/-  2.388
GLU  50 |   13.196 +/-  2.339 |   -3.679 +/-  1.214 |   20.598 +/-  9.691 |  -79.610 +/-  9.374 |    0.122 +/-  0.057 |  -49.373 +/-  2.665
ALA  51 |    3.898 +/-  1.342 |   -1.391 +/-  0.304 |    0.240 +/-  0.243 |    1.692 +/-  0.216 |    0.212 +/-  0.050 |    4.651 +/-  1.375
LEU  52 |   13.464 +/-  2.315 |   -5.119 +/-  1.114 |  -23.261 +/-  0.441 |    0.816 +/-  0.207 |    0.000 +/-  0.001 |  -14.100 +/-  2.459
VAL  53 |   10.070 +/-  2.164 |   -4.163 +/-  0.840 |  -18.037 +/-  0.315 |    1.979 +/-  0.143 |    0.005 +/-  0.007 |  -10.147 +/-  2.241
LEU  54 |   12.671 +/-  2.669 |   -5.273 +/-  1.043 |  -22.782 +/-  0.428 |    0.980 +/-  0.188 |    0.000 +/-  0.001 |  -14.404 +/-  2.751
VAL  55 |    9.942 +/-  2.135 |   -4.037 +/-  0.868 |  -17.809 +/-  0.292 |    2.000 +/-  0.104 |    0.001 +/-  0.003 |   -9.904 +/-  2.223
VAL  56 |    9.864 +/-  2.020 |   -4.806 +/-  0.826 |  -16.963 +/-  0.318 |    1.009 +/-  0.157 |    0.000 +/-  0.000 |  -10.896 +/-  2.068
THR  57 |   11.319 +/-  1.948 |   -5.010 +/-  0.769 |  -22.586 +/-  0.988 |   -0.518 +/-  0.746 |    0.000 +/-  0.000 |  -16.793 +/-  1.996
SER  58 |    7.088 +/-  1.560 |   -4.033 +/-  0.680 |   -4.739 +/-  1.365 |   -0.464 +/-  0.833 |    0.001 +/-  0.001 |   -2.147 +/-  1.770
THR  59 |   11.066 +/-  1.932 |   -6.477 +/-  0.781 |  -25.498 +/-  1.041 |   -1.379 +/-  1.067 |    0.000 +/-  0.001 |  -22.288 +/-  2.226
PHE  60 |   13.104 +/-  2.597 |   -4.714 +/-  0.893 |   -0.929 +/-  0.714 |   -0.322 +/-  0.295 |    0.180 +/-  0.063 |    7.319 +/-  2.817
GLY  61 |    1.464 +/-  0.599 |   -0.910 +/-  0.178 |    2.806 +/-  0.205 |   -2.722 +/-  0.179 |    0.008 +/-  0.005 |    0.647 +/-  0.605
ASN  62 |   16.606 +/-  2.567 |   -3.306 +/-  0.985 |  -80.489 +/-  4.397 |   -3.951 +/-  3.642 |    0.155 +/-  0.068 |  -70.985 +/-  2.411
GLY  63 |    1.546 +/-  0.579 |   -1.190 +/-  0.203 |    2.481 +/-  0.217 |   -2.595 +/-  0.171 |    0.000 +/-  0.000 |    0.242 +/-  0.594
ASP  64 |   10.466 +/-  2.120 |   -3.488 +/-  0.797 |   44.442 +/- 12.066 | -105.873 +/- 10.268 |    0.277 +/-  0.062 |  -54.175 +/-  3.030
PRO  65 |   15.399 +/-  1.862 |   -4.376 +/-  0.668 |  -18.906 +/-  1.375 |   19.233 +/-  1.242 |    0.099 +/-  0.035 |   11.450 +/-  1.932
PRO  66 |   15.059 +/-  1.816 |   -5.938 +/-  0.616 |  -15.565 +/-  0.925 |   15.843 +/-  0.836 |    0.000 +/-  0.000 |    9.400 +/-  1.946
GLU  67 |   13.691 +/-  2.330 |   -2.791 +/-  0.996 |   63.995 +/- 13.094 | -122.750 +/- 12.364 |    0.409 +/-  0.098 |  -47.445 +/-  2.432
ASN  68 |   16.762 +/-  2.312 |   -3.759 +/-  0.801 |  -78.223 +/-  4.229 |   -5.132 +/-  3.583 |    0.122 +/-  0.047 |  -70.230 +/-  2.387
GLY  69 |    1.642 +/-  0.610 |   -1.266 +/-  0.169 |    2.546 +/-  0.150 |   -2.597 +/-  0.133 |    0.000 +/-  0.000 |    0.325 +/-  0.630
GLU  70 |   14.567 +/-  2.357 |   -3.086 +/-  0.807 |   80.916 +/-  7.058 | -139.148 +/-  7.068 |    0.582 +/-  0.067 |  -46.169 +/-  2.331
LYS  71 |   14.107 +/-  2.864 |   -1.233 +/-  1.096 |  -87.616 +/- 13.008 |   62.840 +/- 12.295 |    0.926 +/-  0.162 |  -10.977 +/-  3.423
PHE  72 |   12.532 +/-  2.382 |   -5.034 +/-  0.773 |    0.284 +/-  0.328 |   -0.508 +/-  0.270 |    0.015 +/-  0.012 |    7.288 +/-  2.514
GLY  73 |    1.335 +/-  0.560 |   -0.970 +/-  0.209 |    2.700 +/-  0.119 |   -2.601 +/-  0.111 |    0.003 +/-  0.003 |    0.466 +/-  0.603
CYS  74 |    6.066 +/-  1.518 |   -2.287 +/-  0.411 |    5.543 +/-  1.203 |   -1.318 +/-  0.971 |    0.506 +/-  0.062 |    8.511 +/-  1.587
ALA  75 |    3.753 +/-  1.318 |   -2.088 +/-  0.421 |   -1.606 +/-  0.241 |    3.478 +/-  0.197 |    0.125 +/-  0.044 |    3.663 +/-  1.409
LEU  76 |   12.533 +/-  2.479 |   -5.168 +/-  0.940 |  -24.177 +/-  0.414 |    2.218 +/-  0.160 |    0.001 +/-  0.002 |  -14.594 +/-  2.591
MET  77 |   11.546 +/-  2.226 |   -5.664 +/-  0.746 |   -2.647 +/-  0.613 |    2.522 +/-  0.522 |    0.208 +/-  0.047 |    5.965 +/-  2.296
GLU  78 |   13.736 +/-  2.322 |   -1.913 +/-  0.733 |   78.651 +/-  4.459 | -139.408 +/-  4.321 |    0.820 +/-  0.069 |  -48.114 +/-  2.234
MET  79 |   11.362 +/-  2.235 |   -5.291 +/-  0.749 |   -2.538 +/-  0.689 |    2.532 +/-  0.538 |    0.283 +/-  0.059 |    6.348 +/-  2.291
ARG  80 |   19.182 +/-  3.782 |   -6.956 +/-  1.492 | -241.387 +/-  6.784 |   60.279 +/-  4.752 |    0.246 +/-  0.062 | -168.637 +/-  3.862
HIE  81 |   30.251 +/-  2.415 |   -5.694 +/-  0.891 |  -11.482 +/-  3.274 |   -3.925 +/-  2.405 |    0.283 +/-  0.074 |    9.434 +/-  2.636
PRO  82 |   15.077 +/-  1.885 |   -2.772 +/-  0.636 |  -20.880 +/-  0.955 |   20.858 +/-  0.904 |    0.284 +/-  0.070 |   12.567 +/-  2.035
ASN  83 |   18.116 +/-  2.428 |   -0.502 +/-  0.824 |  -81.009 +/-  3.801 |   -7.010 +/-  2.812 |    0.806 +/-  0.056 |  -69.599 +/-  2.054
SER  84 |    7.838 +/-  1.550 |    0.049 +/-  0.687 |   -5.667 +/-  3.035 |   -1.867 +/-  2.881 |    0.495 +/-  0.048 |    0.847 +/-  1.615
VAL  85 |   10.618 +/-  2.124 |   -0.972 +/-  0.874 |  -18.706 +/-  0.413 |    2.045 +/-  0.147 |    0.383 +/-  0.063 |   -6.631 +/-  2.224
GLN  86 |   20.007 +/-  2.677 |   -5.740 +/-  1.095 |  -74.159 +/-  2.143 |    2.210 +/-  1.247 |    0.017 +/-  0.014 |  -57.666 +/-  2.349
GLU  87 |   13.446 +/-  2.300 |   -2.257 +/-  0.834 |   56.098 +/-  4.898 | -117.176 +/-  4.879 |    0.614 +/-  0.064 |  -49.275 +/-  2.274
GLU  88 |   13.876 +/-  2.530 |   -1.404 +/-  0.877 |   65.927 +/-  5.082 | -126.600 +/-  5.064 |    0.879 +/-  0.070 |  -47.323 +/-  2.233
ARG  89 |   20.290 +/-  3.486 |   -7.587 +/-  1.559 | -260.832 +/-  4.981 |   73.607 +/-  3.836 |    0.059 +/-  0.025 | -174.463 +/-  3.470
LYS  90 |   13.968 +/-  2.654 |   -3.935 +/-  1.064 |  -43.798 +/-  9.697 |   28.192 +/- 10.206 |    0.464 +/-  0.122 |   -5.109 +/-  3.907
SER  91 |    7.256 +/-  1.473 |   -1.369 +/-  0.851 |  -13.096 +/-  2.255 |    4.331 +/-  1.619 |    0.214 +/-  0.031 |   -2.663 +/-  1.802
TYR  92 |   13.355 +/-  2.533 |   -5.240 +/-  0.946 |  -23.211 +/-  1.068 |    0.481 +/-  0.712 |    0.195 +/-  0.032 |  -14.421 +/-  2.729
LYS  93 |   14.511 +/-  2.822 |   -4.109 +/-  1.115 |  -75.548 +/- 10.521 |   55.747 +/-  9.665 |    0.472 +/-  0.130 |   -8.927 +/-  3.413
VAL  94 |   10.065 +/-  2.257 |   -2.982 +/-  0.921 |  -16.916 +/-  0.359 |    1.472 +/-  0.300 |    0.140 +/-  0.067 |   -8.221 +/-  2.346
ARG  95 |   18.832 +/-  3.661 |   -8.515 +/-  1.482 | -249.901 +/-  7.444 |   64.083 +/-  5.709 |    0.030 +/-  0.045 | -175.470 +/-  3.995
PHE  96 |   12.572 +/-  2.623 |   -6.206 +/-  0.879 |   -0.791 +/-  0.387 |   -0.444 +/-  0.364 |    0.056 +/-  0.033 |    5.188 +/-  2.816
ASN  97 |   17.685 +/-  2.537 |   -4.514 +/-  1.018 |  -83.264 +/-  3.868 |   -1.113 +/-  2.187 |    0.012 +/-  0.016 |  -71.194 +/-  2.504
SER  98 |    7.820 +/-  1.697 |   -2.445 +/-  0.774 |   -6.105 +/-  2.228 |    0.877 +/-  2.118 |    0.044 +/-  0.041 |    0.192 +/-  2.211
VAL  99 |   10.128 +/-  2.176 |   -2.145 +/-  1.110 |  -17.160 +/-  0.533 |    1.404 +/-  0.216 |    0.205 +/-  0.161 |   -7.568 +/-  2.362
SER 100 |    6.419 +/-  1.433 |   -2.451 +/-  0.835 |   -4.907 +/-  3.634 |   -1.279 +/-  2.594 |    0.042 +/-  0.036 |   -2.176 +/-  2.054
SER 101 |    7.424 +/-  1.578 |   -0.750 +/-  0.528 |   -1.652 +/-  2.383 |   -4.719 +/-  1.981 |    0.513 +/-  0.093 |    0.816 +/-  1.595
TYR 102 |   14.082 +/-  2.795 |   -0.230 +/-  1.099 |  -17.997 +/-  2.229 |   -6.091 +/-  2.152 |    0.922 +/-  0.177 |   -9.314 +/-  3.024
SER 103 |    7.169 +/-  1.562 |   -1.237 +/-  0.702 |   -3.059 +/-  3.911 |   -3.701 +/-  3.360 |    0.405 +/-  0.125 |   -0.424 +/-  2.046
ASP 104 |   10.438 +/-  2.397 |   -0.822 +/-  0.920 |   23.291 +/-  7.488 |  -87.697 +/-  7.054 |    0.700 +/-  0.061 |  -54.091 +/-  2.162
SER 105 |    6.986 +/-  1.594 |   -0.995 +/-  0.635 |   -3.317 +/-  3.666 |   -3.508 +/-  3.096 |    0.403 +/-  0.145 |   -0.431 +/-  1.839
ARG 106 |   18.431 +/-  3.463 |   -4.049 +/-  1.348 | -200.019 +/- 12.490 |   15.436 +/-  9.772 |    0.692 +/-  0.199 | -169.508 +/-  4.085
LYS 107 |   14.186 +/-  2.836 |   -4.343 +/-  1.397 |  -43.347 +/-  7.770 |   25.193 +/-  8.506 |    0.554 +/-  0.181 |   -7.758 +/-  3.607
SER 108 |    7.635 +/-  1.502 |   -1.808 +/-  0.739 |   -4.975 +/-  2.472 |   -2.317 +/-  2.040 |    0.173 +/-  0.100 |   -1.292 +/-  2.433
SER 109 |    7.877 +/-  1.490 |   -2.002 +/-  0.769 |   -5.009 +/-  3.350 |   -1.493 +/-  2.725 |    0.213 +/-  0.099 |   -0.415 +/-  1.967
GLY 110 |    1.514 +/-  0.599 |   -0.494 +/-  0.197 |    1.611 +/-  0.193 |   -1.653 +/-  0.183 |    0.018 +/-  0.007 |    0.996 +/-  0.620
ASP 111 |   11.425 +/-  2.043 |   -2.528 +/-  1.483 |    0.767 +/-  5.532 |  -71.783 +/-  3.695 |    0.040 +/-  0.034 |  -62.078 +/-  2.997
GLY 112 |    1.557 +/-  0.589 |   -0.346 +/-  0.279 |    2.055 +/-  0.148 |   -1.876 +/-  0.139 |    0.001 +/-  0.002 |    1.392 +/-  0.640
PRO 113 |   14.827 +/-  1.862 |   -2.635 +/-  0.618 |  -13.974 +/-  1.149 |   14.011 +/-  1.098 |    0.357 +/-  0.069 |   12.588 +/-  1.927
ASP 114 |   10.191 +/-  2.343 |   -0.696 +/-  0.553 |   34.777 +/-  4.213 |  -99.850 +/-  4.012 |    0.801 +/-  0.044 |  -54.777 +/-  1.957
LEU 115 |   12.775 +/-  2.342 |    0.177 +/-  1.088 |  -24.303 +/-  0.527 |    1.404 +/-  0.275 |    0.873 +/-  0.095 |   -9.074 +/-  2.401
ARG 116 |   18.359 +/-  3.442 |   -5.241 +/-  1.343 | -244.645 +/-  6.735 |   56.079 +/-  5.058 |    0.479 +/-  0.081 | -174.969 +/-  3.495
ASP 117 |   11.674 +/-  1.841 |   -2.436 +/-  0.853 |   61.812 +/-  4.551 | -125.022 +/-  4.579 |    0.303 +/-  0.066 |  -53.669 +/-  1.829
ASN 118 |   17.052 +/-  2.440 |   -0.437 +/-  0.607 |  -78.150 +/-  3.286 |   -8.842 +/-  2.755 |    0.893 +/-  0.057 |  -69.484 +/-  2.159
PHE 119 |   12.687 +/-  2.574 |   -1.341 +/-  1.246 |   -0.660 +/-  1.071 |    0.454 +/-  0.774 |    0.537 +/-  0.266 |   11.678 +/-  2.992
GLU 120 |   13.659 +/-  2.469 |   -1.246 +/-  1.000 |   60.698 +/-  7.406 | -122.824 +/-  7.061 |    0.839 +/-  0.135 |  -48.872 +/-  2.334
SER 121 |    7.297 +/-  1.624 |   -0.569 +/-  0.489 |   -2.400 +/-  2.422 |   -4.702 +/-  2.310 |    0.600 +/-  0.066 |    0.226 +/-  1.573
THR 122 |   10.852 +/-  2.036 |   -1.366 +/-  0.904 |  -22.184 +/-  2.377 |   -2.515 +/-  2.348 |    0.403 +/-  0.061 |  -14.811 +/-  2.118
GLY 123 |    1.695 +/-  0.643 |   -0.587 +/-  0.269 |    3.368 +/-  0.162 |   -3.022 +/-  0.154 |    0.005 +/-  0.006 |    1.459 +/-  0.670
PRO 124 |   15.076 +/-  1.894 |   -3.109 +/-  0.616 |  -19.750 +/-  1.013 |   20.100 +/-  0.955 |    0.233 +/-  0.077 |   12.550 +/-  1.997
LEU 125 |   12.359 +/-  2.410 |   -4.625 +/-  1.105 |  -24.522 +/-  0.408 |    2.530 +/-  0.141 |    0.008 +/-  0.012 |  -14.250 +/-  2.551
ALA 126 |    4.415 +/-  1.415 |   -1.414 +/-  0.458 |   -2.148 +/-  0.276 |    3.899 +/-  0.234 |    0.254 +/-  0.061 |    5.006 +/-  1.442
ASN 127 |   17.855 +/-  2.492 |   -1.800 +/-  0.999 |  -82.895 +/-  7.566 |   -4.548 +/-  5.690 |    0.414 +/-  0.083 |  -70.975 +/-  3.020
VAL 128 |   10.097 +/-  2.052 |   -4.236 +/-  0.940 |  -18.091 +/-  0.320 |    2.087 +/-  0.161 |    0.007 +/-  0.013 |  -10.137 +/-  2.180
ARG 129 |   19.170 +/-  3.740 |   -5.785 +/-  1.238 | -213.745 +/-  7.771 |   30.012 +/-  7.060 |    0.589 +/-  0.091 | -169.759 +/-  2.983
PHE 130 |   13.252 +/-  2.557 |   -7.650 +/-  0.855 |   -1.091 +/-  0.381 |   -0.101 +/-  0.348 |    0.000 +/-  0.002 |    4.410 +/-  2.657
SER 131 |    6.464 +/-  1.455 |   -3.495 +/-  0.687 |   -6.604 +/-  1.267 |   -0.279 +/-  0.876 |    0.000 +/-  0.000 |   -3.915 +/-  1.917
VAL 132 |   10.804 +/-  2.242 |   -5.009 +/-  0.863 |  -17.881 +/-  0.298 |    2.082 +/-  0.119 |    0.000 +/-  0.000 |  -10.003 +/-  2.293
PHE 133 |   12.396 +/-  2.583 |   -7.280 +/-  0.874 |    0.870 +/-  0.469 |   -1.131 +/-  0.350 |    0.000 +/-  0.000 |    4.855 +/-  2.770
GLY 134 |    1.366 +/-  0.515 |   -1.245 +/-  0.175 |    1.939 +/-  0.125 |   -1.964 +/-  0.114 |    0.000 +/-  0.001 |    0.096 +/-  0.550
LEU 135 |   12.815 +/-  2.218 |   -6.274 +/-  1.137 |  -23.841 +/-  0.430 |    1.673 +/-  0.201 |    0.000 +/-  0.000 |  -15.627 +/-  2.392
GLY 136 |    1.340 +/-  0.523 |   -1.317 +/-  0.193 |    2.158 +/-  0.170 |   -2.011 +/-  0.147 |    0.000 +/-  0.000 |    0.170 +/-  0.564
SER 137 |    6.386 +/-  1.381 |   -3.727 +/-  0.828 |   -4.639 +/-  1.995 |   -1.523 +/-  1.385 |    0.017 +/-  0.013 |   -3.486 +/-  1.716
ARG 138 |   18.670 +/-  3.640 |   -5.799 +/-  1.469 | -230.880 +/-  6.329 |   45.053 +/-  5.233 |    0.222 +/-  0.075 | -172.734 +/-  3.576
ALA 139 |    3.830 +/-  1.381 |   -2.195 +/-  0.400 |   -0.253 +/-  0.260 |    2.095 +/-  0.209 |    0.003 +/-  0.007 |    3.481 +/-  1.434
TYR 140 |   13.412 +/-  2.741 |   -7.458 +/-  0.859 |  -19.551 +/-  0.901 |   -4.942 +/-  0.731 |    0.074 +/-  0.023 |  -18.464 +/-  2.872
PRO 141 |   14.944 +/-  1.818 |   -2.471 +/-  0.552 |  -11.396 +/-  1.493 |   12.259 +/-  1.447 |    0.228 +/-  0.072 |   13.563 +/-  1.907
HIE 142 |   30.001 +/-  2.221 |   -7.262 +/-  0.823 |   -3.203 +/-  1.616 |   -8.184 +/-  1.210 |    0.109 +/-  0.079 |   11.460 +/-  2.586
PHE 143 |   12.712 +/-  2.654 |   -4.004 +/-  0.871 |    0.220 +/-  0.710 |   -0.330 +/-  0.365 |    0.412 +/-  0.059 |    9.008 +/-  2.912
CYS 144 |    6.923 +/-  1.545 |   -4.927 +/-  0.708 |    4.402 +/-  0.637 |   -0.392 +/-  0.390 |    0.000 +/-  0.000 |    6.005 +/-  1.753
ALA 145 |    4.260 +/-  1.339 |   -3.049 +/-  0.465 |   -0.842 +/-  0.259 |    2.879 +/-  0.190 |    0.015 +/-  0.014 |    3.262 +/-  1.440
PHE 146 |   12.298 +/-  2.636 |   -6.712 +/-  0.857 |   -0.182 +/-  0.390 |   -1.038 +/-  0.278 |    0.006 +/-  0.005 |    4.370 +/-  2.736
GLY 147 |    1.399 +/-  0.555 |   -1.160 +/-  0.196 |    2.163 +/-  0.124 |   -2.234 +/-  0.109 |    0.000 +/-  0.000 |    0.168 +/-  0.581
HIE 148 |   30.305 +/-  2.336 |   -6.187 +/-  0.754 |   -7.366 +/-  3.221 |   -5.678 +/-  2.062 |    0.413 +/-  0.074 |   11.488 +/-  2.625
ALA 149 |    3.579 +/-  1.302 |   -3.220 +/-  0.447 |   -1.005 +/-  0.184 |    2.924 +/-  0.132 |    0.002 +/-  0.003 |    2.279 +/-  1.338
VAL 150 |   10.059 +/-  2.056 |   -4.058 +/-  0.863 |  -17.687 +/-  0.303 |    1.753 +/-  0.117 |    0.002 +/-  0.002 |   -9.931 +/-  2.109
ASP 151 |   12.938 +/-  1.820 |   -4.539 +/-  0.836 |   15.765 +/-  5.134 |  -79.425 +/-  4.753 |    0.118 +/-  0.020 |  -55.143 +/-  2.001
THR 152 |   10.579 +/-  1.844 |   -2.846 +/-  0.766 |  -25.561 +/-  1.156 |    1.184 +/-  0.988 |    0.252 +/-  0.050 |  -16.392 +/-  1.988
LEU 153 |   12.633 +/-  2.247 |   -5.776 +/-  1.001 |  -24.185 +/-  0.385 |    2.450 +/-  0.170 |    0.009 +/-  0.006 |  -14.869 +/-  2.418
LEU 154 |   12.399 +/-  2.217 |   -4.994 +/-  0.937 |  -24.443 +/-  0.390 |    1.998 +/-  0.166 |    0.006 +/-  0.009 |  -15.035 +/-  2.288
GLU 155 |   14.412 +/-  2.563 |   -1.959 +/-  1.341 |   42.658 +/- 10.189 | -105.982 +/-  8.433 |    0.564 +/-  0.045 |  -50.307 +/-  2.650
GLU 156 |   15.535 +/-  2.613 |   -2.587 +/-  1.444 |   15.712 +/-  6.454 |  -84.229 +/-  4.862 |    0.175 +/-  0.044 |  -55.394 +/-  3.503
LEU 157 |   12.388 +/-  2.358 |   -5.043 +/-  1.061 |  -25.127 +/-  0.433 |    2.830 +/-  0.161 |    0.009 +/-  0.011 |  -14.943 +/-  2.532
GLY 158 |    1.857 +/-  0.617 |   -0.997 +/-  0.189 |    3.292 +/-  0.198 |   -3.123 +/-  0.177 |    0.001 +/-  0.003 |    1.030 +/-  0.622
GLY 159 |    1.523 +/-  0.597 |   -1.170 +/-  0.209 |    2.891 +/-  0.155 |   -2.933 +/-  0.136 |    0.000 +/-  0.000 |    0.311 +/-  0.614
GLU 160 |   13.433 +/-  2.463 |   -3.195 +/-  0.887 |   51.315 +/-  7.692 | -111.711 +/-  7.394 |    0.523 +/-  0.069 |  -49.635 +/-  2.400
ARG 161 |   18.047 +/-  3.498 |   -4.438 +/-  1.556 | -257.057 +/-  8.614 |   65.271 +/-  6.424 |    0.362 +/-  0.073 | -177.815 +/-  3.712
ILE 162 |   14.650 +/-  2.760 |   -4.341 +/-  1.112 |   -3.231 +/-  0.495 |    1.503 +/-  0.169 |    0.023 +/-  0.026 |    8.603 +/-  2.563
LEU 163 |   13.513 +/-  2.338 |   -3.049 +/-  1.057 |  -22.957 +/-  0.470 |    0.669 +/-  0.281 |    0.233 +/-  0.058 |  -11.592 +/-  2.489
LYS 164 |   13.910 +/-  2.753 |   -1.010 +/-  0.669 |  -21.713 +/-  7.404 |   -1.741 +/-  7.714 |    1.257 +/-  0.060 |   -9.297 +/-  2.831
MET 165 |   12.868 +/-  2.236 |   -8.028 +/-  0.850 |   -1.019 +/-  1.025 |    2.117 +/-  0.622 |    0.041 +/-  0.018 |    5.979 +/-  2.382
ARG 166 |   18.829 +/-  3.753 |   -5.859 +/-  1.086 | -191.726 +/- 12.568 |    9.566 +/- 11.386 |    0.646 +/-  0.129 | -168.545 +/-  3.546
GLU 167 |   14.213 +/-  2.327 |   -3.088 +/-  1.035 |   15.933 +/-  8.430 |  -75.697 +/-  7.964 |    0.375 +/-  0.071 |  -48.263 +/-  2.315
GLY 168 |    1.459 +/-  0.603 |   -1.103 +/-  0.183 |    1.539 +/-  0.167 |   -1.717 +/-  0.158 |    0.000 +/-  0.000 |    0.178 +/-  0.598
ASP 169 |   11.033 +/-  1.891 |   -4.033 +/-  1.084 |   -3.673 +/-  6.306 |  -61.161 +/-  5.191 |    0.074 +/-  0.026 |  -57.760 +/-  2.671
GLU 170 |   14.625 +/-  2.314 |   -2.202 +/-  1.406 |   16.291 +/- 12.095 |  -76.489 +/- 10.433 |    0.339 +/-  0.065 |  -47.438 +/-  3.087
LEU 171 |   12.348 +/-  2.293 |   -3.602 +/-  1.112 |  -23.883 +/-  0.466 |    1.570 +/-  0.219 |    0.146 +/-  0.056 |  -13.420 +/-  2.465
CYS 172 |    6.322 +/-  1.631 |   -1.891 +/-  0.698 |    4.729 +/-  1.293 |   -0.526 +/-  0.974 |    0.344 +/-  0.137 |    8.979 +/-  1.778
GLY 173 |    1.599 +/-  0.603 |   -0.433 +/-  0.191 |    1.771 +/-  0.219 |   -1.609 +/-  0.209 |    0.014 +/-  0.008 |    1.343 +/-  0.613
GLN 174 |   20.729 +/-  2.665 |   -6.262 +/-  1.156 |  -73.778 +/-  3.233 |    1.596 +/-  1.770 |    0.019 +/-  0.014 |  -57.695 +/-  2.896
GLU 175 |   13.678 +/-  2.366 |   -2.265 +/-  1.134 |    6.492 +/- 12.898 |  -64.844 +/- 12.075 |    0.472 +/-  0.133 |  -46.467 +/-  2.601
GLU 176 |   13.524 +/-  2.356 |   -1.705 +/-  0.864 |   16.628 +/-  9.551 |  -76.977 +/-  9.830 |    0.824 +/-  0.126 |  -47.707 +/-  2.243
ALA 177 |    3.675 +/-  1.297 |   -2.819 +/-  0.440 |    0.366 +/-  0.311 |    1.611 +/-  0.251 |    0.050 +/-  0.030 |    2.882 +/-  1.383
PHE 178 |   12.379 +/-  2.668 |   -6.408 +/-  0.849 |    0.797 +/-  0.412 |   -0.792 +/-  0.353 |    0.043 +/-  0.030 |    6.019 +/-  2.768
ARG 179 |   18.383 +/-  3.420 |   -3.829 +/-  1.249 | -197.348 +/- 12.913 |   12.302 +/-  9.414 |    0.808 +/-  0.148 | -169.685 +/-  4.283
THR 180 |   10.544 +/-  1.953 |   -2.060 +/-  0.852 |  -23.425 +/-  1.574 |   -0.916 +/-  1.192 |    0.274 +/-  0.075 |  -15.584 +/-  2.027
TRP 181 |   17.872 +/-  2.925 |  -12.196 +/-  0.822 |    6.904 +/-  0.792 |   -3.138 +/-  0.585 |    0.011 +/-  0.010 |    9.453 +/-  3.025
ALA 182 |    3.742 +/-  1.315 |   -3.080 +/-  0.361 |    0.829 +/-  0.285 |    1.160 +/-  0.221 |    0.010 +/-  0.012 |    2.661 +/-  1.359
LYS 183 |   14.060 +/-  2.798 |   -3.025 +/-  1.253 |  -11.718 +/- 12.772 |   -8.629 +/- 12.388 |    0.659 +/-  0.116 |   -8.652 +/-  3.220
LYS 184 |   13.913 +/-  2.692 |   -2.986 +/-  0.717 |    4.146 +/-  6.037 |  -24.105 +/-  6.282 |    0.845 +/-  0.073 |   -8.187 +/-  3.134
VAL 185 |   10.770 +/-  2.190 |   -4.740 +/-  0.873 |  -16.780 +/-  0.271 |    1.496 +/-  0.134 |    0.000 +/-  0.000 |   -9.255 +/-  2.244
PHE 186 |   12.198 +/-  2.426 |   -6.306 +/-  0.963 |    1.944 +/-  0.613 |   -1.411 +/-  0.423 |    0.019 +/-  0.019 |    6.444 +/-  2.652
LYS 187 |   14.397 +/-  2.748 |   -2.292 +/-  1.159 |  -37.137 +/- 15.673 |   13.056 +/- 13.968 |    0.774 +/-  0.142 |  -11.201 +/-  3.400
ALA 188 |    3.748 +/-  1.388 |   -2.481 +/-  0.378 |    0.391 +/-  0.259 |    1.472 +/-  0.217 |    0.098 +/-  0.041 |    3.229 +/-  1.409
ALA 189 |    3.785 +/-  1.351 |   -3.247 +/-  0.363 |    0.487 +/-  0.218 |    1.379 +/-  0.173 |    0.000 +/-  0.000 |    2.403 +/-  1.396
CYS 190 |    6.434 +/-  1.483 |   -4.665 +/-  0.500 |    3.397 +/-  0.728 |    0.715 +/-  0.485 |    0.021 +/-  0.017 |    5.902 +/-  1.591
ASP 191 |    9.651 +/-  2.037 |   -1.982 +/-  0.806 |   -2.004 +/- 12.103 |  -62.221 +/- 11.134 |    0.488 +/-  0.092 |  -56.069 +/-  2.157
VAL 192 |   10.441 +/-  2.202 |   -2.038 +/-  0.855 |  -16.972 +/-  0.311 |    1.016 +/-  0.163 |    0.256 +/-  0.066 |   -7.296 +/-  2.242
PHE 193 |   12.584 +/-  2.593 |   -3.550 +/-  0.924 |    0.453 +/-  0.434 |   -0.670 +/-  0.320 |    0.195 +/-  0.064 |    9.011 +/-  2.707
CYS 194 |    6.713 +/-  1.609 |   -1.095 +/-  0.484 |    6.531 +/-  1.172 |   -2.659 +/-  1.035 |    0.611 +/-  0.045 |   10.101 +/-  1.598
VAL 195 |    9.865 +/-  2.046 |   -2.428 +/-  0.920 |  -16.683 +/-  0.381 |    0.584 +/-  0.206 |    0.135 +/-  0.082 |   -8.528 +/-  2.167
GLY 196 |    1.571 +/-  0.568 |   -0.311 +/-  0.185 |    1.157 +/-  0.284 |   -1.091 +/-  0.268 |    0.015 +/-  0.008 |    1.341 +/-  0.578
ASP 197 |   10.790 +/-  2.299 |   -0.269 +/-  0.553 |   18.165 +/-  7.385 |  -83.493 +/-  7.670 |    0.827 +/-  0.043 |  -53.980 +/-  1.838
ASP 198 |   11.979 +/-  2.043 |   -0.137 +/-  0.741 |    0.454 +/- 10.966 |  -66.994 +/- 10.455 |    0.669 +/-  0.093 |  -54.030 +/-  2.016
VAL 199 |   10.183 +/-  2.159 |   -1.717 +/-  0.834 |  -16.995 +/-  0.447 |    0.715 +/-  0.219 |    0.158 +/-  0.062 |   -7.655 +/-  2.288
ASN 200 |   17.956 +/-  2.237 |   -2.421 +/-  0.753 |  -82.437 +/-  3.684 |   -4.273 +/-  2.699 |    0.386 +/-  0.068 |  -70.790 +/-  2.093
ILE 201 |   14.938 +/-  2.582 |   -3.371 +/-  1.169 |   -3.062 +/-  0.475 |    0.923 +/-  0.365 |    0.089 +/-  0.053 |    9.516 +/-  2.553
GLU 202 |   13.677 +/-  2.514 |   -1.423 +/-  1.198 |   -4.886 +/- 12.972 |  -55.582 +/- 12.870 |    0.548 +/-  0.198 |  -47.665 +/-  2.710
LYS 203 |   13.829 +/-  2.727 |   -1.330 +/-  0.915 |  -15.274 +/- 12.646 |   -5.055 +/- 12.130 |    0.869 +/-  0.162 |   -6.960 +/-  3.286
PRO 204 |   14.944 +/-  1.906 |   -0.565 +/-  0.572 |   -4.111 +/-  1.383 |    3.777 +/-  1.350 |    0.752 +/-  0.112 |   14.797 +/-  2.067
ASN 205 |   17.826 +/-  2.397 |   -1.516 +/-  0.965 |  -81.169 +/-  3.684 |   -5.705 +/-  2.554 |    0.455 +/-  0.167 |  -70.109 +/-  2.185
ASN 206 |   17.657 +/-  2.437 |   -0.154 +/-  0.581 |  -76.376 +/-  2.028 |  -11.355 +/-  1.471 |    0.908 +/-  0.064 |  -69.320 +/-  1.993
SER 207 |    7.360 +/-  1.693 |   -0.496 +/-  0.806 |   -1.354 +/-  1.687 |   -5.630 +/-  1.567 |    0.463 +/-  0.096 |    0.343 +/-  1.770
LEU 208 |   12.586 +/-  2.467 |    0.906 +/-  1.041 |  -22.787 +/-  0.586 |   -0.125 +/-  0.310 |    0.984 +/-  0.157 |   -8.436 +/-  2.644
ILE 209 |   13.980 +/-  2.632 |   -0.177 +/-  1.160 |   -2.317 +/-  0.484 |    0.241 +/-  0.368 |    0.598 +/-  0.181 |   12.324 +/-  2.682
SER 210 |    6.957 +/-  1.670 |   -1.458 +/-  0.624 |   -1.654 +/-  2.206 |   -4.269 +/-  1.823 |    0.248 +/-  0.105 |   -0.175 +/-  2.009
ASN 211 |   16.908 +/-  2.421 |   -3.233 +/-  0.823 |  -79.254 +/-  2.184 |   -4.478 +/-  1.620 |    0.178 +/-  0.068 |  -69.878 +/-  2.258
ASP 212 |   11.632 +/-  2.101 |   -0.940 +/-  1.137 |  -17.813 +/- 11.686 |  -48.178 +/- 10.800 |    0.327 +/-  0.085 |  -54.973 +/-  2.473
ARG 213 |   19.186 +/-  3.607 |   -4.205 +/-  1.777 | -202.963 +/- 15.603 |   14.126 +/- 10.446 |    0.307 +/-  0.066 | -173.549 +/-  5.636
SER 214 |    6.635 +/-  1.402 |   -1.451 +/-  0.897 |   -6.831 +/-  1.916 |    0.391 +/-  0.819 |    0.115 +/-  0.089 |   -1.140 +/-  2.070
TRP 215 |   17.804 +/-  2.958 |  -11.155 +/-  0.865 |    6.959 +/-  0.697 |   -3.337 +/-  0.634 |    0.078 +/-  0.033 |   10.349 +/-  3.059
LYS 216 |   15.107 +/-  2.857 |   -3.168 +/-  1.096 |  -13.619 +/- 18.923 |   -5.186 +/- 17.931 |    0.476 +/-  0.187 |   -6.391 +/-  3.417
ARG 217 |   19.290 +/-  3.613 |   -2.661 +/-  1.105 | -185.919 +/- 10.000 |    3.979 +/- 10.722 |    1.047 +/-  0.189 | -164.264 +/-  3.096
ASN 218 |   17.831 +/-  2.318 |   -1.368 +/-  0.815 |  -82.077 +/-  4.521 |   -4.154 +/-  3.085 |    0.639 +/-  0.092 |  -69.128 +/-  2.513
LYS 219 |   14.682 +/-  2.808 |   -4.279 +/-  1.118 |  -23.313 +/- 10.842 |    6.182 +/- 10.311 |    0.260 +/-  0.122 |   -6.468 +/-  3.441
PHE 220 |   12.352 +/-  2.531 |   -6.378 +/-  0.804 |    0.331 +/-  0.628 |   -1.239 +/-  0.438 |    0.021 +/-  0.016 |    5.087 +/-  2.612
ARG 221 |   18.004 +/-  3.527 |   -5.027 +/-  1.144 | -198.267 +/-  5.006 |    9.088 +/-  4.167 |    0.715 +/-  0.043 | -175.487 +/-  3.028
LEU 222 |   12.457 +/-  2.397 |   -4.256 +/-  1.109 |  -23.048 +/-  0.497 |    1.588 +/-  0.220 |    0.066 +/-  0.036 |  -13.194 +/-  2.532
THR 223 |   11.715 +/-  2.146 |   -2.247 +/-  0.995 |  -24.850 +/-  3.231 |   -0.929 +/-  2.655 |    0.248 +/-  0.044 |  -16.062 +/-  2.182
TYR 224 |   13.873 +/-  2.829 |   -1.317 +/-  0.888 |  -17.422 +/-  1.082 |   -7.063 +/-  1.099 |    0.877 +/-  0.091 |  -11.051 +/-  2.899
VAL 225 |   10.154 +/-  2.121 |   -2.629 +/-  0.930 |  -17.137 +/-  0.402 |    1.331 +/-  0.187 |    0.154 +/-  0.051 |   -8.128 +/-  2.241
ALA 226 |    3.978 +/-  1.397 |   -0.773 +/-  0.313 |    0.172 +/-  0.228 |    1.687 +/-  0.188 |    0.379 +/-  0.053 |    5.444 +/-  1.432
GLU 227 |   13.977 +/-  2.477 |   -0.567 +/-  0.738 |   42.010 +/-  5.648 | -104.486 +/-  5.714 |    0.985 +/-  0.053 |  -48.082 +/-  2.256
ALA 228 |    3.908 +/-  1.289 |   -1.374 +/-  0.498 |   -0.380 +/-  0.226 |    2.256 +/-  0.175 |    0.111 +/-  0.055 |    4.522 +/-  1.409
PRO 229 |   14.995 +/-  1.812 |   -3.057 +/-  0.652 |  -10.517 +/-  1.391 |   10.723 +/-  1.295 |    0.164 +/-  0.056 |   12.309 +/-  1.963
ASP 230 |   11.033 +/-  2.577 |   -1.190 +/-  0.736 |   29.881 +/- 10.940 |  -94.219 +/- 10.768 |    0.666 +/-  0.093 |  -53.828 +/-  2.205
LEU 231 |   12.926 +/-  2.382 |   -2.816 +/-  0.985 |  -24.261 +/-  0.447 |    1.543 +/-  0.248 |    0.218 +/-  0.062 |  -12.391 +/-  2.571
THR 232 |   11.925 +/-  1.927 |   -3.007 +/-  0.804 |  -22.729 +/-  2.354 |   -2.538 +/-  1.748 |    0.194 +/-  0.065 |  -16.155 +/-  2.190
GLN 233 |   19.699 +/-  2.567 |   -2.748 +/-  0.935 |  -68.045 +/-  4.344 |   -5.214 +/-  3.260 |    0.638 +/-  0.125 |  -55.669 +/-  2.606
GLY 234 |    1.392 +/-  0.583 |   -1.258 +/-  0.189 |    1.686 +/-  0.200 |   -1.648 +/-  0.189 |    0.000 +/-  0.001 |    0.172 +/-  0.600
LEU 235 |   12.054 +/-  2.382 |   -5.277 +/-  1.009 |  -24.056 +/-  0.404 |    2.079 +/-  0.190 |    0.011 +/-  0.008 |  -15.188 +/-  2.516
SER 236 |    7.548 +/-  1.507 |   -3.319 +/-  0.842 |   -8.000 +/-  1.230 |    0.085 +/-  0.946 |    0.067 +/-  0.043 |   -3.619 +/-  2.141
ASN 237 |   17.082 +/-  2.592 |   -3.014 +/-  0.686 |  -77.308 +/-  2.282 |   -7.084 +/-  1.552 |    0.480 +/-  0.077 |  -69.844 +/-  2.224
VAL 238 |   10.136 +/-  2.061 |   -2.979 +/-  0.924 |  -17.250 +/-  0.340 |    1.782 +/-  0.230 |    0.072 +/-  0.047 |   -8.239 +/-  2.182
HIE 239 |   30.632 +/-  2.389 |   -7.369 +/-  0.660 |   -5.253 +/-  1.684 |   -5.436 +/-  1.234 |    0.141 +/-  0.048 |   12.715 +/-  2.501
LYS 240 |   14.900 +/-  2.922 |   -1.635 +/-  0.980 |  -30.038 +/-  9.615 |   12.141 +/-  9.629 |    0.622 +/-  0.138 |   -4.010 +/-  3.305
LYS 241 |   14.695 +/-  3.038 |   -2.216 +/-  1.164 |  -79.204 +/- 13.756 |   61.865 +/- 12.077 |    0.526 +/-  0.182 |   -4.334 +/-  4.236
ARG 242 |   18.781 +/-  3.509 |   -3.127 +/-  1.535 | -212.926 +/-  7.404 |   29.534 +/-  5.684 |    0.930 +/-  0.193 | -166.808 +/-  3.103
VAL 243 |    9.757 +/-  1.946 |   -5.535 +/-  0.867 |  -17.324 +/-  0.342 |    1.743 +/-  0.142 |    0.000 +/-  0.000 |  -11.359 +/-  2.124
SER 244 |    7.670 +/-  1.432 |   -3.043 +/-  0.476 |   -3.827 +/-  1.267 |   -0.435 +/-  0.947 |    0.015 +/-  0.015 |    0.380 +/-  1.759
ALA 245 |    3.920 +/-  1.355 |   -1.577 +/-  0.388 |   -0.102 +/-  0.270 |    2.055 +/-  0.227 |    0.202 +/-  0.050 |    4.498 +/-  1.386
ALA 246 |    4.003 +/-  1.339 |   -2.746 +/-  0.434 |   -0.364 +/-  0.201 |    2.370 +/-  0.154 |    0.005 +/-  0.005 |    3.267 +/-  1.375
ARG 247 |   18.028 +/-  3.482 |   -4.811 +/-  1.076 | -208.037 +/-  5.253 |   22.770 +/-  4.589 |    0.707 +/-  0.081 | -171.343 +/-  3.116
LEU 248 |   13.502 +/-  2.484 |   -4.756 +/-  1.047 |  -23.411 +/-  0.380 |    1.544 +/-  0.206 |    0.063 +/-  0.023 |  -13.057 +/-  2.595
LEU 249 |   12.598 +/-  2.561 |   -3.158 +/-  0.992 |  -23.048 +/-  0.474 |    1.196 +/-  0.274 |    0.273 +/-  0.076 |  -12.139 +/-  2.626
SER 250 |    7.061 +/-  1.522 |   -1.387 +/-  0.696 |   -2.576 +/-  1.792 |   -4.991 +/-  1.151 |    0.275 +/-  0.057 |   -1.618 +/-  2.042
ARG 251 |   18.130 +/-  3.500 |   -6.615 +/-  1.035 | -207.923 +/-  4.668 |   26.168 +/-  4.023 |    0.368 +/-  0.056 | -169.873 +/-  3.403
GLN 252 |   20.552 +/-  2.819 |   -1.902 +/-  1.108 |  -64.819 +/-  2.609 |   -7.380 +/-  2.565 |    0.758 +/-  0.138 |  -52.790 +/-  2.538
ASN 253 |   17.866 +/-  2.328 |   -3.430 +/-  1.096 |  -81.476 +/-  2.321 |   -6.319 +/-  1.080 |    0.339 +/-  0.072 |  -73.021 +/-  2.673
LEU 254 |   13.011 +/-  2.519 |   -3.474 +/-  1.142 |  -23.369 +/-  0.491 |    1.245 +/-  0.286 |    0.160 +/-  0.065 |  -12.428 +/-  2.642
GLN 255 |   20.610 +/-  2.601 |   -5.672 +/-  1.166 |  -72.547 +/-  2.045 |   -1.569 +/-  0.849 |    0.050 +/-  0.016 |  -59.129 +/-  2.480
SER 256 |    6.954 +/-  1.555 |   -2.047 +/-  0.626 |   -2.813 +/-  1.147 |   -4.856 +/-  1.336 |    0.129 +/-  0.040 |   -2.633 +/-  1.926
PRO 257 |   14.874 +/-  1.840 |   -0.773 +/-  0.462 |   -0.724 +/-  1.035 |    0.707 +/-  0.975 |    0.756 +/-  0.052 |   14.839 +/-  1.926
LYS 258 |   14.337 +/-  2.813 |   -1.072 +/-  0.752 |   18.426 +/-  5.198 |  -40.450 +/-  4.801 |    1.096 +/-  0.071 |   -7.662 +/-  3.036
SER 259 |    6.608 +/-  1.516 |   -2.467 +/-  1.018 |   -5.746 +/-  2.991 |   -1.938 +/-  2.285 |    0.001 +/-  0.003 |   -3.542 +/-  1.972
SER 260 |    7.614 +/-  1.554 |   -0.987 +/-  0.595 |   -2.237 +/-  1.475 |   -7.434 +/-  1.377 |    0.329 +/-  0.052 |   -2.716 +/-  2.295
ARG 261 |   21.234 +/-  3.525 |   -5.039 +/-  1.612 | -219.636 +/-  5.258 |   23.588 +/-  3.593 |    0.133 +/-  0.026 | -179.720 +/-  3.657
SER 262 |    6.557 +/-  1.550 |   -2.624 +/-  0.475 |   -0.695 +/-  0.871 |   -4.827 +/-  1.311 |    0.253 +/-  0.044 |   -1.336 +/-  1.857
THR 263 |   10.794 +/-  1.952 |   -4.147 +/-  0.847 |  -24.769 +/-  0.942 |   -0.199 +/-  0.478 |    0.033 +/-  0.014 |  -18.289 +/-  1.980
ILE 264 |   14.319 +/-  2.568 |   -4.902 +/-  1.105 |   -3.488 +/-  0.220 |    1.372 +/-  0.165 |    0.071 +/-  0.036 |    7.371 +/-  2.533
PHE 265 |   12.469 +/-  2.565 |   -4.174 +/-  0.875 |    0.961 +/-  0.471 |   -1.311 +/-  0.300 |    0.165 +/-  0.057 |    8.110 +/-  2.733
VAL 266 |    9.938 +/-  1.974 |   -4.341 +/-  0.851 |  -17.326 +/-  0.333 |    1.712 +/-  0.125 |    0.000 +/-  0.001 |  -10.016 +/-  2.047
ARG 267 |   18.525 +/-  3.649 |   -5.622 +/-  1.312 | -208.261 +/-  4.992 |   17.323 +/-  4.439 |    0.515 +/-  0.073 | -177.519 +/-  3.222
LEU 268 |   12.703 +/-  2.400 |   -5.409 +/-  0.980 |  -23.446 +/-  0.403 |    1.985 +/-  0.157 |    0.004 +/-  0.004 |  -14.163 +/-  2.471
HIE 269 |   30.472 +/-  2.266 |   -6.480 +/-  0.826 |   -8.153 +/-  3.140 |   -6.478 +/-  2.723 |    0.352 +/-  0.058 |    9.714 +/-  2.691
THR 270 |   11.858 +/-  1.848 |   -4.382 +/-  0.729 |  -24.051 +/-  1.217 |   -1.438 +/-  0.820 |    0.026 +/-  0.013 |  -17.988 +/-  2.263
ASN 271 |   17.212 +/-  2.325 |   -2.029 +/-  0.944 |  -85.067 +/-  3.901 |   -0.831 +/-  3.404 |    0.410 +/-  0.122 |  -70.304 +/-  2.156
GLY 272 |    1.600 +/-  0.623 |   -0.522 +/-  0.189 |    2.397 +/-  0.134 |   -2.154 +/-  0.126 |    0.003 +/-  0.005 |    1.324 +/-  0.646
ASN 273 |   17.883 +/-  2.204 |   -3.048 +/-  0.776 |  -79.917 +/-  2.137 |   -5.722 +/-  1.546 |    0.278 +/-  0.060 |  -70.526 +/-  2.004
GLN 274 |   20.080 +/-  2.836 |   -1.057 +/-  0.811 |  -66.675 +/-  3.024 |   -7.269 +/-  2.493 |    0.962 +/-  0.073 |  -53.958 +/-  2.575
GLU 275 |   13.344 +/-  2.337 |   -2.417 +/-  0.890 |   46.432 +/-  7.518 | -106.872 +/-  7.617 |    0.526 +/-  0.098 |  -48.987 +/-  2.332
LEU 276 |   12.414 +/-  2.318 |   -5.050 +/-  0.952 |  -23.621 +/-  0.400 |    1.548 +/-  0.176 |    0.002 +/-  0.003 |  -14.706 +/-  2.334
GLN 277 |   19.823 +/-  2.467 |   -1.904 +/-  0.751 |  -66.666 +/-  2.137 |   -6.171 +/-  1.574 |    0.759 +/-  0.090 |  -54.160 +/-  2.247
TYR 278 |   13.759 +/-  2.654 |   -5.668 +/-  1.132 |  -26.265 +/-  1.514 |    1.564 +/-  0.745 |    0.032 +/-  0.010 |  -16.578 +/-  2.867
GLN 279 |   20.179 +/-  2.841 |   -2.119 +/-  0.800 |  -69.371 +/-  3.728 |   -3.244 +/-  3.342 |    0.813 +/-  0.093 |  -53.741 +/-  2.401
PRO 280 |   14.656 +/-  1.904 |   -4.752 +/-  0.605 |  -13.017 +/-  1.007 |   13.651 +/-  0.895 |    0.036 +/-  0.026 |   10.574 +/-  1.991
GLY 281 |    1.701 +/-  0.583 |   -0.935 +/-  0.193 |    2.614 +/-  0.108 |   -2.531 +/-  0.100 |    0.000 +/-  0.000 |    0.850 +/-  0.592
ASP 282 |    9.134 +/-  1.990 |   -4.715 +/-  0.724 |   54.852 +/-  4.781 | -112.216 +/-  4.777 |    0.065 +/-  0.026 |  -52.880 +/-  1.923
HIE 283 |   29.814 +/-  2.285 |   -7.391 +/-  0.957 |  -16.594 +/-  3.319 |    0.668 +/-  1.635 |    0.069 +/-  0.024 |    6.566 +/-  2.945
LEU 284 |   13.377 +/-  2.267 |   -5.223 +/-  0.982 |  -24.195 +/-  0.389 |    1.948 +/-  0.179 |    0.006 +/-  0.005 |  -14.088 +/-  2.403
GLY 285 |    1.582 +/-  0.577 |   -1.369 +/-  0.190 |    2.268 +/-  0.131 |   -2.183 +/-  0.127 |    0.000 +/-  0.000 |    0.298 +/-  0.594
VAL 286 |   10.148 +/-  2.063 |   -4.438 +/-  0.810 |  -17.726 +/-  0.339 |    1.682 +/-  0.130 |    0.001 +/-  0.002 |  -10.334 +/-  2.175
PHE 287 |   12.538 +/-  2.668 |   -5.475 +/-  0.874 |   -0.496 +/-  0.298 |   -0.421 +/-  0.292 |    0.023 +/-  0.019 |    6.168 +/-  2.817
PRO 288 |   15.068 +/-  1.899 |   -5.340 +/-  0.630 |  -12.060 +/-  0.991 |   13.644 +/-  0.971 |    0.000 +/-  0.000 |   11.311 +/-  2.009
GLY 289 |    1.546 +/-  0.606 |   -0.913 +/-  0.200 |    1.854 +/-  0.184 |   -1.798 +/-  0.158 |    0.001 +/-  0.002 |    0.690 +/-  0.623
ASN 290 |   15.913 +/-  2.298 |   -4.683 +/-  0.864 |  -83.442 +/-  1.533 |   -0.155 +/-  0.768 |    0.001 +/-  0.002 |  -72.366 +/-  2.149
HIE 291 |   30.305 +/-  2.392 |   -4.430 +/-  0.696 |   -5.787 +/-  3.573 |   -8.368 +/-  3.109 |    0.540 +/-  0.097 |   12.260 +/-  2.547
GLU 292 |   14.447 +/-  2.333 |   -1.604 +/-  1.074 |   28.831 +/- 10.800 |  -90.435 +/- 10.414 |    0.596 +/-  0.097 |  -48.166 +/-  2.390
ASP 293 |    9.581 +/-  2.309 |   -1.437 +/-  0.606 |   37.831 +/-  5.255 | -100.999 +/-  5.665 |    0.676 +/-  0.041 |  -54.348 +/-  1.866
LEU 294 |   13.069 +/-  2.564 |   -3.154 +/-  1.088 |  -24.070 +/-  0.443 |    1.578 +/-  0.250 |    0.258 +/-  0.076 |  -12.318 +/-  2.666
VAL 295 |   10.091 +/-  2.058 |   -4.851 +/-  0.822 |  -17.200 +/-  0.335 |    1.577 +/-  0.162 |    0.000 +/-  0.002 |  -10.383 +/-  2.145
ASN 296 |   16.904 +/-  2.381 |   -2.690 +/-  0.604 |  -81.839 +/-  2.128 |   -3.956 +/-  1.949 |    0.540 +/-  0.064 |  -71.041 +/-  1.941
ALA 297 |    3.603 +/-  1.240 |   -1.954 +/-  0.378 |   -1.060 +/-  0.288 |    2.929 +/-  0.238 |    0.189 +/-  0.040 |    3.706 +/-  1.290
LEU 298 |   12.963 +/-  2.315 |   -5.241 +/-  0.991 |  -24.038 +/-  0.388 |    1.693 +/-  0.192 |    0.000 +/-  0.001 |  -14.622 +/-  2.403
ILE 299 |   13.385 +/-  2.448 |   -3.421 +/-  1.078 |   -4.211 +/-  0.209 |    2.008 +/-  0.160 |    0.226 +/-  0.065 |    7.986 +/-  2.477
GLU 300 |   13.691 +/-  2.529 |   -1.399 +/-  0.784 |   60.090 +/-  3.479 | -122.121 +/-  3.582 |    0.882 +/-  0.072 |  -48.857 +/-  2.344
ARG 301 |   18.806 +/-  3.582 |   -4.180 +/-  1.344 | -245.192 +/-  7.687 |   59.118 +/-  5.849 |    0.589 +/-  0.105 | -170.860 +/-  3.514
LEU 302 |   12.089 +/-  2.419 |   -4.517 +/-  1.039 |  -23.595 +/-  0.465 |    1.716 +/-  0.202 |    0.014 +/-  0.015 |  -14.293 +/-  2.493
GLU 303 |   13.177 +/-  2.443 |   -2.341 +/-  0.804 |   53.108 +/-  6.113 | -113.887 +/-  6.462 |    0.622 +/-  0.067 |  -49.322 +/-  2.400
ASP 304 |   11.564 +/-  2.047 |   -1.439 +/-  0.710 |   18.021 +/-  7.209 |  -82.514 +/-  7.145 |    0.571 +/-  0.077 |  -53.796 +/-  1.906
ALA 305 |    3.850 +/-  1.248 |   -1.312 +/-  0.505 |   -0.483 +/-  0.222 |    2.517 +/-  0.158 |    0.094 +/-  0.031 |    4.666 +/-  1.331
PRO 306 |   15.249 +/-  1.935 |   -2.713 +/-  0.655 |   -8.303 +/-  0.759 |    9.629 +/-  0.735 |    0.125 +/-  0.037 |   13.988 +/-  2.012
PRO 307 |   14.870 +/-  1.961 |   -1.380 +/-  0.477 |   -8.307 +/-  0.695 |    8.200 +/-  0.676 |    0.643 +/-  0.042 |   14.026 +/-  2.015
ALA 308 |    4.127 +/-  1.387 |   -1.311 +/-  0.496 |   -0.060 +/-  0.234 |    1.953 +/-  0.189 |    0.268 +/-  0.113 |    4.977 +/-  1.524
ASN 309 |   16.765 +/-  2.524 |   -0.962 +/-  0.735 |  -76.110 +/-  1.748 |   -9.723 +/-  1.455 |    0.832 +/-  0.091 |  -69.198 +/-  2.087
HIE 310 |   30.335 +/-  2.405 |   -5.033 +/-  0.567 |   -3.405 +/-  0.704 |   -9.399 +/-  0.785 |    0.482 +/-  0.054 |   12.979 +/-  2.501
VAL 311 |   10.019 +/-  1.890 |   -2.680 +/-  0.977 |  -17.493 +/-  0.314 |    1.147 +/-  0.126 |    0.231 +/-  0.059 |   -8.777 +/-  2.123
VAL 312 |   11.256 +/-  2.112 |   -4.523 +/-  0.899 |  -17.095 +/-  0.355 |    1.176 +/-  0.134 |    0.018 +/-  0.012 |   -9.168 +/-  2.223
LYS 313 |   13.796 +/-  2.842 |   -4.178 +/-  1.053 |  -50.300 +/-  5.626 |   25.405 +/-  5.145 |    0.367 +/-  0.047 |  -14.910 +/-  3.105
VAL 314 |    9.869 +/-  1.957 |   -4.074 +/-  0.809 |  -17.281 +/-  0.321 |    1.251 +/-  0.139 |    0.008 +/-  0.006 |  -10.227 +/-  1.994
GLU 315 |   14.606 +/-  2.294 |   -4.337 +/-  1.264 |  -16.116 +/-  7.079 |  -46.922 +/-  6.060 |    0.136 +/-  0.037 |  -52.634 +/-  2.850
MET 316 |   11.101 +/-  2.243 |   -7.569 +/-  0.864 |   -0.240 +/-  0.989 |    0.311 +/-  0.667 |    0.032 +/-  0.040 |    3.635 +/-  2.378
LEU 317 |   12.565 +/-  2.281 |   -3.484 +/-  0.991 |  -23.254 +/-  0.618 |   -0.071 +/-  0.213 |    0.311 +/-  0.054 |  -13.932 +/-  2.294
GLU 318 |   14.218 +/-  2.418 |   -2.744 +/-  1.232 |  -23.318 +/- 10.743 |  -38.960 +/-  9.379 |    0.223 +/-  0.076 |  -50.581 +/-  3.068
GLU 319 |   14.499 +/-  2.334 |   -2.516 +/-  0.997 |   -6.885 +/- 12.750 |  -53.826 +/- 11.841 |    0.448 +/-  0.165 |  -48.280 +/-  2.737
ARG 320 |   19.258 +/-  3.734 |   -3.214 +/-  1.270 | -164.899 +/-  8.262 |  -19.284 +/-  7.359 |    0.888 +/-  0.251 | -167.250 +/-  3.338
ASN 321 |   17.717 +/-  2.280 |   -2.402 +/-  0.989 |  -77.730 +/-  3.174 |   -7.869 +/-  2.665 |    0.539 +/-  0.197 |  -69.744 +/-  2.121
THR 322 |   11.900 +/-  1.932 |   -1.860 +/-  0.905 |  -24.055 +/-  1.735 |   -1.357 +/-  1.514 |    0.216 +/-  0.082 |  -15.156 +/-  2.062
ALA 323 |    3.907 +/-  1.382 |   -0.389 +/-  0.298 |    1.615 +/-  0.304 |    0.225 +/-  0.256 |    0.467 +/-  0.054 |    5.825 +/-  1.423
LEU 324 |   12.694 +/-  2.441 |    1.439 +/-  0.944 |  -22.716 +/-  0.472 |   -0.244 +/-  0.179 |    1.045 +/-  0.086 |   -7.781 +/-  2.543
GLY 325 |    1.537 +/-  0.594 |   -0.421 +/-  0.192 |    0.706 +/-  0.167 |   -0.479 +/-  0.161 |    0.011 +/-  0.008 |    1.354 +/-  0.610
VAL 326 |    9.909 +/-  2.043 |   -1.149 +/-  0.817 |  -16.753 +/-  0.371 |    0.434 +/-  0.168 |    0.496 +/-  0.081 |   -7.064 +/-  2.089
ILE 327 |   14.734 +/-  2.526 |   -1.150 +/-  1.169 |   -2.505 +/-  0.463 |    0.074 +/-  0.309 |    0.550 +/-  0.110 |   11.703 +/-  2.391
SER 328 |    6.707 +/-  1.561 |   -2.082 +/-  0.805 |   -2.796 +/-  2.828 |   -3.035 +/-  2.411 |    0.217 +/-  0.057 |   -0.989 +/-  1.923
ASN 329 |   17.974 +/-  2.585 |   -1.650 +/-  0.923 |  -78.281 +/-  4.014 |   -8.207 +/-  3.013 |    0.586 +/-  0.111 |  -69.577 +/-  2.392
TRP 330 |   17.591 +/-  3.018 |   -8.726 +/-  0.785 |    9.268 +/-  0.796 |   -4.617 +/-  0.565 |    0.494 +/-  0.056 |   14.011 +/-  3.224
LYS 331 |   14.158 +/-  2.740 |   -2.581 +/-  0.979 |   -2.522 +/- 11.177 |  -18.292 +/- 11.181 |    0.800 +/-  0.156 |   -8.438 +/-  3.190
ASP 332 |    9.522 +/-  2.183 |   -1.487 +/-  0.861 |  -10.988 +/-  5.727 |  -53.530 +/-  5.599 |    0.388 +/-  0.050 |  -56.095 +/-  2.053
GLU 333 |   14.210 +/-  2.179 |   -5.462 +/-  0.996 |    1.955 +/-  7.242 |  -56.129 +/-  7.099 |    0.086 +/-  0.030 |  -45.341 +/-  2.439
SER 334 |    8.243 +/-  1.631 |   -0.779 +/-  0.640 |   -2.554 +/-  2.213 |   -3.559 +/-  2.237 |    0.409 +/-  0.050 |    1.760 +/-  1.709
ARG 335 |   19.082 +/-  3.831 |   -5.283 +/-  1.180 | -209.689 +/-  6.708 |   32.301 +/-  6.453 |    0.270 +/-  0.068 | -163.318 +/-  3.437
LEU 336 |   13.575 +/-  2.491 |   -4.078 +/-  0.995 |  -23.024 +/-  0.436 |    1.632 +/-  0.222 |    0.014 +/-  0.010 |  -11.881 +/-  2.636
PRO 337 |   14.946 +/-  1.881 |   -4.063 +/-  0.667 |   -9.285 +/-  1.264 |   10.455 +/-  1.265 |    0.015 +/-  0.017 |   12.069 +/-  1.962
PRO 338 |   14.908 +/-  1.840 |   -3.438 +/-  0.603 |   -8.525 +/-  1.143 |    9.205 +/-  1.100 |    0.232 +/-  0.037 |   12.382 +/-  1.930
CYS 339 |    6.535 +/-  1.597 |   -3.870 +/-  0.740 |    4.533 +/-  0.876 |   -0.449 +/-  0.337 |    0.018 +/-  0.012 |    6.767 +/-  1.687
THR 340 |   12.000 +/-  1.896 |   -4.104 +/-  0.822 |  -24.219 +/-  1.156 |   -3.611 +/-  0.939 |    0.069 +/-  0.041 |  -19.865 +/-  2.271
ILE 341 |   16.059 +/-  2.536 |   -4.679 +/-  1.042 |   -3.969 +/-  0.191 |    1.653 +/-  0.162 |    0.012 +/-  0.014 |    9.076 +/-  2.597
PHE 342 |   12.264 +/-  2.497 |   -2.940 +/-  0.857 |    0.505 +/-  0.545 |   -0.541 +/-  0.453 |    0.365 +/-  0.096 |    9.653 +/-  2.675
GLN 343 |   19.688 +/-  2.575 |   -4.159 +/-  0.888 |  -67.219 +/-  2.194 |   -4.867 +/-  1.392 |    0.476 +/-  0.076 |  -56.082 +/-  2.531
ALA 344 |    3.808 +/-  1.294 |   -3.349 +/-  0.415 |   -0.031 +/-  0.199 |    2.098 +/-  0.144 |    0.001 +/-  0.003 |    2.528 +/-  1.358
PHE 345 |   12.444 +/-  2.624 |   -6.264 +/-  0.847 |    1.250 +/-  0.263 |   -1.599 +/-  0.280 |    0.000 +/-  0.001 |    5.831 +/-  2.782
LYS 346 |   13.687 +/-  2.646 |   -5.546 +/-  1.024 |  -54.534 +/- 10.056 |   32.932 +/-  8.609 |    0.277 +/-  0.070 |  -13.184 +/-  4.373
TYR 347 |   14.224 +/-  2.754 |   -4.457 +/-  0.840 |  -19.191 +/-  1.578 |   -5.186 +/-  1.099 |    0.382 +/-  0.066 |  -14.228 +/-  2.810
TYR 348 |   14.429 +/-  2.861 |   -6.736 +/-  0.861 |  -18.653 +/-  0.811 |   -3.771 +/-  0.654 |    0.030 +/-  0.014 |  -14.700 +/-  2.985
LEU 349 |   12.109 +/-  2.387 |   -6.495 +/-  1.028 |  -23.643 +/-  0.426 |    1.855 +/-  0.202 |    0.000 +/-  0.000 |  -16.175 +/-  2.511
ASP 350 |   11.867 +/-  1.993 |   -3.174 +/-  0.904 |   22.887 +/-  5.134 |  -85.452 +/-  4.886 |    0.085 +/-  0.035 |  -53.788 +/-  2.199
ILE 351 |   15.676 +/-  2.403 |   -5.601 +/-  1.036 |   -4.345 +/-  0.215 |    1.898 +/-  0.172 |    0.000 +/-  0.002 |    7.628 +/-  2.392
THR 352 |   11.585 +/-  2.071 |   -2.791 +/-  0.716 |  -23.283 +/-  0.862 |   -0.340 +/-  0.691 |    0.149 +/-  0.063 |  -14.681 +/-  2.221
THR 353 |   12.425 +/-  1.952 |   -1.052 +/-  0.911 |  -27.429 +/-  1.591 |    1.035 +/-  0.765 |    0.393 +/-  0.043 |  -14.629 +/-  1.952
PRO 354 |   15.102 +/-  1.893 |   -3.593 +/-  0.633 |  -13.029 +/-  1.153 |   13.845 +/-  1.038 |    0.131 +/-  0.057 |   12.455 +/-  1.954
PRO 355 |   14.841 +/-  1.960 |   -4.964 +/-  0.630 |  -11.921 +/-  0.923 |   13.210 +/-  0.910 |    0.002 +/-  0.002 |   11.167 +/-  2.073
THR 356 |   11.965 +/-  1.860 |   -2.507 +/-  0.702 |  -23.027 +/-  1.030 |   -5.049 +/-  1.119 |    0.359 +/-  0.056 |  -18.259 +/-  2.253
PRO 357 |   14.783 +/-  1.858 |   -4.027 +/-  0.556 |   -8.542 +/-  1.248 |    9.180 +/-  1.189 |    0.227 +/-  0.049 |   11.621 +/-  1.966
LEU 358 |   13.012 +/-  2.384 |   -1.573 +/-  1.110 |  -23.024 +/-  0.527 |    0.490 +/-  0.288 |    0.474 +/-  0.138 |  -10.620 +/-  2.513
GLN 359 |   20.357 +/-  2.586 |   -5.985 +/-  0.967 |  -65.898 +/-  2.650 |   -4.171 +/-  1.256 |    0.064 +/-  0.024 |  -55.632 +/-  2.670
LEU 360 |   12.643 +/-  2.282 |   -5.874 +/-  1.017 |  -23.772 +/-  0.384 |    1.907 +/-  0.191 |    0.000 +/-  0.001 |  -15.095 +/-  2.368
GLN 361 |   20.117 +/-  2.634 |   -3.433 +/-  0.895 |  -63.606 +/-  1.967 |   -7.579 +/-  1.648 |    0.630 +/-  0.072 |  -53.872 +/-  2.415
GLN 362 |   20.338 +/-  2.502 |   -5.217 +/-  1.109 |  -69.927 +/-  2.401 |   -1.006 +/-  1.657 |    0.131 +/-  0.055 |  -55.681 +/-  2.512
PHE 363 |   12.990 +/-  2.799 |   -5.579 +/-  0.899 |    1.041 +/-  0.394 |   -1.618 +/-  0.290 |    0.004 +/-  0.006 |    6.838 +/-  2.773
ALA 364 |    3.992 +/-  1.436 |   -3.163 +/-  0.392 |    0.500 +/-  0.227 |    1.515 +/-  0.180 |    0.007 +/-  0.010 |    2.851 +/-  1.491
SER 365 |    7.149 +/-  1.564 |   -1.549 +/-  0.574 |   -2.695 +/-  2.352 |   -2.664 +/-  2.817 |    0.361 +/-  0.070 |    0.603 +/-  1.720
LEU 366 |   12.588 +/-  2.394 |   -3.871 +/-  1.108 |  -23.443 +/-  0.465 |    1.462 +/-  0.285 |    0.089 +/-  0.069 |  -13.174 +/-  2.622
ALA 367 |    3.683 +/-  1.288 |   -3.281 +/-  0.444 |    0.117 +/-  0.225 |    1.797 +/-  0.171 |    0.000 +/-  0.002 |    2.316 +/-  1.339
THR 368 |   11.595 +/-  2.014 |   -1.093 +/-  0.795 |  -22.645 +/-  2.172 |   -3.052 +/-  2.102 |    0.514 +/-  0.092 |  -14.682 +/-  2.181
ASN 369 |   17.196 +/-  2.546 |   -2.412 +/-  0.726 |  -81.040 +/-  3.884 |   -5.507 +/-  2.674 |    0.464 +/-  0.076 |  -71.300 +/-  2.404
GLU 370 |   13.850 +/-  2.408 |   -1.071 +/-  0.896 |    9.672 +/-  8.845 |  -71.675 +/-  9.133 |    0.873 +/-  0.116 |  -48.351 +/-  2.261
LYS 371 |   14.060 +/-  2.772 |   -1.100 +/-  0.875 |  -24.497 +/- 12.456 |   -0.423 +/- 11.607 |    1.139 +/-  0.118 |  -10.820 +/-  3.176
GLU 372 |   13.817 +/-  2.357 |   -4.576 +/-  0.921 |   19.694 +/- 15.434 |  -78.398 +/- 14.523 |    0.235 +/-  0.099 |  -49.228 +/-  2.433
LYS 373 |   13.538 +/-  2.719 |   -4.350 +/-  0.914 |  -27.145 +/-  9.278 |    5.748 +/-  9.340 |    0.546 +/-  0.084 |  -11.663 +/-  3.530
GLN 374 |   20.048 +/-  2.641 |   -2.443 +/-  0.879 |  -66.906 +/-  4.060 |   -6.133 +/-  2.857 |    0.732 +/-  0.101 |  -54.702 +/-  2.763
ARG 375 |   18.925 +/-  3.852 |   -4.578 +/-  1.239 | -209.325 +/- 15.266 |   25.055 +/- 14.357 |    0.720 +/-  0.182 | -169.202 +/-  3.835
LEU 376 |   12.721 +/-  2.430 |   -5.771 +/-  1.052 |  -23.611 +/-  0.469 |    1.765 +/-  0.173 |    0.000 +/-  0.001 |  -14.895 +/-  2.573
LEU 377 |   12.600 +/-  2.310 |   -2.367 +/-  0.919 |  -22.962 +/-  0.437 |    0.430 +/-  0.254 |    0.508 +/-  0.083 |  -11.791 +/-  2.430
VAL 378 |   10.196 +/-  2.010 |   -1.782 +/-  0.887 |  -16.820 +/-  0.410 |    0.809 +/-  0.229 |    0.340 +/-  0.106 |   -7.257 +/-  2.077
LEU 379 |   12.190 +/-  2.333 |   -5.361 +/-  1.114 |  -23.688 +/-  0.385 |    1.760 +/-  0.203 |    0.023 +/-  0.035 |  -15.076 +/-  2.479
SER 380 |    7.645 +/-  1.385 |   -3.370 +/-  0.800 |   -4.992 +/-  0.892 |   -0.241 +/-  0.638 |    0.019 +/-  0.015 |   -0.939 +/-  1.541
LYS 381 |   14.080 +/-  2.684 |   -2.000 +/-  0.857 |  -15.133 +/-  8.619 |   -6.209 +/-  8.840 |    0.921 +/-  0.117 |   -8.341 +/-  3.321
GLY 382 |    1.677 +/-  0.640 |   -0.841 +/-  0.179 |    1.796 +/-  0.183 |   -1.546 +/-  0.173 |    0.000 +/-  0.001 |    1.086 +/-  0.650
LEU 383 |   12.700 +/-  2.497 |    0.131 +/-  1.053 |  -22.987 +/-  0.544 |    0.367 +/-  0.329 |    0.735 +/-  0.120 |   -9.053 +/-  2.532
GLN 384 |   20.521 +/-  2.703 |   -1.049 +/-  0.966 |  -65.801 +/-  3.693 |   -7.447 +/-  3.291 |    0.943 +/-  0.145 |  -52.834 +/-  2.640
GLU 385 |   13.620 +/-  2.301 |   -1.990 +/-  1.062 |   17.574 +/- 12.486 |  -79.140 +/- 12.277 |    0.524 +/-  0.115 |  -49.411 +/-  2.688
TYR 386 |   13.143 +/-  2.692 |   -6.159 +/-  0.999 |  -23.772 +/-  1.162 |    0.550 +/-  0.600 |    0.113 +/-  0.039 |  -16.124 +/-  2.902
GLU 387 |   14.241 +/-  2.435 |   -3.056 +/-  1.208 |   22.521 +/- 13.897 |  -82.194 +/- 12.300 |    0.358 +/-  0.107 |  -48.131 +/-  2.835
GLU 388 |   12.848 +/-  2.511 |   -1.187 +/-  1.150 |   27.914 +/-  7.264 |  -93.107 +/-  6.854 |    0.640 +/-  0.062 |  -52.892 +/-  2.420
TRP 389 |   17.859 +/-  2.730 |   -9.320 +/-  0.914 |    5.615 +/-  2.352 |   -1.555 +/-  1.062 |    0.080 +/-  0.072 |   12.678 +/-  3.472
LYS 390 |   13.792 +/-  2.653 |   -5.358 +/-  1.003 |  -46.664 +/- 10.534 |   28.635 +/-  9.766 |    0.434 +/-  0.104 |   -9.160 +/-  3.128
TRP 391 |   17.947 +/-  2.952 |   -6.186 +/-  1.034 |    5.973 +/-  3.021 |   -1.189 +/-  1.669 |    0.400 +/-  0.104 |   16.946 +/-  3.538
GLY 392 |    1.669 +/-  0.612 |   -0.875 +/-  0.206 |    2.445 +/-  0.228 |   -2.229 +/-  0.222 |    0.002 +/-  0.004 |    1.012 +/-  0.630
LYS 393 |   14.323 +/-  2.755 |   -2.674 +/-  1.281 |  -69.250 +/- 12.220 |   47.065 +/- 11.877 |    0.600 +/-  0.231 |   -9.936 +/-  3.475
ASN 394 |   17.192 +/-  2.421 |   -3.087 +/-  0.994 |  -81.149 +/-  1.885 |   -3.258 +/-  1.602 |    0.180 +/-  0.085 |  -70.123 +/-  2.260
PRO 395 |   15.024 +/-  1.904 |   -4.917 +/-  0.719 |  -13.652 +/-  1.056 |   14.449 +/-  0.944 |    0.009 +/-  0.020 |   10.912 +/-  1.983
THR 396 |   12.835 +/-  1.953 |   -3.697 +/-  0.782 |  -26.191 +/-  1.440 |   -2.894 +/-  1.428 |    0.152 +/-  0.044 |  -19.795 +/-  2.516
MET 397 |   13.047 +/-  2.252 |   -7.329 +/-  0.815 |   -1.954 +/-  0.468 |    2.462 +/-  0.439 |    0.001 +/-  0.002 |    6.227 +/-  2.350
VAL 398 |    9.853 +/-  2.055 |   -3.158 +/-  0.802 |  -17.878 +/-  0.344 |    1.899 +/-  0.170 |    0.106 +/-  0.033 |   -9.178 +/-  2.153
GLU 399 |   13.521 +/-  2.374 |   -3.721 +/-  0.938 |   55.130 +/-  8.690 | -113.863 +/-  8.553 |    0.448 +/-  0.131 |  -48.485 +/-  2.609
VAL 400 |   10.302 +/-  2.067 |   -3.917 +/-  0.941 |  -17.006 +/-  0.317 |    1.562 +/-  0.169 |    0.001 +/-  0.002 |   -9.058 +/-  2.228
LEU 401 |   12.288 +/-  2.273 |   -4.572 +/-  0.944 |  -23.798 +/-  0.470 |    2.031 +/-  0.218 |    0.031 +/-  0.017 |  -14.019 +/-  2.383
GLU 402 |   13.381 +/-  2.299 |   -1.690 +/-  1.107 |   45.085 +/-  7.265 | -108.255 +/-  6.373 |    0.614 +/-  0.085 |  -50.864 +/-  2.759
GLU 403 |   13.614 +/-  2.397 |   -2.551 +/-  1.165 |   29.022 +/- 19.812 |  -90.010 +/- 19.195 |    0.374 +/-  0.123 |  -49.552 +/-  2.520
PHE 404 |   12.123 +/-  2.546 |   -4.415 +/-  0.911 |    1.365 +/-  0.629 |   -0.751 +/-  0.521 |    0.061 +/-  0.042 |    8.384 +/-  2.649
PRO 405 |   15.057 +/-  1.936 |   -1.671 +/-  0.574 |  -14.414 +/-  1.437 |   13.973 +/-  1.329 |    0.505 +/-  0.053 |   13.450 +/-  2.024
SER 406 |    8.074 +/-  1.623 |   -0.923 +/-  1.026 |   -8.864 +/-  2.564 |    0.216 +/-  1.763 |    0.083 +/-  0.088 |   -1.414 +/-  2.170
ILE 407 |   13.318 +/-  2.511 |   -4.419 +/-  1.143 |   -4.009 +/-  0.229 |    1.933 +/-  0.156 |    0.008 +/-  0.008 |    6.830 +/-  2.620
GLN 408 |   19.989 +/-  2.583 |   -2.284 +/-  0.969 |  -65.341 +/-  3.897 |   -7.847 +/-  3.396 |    0.629 +/-  0.114 |  -54.855 +/-  2.370
MET 409 |   11.708 +/-  2.217 |   -6.748 +/-  0.906 |   -2.565 +/-  0.455 |    3.014 +/-  0.481 |    0.001 +/-  0.002 |    5.411 +/-  2.343
PRO 410 |   15.860 +/-  1.922 |   -4.277 +/-  0.718 |   -7.686 +/-  1.326 |    8.631 +/-  1.178 |    0.058 +/-  0.054 |   12.586 +/-  2.025
ALA 411 |    3.692 +/-  1.290 |   -2.771 +/-  0.389 |    0.255 +/-  0.195 |    1.929 +/-  0.150 |    0.002 +/-  0.003 |    3.107 +/-  1.360
THR 412 |   10.834 +/-  1.905 |   -4.188 +/-  0.641 |  -20.856 +/-  0.776 |   -3.025 +/-  0.924 |    0.112 +/-  0.030 |  -17.123 +/-  1.941
LEU 413 |   13.243 +/-  2.249 |   -5.305 +/-  1.031 |  -24.268 +/-  0.408 |    1.710 +/-  0.213 |    0.003 +/-  0.005 |  -14.617 +/-  2.416
LEU 414 |   11.736 +/-  2.247 |   -5.224 +/-  0.959 |  -23.673 +/-  0.389 |    2.251 +/-  0.202 |    0.002 +/-  0.003 |  -14.908 +/-  2.325
LEU 415 |   13.333 +/-  2.382 |   -5.043 +/-  1.070 |  -23.381 +/-  0.383 |    1.808 +/-  0.208 |    0.012 +/-  0.010 |  -13.270 +/-  2.529
THR 416 |   10.901 +/-  1.848 |   -4.045 +/-  0.877 |  -24.533 +/-  0.946 |    0.622 +/-  0.696 |    0.031 +/-  0.012 |  -17.024 +/-  1.982
GLN 417 |   20.665 +/-  2.769 |   -4.933 +/-  1.014 |  -68.887 +/-  2.367 |   -2.288 +/-  1.006 |    0.171 +/-  0.052 |  -55.270 +/-  2.827
LEU 418 |   13.434 +/-  2.576 |   -4.480 +/-  1.045 |  -24.228 +/-  0.441 |    2.277 +/-  0.211 |    0.019 +/-  0.009 |  -12.977 +/-  2.618
SER 419 |    7.544 +/-  1.567 |   -2.057 +/-  0.428 |   -5.002 +/-  2.819 |   -1.613 +/-  2.419 |    0.245 +/-  0.046 |   -0.883 +/-  2.044
LEU 420 |   12.464 +/-  2.436 |   -3.471 +/-  1.107 |  -22.948 +/-  0.424 |    1.447 +/-  0.286 |    0.139 +/-  0.049 |  -12.369 +/-  2.472
LEU 421 |   13.133 +/-  2.495 |   -5.376 +/-  0.957 |  -24.394 +/-  0.446 |    2.081 +/-  0.160 |    0.004 +/-  0.004 |  -14.553 +/-  2.617
GLN 422 |   19.856 +/-  2.790 |   -3.226 +/-  1.002 |  -66.006 +/-  2.516 |   -4.534 +/-  1.595 |    0.373 +/-  0.093 |  -53.537 +/-  2.585
PRO 423 |   15.113 +/-  1.842 |   -4.395 +/-  0.658 |  -13.266 +/-  0.990 |   13.539 +/-  0.988 |    0.071 +/-  0.028 |   11.061 +/-  1.931
ARG 424 |   19.141 +/-  3.438 |   -8.087 +/-  1.301 | -246.501 +/-  5.842 |   58.704 +/-  4.982 |    0.074 +/-  0.023 | -176.670 +/-  3.313
TYR 425 |   13.237 +/-  2.616 |   -5.636 +/-  0.853 |  -21.325 +/-  0.902 |   -2.063 +/-  0.590 |    0.109 +/-  0.034 |  -15.678 +/-  2.760
TYR 426 |   13.748 +/-  2.581 |   -8.176 +/-  1.032 |  -22.345 +/-  0.986 |   -0.815 +/-  0.503 |    0.000 +/-  0.000 |  -17.587 +/-  2.703
SER 427 |    7.342 +/-  1.429 |   -3.619 +/-  0.821 |   -7.462 +/-  1.789 |    1.581 +/-  1.131 |    0.000 +/-  0.000 |   -2.158 +/-  1.868
ILE 428 |   13.402 +/-  2.440 |   -6.131 +/-  1.034 |   -5.001 +/-  0.216 |    2.616 +/-  0.141 |    0.000 +/-  0.001 |    4.888 +/-  2.465
SER 429 |    8.492 +/-  1.668 |   -4.217 +/-  0.655 |   -8.569 +/-  1.166 |    1.376 +/-  0.885 |    0.000 +/-  0.000 |   -2.918 +/-  1.843
SER 430 |    7.405 +/-  1.545 |   -4.333 +/-  0.682 |   -7.078 +/-  1.047 |   -0.028 +/-  0.675 |    0.000 +/-  0.000 |   -4.034 +/-  1.734
SER 431 |    6.603 +/-  1.492 |   -3.886 +/-  0.804 |   -5.400 +/-  1.430 |   -0.665 +/-  1.068 |    0.000 +/-  0.000 |   -3.347 +/-  1.856
PRO 432 |   15.166 +/-  1.940 |   -4.478 +/-  0.603 |  -14.841 +/-  0.981 |   15.221 +/-  0.918 |    0.155 +/-  0.041 |   11.223 +/-  2.063
ASP 433 |    9.585 +/-  2.102 |   -2.193 +/-  0.947 |   19.802 +/- 10.391 |  -83.156 +/-  8.717 |    0.322 +/-  0.056 |  -55.640 +/-  2.548
MET 434 |   11.287 +/-  2.411 |   -6.131 +/-  0.821 |   -0.931 +/-  0.628 |    1.378 +/-  0.670 |    0.274 +/-  0.085 |    5.878 +/-  2.526
TYR 435 |   13.684 +/-  2.861 |   -3.854 +/-  0.897 |  -18.676 +/-  1.045 |   -4.497 +/-  1.006 |    0.469 +/-  0.074 |  -12.875 +/-  2.998
PRO 436 |   14.832 +/-  1.925 |   -1.565 +/-  0.523 |  -14.170 +/-  0.910 |   13.579 +/-  0.859 |    0.648 +/-  0.046 |   13.324 +/-  2.020
ASP 437 |    9.445 +/-  2.084 |   -2.015 +/-  0.699 |   37.227 +/-  3.371 |  -99.436 +/-  3.481 |    0.422 +/-  0.059 |  -54.356 +/-  1.816
GLU 438 |   14.677 +/-  2.361 |   -3.753 +/-  1.167 |   -2.823 +/-  4.977 |  -59.922 +/-  4.063 |    0.132 +/-  0.028 |  -51.688 +/-  2.512
VAL 439 |   10.228 +/-  2.159 |   -3.889 +/-  0.866 |  -17.933 +/-  0.301 |    1.898 +/-  0.110 |    0.006 +/-  0.006 |   -9.690 +/-  2.243
HIE 440 |   29.574 +/-  2.408 |   -7.546 +/-  1.035 |  -15.717 +/-  1.641 |   -1.216 +/-  0.862 |    0.023 +/-  0.016 |    5.118 +/-  2.635
LEU 441 |   12.641 +/-  2.634 |   -5.437 +/-  0.985 |  -23.837 +/-  0.388 |    1.963 +/-  0.145 |    0.000 +/-  0.001 |  -14.670 +/-  2.600
THR 442 |   10.780 +/-  1.910 |   -3.263 +/-  0.930 |  -29.261 +/-  1.067 |    1.612 +/-  0.591 |    0.000 +/-  0.001 |  -20.132 +/-  2.074
VAL 443 |   10.267 +/-  2.196 |   -4.595 +/-  0.838 |  -17.371 +/-  0.304 |    1.352 +/-  0.103 |    0.001 +/-  0.002 |  -10.346 +/-  2.304
ALA 444 |    3.923 +/-  1.308 |   -2.373 +/-  0.330 |    0.220 +/-  0.220 |    1.659 +/-  0.154 |    0.036 +/-  0.026 |    3.465 +/-  1.349
ILE 445 |   13.766 +/-  2.479 |   -3.255 +/-  1.221 |   -3.029 +/-  0.256 |    0.851 +/-  0.178 |    0.169 +/-  0.039 |    8.501 +/-  2.535
VAL 446 |    9.747 +/-  2.105 |   -4.237 +/-  0.853 |  -17.907 +/-  0.335 |    1.458 +/-  0.129 |    0.004 +/-  0.005 |  -10.935 +/-  2.249
SER 447 |    6.007 +/-  1.469 |   -2.032 +/-  0.665 |   -4.473 +/-  2.823 |   -0.706 +/-  3.064 |    0.207 +/-  0.080 |   -0.997 +/-  1.564
TYR 448 |   14.256 +/-  2.620 |   -4.792 +/-  1.037 |  -18.900 +/-  1.155 |   -3.488 +/-  0.954 |    0.223 +/-  0.057 |  -12.699 +/-  2.744
HIE 449 |   30.042 +/-  2.359 |   -3.862 +/-  0.633 |   -3.583 +/-  2.292 |   -9.880 +/-  2.074 |    0.804 +/-  0.050 |   13.520 +/-  2.413
THR 450 |   11.171 +/-  2.008 |   -3.913 +/-  0.911 |  -25.903 +/-  1.929 |    0.479 +/-  1.070 |    0.018 +/-  0.019 |  -18.148 +/-  2.448
ARG 451 |   19.470 +/-  3.516 |   -2.697 +/-  1.820 | -266.867 +/- 13.009 |   69.845 +/-  8.907 |    0.383 +/-  0.143 | -179.866 +/-  4.585
ASP 452 |   10.207 +/-  2.263 |   -0.071 +/-  0.882 |   18.604 +/- 13.211 |  -83.485 +/- 12.490 |    0.727 +/-  0.151 |  -54.018 +/-  2.245
GLY 453 |    1.614 +/-  0.586 |   -0.507 +/-  0.190 |    2.047 +/-  0.150 |   -2.001 +/-  0.147 |    0.011 +/-  0.008 |    1.163 +/-  0.612
GLU 454 |   14.466 +/-  2.306 |   -0.801 +/-  1.078 |   39.429 +/-  6.704 | -102.556 +/-  6.242 |    0.651 +/-  0.113 |  -48.812 +/-  2.331
GLY 455 |    1.631 +/-  0.624 |   -0.261 +/-  0.295 |    2.499 +/-  0.201 |   -2.173 +/-  0.192 |    0.002 +/-  0.003 |    1.697 +/-  0.675
PRO 456 |   15.020 +/-  1.928 |   -2.038 +/-  0.628 |  -13.187 +/-  1.480 |   13.249 +/-  1.438 |    0.442 +/-  0.104 |   13.486 +/-  2.027
VAL 457 |   10.065 +/-  2.156 |   -1.600 +/-  0.969 |  -16.963 +/-  0.441 |    0.629 +/-  0.148 |    0.437 +/-  0.090 |   -7.432 +/-  2.271
HIE 458 |   30.032 +/-  2.112 |   -7.180 +/-  0.750 |   -7.643 +/-  2.073 |   -5.262 +/-  1.467 |    0.218 +/-  0.055 |   10.166 +/-  2.492
HIE 459 |   30.357 +/-  2.347 |   -4.661 +/-  0.684 |   -3.048 +/-  2.344 |   -8.767 +/-  2.230 |    0.613 +/-  0.132 |   14.493 +/-  2.437
GLY 460 |    1.455 +/-  0.551 |   -1.029 +/-  0.229 |    2.465 +/-  0.155 |   -2.008 +/-  0.140 |    0.000 +/-  0.000 |    0.882 +/-  0.568
VAL 461 |    9.962 +/-  2.071 |   -3.158 +/-  0.926 |  -17.684 +/-  0.307 |    1.958 +/-  0.165 |    0.046 +/-  0.027 |   -8.876 +/-  2.178
CYS 462 |    5.733 +/-  1.358 |   -5.450 +/-  0.649 |    4.896 +/-  0.444 |   -0.661 +/-  0.241 |    0.000 +/-  0.000 |    4.519 +/-  1.534
SER 463 |    6.707 +/-  1.490 |   -3.498 +/-  0.836 |   -9.706 +/-  1.079 |    1.361 +/-  0.401 |    0.001 +/-  0.002 |   -5.135 +/-  1.685
SER 464 |    6.993 +/-  1.457 |   -2.316 +/-  0.670 |   -7.655 +/-  1.849 |    1.647 +/-  1.256 |    0.126 +/-  0.061 |   -1.205 +/-  2.013
TRP 465 |   18.506 +/-  2.924 |   -9.937 +/-  0.933 |    9.487 +/-  1.110 |   -5.786 +/-  0.994 |    0.199 +/-  0.069 |   12.469 +/-  3.208
LEU 466 |   12.652 +/-  2.439 |   -5.202 +/-  1.002 |  -23.905 +/-  0.399 |    1.982 +/-  0.165 |    0.001 +/-  0.003 |  -14.472 +/-  2.498
ASN 467 |   18.045 +/-  2.167 |   -3.322 +/-  0.615 |  -80.241 +/-  1.744 |   -4.413 +/-  1.051 |    0.356 +/-  0.042 |  -69.574 +/-  2.037
ARG 468 |   18.953 +/-  3.568 |   -4.357 +/-  1.448 | -200.632 +/-  6.464 |   19.364 +/-  7.025 |    0.783 +/-  0.194 | -165.889 +/-  3.050
ILE 469 |   15.304 +/-  2.660 |   -4.458 +/-  1.061 |   -3.759 +/-  0.313 |    1.920 +/-  0.155 |    0.018 +/-  0.018 |    9.026 +/-  2.671
GLN 470 |   19.785 +/-  2.603 |   -2.207 +/-  0.814 |  -67.965 +/-  2.663 |   -4.820 +/-  2.280 |    0.793 +/-  0.059 |  -54.414 +/-  2.362
ALA 471 |    4.203 +/-  1.384 |   -1.226 +/-  0.340 |   -0.081 +/-  0.208 |    1.965 +/-  0.168 |    0.354 +/-  0.070 |    5.216 +/-  1.428
ASP 472 |   10.649 +/-  2.239 |   -0.640 +/-  0.589 |   35.812 +/-  5.121 | -100.238 +/-  5.301 |    0.790 +/-  0.054 |  -53.627 +/-  1.999
ASP 473 |    9.959 +/-  2.198 |   -2.391 +/-  0.810 |   29.722 +/-  5.678 |  -90.845 +/-  6.020 |    0.369 +/-  0.058 |  -53.186 +/-  1.986
VAL 474 |   10.108 +/-  2.098 |   -1.242 +/-  0.853 |  -17.305 +/-  0.416 |    1.060 +/-  0.188 |    0.429 +/-  0.076 |   -6.950 +/-  2.129
VAL 475 |   10.149 +/-  2.032 |   -3.471 +/-  0.866 |  -17.161 +/-  0.303 |    1.712 +/-  0.142 |    0.001 +/-  0.002 |   -8.771 +/-  2.141
PRO 476 |   15.477 +/-  1.892 |   -4.394 +/-  0.657 |  -12.201 +/-  1.242 |   13.062 +/-  1.199 |    0.023 +/-  0.020 |   11.966 +/-  1.973
CYS 477 |    6.494 +/-  1.536 |   -4.722 +/-  0.593 |    4.933 +/-  0.487 |   -0.600 +/-  0.292 |    0.001 +/-  0.002 |    6.105 +/-  1.574
PHE 478 |   12.506 +/-  2.399 |   -5.223 +/-  0.855 |   -0.145 +/-  0.684 |   -0.114 +/-  0.371 |    0.089 +/-  0.036 |    7.114 +/-  2.637
VAL 479 |    9.796 +/-  2.165 |   -3.403 +/-  0.755 |  -18.339 +/-  0.333 |    2.061 +/-  0.113 |    0.088 +/-  0.025 |   -9.796 +/-  2.254
ARG 480 |   17.718 +/-  3.401 |   -4.154 +/-  1.357 | -257.398 +/-  6.322 |   68.390 +/-  5.413 |    0.234 +/-  0.065 | -175.209 +/-  3.365
GLY 481 |    1.479 +/-  0.566 |   -0.526 +/-  0.177 |    3.296 +/-  0.163 |   -2.947 +/-  0.153 |    0.002 +/-  0.003 |    1.303 +/-  0.582
ALA 482 |    3.882 +/-  1.294 |   -0.563 +/-  0.411 |   -1.760 +/-  0.220 |    3.557 +/-  0.209 |    0.320 +/-  0.052 |    5.434 +/-  1.340
PRO 483 |   14.804 +/-  1.845 |   -0.423 +/-  0.488 |  -17.287 +/-  1.017 |   16.912 +/-  1.001 |    0.785 +/-  0.039 |   14.791 +/-  1.926
SER 484 |    8.069 +/-  1.599 |   -0.262 +/-  0.544 |   -3.437 +/-  1.979 |   -3.730 +/-  1.957 |    0.513 +/-  0.097 |    1.153 +/-  1.699
PHE 485 |   12.496 +/-  2.557 |   -3.528 +/-  0.839 |    1.233 +/-  0.685 |    0.670 +/-  0.539 |    0.151 +/-  0.045 |   11.022 +/-  2.645
HIE 486 |   30.369 +/-  2.289 |   -6.862 +/-  1.024 |   -2.824 +/-  1.584 |   -9.176 +/-  1.268 |    0.286 +/-  0.078 |   11.793 +/-  2.603
LEU 487 |   12.931 +/-  2.347 |   -4.647 +/-  1.048 |  -21.742 +/-  0.564 |    1.185 +/-  0.206 |    0.005 +/-  0.007 |  -12.268 +/-  2.470
PRO 488 |   15.058 +/-  1.881 |   -3.593 +/-  0.697 |   -7.798 +/-  0.951 |    8.134 +/-  0.815 |    0.074 +/-  0.046 |   11.876 +/-  2.053
ARG 489 |   18.629 +/-  3.747 |   -0.989 +/-  1.037 | -181.092 +/-  7.408 |   -4.181 +/-  7.270 |    1.400 +/-  0.165 | -166.232 +/-  3.223
ASN 490 |   18.179 +/-  2.154 |   -1.790 +/-  0.826 |  -82.265 +/-  2.237 |   -4.822 +/-  1.604 |    0.512 +/-  0.058 |  -70.187 +/-  2.074
PRO 491 |   15.141 +/-  1.931 |   -2.446 +/-  0.697 |   -3.039 +/-  1.258 |    3.156 +/-  1.195 |    0.370 +/-  0.101 |   13.182 +/-  2.136
GLN 492 |   20.318 +/-  2.695 |   -1.278 +/-  0.895 |  -63.883 +/-  2.050 |   -9.388 +/-  1.928 |    0.943 +/-  0.079 |  -53.288 +/-  2.416
VAL 493 |   10.687 +/-  2.156 |   -2.370 +/-  0.947 |  -16.753 +/-  0.392 |    0.862 +/-  0.153 |    0.152 +/-  0.049 |   -7.421 +/-  2.192
PRO 494 |   15.183 +/-  1.929 |   -4.054 +/-  0.615 |   -5.627 +/-  1.173 |    6.556 +/-  1.078 |    0.126 +/-  0.043 |   12.184 +/-  2.107
CYS 495 |    6.112 +/-  1.436 |   -4.806 +/-  0.453 |    6.646 +/-  0.583 |   -2.071 +/-  0.467 |    0.008 +/-  0.008 |    5.890 +/-  1.468
ILE 496 |   14.148 +/-  2.487 |   -4.525 +/-  1.055 |   -3.208 +/-  0.192 |    1.171 +/-  0.177 |    0.036 +/-  0.018 |    7.622 +/-  2.488
LEU 497 |   12.151 +/-  2.379 |   -5.850 +/-  0.969 |  -23.253 +/-  0.380 |    1.492 +/-  0.182 |    0.000 +/-  0.001 |  -15.459 +/-  2.445
VAL 498 |    9.999 +/-  1.995 |   -4.453 +/-  0.811 |  -17.350 +/-  0.322 |    1.578 +/-  0.165 |    0.000 +/-  0.001 |  -10.225 +/-  2.082
GLY 499 |    1.476 +/-  0.532 |   -0.783 +/-  0.277 |    1.785 +/-  0.113 |   -1.693 +/-  0.102 |    0.000 +/-  0.000 |    0.785 +/-  0.553
PRO 500 |   14.913 +/-  1.796 |   -4.398 +/-  0.647 |   -7.881 +/-  0.858 |    9.654 +/-  0.807 |    0.121 +/-  0.029 |   12.409 +/-  1.992
GLY 501 |    1.309 +/-  0.548 |   -0.657 +/-  0.182 |    1.325 +/-  0.102 |   -1.275 +/-  0.097 |    0.014 +/-  0.007 |    0.716 +/-  0.569
THR 502 |   12.542 +/-  2.007 |   -2.716 +/-  0.676 |  -21.890 +/-  0.894 |   -2.170 +/-  0.647 |    0.121 +/-  0.030 |  -14.113 +/-  2.006
GLY 503 |    1.635 +/-  0.567 |   -1.369 +/-  0.191 |    1.731 +/-  0.135 |   -1.796 +/-  0.110 |    0.000 +/-  0.000 |    0.201 +/-  0.600
ILE 504 |   14.517 +/-  2.321 |   -5.138 +/-  0.983 |   -3.188 +/-  0.177 |    1.015 +/-  0.140 |    0.009 +/-  0.006 |    7.215 +/-  2.305
ALA 505 |    4.527 +/-  1.306 |   -2.937 +/-  0.472 |   -0.259 +/-  0.218 |    2.156 +/-  0.163 |    0.000 +/-  0.000 |    3.487 +/-  1.369
PRO 506 |   15.233 +/-  1.922 |   -4.892 +/-  0.666 |  -13.178 +/-  0.938 |   13.847 +/-  0.812 |    0.006 +/-  0.008 |   11.016 +/-  2.011
PHE 507 |   12.324 +/-  2.455 |   -6.730 +/-  0.844 |    0.339 +/-  0.343 |   -1.063 +/-  0.277 |    0.003 +/-  0.006 |    4.874 +/-  2.548
ARG 508 |   18.079 +/-  3.445 |   -7.294 +/-  1.418 | -221.279 +/-  4.876 |   29.542 +/-  3.730 |    0.091 +/-  0.029 | -180.860 +/-  3.301
SER 509 |    6.832 +/-  1.450 |   -3.171 +/-  0.903 |   -6.970 +/-  1.059 |   -0.508 +/-  0.695 |    0.000 +/-  0.000 |   -3.817 +/-  1.736
PHE 510 |   13.293 +/-  2.570 |   -6.366 +/-  0.956 |   -0.669 +/-  0.389 |    0.577 +/-  0.246 |    0.001 +/-  0.002 |    6.836 +/-  2.621
TRP 511 |   20.536 +/-  2.979 |  -11.054 +/-  0.888 |    8.942 +/-  1.141 |   -4.665 +/-  0.767 |    0.025 +/-  0.016 |   13.783 +/-  3.092
GLN 512 |   19.163 +/-  2.696 |   -6.227 +/-  1.111 |  -67.298 +/-  2.404 |   -3.941 +/-  0.895 |    0.061 +/-  0.024 |  -58.242 +/-  2.740
GLN 513 |   18.863 +/-  2.474 |   -5.218 +/-  1.246 |  -76.072 +/-  2.782 |   -1.055 +/-  1.216 |    0.074 +/-  0.021 |  -63.407 +/-  2.747
ARG 514 |   18.682 +/-  3.310 |   -9.259 +/-  1.042 | -190.986 +/-  4.730 |   14.981 +/-  4.203 |    0.021 +/-  0.015 | -166.561 +/-  3.144
GLN 515 |   19.914 +/-  2.690 |   -4.758 +/-  0.900 |  -63.842 +/-  3.413 |   -6.140 +/-  2.290 |    0.237 +/-  0.087 |  -54.590 +/-  2.771
PHE 516 |   12.365 +/-  2.535 |   -4.517 +/-  0.860 |    1.301 +/-  0.523 |   -0.920 +/-  0.468 |    0.362 +/-  0.051 |    8.591 +/-  2.656
ASP 517 |    9.639 +/-  2.100 |   -4.558 +/-  0.923 |   -7.240 +/-  9.888 |  -54.298 +/-  8.142 |    0.091 +/-  0.045 |  -56.367 +/-  2.859
ILE 518 |   13.596 +/-  2.436 |   -4.348 +/-  1.233 |   -2.816 +/-  0.214 |    0.684 +/-  0.148 |    0.179 +/-  0.068 |    7.295 +/-  2.476
GLN 519 |   19.997 +/-  2.731 |   -2.933 +/-  0.995 |  -64.790 +/-  4.143 |   -7.675 +/-  3.337 |    0.566 +/-  0.189 |  -54.834 +/-  2.465
HIE 520 |   30.208 +/-  2.247 |   -4.495 +/-  0.593 |   -2.639 +/-  1.490 |   -9.981 +/-  1.393 |    0.625 +/-  0.064 |   13.717 +/-  2.375
LYS 521 |   14.284 +/-  2.824 |   -1.593 +/-  1.072 |  -42.596 +/- 14.697 |   20.800 +/- 13.860 |    0.777 +/-  0.137 |   -8.328 +/-  3.161
GLY 522 |    1.628 +/-  0.567 |   -0.368 +/-  0.187 |    1.437 +/-  0.151 |   -1.039 +/-  0.143 |    0.019 +/-  0.008 |    1.676 +/-  0.588
MET 523 |   11.758 +/-  2.226 |   -5.842 +/-  0.795 |    0.308 +/-  0.913 |   -0.062 +/-  0.719 |    0.144 +/-  0.063 |    6.306 +/-  2.421
ASN 524 |   18.175 +/-  2.529 |   -2.024 +/-  0.919 |  -77.440 +/-  2.269 |   -8.055 +/-  2.088 |    0.557 +/-  0.116 |  -68.787 +/-  2.123
PRO 525 |   15.226 +/-  1.923 |   -1.883 +/-  0.696 |   -3.499 +/-  1.151 |    3.433 +/-  1.092 |    0.440 +/-  0.089 |   13.716 +/-  2.003
CYS 526 |    7.144 +/-  1.695 |   -3.509 +/-  0.784 |    4.558 +/-  1.080 |   -0.417 +/-  0.560 |    0.010 +/-  0.010 |    7.786 +/-  1.742
PRO 527 |   15.272 +/-  1.932 |   -3.330 +/-  0.716 |   -3.206 +/-  1.299 |    3.632 +/-  1.159 |    0.230 +/-  0.087 |   12.599 +/-  2.062
MET 528 |   11.379 +/-  2.400 |   -7.223 +/-  0.852 |    0.367 +/-  0.548 |    0.030 +/-  0.418 |    0.002 +/-  0.003 |    4.556 +/-  2.456
VAL 529 |   10.204 +/-  2.075 |   -3.501 +/-  0.822 |  -16.931 +/-  0.357 |    1.030 +/-  0.171 |    0.127 +/-  0.039 |   -9.071 +/-  2.154
LEU 530 |   13.585 +/-  2.378 |   -5.172 +/-  0.983 |  -23.537 +/-  0.380 |    0.973 +/-  0.192 |    0.018 +/-  0.010 |  -14.133 +/-  2.468
VAL 531 |   10.219 +/-  2.031 |   -4.387 +/-  0.834 |  -17.065 +/-  0.320 |    1.425 +/-  0.157 |    0.000 +/-  0.001 |   -9.807 +/-  2.119
PHE 532 |   12.753 +/-  2.750 |   -5.430 +/-  0.941 |   -0.852 +/-  0.555 |   -1.371 +/-  0.298 |    0.081 +/-  0.017 |    5.181 +/-  2.778
GLY 533 |    1.356 +/-  0.545 |   -1.052 +/-  0.224 |    0.853 +/-  0.103 |   -1.032 +/-  0.097 |    0.000 +/-  0.001 |    0.125 +/-  0.556
CYS 534 |    6.677 +/-  1.560 |   -4.466 +/-  0.608 |    2.801 +/-  0.835 |    0.751 +/-  0.467 |    0.005 +/-  0.004 |    5.767 +/-  1.665
ARG 535 |   17.554 +/-  3.467 |   -6.825 +/-  1.315 | -198.680 +/-  4.880 |    7.970 +/-  4.049 |    0.284 +/-  0.066 | -179.698 +/-  3.277
GLN 536 |   20.600 +/-  2.689 |   -4.669 +/-  0.859 |  -64.176 +/-  3.067 |   -6.615 +/-  2.414 |    0.339 +/-  0.073 |  -54.523 +/-  2.508
SER 537 |    7.004 +/-  1.417 |   -1.514 +/-  0.818 |   -8.241 +/-  1.575 |    1.303 +/-  0.946 |    0.128 +/-  0.039 |   -1.321 +/-  1.591
LYS 538 |   14.347 +/-  2.795 |   -1.016 +/-  0.736 |   11.958 +/-  8.286 |  -34.528 +/-  8.291 |    1.134 +/-  0.122 |   -8.104 +/-  3.053
ILE 539 |   14.771 +/-  2.628 |   -2.467 +/-  1.103 |   -1.786 +/-  0.311 |   -0.143 +/-  0.241 |    0.306 +/-  0.085 |   10.680 +/-  2.564
ASP 540 |   13.106 +/-  2.039 |   -2.621 +/-  1.329 |  -44.911 +/-  6.480 |  -27.644 +/-  4.486 |    0.019 +/-  0.012 |  -62.052 +/-  3.598
HIE 541 |   29.964 +/-  2.179 |   -6.832 +/-  0.792 |   -3.985 +/-  3.275 |   -7.894 +/-  2.540 |    0.274 +/-  0.058 |   11.528 +/-  2.405
ILE 542 |   14.121 +/-  2.592 |   -4.042 +/-  1.115 |   -3.655 +/-  0.197 |    1.402 +/-  0.133 |    0.040 +/-  0.013 |    7.866 +/-  2.551
TYR 543 |   14.276 +/-  2.911 |   -5.077 +/-  1.063 |  -22.656 +/-  0.857 |   -1.069 +/-  0.495 |    0.031 +/-  0.019 |  -14.496 +/-  2.990
ARG 544 |   18.249 +/-  3.812 |   -3.793 +/-  1.223 | -174.354 +/-  9.976 |  -14.130 +/-  7.518 |    0.712 +/-  0.098 | -173.316 +/-  4.315
GLU 545 |   13.875 +/-  2.554 |   -1.351 +/-  0.899 |  -26.239 +/- 11.882 |  -35.015 +/- 11.514 |    0.779 +/-  0.087 |  -47.951 +/-  2.572
GLU 546 |   14.438 +/-  2.372 |   -2.063 +/-  1.193 |  -17.471 +/-  4.520 |  -43.686 +/-  4.186 |    0.413 +/-  0.060 |  -48.370 +/-  2.489
THR 547 |   12.206 +/-  1.885 |   -4.266 +/-  0.790 |  -23.999 +/-  1.334 |    0.273 +/-  0.907 |    0.056 +/-  0.016 |  -15.730 +/-  1.979
LEU 548 |   12.638 +/-  2.414 |   -1.548 +/-  1.005 |  -22.706 +/-  0.508 |   -0.207 +/-  0.211 |    0.609 +/-  0.092 |  -11.214 +/-  2.520
GLN 549 |   20.044 +/-  2.767 |   -2.899 +/-  0.874 |  -66.981 +/-  5.432 |   -5.621 +/-  4.116 |    0.620 +/-  0.096 |  -54.837 +/-  2.531
ALA 550 |    4.042 +/-  1.407 |   -3.172 +/-  0.447 |    1.031 +/-  0.193 |    0.946 +/-  0.137 |    0.005 +/-  0.008 |    2.853 +/-  1.431
LYS 551 |   14.299 +/-  2.829 |   -4.508 +/-  0.874 |   -6.092 +/-  9.575 |  -14.910 +/-  9.111 |    0.591 +/-  0.067 |  -10.621 +/-  3.225
ASN 552 |   17.746 +/-  2.685 |   -1.969 +/-  0.672 |  -78.508 +/-  2.559 |   -8.231 +/-  1.951 |    0.614 +/-  0.075 |  -70.348 +/-  2.265
LYS 553 |   14.560 +/-  2.919 |   -3.115 +/-  1.061 |    3.757 +/-  5.681 |  -24.312 +/-  5.811 |    0.641 +/-  0.120 |   -8.469 +/-  3.271
GLY 554 |    1.656 +/-  0.615 |   -0.671 +/-  0.181 |    0.882 +/-  0.133 |   -0.622 +/-  0.123 |    0.016 +/-  0.007 |    1.261 +/-  0.616
VAL 555 |   10.137 +/-  2.052 |   -3.812 +/-  0.991 |  -16.483 +/-  0.322 |    1.409 +/-  0.176 |    0.001 +/-  0.004 |   -8.748 +/-  2.263
PHE 556 |   12.036 +/-  2.482 |   -7.352 +/-  0.824 |    1.163 +/-  0.246 |   -1.767 +/-  0.280 |    0.000 +/-  0.001 |    4.082 +/-  2.643
ARG 557 |   18.528 +/-  3.507 |   -3.389 +/-  1.213 | -172.974 +/-  6.543 |  -12.451 +/-  6.145 |    0.981 +/-  0.166 | -169.304 +/-  3.213
GLU 558 |   14.277 +/-  2.478 |   -2.247 +/-  1.150 |   -6.271 +/- 10.757 |  -54.897 +/-  9.756 |    0.530 +/-  0.068 |  -48.608 +/-  2.792
LEU 559 |   12.267 +/-  2.255 |   -3.781 +/-  1.017 |  -22.537 +/-  0.429 |    0.368 +/-  0.198 |    0.168 +/-  0.037 |  -13.515 +/-  2.375
TYR 560 |   13.189 +/-  2.703 |   -3.904 +/-  1.049 |  -17.804 +/-  3.212 |   -5.260 +/-  2.464 |    0.318 +/-  0.069 |  -13.460 +/-  2.738
THR 561 |   10.909 +/-  1.877 |   -3.035 +/-  0.633 |  -20.632 +/-  0.913 |   -4.343 +/-  0.868 |    0.252 +/-  0.039 |  -16.849 +/-  2.008
ALA 562 |    4.115 +/-  1.359 |   -2.609 +/-  0.529 |    1.147 +/-  0.196 |    1.089 +/-  0.145 |    0.010 +/-  0.007 |    3.753 +/-  1.437
TYR 563 |   14.368 +/-  2.646 |   -6.455 +/-  0.987 |  -18.942 +/-  2.335 |   -4.280 +/-  2.092 |    0.135 +/-  0.063 |  -15.173 +/-  2.803
SER 564 |    7.698 +/-  1.408 |   -2.767 +/-  0.567 |   -3.485 +/-  1.394 |   -2.530 +/-  1.039 |    0.041 +/-  0.020 |   -1.043 +/-  1.786
ARG 565 |   18.686 +/-  3.705 |   -3.146 +/-  1.069 | -184.620 +/-  9.655 |   -1.082 +/-  8.124 |    0.801 +/-  0.140 | -169.361 +/-  3.924
GLU 566 |   14.393 +/-  2.456 |   -2.297 +/-  1.394 |  -51.072 +/-  6.480 |  -13.805 +/-  5.645 |    0.075 +/-  0.040 |  -52.706 +/-  2.869
PRO 567 |   14.939 +/-  1.815 |   -0.917 +/-  0.561 |   -3.015 +/-  1.297 |    2.712 +/-  1.177 |    0.639 +/-  0.066 |   14.359 +/-  1.961
ASP 568 |   10.540 +/-  2.017 |   -0.920 +/-  0.703 |  -13.062 +/-  8.439 |  -50.317 +/-  9.283 |    0.639 +/-  0.097 |  -53.119 +/-  2.053
ARG 569 |   18.367 +/-  3.627 |   -3.035 +/-  1.259 | -183.211 +/-  6.525 |   -4.424 +/-  4.986 |    0.727 +/-  0.053 | -171.576 +/-  3.629
PRO 570 |   14.926 +/-  1.840 |   -0.618 +/-  0.471 |   -2.371 +/-  0.884 |    2.132 +/-  0.843 |    0.791 +/-  0.059 |   14.860 +/-  1.909
LYS 571 |   14.419 +/-  2.796 |   -2.286 +/-  0.836 |   -5.779 +/-  5.042 |  -15.184 +/-  5.016 |    0.868 +/-  0.077 |   -7.962 +/-  2.969
LYS 572 |   14.036 +/-  2.671 |   -3.823 +/-  1.206 |  -24.587 +/- 10.674 |    4.635 +/-  9.054 |    0.413 +/-  0.105 |   -9.325 +/-  3.692
TYR 573 |   13.494 +/-  2.780 |   -4.942 +/-  0.879 |  -18.505 +/-  2.249 |   -4.735 +/-  1.788 |    0.226 +/-  0.052 |  -14.462 +/-  2.906
VAL 574 |   10.697 +/-  2.195 |   -4.050 +/-  0.862 |  -16.650 +/-  0.402 |    1.659 +/-  0.177 |    0.020 +/-  0.011 |   -8.323 +/-  2.289
GLN 575 |   19.669 +/-  2.658 |   -5.287 +/-  0.913 |  -73.269 +/-  1.824 |    3.983 +/-  1.098 |    0.088 +/-  0.035 |  -54.815 +/-  2.448
ASP 576 |    9.279 +/-  2.058 |   -3.314 +/-  0.668 |   -0.420 +/-  6.456 |  -60.134 +/-  6.866 |    0.379 +/-  0.067 |  -54.210 +/-  1.926
VAL 577 |   10.195 +/-  2.138 |   -4.172 +/-  0.854 |  -16.597 +/-  0.318 |    1.070 +/-  0.174 |    0.027 +/-  0.020 |   -9.477 +/-  2.225
LEU 578 |   12.663 +/-  2.494 |   -4.801 +/-  0.982 |  -23.243 +/-  0.408 |    1.525 +/-  0.210 |    0.001 +/-  0.005 |  -13.854 +/-  2.590
GLN 579 |   20.091 +/-  2.646 |   -3.737 +/-  0.999 |  -67.059 +/-  4.536 |   -4.481 +/-  3.353 |    0.425 +/-  0.119 |  -54.761 +/-  2.738
GLU 580 |   14.131 +/-  2.427 |   -1.761 +/-  1.019 |   -5.324 +/- 15.050 |  -57.351 +/- 14.012 |    0.549 +/-  0.103 |  -49.756 +/-  2.280
GLN 581 |   20.425 +/-  2.782 |   -3.269 +/-  0.921 |  -65.215 +/-  4.456 |   -7.141 +/-  3.586 |    0.476 +/-  0.096 |  -54.723 +/-  2.736
LEU 582 |   13.960 +/-  2.501 |   -3.684 +/-  1.035 |  -23.011 +/-  0.432 |    1.051 +/-  0.214 |    0.037 +/-  0.029 |  -11.647 +/-  2.566
ALA 583 |    3.910 +/-  1.304 |   -2.360 +/-  0.448 |    0.420 +/-  0.328 |    1.622 +/-  0.275 |    0.063 +/-  0.038 |    3.656 +/-  1.351
GLU 584 |   14.404 +/-  2.443 |   -1.410 +/-  1.050 |    5.786 +/- 12.094 |  -67.546 +/- 11.369 |    0.746 +/-  0.120 |  -48.020 +/-  2.515
SER 585 |    6.893 +/-  1.577 |   -2.228 +/-  0.556 |   -1.225 +/-  2.515 |   -3.903 +/-  2.170 |    0.296 +/-  0.084 |   -0.168 +/-  1.785
VAL 586 |   10.472 +/-  2.212 |   -3.547 +/-  0.941 |  -16.774 +/-  0.290 |    1.500 +/-  0.222 |    0.003 +/-  0.006 |   -8.347 +/-  2.344
TYR 587 |   13.310 +/-  2.515 |   -4.957 +/-  0.989 |  -18.079 +/-  2.152 |   -5.197 +/-  1.523 |    0.266 +/-  0.073 |  -14.657 +/-  2.765
ARG 588 |   18.491 +/-  3.789 |   -3.496 +/-  1.252 | -186.605 +/- 14.469 |    0.161 +/- 11.583 |    0.903 +/-  0.145 | -170.546 +/-  4.265
ALA 589 |    3.621 +/-  1.391 |   -2.786 +/-  0.424 |    0.755 +/-  0.231 |    1.200 +/-  0.188 |    0.033 +/-  0.020 |    2.823 +/-  1.437
LEU 590 |   12.214 +/-  2.420 |   -5.261 +/-  0.983 |  -23.120 +/-  0.392 |    1.503 +/-  0.185 |    0.002 +/-  0.004 |  -14.663 +/-  2.503
LYS 591 |   14.342 +/-  2.818 |   -3.128 +/-  0.960 |  -22.429 +/-  8.734 |   -1.651 +/-  7.732 |    0.692 +/-  0.083 |  -12.174 +/-  3.139
GLU 592 |   13.974 +/-  2.436 |   -2.019 +/-  1.043 |    0.257 +/- 10.774 |  -61.995 +/- 10.494 |    0.611 +/-  0.109 |  -49.172 +/-  2.500
GLN 593 |   20.218 +/-  2.635 |   -3.119 +/-  0.929 |  -64.855 +/-  2.565 |   -6.585 +/-  2.360 |    0.542 +/-  0.092 |  -53.798 +/-  2.433
GLY 594 |    1.611 +/-  0.588 |   -0.662 +/-  0.215 |    1.339 +/-  0.166 |   -1.226 +/-  0.157 |    0.016 +/-  0.008 |    1.078 +/-  0.622
GLY 595 |    1.667 +/-  0.572 |   -1.229 +/-  0.214 |    1.285 +/-  0.132 |   -1.325 +/-  0.120 |    0.000 +/-  0.000 |    0.398 +/-  0.593
HIE 596 |   31.046 +/-  2.244 |   -8.151 +/-  0.643 |   -4.297 +/-  1.694 |   -7.859 +/-  1.000 |    0.204 +/-  0.042 |   10.944 +/-  2.416
ILE 597 |   14.426 +/-  2.331 |   -5.210 +/-  1.045 |   -3.466 +/-  0.174 |    1.376 +/-  0.137 |    0.001 +/-  0.003 |    7.127 +/-  2.462
TYR 598 |   13.301 +/-  2.429 |   -7.229 +/-  1.006 |  -24.969 +/-  0.999 |    2.666 +/-  0.649 |    0.010 +/-  0.010 |  -16.220 +/-  2.565
VAL 599 |    9.700 +/-  1.879 |   -4.682 +/-  0.747 |  -17.398 +/-  0.325 |    1.572 +/-  0.158 |    0.000 +/-  0.001 |  -10.808 +/-  1.936
CYS 600 |    5.886 +/-  1.602 |   -4.302 +/-  0.727 |    3.998 +/-  1.024 |    0.151 +/-  0.575 |    0.003 +/-  0.005 |    5.735 +/-  1.777
GLY 601 |    1.457 +/-  0.570 |   -1.148 +/-  0.147 |    1.765 +/-  0.142 |   -1.941 +/-  0.126 |    0.001 +/-  0.002 |    0.134 +/-  0.577
ASP 602 |   13.153 +/-  1.801 |   -4.986 +/-  0.952 |   -0.342 +/-  5.456 |  -62.751 +/-  4.900 |    0.016 +/-  0.010 |  -54.910 +/-  2.352
VAL 603 |   10.353 +/-  2.017 |   -4.443 +/-  0.920 |  -17.513 +/-  0.290 |    1.814 +/-  0.161 |    0.009 +/-  0.009 |   -9.781 +/-  2.116
THR 604 |   11.748 +/-  1.878 |   -2.824 +/-  0.702 |  -23.473 +/-  1.090 |   -1.164 +/-  0.722 |    0.162 +/-  0.073 |  -15.550 +/-  1.954
MET 605 |   11.717 +/-  2.358 |   -6.940 +/-  0.890 |   -1.756 +/-  0.455 |    1.392 +/-  0.382 |    0.090 +/-  0.025 |    4.502 +/-  2.397
ALA 606 |    3.671 +/-  1.416 |   -3.194 +/-  0.405 |   -0.776 +/-  0.294 |    2.747 +/-  0.243 |    0.004 +/-  0.008 |    2.452 +/-  1.440
ALA 607 |    3.793 +/-  1.301 |   -2.166 +/-  0.320 |   -0.139 +/-  0.359 |    2.066 +/-  0.299 |    0.141 +/-  0.056 |    3.695 +/-  1.334
ASP 608 |    9.541 +/-  1.997 |   -3.233 +/-  0.672 |   10.829 +/-  9.887 |  -72.343 +/-  9.405 |    0.336 +/-  0.071 |  -54.870 +/-  1.997
VAL 609 |   10.259 +/-  2.077 |   -4.442 +/-  0.893 |  -17.393 +/-  0.293 |    1.817 +/-  0.159 |    0.000 +/-  0.000 |   -9.758 +/-  2.184
LEU 610 |   13.986 +/-  2.174 |   -3.429 +/-  1.001 |  -24.139 +/-  0.462 |    1.661 +/-  0.273 |    0.160 +/-  0.086 |  -11.762 +/-  2.263
LYS 611 |   13.996 +/-  2.805 |   -2.597 +/-  0.872 |  -28.870 +/- 11.900 |    7.443 +/- 12.452 |    0.918 +/-  0.128 |   -9.109 +/-  3.557
ALA 612 |    3.831 +/-  1.303 |   -2.916 +/-  0.451 |    0.446 +/-  0.289 |    1.568 +/-  0.224 |    0.026 +/-  0.027 |    2.955 +/-  1.335
ILE 613 |   13.891 +/-  2.595 |   -4.787 +/-  1.008 |   -3.418 +/-  0.204 |    1.471 +/-  0.168 |    0.002 +/-  0.005 |    7.159 +/-  2.613
GLN 614 |   19.507 +/-  2.652 |   -5.444 +/-  0.977 |  -70.578 +/-  2.857 |   -0.696 +/-  1.999 |    0.151 +/-  0.062 |  -57.060 +/-  2.440
ARG 615 |   19.123 +/-  3.726 |   -4.115 +/-  1.358 | -191.755 +/- 11.343 |    5.796 +/-  9.271 |    0.794 +/-  0.150 | -170.157 +/-  4.387
ILE 616 |   13.443 +/-  2.494 |   -5.342 +/-  1.126 |   -2.856 +/-  0.200 |    1.389 +/-  0.181 |    0.005 +/-  0.011 |    6.638 +/-  2.575
MET 617 |   12.172 +/-  2.343 |   -7.463 +/-  0.854 |   -0.421 +/-  0.833 |    1.148 +/-  0.783 |    0.004 +/-  0.011 |    5.440 +/-  2.371
THR 618 |   10.803 +/-  1.952 |   -3.310 +/-  0.928 |  -22.851 +/-  0.997 |   -1.542 +/-  0.660 |    0.174 +/-  0.055 |  -16.727 +/-  2.192
GLN 619 |   19.773 +/-  2.529 |   -2.612 +/-  0.857 |  -64.227 +/-  2.822 |   -7.825 +/-  1.959 |    0.601 +/-  0.098 |  -54.290 +/-  2.331
GLN 620 |   19.590 +/-  2.756 |   -3.984 +/-  1.075 |  -66.471 +/-  3.291 |   -4.746 +/-  2.361 |    0.369 +/-  0.116 |  -55.243 +/-  2.678
GLY 621 |    1.545 +/-  0.565 |   -0.796 +/-  0.219 |    1.222 +/-  0.159 |   -1.001 +/-  0.152 |    0.000 +/-  0.001 |    0.970 +/-  0.582
LYS 622 |   14.665 +/-  2.835 |   -0.249 +/-  0.844 |   -7.322 +/-  5.860 |  -15.098 +/-  6.232 |    1.228 +/-  0.072 |   -6.776 +/-  3.048
LEU 623 |   12.675 +/-  2.494 |   -3.250 +/-  1.028 |  -22.831 +/-  0.458 |    0.942 +/-  0.181 |    0.286 +/-  0.063 |  -12.177 +/-  2.654
SER 624 |    6.968 +/-  1.465 |   -1.715 +/-  0.710 |   -3.070 +/-  2.571 |   -3.692 +/-  2.421 |    0.333 +/-  0.065 |   -1.176 +/-  1.752
GLU 625 |   14.592 +/-  2.417 |   -1.979 +/-  1.045 |    9.741 +/- 19.766 |  -71.937 +/- 18.249 |    0.569 +/-  0.136 |  -49.014 +/-  2.812
GLU 626 |   13.519 +/-  2.401 |   -2.499 +/-  1.162 |   20.635 +/- 10.244 |  -79.866 +/-  9.805 |    0.429 +/-  0.172 |  -47.782 +/-  2.224
ASP 627 |    9.642 +/-  2.092 |   -2.363 +/-  0.821 |    9.331 +/- 12.969 |  -73.129 +/- 11.927 |    0.468 +/-  0.077 |  -56.052 +/-  2.153
ALA 628 |    3.753 +/-  1.329 |   -3.587 +/-  0.431 |    0.361 +/-  0.221 |    1.666 +/-  0.169 |    0.000 +/-  0.000 |    2.193 +/-  1.394
GLY 629 |    1.476 +/-  0.596 |   -1.097 +/-  0.243 |    1.598 +/-  0.199 |   -1.574 +/-  0.171 |    0.003 +/-  0.005 |    0.407 +/-  0.632
VAL 630 |   10.099 +/-  2.149 |   -1.607 +/-  0.888 |  -17.291 +/-  0.342 |    0.838 +/-  0.174 |    0.428 +/-  0.079 |   -7.533 +/-  2.227
PHE 631 |   12.585 +/-  2.405 |   -3.816 +/-  0.963 |    1.028 +/-  0.494 |   -0.891 +/-  0.420 |    0.237 +/-  0.085 |    9.144 +/-  2.578
ILE 632 |   13.618 +/-  2.431 |   -5.012 +/-  1.166 |   -3.382 +/-  0.221 |    1.496 +/-  0.212 |    0.012 +/-  0.019 |    6.732 +/-  2.427
SER 633 |    7.350 +/-  1.569 |   -3.061 +/-  0.589 |   -4.107 +/-  2.577 |   -1.924 +/-  1.414 |    0.066 +/-  0.064 |   -1.676 +/-  2.060
ARG 634 |   19.479 +/-  3.658 |   -3.327 +/-  1.150 | -213.867 +/- 25.888 |   26.235 +/- 21.463 |    0.972 +/-  0.208 | -170.508 +/-  4.570
LEU 635 |   12.467 +/-  2.377 |   -5.262 +/-  1.071 |  -22.468 +/-  0.384 |    1.088 +/-  0.222 |    0.011 +/-  0.013 |  -14.164 +/-  2.497
ARG 636 |   19.513 +/-  3.689 |   -6.986 +/-  1.206 | -227.647 +/-  8.765 |   46.372 +/-  6.949 |    0.083 +/-  0.046 | -168.665 +/-  4.294
ASP 637 |   12.214 +/-  2.031 |   -2.263 +/-  1.044 |   28.592 +/- 11.261 |  -93.068 +/- 10.070 |    0.239 +/-  0.083 |  -54.286 +/-  2.281
ASP 638 |   11.205 +/-  2.385 |   -1.899 +/-  1.013 |   17.688 +/- 10.071 |  -83.098 +/-  9.490 |    0.393 +/-  0.091 |  -55.711 +/-  2.357
ASN 639 |   17.647 +/-  2.362 |   -1.799 +/-  0.863 |  -79.643 +/-  3.844 |   -6.618 +/-  2.931 |    0.551 +/-  0.145 |  -69.863 +/-  2.351
ARG 640 |   19.401 +/-  3.543 |   -6.510 +/-  1.261 | -220.041 +/- 10.484 |   34.205 +/-  7.856 |    0.325 +/-  0.052 | -172.619 +/-  4.064
TYR 641 |   14.283 +/-  2.677 |   -6.720 +/-  0.810 |  -20.141 +/-  0.821 |   -2.711 +/-  0.670 |    0.001 +/-  0.002 |  -15.288 +/-  2.802
HIE 642 |   30.053 +/-  2.277 |   -8.068 +/-  0.875 |   -4.868 +/-  1.341 |   -7.710 +/-  1.102 |    0.081 +/-  0.049 |    9.489 +/-  2.463
GLU 643 |   14.341 +/-  2.365 |   -4.307 +/-  1.197 |   22.910 +/-  8.634 |  -80.975 +/-  7.631 |    0.039 +/-  0.024 |  -47.993 +/-  2.858
ASP 644 |   11.831 +/-  2.168 |   -2.468 +/-  0.854 |   55.341 +/-  5.552 | -112.907 +/-  5.244 |    0.202 +/-  0.039 |  -48.001 +/-  2.484
ILE 645 |   16.814 +/-  2.650 |   -5.428 +/-  1.064 |   -4.595 +/-  0.371 |    2.355 +/-  0.266 |    0.016 +/-  0.015 |    9.163 +/-  2.572
PHE 646 |   12.958 +/-  2.613 |   -7.214 +/-  0.995 |    0.058 +/-  0.391 |   -0.657 +/-  0.312 |    0.037 +/-  0.020 |    5.182 +/-  2.718
GLY 647 |    1.513 +/-  0.576 |   -1.026 +/-  0.197 |    2.064 +/-  0.162 |   -2.079 +/-  0.163 |    0.000 +/-  0.000 |    0.471 +/-  0.607
VAL 648 |    9.934 +/-  2.018 |   -2.626 +/-  0.855 |  -17.329 +/-  0.313 |    1.044 +/-  0.139 |    0.095 +/-  0.024 |   -8.883 +/-  2.057
THR 649 |   12.126 +/-  1.896 |   -4.231 +/-  0.841 |  -25.292 +/-  1.193 |    0.942 +/-  0.729 |    0.049 +/-  0.023 |  -16.407 +/-  1.986
LEU 650 |   12.021 +/-  2.467 |   -3.175 +/-  1.073 |  -23.779 +/-  0.459 |    1.396 +/-  0.188 |    0.197 +/-  0.034 |  -13.339 +/-  2.563
ARG 651 |   19.479 +/-  3.750 |   -2.984 +/-  1.461 | -210.770 +/- 15.748 |   22.884 +/- 11.646 |    0.636 +/-  0.148 | -170.755 +/-  4.782
THR 652 |   12.404 +/-  1.815 |   -2.933 +/-  0.778 |  -24.627 +/-  1.746 |   -2.313 +/-  1.002 |    0.199 +/-  0.059 |  -17.271 +/-  2.309
TYR 653 |   13.599 +/-  2.641 |   -2.211 +/-  1.118 |  -18.804 +/-  1.615 |   -5.412 +/-  1.468 |    0.708 +/-  0.176 |  -12.119 +/-  2.878
GLU 654 |   13.823 +/-  2.441 |   -2.321 +/-  1.087 |   10.543 +/- 14.430 |  -71.977 +/- 13.004 |    0.518 +/-  0.099 |  -49.414 +/-  2.408
VAL 655 |   10.311 +/-  2.095 |   -3.487 +/-  0.901 |  -17.429 +/-  0.397 |    1.329 +/-  0.161 |    0.028 +/-  0.022 |   -9.248 +/-  2.222
THR 656 |   10.910 +/-  1.989 |   -2.745 +/-  0.919 |  -23.845 +/-  0.992 |   -0.598 +/-  0.684 |    0.115 +/-  0.051 |  -16.163 +/-  2.112
ASN 657 |   17.068 +/-  2.297 |   -3.268 +/-  0.833 |  -81.023 +/-  3.822 |   -4.726 +/-  2.699 |    0.304 +/-  0.100 |  -71.644 +/-  2.255
ARG 658 |   18.162 +/-  3.596 |   -3.722 +/-  1.085 | -202.223 +/- 10.488 |   19.687 +/-  8.886 |    0.770 +/-  0.147 | -167.325 +/-  3.770
LEU 659 |   13.179 +/-  2.634 |    0.767 +/-  1.069 |  -23.119 +/-  0.542 |    0.983 +/-  0.339 |    0.879 +/-  0.115 |   -7.310 +/-  2.579
ARG 660 |   18.515 +/-  3.566 |   -2.973 +/-  1.500 | -218.082 +/- 15.316 |   32.728 +/- 12.365 |    0.748 +/-  0.242 | -169.064 +/-  4.925
SER 661 |    7.145 +/-  1.628 |   -0.774 +/-  0.498 |   -1.010 +/-  2.280 |   -5.318 +/-  2.204 |    0.503 +/-  0.123 |    0.546 +/-  1.674
GLU 662 |   13.689 +/-  2.285 |   -0.391 +/-  0.861 |   35.652 +/-  8.642 |  -98.300 +/-  8.495 |    0.927 +/-  0.139 |  -48.422 +/-  2.105
SER 663 |    7.128 +/-  1.650 |   -0.589 +/-  0.539 |   -2.116 +/-  2.351 |   -4.602 +/-  2.226 |    0.495 +/-  0.134 |    0.316 +/-  1.687
ILE 664 |   15.847 +/-  2.519 |    1.514 +/-  1.135 |    7.419 +/-  1.962 |  -20.899 +/-  1.855 |    1.027 +/-  0.135 |    4.908 +/-  2.513
FMN 665 |   68.342 +/-  5.610 |  -13.521 +/-  2.945 | -279.417 +/-  7.550 |  -70.518 +/-  5.958 |    0.299 +/-  0.059 | -294.815 +/-  6.842
FAD 666 |  152.149 +/-  7.003 |  -23.166 +/-  3.545 | -415.467 +/- 12.258 | -185.279 +/- 10.738 |    1.082 +/-  0.084 | -470.682 +/-  7.436
NAP 667 |  184.128 +/- 14.041 |  -11.183 +/-  3.613 | -595.548 +/- 23.448 | -131.095 +/- 14.419 |    1.983 +/-  0.176 | -551.716 +/-  8.588

Backbone Energy Decomposition:
Residue |       Internal      |    van der Waals    |    Electrostatic    |   Polar Solvation   |   Non-Polar Solv.   |       TOTAL
-------------------------------------------------------------------------------------------------------------------------------------------
ALA   1 |    4.289 +/-  1.317 |   -0.129 +/-  0.861 |  -53.473 +/- 10.173 |  -16.218 +/- 12.079 |    0.483 +/-  0.181 |  -65.049 +/-  3.156
LYS   2 |    4.008 +/-  1.170 |   -0.060 +/-  0.599 |    8.964 +/-  1.914 |   -5.808 +/-  2.581 |    0.197 +/-  0.050 |    7.301 +/-  1.944
ARG   3 |    4.277 +/-  1.293 |   -0.744 +/-  0.655 |  -10.536 +/-  2.210 |   -0.445 +/-  1.932 |    0.087 +/-  0.048 |   -7.360 +/-  1.623
VAL   4 |    4.280 +/-  1.139 |   -0.539 +/-  0.826 |   -9.795 +/-  1.448 |   -0.959 +/-  1.070 |    0.052 +/-  0.016 |   -6.962 +/-  1.446
LYS   5 |    3.693 +/-  1.136 |   -1.374 +/-  0.663 |  -13.287 +/-  2.071 |    5.837 +/-  2.222 |    0.030 +/-  0.016 |   -5.101 +/-  1.719
ALA   6 |    3.662 +/-  1.131 |   -2.027 +/-  0.759 |  -12.853 +/-  1.466 |    1.064 +/-  0.726 |    0.002 +/-  0.003 |  -10.152 +/-  1.509
THR   7 |    4.441 +/-  1.064 |   -1.645 +/-  0.801 |   -9.720 +/-  1.508 |   -1.966 +/-  0.873 |    0.001 +/-  0.002 |   -8.890 +/-  1.591
ILE   8 |    4.014 +/-  1.124 |   -1.101 +/-  0.891 |   -8.432 +/-  1.184 |    0.701 +/-  0.712 |    0.000 +/-  0.000 |   -4.818 +/-  1.453
LEU   9 |    3.788 +/-  1.114 |   -1.575 +/-  0.841 |  -10.027 +/-  1.080 |   -0.411 +/-  0.589 |    0.000 +/-  0.000 |   -8.226 +/-  1.425
TYR  10 |    4.223 +/-  1.211 |   -1.857 +/-  0.784 |   -7.851 +/-  1.060 |   -2.358 +/-  0.842 |    0.000 +/-  0.001 |   -7.843 +/-  1.347
ALA  11 |    3.717 +/-  1.129 |   -2.870 +/-  0.673 |   -2.841 +/-  1.555 |   -1.622 +/-  0.716 |    0.002 +/-  0.004 |   -3.614 +/-  1.586
THR  12 |    4.586 +/-  1.087 |   -1.534 +/-  0.614 |   -8.379 +/-  1.383 |   -5.920 +/-  1.055 |    0.033 +/-  0.019 |  -11.214 +/-  1.543
GLU  13 |    4.152 +/-  1.077 |   -0.225 +/-  0.792 |    6.765 +/-  1.254 |  -17.474 +/-  1.031 |    0.124 +/-  0.041 |   -6.657 +/-  1.450
THR  14 |    5.285 +/-  1.250 |    0.068 +/-  0.692 |  -11.340 +/-  1.669 |   -2.305 +/-  1.283 |    0.081 +/-  0.045 |   -8.211 +/-  1.657
GLY  15 |    4.673 +/-  1.318 |   -1.908 +/-  0.670 |   -9.859 +/-  1.104 |    2.919 +/-  0.632 |    0.144 +/-  0.047 |   -4.031 +/-  1.509
LYS  16 |    3.871 +/-  1.100 |   -1.406 +/-  0.827 |  -27.192 +/-  1.965 |   14.411 +/-  1.465 |    0.025 +/-  0.013 |  -10.291 +/-  1.646
SER  17 |    4.434 +/-  1.127 |   -2.168 +/-  0.882 |  -17.454 +/-  1.138 |   -0.436 +/-  0.640 |    0.000 +/-  0.000 |  -15.624 +/-  1.354
GLN  18 |    3.825 +/-  1.048 |   -2.254 +/-  0.804 |   -9.933 +/-  1.091 |    0.873 +/-  0.779 |    0.000 +/-  0.000 |   -7.489 +/-  1.392
ALA  19 |    3.551 +/-  1.097 |   -1.647 +/-  0.730 |  -10.696 +/-  1.964 |    0.327 +/-  0.899 |    0.038 +/-  0.019 |   -8.427 +/-  1.782
TYR  20 |    3.792 +/-  1.095 |   -1.345 +/-  0.910 |  -12.897 +/-  1.163 |    0.946 +/-  0.554 |    0.003 +/-  0.005 |   -9.502 +/-  1.414
ALA  21 |    3.673 +/-  1.143 |   -2.556 +/-  0.713 |   -2.326 +/-  1.168 |   -0.169 +/-  0.582 |    0.000 +/-  0.000 |   -1.377 +/-  1.318
LYS  22 |    3.749 +/-  1.143 |   -2.250 +/-  0.588 |  -14.778 +/-  1.814 |    7.240 +/-  1.537 |    0.013 +/-  0.008 |   -6.026 +/-  1.544
THR  23 |    4.670 +/-  1.205 |   -1.618 +/-  0.746 |  -15.506 +/-  1.325 |   -0.528 +/-  0.773 |    0.001 +/-  0.004 |  -12.982 +/-  1.512
LEU  24 |    4.074 +/-  1.085 |   -1.398 +/-  0.884 |  -10.157 +/-  1.004 |    0.169 +/-  0.576 |    0.000 +/-  0.000 |   -7.312 +/-  1.393
CYS  25 |    4.050 +/-  1.201 |   -1.970 +/-  0.746 |  -12.018 +/-  1.329 |    0.523 +/-  0.910 |    0.003 +/-  0.008 |   -9.411 +/-  1.452
GLU  26 |    4.115 +/-  1.171 |   -2.261 +/-  0.659 |   -0.897 +/-  1.606 |   -8.240 +/-  1.678 |    0.009 +/-  0.009 |   -7.274 +/-  1.468
ILE  27 |    3.997 +/-  1.184 |   -1.640 +/-  0.734 |   -7.581 +/-  1.234 |   -0.688 +/-  1.042 |    0.000 +/-  0.002 |   -5.912 +/-  1.394
PHE  28 |    4.735 +/-  1.216 |   -1.301 +/-  0.819 |   -7.592 +/-  1.224 |    1.008 +/-  0.596 |    0.000 +/-  0.000 |   -3.150 +/-  1.487
LYS  29 |    4.314 +/-  1.157 |   -0.639 +/-  0.900 |  -20.130 +/-  2.215 |   10.017 +/-  1.515 |    0.028 +/-  0.026 |   -6.410 +/-  1.634
HIE  30 |    4.207 +/-  1.179 |   -0.558 +/-  0.716 |  -16.890 +/-  1.364 |   -0.017 +/-  1.146 |    0.173 +/-  0.054 |  -13.085 +/-  1.407
ALA  31 |    4.279 +/-  1.163 |   -1.652 +/-  0.610 |   -6.865 +/-  1.779 |   -0.050 +/-  1.467 |    0.055 +/-  0.033 |   -4.233 +/-  1.355
PHE  32 |    3.668 +/-  1.094 |   -1.507 +/-  0.842 |  -10.314 +/-  1.481 |    1.529 +/-  1.110 |    0.001 +/-  0.002 |   -6.623 +/-  1.414
ASP  33 |    4.917 +/-  1.196 |   -1.667 +/-  0.755 |   -3.032 +/-  1.964 |   -8.678 +/-  1.417 |    0.044 +/-  0.029 |   -8.416 +/-  1.907
ALA  34 |    4.107 +/-  1.122 |   -1.103 +/-  0.635 |    1.193 +/-  1.902 |   -0.493 +/-  1.710 |    0.120 +/-  0.059 |    3.824 +/-  1.453
LYS  35 |    3.749 +/-  1.107 |   -1.451 +/-  0.790 |  -13.021 +/-  2.518 |    5.196 +/-  1.778 |    0.026 +/-  0.012 |   -5.501 +/-  1.607
ALA  36 |    3.543 +/-  1.070 |   -1.139 +/-  0.616 |   -8.263 +/-  1.468 |   -0.723 +/-  1.559 |    0.152 +/-  0.034 |   -6.430 +/-  1.314
MET  37 |    3.885 +/-  1.055 |   -1.531 +/-  0.756 |   -7.336 +/-  1.366 |   -2.594 +/-  0.784 |    0.024 +/-  0.012 |   -7.552 +/-  1.349
SER  38 |    3.737 +/-  1.047 |   -2.026 +/-  0.694 |   -5.272 +/-  1.665 |   -4.909 +/-  1.167 |    0.020 +/-  0.016 |   -8.450 +/-  1.464
MET  39 |    4.132 +/-  1.101 |   -1.883 +/-  0.711 |   -4.924 +/-  1.495 |   -6.805 +/-  1.394 |    0.011 +/-  0.011 |   -9.470 +/-  1.262
GLU  40 |    4.091 +/-  1.218 |   -0.770 +/-  0.727 |   10.316 +/-  4.140 |  -23.889 +/-  3.421 |    0.090 +/-  0.051 |  -10.162 +/-  1.593
GLU  41 |    4.063 +/-  1.105 |   -0.397 +/-  0.673 |   10.930 +/-  3.223 |  -22.033 +/-  3.073 |    0.185 +/-  0.045 |   -7.251 +/-  1.371
TYR  42 |    4.070 +/-  1.108 |   -0.816 +/-  0.698 |   -0.031 +/-  3.090 |   -9.701 +/-  2.567 |    0.069 +/-  0.039 |   -6.409 +/-  1.490
ASP  43 |    4.905 +/-  1.144 |   -1.373 +/-  0.704 |   12.697 +/-  2.848 |  -19.464 +/-  1.657 |    0.038 +/-  0.022 |   -3.197 +/-  1.719
ILE  44 |    4.944 +/-  1.266 |   -0.408 +/-  0.852 |   -3.576 +/-  1.384 |   -5.046 +/-  0.961 |    0.029 +/-  0.016 |   -4.056 +/-  1.469
VAL  45 |    4.674 +/-  1.214 |    0.062 +/-  0.797 |   -6.695 +/-  1.799 |   -5.720 +/-  1.581 |    0.071 +/-  0.037 |   -7.609 +/-  1.411
HIE  46 |    4.109 +/-  1.176 |   -1.155 +/-  0.737 |  -12.695 +/-  1.328 |    1.208 +/-  0.905 |    0.020 +/-  0.020 |   -8.513 +/-  1.501
LEU  47 |    4.483 +/-  1.155 |   -1.568 +/-  0.810 |   -7.891 +/-  1.599 |   -3.371 +/-  1.227 |    0.003 +/-  0.007 |   -8.345 +/-  1.302
GLU  48 |    4.318 +/-  1.116 |   -0.829 +/-  0.756 |   11.675 +/-  1.479 |  -23.410 +/-  1.279 |    0.105 +/-  0.052 |   -8.141 +/-  1.363
HIE  49 |    4.320 +/-  1.196 |    0.211 +/-  0.692 |  -17.989 +/-  1.445 |    3.468 +/-  1.076 |    0.244 +/-  0.031 |   -9.747 +/-  1.415
GLU  50 |    4.328 +/-  1.167 |   -0.611 +/-  0.666 |   12.941 +/-  1.900 |  -22.559 +/-  1.565 |    0.081 +/-  0.028 |   -5.820 +/-  1.362
ALA  51 |    3.907 +/-  1.123 |   -1.410 +/-  0.627 |    1.328 +/-  1.633 |   -4.607 +/-  1.327 |    0.103 +/-  0.031 |   -0.679 +/-  1.676
LEU  52 |    4.200 +/-  1.087 |   -1.929 +/-  0.618 |   -4.333 +/-  1.647 |   -0.707 +/-  1.148 |    0.000 +/-  0.001 |   -2.769 +/-  1.477
VAL  53 |    4.206 +/-  1.076 |   -1.046 +/-  0.921 |   -9.514 +/-  1.622 |   -0.640 +/-  0.969 |    0.000 +/-  0.001 |   -6.993 +/-  1.490
LEU  54 |    3.710 +/-  1.019 |   -1.062 +/-  0.964 |   -6.168 +/-  1.339 |   -2.064 +/-  0.830 |    0.000 +/-  0.000 |   -5.585 +/-  1.458
VAL  55 |    4.063 +/-  0.961 |   -1.467 +/-  0.821 |  -11.774 +/-  1.135 |   -0.180 +/-  0.677 |    0.000 +/-  0.000 |   -9.357 +/-  1.280
VAL  56 |    4.303 +/-  1.106 |   -0.924 +/-  0.862 |  -12.209 +/-  0.990 |   -0.032 +/-  0.572 |    0.000 +/-  0.000 |   -8.863 +/-  1.542
THR  57 |    4.463 +/-  1.135 |   -1.392 +/-  0.892 |  -14.801 +/-  1.278 |   -0.667 +/-  0.635 |    0.000 +/-  0.001 |  -12.397 +/-  1.715
SER  58 |    4.458 +/-  1.200 |   -1.939 +/-  0.861 |   -7.004 +/-  1.813 |   -3.201 +/-  0.880 |    0.000 +/-  0.000 |   -7.687 +/-  1.610
THR  59 |    4.616 +/-  1.113 |   -1.841 +/-  0.744 |  -14.071 +/-  1.299 |    2.586 +/-  0.532 |    0.001 +/-  0.002 |   -8.709 +/-  1.583
PHE  60 |    4.084 +/-  1.107 |   -1.635 +/-  0.906 |   -7.229 +/-  1.599 |   -2.604 +/-  0.829 |    0.001 +/-  0.006 |   -7.383 +/-  1.468
GLY  61 |    3.940 +/-  1.286 |   -2.290 +/-  0.760 |  -12.019 +/-  1.514 |    4.134 +/-  0.986 |    0.092 +/-  0.029 |   -6.144 +/-  1.722
ASN  62 |    3.997 +/-  1.142 |   -1.119 +/-  0.835 |   -7.594 +/-  2.445 |    0.485 +/-  1.190 |    0.018 +/-  0.016 |   -4.212 +/-  1.711
GLY  63 |    4.230 +/-  1.254 |   -2.704 +/-  0.818 |  -19.636 +/-  1.676 |    4.178 +/-  0.726 |    0.000 +/-  0.001 |  -13.932 +/-  1.763
ASP  64 |    6.213 +/-  1.355 |   -1.142 +/-  0.812 |   15.105 +/-  1.970 |  -17.364 +/-  1.205 |    0.002 +/-  0.004 |    2.813 +/-  1.654
PRO  65 |    7.631 +/-  1.190 |   -1.479 +/-  0.652 |   24.639 +/-  1.967 |  -24.976 +/-  1.723 |    0.027 +/-  0.016 |    5.842 +/-  1.362
PRO  66 |    6.043 +/-  1.112 |   -1.141 +/-  0.842 |    6.793 +/-  1.719 |  -20.045 +/-  1.226 |    0.000 +/-  0.001 |   -8.351 +/-  1.488
GLU  67 |    4.104 +/-  1.102 |   -1.416 +/-  0.721 |   11.447 +/-  2.297 |  -22.222 +/-  2.138 |    0.024 +/-  0.018 |   -8.063 +/-  1.352
ASN  68 |    4.293 +/-  1.118 |   -1.630 +/-  0.620 |   -3.052 +/-  1.356 |   -2.584 +/-  1.148 |    0.002 +/-  0.004 |   -2.971 +/-  1.367
GLY  69 |    4.280 +/-  1.268 |   -2.304 +/-  0.820 |  -17.688 +/-  1.175 |    4.394 +/-  0.758 |    0.000 +/-  0.000 |  -11.317 +/-  1.351
GLU  70 |    4.287 +/-  1.137 |   -1.012 +/-  0.830 |    9.583 +/-  1.708 |  -16.279 +/-  1.205 |    0.006 +/-  0.009 |   -3.416 +/-  1.426
LYS  71 |    3.713 +/-  1.111 |   -0.946 +/-  0.674 |  -31.005 +/-  2.089 |   22.243 +/-  1.895 |    0.042 +/-  0.021 |   -5.952 +/-  1.471
PHE  72 |    3.848 +/-  1.185 |   -1.957 +/-  0.640 |  -10.173 +/-  0.987 |   -3.040 +/-  0.618 |    0.018 +/-  0.012 |  -11.305 +/-  1.331
GLY  73 |    3.644 +/-  1.169 |   -2.550 +/-  0.660 |  -14.827 +/-  1.049 |    1.662 +/-  0.678 |    0.028 +/-  0.013 |  -12.043 +/-  1.366
CYS  74 |    3.891 +/-  1.151 |   -0.934 +/-  0.754 |   -8.734 +/-  1.207 |   -2.193 +/-  0.686 |    0.048 +/-  0.020 |   -7.922 +/-  1.364
ALA  75 |    3.611 +/-  1.104 |   -1.589 +/-  0.707 |   -0.266 +/-  1.094 |   -5.476 +/-  0.588 |    0.050 +/-  0.021 |   -3.671 +/-  1.324
LEU  76 |    3.749 +/-  1.102 |   -2.393 +/-  0.637 |   -4.690 +/-  0.989 |   -3.254 +/-  0.511 |    0.000 +/-  0.000 |   -6.588 +/-  1.328
MET  77 |    4.096 +/-  1.037 |   -2.033 +/-  0.565 |   -9.322 +/-  1.017 |   -4.527 +/-  0.758 |    0.030 +/-  0.015 |  -11.756 +/-  1.269
GLU  78 |    3.946 +/-  1.136 |   -0.991 +/-  0.705 |   11.556 +/-  1.611 |  -22.663 +/-  1.318 |    0.050 +/-  0.020 |   -8.102 +/-  1.302
MET  79 |    4.145 +/-  1.148 |   -1.196 +/-  0.582 |    2.036 +/-  0.988 |   -4.587 +/-  0.745 |    0.120 +/-  0.029 |    0.519 +/-  1.293
ARG  80 |    4.258 +/-  1.304 |   -0.995 +/-  0.823 |  -37.165 +/-  1.644 |   29.371 +/-  1.085 |    0.017 +/-  0.016 |   -4.514 +/-  1.668
HIE  81 |    5.375 +/-  1.207 |   -0.669 +/-  0.724 |   -6.861 +/-  1.414 |   -1.155 +/-  1.162 |    0.026 +/-  0.020 |   -3.283 +/-  1.451
PRO  82 |    6.026 +/-  1.165 |   -1.634 +/-  0.572 |   13.866 +/-  1.741 |  -23.116 +/-  1.504 |    0.061 +/-  0.020 |   -4.797 +/-  1.373
ASN  83 |    4.699 +/-  1.152 |   -0.564 +/-  0.553 |   -2.318 +/-  1.822 |   -6.594 +/-  1.446 |    0.170 +/-  0.035 |   -4.607 +/-  1.398
SER  84 |    5.102 +/-  1.250 |    0.401 +/-  0.639 |   -2.649 +/-  1.643 |   -7.770 +/-  1.214 |    0.353 +/-  0.043 |   -4.562 +/-  1.346
VAL  85 |    4.836 +/-  1.199 |    0.655 +/-  0.668 |   -5.447 +/-  1.471 |   -4.743 +/-  0.795 |    0.243 +/-  0.041 |   -4.456 +/-  1.568
GLN  86 |    4.124 +/-  1.184 |   -0.207 +/-  0.597 |   -3.670 +/-  1.470 |   -6.913 +/-  1.310 |    0.174 +/-  0.044 |   -6.491 +/-  1.371
GLU  87 |    3.991 +/-  1.086 |   -0.389 +/-  0.891 |    0.465 +/-  1.765 |  -16.594 +/-  1.104 |    0.041 +/-  0.025 |  -12.485 +/-  1.512
GLU  88 |    4.123 +/-  1.131 |   -1.076 +/-  0.675 |   13.670 +/-  1.968 |  -15.908 +/-  1.513 |    0.064 +/-  0.033 |    0.873 +/-  1.509
ARG  89 |    3.821 +/-  1.105 |   -1.116 +/-  0.588 |  -18.200 +/-  1.638 |   16.308 +/-  1.346 |    0.129 +/-  0.042 |    0.942 +/-  1.565
LYS  90 |    3.744 +/-  1.045 |   -0.728 +/-  0.727 |  -29.916 +/-  1.802 |   16.447 +/-  1.766 |    0.052 +/-  0.018 |  -10.402 +/-  1.429
SER  91 |    4.236 +/-  1.106 |   -1.072 +/-  0.739 |  -13.120 +/-  1.256 |   -1.401 +/-  0.670 |    0.075 +/-  0.022 |  -11.282 +/-  1.418
TYR  92 |    3.690 +/-  1.080 |   -1.830 +/-  0.736 |   -0.225 +/-  1.054 |   -2.414 +/-  0.864 |    0.030 +/-  0.010 |   -0.749 +/-  1.476
LYS  93 |    3.835 +/-  1.047 |   -1.518 +/-  0.725 |  -24.294 +/-  1.665 |   18.062 +/-  1.324 |    0.007 +/-  0.007 |   -3.907 +/-  1.615
VAL  94 |    4.502 +/-  1.166 |   -0.945 +/-  0.874 |   -9.053 +/-  2.287 |   -1.281 +/-  1.291 |    0.006 +/-  0.017 |   -6.771 +/-  1.734
ARG  95 |    4.156 +/-  1.200 |   -1.495 +/-  0.827 |  -30.026 +/-  2.238 |   19.332 +/-  1.763 |    0.028 +/-  0.047 |   -8.004 +/-  1.771
PHE  96 |    4.383 +/-  1.305 |   -0.542 +/-  0.976 |  -11.877 +/-  1.251 |   -1.804 +/-  0.924 |    0.071 +/-  0.049 |   -9.769 +/-  1.453
ASN  97 |    4.495 +/-  1.231 |   -0.973 +/-  0.819 |   -7.715 +/-  2.170 |   -0.201 +/-  1.245 |    0.017 +/-  0.021 |   -4.377 +/-  1.879
SER  98 |    4.740 +/-  1.184 |   -1.041 +/-  0.761 |   -2.708 +/-  2.699 |   -5.447 +/-  1.849 |    0.054 +/-  0.032 |   -4.402 +/-  1.683
VAL  99 |    4.387 +/-  1.164 |    0.044 +/-  0.801 |   -6.298 +/-  1.613 |   -4.497 +/-  1.644 |    0.114 +/-  0.065 |   -6.249 +/-  1.727
SER 100 |    4.100 +/-  1.162 |   -0.743 +/-  0.662 |   -5.805 +/-  2.653 |   -5.873 +/-  1.784 |    0.136 +/-  0.073 |   -8.185 +/-  1.616
SER 101 |    4.651 +/-  1.171 |    0.208 +/-  0.663 |   -4.988 +/-  2.233 |   -6.747 +/-  1.817 |    0.252 +/-  0.052 |   -6.624 +/-  1.697
TYR 102 |    4.090 +/-  1.250 |   -0.453 +/-  0.788 |   -3.474 +/-  2.247 |   -5.399 +/-  2.163 |    0.107 +/-  0.061 |   -5.129 +/-  1.518
SER 103 |    4.400 +/-  1.198 |   -0.472 +/-  0.777 |   -7.688 +/-  2.294 |   -4.049 +/-  1.946 |    0.099 +/-  0.032 |   -7.711 +/-  1.523
ASP 104 |    4.839 +/-  1.249 |   -0.619 +/-  0.921 |    2.676 +/-  3.210 |  -12.494 +/-  2.477 |    0.094 +/-  0.084 |   -5.503 +/-  1.953
SER 105 |    4.479 +/-  1.250 |   -0.517 +/-  0.714 |    1.410 +/-  2.303 |   -6.017 +/-  1.932 |    0.197 +/-  0.067 |   -0.448 +/-  1.774
ARG 106 |    4.146 +/-  1.196 |   -0.719 +/-  0.896 |  -12.317 +/-  2.409 |    8.862 +/-  2.345 |    0.100 +/-  0.060 |    0.073 +/-  2.021
LYS 107 |    4.190 +/-  1.277 |   -1.019 +/-  0.869 |  -24.857 +/-  2.779 |   10.293 +/-  1.756 |    0.019 +/-  0.023 |  -11.374 +/-  2.129
SER 108 |    4.977 +/-  1.350 |   -0.775 +/-  0.919 |  -11.784 +/-  2.834 |   -3.832 +/-  1.516 |    0.039 +/-  0.030 |  -11.375 +/-  1.779
SER 109 |    5.040 +/-  1.222 |    0.079 +/-  0.866 |  -10.044 +/-  1.863 |   -4.439 +/-  1.569 |    0.068 +/-  0.062 |   -9.295 +/-  2.107
GLY 110 |    4.015 +/-  1.194 |   -1.562 +/-  0.742 |  -11.298 +/-  1.906 |    0.913 +/-  1.322 |    0.275 +/-  0.054 |   -7.657 +/-  1.660
ASP 111 |    5.117 +/-  1.184 |   -1.344 +/-  0.834 |    2.648 +/-  1.360 |  -14.614 +/-  1.286 |    0.019 +/-  0.012 |   -8.175 +/-  1.313
GLY 112 |    5.135 +/-  1.262 |   -1.347 +/-  0.671 |   -0.679 +/-  1.714 |   -1.619 +/-  1.592 |    0.156 +/-  0.042 |    1.645 +/-  1.472
PRO 113 |    5.965 +/-  1.169 |   -0.995 +/-  0.833 |    2.539 +/-  1.746 |  -16.863 +/-  1.011 |    0.086 +/-  0.012 |   -9.269 +/-  1.591
ASP 114 |    4.762 +/-  1.156 |   -0.632 +/-  0.594 |   11.007 +/-  1.661 |  -19.913 +/-  1.421 |    0.154 +/-  0.029 |   -4.623 +/-  1.440
LEU 115 |    4.386 +/-  1.196 |   -0.430 +/-  0.886 |    0.827 +/-  1.336 |   -3.459 +/-  0.620 |    0.045 +/-  0.024 |    1.370 +/-  1.539
ARG 116 |    3.893 +/-  1.174 |   -0.501 +/-  0.624 |  -34.809 +/-  1.429 |   22.035 +/-  1.145 |    0.175 +/-  0.044 |   -9.207 +/-  1.514
ASP 117 |    5.256 +/-  1.147 |   -0.090 +/-  0.769 |    4.350 +/-  2.295 |  -21.491 +/-  2.159 |    0.089 +/-  0.030 |  -11.886 +/-  1.493
ASN 118 |    4.256 +/-  1.252 |    0.223 +/-  0.789 |   -0.271 +/-  3.255 |   -8.668 +/-  2.306 |    0.186 +/-  0.044 |   -4.274 +/-  1.567
PHE 119 |    3.910 +/-  1.121 |   -0.034 +/-  0.596 |   -5.832 +/-  1.694 |   -5.609 +/-  1.337 |    0.227 +/-  0.038 |   -7.338 +/-  1.422
GLU 120 |    4.187 +/-  1.232 |   -0.143 +/-  0.860 |   12.195 +/-  2.169 |  -20.982 +/-  1.731 |    0.091 +/-  0.034 |   -4.653 +/-  1.485
SER 121 |    4.838 +/-  1.255 |   -0.131 +/-  0.728 |   -3.021 +/-  2.623 |   -9.011 +/-  2.053 |    0.258 +/-  0.104 |   -7.067 +/-  1.507
THR 122 |    4.987 +/-  1.344 |   -0.531 +/-  0.892 |   -7.371 +/-  1.698 |   -4.544 +/-  1.304 |    0.045 +/-  0.037 |   -7.414 +/-  2.124
GLY 123 |    5.397 +/-  1.340 |   -1.207 +/-  0.819 |   -0.575 +/-  1.229 |    0.043 +/-  1.035 |    0.061 +/-  0.038 |    3.719 +/-  1.494
PRO 124 |    6.058 +/-  1.124 |   -1.552 +/-  0.498 |   18.568 +/-  1.390 |  -26.716 +/-  1.244 |    0.140 +/-  0.050 |   -3.501 +/-  1.260
LEU 125 |    4.521 +/-  1.241 |   -0.708 +/-  0.852 |   -6.494 +/-  1.538 |   -3.238 +/-  0.939 |    0.009 +/-  0.018 |   -5.910 +/-  1.440
ALA 126 |    4.622 +/-  1.217 |   -0.450 +/-  0.781 |   -4.932 +/-  1.513 |   -4.899 +/-  1.167 |    0.123 +/-  0.018 |   -5.536 +/-  1.526
ASN 127 |    4.864 +/-  1.216 |   -0.923 +/-  0.863 |  -11.976 +/-  2.803 |    4.210 +/-  1.578 |    0.029 +/-  0.022 |   -3.795 +/-  1.755
VAL 128 |    4.321 +/-  1.120 |   -0.917 +/-  0.851 |   -3.297 +/-  1.237 |   -1.857 +/-  0.670 |    0.020 +/-  0.017 |   -1.729 +/-  1.460
ARG 129 |    3.495 +/-  1.084 |   -1.396 +/-  0.837 |  -27.876 +/-  1.852 |   19.050 +/-  1.148 |    0.001 +/-  0.003 |   -6.727 +/-  1.596
PHE 130 |    4.579 +/-  1.300 |   -1.495 +/-  0.898 |  -15.323 +/-  1.339 |    0.601 +/-  0.613 |    0.000 +/-  0.000 |  -11.638 +/-  1.433
SER 131 |    4.442 +/-  1.122 |   -2.456 +/-  0.622 |   -6.422 +/-  0.858 |   -2.434 +/-  0.582 |    0.000 +/-  0.000 |   -6.870 +/-  1.432
VAL 132 |    4.543 +/-  1.177 |   -1.470 +/-  0.713 |  -11.118 +/-  0.847 |    0.067 +/-  0.710 |    0.000 +/-  0.000 |   -7.978 +/-  1.436
PHE 133 |    3.842 +/-  1.024 |   -2.378 +/-  0.747 |   -8.796 +/-  1.084 |   -1.277 +/-  0.547 |    0.000 +/-  0.000 |   -8.609 +/-  1.418
GLY 134 |    3.828 +/-  1.132 |   -3.188 +/-  0.757 |  -12.119 +/-  1.334 |    2.445 +/-  0.549 |    0.000 +/-  0.001 |   -9.034 +/-  1.515
LEU 135 |    3.928 +/-  1.110 |   -2.114 +/-  0.848 |   -5.921 +/-  1.389 |   -2.171 +/-  0.628 |    0.000 +/-  0.000 |   -6.277 +/-  1.592
GLY 136 |    3.739 +/-  1.141 |   -3.244 +/-  0.733 |  -13.661 +/-  1.129 |    2.418 +/-  0.481 |    0.000 +/-  0.000 |  -10.749 +/-  1.473
SER 137 |    3.850 +/-  1.057 |   -2.477 +/-  0.710 |   -1.321 +/-  1.082 |   -2.192 +/-  0.549 |    0.000 +/-  0.000 |   -2.140 +/-  1.401
ARG 138 |    4.233 +/-  1.265 |   -1.143 +/-  0.694 |  -26.264 +/-  2.273 |   14.955 +/-  1.693 |    0.102 +/-  0.044 |   -8.117 +/-  1.635
ALA 139 |    3.865 +/-  1.196 |   -1.081 +/-  0.586 |   -7.746 +/-  0.823 |   -4.316 +/-  0.752 |    0.134 +/-  0.039 |   -9.144 +/-  1.309
TYR 140 |    4.901 +/-  1.172 |   -0.571 +/-  0.721 |    6.334 +/-  0.966 |   -2.819 +/-  0.821 |    0.022 +/-  0.016 |    7.866 +/-  1.460
PRO 141 |    6.141 +/-  1.111 |   -1.084 +/-  0.452 |    6.673 +/-  1.616 |  -16.194 +/-  1.750 |    0.243 +/-  0.049 |   -4.220 +/-  1.190
HIE 142 |    3.920 +/-  1.139 |   -1.610 +/-  0.715 |  -11.938 +/-  1.176 |   -0.252 +/-  0.568 |    0.033 +/-  0.023 |   -9.848 +/-  1.443
PHE 143 |    3.842 +/-  1.046 |   -1.622 +/-  0.658 |   -6.139 +/-  1.278 |   -2.113 +/-  1.107 |    0.051 +/-  0.029 |   -5.981 +/-  1.425
CYS 144 |    4.959 +/-  1.292 |   -2.096 +/-  0.795 |  -10.580 +/-  1.179 |   -0.050 +/-  0.569 |    0.000 +/-  0.000 |   -7.767 +/-  1.624
ALA 145 |    4.361 +/-  1.239 |   -1.909 +/-  0.772 |   -4.428 +/-  1.080 |   -2.510 +/-  0.513 |    0.011 +/-  0.010 |   -4.475 +/-  1.382
PHE 146 |    3.937 +/-  1.138 |   -2.087 +/-  0.720 |   -6.868 +/-  0.971 |   -1.934 +/-  0.479 |    0.000 +/-  0.000 |   -6.952 +/-  1.294
GLY 147 |    3.736 +/-  1.151 |   -3.294 +/-  0.685 |   -9.397 +/-  1.084 |    0.436 +/-  0.762 |    0.000 +/-  0.001 |   -8.519 +/-  1.357
HIE 148 |    3.723 +/-  1.052 |   -1.719 +/-  0.816 |  -16.076 +/-  1.313 |    0.905 +/-  0.676 |    0.007 +/-  0.006 |  -13.160 +/-  1.390
ALA 149 |    3.497 +/-  1.115 |   -1.946 +/-  0.717 |   -5.515 +/-  0.917 |   -3.719 +/-  0.498 |    0.000 +/-  0.001 |   -7.683 +/-  1.362
VAL 150 |    4.212 +/-  1.135 |   -1.581 +/-  0.746 |  -11.264 +/-  0.867 |   -2.660 +/-  0.425 |    0.000 +/-  0.000 |  -11.292 +/-  1.333
ASP 151 |    4.962 +/-  1.090 |   -2.260 +/-  0.912 |    4.224 +/-  1.872 |  -20.253 +/-  1.056 |    0.000 +/-  0.000 |  -13.327 +/-  1.385
THR 152 |    4.365 +/-  1.076 |   -1.950 +/-  0.695 |   -7.596 +/-  1.120 |   -3.361 +/-  0.642 |    0.021 +/-  0.014 |   -8.520 +/-  1.393
LEU 153 |    3.987 +/-  1.123 |   -1.560 +/-  0.820 |   -2.918 +/-  0.961 |   -3.486 +/-  0.474 |    0.000 +/-  0.000 |   -3.977 +/-  1.426
LEU 154 |    3.978 +/-  1.098 |   -1.940 +/-  0.792 |   -9.355 +/-  1.036 |   -3.950 +/-  0.587 |    0.000 +/-  0.000 |  -11.267 +/-  1.295
GLU 155 |    3.928 +/-  1.110 |   -1.702 +/-  0.700 |    6.529 +/-  1.623 |  -21.663 +/-  1.533 |    0.053 +/-  0.017 |  -12.856 +/-  1.348
GLU 156 |    4.311 +/-  1.222 |   -1.334 +/-  0.595 |   10.958 +/-  1.829 |  -19.538 +/-  1.704 |    0.157 +/-  0.051 |   -5.446 +/-  1.275
LEU 157 |    4.379 +/-  1.220 |   -0.924 +/-  0.885 |   -6.633 +/-  1.031 |   -2.817 +/-  0.451 |    0.001 +/-  0.003 |   -5.993 +/-  1.570
GLY 158 |    4.613 +/-  1.216 |   -1.978 +/-  0.808 |  -15.958 +/-  1.951 |    2.400 +/-  1.025 |    0.077 +/-  0.035 |  -10.847 +/-  1.460
GLY 159 |    4.036 +/-  1.224 |   -2.444 +/-  0.724 |   -9.327 +/-  2.006 |   -2.283 +/-  1.550 |    0.040 +/-  0.019 |   -9.977 +/-  1.447
GLU 160 |    3.890 +/-  1.091 |   -1.266 +/-  0.904 |    7.635 +/-  1.590 |  -13.333 +/-  0.964 |    0.011 +/-  0.010 |   -3.063 +/-  1.472
ARG 161 |    3.380 +/-  1.088 |   -1.319 +/-  0.565 |  -21.847 +/-  1.920 |   16.264 +/-  1.597 |    0.189 +/-  0.042 |   -3.333 +/-  1.619
ILE 162 |    4.685 +/-  1.331 |    0.062 +/-  0.753 |   -9.568 +/-  1.237 |   -2.803 +/-  0.890 |    0.165 +/-  0.034 |   -7.459 +/-  1.520
LEU 163 |    4.279 +/-  1.117 |   -0.801 +/-  0.747 |    1.544 +/-  1.116 |   -3.888 +/-  0.622 |    0.045 +/-  0.014 |    1.179 +/-  1.443
LYS 164 |    3.708 +/-  1.086 |   -0.769 +/-  0.650 |  -17.673 +/-  1.535 |   10.652 +/-  1.314 |    0.065 +/-  0.022 |   -4.016 +/-  1.411
MET 165 |    3.785 +/-  1.132 |   -0.584 +/-  0.715 |   -5.137 +/-  1.882 |   -0.731 +/-  1.721 |    0.051 +/-  0.034 |   -2.616 +/-  1.514
ARG 166 |    3.651 +/-  1.118 |   -2.238 +/-  0.726 |  -25.351 +/-  2.681 |   14.623 +/-  1.883 |    0.004 +/-  0.006 |   -9.311 +/-  1.786
GLU 167 |    4.173 +/-  1.147 |   -1.220 +/-  0.910 |   -7.500 +/-  2.820 |   -8.201 +/-  1.957 |    0.025 +/-  0.025 |  -12.723 +/-  1.697
GLY 168 |    3.951 +/-  1.227 |   -3.029 +/-  0.799 |  -13.642 +/-  1.538 |    0.403 +/-  0.570 |    0.002 +/-  0.004 |  -12.315 +/-  1.671
ASP 169 |    5.129 +/-  1.192 |   -2.442 +/-  0.682 |    1.007 +/-  2.109 |  -14.319 +/-  1.681 |    0.022 +/-  0.011 |  -10.603 +/-  1.458
GLU 170 |    4.078 +/-  1.195 |   -1.328 +/-  0.720 |    5.114 +/-  1.751 |  -14.699 +/-  1.569 |    0.124 +/-  0.032 |   -6.712 +/-  1.426
LEU 171 |    4.094 +/-  1.110 |   -0.085 +/-  0.904 |   -8.713 +/-  3.435 |   -1.901 +/-  2.232 |    0.109 +/-  0.053 |   -6.496 +/-  1.852
CYS 172 |    4.283 +/-  1.119 |   -0.585 +/-  0.840 |   -5.108 +/-  1.855 |   -3.243 +/-  1.204 |    0.141 +/-  0.072 |   -4.512 +/-  1.806
GLY 173 |    4.166 +/-  1.197 |   -1.532 +/-  0.645 |  -10.059 +/-  3.145 |    0.012 +/-  1.724 |    0.274 +/-  0.055 |   -7.140 +/-  2.066
GLN 174 |    4.319 +/-  1.158 |   -1.961 +/-  0.803 |  -11.000 +/-  1.917 |   -0.446 +/-  1.451 |    0.024 +/-  0.014 |   -9.064 +/-  1.493
GLU 175 |    4.104 +/-  1.157 |   -0.995 +/-  0.905 |   -6.455 +/-  2.209 |   -7.185 +/-  1.547 |    0.009 +/-  0.009 |  -10.522 +/-  1.415
GLU 176 |    3.899 +/-  1.091 |   -0.553 +/-  0.924 |   -7.977 +/-  2.295 |   -6.283 +/-  1.685 |    0.025 +/-  0.017 |  -10.889 +/-  1.480
ALA 177 |    3.493 +/-  1.043 |   -2.426 +/-  0.647 |   -9.571 +/-  1.596 |    1.857 +/-  1.100 |    0.011 +/-  0.012 |   -6.636 +/-  1.318
PHE 178 |    3.840 +/-  1.044 |   -1.610 +/-  0.818 |   -6.022 +/-  1.076 |    1.409 +/-  0.686 |    0.000 +/-  0.000 |   -2.383 +/-  1.294
ARG 179 |    3.743 +/-  1.092 |   -1.519 +/-  0.760 |  -22.473 +/-  2.217 |   10.524 +/-  2.169 |    0.023 +/-  0.022 |   -9.700 +/-  1.518
THR 180 |    4.472 +/-  1.084 |   -1.192 +/-  0.777 |  -20.238 +/-  1.323 |    3.072 +/-  1.144 |    0.022 +/-  0.022 |  -13.864 +/-  1.543
TRP 181 |    3.818 +/-  1.188 |   -1.960 +/-  0.783 |  -13.582 +/-  1.140 |    1.277 +/-  0.716 |    0.007 +/-  0.006 |  -10.440 +/-  1.417
ALA 182 |    3.583 +/-  1.113 |   -1.760 +/-  0.789 |   -1.788 +/-  1.024 |   -1.172 +/-  0.674 |    0.001 +/-  0.003 |   -1.135 +/-  1.353
LYS 183 |    3.641 +/-  1.137 |   -1.882 +/-  0.624 |   -7.263 +/-  2.487 |    6.079 +/-  1.923 |    0.013 +/-  0.015 |    0.589 +/-  1.678
LYS 184 |    3.761 +/-  1.219 |   -1.611 +/-  0.735 |  -16.235 +/-  2.010 |    4.939 +/-  1.529 |    0.028 +/-  0.016 |   -9.118 +/-  1.838
VAL 185 |    4.582 +/-  1.156 |   -1.104 +/-  0.870 |  -16.812 +/-  0.868 |   -0.653 +/-  0.409 |    0.000 +/-  0.000 |  -13.987 +/-  1.432
PHE 186 |    3.792 +/-  1.101 |   -2.085 +/-  0.701 |   -3.663 +/-  1.061 |   -2.059 +/-  0.530 |    0.000 +/-  0.000 |   -4.016 +/-  1.372
LYS 187 |    3.703 +/-  1.142 |   -1.813 +/-  0.777 |  -14.756 +/-  2.503 |    4.746 +/-  1.905 |    0.005 +/-  0.006 |   -8.116 +/-  1.455
ALA 188 |    3.707 +/-  1.169 |   -1.596 +/-  0.833 |   -9.753 +/-  1.093 |   -3.677 +/-  0.665 |    0.044 +/-  0.022 |  -11.275 +/-  1.401
ALA 189 |    3.605 +/-  1.104 |   -1.921 +/-  0.728 |   -6.660 +/-  1.115 |   -2.167 +/-  0.713 |    0.000 +/-  0.000 |   -7.143 +/-  1.402
CYS 190 |    4.189 +/-  1.119 |   -1.815 +/-  0.681 |  -10.428 +/-  1.487 |   -1.767 +/-  1.041 |    0.014 +/-  0.011 |   -9.808 +/-  1.313
ASP 191 |    4.461 +/-  1.075 |   -1.163 +/-  0.629 |    4.898 +/-  2.029 |  -13.447 +/-  1.841 |    0.133 +/-  0.032 |   -5.119 +/-  1.362
VAL 192 |    4.531 +/-  1.186 |   -0.159 +/-  0.696 |   -9.628 +/-  1.189 |   -3.518 +/-  0.992 |    0.190 +/-  0.027 |   -8.583 +/-  1.366
PHE 193 |    4.199 +/-  1.199 |   -0.085 +/-  0.777 |  -14.175 +/-  3.622 |    1.657 +/-  2.549 |    0.077 +/-  0.054 |   -8.327 +/-  1.697
CYS 194 |    4.567 +/-  1.209 |   -0.208 +/-  0.714 |  -10.770 +/-  2.771 |    2.164 +/-  2.582 |    0.146 +/-  0.052 |   -4.101 +/-  1.450
VAL 195 |    4.438 +/-  1.140 |    0.231 +/-  0.760 |   -5.644 +/-  3.443 |   -5.631 +/-  2.775 |    0.076 +/-  0.070 |   -6.530 +/-  1.419
GLY 196 |    4.126 +/-  1.210 |   -0.744 +/-  0.571 |   -4.994 +/-  3.043 |   -7.845 +/-  2.872 |    0.383 +/-  0.088 |   -9.074 +/-  1.377
ASP 197 |    4.862 +/-  1.257 |    0.380 +/-  0.585 |    6.444 +/-  3.530 |  -17.788 +/-  2.634 |    0.303 +/-  0.056 |   -5.800 +/-  1.784
ASP 198 |    5.306 +/-  1.155 |    0.417 +/-  0.693 |    3.926 +/-  3.518 |  -13.196 +/-  2.659 |    0.151 +/-  0.052 |   -3.397 +/-  1.571
VAL 199 |    4.481 +/-  1.204 |    0.241 +/-  0.756 |   -5.956 +/-  2.616 |   -3.918 +/-  1.858 |    0.102 +/-  0.049 |   -5.050 +/-  1.654
ASN 200 |    4.398 +/-  1.069 |   -1.297 +/-  0.624 |   -3.581 +/-  2.943 |   -2.714 +/-  2.084 |    0.058 +/-  0.037 |   -3.136 +/-  1.604
ILE 201 |    4.611 +/-  1.252 |   -0.546 +/-  0.733 |   -5.905 +/-  1.715 |   -5.928 +/-  1.653 |    0.089 +/-  0.043 |   -7.679 +/-  1.492
GLU 202 |    4.433 +/-  1.221 |    0.283 +/-  0.824 |    2.978 +/-  2.446 |  -10.740 +/-  2.141 |    0.161 +/-  0.046 |   -2.885 +/-  1.361
LYS 203 |    5.071 +/-  1.161 |    0.557 +/-  0.780 |   -1.756 +/-  2.201 |    0.772 +/-  2.107 |    0.096 +/-  0.034 |    4.740 +/-  1.485
PRO 204 |    5.951 +/-  1.091 |   -0.268 +/-  0.579 |   -3.190 +/-  2.177 |   -7.802 +/-  2.032 |    0.145 +/-  0.035 |   -5.165 +/-  1.400
ASN 205 |    4.339 +/-  1.082 |   -0.144 +/-  0.568 |   -1.438 +/-  2.075 |   -6.735 +/-  1.278 |    0.247 +/-  0.056 |   -3.732 +/-  1.387
ASN 206 |    4.599 +/-  1.156 |    0.290 +/-  0.682 |   -3.781 +/-  1.519 |   -6.010 +/-  1.392 |    0.238 +/-  0.071 |   -4.664 +/-  1.595
SER 207 |    4.645 +/-  1.270 |    0.392 +/-  0.850 |   -3.428 +/-  2.963 |   -6.345 +/-  2.152 |    0.217 +/-  0.083 |   -4.519 +/-  1.725
LEU 208 |    4.102 +/-  1.149 |    0.420 +/-  0.921 |   -0.957 +/-  1.992 |   -5.793 +/-  1.747 |    0.134 +/-  0.071 |   -2.094 +/-  1.516
ILE 209 |    4.250 +/-  1.168 |    0.480 +/-  0.788 |   -7.221 +/-  2.627 |   -2.996 +/-  2.192 |    0.131 +/-  0.055 |   -5.356 +/-  1.615
SER 210 |    4.399 +/-  1.116 |   -0.338 +/-  0.765 |   -5.361 +/-  1.711 |   -3.843 +/-  1.328 |    0.127 +/-  0.040 |   -5.016 +/-  1.606
ASN 211 |    4.586 +/-  1.210 |   -0.729 +/-  0.753 |   -5.665 +/-  2.012 |   -2.764 +/-  1.468 |    0.080 +/-  0.036 |   -4.494 +/-  1.553
ASP 212 |    5.138 +/-  1.099 |   -0.845 +/-  0.599 |    6.037 +/-  2.527 |   -9.133 +/-  2.016 |    0.054 +/-  0.035 |    1.251 +/-  1.507
ARG 213 |    4.135 +/-  1.198 |   -0.455 +/-  0.705 |  -17.275 +/-  2.693 |    7.916 +/-  2.524 |    0.067 +/-  0.030 |   -5.613 +/-  1.530
SER 214 |    4.377 +/-  1.236 |   -0.461 +/-  0.764 |  -14.500 +/-  2.176 |   -0.839 +/-  1.503 |    0.046 +/-  0.027 |  -11.378 +/-  1.593
TRP 215 |    4.120 +/-  1.256 |   -1.351 +/-  0.749 |    1.004 +/-  2.471 |   -2.590 +/-  2.223 |    0.020 +/-  0.017 |    1.204 +/-  1.621
LYS 216 |    4.116 +/-  1.207 |   -1.763 +/-  0.761 |   -1.390 +/-  1.920 |    2.644 +/-  1.366 |    0.016 +/-  0.010 |    3.624 +/-  1.847
ARG 217 |    4.246 +/-  1.225 |   -1.146 +/-  0.571 |   -9.879 +/-  1.896 |   -2.840 +/-  1.953 |    0.094 +/-  0.030 |   -9.525 +/-  1.559
ASN 218 |    4.718 +/-  1.165 |   -0.613 +/-  0.616 |   -2.598 +/-  1.307 |   -5.470 +/-  1.051 |    0.148 +/-  0.041 |   -3.816 +/-  1.443
LYS 219 |    4.271 +/-  1.171 |   -1.019 +/-  0.807 |  -14.120 +/-  1.615 |    4.365 +/-  1.266 |    0.002 +/-  0.005 |   -6.501 +/-  1.676
PHE 220 |    3.681 +/-  1.042 |   -1.539 +/-  0.596 |   -4.115 +/-  0.892 |   -0.862 +/-  0.847 |    0.040 +/-  0.018 |   -2.794 +/-  1.323
ARG 221 |    3.780 +/-  1.150 |   -1.330 +/-  0.772 |  -16.411 +/-  1.794 |    8.767 +/-  1.380 |    0.029 +/-  0.011 |   -5.164 +/-  1.514
LEU 222 |    4.106 +/-  1.124 |   -0.947 +/-  0.634 |  -10.269 +/-  0.778 |   -2.333 +/-  0.755 |    0.179 +/-  0.024 |   -9.265 +/-  1.461
THR 223 |    4.490 +/-  1.112 |   -0.841 +/-  0.810 |  -13.115 +/-  1.178 |   -3.054 +/-  0.606 |    0.044 +/-  0.012 |  -12.475 +/-  1.410
TYR 224 |    4.104 +/-  1.110 |   -0.965 +/-  0.566 |   -3.947 +/-  1.135 |   -2.980 +/-  0.881 |    0.123 +/-  0.028 |   -3.666 +/-  1.365
VAL 225 |    4.251 +/-  1.030 |   -1.056 +/-  0.707 |   -5.452 +/-  1.003 |   -4.829 +/-  0.821 |    0.038 +/-  0.014 |   -7.049 +/-  1.320
ALA 226 |    4.022 +/-  1.252 |   -0.380 +/-  0.529 |   -1.566 +/-  1.545 |   -9.562 +/-  1.335 |    0.254 +/-  0.040 |   -7.232 +/-  1.330
GLU 227 |    4.069 +/-  1.131 |   -0.215 +/-  0.644 |    3.634 +/-  1.868 |  -11.802 +/-  1.758 |    0.093 +/-  0.042 |   -4.221 +/-  1.501
ALA 228 |    4.989 +/-  1.187 |   -0.118 +/-  0.551 |   10.571 +/-  1.572 |   -8.823 +/-  1.448 |    0.173 +/-  0.052 |    6.791 +/-  1.321
PRO 229 |    6.018 +/-  1.042 |   -0.719 +/-  0.549 |    5.182 +/-  1.344 |  -15.712 +/-  1.260 |    0.137 +/-  0.037 |   -5.094 +/-  1.236
ASP 230 |    4.945 +/-  1.252 |    0.094 +/-  0.859 |    4.945 +/-  2.376 |  -13.613 +/-  1.570 |    0.105 +/-  0.029 |   -3.523 +/-  1.687
LEU 231 |    4.437 +/-  1.217 |   -1.096 +/-  0.733 |   -7.953 +/-  1.588 |   -1.788 +/-  1.011 |    0.061 +/-  0.024 |   -6.340 +/-  1.414
THR 232 |    5.006 +/-  1.146 |   -1.112 +/-  0.865 |  -16.926 +/-  1.734 |   -1.120 +/-  1.039 |    0.005 +/-  0.006 |  -14.146 +/-  1.511
GLN 233 |    3.961 +/-  1.094 |   -1.496 +/-  0.840 |   -8.115 +/-  1.705 |   -0.883 +/-  0.891 |    0.014 +/-  0.021 |   -6.519 +/-  1.642
GLY 234 |    3.751 +/-  1.180 |   -2.575 +/-  0.813 |  -13.830 +/-  1.155 |    2.738 +/-  0.668 |    0.001 +/-  0.003 |   -9.915 +/-  1.523
LEU 235 |    4.131 +/-  1.196 |   -1.773 +/-  0.821 |   -9.235 +/-  1.062 |   -1.168 +/-  0.565 |    0.000 +/-  0.000 |   -8.045 +/-  1.303
SER 236 |    4.634 +/-  1.123 |   -2.093 +/-  0.761 |  -11.071 +/-  1.359 |   -2.950 +/-  0.801 |    0.025 +/-  0.012 |  -11.456 +/-  1.347
ASN 237 |    4.205 +/-  1.142 |   -1.202 +/-  0.727 |   -7.126 +/-  2.794 |   -0.057 +/-  1.615 |    0.084 +/-  0.042 |   -4.097 +/-  1.841
VAL 238 |    4.356 +/-  1.079 |   -0.816 +/-  0.654 |   -9.594 +/-  1.847 |   -0.992 +/-  1.459 |    0.090 +/-  0.039 |   -6.958 +/-  1.393
HIE 239 |    4.348 +/-  1.180 |   -0.900 +/-  0.758 |   -6.232 +/-  1.814 |   -0.758 +/-  1.396 |    0.101 +/-  0.026 |   -3.442 +/-  1.503
LYS 240 |    4.804 +/-  1.294 |    0.100 +/-  0.836 |  -14.256 +/-  2.681 |   10.522 +/-  2.205 |    0.212 +/-  0.037 |    1.381 +/-  1.829
LYS 241 |    4.170 +/-  1.138 |   -0.255 +/-  0.833 |  -18.240 +/-  1.722 |   13.805 +/-  1.461 |    0.089 +/-  0.022 |   -0.430 +/-  1.516
ARG 242 |    4.025 +/-  1.181 |   -1.398 +/-  0.521 |  -21.748 +/-  2.124 |   11.354 +/-  1.779 |    0.099 +/-  0.028 |   -7.668 +/-  1.604
VAL 243 |    4.505 +/-  1.112 |   -0.955 +/-  0.800 |  -14.811 +/-  1.584 |   -0.078 +/-  1.234 |    0.016 +/-  0.023 |  -11.322 +/-  1.683
SER 244 |    4.637 +/-  1.181 |   -1.149 +/-  0.864 |   -8.741 +/-  1.229 |   -3.753 +/-  0.634 |    0.029 +/-  0.017 |   -8.977 +/-  1.602
ALA 245 |    3.881 +/-  1.139 |   -1.658 +/-  0.602 |   -2.793 +/-  1.723 |   -3.509 +/-  1.072 |    0.041 +/-  0.027 |   -4.039 +/-  1.424
ALA 246 |    3.994 +/-  1.211 |   -1.613 +/-  0.840 |    3.550 +/-  1.279 |   -2.785 +/-  0.750 |    0.006 +/-  0.010 |    3.151 +/-  1.585
ARG 247 |    3.705 +/-  1.130 |   -1.151 +/-  0.798 |  -24.463 +/-  1.579 |   17.600 +/-  1.200 |    0.000 +/-  0.001 |   -4.309 +/-  1.516
LEU 248 |    4.465 +/-  1.135 |   -1.879 +/-  0.579 |   -6.011 +/-  1.502 |   -2.876 +/-  1.086 |    0.018 +/-  0.018 |   -6.283 +/-  1.380
LEU 249 |    4.053 +/-  1.074 |   -0.348 +/-  0.713 |   -5.537 +/-  1.147 |   -3.853 +/-  0.856 |    0.205 +/-  0.028 |   -5.479 +/-  1.451
SER 250 |    4.224 +/-  1.103 |   -1.588 +/-  0.639 |   -1.517 +/-  1.255 |   -3.479 +/-  0.734 |    0.052 +/-  0.013 |   -2.307 +/-  1.488
ARG 251 |    3.837 +/-  1.168 |   -0.359 +/-  0.684 |  -15.257 +/-  1.797 |    8.040 +/-  1.348 |    0.164 +/-  0.024 |   -3.576 +/-  1.768
GLN 252 |    4.066 +/-  1.107 |   -0.966 +/-  0.807 |  -11.459 +/-  1.041 |   -3.484 +/-  0.774 |    0.064 +/-  0.018 |  -11.778 +/-  1.401
ASN 253 |    4.590 +/-  1.143 |   -1.250 +/-  0.617 |   -3.775 +/-  1.277 |   -2.317 +/-  1.040 |    0.180 +/-  0.038 |   -2.572 +/-  1.651
LEU 254 |    4.369 +/-  1.226 |   -0.460 +/-  0.742 |   -7.250 +/-  1.071 |   -1.202 +/-  0.684 |    0.159 +/-  0.035 |   -4.385 +/-  1.621
GLN 255 |    4.216 +/-  1.225 |   -0.561 +/-  0.746 |   -6.270 +/-  1.435 |   -3.310 +/-  0.924 |    0.027 +/-  0.016 |   -5.898 +/-  1.423
SER 256 |    5.459 +/-  1.196 |   -0.146 +/-  0.789 |    6.423 +/-  1.796 |   -7.327 +/-  1.115 |    0.080 +/-  0.016 |    4.488 +/-  1.465
PRO 257 |    6.102 +/-  1.127 |   -0.475 +/-  0.427 |    5.286 +/-  1.242 |  -10.177 +/-  1.110 |    0.268 +/-  0.025 |    1.004 +/-  1.214
LYS 258 |    4.132 +/-  1.219 |    0.221 +/-  0.691 |  -11.228 +/-  1.679 |   -0.871 +/-  1.556 |    0.215 +/-  0.036 |   -7.530 +/-  1.567
SER 259 |    4.136 +/-  1.207 |   -0.785 +/-  0.648 |   -6.809 +/-  1.541 |   -7.764 +/-  1.044 |    0.104 +/-  0.029 |  -11.117 +/-  1.447
SER 260 |    4.742 +/-  1.240 |    0.193 +/-  0.713 |    2.758 +/-  1.042 |   -6.557 +/-  1.119 |    0.306 +/-  0.022 |    1.443 +/-  1.568
ARG 261 |    3.865 +/-  1.200 |   -1.081 +/-  0.649 |  -16.062 +/-  1.581 |    7.191 +/-  1.341 |    0.101 +/-  0.023 |   -5.986 +/-  1.478
SER 262 |    4.131 +/-  1.150 |   -1.572 +/-  0.593 |  -13.077 +/-  1.329 |   -2.350 +/-  0.725 |    0.019 +/-  0.009 |  -12.850 +/-  1.542
THR 263 |    4.489 +/-  1.142 |   -1.869 +/-  0.803 |  -12.493 +/-  1.155 |    1.788 +/-  0.476 |    0.000 +/-  0.000 |   -8.085 +/-  1.668
ILE 264 |    4.300 +/-  1.166 |   -1.276 +/-  0.877 |   -7.923 +/-  0.990 |   -2.511 +/-  0.392 |    0.000 +/-  0.000 |   -7.410 +/-  1.460
PHE 265 |    3.929 +/-  1.125 |   -1.503 +/-  0.939 |  -11.105 +/-  1.203 |    1.361 +/-  0.521 |    0.000 +/-  0.001 |   -7.317 +/-  1.621
VAL 266 |    4.067 +/-  1.073 |   -1.561 +/-  0.755 |   -3.510 +/-  1.071 |   -1.700 +/-  0.642 |    0.000 +/-  0.000 |   -2.704 +/-  1.329
ARG 267 |    3.699 +/-  1.101 |   -1.968 +/-  0.769 |  -23.517 +/-  1.437 |   16.195 +/-  1.312 |    0.000 +/-  0.000 |   -5.591 +/-  1.615
LEU 268 |    3.984 +/-  1.142 |   -1.547 +/-  0.834 |  -10.979 +/-  0.861 |   -2.203 +/-  0.581 |    0.000 +/-  0.000 |  -10.744 +/-  1.372
HIE 269 |    4.022 +/-  1.109 |   -1.872 +/-  0.774 |  -17.171 +/-  1.355 |    2.602 +/-  0.625 |    0.000 +/-  0.001 |  -12.419 +/-  1.463
THR 270 |    4.829 +/-  1.136 |   -0.827 +/-  0.837 |  -13.353 +/-  1.183 |   -1.052 +/-  0.704 |    0.001 +/-  0.003 |  -10.401 +/-  1.378
ASN 271 |    4.641 +/-  1.145 |    0.253 +/-  0.752 |   -3.422 +/-  1.277 |   -5.639 +/-  0.957 |    0.201 +/-  0.030 |   -3.966 +/-  1.366
GLY 272 |    4.201 +/-  1.256 |   -0.784 +/-  0.553 |  -11.933 +/-  1.128 |   -0.747 +/-  0.898 |    0.294 +/-  0.053 |   -8.968 +/-  1.375
ASN 273 |    4.553 +/-  1.114 |   -1.022 +/-  0.661 |   -4.865 +/-  1.481 |   -4.049 +/-  0.947 |    0.072 +/-  0.016 |   -5.311 +/-  1.374
GLN 274 |    4.132 +/-  1.127 |   -0.747 +/-  0.645 |   -3.100 +/-  1.373 |   -7.641 +/-  1.128 |    0.092 +/-  0.021 |   -7.263 +/-  1.242
GLU 275 |    4.043 +/-  1.082 |   -0.558 +/-  0.709 |   11.137 +/-  1.600 |  -20.422 +/-  1.376 |    0.108 +/-  0.026 |   -5.693 +/-  1.251
LEU 276 |    4.559 +/-  1.219 |   -0.500 +/-  0.727 |   -6.277 +/-  0.833 |   -2.003 +/-  0.626 |    0.008 +/-  0.007 |   -4.212 +/-  1.360
GLN 277 |    4.296 +/-  1.123 |   -0.569 +/-  0.593 |   -1.489 +/-  1.055 |   -7.729 +/-  0.775 |    0.127 +/-  0.026 |   -5.364 +/-  1.359
TYR 278 |    3.889 +/-  1.018 |   -1.054 +/-  0.606 |   -6.257 +/-  1.481 |   -1.872 +/-  0.959 |    0.082 +/-  0.033 |   -5.212 +/-  1.337
GLN 279 |    5.085 +/-  1.094 |    0.009 +/-  0.844 |    5.218 +/-  1.291 |   -6.048 +/-  0.717 |    0.002 +/-  0.004 |    4.265 +/-  1.386
PRO 280 |    5.678 +/-  1.103 |   -1.934 +/-  0.590 |   11.631 +/-  1.478 |  -19.583 +/-  1.300 |    0.005 +/-  0.004 |   -4.202 +/-  1.296
GLY 281 |    4.371 +/-  1.218 |   -2.680 +/-  0.582 |   -9.063 +/-  0.992 |   -3.280 +/-  0.821 |    0.015 +/-  0.008 |  -10.638 +/-  1.406
ASP 282 |    4.615 +/-  1.263 |   -2.018 +/-  0.626 |   10.967 +/-  1.473 |  -18.052 +/-  0.829 |    0.003 +/-  0.005 |   -4.485 +/-  1.554
HIE 283 |    3.635 +/-  1.045 |   -1.774 +/-  0.793 |   -9.336 +/-  1.090 |    1.419 +/-  0.542 |    0.000 +/-  0.000 |   -6.056 +/-  1.307
LEU 284 |    4.204 +/-  1.028 |   -1.782 +/-  0.849 |   -8.716 +/-  0.965 |   -0.866 +/-  0.369 |    0.000 +/-  0.000 |   -7.160 +/-  1.283
GLY 285 |    4.067 +/-  1.152 |   -2.602 +/-  0.910 |  -14.619 +/-  1.100 |    1.552 +/-  0.443 |    0.000 +/-  0.000 |  -11.602 +/-  1.403
VAL 286 |    4.250 +/-  1.068 |   -1.586 +/-  0.811 |  -11.725 +/-  0.877 |   -0.379 +/-  0.362 |    0.000 +/-  0.000 |   -9.440 +/-  1.158
PHE 287 |    4.851 +/-  1.054 |   -1.949 +/-  0.629 |    2.306 +/-  0.795 |   -1.257 +/-  0.548 |    0.010 +/-  0.006 |    3.962 +/-  1.326
PRO 288 |    6.080 +/-  1.087 |   -1.818 +/-  0.639 |    9.162 +/-  1.178 |  -17.235 +/-  1.025 |    0.009 +/-  0.007 |   -3.802 +/-  1.288
GLY 289 |    3.986 +/-  1.204 |   -2.671 +/-  0.608 |  -10.572 +/-  1.634 |    1.872 +/-  1.252 |    0.024 +/-  0.020 |   -7.362 +/-  1.614
ASN 290 |    3.771 +/-  1.127 |   -0.761 +/-  0.809 |   -7.296 +/-  3.344 |    0.739 +/-  1.608 |    0.012 +/-  0.012 |   -3.535 +/-  2.131
HIE 291 |    3.887 +/-  1.010 |   -1.551 +/-  0.639 |  -10.709 +/-  1.831 |   -2.425 +/-  1.010 |    0.038 +/-  0.026 |  -10.759 +/-  1.491
GLU 292 |    4.245 +/-  1.185 |   -1.009 +/-  0.852 |   -1.122 +/-  1.968 |  -15.481 +/-  1.093 |    0.025 +/-  0.015 |  -13.342 +/-  1.744
ASP 293 |    4.380 +/-  1.130 |   -1.024 +/-  0.684 |    9.971 +/-  1.600 |  -18.748 +/-  1.250 |    0.055 +/-  0.025 |   -5.365 +/-  1.437
LEU 294 |    4.174 +/-  1.125 |   -1.904 +/-  0.696 |   -4.081 +/-  0.961 |   -2.821 +/-  0.610 |    0.015 +/-  0.014 |   -4.616 +/-  1.363
VAL 295 |    4.120 +/-  1.074 |   -1.740 +/-  0.745 |  -12.102 +/-  1.044 |   -1.860 +/-  0.477 |    0.000 +/-  0.000 |  -11.583 +/-  1.381
ASN 296 |    4.010 +/-  1.151 |   -1.529 +/-  0.695 |   -8.570 +/-  1.186 |   -2.847 +/-  0.694 |    0.028 +/-  0.017 |   -8.909 +/-  1.389
ALA 297 |    3.540 +/-  1.044 |   -1.830 +/-  0.598 |   -1.598 +/-  1.283 |   -3.857 +/-  0.989 |    0.059 +/-  0.029 |   -3.686 +/-  1.366
LEU 298 |    4.114 +/-  1.096 |   -1.989 +/-  0.710 |   -4.082 +/-  1.044 |   -2.563 +/-  0.659 |    0.000 +/-  0.001 |   -4.519 +/-  1.358
ILE 299 |    4.119 +/-  1.199 |   -0.776 +/-  0.746 |   -8.588 +/-  1.072 |   -5.172 +/-  0.953 |    0.043 +/-  0.013 |  -10.373 +/-  1.380
GLU 300 |    4.057 +/-  1.150 |   -0.660 +/-  0.604 |   15.595 +/-  1.883 |  -21.860 +/-  1.686 |    0.182 +/-  0.050 |   -2.685 +/-  1.388
ARG 301 |    4.271 +/-  1.250 |   -0.602 +/-  0.660 |  -31.249 +/-  2.085 |   22.501 +/-  1.925 |    0.134 +/-  0.041 |   -4.946 +/-  1.482
LEU 302 |    3.924 +/-  1.159 |   -0.810 +/-  0.636 |   -5.501 +/-  1.511 |   -9.140 +/-  1.254 |    0.144 +/-  0.024 |  -11.383 +/-  1.388
GLU 303 |    4.036 +/-  1.133 |   -0.197 +/-  0.740 |    8.601 +/-  1.657 |  -22.529 +/-  1.356 |    0.203 +/-  0.027 |   -9.886 +/-  1.311
ASP 304 |    5.023 +/-  1.160 |   -0.543 +/-  0.697 |    2.532 +/-  1.843 |  -14.274 +/-  1.183 |    0.047 +/-  0.014 |   -7.214 +/-  1.491
ALA 305 |    5.015 +/-  1.203 |   -0.121 +/-  0.565 |    9.747 +/-  0.706 |   -7.466 +/-  0.577 |    0.236 +/-  0.028 |    7.411 +/-  1.319
PRO 306 |    7.217 +/-  1.115 |    0.014 +/-  0.663 |   15.838 +/-  1.074 |  -16.498 +/-  1.119 |    0.097 +/-  0.022 |    6.668 +/-  1.317
PRO 307 |    5.973 +/-  1.159 |   -0.671 +/-  0.618 |    2.376 +/-  1.424 |  -11.790 +/-  1.129 |    0.091 +/-  0.011 |   -4.020 +/-  1.299
ALA 308 |    4.051 +/-  1.206 |   -1.284 +/-  0.659 |   -3.330 +/-  1.721 |   -3.834 +/-  1.630 |    0.098 +/-  0.042 |   -4.299 +/-  1.312
ASN 309 |    4.252 +/-  1.154 |    0.189 +/-  0.662 |   -1.233 +/-  1.030 |   -5.022 +/-  0.714 |    0.156 +/-  0.040 |   -1.658 +/-  1.418
HIE 310 |    3.989 +/-  1.086 |   -1.789 +/-  0.630 |  -10.017 +/-  1.286 |    0.141 +/-  0.673 |    0.042 +/-  0.017 |   -7.634 +/-  1.449
VAL 311 |    4.252 +/-  1.130 |   -1.591 +/-  0.713 |   -9.782 +/-  1.121 |    0.042 +/-  0.579 |    0.018 +/-  0.011 |   -7.062 +/-  1.434
VAL 312 |    4.824 +/-  1.140 |   -1.445 +/-  0.772 |   -3.602 +/-  0.905 |   -1.651 +/-  0.425 |    0.006 +/-  0.005 |   -1.867 +/-  1.278
LYS 313 |    3.952 +/-  1.203 |   -1.153 +/-  0.811 |  -19.363 +/-  1.371 |   13.138 +/-  1.130 |    0.010 +/-  0.008 |   -3.416 +/-  1.454
VAL 314 |    4.269 +/-  1.124 |   -1.646 +/-  0.613 |  -16.723 +/-  0.942 |   -1.634 +/-  0.493 |    0.013 +/-  0.008 |  -15.721 +/-  1.385
GLU 315 |    3.964 +/-  1.088 |   -1.761 +/-  0.828 |   -4.631 +/-  1.188 |   -7.170 +/-  0.823 |    0.000 +/-  0.000 |   -9.599 +/-  1.332
MET 316 |    3.813 +/-  0.988 |   -1.245 +/-  0.956 |   -7.733 +/-  1.195 |   -1.375 +/-  0.720 |    0.000 +/-  0.000 |   -6.540 +/-  1.308
LEU 317 |    3.937 +/-  1.089 |   -1.634 +/-  0.822 |  -11.076 +/-  3.079 |   -1.247 +/-  1.626 |    0.012 +/-  0.022 |  -10.008 +/-  2.018
GLU 318 |    3.988 +/-  1.124 |   -1.363 +/-  0.909 |  -10.873 +/-  3.758 |   -4.029 +/-  2.443 |    0.013 +/-  0.016 |  -12.263 +/-  2.117
GLU 319 |    4.012 +/-  1.079 |   -0.630 +/-  0.778 |    3.723 +/-  3.983 |   -6.325 +/-  3.089 |    0.076 +/-  0.053 |    0.855 +/-  1.659
ARG 320 |    3.681 +/-  1.094 |   -1.082 +/-  0.897 |   -9.737 +/-  2.529 |    1.425 +/-  2.379 |    0.033 +/-  0.024 |   -5.681 +/-  1.786
ASN 321 |    4.404 +/-  1.047 |   -0.908 +/-  0.720 |  -12.802 +/-  2.385 |   -1.119 +/-  1.843 |    0.130 +/-  0.066 |  -10.295 +/-  1.667
THR 322 |    4.592 +/-  1.222 |    0.462 +/-  0.888 |   -8.096 +/-  1.554 |   -4.897 +/-  1.249 |    0.137 +/-  0.051 |   -7.802 +/-  1.448
ALA 323 |    3.836 +/-  1.121 |    0.221 +/-  0.551 |    1.708 +/-  1.079 |   -7.690 +/-  1.045 |    0.368 +/-  0.047 |   -1.557 +/-  1.276
LEU 324 |    4.274 +/-  1.236 |    0.803 +/-  0.731 |   -2.962 +/-  0.917 |   -6.465 +/-  0.696 |    0.251 +/-  0.054 |   -4.098 +/-  1.395
GLY 325 |    4.063 +/-  1.274 |   -0.799 +/-  0.904 |  -12.448 +/-  1.879 |   -0.421 +/-  1.045 |    0.232 +/-  0.043 |   -9.373 +/-  1.540
VAL 326 |    4.295 +/-  1.084 |    0.083 +/-  0.659 |   -5.639 +/-  1.037 |   -5.124 +/-  0.892 |    0.212 +/-  0.038 |   -6.173 +/-  1.410
ILE 327 |    4.365 +/-  1.175 |   -0.068 +/-  0.954 |   -9.744 +/-  1.509 |   -1.611 +/-  1.046 |    0.039 +/-  0.016 |   -7.020 +/-  1.503
SER 328 |    4.149 +/-  1.153 |   -0.477 +/-  0.641 |   -7.340 +/-  1.399 |   -3.742 +/-  1.019 |    0.188 +/-  0.037 |   -7.222 +/-  1.386
ASN 329 |    4.369 +/-  1.110 |   -1.532 +/-  0.758 |   -6.106 +/-  1.990 |   -1.586 +/-  1.128 |    0.033 +/-  0.018 |   -4.822 +/-  1.614
TRP 330 |    3.898 +/-  1.098 |   -1.107 +/-  0.644 |   -1.559 +/-  1.810 |   -2.166 +/-  1.627 |    0.135 +/-  0.039 |   -0.799 +/-  1.252
LYS 331 |    3.695 +/-  1.153 |   -0.436 +/-  0.863 |  -20.552 +/-  2.282 |    7.277 +/-  1.849 |    0.049 +/-  0.016 |   -9.967 +/-  1.558
ASP 332 |    4.306 +/-  1.115 |   -0.912 +/-  0.737 |   -6.485 +/-  2.879 |   -7.565 +/-  2.421 |    0.067 +/-  0.029 |  -10.589 +/-  1.424
GLU 333 |    4.588 +/-  1.224 |   -1.320 +/-  0.667 |   -3.893 +/-  2.439 |   -6.877 +/-  2.074 |    0.031 +/-  0.025 |   -7.471 +/-  1.579
SER 334 |    5.624 +/-  1.226 |   -0.102 +/-  0.629 |   -1.924 +/-  2.648 |   -1.994 +/-  2.345 |    0.218 +/-  0.055 |    1.823 +/-  1.419
ARG 335 |    3.955 +/-  1.124 |   -1.130 +/-  0.622 |  -14.165 +/-  2.647 |   10.025 +/-  1.799 |    0.084 +/-  0.039 |   -1.230 +/-  2.035
LEU 336 |    5.519 +/-  1.181 |   -0.359 +/-  0.623 |   -2.282 +/-  0.881 |   -0.921 +/-  0.702 |    0.053 +/-  0.021 |    2.010 +/-  1.372
PRO 337 |    7.151 +/-  1.141 |   -0.806 +/-  0.730 |   11.614 +/-  1.703 |  -13.190 +/-  1.125 |    0.040 +/-  0.016 |    4.809 +/-  1.497
PRO 338 |    5.873 +/-  1.125 |   -1.432 +/-  0.659 |    3.215 +/-  1.355 |  -12.086 +/-  1.342 |    0.004 +/-  0.005 |   -4.426 +/-  1.419
CYS 339 |    4.207 +/-  1.135 |   -1.681 +/-  0.758 |   -8.475 +/-  1.267 |    0.090 +/-  0.467 |    0.011 +/-  0.011 |   -5.848 +/-  1.553
THR 340 |    4.595 +/-  1.091 |   -0.800 +/-  0.867 |   -9.361 +/-  1.384 |   -1.390 +/-  0.472 |    0.001 +/-  0.002 |   -6.954 +/-  1.569
ILE 341 |    4.986 +/-  1.137 |   -1.737 +/-  0.708 |   -5.883 +/-  0.876 |   -2.234 +/-  0.429 |    0.000 +/-  0.001 |   -4.868 +/-  1.285
PHE 342 |    3.719 +/-  1.055 |   -1.727 +/-  0.772 |   -8.067 +/-  1.070 |   -2.359 +/-  0.518 |    0.000 +/-  0.001 |   -8.434 +/-  1.367
GLN 343 |    3.951 +/-  0.971 |   -2.091 +/-  0.713 |   -8.681 +/-  0.947 |   -2.372 +/-  0.543 |    0.000 +/-  0.001 |   -9.192 +/-  1.190
ALA 344 |    3.538 +/-  1.046 |   -2.588 +/-  0.723 |   -6.793 +/-  1.063 |   -1.906 +/-  0.506 |    0.000 +/-  0.000 |   -7.749 +/-  1.393
PHE 345 |    3.808 +/-  1.066 |   -2.054 +/-  0.733 |   -3.562 +/-  1.016 |   -1.407 +/-  0.487 |    0.000 +/-  0.000 |   -3.215 +/-  1.291
LYS 346 |    4.050 +/-  1.152 |   -1.729 +/-  0.811 |  -24.970 +/-  1.736 |   16.345 +/-  1.452 |    0.000 +/-  0.000 |   -6.305 +/-  1.571
TYR 347 |    4.547 +/-  1.193 |   -1.507 +/-  0.687 |   -9.049 +/-  0.915 |   -3.441 +/-  0.697 |    0.002 +/-  0.002 |   -9.448 +/-  1.381
TYR 348 |    4.452 +/-  1.217 |   -1.739 +/-  0.748 |   -6.067 +/-  0.852 |   -0.530 +/-  0.768 |    0.006 +/-  0.006 |   -3.879 +/-  1.348
LEU 349 |    4.166 +/-  1.186 |   -1.761 +/-  0.754 |   -8.256 +/-  0.951 |   -1.135 +/-  0.585 |    0.000 +/-  0.000 |   -6.986 +/-  1.372
ASP 350 |    5.426 +/-  1.203 |   -1.941 +/-  0.668 |    6.026 +/-  1.346 |  -17.966 +/-  1.109 |    0.015 +/-  0.009 |   -8.440 +/-  1.440
ILE 351 |    5.110 +/-  1.205 |   -1.211 +/-  0.771 |   -9.236 +/-  1.111 |   -2.673 +/-  0.545 |    0.001 +/-  0.002 |   -8.010 +/-  1.409
THR 352 |    4.801 +/-  1.133 |   -0.664 +/-  0.719 |   -9.594 +/-  1.192 |   -4.185 +/-  0.793 |    0.030 +/-  0.020 |   -9.613 +/-  1.380
THR 353 |    5.880 +/-  1.143 |   -0.631 +/-  0.745 |   -1.426 +/-  1.115 |   -2.174 +/-  0.790 |    0.046 +/-  0.012 |    1.694 +/-  1.416
PRO 354 |    7.289 +/-  1.159 |   -0.862 +/-  0.673 |   15.853 +/-  1.777 |  -15.701 +/-  1.557 |    0.041 +/-  0.017 |    6.620 +/-  1.371
PRO 355 |    5.983 +/-  1.159 |   -1.515 +/-  0.757 |    1.499 +/-  1.363 |  -13.746 +/-  1.092 |    0.020 +/-  0.009 |   -7.759 +/-  1.233
THR 356 |    5.712 +/-  1.077 |   -0.532 +/-  0.888 |   -2.228 +/-  1.250 |   -1.346 +/-  0.554 |    0.007 +/-  0.007 |    1.613 +/-  1.452
PRO 357 |    6.026 +/-  1.117 |   -2.638 +/-  0.594 |    2.537 +/-  1.328 |  -11.352 +/-  1.014 |    0.003 +/-  0.004 |   -5.424 +/-  1.201
LEU 358 |    4.282 +/-  1.123 |   -1.669 +/-  0.685 |   -6.613 +/-  1.598 |   -2.144 +/-  0.690 |    0.021 +/-  0.015 |   -6.123 +/-  1.729
GLN 359 |    4.126 +/-  1.076 |   -2.247 +/-  0.714 |   -8.174 +/-  1.212 |   -0.976 +/-  0.662 |    0.000 +/-  0.001 |   -7.271 +/-  1.478
LEU 360 |    4.097 +/-  1.142 |   -2.124 +/-  0.869 |  -10.247 +/-  1.068 |   -0.716 +/-  0.491 |    0.000 +/-  0.000 |   -8.989 +/-  1.415
GLN 361 |    4.142 +/-  1.166 |   -1.698 +/-  0.721 |   -9.837 +/-  1.710 |   -0.931 +/-  0.972 |    0.016 +/-  0.015 |   -8.307 +/-  1.574
GLN 362 |    3.966 +/-  1.136 |   -1.651 +/-  0.888 |   -9.742 +/-  2.080 |    0.043 +/-  0.932 |    0.007 +/-  0.008 |   -7.378 +/-  1.715
PHE 363 |    3.850 +/-  1.172 |   -1.981 +/-  0.799 |   -9.887 +/-  1.329 |   -0.551 +/-  0.598 |    0.000 +/-  0.000 |   -8.569 +/-  1.488
ALA 364 |    3.826 +/-  1.196 |   -1.414 +/-  0.848 |   -7.444 +/-  2.493 |   -0.826 +/-  1.269 |    0.005 +/-  0.009 |   -5.852 +/-  1.701
SER 365 |    4.457 +/-  1.145 |   -0.635 +/-  0.634 |   -6.419 +/-  1.540 |   -3.348 +/-  1.380 |    0.206 +/-  0.049 |   -5.739 +/-  1.437
LEU 366 |    4.174 +/-  1.174 |   -0.897 +/-  0.803 |   -5.936 +/-  1.374 |   -2.477 +/-  0.787 |    0.052 +/-  0.021 |   -5.084 +/-  1.628
ALA 367 |    3.599 +/-  1.125 |   -1.489 +/-  0.712 |   -7.486 +/-  2.622 |   -1.131 +/-  1.819 |    0.043 +/-  0.033 |   -6.465 +/-  1.721
THR 368 |    4.940 +/-  1.208 |    0.035 +/-  0.754 |  -10.497 +/-  1.720 |   -3.401 +/-  0.993 |    0.219 +/-  0.043 |   -8.705 +/-  1.644
ASN 369 |    4.139 +/-  1.161 |   -0.817 +/-  0.718 |   -7.732 +/-  1.823 |   -2.322 +/-  1.212 |    0.043 +/-  0.020 |   -6.689 +/-  1.582
GLU 370 |    4.180 +/-  1.105 |   -0.870 +/-  0.759 |    3.583 +/-  1.735 |   -9.448 +/-  1.406 |    0.069 +/-  0.023 |   -2.485 +/-  1.308
LYS 371 |    3.756 +/-  1.193 |   -1.246 +/-  0.679 |  -21.052 +/-  2.730 |    9.089 +/-  2.052 |    0.055 +/-  0.030 |   -9.397 +/-  1.612
GLU 372 |    4.021 +/-  1.190 |   -1.541 +/-  0.829 |   -2.194 +/-  1.708 |   -8.777 +/-  1.273 |    0.003 +/-  0.005 |   -8.490 +/-  1.507
LYS 373 |    3.582 +/-  1.122 |   -1.615 +/-  0.789 |  -22.002 +/-  1.724 |   11.905 +/-  1.265 |    0.000 +/-  0.001 |   -8.129 +/-  1.497
GLN 374 |    3.970 +/-  1.113 |   -1.383 +/-  0.737 |   -7.511 +/-  1.245 |   -0.993 +/-  0.852 |    0.022 +/-  0.019 |   -5.895 +/-  1.380
ARG 375 |    3.700 +/-  1.137 |   -1.837 +/-  0.688 |  -20.655 +/-  1.961 |   12.797 +/-  1.814 |    0.011 +/-  0.011 |   -5.984 +/-  1.483
LEU 376 |    3.978 +/-  1.115 |   -1.177 +/-  0.936 |  -15.702 +/-  1.255 |   -0.309 +/-  0.545 |    0.000 +/-  0.000 |  -13.209 +/-  1.371
LEU 377 |    4.428 +/-  1.258 |   -1.472 +/-  0.712 |   -8.761 +/-  1.727 |   -1.002 +/-  1.172 |    0.031 +/-  0.023 |   -6.777 +/-  1.478
VAL 378 |    4.424 +/-  1.063 |   -1.126 +/-  0.725 |  -10.613 +/-  1.458 |   -0.378 +/-  1.264 |    0.016 +/-  0.019 |   -7.676 +/-  1.328
LEU 379 |    3.989 +/-  1.080 |   -2.105 +/-  0.690 |   -8.537 +/-  1.109 |   -0.661 +/-  0.639 |    0.000 +/-  0.000 |   -7.314 +/-  1.317
SER 380 |    4.823 +/-  1.214 |   -1.108 +/-  0.696 |   -3.030 +/-  1.221 |   -3.780 +/-  1.106 |    0.085 +/-  0.030 |   -3.009 +/-  1.334
LYS 381 |    3.921 +/-  1.174 |   -0.422 +/-  0.608 |  -16.066 +/-  1.857 |    8.025 +/-  1.643 |    0.195 +/-  0.034 |   -4.347 +/-  1.515
GLY 382 |    4.280 +/-  1.293 |   -1.691 +/-  0.592 |  -10.370 +/-  1.170 |   -3.071 +/-  1.020 |    0.156 +/-  0.038 |  -10.694 +/-  1.480
LEU 383 |    4.287 +/-  1.166 |   -0.765 +/-  0.791 |   -2.226 +/-  1.795 |   -5.492 +/-  1.201 |    0.039 +/-  0.024 |   -4.158 +/-  1.487
GLN 384 |    4.355 +/-  1.129 |   -0.469 +/-  0.717 |   -6.070 +/-  1.679 |   -6.267 +/-  1.332 |    0.048 +/-  0.024 |   -8.402 +/-  1.378
GLU 385 |    4.075 +/-  1.164 |   -1.312 +/-  0.737 |    4.087 +/-  1.895 |  -14.265 +/-  1.483 |    0.028 +/-  0.016 |   -7.387 +/-  1.361
TYR 386 |    3.731 +/-  1.166 |   -2.024 +/-  0.782 |   -8.118 +/-  1.249 |   -2.987 +/-  0.872 |    0.000 +/-  0.000 |   -9.398 +/-  1.318
GLU 387 |    4.015 +/-  1.120 |   -1.511 +/-  0.775 |   -1.419 +/-  1.477 |  -12.382 +/-  1.169 |    0.004 +/-  0.007 |  -11.292 +/-  1.434
GLU 388 |    3.828 +/-  1.112 |   -1.668 +/-  0.669 |    4.033 +/-  1.604 |  -15.176 +/-  1.351 |    0.019 +/-  0.012 |   -8.964 +/-  1.310
TRP 389 |    3.743 +/-  1.033 |   -2.192 +/-  0.627 |   -2.763 +/-  1.422 |   -1.624 +/-  0.752 |    0.046 +/-  0.021 |   -2.791 +/-  1.489
LYS 390 |    3.905 +/-  1.165 |   -1.826 +/-  0.734 |  -26.697 +/-  2.192 |   15.573 +/-  1.515 |    0.006 +/-  0.014 |   -9.039 +/-  1.629
TRP 391 |    4.108 +/-  1.117 |   -1.584 +/-  0.750 |  -14.289 +/-  1.377 |   -0.650 +/-  0.870 |    0.010 +/-  0.011 |  -12.405 +/-  1.420
GLY 392 |    4.357 +/-  1.222 |   -2.126 +/-  0.653 |   -5.495 +/-  1.425 |    0.806 +/-  0.757 |    0.096 +/-  0.051 |   -2.363 +/-  1.518
LYS 393 |    4.628 +/-  1.356 |   -1.050 +/-  0.727 |  -22.388 +/-  2.977 |   15.764 +/-  2.835 |    0.044 +/-  0.029 |   -3.001 +/-  1.768
ASN 394 |    5.883 +/-  1.360 |   -0.206 +/-  0.811 |    1.943 +/-  1.663 |   -5.732 +/-  1.232 |    0.083 +/-  0.023 |    1.971 +/-  1.538
PRO 395 |    6.119 +/-  1.166 |   -2.151 +/-  0.620 |    8.431 +/-  2.366 |  -16.461 +/-  1.627 |    0.013 +/-  0.010 |   -4.050 +/-  1.632
THR 396 |    4.747 +/-  1.186 |   -1.363 +/-  0.919 |   -9.909 +/-  1.124 |    0.034 +/-  0.755 |    0.001 +/-  0.003 |   -6.490 +/-  1.594
MET 397 |    4.035 +/-  1.121 |   -1.827 +/-  0.770 |   -4.779 +/-  0.852 |   -1.190 +/-  0.587 |    0.000 +/-  0.000 |   -3.760 +/-  1.465
VAL 398 |    4.429 +/-  1.190 |   -1.161 +/-  0.770 |  -11.419 +/-  1.516 |   -3.072 +/-  1.117 |    0.001 +/-  0.004 |  -11.223 +/-  1.483
GLU 399 |    4.155 +/-  1.097 |   -1.392 +/-  0.788 |    7.209 +/-  1.734 |  -18.337 +/-  1.439 |    0.006 +/-  0.008 |   -8.360 +/-  1.391
VAL 400 |    4.404 +/-  1.172 |   -1.687 +/-  0.757 |   -6.410 +/-  1.176 |   -2.907 +/-  0.782 |    0.000 +/-  0.001 |   -6.600 +/-  1.309
LEU 401 |    3.969 +/-  1.158 |   -1.700 +/-  0.685 |   -7.557 +/-  1.634 |   -3.621 +/-  1.207 |    0.036 +/-  0.024 |   -8.874 +/-  1.365
GLU 402 |    4.137 +/-  1.160 |   -0.957 +/-  0.634 |    4.744 +/-  1.520 |  -20.286 +/-  1.419 |    0.129 +/-  0.042 |  -12.233 +/-  1.400
GLU 403 |    3.974 +/-  1.051 |   -0.731 +/-  0.655 |    8.643 +/-  1.942 |  -19.825 +/-  1.757 |    0.154 +/-  0.032 |   -7.785 +/-  1.327
PHE 404 |    5.020 +/-  1.167 |   -1.183 +/-  0.671 |    2.790 +/-  1.679 |   -2.620 +/-  1.297 |    0.005 +/-  0.006 |    4.012 +/-  1.396
PRO 405 |    6.319 +/-  1.158 |    0.006 +/-  1.044 |    7.230 +/-  1.693 |  -15.628 +/-  1.244 |    0.047 +/-  0.023 |   -2.027 +/-  1.534
SER 406 |    5.626 +/-  1.251 |   -1.231 +/-  0.708 |   -7.175 +/-  2.300 |   -3.231 +/-  1.148 |    0.193 +/-  0.041 |   -5.818 +/-  1.889
ILE 407 |    3.955 +/-  1.024 |   -0.361 +/-  0.755 |   -2.769 +/-  1.306 |   -4.884 +/-  0.991 |    0.102 +/-  0.028 |   -3.956 +/-  1.392
GLN 408 |    4.284 +/-  1.158 |   -1.579 +/-  0.641 |   -8.651 +/-  1.640 |    1.302 +/-  1.219 |    0.024 +/-  0.016 |   -4.620 +/-  1.511
MET 409 |    5.946 +/-  1.212 |   -1.550 +/-  0.745 |    3.567 +/-  1.186 |   -4.616 +/-  0.644 |    0.002 +/-  0.002 |    3.348 +/-  1.394
PRO 410 |    5.991 +/-  1.043 |   -2.148 +/-  0.710 |   -0.094 +/-  1.574 |   -9.396 +/-  1.095 |    0.000 +/-  0.001 |   -5.647 +/-  1.360
ALA 411 |    3.563 +/-  1.049 |   -1.913 +/-  0.738 |   -8.083 +/-  1.035 |   -0.976 +/-  0.546 |    0.000 +/-  0.001 |   -7.409 +/-  1.328
THR 412 |    4.755 +/-  1.166 |   -0.493 +/-  0.967 |  -11.400 +/-  1.253 |   -1.353 +/-  0.730 |    0.001 +/-  0.003 |   -8.489 +/-  1.549
LEU 413 |    4.083 +/-  1.144 |   -2.028 +/-  0.750 |   -7.284 +/-  1.051 |    0.267 +/-  0.704 |    0.000 +/-  0.001 |   -4.962 +/-  1.416
LEU 414 |    3.659 +/-  1.076 |   -2.204 +/-  0.734 |   -6.624 +/-  1.019 |   -0.246 +/-  0.564 |    0.001 +/-  0.001 |   -5.415 +/-  1.445
LEU 415 |    4.207 +/-  1.130 |   -1.797 +/-  0.652 |   -9.275 +/-  1.431 |   -2.023 +/-  0.694 |    0.000 +/-  0.001 |   -8.887 +/-  1.461
THR 416 |    5.124 +/-  1.191 |   -1.215 +/-  0.721 |  -11.823 +/-  1.039 |   -0.991 +/-  0.896 |    0.039 +/-  0.013 |   -8.868 +/-  1.501
GLN 417 |    5.065 +/-  1.201 |   -0.528 +/-  0.796 |   -7.315 +/-  1.303 |    0.828 +/-  0.925 |    0.073 +/-  0.028 |   -1.877 +/-  1.413
LEU 418 |    4.188 +/-  1.141 |   -0.219 +/-  0.960 |  -13.512 +/-  1.483 |    1.346 +/-  0.887 |    0.001 +/-  0.002 |   -8.195 +/-  1.554
SER 419 |    4.373 +/-  1.116 |   -1.540 +/-  0.722 |   -4.400 +/-  1.191 |   -5.228 +/-  0.756 |    0.046 +/-  0.017 |   -6.748 +/-  1.454
LEU 420 |    3.872 +/-  1.053 |   -1.445 +/-  0.740 |   -1.154 +/-  1.640 |   -3.328 +/-  0.900 |    0.033 +/-  0.018 |   -2.023 +/-  1.463
LEU 421 |    4.028 +/-  1.027 |   -1.645 +/-  0.702 |   -5.449 +/-  0.962 |   -1.018 +/-  0.680 |    0.019 +/-  0.012 |   -4.064 +/-  1.375
GLN 422 |    5.117 +/-  1.084 |   -0.583 +/-  0.805 |   -1.651 +/-  1.050 |   -1.487 +/-  0.503 |    0.012 +/-  0.009 |    1.409 +/-  1.374
PRO 423 |    5.709 +/-  1.038 |   -1.794 +/-  0.585 |   14.425 +/-  1.235 |  -15.852 +/-  1.217 |    0.061 +/-  0.016 |    2.549 +/-  1.270
ARG 424 |    3.594 +/-  1.112 |   -1.713 +/-  0.890 |  -27.693 +/-  1.681 |   17.025 +/-  1.413 |    0.018 +/-  0.007 |   -8.769 +/-  1.515
TYR 425 |    3.684 +/-  1.167 |   -1.168 +/-  0.950 |  -15.403 +/-  1.117 |    0.091 +/-  0.404 |    0.003 +/-  0.003 |  -12.792 +/-  1.409
TYR 426 |    3.402 +/-  1.011 |   -2.060 +/-  0.807 |   -7.264 +/-  0.925 |   -3.559 +/-  0.386 |    0.000 +/-  0.000 |   -9.482 +/-  1.309
SER 427 |    4.124 +/-  1.111 |   -2.114 +/-  0.780 |  -11.591 +/-  1.717 |    1.174 +/-  0.663 |    0.000 +/-  0.000 |   -8.407 +/-  1.612
ILE 428 |    4.115 +/-  1.089 |   -1.982 +/-  0.633 |   -5.564 +/-  1.210 |   -1.834 +/-  0.622 |    0.000 +/-  0.000 |   -5.264 +/-  1.568
SER 429 |    4.593 +/-  1.116 |   -0.770 +/-  0.994 |  -16.113 +/-  1.036 |    0.848 +/-  0.396 |    0.000 +/-  0.000 |  -11.443 +/-  1.396
SER 430 |    4.545 +/-  1.103 |   -1.901 +/-  0.772 |   -6.005 +/-  0.949 |   -3.441 +/-  0.416 |    0.000 +/-  0.000 |   -6.802 +/-  1.294
SER 431 |    5.174 +/-  1.107 |   -2.131 +/-  0.782 |    1.536 +/-  1.352 |   -2.470 +/-  0.663 |    0.000 +/-  0.000 |    2.109 +/-  1.391
PRO 432 |    5.803 +/-  1.096 |   -2.361 +/-  0.524 |    7.112 +/-  1.062 |  -18.823 +/-  1.053 |    0.051 +/-  0.024 |   -8.217 +/-  1.214
ASP 433 |    4.327 +/-  1.111 |   -1.210 +/-  0.599 |   10.289 +/-  1.285 |  -19.050 +/-  1.151 |    0.137 +/-  0.034 |   -5.506 +/-  1.331
MET 434 |    3.975 +/-  1.068 |   -1.363 +/-  0.571 |   -6.753 +/-  0.940 |   -3.677 +/-  0.778 |    0.131 +/-  0.018 |   -7.687 +/-  1.393
TYR 435 |    4.905 +/-  1.068 |   -1.589 +/-  0.646 |    4.554 +/-  1.216 |   -4.468 +/-  0.874 |    0.010 +/-  0.008 |    3.412 +/-  1.224
PRO 436 |    5.973 +/-  1.127 |   -1.217 +/-  0.504 |    7.516 +/-  1.375 |  -16.890 +/-  1.261 |    0.091 +/-  0.022 |   -4.527 +/-  1.273
ASP 437 |    4.821 +/-  1.247 |   -1.300 +/-  0.650 |    5.129 +/-  2.435 |  -16.019 +/-  1.385 |    0.087 +/-  0.023 |   -7.283 +/-  1.627
GLU 438 |    4.091 +/-  1.139 |   -1.252 +/-  0.837 |    7.756 +/-  1.721 |  -14.662 +/-  1.060 |    0.005 +/-  0.006 |   -4.062 +/-  1.397
VAL 439 |    4.191 +/-  1.107 |   -0.974 +/-  0.890 |  -10.976 +/-  1.058 |    0.073 +/-  0.375 |    0.000 +/-  0.000 |   -7.686 +/-  1.427
HIE 440 |    3.646 +/-  1.060 |   -1.226 +/-  0.852 |   -9.707 +/-  1.127 |   -0.968 +/-  0.488 |    0.000 +/-  0.000 |   -8.255 +/-  1.361
LEU 441 |    3.705 +/-  1.126 |   -2.178 +/-  0.717 |   -9.631 +/-  0.884 |    0.153 +/-  0.446 |    0.000 +/-  0.000 |   -7.950 +/-  1.419
THR 442 |    4.632 +/-  1.112 |   -1.696 +/-  0.714 |  -10.097 +/-  0.990 |   -2.000 +/-  0.387 |    0.000 +/-  0.000 |   -9.162 +/-  1.412
VAL 443 |    4.381 +/-  1.122 |   -0.942 +/-  0.923 |  -15.118 +/-  0.994 |   -0.320 +/-  0.315 |    0.000 +/-  0.000 |  -11.999 +/-  1.305
ALA 444 |    3.610 +/-  1.104 |   -2.281 +/-  0.540 |   -2.609 +/-  0.960 |   -3.780 +/-  0.507 |    0.000 +/-  0.001 |   -5.060 +/-  1.224
ILE 445 |    3.881 +/-  1.030 |   -0.926 +/-  0.681 |   -6.168 +/-  0.986 |   -0.954 +/-  0.783 |    0.015 +/-  0.008 |   -4.151 +/-  1.297
VAL 446 |    4.056 +/-  1.109 |   -0.981 +/-  0.743 |   -9.743 +/-  1.212 |   -3.031 +/-  0.619 |    0.002 +/-  0.003 |   -9.697 +/-  1.482
SER 447 |    3.894 +/-  1.043 |   -0.983 +/-  0.669 |   -9.120 +/-  1.100 |   -2.701 +/-  0.725 |    0.122 +/-  0.021 |   -8.788 +/-  1.388
TYR 448 |    4.048 +/-  1.059 |   -1.205 +/-  0.728 |   -3.271 +/-  1.039 |   -4.126 +/-  0.497 |    0.081 +/-  0.019 |   -4.474 +/-  1.393
HIE 449 |    3.886 +/-  1.082 |   -1.732 +/-  0.604 |  -12.461 +/-  1.207 |    1.660 +/-  0.910 |    0.057 +/-  0.019 |   -8.590 +/-  1.495
THR 450 |    4.808 +/-  1.087 |   -1.395 +/-  0.778 |   -2.497 +/-  1.302 |   -4.377 +/-  0.812 |    0.000 +/-  0.001 |   -3.460 +/-  1.480
ARG 451 |    4.334 +/-  1.262 |   -0.742 +/-  0.657 |  -18.473 +/-  2.601 |    8.356 +/-  2.146 |    0.124 +/-  0.039 |   -6.401 +/-  1.559
ASP 452 |    4.686 +/-  1.233 |    0.098 +/-  0.537 |    7.067 +/-  1.833 |  -22.401 +/-  1.853 |    0.304 +/-  0.043 |  -10.245 +/-  1.329
GLY 453 |    4.169 +/-  1.293 |   -0.921 +/-  0.561 |  -12.184 +/-  1.138 |   -2.609 +/-  0.864 |    0.361 +/-  0.035 |  -11.184 +/-  1.446
GLU 454 |    4.140 +/-  1.147 |    0.001 +/-  0.652 |    6.479 +/-  2.383 |  -18.056 +/-  1.740 |    0.263 +/-  0.061 |   -7.174 +/-  1.434
GLY 455 |    5.254 +/-  1.270 |   -1.504 +/-  0.675 |   -1.187 +/-  1.647 |   -0.482 +/-  1.343 |    0.119 +/-  0.034 |    2.200 +/-  1.436
PRO 456 |    5.870 +/-  1.135 |   -0.671 +/-  0.892 |    4.556 +/-  2.270 |  -15.773 +/-  1.470 |    0.076 +/-  0.019 |   -5.943 +/-  1.544
VAL 457 |    4.440 +/-  1.127 |   -0.496 +/-  0.668 |   -3.756 +/-  1.700 |   -7.376 +/-  1.279 |    0.133 +/-  0.036 |   -7.056 +/-  1.479
HIE 458 |    4.016 +/-  1.079 |   -0.752 +/-  0.974 |  -15.499 +/-  1.767 |    3.549 +/-  0.801 |    0.030 +/-  0.019 |   -8.656 +/-  1.610
HIE 459 |    4.017 +/-  1.127 |   -1.471 +/-  0.580 |   -8.013 +/-  1.231 |   -3.429 +/-  0.763 |    0.070 +/-  0.031 |   -8.825 +/-  1.354
GLY 460 |    3.827 +/-  1.196 |   -2.234 +/-  0.910 |  -19.757 +/-  1.778 |    4.008 +/-  0.843 |    0.002 +/-  0.005 |  -14.155 +/-  1.650
VAL 461 |    4.320 +/-  1.113 |   -1.433 +/-  0.779 |  -16.056 +/-  1.587 |    1.931 +/-  0.849 |    0.020 +/-  0.015 |  -11.218 +/-  1.526
CYS 462 |    3.873 +/-  1.099 |   -1.511 +/-  0.871 |  -13.813 +/-  0.992 |    1.223 +/-  0.505 |    0.000 +/-  0.000 |  -10.228 +/-  1.362
SER 463 |    4.085 +/-  1.048 |   -2.204 +/-  0.670 |  -12.456 +/-  0.931 |   -1.348 +/-  0.492 |    0.000 +/-  0.001 |  -11.922 +/-  1.304
SER 464 |    4.295 +/-  1.019 |   -2.237 +/-  0.685 |  -11.315 +/-  1.350 |    0.397 +/-  0.747 |    0.013 +/-  0.013 |   -8.848 +/-  1.362
TRP 465 |    4.020 +/-  1.113 |   -2.049 +/-  0.816 |  -10.996 +/-  1.490 |    1.444 +/-  0.648 |    0.004 +/-  0.008 |   -7.577 +/-  1.463
LEU 466 |    4.208 +/-  1.128 |   -1.785 +/-  0.713 |   -8.885 +/-  0.839 |    0.631 +/-  0.589 |    0.001 +/-  0.002 |   -5.830 +/-  1.296
ASN 467 |    4.903 +/-  1.163 |   -1.125 +/-  0.689 |   -3.511 +/-  1.211 |    0.298 +/-  0.842 |    0.055 +/-  0.024 |    0.619 +/-  1.527
ARG 468 |    4.466 +/-  1.270 |   -0.685 +/-  0.714 |  -19.272 +/-  1.850 |   11.376 +/-  1.376 |    0.078 +/-  0.028 |   -4.038 +/-  1.928
ILE 469 |    4.910 +/-  1.150 |    0.179 +/-  0.953 |  -22.243 +/-  1.968 |    3.708 +/-  0.812 |    0.025 +/-  0.015 |  -13.421 +/-  1.840
GLN 470 |    4.065 +/-  1.194 |   -0.848 +/-  0.800 |   -4.546 +/-  1.683 |   -4.840 +/-  0.836 |    0.005 +/-  0.007 |   -6.164 +/-  1.564
ALA 471 |    4.241 +/-  1.224 |   -0.940 +/-  0.534 |   -3.235 +/-  1.500 |   -6.494 +/-  1.242 |    0.083 +/-  0.037 |   -6.344 +/-  1.391
ASP 472 |    4.838 +/-  1.244 |    0.402 +/-  0.683 |    8.114 +/-  1.779 |  -20.520 +/-  1.296 |    0.247 +/-  0.049 |   -6.919 +/-  1.516
ASP 473 |    4.686 +/-  1.224 |   -0.509 +/-  0.692 |   12.460 +/-  2.382 |  -19.285 +/-  1.381 |    0.069 +/-  0.023 |   -2.579 +/-  1.586
VAL 474 |    4.229 +/-  1.089 |   -0.355 +/-  0.698 |   -4.848 +/-  1.004 |   -2.533 +/-  0.689 |    0.072 +/-  0.030 |   -3.434 +/-  1.418
VAL 475 |    5.555 +/-  1.121 |   -0.958 +/-  0.838 |   -3.014 +/-  1.186 |   -0.331 +/-  0.419 |    0.000 +/-  0.000 |    1.252 +/-  1.552
PRO 476 |    5.963 +/-  1.181 |   -2.516 +/-  0.597 |    2.919 +/-  1.226 |  -13.793 +/-  0.958 |    0.000 +/-  0.000 |   -7.427 +/-  1.436
CYS 477 |    4.347 +/-  1.233 |   -1.699 +/-  0.807 |  -10.930 +/-  0.949 |    1.632 +/-  0.473 |    0.000 +/-  0.000 |   -6.649 +/-  1.392
PHE 478 |    3.886 +/-  1.168 |   -1.412 +/-  0.865 |   -7.404 +/-  0.887 |   -0.461 +/-  0.509 |    0.004 +/-  0.004 |   -5.387 +/-  1.370
VAL 479 |    4.161 +/-  1.173 |   -0.751 +/-  0.554 |   -0.824 +/-  1.443 |   -3.043 +/-  1.340 |    0.151 +/-  0.030 |   -0.306 +/-  1.314
ARG 480 |    3.672 +/-  1.159 |   -0.935 +/-  0.800 |  -32.844 +/-  2.177 |   23.451 +/-  1.901 |    0.037 +/-  0.015 |   -6.620 +/-  1.466
GLY 481 |    4.011 +/-  1.237 |   -1.151 +/-  0.527 |  -16.073 +/-  1.694 |   -0.559 +/-  1.203 |    0.296 +/-  0.045 |  -13.477 +/-  1.411
ALA 482 |    4.900 +/-  1.131 |   -0.185 +/-  0.555 |    9.081 +/-  1.786 |   -7.186 +/-  1.644 |    0.127 +/-  0.037 |    6.736 +/-  1.369
PRO 483 |    5.856 +/-  1.080 |   -0.096 +/-  0.609 |   15.467 +/-  1.694 |  -24.073 +/-  1.530 |    0.143 +/-  0.031 |   -2.703 +/-  1.347
SER 484 |    5.041 +/-  1.175 |   -0.077 +/-  0.613 |   -2.782 +/-  1.929 |   -8.622 +/-  1.444 |    0.258 +/-  0.062 |   -6.183 +/-  1.261
PHE 485 |    4.031 +/-  1.111 |   -0.059 +/-  0.799 |   -7.771 +/-  1.591 |   -1.101 +/-  0.836 |    0.028 +/-  0.018 |   -4.872 +/-  1.549
HIE 486 |    4.348 +/-  1.160 |   -0.962 +/-  0.658 |   -5.461 +/-  1.848 |   -4.304 +/-  1.413 |    0.087 +/-  0.027 |   -6.292 +/-  1.373
LEU 487 |    5.681 +/-  1.217 |   -0.185 +/-  0.875 |    4.019 +/-  1.607 |   -3.794 +/-  1.467 |    0.047 +/-  0.023 |    5.769 +/-  1.359
PRO 488 |    5.990 +/-  1.115 |   -1.144 +/-  0.696 |    6.506 +/-  2.346 |   -9.985 +/-  1.577 |    0.079 +/-  0.015 |    1.446 +/-  1.469
ARG 489 |    4.080 +/-  1.155 |   -0.681 +/-  0.605 |  -12.286 +/-  1.970 |    3.044 +/-  1.422 |    0.105 +/-  0.051 |   -5.739 +/-  1.677
ASN 490 |    5.851 +/-  1.168 |   -0.412 +/-  0.714 |    0.045 +/-  1.538 |   -3.630 +/-  1.065 |    0.063 +/-  0.020 |    1.918 +/-  1.572
PRO 491 |    6.159 +/-  1.122 |   -1.386 +/-  0.641 |   -3.453 +/-  1.613 |   -6.316 +/-  1.392 |    0.036 +/-  0.025 |   -4.960 +/-  1.357
GLN 492 |    4.330 +/-  1.224 |   -0.400 +/-  0.730 |   -5.229 +/-  1.643 |   -3.206 +/-  1.443 |    0.089 +/-  0.045 |   -4.415 +/-  1.424
VAL 493 |    5.776 +/-  1.109 |   -0.436 +/-  0.722 |   -0.499 +/-  1.105 |   -0.555 +/-  0.844 |    0.008 +/-  0.009 |    4.294 +/-  1.412
PRO 494 |    5.865 +/-  1.091 |   -1.624 +/-  0.672 |   -1.457 +/-  1.322 |   -9.613 +/-  0.951 |    0.000 +/-  0.001 |   -6.829 +/-  1.454
CYS 495 |    3.650 +/-  1.143 |   -1.751 +/-  0.711 |   -9.147 +/-  0.997 |    2.737 +/-  0.569 |    0.010 +/-  0.007 |   -4.502 +/-  1.406
ILE 496 |    3.816 +/-  1.054 |   -1.269 +/-  0.848 |   -5.349 +/-  0.834 |   -1.909 +/-  0.391 |    0.000 +/-  0.000 |   -4.711 +/-  1.373
LEU 497 |    3.614 +/-  1.108 |   -1.711 +/-  0.791 |  -10.270 +/-  0.930 |    0.962 +/-  0.349 |    0.000 +/-  0.000 |   -7.404 +/-  1.408
VAL 498 |    4.106 +/-  1.115 |   -1.412 +/-  0.791 |   -9.568 +/-  0.922 |   -1.846 +/-  0.374 |    0.000 +/-  0.000 |   -8.720 +/-  1.350
GLY 499 |    4.938 +/-  1.215 |   -3.539 +/-  0.588 |   -4.507 +/-  0.852 |    3.598 +/-  0.492 |    0.000 +/-  0.001 |    0.491 +/-  1.312
PRO 500 |    5.652 +/-  1.038 |   -1.801 +/-  0.657 |    2.850 +/-  1.230 |  -13.056 +/-  0.895 |    0.031 +/-  0.013 |   -6.324 +/-  1.364
GLY 501 |    3.599 +/-  1.181 |   -1.687 +/-  0.790 |  -10.003 +/-  0.925 |   -0.415 +/-  0.602 |    0.136 +/-  0.038 |   -8.369 +/-  1.455
THR 502 |    5.001 +/-  1.248 |   -0.617 +/-  0.722 |  -10.301 +/-  1.117 |   -1.900 +/-  0.648 |    0.046 +/-  0.017 |   -7.770 +/-  1.449
GLY 503 |    4.375 +/-  1.237 |   -3.053 +/-  0.652 |   -8.383 +/-  0.933 |    0.674 +/-  0.571 |    0.009 +/-  0.005 |   -6.379 +/-  1.397
ILE 504 |    4.897 +/-  1.243 |   -1.505 +/-  0.715 |   -9.575 +/-  0.914 |   -0.733 +/-  0.543 |    0.000 +/-  0.000 |   -6.916 +/-  1.533
ALA 505 |    6.078 +/-  1.260 |   -1.926 +/-  0.703 |    0.839 +/-  1.216 |   -0.088 +/-  0.633 |    0.000 +/-  0.000 |    4.904 +/-  1.343
PRO 506 |    6.009 +/-  1.098 |   -1.633 +/-  0.867 |   -1.191 +/-  1.533 |  -11.930 +/-  0.724 |    0.000 +/-  0.000 |   -8.745 +/-  1.506
PHE 507 |    4.007 +/-  1.103 |   -1.450 +/-  0.788 |   -4.288 +/-  0.790 |    1.281 +/-  0.447 |    0.000 +/-  0.000 |   -0.451 +/-  1.408
ARG 508 |    3.864 +/-  1.155 |   -2.293 +/-  0.680 |  -24.528 +/-  1.431 |   15.792 +/-  1.064 |    0.000 +/-  0.000 |   -7.165 +/-  1.459
SER 509 |    4.300 +/-  1.131 |   -2.964 +/-  0.687 |  -16.857 +/-  1.097 |    0.137 +/-  0.546 |    0.000 +/-  0.000 |  -15.383 +/-  1.390
PHE 510 |    3.729 +/-  1.108 |   -2.272 +/-  0.797 |   -9.684 +/-  0.965 |    0.656 +/-  0.552 |    0.000 +/-  0.000 |   -7.571 +/-  1.408
TRP 511 |    4.375 +/-  1.114 |   -2.003 +/-  0.772 |  -12.491 +/-  0.994 |    1.332 +/-  0.499 |    0.000 +/-  0.001 |   -8.787 +/-  1.413
GLN 512 |    3.920 +/-  1.155 |   -1.976 +/-  0.753 |  -10.773 +/-  1.062 |    0.410 +/-  0.579 |    0.002 +/-  0.005 |   -8.417 +/-  1.393
GLN 513 |    3.664 +/-  1.100 |   -1.779 +/-  0.746 |   -1.279 +/-  1.099 |   -1.417 +/-  0.648 |    0.000 +/-  0.000 |   -0.811 +/-  1.422
ARG 514 |    3.648 +/-  1.183 |   -2.147 +/-  0.697 |  -19.291 +/-  1.643 |   11.621 +/-  1.106 |    0.000 +/-  0.001 |   -6.168 +/-  1.534
GLN 515 |    3.868 +/-  1.063 |   -2.062 +/-  0.757 |  -14.873 +/-  1.247 |   -0.360 +/-  0.736 |    0.003 +/-  0.007 |  -13.423 +/-  1.307
PHE 516 |    3.794 +/-  1.069 |   -1.870 +/-  0.833 |  -13.753 +/-  1.115 |    0.616 +/-  0.523 |    0.005 +/-  0.007 |  -11.209 +/-  1.327
ASP 517 |    4.369 +/-  1.109 |   -1.745 +/-  0.890 |   -3.273 +/-  1.515 |   -7.864 +/-  0.963 |    0.000 +/-  0.000 |   -8.513 +/-  1.390
ILE 518 |    4.013 +/-  1.126 |   -1.188 +/-  0.709 |   -7.550 +/-  1.049 |   -3.888 +/-  0.849 |    0.056 +/-  0.017 |   -8.558 +/-  1.352
GLN 519 |    4.171 +/-  1.061 |   -0.745 +/-  0.692 |   -4.764 +/-  0.973 |   -5.376 +/-  0.780 |    0.224 +/-  0.041 |   -6.489 +/-  1.261
HIE 520 |    4.568 +/-  1.226 |    0.174 +/-  0.731 |   -4.477 +/-  1.041 |   -2.179 +/-  0.771 |    0.264 +/-  0.022 |   -1.650 +/-  1.453
LYS 521 |    4.197 +/-  1.237 |    0.454 +/-  0.683 |  -17.986 +/-  1.606 |    6.226 +/-  1.120 |    0.278 +/-  0.031 |   -6.831 +/-  1.665
GLY 522 |    4.198 +/-  1.204 |   -0.361 +/-  0.615 |  -15.156 +/-  1.022 |   -1.866 +/-  0.661 |    0.471 +/-  0.040 |  -12.714 +/-  1.297
MET 523 |    4.035 +/-  1.208 |   -0.601 +/-  0.643 |   -4.510 +/-  1.247 |   -4.174 +/-  0.914 |    0.092 +/-  0.020 |   -5.159 +/-  1.410
ASN 524 |    5.812 +/-  1.222 |   -0.393 +/-  0.754 |    3.211 +/-  1.664 |   -2.203 +/-  0.900 |    0.071 +/-  0.029 |    6.498 +/-  1.647
PRO 525 |    6.140 +/-  1.149 |   -0.994 +/-  0.780 |   -5.951 +/-  4.409 |   -4.873 +/-  2.721 |    0.046 +/-  0.044 |   -5.632 +/-  2.126
CYS 526 |    5.455 +/-  1.216 |   -0.495 +/-  0.776 |    3.728 +/-  1.378 |   -1.314 +/-  1.137 |    0.010 +/-  0.016 |    7.384 +/-  1.540
PRO 527 |    5.784 +/-  1.024 |   -1.713 +/-  0.565 |    0.819 +/-  1.550 |   -7.904 +/-  1.092 |    0.008 +/-  0.010 |   -3.006 +/-  1.414
MET 528 |    3.998 +/-  1.115 |   -1.793 +/-  0.683 |   -9.567 +/-  0.966 |    1.925 +/-  0.602 |    0.009 +/-  0.009 |   -5.427 +/-  1.323
VAL 529 |    4.268 +/-  1.066 |   -1.410 +/-  0.726 |   -9.369 +/-  0.900 |   -1.068 +/-  0.425 |    0.000 +/-  0.000 |   -7.578 +/-  1.361
LEU 530 |    4.194 +/-  1.170 |   -2.446 +/-  0.616 |   -8.663 +/-  0.930 |    1.907 +/-  0.439 |    0.001 +/-  0.001 |   -5.007 +/-  1.413
VAL 531 |    4.334 +/-  1.128 |   -1.349 +/-  0.825 |  -12.348 +/-  1.014 |   -1.520 +/-  0.361 |    0.000 +/-  0.000 |  -10.883 +/-  1.452
PHE 532 |    4.039 +/-  1.198 |   -1.676 +/-  0.861 |   -9.861 +/-  1.124 |    0.761 +/-  0.501 |    0.000 +/-  0.000 |   -6.737 +/-  1.376
GLY 533 |    3.820 +/-  1.188 |   -2.255 +/-  0.754 |   -8.108 +/-  0.927 |   -0.877 +/-  0.518 |    0.040 +/-  0.018 |   -7.380 +/-  1.530
CYS 534 |    4.198 +/-  1.138 |   -1.102 +/-  0.831 |   -1.417 +/-  1.189 |    0.166 +/-  0.653 |    0.101 +/-  0.019 |    1.946 +/-  1.522
ARG 535 |    3.857 +/-  1.245 |   -1.758 +/-  0.821 |  -17.128 +/-  2.467 |    6.314 +/-  1.460 |    0.000 +/-  0.001 |   -8.715 +/-  1.812
GLN 536 |    4.139 +/-  1.148 |   -1.857 +/-  0.744 |  -14.919 +/-  1.467 |   -0.158 +/-  0.684 |    0.000 +/-  0.000 |  -12.795 +/-  1.475
SER 537 |    4.944 +/-  1.249 |   -1.118 +/-  0.721 |   -5.024 +/-  1.633 |   -1.777 +/-  1.064 |    0.036 +/-  0.022 |   -2.939 +/-  1.490
LYS 538 |    4.267 +/-  1.206 |   -0.219 +/-  0.690 |   -5.412 +/-  1.876 |   -1.650 +/-  1.528 |    0.086 +/-  0.032 |   -2.928 +/-  1.747
ILE 539 |    4.805 +/-  1.242 |   -0.879 +/-  0.746 |  -12.842 +/-  1.413 |   -0.956 +/-  0.955 |    0.007 +/-  0.009 |   -9.864 +/-  1.427
ASP 540 |    5.645 +/-  1.205 |   -1.190 +/-  0.771 |   -2.805 +/-  1.280 |   -8.751 +/-  1.031 |    0.009 +/-  0.006 |   -7.091 +/-  1.337
HIE 541 |    4.190 +/-  1.167 |   -0.928 +/-  0.776 |   -3.549 +/-  1.216 |   -3.144 +/-  0.889 |    0.009 +/-  0.009 |   -3.421 +/-  1.449
ILE 542 |    4.180 +/-  1.074 |   -1.188 +/-  0.663 |   -3.926 +/-  0.864 |   -1.821 +/-  0.652 |    0.025 +/-  0.009 |   -2.729 +/-  1.344
TYR 543 |    4.684 +/-  1.255 |   -1.261 +/-  0.765 |   -1.258 +/-  1.788 |   -2.871 +/-  0.819 |    0.060 +/-  0.018 |   -0.647 +/-  1.659
ARG 544 |    3.791 +/-  1.214 |   -1.217 +/-  0.780 |  -14.810 +/-  2.716 |    3.638 +/-  1.914 |    0.050 +/-  0.015 |   -8.549 +/-  1.661
GLU 545 |    3.954 +/-  1.084 |   -0.903 +/-  0.756 |  -14.745 +/-  1.984 |   -4.898 +/-  1.491 |    0.043 +/-  0.017 |  -16.550 +/-  1.382
GLU 546 |    4.039 +/-  1.130 |   -1.517 +/-  0.714 |   -6.531 +/-  1.754 |   -4.979 +/-  1.043 |    0.038 +/-  0.021 |   -8.950 +/-  1.362
THR 547 |    4.824 +/-  1.203 |   -1.787 +/-  0.756 |  -13.846 +/-  1.037 |    0.288 +/-  0.419 |    0.000 +/-  0.000 |  -10.522 +/-  1.396
LEU 548 |    4.163 +/-  1.131 |   -1.297 +/-  0.794 |  -10.598 +/-  1.292 |    0.373 +/-  0.663 |    0.013 +/-  0.014 |   -7.346 +/-  1.359
GLN 549 |    3.891 +/-  1.028 |   -1.098 +/-  0.836 |  -13.911 +/-  1.228 |    1.605 +/-  0.644 |    0.015 +/-  0.013 |   -9.497 +/-  1.288
ALA 550 |    3.862 +/-  1.083 |   -2.293 +/-  0.732 |   -3.661 +/-  1.143 |    0.440 +/-  0.548 |    0.002 +/-  0.005 |   -1.650 +/-  1.341
LYS 551 |    3.938 +/-  1.259 |   -1.534 +/-  0.752 |  -12.530 +/-  1.711 |    4.340 +/-  1.252 |    0.054 +/-  0.015 |   -5.732 +/-  1.606
ASN 552 |    4.649 +/-  1.202 |   -0.596 +/-  0.633 |   -5.370 +/-  1.315 |   -3.385 +/-  1.270 |    0.251 +/-  0.028 |   -4.452 +/-  1.343
LYS 553 |    4.255 +/-  1.196 |   -0.266 +/-  0.692 |  -11.178 +/-  1.573 |    2.285 +/-  1.234 |    0.116 +/-  0.040 |   -4.788 +/-  1.681
GLY 554 |    4.319 +/-  1.251 |   -1.690 +/-  0.656 |  -12.209 +/-  1.189 |   -1.283 +/-  0.886 |    0.168 +/-  0.042 |  -10.694 +/-  1.449
VAL 555 |    4.175 +/-  1.086 |   -0.666 +/-  0.776 |   -9.371 +/-  0.880 |   -0.929 +/-  0.624 |    0.001 +/-  0.002 |   -6.790 +/-  1.324
PHE 556 |    3.743 +/-  1.046 |   -1.776 +/-  0.587 |    0.231 +/-  1.066 |   -0.095 +/-  1.020 |    0.021 +/-  0.014 |    2.124 +/-  1.301
ARG 557 |    3.835 +/-  1.160 |   -0.477 +/-  0.773 |  -14.872 +/-  2.292 |    4.506 +/-  1.973 |    0.108 +/-  0.041 |   -6.901 +/-  1.707
GLU 558 |    4.137 +/-  1.143 |   -1.797 +/-  0.650 |   -7.951 +/-  1.859 |   -5.599 +/-  1.345 |    0.003 +/-  0.006 |  -11.208 +/-  1.526
LEU 559 |    3.724 +/-  1.038 |   -0.777 +/-  0.599 |   -4.710 +/-  1.308 |   -2.154 +/-  0.948 |    0.144 +/-  0.035 |   -3.773 +/-  1.462
TYR 560 |    3.529 +/-  1.048 |   -1.272 +/-  0.628 |   -6.409 +/-  1.060 |   -3.438 +/-  0.678 |    0.035 +/-  0.013 |   -7.555 +/-  1.242
THR 561 |    4.562 +/-  1.031 |   -0.986 +/-  0.571 |  -12.519 +/-  0.939 |    1.411 +/-  0.775 |    0.094 +/-  0.026 |   -7.438 +/-  1.259
ALA 562 |    3.930 +/-  1.122 |   -2.138 +/-  0.725 |   -7.493 +/-  1.250 |    0.357 +/-  0.599 |    0.001 +/-  0.003 |   -5.343 +/-  1.559
TYR 563 |    4.134 +/-  1.131 |   -1.187 +/-  0.904 |   -8.653 +/-  1.295 |   -1.126 +/-  0.582 |    0.001 +/-  0.002 |   -6.831 +/-  1.440
SER 564 |    5.207 +/-  1.281 |   -1.002 +/-  0.701 |   -2.216 +/-  1.811 |   -1.275 +/-  1.451 |    0.047 +/-  0.029 |    0.761 +/-  1.611
ARG 565 |    4.198 +/-  1.223 |   -0.165 +/-  0.730 |  -14.861 +/-  2.540 |    2.336 +/-  1.852 |    0.141 +/-  0.032 |   -8.351 +/-  1.587
GLU 566 |    5.310 +/-  1.098 |   -0.128 +/-  0.611 |    2.033 +/-  1.530 |   -8.253 +/-  1.322 |    0.098 +/-  0.026 |   -0.940 +/-  1.375
PRO 567 |    6.121 +/-  1.171 |   -0.164 +/-  0.466 |   -3.528 +/-  1.217 |   -9.378 +/-  1.090 |    0.336 +/-  0.020 |   -6.613 +/-  1.262
ASP 568 |    4.971 +/-  1.210 |    0.868 +/-  0.831 |    5.902 +/-  1.888 |  -10.183 +/-  1.280 |    0.263 +/-  0.031 |    1.821 +/-  1.457
ARG 569 |    4.999 +/-  1.220 |   -0.298 +/-  0.635 |   -2.101 +/-  1.643 |    1.883 +/-  1.235 |    0.052 +/-  0.027 |    4.535 +/-  1.501
PRO 570 |    5.994 +/-  1.065 |   -0.487 +/-  0.727 |    0.208 +/-  2.320 |   -5.563 +/-  1.660 |    0.092 +/-  0.014 |    0.245 +/-  1.416
LYS 571 |    4.255 +/-  1.228 |   -0.917 +/-  0.593 |   -1.194 +/-  1.799 |   -0.203 +/-  1.615 |    0.140 +/-  0.034 |    2.081 +/-  1.529
LYS 572 |    3.743 +/-  1.193 |   -1.752 +/-  0.806 |  -23.859 +/-  2.713 |   10.193 +/-  1.880 |    0.003 +/-  0.005 |  -11.672 +/-  1.846
TYR 573 |    3.757 +/-  1.162 |   -1.184 +/-  0.870 |  -10.489 +/-  1.615 |   -0.747 +/-  0.850 |    0.006 +/-  0.005 |   -8.657 +/-  1.559
VAL 574 |    4.671 +/-  1.230 |   -1.578 +/-  0.743 |  -10.394 +/-  0.948 |   -0.656 +/-  0.558 |    0.017 +/-  0.007 |   -7.940 +/-  1.390
GLN 575 |    3.982 +/-  1.051 |   -1.466 +/-  0.717 |  -10.893 +/-  1.308 |   -1.489 +/-  0.775 |    0.009 +/-  0.010 |   -9.856 +/-  1.423
ASP 576 |    4.186 +/-  1.124 |   -1.309 +/-  0.833 |    2.307 +/-  1.927 |  -10.655 +/-  1.486 |    0.032 +/-  0.021 |   -5.439 +/-  1.494
VAL 577 |    4.407 +/-  1.155 |   -1.205 +/-  0.822 |  -10.277 +/-  1.039 |   -0.366 +/-  0.589 |    0.000 +/-  0.002 |   -7.440 +/-  1.342
LEU 578 |    3.929 +/-  1.137 |   -2.176 +/-  0.647 |   -8.850 +/-  1.113 |   -0.034 +/-  0.693 |    0.000 +/-  0.000 |   -7.131 +/-  1.396
GLN 579 |    4.114 +/-  1.123 |   -1.306 +/-  0.712 |   -8.774 +/-  1.526 |   -4.082 +/-  1.415 |    0.075 +/-  0.036 |   -9.974 +/-  1.442
GLU 580 |    4.243 +/-  1.285 |   -0.617 +/-  0.816 |    2.597 +/-  2.193 |  -13.563 +/-  1.955 |    0.209 +/-  0.046 |   -7.131 +/-  1.558
GLN 581 |    4.647 +/-  1.155 |   -0.183 +/-  0.697 |   -2.913 +/-  1.167 |   -3.853 +/-  1.111 |    0.177 +/-  0.040 |   -2.125 +/-  1.496
LEU 582 |    4.742 +/-  1.289 |   -0.377 +/-  0.916 |  -10.694 +/-  1.395 |    0.211 +/-  0.691 |    0.007 +/-  0.010 |   -6.111 +/-  1.621
ALA 583 |    4.008 +/-  1.208 |   -1.805 +/-  0.791 |   -9.664 +/-  1.427 |   -0.452 +/-  0.932 |    0.005 +/-  0.006 |   -7.909 +/-  1.612
GLU 584 |    4.089 +/-  1.192 |   -0.980 +/-  0.914 |   -3.894 +/-  2.568 |   -7.637 +/-  2.006 |    0.050 +/-  0.041 |   -8.373 +/-  1.786
SER 585 |    4.402 +/-  1.154 |   -1.019 +/-  0.908 |   -8.980 +/-  1.693 |   -0.880 +/-  1.296 |    0.033 +/-  0.031 |   -6.443 +/-  1.593
VAL 586 |    4.488 +/-  1.183 |   -0.905 +/-  0.844 |  -12.400 +/-  1.202 |    0.505 +/-  0.528 |    0.001 +/-  0.002 |   -8.311 +/-  1.669
TYR 587 |    3.731 +/-  1.132 |   -2.080 +/-  0.753 |   -3.104 +/-  1.584 |   -1.432 +/-  0.926 |    0.001 +/-  0.003 |   -2.885 +/-  1.542
ARG 588 |    3.664 +/-  1.157 |   -1.521 +/-  0.855 |  -18.972 +/-  2.924 |    7.854 +/-  2.042 |    0.005 +/-  0.008 |   -8.970 +/-  1.803
ALA 589 |    3.463 +/-  1.101 |   -1.801 +/-  0.802 |  -10.586 +/-  1.082 |   -0.704 +/-  0.781 |    0.002 +/-  0.004 |   -9.626 +/-  1.407
LEU 590 |    4.084 +/-  1.178 |   -1.509 +/-  0.847 |   -4.436 +/-  1.578 |   -0.696 +/-  0.876 |    0.000 +/-  0.002 |   -2.556 +/-  1.496
LYS 591 |    3.925 +/-  1.266 |   -1.226 +/-  0.763 |  -17.740 +/-  1.935 |    5.282 +/-  1.637 |    0.124 +/-  0.030 |   -9.635 +/-  1.693
GLU 592 |    4.420 +/-  1.186 |   -0.290 +/-  0.691 |   -4.182 +/-  1.741 |  -12.418 +/-  1.477 |    0.241 +/-  0.033 |  -12.229 +/-  1.385
GLN 593 |    4.412 +/-  1.260 |   -0.267 +/-  0.714 |   -5.447 +/-  1.226 |   -3.396 +/-  0.767 |    0.126 +/-  0.033 |   -4.572 +/-  1.493
GLY 594 |    4.264 +/-  1.247 |   -2.171 +/-  0.579 |   -9.087 +/-  1.130 |   -0.481 +/-  0.730 |    0.192 +/-  0.032 |   -7.284 +/-  1.412
GLY 595 |    4.355 +/-  1.245 |   -1.878 +/-  0.972 |  -11.066 +/-  1.266 |    0.517 +/-  0.713 |    0.000 +/-  0.001 |   -8.072 +/-  1.601
HIE 596 |    3.961 +/-  1.132 |   -1.985 +/-  0.724 |  -14.321 +/-  1.035 |    3.753 +/-  0.441 |    0.001 +/-  0.002 |   -8.591 +/-  1.299
ILE 597 |    4.350 +/-  1.027 |   -1.446 +/-  0.809 |   -8.913 +/-  1.004 |   -2.044 +/-  0.476 |    0.000 +/-  0.000 |   -8.053 +/-  1.342
TYR 598 |    3.570 +/-  1.016 |   -1.603 +/-  0.792 |   -9.910 +/-  0.951 |    0.970 +/-  0.331 |    0.000 +/-  0.000 |   -6.972 +/-  1.340
VAL 599 |    4.083 +/-  1.113 |   -0.897 +/-  0.847 |   -8.962 +/-  1.045 |   -2.773 +/-  0.447 |    0.001 +/-  0.002 |   -8.549 +/-  1.450
CYS 600 |    3.923 +/-  1.150 |   -2.068 +/-  0.666 |   -9.970 +/-  1.054 |    2.962 +/-  0.408 |    0.000 +/-  0.000 |   -5.153 +/-  1.387
GLY 601 |    3.951 +/-  1.250 |   -2.751 +/-  0.667 |  -10.992 +/-  0.879 |   -1.292 +/-  0.493 |    0.005 +/-  0.005 |  -11.079 +/-  1.239
ASP 602 |    5.302 +/-  1.066 |   -2.629 +/-  0.605 |    4.382 +/-  1.662 |  -15.493 +/-  1.250 |    0.032 +/-  0.011 |   -8.406 +/-  1.240
VAL 603 |    4.503 +/-  1.187 |   -2.016 +/-  0.679 |  -11.883 +/-  1.044 |   -1.256 +/-  0.653 |    0.002 +/-  0.003 |  -10.649 +/-  1.345
THR 604 |    4.704 +/-  1.130 |   -0.924 +/-  0.784 |  -12.155 +/-  1.324 |   -2.211 +/-  0.842 |    0.012 +/-  0.008 |  -10.572 +/-  1.432
MET 605 |    3.814 +/-  1.115 |   -1.362 +/-  0.776 |  -11.792 +/-  1.241 |    0.237 +/-  0.655 |    0.028 +/-  0.011 |   -9.074 +/-  1.563
ALA 606 |    3.571 +/-  1.084 |   -2.195 +/-  0.703 |   -9.423 +/-  1.080 |   -0.505 +/-  0.603 |    0.001 +/-  0.003 |   -8.551 +/-  1.293
ALA 607 |    3.617 +/-  1.087 |   -1.925 +/-  0.633 |   -9.700 +/-  1.263 |    0.249 +/-  0.870 |    0.029 +/-  0.020 |   -7.730 +/-  1.328
ASP 608 |    4.507 +/-  1.092 |   -2.032 +/-  0.626 |    0.063 +/-  1.962 |   -8.677 +/-  1.715 |    0.018 +/-  0.011 |   -6.120 +/-  1.355
VAL 609 |    4.477 +/-  1.143 |   -0.723 +/-  0.938 |  -13.664 +/-  1.039 |    2.071 +/-  0.486 |    0.000 +/-  0.000 |   -7.838 +/-  1.443
LEU 610 |    4.061 +/-  1.090 |   -1.285 +/-  0.838 |   -6.169 +/-  1.119 |    0.707 +/-  0.642 |    0.000 +/-  0.000 |   -2.686 +/-  1.354
LYS 611 |    3.719 +/-  1.114 |   -1.514 +/-  0.707 |  -24.891 +/-  2.296 |   14.072 +/-  1.910 |    0.016 +/-  0.015 |   -8.599 +/-  1.530
ALA 612 |    3.646 +/-  1.138 |   -1.972 +/-  0.774 |  -12.147 +/-  1.108 |    0.923 +/-  0.722 |    0.032 +/-  0.027 |   -9.519 +/-  1.331
ILE 613 |    4.106 +/-  1.099 |   -1.033 +/-  0.871 |  -12.427 +/-  0.870 |    1.380 +/-  0.516 |    0.000 +/-  0.000 |   -7.974 +/-  1.372
GLN 614 |    3.968 +/-  1.102 |   -1.389 +/-  0.930 |   -7.058 +/-  1.472 |   -0.009 +/-  0.673 |    0.000 +/-  0.001 |   -4.487 +/-  1.517
ARG 615 |    3.801 +/-  1.143 |   -1.880 +/-  0.832 |  -20.017 +/-  2.259 |   11.917 +/-  2.036 |    0.007 +/-  0.011 |   -6.172 +/-  1.621
ILE 616 |    3.987 +/-  1.118 |   -0.869 +/-  0.907 |  -16.677 +/-  1.084 |    0.943 +/-  0.605 |    0.002 +/-  0.005 |  -12.613 +/-  1.461
MET 617 |    4.099 +/-  1.114 |   -2.276 +/-  0.796 |  -11.298 +/-  1.257 |   -0.707 +/-  0.862 |    0.000 +/-  0.001 |  -10.181 +/-  1.354
THR 618 |    4.475 +/-  1.064 |   -1.737 +/-  0.738 |  -11.777 +/-  1.955 |   -1.552 +/-  1.299 |    0.022 +/-  0.017 |  -10.570 +/-  1.446
GLN 619 |    3.983 +/-  1.149 |   -1.229 +/-  0.720 |   -7.108 +/-  2.331 |   -1.758 +/-  1.652 |    0.133 +/-  0.047 |   -5.979 +/-  1.422
GLN 620 |    4.141 +/-  1.120 |   -0.477 +/-  0.739 |   -6.882 +/-  1.694 |   -2.365 +/-  1.521 |    0.143 +/-  0.048 |   -5.440 +/-  1.687
GLY 621 |    4.188 +/-  1.200 |   -1.683 +/-  0.782 |   -3.367 +/-  1.095 |   -1.681 +/-  1.061 |    0.118 +/-  0.055 |   -2.425 +/-  1.469
LYS 622 |    4.351 +/-  1.228 |   -0.038 +/-  0.676 |  -15.805 +/-  2.408 |    5.909 +/-  1.695 |    0.231 +/-  0.032 |   -5.352 +/-  1.619
LEU 623 |    4.489 +/-  1.168 |    0.006 +/-  0.749 |   -9.205 +/-  1.477 |   -2.916 +/-  1.072 |    0.120 +/-  0.040 |   -7.506 +/-  1.478
SER 624 |    4.511 +/-  1.215 |   -0.691 +/-  0.761 |  -10.480 +/-  1.655 |   -3.479 +/-  0.977 |    0.116 +/-  0.033 |  -10.022 +/-  1.641
GLU 625 |    3.979 +/-  1.095 |   -0.727 +/-  0.876 |   -5.005 +/-  2.061 |  -10.535 +/-  1.430 |    0.044 +/-  0.019 |  -12.244 +/-  1.448
GLU 626 |    4.036 +/-  1.121 |   -1.210 +/-  0.768 |   -2.273 +/-  1.818 |  -11.206 +/-  1.584 |    0.025 +/-  0.020 |  -10.628 +/-  1.346
ASP 627 |    4.555 +/-  1.157 |   -1.569 +/-  0.720 |    0.142 +/-  1.581 |  -10.929 +/-  1.225 |    0.018 +/-  0.009 |   -7.784 +/-  1.420
ALA 628 |    3.732 +/-  1.097 |   -2.225 +/-  0.788 |   -7.072 +/-  1.157 |   -0.746 +/-  0.678 |    0.000 +/-  0.000 |   -6.311 +/-  1.328
GLY 629 |    3.930 +/-  1.188 |   -2.814 +/-  0.687 |  -14.007 +/-  2.575 |    2.146 +/-  1.191 |    0.053 +/-  0.061 |  -10.692 +/-  1.949
VAL 630 |    4.263 +/-  1.118 |   -0.513 +/-  0.918 |  -13.935 +/-  1.269 |   -0.291 +/-  0.543 |    0.010 +/-  0.009 |  -10.466 +/-  1.465
PHE 631 |    3.896 +/-  1.106 |   -1.341 +/-  0.810 |   -9.330 +/-  1.040 |   -0.707 +/-  0.559 |    0.011 +/-  0.011 |   -7.470 +/-  1.448
ILE 632 |    4.265 +/-  1.112 |   -1.252 +/-  0.887 |   -9.436 +/-  1.074 |   -1.095 +/-  0.712 |    0.000 +/-  0.000 |   -7.519 +/-  1.462
SER 633 |    4.598 +/-  1.185 |   -2.173 +/-  0.667 |   -1.809 +/-  1.284 |   -4.455 +/-  0.815 |    0.007 +/-  0.010 |   -3.832 +/-  1.389
ARG 634 |    3.929 +/-  1.199 |   -1.385 +/-  0.930 |  -19.189 +/-  1.639 |   11.488 +/-  1.226 |    0.014 +/-  0.012 |   -5.144 +/-  1.584
LEU 635 |    4.097 +/-  1.110 |   -2.135 +/-  0.803 |   -6.083 +/-  1.267 |   -2.832 +/-  0.820 |    0.001 +/-  0.002 |   -6.952 +/-  1.449
ARG 636 |    3.819 +/-  1.144 |   -1.929 +/-  0.693 |  -28.116 +/-  2.159 |   16.900 +/-  1.769 |    0.017 +/-  0.020 |   -9.309 +/-  1.715
ASP 637 |    5.364 +/-  1.212 |   -1.333 +/-  0.627 |    3.402 +/-  2.094 |  -24.141 +/-  1.839 |    0.121 +/-  0.038 |  -16.588 +/-  1.461
ASP 638 |    5.137 +/-  1.217 |   -0.215 +/-  0.777 |    8.721 +/-  1.998 |  -19.473 +/-  2.192 |    0.166 +/-  0.034 |   -5.664 +/-  1.472
ASN 639 |    4.774 +/-  1.267 |   -1.023 +/-  0.763 |    1.115 +/-  1.886 |   -0.866 +/-  1.263 |    0.027 +/-  0.016 |    4.028 +/-  1.581
ARG 640 |    4.333 +/-  1.109 |   -1.515 +/-  0.766 |  -28.834 +/-  1.855 |   18.885 +/-  1.485 |    0.000 +/-  0.000 |   -7.131 +/-  1.531
TYR 641 |    4.078 +/-  1.027 |   -1.927 +/-  0.667 |   -8.629 +/-  1.260 |   -2.037 +/-  1.130 |    0.031 +/-  0.017 |   -8.485 +/-  1.484
HIE 642 |    3.809 +/-  1.084 |   -1.327 +/-  0.775 |  -16.405 +/-  1.420 |    3.156 +/-  1.098 |    0.038 +/-  0.011 |  -10.729 +/-  1.399
GLU 643 |    3.915 +/-  1.123 |   -0.795 +/-  0.718 |    5.691 +/-  2.279 |  -18.423 +/-  1.590 |    0.055 +/-  0.034 |   -9.556 +/-  1.533
ASP 644 |    5.363 +/-  1.225 |   -1.513 +/-  0.812 |    7.836 +/-  2.002 |  -16.853 +/-  1.402 |    0.023 +/-  0.014 |   -5.144 +/-  1.740
ILE 645 |    5.378 +/-  1.204 |   -1.233 +/-  0.761 |   -1.166 +/-  1.421 |   -4.677 +/-  1.056 |    0.016 +/-  0.011 |   -1.682 +/-  1.496
PHE 646 |    4.055 +/-  1.157 |   -0.962 +/-  0.808 |   -7.629 +/-  0.980 |   -1.876 +/-  0.668 |    0.016 +/-  0.009 |   -6.396 +/-  1.422
GLY 647 |    4.068 +/-  1.261 |   -2.550 +/-  0.695 |   -9.206 +/-  1.094 |    1.242 +/-  0.629 |    0.010 +/-  0.009 |   -6.436 +/-  1.518
VAL 648 |    4.176 +/-  1.112 |   -1.088 +/-  0.713 |   -7.302 +/-  1.844 |   -3.696 +/-  1.136 |    0.022 +/-  0.012 |   -7.888 +/-  1.572
THR 649 |    4.891 +/-  1.128 |   -0.318 +/-  0.968 |  -15.698 +/-  1.560 |    0.735 +/-  0.564 |    0.001 +/-  0.003 |  -10.388 +/-  1.569
LEU 650 |    3.986 +/-  1.109 |   -1.079 +/-  0.741 |    5.317 +/-  1.196 |   -4.126 +/-  0.887 |    0.007 +/-  0.007 |    4.105 +/-  1.473
ARG 651 |    4.539 +/-  1.162 |   -1.001 +/-  0.740 |  -20.797 +/-  2.434 |    9.916 +/-  1.756 |    0.057 +/-  0.037 |   -7.287 +/-  1.797
THR 652 |    4.993 +/-  1.190 |    0.063 +/-  1.000 |  -19.960 +/-  1.335 |   -1.554 +/-  0.652 |    0.001 +/-  0.004 |  -16.457 +/-  1.466
TYR 653 |    3.760 +/-  1.134 |   -1.518 +/-  0.749 |   -8.279 +/-  1.897 |   -4.412 +/-  1.010 |    0.023 +/-  0.012 |  -10.425 +/-  1.592
GLU 654 |    3.852 +/-  1.092 |   -1.438 +/-  0.785 |    0.711 +/-  2.024 |  -10.798 +/-  1.598 |    0.024 +/-  0.020 |   -7.648 +/-  1.465
VAL 655 |    4.455 +/-  1.190 |   -1.260 +/-  0.692 |  -10.427 +/-  1.160 |   -1.818 +/-  0.973 |    0.008 +/-  0.007 |   -9.043 +/-  1.397
THR 656 |    4.661 +/-  1.173 |   -0.697 +/-  0.885 |  -14.536 +/-  2.552 |   -0.943 +/-  1.260 |    0.006 +/-  0.011 |  -11.509 +/-  2.039
ASN 657 |    4.471 +/-  1.149 |   -0.951 +/-  0.748 |   -1.346 +/-  1.760 |   -1.005 +/-  1.344 |    0.082 +/-  0.052 |    1.252 +/-  1.530
ARG 658 |    4.045 +/-  1.183 |   -0.051 +/-  0.942 |  -17.560 +/-  3.094 |    8.709 +/-  2.231 |    0.067 +/-  0.019 |   -4.791 +/-  1.987
LEU 659 |    4.616 +/-  1.254 |   -0.361 +/-  0.635 |   -0.314 +/-  1.917 |   -6.820 +/-  1.477 |    0.216 +/-  0.049 |   -2.663 +/-  1.459
ARG 660 |    3.814 +/-  1.138 |    0.017 +/-  0.618 |  -18.585 +/-  2.670 |    6.476 +/-  2.316 |    0.210 +/-  0.058 |   -8.069 +/-  1.663
SER 661 |    4.329 +/-  1.197 |    0.198 +/-  0.749 |  -11.528 +/-  2.204 |   -6.847 +/-  1.915 |    0.203 +/-  0.057 |  -13.646 +/-  1.477
GLU 662 |    4.019 +/-  1.105 |    0.238 +/-  0.719 |    6.633 +/-  2.852 |  -16.131 +/-  2.641 |    0.165 +/-  0.058 |   -5.077 +/-  1.485
SER 663 |    5.377 +/-  1.162 |    0.090 +/-  0.646 |    5.483 +/-  3.050 |   -9.647 +/-  2.548 |    0.238 +/-  0.053 |    1.541 +/-  1.479
ILE 664 |    6.005 +/-  1.467 |    0.584 +/-  0.695 |   28.304 +/-  8.600 |  -98.174 +/-  8.564 |    0.602 +/-  0.071 |  -62.680 +/-  1.750
FMN 665 |    0.000 +/-  0.000 |    0.000 +/-  0.000 |    0.000 +/-  0.000 |    0.000 +/-  0.000 |    0.000 +/-  0.000 |    0.000 +/-  0.000
FAD 666 |    0.000 +/-  0.000 |    0.000 +/-  0.000 |    0.000 +/-  0.000 |    0.000 +/-  0.000 |    0.000 +/-  0.000 |    0.000 +/-  0.000
NAP 667 |    0.000 +/-  0.000 |    0.000 +/-  0.000 |    0.000 +/-  0.000 |    0.000 +/-  0.000 |    0.000 +/-  0.000 |    0.000 +/-  0.000

Receptor:
Total Energy Decomposition:
Residue |       Internal      |    van der Waals    |    Electrostatic    |   Polar Solvation   |   Non-Polar Solv.   |       TOTAL
-------------------------------------------------------------------------------------------------------------------------------------------
ALA   1 |    8.503 +/-  2.219 |   -1.135 +/-  1.075 |  -37.174 +/- 10.997 |  -33.613 +/- 13.043 |    0.762 +/-  0.241 |  -62.656 +/-  3.558
LYS   2 |   18.340 +/-  3.439 |   -0.373 +/-  1.183 |   34.045 +/-  7.826 |  -53.303 +/-  8.023 |    1.444 +/-  0.155 |    0.154 +/-  3.656
ARG   3 |   23.850 +/-  4.166 |   -5.145 +/-  1.772 | -177.764 +/- 14.659 |  -16.990 +/- 11.135 |    0.650 +/-  0.160 | -175.398 +/-  5.054
VAL   4 |   14.331 +/-  2.813 |   -2.829 +/-  1.317 |  -26.536 +/-  1.594 |    0.427 +/-  1.113 |    0.194 +/-  0.079 |  -14.413 +/-  2.871
LYS   5 |   17.656 +/-  3.266 |   -3.241 +/-  1.255 |  -16.774 +/- 17.011 |  -13.406 +/- 17.166 |    0.951 +/-  0.183 |  -14.815 +/-  3.677
ALA   6 |    7.408 +/-  1.968 |   -4.945 +/-  0.964 |  -12.323 +/-  1.421 |    2.579 +/-  0.639 |    0.002 +/-  0.003 |   -7.279 +/-  2.163
THR   7 |   16.099 +/-  2.354 |   -5.066 +/-  1.250 |  -38.073 +/-  5.245 |    1.010 +/-  2.914 |    0.037 +/-  0.034 |  -25.992 +/-  3.181
ILE   8 |   17.839 +/-  2.913 |   -6.988 +/-  1.505 |  -11.285 +/-  1.300 |    1.763 +/-  0.818 |    0.000 +/-  0.000 |    1.328 +/-  2.963
LEU   9 |   15.799 +/-  2.843 |   -6.887 +/-  1.458 |  -34.820 +/-  1.181 |    2.601 +/-  0.645 |    0.002 +/-  0.003 |  -23.306 +/-  3.111
TYR  10 |   18.385 +/-  3.268 |   -9.259 +/-  1.239 |  -24.423 +/-  2.070 |   -9.302 +/-  1.680 |    0.121 +/-  0.061 |  -24.479 +/-  3.498
ALA  11 |    7.552 +/-  2.138 |   -5.760 +/-  0.852 |   -4.574 +/-  1.695 |    1.860 +/-  0.895 |    0.002 +/-  0.004 |   -0.920 +/-  2.381
THR  12 |   15.016 +/-  2.301 |   -4.795 +/-  1.114 |  -24.343 +/-  1.993 |  -13.415 +/-  1.549 |    0.147 +/-  0.037 |  -27.390 +/-  3.037
GLU  13 |   17.779 +/-  2.739 |   -3.046 +/-  1.460 |  -10.405 +/-  7.035 |  -60.668 +/-  6.465 |    0.227 +/-  0.066 |  -56.113 +/-  3.008
THR  14 |   17.745 +/-  2.585 |   -1.193 +/-  1.112 |  -24.068 +/-  2.487 |   -9.433 +/-  1.769 |    0.461 +/-  0.079 |  -16.488 +/-  2.970
GLY  15 |    6.507 +/-  1.847 |   -2.153 +/-  0.711 |   -4.412 +/-  1.448 |   -0.501 +/-  0.665 |    0.156 +/-  0.051 |   -0.403 +/-  2.156
LYS  16 |   18.137 +/-  3.248 |   -3.962 +/-  1.488 |  -27.602 +/- 12.132 |   -1.165 +/- 10.891 |    0.525 +/-  0.086 |  -14.066 +/-  3.924
SER  17 |   11.692 +/-  2.123 |   -6.675 +/-  1.078 |  -10.477 +/-  1.814 |   -9.669 +/-  1.144 |    0.002 +/-  0.002 |  -15.128 +/-  2.470
GLN  18 |   24.032 +/-  2.927 |   -6.673 +/-  1.358 |  -73.282 +/-  4.444 |   -5.271 +/-  3.338 |    0.191 +/-  0.084 |  -61.003 +/-  3.121
ALA  19 |    7.313 +/-  1.935 |   -3.522 +/-  0.812 |   -7.715 +/-  1.953 |   -0.451 +/-  0.873 |    0.362 +/-  0.037 |   -4.013 +/-  2.403
TYR  20 |   18.210 +/-  3.168 |   -7.000 +/-  1.579 |  -33.144 +/-  2.927 |   -1.200 +/-  2.017 |    0.130 +/-  0.043 |  -23.005 +/-  3.432
ALA  21 |    7.449 +/-  2.104 |   -5.873 +/-  0.894 |   -0.411 +/-  1.190 |    0.143 +/-  0.595 |    0.000 +/-  0.001 |    1.308 +/-  2.244
LYS  22 |   17.292 +/-  3.054 |   -6.612 +/-  1.044 |   12.373 +/-  8.772 |  -36.027 +/-  8.071 |    0.384 +/-  0.099 |  -12.590 +/-  3.960
THR  23 |   15.782 +/-  2.392 |   -4.903 +/-  1.114 |  -36.881 +/-  1.798 |   -2.956 +/-  1.503 |    0.233 +/-  0.069 |  -28.726 +/-  2.472
LEU  24 |   16.883 +/-  2.692 |   -6.640 +/-  1.463 |  -32.979 +/-  1.048 |    1.003 +/-  0.659 |    0.000 +/-  0.001 |  -21.732 +/-  2.944
CYS  25 |   10.241 +/-  2.237 |   -6.583 +/-  0.973 |   -5.699 +/-  1.977 |   -1.692 +/-  1.552 |    0.110 +/-  0.045 |   -3.624 +/-  2.421
GLU  26 |   17.491 +/-  2.993 |   -6.690 +/-  1.448 |  -42.341 +/- 10.720 |  -27.184 +/-  8.983 |    0.112 +/-  0.065 |  -58.610 +/-  3.585
ILE  27 |   17.676 +/-  2.906 |   -6.021 +/-  1.512 |   -9.798 +/-  1.272 |   -0.221 +/-  1.088 |    0.100 +/-  0.061 |    1.736 +/-  2.951
PHE  28 |   18.878 +/-  2.998 |   -7.575 +/-  1.304 |   -6.470 +/-  1.208 |   -0.674 +/-  0.606 |    0.000 +/-  0.000 |    4.159 +/-  3.202
LYS  29 |   18.869 +/-  3.193 |   -4.264 +/-  1.755 |  -24.369 +/- 21.269 |   -6.205 +/- 18.254 |    0.441 +/-  0.152 |  -15.529 +/-  5.249
HIE  30 |   34.671 +/-  3.006 |   -5.574 +/-  1.458 |  -21.163 +/-  2.440 |   -7.889 +/-  2.202 |    0.627 +/-  0.209 |    0.672 +/-  3.198
ALA  31 |    8.483 +/-  2.092 |   -3.801 +/-  0.861 |   -5.550 +/-  1.642 |    0.598 +/-  1.306 |    0.078 +/-  0.042 |   -0.191 +/-  2.249
PHE  32 |   15.791 +/-  2.916 |   -7.792 +/-  1.255 |   -9.787 +/-  1.601 |    1.235 +/-  1.134 |    0.003 +/-  0.004 |   -0.549 +/-  3.128
ASP  33 |   15.483 +/-  3.056 |   -3.552 +/-  1.298 |  -49.793 +/- 12.770 |  -26.834 +/- 13.119 |    0.415 +/-  0.093 |  -64.281 +/-  2.809
ALA  34 |    8.065 +/-  2.084 |   -4.072 +/-  0.872 |    2.432 +/-  1.836 |    0.324 +/-  1.640 |    0.123 +/-  0.063 |    6.870 +/-  2.214
LYS  35 |   17.425 +/-  3.135 |   -3.901 +/-  1.155 |  -10.202 +/- 14.283 |  -18.472 +/- 14.408 |    0.890 +/-  0.148 |  -14.260 +/-  3.587
ALA  36 |    7.264 +/-  1.923 |   -3.800 +/-  0.796 |   -6.578 +/-  1.429 |   -0.321 +/-  1.526 |    0.203 +/-  0.052 |   -3.233 +/-  2.089
MET  37 |   15.247 +/-  2.726 |   -6.753 +/-  1.200 |   -9.669 +/-  2.772 |   -0.285 +/-  2.204 |    0.297 +/-  0.100 |   -1.163 +/-  2.943
SER  38 |   10.018 +/-  2.030 |   -5.492 +/-  0.933 |   -5.650 +/-  2.575 |  -10.720 +/-  2.243 |    0.102 +/-  0.057 |  -11.741 +/-  2.379
MET  39 |   16.165 +/-  2.657 |  -10.111 +/-  1.103 |   -5.145 +/-  1.957 |   -5.842 +/-  1.675 |    0.011 +/-  0.011 |   -4.922 +/-  2.800
GLU  40 |   17.399 +/-  2.953 |   -3.875 +/-  1.384 |   33.065 +/- 14.343 | -106.206 +/- 13.221 |    0.455 +/-  0.110 |  -59.162 +/-  3.284
GLU  41 |   18.015 +/-  2.811 |   -2.196 +/-  1.251 |   23.361 +/- 16.023 |  -95.263 +/- 16.289 |    0.932 +/-  0.098 |  -55.150 +/-  2.901
TYR  42 |   18.035 +/-  3.207 |   -6.219 +/-  1.384 |  -21.177 +/-  4.899 |  -11.863 +/-  4.066 |    0.127 +/-  0.057 |  -21.097 +/-  3.506
ASP  43 |   16.055 +/-  2.650 |   -3.254 +/-  1.076 |   42.774 +/-  8.638 | -113.018 +/-  7.508 |    0.539 +/-  0.084 |  -56.904 +/-  2.559
ILE  44 |   19.712 +/-  3.137 |   -3.484 +/-  1.524 |   -8.581 +/-  1.519 |   -2.259 +/-  1.058 |    0.219 +/-  0.083 |    5.607 +/-  3.151
VAL  45 |   15.248 +/-  2.713 |   -0.591 +/-  1.391 |  -24.365 +/-  1.841 |   -4.515 +/-  1.583 |    0.739 +/-  0.075 |  -13.484 +/-  2.733
HIE  46 |   33.790 +/-  2.935 |   -5.644 +/-  1.087 |  -15.465 +/-  2.224 |   -9.061 +/-  2.087 |    0.716 +/-  0.086 |    4.335 +/-  3.107
LEU  47 |   17.860 +/-  2.957 |   -5.757 +/-  1.445 |  -32.848 +/-  1.815 |   -1.168 +/-  1.335 |    0.007 +/-  0.011 |  -21.905 +/-  2.990
GLU  48 |   19.036 +/-  2.754 |   -3.685 +/-  1.681 |   72.083 +/-  5.136 | -143.965 +/-  4.862 |    0.652 +/-  0.181 |  -55.878 +/-  2.717
HIE  49 |   34.327 +/-  2.836 |   -3.132 +/-  0.976 |  -21.676 +/-  3.476 |   -6.644 +/-  3.433 |    1.110 +/-  0.084 |    3.984 +/-  2.978
GLU  50 |   17.521 +/-  2.819 |   -4.290 +/-  1.565 |   11.854 +/- 10.042 |  -80.507 +/-  9.615 |    0.203 +/-  0.063 |  -55.219 +/-  3.068
ALA  51 |    7.806 +/-  2.080 |   -2.800 +/-  0.727 |    1.611 +/-  1.727 |   -2.960 +/-  1.360 |    0.314 +/-  0.051 |    3.971 +/-  2.369
LEU  52 |   17.667 +/-  2.801 |   -7.048 +/-  1.394 |  -27.522 +/-  1.697 |    0.040 +/-  1.194 |    0.000 +/-  0.002 |  -16.863 +/-  3.003
VAL  53 |   14.272 +/-  2.645 |   -5.208 +/-  1.377 |  -27.334 +/-  1.689 |    1.147 +/-  1.041 |    0.005 +/-  0.008 |  -17.118 +/-  2.911
LEU  54 |   16.381 +/-  2.912 |   -6.332 +/-  1.462 |  -28.961 +/-  1.477 |   -1.023 +/-  0.960 |    0.000 +/-  0.001 |  -19.936 +/-  3.136
VAL  55 |   14.003 +/-  2.461 |   -5.496 +/-  1.343 |  -29.278 +/-  1.181 |    1.814 +/-  0.668 |    0.001 +/-  0.003 |  -18.956 +/-  2.558
VAL  56 |   14.166 +/-  2.488 |   -5.685 +/-  1.318 |  -29.394 +/-  1.119 |    1.629 +/-  0.763 |    0.000 +/-  0.000 |  -19.284 +/-  2.724
THR  57 |   15.779 +/-  2.424 |   -6.240 +/-  1.316 |  -36.804 +/-  2.127 |   -1.040 +/-  1.377 |    0.000 +/-  0.001 |  -28.304 +/-  2.657
SER  58 |   11.548 +/-  2.273 |   -4.896 +/-  1.051 |   -7.623 +/-  2.337 |   -6.157 +/-  1.777 |    0.105 +/-  0.015 |   -7.023 +/-  2.302
THR  59 |   15.682 +/-  2.416 |   -5.782 +/-  1.055 |  -36.353 +/-  1.466 |   -1.511 +/-  1.282 |    0.175 +/-  0.024 |  -27.788 +/-  2.754
PHE  60 |   17.189 +/-  2.983 |   -2.680 +/-  1.313 |   -8.598 +/-  2.189 |   -2.997 +/-  1.175 |    0.570 +/-  0.059 |    3.485 +/-  3.499
GLY  61 |    5.404 +/-  1.805 |   -2.032 +/-  0.734 |  -10.989 +/-  1.466 |    1.994 +/-  1.068 |    0.175 +/-  0.043 |   -5.448 +/-  2.032
ASN  62 |   20.603 +/-  3.014 |   -4.029 +/-  1.357 |  -86.807 +/-  5.495 |   -4.691 +/-  3.892 |    0.175 +/-  0.073 |  -74.749 +/-  3.008
GLY  63 |    5.776 +/-  1.715 |   -3.516 +/-  0.853 |  -15.003 +/-  1.625 |   -0.256 +/-  0.858 |    0.022 +/-  0.010 |  -12.977 +/-  1.951
ASP  64 |   16.678 +/-  2.693 |   -4.409 +/-  1.214 |   21.478 +/- 13.062 |  -84.655 +/- 10.982 |    0.278 +/-  0.063 |  -50.630 +/-  3.735
PRO  65 |   23.034 +/-  2.480 |   -5.790 +/-  1.041 |    5.651 +/-  1.305 |   -5.489 +/-  1.164 |    0.126 +/-  0.043 |   17.532 +/-  2.463
PRO  66 |   21.102 +/-  2.415 |   -6.900 +/-  1.045 |   -7.013 +/-  1.604 |   -5.826 +/-  1.032 |    0.000 +/-  0.001 |    1.364 +/-  2.571
GLU  67 |   17.793 +/-  2.764 |   -4.175 +/-  1.343 |   41.403 +/- 15.284 | -111.039 +/- 14.555 |    0.433 +/-  0.098 |  -55.584 +/-  2.893
ASN  68 |   21.054 +/-  2.748 |   -5.366 +/-  1.085 |  -78.905 +/-  4.777 |   -9.983 +/-  3.966 |    0.124 +/-  0.047 |  -73.076 +/-  2.835
GLY  69 |    5.922 +/-  1.764 |   -3.561 +/-  0.866 |  -14.372 +/-  1.151 |    0.988 +/-  0.782 |    0.000 +/-  0.000 |  -11.023 +/-  1.669
GLU  70 |   18.853 +/-  2.765 |   -4.086 +/-  1.241 |   58.910 +/-  7.373 | -123.989 +/-  7.305 |    0.588 +/-  0.069 |  -49.726 +/-  2.786
LYS  71 |   17.815 +/-  3.249 |   -2.175 +/-  1.363 |  -90.781 +/- 12.450 |   57.261 +/- 12.005 |    0.968 +/-  0.155 |  -16.912 +/-  3.894
PHE  72 |   16.380 +/-  2.897 |   -6.987 +/-  1.051 |   -9.207 +/-  1.075 |   -4.240 +/-  0.734 |    0.033 +/-  0.019 |   -4.022 +/-  3.004
GLY  73 |    4.981 +/-  1.624 |   -3.518 +/-  0.724 |  -11.431 +/-  1.006 |   -1.661 +/-  0.643 |    0.030 +/-  0.015 |  -11.598 +/-  1.687
CYS  74 |    9.958 +/-  2.221 |   -3.219 +/-  0.917 |   -2.690 +/-  2.086 |   -4.014 +/-  1.450 |    0.554 +/-  0.064 |    0.589 +/-  2.318
ALA  75 |    7.366 +/-  1.981 |   -3.677 +/-  0.864 |   -1.397 +/-  1.119 |   -2.482 +/-  0.600 |    0.175 +/-  0.046 |   -0.014 +/-  2.168
LEU  76 |   16.282 +/-  2.896 |   -7.560 +/-  1.225 |  -28.224 +/-  1.126 |   -1.701 +/-  0.574 |    0.001 +/-  0.002 |  -21.204 +/-  3.058
MET  77 |   15.640 +/-  2.657 |   -7.696 +/-  1.042 |  -11.585 +/-  1.130 |   -2.378 +/-  0.859 |    0.238 +/-  0.048 |   -5.781 +/-  2.757
GLU  78 |   17.680 +/-  2.871 |   -2.903 +/-  1.107 |   68.924 +/-  5.479 | -140.803 +/-  5.178 |    0.870 +/-  0.078 |  -56.232 +/-  2.764
MET  79 |   15.510 +/-  2.759 |   -6.486 +/-  1.053 |   -0.129 +/-  1.278 |   -2.429 +/-  0.973 |    0.404 +/-  0.060 |    6.869 +/-  2.775
ARG  80 |   23.447 +/-  4.261 |   -7.952 +/-  1.947 | -257.339 +/-  7.365 |   68.453 +/-  5.134 |    0.263 +/-  0.067 | -173.129 +/-  4.355
HIE  81 |   35.629 +/-  2.992 |   -6.362 +/-  1.298 |  -18.485 +/-  3.308 |   -4.937 +/-  2.432 |    0.310 +/-  0.083 |    6.154 +/-  3.130
PRO  82 |   21.106 +/-  2.526 |   -4.405 +/-  0.947 |   -7.110 +/-  1.481 |   -2.161 +/-  1.223 |    0.344 +/-  0.067 |    7.774 +/-  2.723
ASN  83 |   22.818 +/-  2.936 |   -1.066 +/-  1.074 |  -83.061 +/-  4.192 |  -13.869 +/-  2.930 |    0.977 +/-  0.074 |  -74.202 +/-  2.748
SER  84 |   12.939 +/-  2.348 |    0.451 +/-  1.129 |   -8.104 +/-  3.888 |   -9.850 +/-  3.327 |    0.847 +/-  0.055 |   -3.716 +/-  2.323
VAL  85 |   15.450 +/-  2.726 |   -0.317 +/-  1.290 |  -23.976 +/-  1.512 |   -2.874 +/-  0.806 |    0.626 +/-  0.066 |  -11.091 +/-  2.855
GLN  86 |   24.131 +/-  3.113 |   -5.946 +/-  1.355 |  -77.579 +/-  2.308 |   -4.952 +/-  1.470 |    0.191 +/-  0.050 |  -64.156 +/-  2.863
GLU  87 |   17.438 +/-  2.716 |   -2.646 +/-  1.401 |   38.542 +/-  4.872 | -115.757 +/-  4.845 |    0.655 +/-  0.066 |  -61.767 +/-  2.757
GLU  88 |   18.005 +/-  2.976 |   -2.480 +/-  1.226 |   59.595 +/-  5.450 | -122.521 +/-  5.549 |    0.943 +/-  0.087 |  -46.458 +/-  2.863
ARG  89 |   24.108 +/-  3.784 |   -8.702 +/-  1.690 | -259.288 +/-  5.809 |   70.180 +/-  4.831 |    0.188 +/-  0.058 | -173.514 +/-  3.869
LYS  90 |   17.714 +/-  3.040 |   -4.663 +/-  1.349 |  -51.085 +/- 10.535 |   22.009 +/- 11.097 |    0.515 +/-  0.120 |  -15.510 +/-  4.355
SER  91 |   11.490 +/-  2.118 |   -2.441 +/-  1.155 |  -26.361 +/-  2.702 |    3.058 +/-  1.996 |    0.289 +/-  0.036 |  -13.965 +/-  2.344
TYR  92 |   17.047 +/-  2.913 |   -7.046 +/-  1.262 |  -23.279 +/-  1.537 |   -2.028 +/-  0.890 |    0.225 +/-  0.034 |  -15.082 +/-  3.247
LYS  93 |   18.347 +/-  3.143 |   -5.617 +/-  1.424 |  -69.000 +/-  9.865 |   42.797 +/-  9.120 |    0.479 +/-  0.129 |  -12.993 +/-  3.811
VAL  94 |   14.567 +/-  2.866 |   -3.925 +/-  1.383 |  -26.365 +/-  2.374 |    0.551 +/-  1.369 |    0.147 +/-  0.075 |  -15.025 +/-  3.084
ARG  95 |   22.987 +/-  4.101 |  -10.006 +/-  1.714 | -255.681 +/-  8.901 |   59.115 +/-  7.033 |    0.058 +/-  0.089 | -183.527 +/-  4.603
PHE  96 |   16.956 +/-  3.245 |   -6.732 +/-  1.403 |  -13.277 +/-  1.305 |   -1.640 +/-  0.968 |    0.127 +/-  0.046 |   -4.565 +/-  3.404
ASN  97 |   22.178 +/-  3.000 |   -5.451 +/-  1.321 |  -90.627 +/-  3.547 |   -1.929 +/-  2.302 |    0.030 +/-  0.026 |  -75.799 +/-  2.753
SER  98 |   12.558 +/-  2.425 |   -3.480 +/-  1.203 |   -9.118 +/-  4.104 |   -4.305 +/-  3.260 |    0.098 +/-  0.056 |   -4.247 +/-  2.987
VAL  99 |   14.516 +/-  2.737 |   -2.087 +/-  1.549 |  -23.457 +/-  1.688 |   -3.153 +/-  1.559 |    0.320 +/-  0.200 |  -13.862 +/-  3.143
SER 100 |   10.517 +/-  2.067 |   -3.191 +/-  1.127 |  -10.884 +/-  4.712 |   -6.985 +/-  3.355 |    0.178 +/-  0.086 |  -10.365 +/-  2.513
SER 101 |   12.073 +/-  2.262 |   -0.539 +/-  1.023 |   -6.549 +/-  4.038 |  -11.562 +/-  3.285 |    0.765 +/-  0.102 |   -5.812 +/-  2.568
TYR 102 |   18.176 +/-  3.281 |   -0.682 +/-  1.501 |  -21.618 +/-  3.256 |  -11.347 +/-  3.493 |    1.029 +/-  0.206 |  -14.441 +/-  3.491
SER 103 |   11.571 +/-  2.284 |   -1.708 +/-  1.073 |  -10.957 +/-  5.365 |   -7.544 +/-  4.551 |    0.503 +/-  0.121 |   -8.136 +/-  2.708
ASP 104 |   15.275 +/-  3.102 |   -1.440 +/-  1.563 |    3.020 +/-  9.421 |  -77.267 +/-  8.357 |    0.794 +/-  0.121 |  -59.619 +/-  3.268
SER 105 |   11.461 +/-  2.361 |   -1.511 +/-  1.047 |   -2.134 +/-  4.664 |   -9.303 +/-  3.883 |    0.600 +/-  0.141 |   -0.888 +/-  2.807
ARG 106 |   22.576 +/-  3.822 |   -4.765 +/-  1.834 | -187.913 +/- 13.607 |   -0.117 +/- 11.405 |    0.791 +/-  0.208 | -169.427 +/-  4.368
LYS 107 |   18.377 +/-  3.482 |   -5.358 +/-  1.724 |  -40.501 +/-  8.705 |    7.760 +/-  8.606 |    0.573 +/-  0.186 |  -19.150 +/-  4.545
SER 108 |   12.612 +/-  2.404 |   -2.583 +/-  1.280 |  -16.849 +/-  3.784 |   -6.063 +/-  2.639 |    0.213 +/-  0.108 |  -12.670 +/-  2.937
SER 109 |   12.916 +/-  2.252 |   -1.922 +/-  1.311 |  -15.026 +/-  4.354 |   -5.958 +/-  3.052 |    0.281 +/-  0.137 |   -9.709 +/-  3.164
GLY 110 |    5.528 +/-  1.679 |   -2.056 +/-  0.806 |  -10.056 +/-  1.913 |   -0.372 +/-  1.248 |    0.293 +/-  0.055 |   -6.664 +/-  1.958
ASP 111 |   16.541 +/-  2.542 |   -3.873 +/-  1.806 |  -17.289 +/-  6.065 |  -65.709 +/-  4.516 |    0.059 +/-  0.039 |  -70.271 +/-  3.209
GLY 112 |    6.694 +/-  1.741 |   -1.692 +/-  0.782 |    1.363 +/-  1.724 |   -3.481 +/-  1.573 |    0.156 +/-  0.042 |    3.040 +/-  1.860
PRO 113 |   20.794 +/-  2.509 |   -3.629 +/-  1.160 |  -11.590 +/-  1.665 |   -2.696 +/-  1.128 |    0.443 +/-  0.069 |    3.321 +/-  2.696
ASP 114 |   14.953 +/-  2.850 |   -1.329 +/-  0.976 |   28.014 +/-  4.795 | -101.999 +/-  4.799 |    0.955 +/-  0.045 |  -59.407 +/-  2.348
LEU 115 |   17.161 +/-  2.824 |   -0.253 +/-  1.483 |  -23.729 +/-  1.433 |   -1.802 +/-  0.687 |    0.918 +/-  0.085 |   -7.705 +/-  2.956
ARG 116 |   22.257 +/-  3.823 |   -5.743 +/-  1.537 | -260.284 +/-  7.254 |   58.952 +/-  5.613 |    0.654 +/-  0.091 | -184.163 +/-  3.948
ASP 117 |   16.925 +/-  2.366 |   -2.525 +/-  1.192 |   49.033 +/-  5.289 | -129.391 +/-  5.588 |    0.392 +/-  0.081 |  -65.566 +/-  2.450
ASN 118 |   21.310 +/-  2.918 |   -0.213 +/-  1.112 |  -78.554 +/-  4.646 |  -17.377 +/-  3.436 |    1.079 +/-  0.059 |  -73.755 +/-  2.739
PHE 119 |   16.596 +/-  3.088 |   -1.375 +/-  1.386 |   -6.337 +/-  1.994 |   -5.309 +/-  1.729 |    0.764 +/-  0.279 |    4.339 +/-  3.595
GLU 120 |   17.848 +/-  3.009 |   -1.389 +/-  1.527 |   56.526 +/-  8.106 | -127.445 +/-  7.581 |    0.930 +/-  0.130 |  -53.531 +/-  2.903
SER 121 |   12.133 +/-  2.416 |   -0.700 +/-  1.064 |   -5.635 +/-  4.104 |  -13.500 +/-  3.348 |    0.859 +/-  0.134 |   -6.844 +/-  2.379
THR 122 |   15.838 +/-  2.685 |   -1.897 +/-  1.321 |  -29.836 +/-  3.149 |   -6.779 +/-  2.837 |    0.447 +/-  0.068 |  -22.226 +/-  3.248
GLY 123 |    7.092 +/-  1.884 |   -1.793 +/-  0.890 |    2.926 +/-  1.242 |   -3.115 +/-  1.028 |    0.066 +/-  0.038 |    5.177 +/-  1.846
PRO 124 |   21.131 +/-  2.454 |   -4.661 +/-  0.886 |   -1.025 +/-  1.112 |   -6.772 +/-  1.060 |    0.373 +/-  0.096 |    9.046 +/-  2.651
LEU 125 |   16.880 +/-  2.982 |   -5.332 +/-  1.520 |  -30.964 +/-  1.628 |   -0.765 +/-  0.982 |    0.017 +/-  0.026 |  -20.164 +/-  3.092
ALA 126 |    9.035 +/-  2.172 |   -1.863 +/-  1.019 |   -7.109 +/-  1.500 |   -0.973 +/-  1.113 |    0.377 +/-  0.068 |   -0.533 +/-  2.326
ASN 127 |   22.720 +/-  3.023 |   -2.723 +/-  1.317 |  -94.661 +/-  7.095 |   -0.550 +/-  5.157 |    0.443 +/-  0.092 |  -74.770 +/-  3.517
VAL 128 |   14.416 +/-  2.490 |   -5.152 +/-  1.486 |  -21.456 +/-  1.294 |    0.294 +/-  0.691 |    0.027 +/-  0.026 |  -11.872 +/-  2.708
ARG 129 |   22.665 +/-  3.947 |   -7.180 +/-  1.464 | -222.573 +/-  8.639 |   30.023 +/-  7.674 |    0.590 +/-  0.092 | -176.476 +/-  3.347
PHE 130 |   17.829 +/-  3.103 |   -9.144 +/-  1.299 |  -15.973 +/-  1.490 |    0.072 +/-  0.708 |    0.001 +/-  0.002 |   -7.216 +/-  3.207
SER 131 |   10.903 +/-  2.138 |   -5.949 +/-  0.963 |  -13.332 +/-  1.556 |   -2.386 +/-  1.138 |    0.000 +/-  0.000 |  -10.764 +/-  2.431
VAL 132 |   15.348 +/-  2.789 |   -6.472 +/-  1.249 |  -28.480 +/-  0.910 |    1.779 +/-  0.678 |    0.000 +/-  0.000 |  -17.824 +/-  2.790
PHE 133 |   16.240 +/-  2.970 |   -9.614 +/-  1.119 |   -8.219 +/-  1.239 |   -2.180 +/-  0.795 |    0.000 +/-  0.000 |   -3.774 +/-  3.196
GLY 134 |    5.194 +/-  1.538 |   -4.372 +/-  0.801 |   -9.517 +/-  1.397 |    0.348 +/-  0.562 |    0.000 +/-  0.001 |   -8.347 +/-  1.812
LEU 135 |   16.742 +/-  2.675 |   -6.596 +/-  1.503 |  -28.393 +/-  1.464 |   -0.153 +/-  0.709 |    0.037 +/-  0.012 |  -18.364 +/-  2.876
GLY 136 |    5.078 +/-  1.591 |   -3.054 +/-  0.764 |   -9.547 +/-  1.015 |   -1.186 +/-  0.577 |    0.082 +/-  0.016 |   -8.627 +/-  1.755
SER 137 |   10.235 +/-  1.972 |   -4.548 +/-  1.068 |   -5.510 +/-  1.803 |   -4.036 +/-  1.528 |    0.078 +/-  0.031 |   -3.781 +/-  2.193
ARG 138 |   22.903 +/-  4.000 |   -6.786 +/-  1.730 | -216.575 +/-  7.527 |   18.803 +/-  6.281 |    0.324 +/-  0.105 | -181.332 +/-  3.933
ALA 139 |    7.699 +/-  2.119 |   -3.143 +/-  0.769 |   -7.686 +/-  0.835 |   -2.925 +/-  0.745 |    0.137 +/-  0.042 |   -5.919 +/-  2.152
TYR 140 |   18.319 +/-  3.176 |   -2.937 +/-  1.155 |  -12.223 +/-  1.426 |   -8.615 +/-  1.066 |    0.492 +/-  0.048 |   -4.963 +/-  3.368
PRO 141 |   21.085 +/-  2.398 |   -3.324 +/-  0.731 |   -4.098 +/-  1.113 |   -4.762 +/-  1.069 |    0.472 +/-  0.089 |    9.374 +/-  2.455
HIE 142 |   33.915 +/-  2.675 |   -8.297 +/-  1.081 |  -13.362 +/-  1.888 |   -7.754 +/-  1.185 |    0.163 +/-  0.071 |    4.664 +/-  2.871
PHE 143 |   16.556 +/-  2.997 |   -4.964 +/-  1.113 |   -2.699 +/-  1.467 |   -4.187 +/-  1.151 |    0.464 +/-  0.073 |    5.171 +/-  3.293
CYS 144 |   11.883 +/-  2.362 |   -6.910 +/-  1.022 |   -2.947 +/-  1.323 |   -2.817 +/-  0.641 |    0.006 +/-  0.003 |   -0.785 +/-  2.707
ALA 145 |    8.620 +/-  2.215 |   -4.748 +/-  0.896 |   -4.355 +/-  1.184 |   -0.859 +/-  0.625 |    0.026 +/-  0.018 |   -1.316 +/-  2.274
PHE 146 |   16.237 +/-  3.108 |   -8.707 +/-  1.203 |   -5.754 +/-  1.098 |   -4.284 +/-  0.542 |    0.006 +/-  0.005 |   -2.503 +/-  3.180
GLY 147 |    5.136 +/-  1.623 |   -4.435 +/-  0.757 |   -6.097 +/-  1.073 |   -3.045 +/-  0.760 |    0.000 +/-  0.001 |   -8.441 +/-  1.695
HIE 148 |   34.029 +/-  2.727 |   -7.877 +/-  1.206 |  -22.657 +/-  4.107 |   -5.636 +/-  2.806 |    0.420 +/-  0.074 |   -1.720 +/-  3.135
ALA 149 |    7.074 +/-  2.022 |   -5.160 +/-  0.878 |   -5.647 +/-  0.949 |   -1.720 +/-  0.501 |    0.002 +/-  0.003 |   -5.452 +/-  2.121
VAL 150 |   14.271 +/-  2.588 |   -5.632 +/-  1.235 |  -28.034 +/-  0.981 |   -1.821 +/-  0.482 |    0.002 +/-  0.003 |  -21.214 +/-  2.599
ASP 151 |   17.901 +/-  2.305 |   -6.796 +/-  1.305 |   -6.380 +/-  5.484 |  -73.374 +/-  5.371 |    0.118 +/-  0.020 |  -68.531 +/-  2.376
THR 152 |   14.944 +/-  2.337 |   -4.794 +/-  1.124 |  -32.414 +/-  1.520 |   -2.971 +/-  1.156 |    0.273 +/-  0.049 |  -24.962 +/-  2.597
LEU 153 |   16.617 +/-  2.671 |   -7.334 +/-  1.364 |  -26.462 +/-  1.051 |   -1.711 +/-  0.530 |    0.009 +/-  0.006 |  -18.882 +/-  2.916
LEU 154 |   16.374 +/-  2.588 |   -6.933 +/-  1.298 |  -33.218 +/-  1.098 |   -2.540 +/-  0.644 |    0.006 +/-  0.009 |  -26.311 +/-  2.728
GLU 155 |   18.339 +/-  2.982 |   -3.661 +/-  1.619 |   27.418 +/- 11.376 | -105.893 +/-  9.819 |    0.617 +/-  0.053 |  -63.179 +/-  3.000
GLU 156 |   19.849 +/-  3.107 |   -3.920 +/-  1.621 |    4.284 +/-  6.494 |  -81.393 +/-  5.481 |    0.331 +/-  0.070 |  -60.849 +/-  3.792
LEU 157 |   16.765 +/-  2.879 |   -5.967 +/-  1.507 |  -31.459 +/-  1.049 |   -0.294 +/-  0.445 |    0.010 +/-  0.012 |  -20.944 +/-  3.080
GLY 158 |    6.468 +/-  1.740 |   -2.976 +/-  0.844 |  -12.457 +/-  2.031 |   -0.932 +/-  1.088 |    0.078 +/-  0.036 |   -9.819 +/-  1.813
GLY 159 |    5.559 +/-  1.721 |   -3.614 +/-  0.805 |   -6.198 +/-  2.106 |   -5.457 +/-  1.663 |    0.040 +/-  0.019 |   -9.670 +/-  1.734
GLU 160 |   17.323 +/-  2.840 |   -4.462 +/-  1.375 |   39.199 +/-  8.358 | -105.305 +/-  7.786 |    0.534 +/-  0.068 |  -52.711 +/-  2.935
ARG 161 |   21.427 +/-  3.790 |   -5.756 +/-  1.727 | -254.358 +/-  9.107 |   56.989 +/-  7.133 |    0.550 +/-  0.081 | -181.147 +/-  3.933
ILE 162 |   19.336 +/-  3.414 |   -4.278 +/-  1.481 |  -12.508 +/-  1.586 |   -1.597 +/-  0.954 |    0.188 +/-  0.046 |    1.142 +/-  3.115
LEU 163 |   17.791 +/-  2.751 |   -3.849 +/-  1.403 |  -21.557 +/-  1.256 |   -3.086 +/-  0.691 |    0.278 +/-  0.057 |  -10.425 +/-  2.969
LYS 164 |   17.620 +/-  3.186 |   -1.777 +/-  0.991 |  -14.100 +/-  7.451 |  -16.378 +/-  7.696 |    1.322 +/-  0.064 |  -13.312 +/-  3.258
MET 165 |   16.652 +/-  2.687 |   -8.599 +/-  1.169 |   -5.489 +/-  2.424 |    0.661 +/-  1.822 |    0.092 +/-  0.045 |    3.318 +/-  2.945
ARG 166 |   22.477 +/-  3.973 |   -8.085 +/-  1.305 | -186.378 +/- 13.005 |   -6.483 +/- 11.869 |    0.650 +/-  0.130 | -177.819 +/-  3.923
GLU 167 |   18.384 +/-  2.753 |   -4.274 +/-  1.621 |  -23.389 +/-  9.446 |  -52.111 +/-  8.663 |    0.400 +/-  0.077 |  -60.990 +/-  2.970
GLY 168 |    5.410 +/-  1.721 |   -4.034 +/-  0.839 |  -13.442 +/-  1.551 |   -0.310 +/-  0.493 |    0.002 +/-  0.004 |  -12.374 +/-  2.019
ASP 169 |   16.164 +/-  2.525 |   -6.348 +/-  1.373 |  -44.898 +/-  7.822 |  -32.648 +/-  6.642 |    0.095 +/-  0.030 |  -67.635 +/-  3.083
GLU 170 |   18.706 +/-  2.805 |   -3.956 +/-  1.326 |  -19.704 +/- 11.640 |  -50.103 +/- 10.654 |    0.616 +/-  0.087 |  -54.440 +/-  3.057
LEU 171 |   16.442 +/-  2.706 |   -3.575 +/-  1.577 |  -32.239 +/-  3.501 |   -0.892 +/-  2.230 |    0.255 +/-  0.083 |  -20.009 +/-  3.233
CYS 172 |   10.606 +/-  2.240 |   -2.459 +/-  1.159 |    0.048 +/-  2.244 |   -4.236 +/-  1.669 |    0.485 +/-  0.166 |    4.443 +/-  2.785
GLY 173 |    5.765 +/-  1.698 |   -1.956 +/-  0.671 |   -7.620 +/-  3.445 |   -2.239 +/-  1.983 |    0.289 +/-  0.055 |   -5.762 +/-  2.276
GLN 174 |   25.050 +/-  3.073 |   -7.981 +/-  1.541 |  -83.003 +/-  3.464 |    1.233 +/-  1.890 |    0.060 +/-  0.024 |  -64.642 +/-  3.434
GLU 175 |   17.786 +/-  2.857 |   -3.240 +/-  1.540 |  -40.433 +/- 12.259 |  -31.901 +/- 11.618 |    0.482 +/-  0.134 |  -57.306 +/-  2.986
GLU 176 |   17.422 +/-  2.714 |   -2.254 +/-  1.405 |  -20.242 +/- 10.033 |  -54.439 +/- 10.022 |    0.849 +/-  0.131 |  -58.664 +/-  2.713
ALA 177 |    7.168 +/-  1.915 |   -5.240 +/-  0.856 |   -8.222 +/-  1.636 |    2.543 +/-  1.125 |    0.061 +/-  0.037 |   -3.690 +/-  2.096
PHE 178 |   16.213 +/-  2.977 |   -8.003 +/-  1.182 |   -4.507 +/-  1.246 |   -0.161 +/-  0.754 |    0.043 +/-  0.030 |    3.584 +/-  3.155
ARG 179 |   22.124 +/-  3.676 |   -5.344 +/-  1.457 | -189.701 +/- 15.565 |   -7.291 +/- 11.992 |    0.831 +/-  0.155 | -179.382 +/-  4.516
THR 180 |   15.013 +/-  2.384 |   -3.251 +/-  1.252 |  -42.706 +/-  2.089 |    1.183 +/-  1.830 |    0.296 +/-  0.081 |  -29.465 +/-  2.561
TRP 181 |   21.693 +/-  3.341 |  -14.150 +/-  1.113 |   -6.221 +/-  1.427 |   -2.320 +/-  0.891 |    0.018 +/-  0.012 |   -0.980 +/-  3.500
ALA 182 |    7.324 +/-  1.970 |   -4.838 +/-  0.935 |   -0.372 +/-  1.088 |   -0.604 +/-  0.674 |    0.011 +/-  0.015 |    1.521 +/-  2.111
LYS 183 |   17.697 +/-  3.087 |   -4.906 +/-  1.532 |    5.237 +/- 15.027 |  -26.754 +/- 14.121 |    0.672 +/-  0.117 |   -8.053 +/-  3.680
LYS 184 |   17.677 +/-  3.088 |   -4.596 +/-  1.104 |   12.488 +/-  7.398 |  -43.727 +/-  7.281 |    0.873 +/-  0.073 |  -17.285 +/-  3.581
VAL 185 |   15.350 +/-  2.727 |   -5.843 +/-  1.345 |  -33.009 +/-  0.937 |    0.269 +/-  0.457 |    0.000 +/-  0.000 |  -23.233 +/-  2.784
PHE 186 |   15.987 +/-  2.873 |   -8.390 +/-  1.270 |   -1.390 +/-  1.256 |   -3.801 +/-  0.657 |    0.019 +/-  0.019 |    2.425 +/-  3.098
LYS 187 |   18.103 +/-  3.119 |   -4.104 +/-  1.591 |  -31.924 +/- 17.728 |   -2.153 +/- 15.640 |    0.779 +/-  0.145 |  -19.300 +/-  3.810
ALA 188 |    7.454 +/-  2.072 |   -4.077 +/-  0.944 |   -8.931 +/-  1.081 |   -2.637 +/-  0.695 |    0.142 +/-  0.038 |   -8.049 +/-  2.137
ALA 189 |    7.390 +/-  2.005 |   -5.168 +/-  0.843 |   -5.790 +/-  1.094 |   -1.173 +/-  0.652 |    0.000 +/-  0.000 |   -4.740 +/-  2.106
CYS 190 |   10.622 +/-  2.189 |   -6.481 +/-  0.884 |   -6.725 +/-  1.628 |   -1.357 +/-  1.225 |    0.035 +/-  0.024 |   -3.905 +/-  2.273
ASP 191 |   14.111 +/-  2.490 |   -3.145 +/-  1.094 |  -15.894 +/- 12.880 |  -56.890 +/- 11.684 |    0.620 +/-  0.094 |  -61.198 +/-  2.804
VAL 192 |   14.973 +/-  2.768 |   -2.196 +/-  1.239 |  -26.255 +/-  1.279 |   -2.848 +/-  1.066 |    0.446 +/-  0.067 |  -15.880 +/-  2.798
PHE 193 |   16.782 +/-  2.980 |   -3.635 +/-  1.288 |  -13.521 +/-  3.611 |    0.788 +/-  2.499 |    0.272 +/-  0.094 |    0.686 +/-  3.282
CYS 194 |   11.280 +/-  2.355 |   -1.303 +/-  0.986 |   -4.025 +/-  2.409 |   -0.707 +/-  2.304 |    0.757 +/-  0.068 |    6.002 +/-  2.415
VAL 195 |   14.301 +/-  2.544 |   -2.197 +/-  1.370 |  -22.286 +/-  3.371 |   -5.089 +/-  2.781 |    0.211 +/-  0.120 |  -15.061 +/-  2.706
GLY 196 |    5.693 +/-  1.664 |   -1.054 +/-  0.635 |   -3.920 +/-  3.051 |   -8.853 +/-  2.888 |    0.397 +/-  0.092 |   -7.737 +/-  1.687
ASP 197 |   15.653 +/-  2.924 |    0.111 +/-  0.963 |    8.495 +/-  9.453 |  -85.173 +/-  9.333 |    1.130 +/-  0.070 |  -59.785 +/-  2.786
ASP 198 |   17.287 +/-  2.640 |    0.280 +/-  1.165 |  -13.122 +/- 12.952 |  -62.697 +/- 12.116 |    0.820 +/-  0.120 |  -57.433 +/-  2.768
VAL 199 |   14.663 +/-  2.703 |   -1.475 +/-  1.268 |  -22.969 +/-  2.687 |   -3.185 +/-  1.902 |    0.260 +/-  0.079 |  -12.707 +/-  3.032
ASN 200 |   22.355 +/-  2.689 |   -3.719 +/-  1.142 |  -86.139 +/-  5.696 |   -6.870 +/-  4.128 |    0.444 +/-  0.078 |  -73.928 +/-  2.866
ILE 201 |   19.546 +/-  3.138 |   -3.917 +/-  1.555 |   -8.780 +/-  1.995 |   -5.191 +/-  1.845 |    0.177 +/-  0.072 |    1.834 +/-  3.142
GLU 202 |   18.112 +/-  3.075 |   -1.139 +/-  1.662 |  -25.729 +/- 14.740 |  -42.529 +/- 14.398 |    0.709 +/-  0.179 |  -50.576 +/-  3.181
LYS 203 |   18.895 +/-  3.199 |   -0.773 +/-  1.229 |    0.886 +/- 13.868 |  -22.191 +/- 13.340 |    0.965 +/-  0.157 |   -2.218 +/-  3.854
PRO 204 |   20.897 +/-  2.487 |   -0.833 +/-  0.917 |   -7.124 +/-  1.363 |   -4.202 +/-  1.300 |    0.897 +/-  0.123 |    9.635 +/-  2.743
ASN 205 |   22.164 +/-  2.841 |   -1.661 +/-  1.255 |  -82.381 +/-  4.664 |  -12.665 +/-  2.996 |    0.701 +/-  0.186 |  -73.842 +/-  2.637
ASN 206 |   22.254 +/-  2.905 |    0.136 +/-  1.076 |  -80.138 +/-  2.756 |  -17.386 +/-  2.387 |    1.146 +/-  0.119 |  -73.988 +/-  2.692
SER 207 |   12.004 +/-  2.458 |   -0.104 +/-  1.193 |   -4.850 +/-  3.705 |  -11.907 +/-  2.638 |    0.680 +/-  0.152 |   -4.178 +/-  2.778
LEU 208 |   16.688 +/-  2.985 |    1.326 +/-  1.547 |  -23.801 +/-  2.203 |   -5.861 +/-  1.821 |    1.118 +/-  0.188 |  -10.530 +/-  3.271
ILE 209 |   18.228 +/-  3.079 |    0.303 +/-  1.571 |   -9.356 +/-  2.855 |   -2.938 +/-  2.335 |    0.729 +/-  0.200 |    6.967 +/-  3.150
SER 210 |   11.356 +/-  2.338 |   -1.796 +/-  0.969 |   -7.180 +/-  3.016 |   -7.948 +/-  2.496 |    0.376 +/-  0.103 |   -5.192 +/-  2.943
ASN 211 |   21.498 +/-  2.974 |   -3.962 +/-  1.242 |  -85.160 +/-  2.733 |   -7.005 +/-  2.087 |    0.257 +/-  0.076 |  -74.372 +/-  3.021
ASP 212 |   16.769 +/-  2.593 |   -1.784 +/-  1.377 |  -38.315 +/- 12.946 |  -30.811 +/- 12.097 |    0.381 +/-  0.096 |  -53.761 +/-  2.893
ARG 213 |   23.316 +/-  3.955 |   -4.657 +/-  2.098 | -192.192 +/- 17.603 |   -5.976 +/- 12.260 |    0.374 +/-  0.067 | -179.135 +/-  6.011
SER 214 |   11.012 +/-  2.061 |   -1.912 +/-  1.242 |  -20.459 +/-  2.983 |   -1.318 +/-  1.590 |    0.161 +/-  0.100 |  -12.515 +/-  2.770
TRP 215 |   21.927 +/-  3.393 |  -12.505 +/-  1.200 |    7.896 +/-  2.719 |   -5.862 +/-  2.329 |    0.098 +/-  0.043 |   11.554 +/-  3.604
LYS 216 |   19.222 +/-  3.286 |   -4.932 +/-  1.387 |    8.119 +/- 18.030 |  -25.648 +/- 16.674 |    0.492 +/-  0.186 |   -2.746 +/-  4.035
ARG 217 |   23.538 +/-  3.900 |   -3.807 +/-  1.374 | -174.107 +/-  9.694 |  -20.534 +/- 10.191 |    1.141 +/-  0.189 | -173.770 +/-  3.330
ASN 218 |   22.549 +/-  2.852 |   -1.981 +/-  1.158 |  -84.919 +/-  4.798 |   -9.380 +/-  3.388 |    0.787 +/-  0.097 |  -72.944 +/-  2.904
LYS 219 |   18.959 +/-  3.162 |   -5.298 +/-  1.400 |  -14.347 +/- 11.105 |  -12.515 +/- 10.399 |    0.262 +/-  0.122 |  -12.939 +/-  3.933
PHE 220 |   16.032 +/-  2.939 |   -7.915 +/-  1.076 |   -3.466 +/-  1.031 |   -2.419 +/-  0.930 |    0.062 +/-  0.023 |    2.293 +/-  3.111
ARG 221 |   21.786 +/-  3.858 |   -6.358 +/-  1.441 | -194.275 +/-  5.918 |   -2.532 +/-  5.045 |    0.745 +/-  0.043 | -180.634 +/-  3.434
LEU 222 |   16.563 +/-  2.918 |   -5.203 +/-  1.379 |  -32.952 +/-  0.918 |   -1.108 +/-  0.784 |    0.244 +/-  0.045 |  -22.456 +/-  3.077
THR 223 |   16.208 +/-  2.618 |   -3.088 +/-  1.365 |  -38.309 +/-  3.272 |   -3.640 +/-  2.908 |    0.292 +/-  0.044 |  -28.536 +/-  2.816
TYR 224 |   17.974 +/-  3.268 |   -2.282 +/-  1.083 |  -21.351 +/-  1.374 |  -10.059 +/-  1.235 |    0.999 +/-  0.083 |  -14.719 +/-  3.466
VAL 225 |   14.405 +/-  2.564 |   -3.686 +/-  1.317 |  -22.708 +/-  1.154 |   -3.380 +/-  0.830 |    0.192 +/-  0.051 |  -15.177 +/-  2.744
ALA 226 |    8.001 +/-  2.284 |   -1.153 +/-  0.720 |   -1.440 +/-  1.626 |   -7.829 +/-  1.409 |    0.633 +/-  0.070 |   -1.788 +/-  2.320
GLU 227 |   18.044 +/-  2.927 |   -0.782 +/-  1.112 |   24.131 +/-  5.765 |  -94.793 +/-  5.835 |    1.078 +/-  0.079 |  -52.323 +/-  2.911
ALA 228 |    8.896 +/-  2.063 |   -1.491 +/-  0.848 |   10.547 +/-  1.561 |   -6.923 +/-  1.419 |    0.284 +/-  0.081 |   11.313 +/-  2.173
PRO 229 |   21.010 +/-  2.320 |   -3.775 +/-  0.914 |   -5.459 +/-  1.437 |   -4.868 +/-  1.252 |    0.301 +/-  0.061 |    7.208 +/-  2.424
ASP 230 |   15.979 +/-  3.270 |   -1.094 +/-  1.195 |    8.289 +/- 13.026 |  -81.328 +/- 12.089 |    0.771 +/-  0.083 |  -57.383 +/-  2.646
LEU 231 |   17.362 +/-  2.908 |   -3.910 +/-  1.304 |  -32.510 +/-  1.743 |    0.049 +/-  1.135 |    0.279 +/-  0.068 |  -18.730 +/-  3.099
THR 232 |   16.925 +/-  2.472 |   -4.116 +/-  1.372 |  -40.066 +/-  3.576 |   -3.253 +/-  2.374 |    0.199 +/-  0.067 |  -30.311 +/-  2.796
GLN 233 |   23.661 +/-  2.905 |   -4.244 +/-  1.328 |  -76.590 +/-  4.725 |   -5.668 +/-  3.519 |    0.652 +/-  0.137 |  -62.188 +/-  3.182
GLY 234 |    5.144 +/-  1.658 |   -3.832 +/-  0.856 |  -12.362 +/-  1.145 |    1.313 +/-  0.656 |    0.001 +/-  0.004 |   -9.736 +/-  1.865
LEU 235 |   16.187 +/-  2.865 |   -7.044 +/-  1.388 |  -33.673 +/-  1.128 |    1.313 +/-  0.616 |    0.011 +/-  0.008 |  -23.206 +/-  2.970
SER 236 |   12.181 +/-  2.128 |   -5.411 +/-  1.233 |  -19.562 +/-  1.839 |   -2.374 +/-  1.261 |    0.091 +/-  0.047 |  -15.073 +/-  2.686
ASN 237 |   21.288 +/-  3.073 |   -4.214 +/-  1.112 |  -84.725 +/-  3.484 |   -6.846 +/-  2.141 |    0.564 +/-  0.083 |  -73.933 +/-  3.051
VAL 238 |   14.489 +/-  2.550 |   -3.787 +/-  1.322 |  -27.179 +/-  1.900 |    1.194 +/-  1.435 |    0.162 +/-  0.069 |  -15.121 +/-  2.734
HIE 239 |   34.977 +/-  2.939 |   -8.249 +/-  1.089 |  -12.814 +/-  2.985 |   -4.956 +/-  2.297 |    0.242 +/-  0.058 |    9.199 +/-  3.182
LYS 240 |   19.705 +/-  3.479 |   -1.528 +/-  1.392 |   -8.866 +/- 10.387 |  -12.695 +/-  9.957 |    0.834 +/-  0.135 |   -2.550 +/-  3.870
LYS 241 |   18.868 +/-  3.485 |   -2.463 +/-  1.440 |  -63.125 +/- 14.593 |   41.350 +/- 12.525 |    0.615 +/-  0.180 |   -4.755 +/-  4.518
ARG 242 |   22.805 +/-  3.810 |   -4.522 +/-  1.711 | -207.875 +/-  9.171 |   14.089 +/-  7.206 |    1.028 +/-  0.191 | -174.474 +/-  3.608
VAL 243 |   14.260 +/-  2.497 |   -6.485 +/-  1.302 |  -31.461 +/-  1.561 |    0.974 +/-  1.223 |    0.016 +/-  0.023 |  -22.696 +/-  2.936
SER 244 |   12.308 +/-  2.185 |   -4.190 +/-  1.049 |  -12.995 +/-  1.592 |   -3.764 +/-  0.931 |    0.044 +/-  0.025 |   -8.598 +/-  2.692
ALA 245 |    7.802 +/-  2.071 |   -3.234 +/-  0.788 |   -2.456 +/-  1.707 |   -1.911 +/-  1.067 |    0.243 +/-  0.061 |    0.443 +/-  2.180
ALA 246 |    7.995 +/-  2.152 |   -4.357 +/-  0.974 |    3.281 +/-  1.322 |   -0.535 +/-  0.749 |    0.011 +/-  0.010 |    6.395 +/-  2.273
ARG 247 |   21.734 +/-  3.786 |   -5.959 +/-  1.386 | -205.730 +/-  5.812 |   13.619 +/-  5.129 |    0.707 +/-  0.081 | -175.630 +/-  3.594
LEU 248 |   17.968 +/-  2.960 |   -6.630 +/-  1.331 |  -28.572 +/-  1.526 |   -2.220 +/-  1.119 |    0.081 +/-  0.037 |  -19.373 +/-  3.031
LEU 249 |   16.650 +/-  3.009 |   -3.503 +/-  1.312 |  -28.085 +/-  1.279 |   -3.195 +/-  0.915 |    0.478 +/-  0.075 |  -17.655 +/-  3.159
SER 250 |   11.287 +/-  2.142 |   -2.972 +/-  0.983 |   -4.506 +/-  1.909 |   -8.049 +/-  1.450 |    0.327 +/-  0.055 |   -3.912 +/-  2.720
ARG 251 |   21.974 +/-  3.837 |   -6.965 +/-  1.305 | -185.142 +/-  5.140 |   -3.927 +/-  4.381 |    0.532 +/-  0.060 | -173.529 +/-  3.657
GLN 252 |   24.616 +/-  3.164 |   -2.861 +/-  1.462 |  -76.551 +/-  2.566 |  -10.605 +/-  2.393 |    0.822 +/-  0.133 |  -64.579 +/-  2.979
ASN 253 |   22.456 +/-  2.823 |   -4.666 +/-  1.494 |  -85.432 +/-  2.807 |   -8.514 +/-  1.503 |    0.519 +/-  0.078 |  -75.638 +/-  3.587
LEU 254 |   17.378 +/-  3.067 |   -3.910 +/-  1.487 |  -29.748 +/-  1.063 |   -0.936 +/-  0.733 |    0.319 +/-  0.073 |  -16.898 +/-  3.293
GLN 255 |   24.825 +/-  3.089 |   -6.081 +/-  1.376 |  -75.752 +/-  2.487 |   -7.859 +/-  1.295 |    0.093 +/-  0.021 |  -64.774 +/-  2.855
SER 256 |   12.415 +/-  2.275 |   -2.184 +/-  1.107 |    1.971 +/-  1.821 |  -10.573 +/-  1.691 |    0.209 +/-  0.043 |    1.837 +/-  2.631
PRO 257 |   20.975 +/-  2.417 |   -1.243 +/-  0.705 |    3.788 +/-  1.062 |   -8.693 +/-  0.939 |    1.024 +/-  0.056 |   15.851 +/-  2.493
LYS 258 |   18.472 +/-  3.315 |   -0.843 +/-  1.092 |   40.398 +/-  5.754 |  -74.512 +/-  5.254 |    1.311 +/-  0.066 |  -15.174 +/-  3.529
SER 259 |   10.743 +/-  2.185 |   -3.214 +/-  1.252 |  -11.154 +/-  3.647 |  -11.180 +/-  2.602 |    0.106 +/-  0.030 |  -14.698 +/-  2.556
SER 260 |   12.356 +/-  2.256 |   -0.678 +/-  1.039 |   -0.438 +/-  2.165 |  -13.056 +/-  1.866 |    0.634 +/-  0.059 |   -1.182 +/-  2.717
ARG 261 |   25.101 +/-  3.866 |   -4.923 +/-  1.618 | -136.858 +/-  5.749 |  -56.911 +/-  4.719 |    0.646 +/-  0.039 | -172.946 +/-  3.801
SER 262 |   10.686 +/-  2.252 |   -4.021 +/-  0.846 |  -15.024 +/-  1.411 |   -5.931 +/-  1.331 |    0.279 +/-  0.049 |  -14.011 +/-  2.777
THR 263 |   15.286 +/-  2.509 |   -5.859 +/-  1.280 |  -37.124 +/-  1.451 |    1.646 +/-  0.587 |    0.035 +/-  0.014 |  -26.015 +/-  2.844
ILE 264 |   18.619 +/-  2.989 |   -6.115 +/-  1.548 |  -12.268 +/-  1.006 |   -0.210 +/-  0.407 |    0.071 +/-  0.036 |    0.097 +/-  3.054
PHE 265 |   16.393 +/-  2.998 |   -5.652 +/-  1.300 |  -10.115 +/-  1.282 |    0.046 +/-  0.511 |    0.165 +/-  0.057 |    0.836 +/-  3.355
VAL 266 |   14.007 +/-  2.473 |   -5.874 +/-  1.268 |  -21.004 +/-  1.126 |    0.257 +/-  0.588 |    0.000 +/-  0.001 |  -12.613 +/-  2.613
ARG 267 |   22.223 +/-  3.917 |   -7.583 +/-  1.499 | -202.420 +/-  5.830 |    4.126 +/-  5.439 |    0.515 +/-  0.073 | -183.140 +/-  3.673
LEU 268 |   16.686 +/-  2.829 |   -6.945 +/-  1.379 |  -34.170 +/-  0.947 |   -0.464 +/-  0.560 |    0.004 +/-  0.004 |  -24.888 +/-  2.918
HIE 269 |   34.497 +/-  2.669 |   -8.350 +/-  1.178 |  -26.371 +/-  3.183 |   -2.825 +/-  2.683 |    0.352 +/-  0.058 |   -2.697 +/-  3.199
THR 270 |   16.684 +/-  2.412 |   -5.208 +/-  1.301 |  -37.133 +/-  1.592 |   -2.775 +/-  0.817 |    0.026 +/-  0.014 |  -28.405 +/-  2.777
ASN 271 |   21.852 +/-  2.748 |   -1.775 +/-  1.347 |  -87.945 +/-  3.814 |   -7.015 +/-  3.142 |    0.611 +/-  0.109 |  -74.272 +/-  2.677
GLY 272 |    5.797 +/-  1.765 |   -1.305 +/-  0.594 |   -9.140 +/-  1.096 |   -3.300 +/-  0.846 |    0.297 +/-  0.055 |   -7.650 +/-  1.767
ASN 273 |   22.433 +/-  2.633 |   -4.069 +/-  1.108 |  -84.802 +/-  2.453 |   -9.762 +/-  1.647 |    0.350 +/-  0.061 |  -75.851 +/-  2.519
GLN 274 |   24.211 +/-  3.273 |   -1.803 +/-  1.098 |  -69.989 +/-  3.406 |  -14.707 +/-  2.912 |    1.054 +/-  0.080 |  -61.234 +/-  3.019
GLU 275 |   17.392 +/-  2.755 |   -2.973 +/-  1.311 |   29.810 +/-  8.034 |  -99.603 +/-  8.041 |    0.634 +/-  0.100 |  -54.741 +/-  2.812
LEU 276 |   16.975 +/-  2.853 |   -5.545 +/-  1.299 |  -30.166 +/-  0.944 |   -0.213 +/-  0.624 |    0.010 +/-  0.008 |  -18.938 +/-  2.852
GLN 277 |   24.116 +/-  2.900 |   -2.470 +/-  1.003 |  -68.657 +/-  2.502 |  -13.428 +/-  1.839 |    0.886 +/-  0.097 |  -59.553 +/-  2.732
TYR 278 |   17.642 +/-  3.034 |   -6.713 +/-  1.378 |  -32.044 +/-  2.154 |   -0.752 +/-  1.299 |    0.114 +/-  0.036 |  -21.752 +/-  3.252
GLN 279 |   25.264 +/-  3.230 |   -2.105 +/-  1.239 |  -64.735 +/-  3.879 |   -8.734 +/-  3.426 |    0.815 +/-  0.092 |  -49.495 +/-  2.843
PRO 280 |   20.335 +/-  2.552 |   -6.680 +/-  0.927 |   -1.158 +/-  1.149 |   -6.192 +/-  1.030 |    0.041 +/-  0.026 |    6.346 +/-  2.576
GLY 281 |    6.070 +/-  1.716 |   -3.594 +/-  0.664 |   -6.575 +/-  1.052 |   -5.807 +/-  0.880 |    0.015 +/-  0.008 |   -9.891 +/-  1.785
ASP 282 |   13.744 +/-  2.664 |   -6.685 +/-  1.050 |   32.782 +/-  5.181 |  -97.322 +/-  5.077 |    0.069 +/-  0.025 |  -57.412 +/-  2.626
HIE 283 |   33.450 +/-  2.662 |   -7.991 +/-  1.239 |  -25.291 +/-  3.562 |    1.537 +/-  2.190 |    0.178 +/-  0.031 |    1.882 +/-  3.022
LEU 284 |   17.582 +/-  2.764 |   -6.864 +/-  1.371 |  -33.967 +/-  1.022 |    2.282 +/-  0.475 |    0.006 +/-  0.005 |  -20.961 +/-  2.962
GLY 285 |    5.649 +/-  1.634 |   -3.910 +/-  0.943 |  -11.150 +/-  1.084 |   -1.737 +/-  0.408 |    0.000 +/-  0.000 |  -11.149 +/-  1.724
VAL 286 |   14.394 +/-  2.548 |   -5.916 +/-  1.261 |  -31.063 +/-  1.004 |    3.129 +/-  0.485 |    0.001 +/-  0.002 |  -19.456 +/-  2.574
PHE 287 |   17.388 +/-  3.033 |   -7.379 +/-  1.142 |    3.119 +/-  0.898 |   -2.791 +/-  0.570 |    0.033 +/-  0.019 |   10.370 +/-  3.242
PRO 288 |   21.147 +/-  2.425 |   -7.014 +/-  0.975 |   -0.623 +/-  1.015 |   -5.770 +/-  0.684 |    0.009 +/-  0.007 |    7.750 +/-  2.615
GLY 289 |    5.535 +/-  1.699 |   -3.569 +/-  0.689 |  -10.291 +/-  1.476 |    1.647 +/-  1.156 |    0.025 +/-  0.021 |   -6.653 +/-  1.900
ASN 290 |   19.686 +/-  2.794 |   -5.417 +/-  1.220 |  -92.730 +/-  3.640 |    2.563 +/-  1.813 |    0.012 +/-  0.012 |  -75.886 +/-  3.199
HIE 291 |   34.191 +/-  2.741 |   -5.969 +/-  1.029 |  -16.017 +/-  4.669 |  -11.317 +/-  3.909 |    0.578 +/-  0.108 |    1.466 +/-  2.973
GLU 292 |   18.689 +/-  2.865 |   -2.609 +/-  1.376 |   -4.314 +/- 11.669 |  -73.972 +/- 10.985 |    0.621 +/-  0.101 |  -61.585 +/-  3.072
ASP 293 |   13.961 +/-  2.848 |   -2.459 +/-  1.027 |   15.557 +/-  5.957 |  -87.582 +/-  6.614 |    0.731 +/-  0.046 |  -59.792 +/-  2.441
LEU 294 |   17.247 +/-  2.967 |   -5.048 +/-  1.408 |  -26.942 +/-  1.140 |   -2.401 +/-  0.719 |    0.274 +/-  0.069 |  -16.871 +/-  3.055
VAL 295 |   14.207 +/-  2.542 |   -6.589 +/-  1.219 |  -28.822 +/-  1.158 |   -0.749 +/-  0.552 |    0.000 +/-  0.002 |  -21.952 +/-  2.734
ASN 296 |   20.913 +/-  2.914 |   -4.217 +/-  0.946 |  -89.349 +/-  2.300 |   -7.867 +/-  2.127 |    0.568 +/-  0.063 |  -79.953 +/-  2.597
ALA 297 |    7.140 +/-  1.836 |   -3.784 +/-  0.741 |   -1.900 +/-  1.276 |   -1.683 +/-  0.949 |    0.248 +/-  0.052 |    0.020 +/-  2.085
LEU 298 |   17.076 +/-  2.706 |   -7.228 +/-  1.298 |  -27.326 +/-  1.160 |   -1.651 +/-  0.736 |    0.000 +/-  0.001 |  -19.129 +/-  2.929
ILE 299 |   17.503 +/-  2.942 |   -4.196 +/-  1.458 |  -12.388 +/-  1.121 |   -3.579 +/-  0.977 |    0.269 +/-  0.067 |   -2.390 +/-  2.875
GLU 300 |   17.745 +/-  2.995 |   -2.058 +/-  1.135 |   51.444 +/-  5.237 | -119.767 +/-  5.292 |    1.064 +/-  0.054 |  -51.572 +/-  2.891
ARG 301 |   23.074 +/-  4.044 |   -4.781 +/-  1.601 | -248.292 +/-  8.887 |   53.503 +/-  6.850 |    0.723 +/-  0.089 | -175.774 +/-  3.829
LEU 302 |   16.016 +/-  2.899 |   -5.326 +/-  1.309 |  -28.729 +/-  1.608 |   -7.789 +/-  1.303 |    0.158 +/-  0.031 |  -25.670 +/-  2.951
GLU 303 |   17.215 +/-  2.938 |   -2.538 +/-  1.252 |   40.232 +/-  6.865 | -114.956 +/-  7.047 |    0.824 +/-  0.061 |  -59.222 +/-  2.839
ASP 304 |   16.582 +/-  2.527 |   -1.982 +/-  1.119 |   -2.106 +/-  8.351 |  -74.148 +/-  7.849 |    0.618 +/-  0.079 |  -61.036 +/-  2.616
ALA 305 |    8.865 +/-  2.037 |   -1.434 +/-  0.806 |    9.600 +/-  0.741 |   -5.284 +/-  0.579 |    0.330 +/-  0.035 |   12.077 +/-  2.091
PRO 306 |   22.467 +/-  2.531 |   -2.698 +/-  0.991 |    7.217 +/-  0.902 |   -6.552 +/-  0.992 |    0.222 +/-  0.037 |   20.657 +/-  2.581
PRO 307 |   20.844 +/-  2.535 |   -2.051 +/-  0.791 |   -6.311 +/-  1.304 |   -3.211 +/-  1.035 |    0.734 +/-  0.041 |   10.006 +/-  2.653
ALA 308 |    8.177 +/-  2.203 |   -2.594 +/-  1.040 |   -3.768 +/-  1.783 |   -1.505 +/-  1.710 |    0.366 +/-  0.149 |    0.676 +/-  2.319
ASN 309 |   21.015 +/-  3.026 |   -0.773 +/-  1.114 |  -77.541 +/-  2.206 |  -14.548 +/-  1.707 |    0.987 +/-  0.092 |  -70.859 +/-  2.606
HIE 310 |   34.326 +/-  2.857 |   -6.822 +/-  0.946 |  -13.851 +/-  1.415 |   -8.831 +/-  0.791 |    0.524 +/-  0.052 |    5.346 +/-  3.001
VAL 311 |   14.271 +/-  2.434 |   -4.271 +/-  1.361 |  -26.851 +/-  1.217 |    0.763 +/-  0.609 |    0.248 +/-  0.057 |  -15.840 +/-  2.726
VAL 312 |   16.081 +/-  2.637 |   -5.967 +/-  1.356 |  -21.025 +/-  1.021 |   -0.148 +/-  0.451 |    0.024 +/-  0.014 |  -11.035 +/-  2.706
LYS 313 |   17.748 +/-  3.336 |   -5.330 +/-  1.408 |  -46.209 +/-  6.335 |   15.113 +/-  5.881 |    0.377 +/-  0.048 |  -18.302 +/-  3.517
VAL 314 |   14.138 +/-  2.462 |   -5.719 +/-  1.159 |  -33.912 +/-  1.057 |   -0.468 +/-  0.517 |    0.021 +/-  0.011 |  -25.940 +/-  2.585
GLU 315 |   18.568 +/-  2.783 |   -6.098 +/-  1.555 |  -42.713 +/-  7.369 |  -32.145 +/-  6.397 |    0.136 +/-  0.036 |  -62.252 +/-  3.353
MET 316 |   14.914 +/-  2.675 |   -8.813 +/-  1.346 |   -8.088 +/-  1.537 |   -0.951 +/-  0.905 |    0.032 +/-  0.040 |   -2.907 +/-  2.776
LEU 317 |   16.502 +/-  2.724 |   -5.117 +/-  1.367 |  -34.660 +/-  3.085 |   -0.991 +/-  1.613 |    0.323 +/-  0.056 |  -23.943 +/-  3.130
GLU 318 |   18.205 +/-  2.883 |   -4.107 +/-  1.721 |  -58.066 +/- 11.984 |  -19.143 +/- 10.171 |    0.236 +/-  0.082 |  -62.876 +/-  3.847
GLU 319 |   18.507 +/-  2.798 |   -3.145 +/-  1.441 |  -23.889 +/- 13.921 |  -39.441 +/- 13.071 |    0.523 +/-  0.190 |  -47.445 +/-  3.241
ARG 320 |   22.939 +/-  3.992 |   -4.296 +/-  1.674 | -154.978 +/-  9.147 |  -37.502 +/-  8.295 |    0.921 +/-  0.255 | -172.917 +/-  3.727
ASN 321 |   22.118 +/-  2.736 |   -3.310 +/-  1.454 |  -90.551 +/-  4.377 |   -8.968 +/-  3.446 |    0.669 +/-  0.231 |  -80.043 +/-  2.847
THR 322 |   16.494 +/-  2.549 |   -1.398 +/-  1.367 |  -32.065 +/-  2.581 |   -6.340 +/-  2.225 |    0.353 +/-  0.097 |  -22.957 +/-  2.572
ALA 323 |    7.743 +/-  2.107 |   -0.168 +/-  0.724 |    3.416 +/-  1.127 |   -7.557 +/-  1.069 |    0.835 +/-  0.087 |    4.269 +/-  2.158
LEU 324 |   16.970 +/-  2.985 |    2.243 +/-  1.346 |  -25.603 +/-  1.048 |   -6.783 +/-  0.830 |    1.297 +/-  0.090 |  -11.876 +/-  3.121
GLY 325 |    5.598 +/-  1.780 |   -1.221 +/-  0.956 |  -11.794 +/-  1.884 |   -0.848 +/-  1.038 |    0.243 +/-  0.045 |   -8.021 +/-  1.879
VAL 326 |   14.205 +/-  2.527 |   -1.064 +/-  1.190 |  -22.185 +/-  1.231 |   -4.897 +/-  0.961 |    0.707 +/-  0.073 |  -13.234 +/-  2.671
ILE 327 |   19.101 +/-  2.994 |   -1.218 +/-  1.571 |  -12.442 +/-  1.490 |   -1.345 +/-  1.027 |    0.589 +/-  0.112 |    4.684 +/-  2.896
SER 328 |   10.854 +/-  2.228 |   -2.559 +/-  1.123 |   -9.910 +/-  3.262 |   -7.002 +/-  2.659 |    0.404 +/-  0.061 |   -8.212 +/-  2.561
ASN 329 |   22.346 +/-  3.076 |   -3.182 +/-  1.299 |  -84.580 +/-  4.178 |   -9.601 +/-  2.835 |    0.620 +/-  0.110 |  -74.397 +/-  3.045
TRP 330 |   21.486 +/-  3.370 |   -9.833 +/-  1.055 |    7.737 +/-  2.049 |   -6.811 +/-  1.761 |    0.630 +/-  0.072 |   13.208 +/-  3.575
LYS 331 |   17.855 +/-  3.153 |   -3.018 +/-  1.317 |   -0.468 +/- 11.966 |  -33.598 +/- 11.972 |    0.849 +/-  0.152 |  -18.380 +/-  3.612
ASP 332 |   13.826 +/-  2.653 |   -2.399 +/-  1.230 |  -41.133 +/-  6.966 |  -37.462 +/-  6.857 |    0.455 +/-  0.057 |  -66.712 +/-  2.572
GLU 333 |   18.796 +/-  2.663 |   -6.782 +/-  1.268 |  -33.535 +/-  9.050 |  -31.478 +/-  8.755 |    0.117 +/-  0.045 |  -52.881 +/-  3.003
SER 334 |   13.866 +/-  2.320 |   -0.880 +/-  1.051 |   -4.796 +/-  3.779 |   -5.240 +/-  3.242 |    0.627 +/-  0.069 |    3.577 +/-  2.311
ARG 335 |   23.039 +/-  4.157 |   -6.405 +/-  1.434 | -186.167 +/-  8.231 |    4.753 +/-  7.851 |    0.354 +/-  0.085 | -164.426 +/-  3.915
LEU 336 |   19.096 +/-  2.951 |   -4.435 +/-  1.263 |  -24.718 +/-  1.040 |    0.132 +/-  0.756 |    0.066 +/-  0.025 |   -9.858 +/-  3.018
PRO 337 |   22.102 +/-  2.482 |   -4.867 +/-  1.056 |    2.101 +/-  1.249 |   -2.525 +/-  0.887 |    0.055 +/-  0.028 |   16.865 +/-  2.668
PRO 338 |   20.780 +/-  2.438 |   -4.870 +/-  0.949 |   -5.781 +/-  0.903 |   -2.417 +/-  0.816 |    0.236 +/-  0.036 |    7.947 +/-  2.552
CYS 339 |   10.744 +/-  2.197 |   -5.550 +/-  1.094 |   -3.952 +/-  1.715 |   -0.346 +/-  0.624 |    0.029 +/-  0.020 |    0.924 +/-  2.417
THR 340 |   16.597 +/-  2.427 |   -4.902 +/-  1.338 |  -34.660 +/-  1.832 |   -3.919 +/-  1.047 |    0.070 +/-  0.042 |  -26.814 +/-  2.803
ILE 341 |   21.045 +/-  3.034 |   -6.415 +/-  1.403 |  -10.694 +/-  0.880 |    0.267 +/-  0.461 |    0.012 +/-  0.014 |    4.215 +/-  3.050
PHE 342 |   15.983 +/-  2.835 |   -4.665 +/-  1.249 |   -8.562 +/-  1.223 |   -1.894 +/-  0.657 |    0.366 +/-  0.096 |    1.227 +/-  3.222
GLN 343 |   23.637 +/-  2.927 |   -6.249 +/-  1.199 |  -76.910 +/-  2.457 |   -6.224 +/-  1.478 |    0.476 +/-  0.076 |  -65.270 +/-  2.907
ALA 344 |    7.348 +/-  1.891 |   -5.934 +/-  0.854 |   -8.020 +/-  1.071 |    1.408 +/-  0.471 |    0.001 +/-  0.003 |   -5.197 +/-  2.118
PHE 345 |   16.249 +/-  2.988 |   -8.314 +/-  1.182 |   -3.707 +/-  1.038 |   -1.597 +/-  0.568 |    0.000 +/-  0.001 |    2.631 +/-  3.211
LYS 346 |   17.735 +/-  3.020 |   -7.269 +/-  1.391 |  -45.182 +/- 11.287 |   14.998 +/-  9.466 |    0.277 +/-  0.070 |  -19.441 +/-  4.815
TYR 347 |   18.769 +/-  3.171 |   -5.957 +/-  1.178 |  -29.196 +/-  1.821 |   -7.671 +/-  1.189 |    0.384 +/-  0.067 |  -23.671 +/-  3.247
TYR 348 |   18.884 +/-  3.304 |   -8.468 +/-  1.147 |  -25.735 +/-  1.175 |   -3.244 +/-  0.831 |    0.035 +/-  0.016 |  -18.527 +/-  3.448
LEU 349 |   16.275 +/-  2.905 |   -8.246 +/-  1.405 |  -32.702 +/-  1.051 |    1.649 +/-  0.652 |    0.000 +/-  0.000 |  -23.023 +/-  2.975
ASP 350 |   17.293 +/-  2.621 |   -5.048 +/-  1.280 |  -30.704 +/-  5.811 |  -44.666 +/-  5.671 |    0.100 +/-  0.035 |  -63.026 +/-  2.707
ILE 351 |   20.787 +/-  2.977 |   -6.796 +/-  1.439 |  -13.151 +/-  1.191 |   -1.071 +/-  0.629 |    0.001 +/-  0.002 |   -0.230 +/-  2.945
THR 352 |   16.387 +/-  2.638 |   -3.347 +/-  1.183 |  -30.828 +/-  1.623 |   -6.149 +/-  1.174 |    0.181 +/-  0.062 |  -23.756 +/-  2.878
THR 353 |   18.307 +/-  2.445 |   -1.556 +/-  1.239 |  -29.250 +/-  2.127 |   -0.929 +/-  1.443 |    0.444 +/-  0.049 |  -12.984 +/-  2.444
PRO 354 |   22.390 +/-  2.479 |   -4.421 +/-  0.991 |    1.868 +/-  1.143 |   -1.093 +/-  1.073 |    0.172 +/-  0.060 |   18.916 +/-  2.590
PRO 355 |   20.820 +/-  2.566 |   -6.471 +/-  1.022 |  -10.799 +/-  1.090 |   -0.202 +/-  0.695 |    0.022 +/-  0.010 |    3.370 +/-  2.655
THR 356 |   17.677 +/-  2.350 |   -3.031 +/-  1.310 |  -23.977 +/-  1.692 |   -7.633 +/-  1.323 |    0.366 +/-  0.057 |  -16.597 +/-  2.679
PRO 357 |   20.810 +/-  2.439 |   -6.661 +/-  0.830 |   -5.367 +/-  1.063 |   -2.844 +/-  0.726 |    0.230 +/-  0.049 |    6.168 +/-  2.496
LEU 358 |   17.292 +/-  2.865 |   -3.239 +/-  1.370 |  -28.750 +/-  1.716 |   -2.521 +/-  0.782 |    0.495 +/-  0.138 |  -16.722 +/-  3.333
GLN 359 |   24.481 +/-  3.027 |   -8.227 +/-  1.258 |  -73.451 +/-  2.695 |   -5.749 +/-  1.484 |    0.064 +/-  0.025 |  -62.881 +/-  3.077
LEU 360 |   16.740 +/-  2.684 |   -7.995 +/-  1.417 |  -33.293 +/-  1.145 |    0.471 +/-  0.538 |    0.000 +/-  0.001 |  -24.077 +/-  2.861
GLN 361 |   24.260 +/-  3.095 |   -5.130 +/-  1.230 |  -73.151 +/-  2.428 |   -8.809 +/-  1.640 |    0.646 +/-  0.076 |  -62.184 +/-  3.008
GLN 362 |   24.305 +/-  2.940 |   -6.868 +/-  1.425 |  -78.268 +/-  3.098 |   -2.364 +/-  2.125 |    0.138 +/-  0.057 |  -63.056 +/-  3.236
PHE 363 |   16.842 +/-  3.234 |   -7.559 +/-  1.321 |   -8.152 +/-  1.348 |   -2.860 +/-  0.652 |    0.004 +/-  0.006 |   -1.724 +/-  3.397
ALA 364 |    7.817 +/-  2.194 |   -4.577 +/-  0.942 |   -6.509 +/-  2.441 |    0.253 +/-  1.224 |    0.012 +/-  0.015 |   -3.003 +/-  2.411
SER 365 |   11.607 +/-  2.203 |   -2.183 +/-  0.972 |   -8.571 +/-  3.100 |   -6.554 +/-  3.219 |    0.567 +/-  0.071 |   -5.134 +/-  2.417
LEU 366 |   16.762 +/-  2.854 |   -4.768 +/-  1.485 |  -28.989 +/-  1.491 |   -1.404 +/-  0.817 |    0.141 +/-  0.074 |  -18.258 +/-  3.131
ALA 367 |    7.280 +/-  2.016 |   -4.770 +/-  0.914 |   -7.130 +/-  2.592 |    0.428 +/-  1.795 |    0.043 +/-  0.033 |   -4.150 +/-  2.420
THR 368 |   16.533 +/-  2.617 |   -1.059 +/-  1.295 |  -32.919 +/-  2.500 |   -6.676 +/-  2.139 |    0.733 +/-  0.092 |  -23.388 +/-  2.922
ASN 369 |   21.335 +/-  3.045 |   -3.228 +/-  1.128 |  -88.955 +/-  4.623 |   -7.648 +/-  3.044 |    0.507 +/-  0.070 |  -77.989 +/-  2.944
GLU 370 |   18.035 +/-  2.898 |   -1.941 +/-  1.268 |   -7.489 +/-  9.082 |  -60.391 +/-  9.229 |    0.942 +/-  0.124 |  -50.845 +/-  2.818
LYS 371 |   17.813 +/-  3.166 |   -2.345 +/-  1.134 |  -23.979 +/- 11.290 |  -12.888 +/- 10.850 |    1.195 +/-  0.127 |  -20.205 +/-  3.534
GLU 372 |   17.838 +/-  2.817 |   -6.117 +/-  1.398 |   -6.839 +/- 15.518 |  -62.863 +/- 14.698 |    0.238 +/-  0.100 |  -57.742 +/-  2.972
LYS 373 |   17.115 +/-  3.057 |   -5.964 +/-  1.223 |  -27.375 +/-  9.781 |   -4.103 +/-  9.797 |    0.546 +/-  0.084 |  -19.780 +/-  3.783
GLN 374 |   24.019 +/-  3.043 |   -3.825 +/-  1.291 |  -74.867 +/-  4.202 |   -6.678 +/-  2.934 |    0.754 +/-  0.098 |  -60.597 +/-  3.203
ARG 375 |   22.619 +/-  4.096 |   -6.413 +/-  1.448 | -202.738 +/- 15.338 |   10.643 +/- 14.635 |    0.731 +/-  0.180 | -175.159 +/-  4.016
LEU 376 |   16.697 +/-  2.959 |   -6.947 +/-  1.450 |  -39.840 +/-  1.348 |    1.985 +/-  0.563 |    0.000 +/-  0.001 |  -28.105 +/-  3.166
LEU 377 |   17.027 +/-  2.847 |   -3.839 +/-  1.149 |  -32.209 +/-  1.766 |   -0.089 +/-  1.192 |    0.539 +/-  0.089 |  -18.571 +/-  2.950
VAL 378 |   14.617 +/-  2.428 |   -2.908 +/-  1.305 |  -27.751 +/-  1.595 |    0.746 +/-  1.344 |    0.356 +/-  0.112 |  -14.939 +/-  2.493
LEU 379 |   16.178 +/-  2.752 |   -7.464 +/-  1.401 |  -32.689 +/-  1.123 |    1.557 +/-  0.732 |    0.023 +/-  0.035 |  -22.394 +/-  2.928
SER 380 |   12.466 +/-  2.135 |   -4.477 +/-  1.160 |   -8.482 +/-  1.580 |   -3.568 +/-  1.313 |    0.105 +/-  0.039 |   -3.956 +/-  2.302
LYS 381 |   18.002 +/-  3.138 |   -2.420 +/-  1.155 |   -5.146 +/-  9.237 |  -24.217 +/-  9.358 |    1.117 +/-  0.105 |  -12.665 +/-  3.709
GLY 382 |    5.954 +/-  1.851 |   -2.530 +/-  0.637 |   -8.922 +/-  1.209 |   -4.289 +/-  1.094 |    0.157 +/-  0.038 |   -9.630 +/-  1.902
LEU 383 |   16.986 +/-  3.001 |   -0.632 +/-  1.409 |  -26.155 +/-  2.017 |   -4.191 +/-  1.410 |    0.774 +/-  0.125 |  -13.218 +/-  3.050
GLN 384 |   24.876 +/-  3.192 |   -1.516 +/-  1.333 |  -72.472 +/-  4.417 |  -13.126 +/-  3.872 |    0.991 +/-  0.150 |  -61.248 +/-  3.093
GLU 385 |   17.694 +/-  2.816 |   -3.300 +/-  1.394 |   -7.936 +/- 13.487 |  -63.857 +/- 13.179 |    0.552 +/-  0.113 |  -56.848 +/-  2.994
TYR 386 |   16.873 +/-  3.052 |   -8.174 +/-  1.276 |  -32.805 +/-  1.615 |   -1.534 +/-  1.117 |    0.114 +/-  0.039 |  -25.527 +/-  3.313
GLU 387 |   18.254 +/-  2.919 |   -4.558 +/-  1.445 |  -19.079 +/- 14.437 |  -54.556 +/- 12.830 |    0.362 +/-  0.108 |  -59.578 +/-  3.371
GLU 388 |   16.678 +/-  2.955 |   -2.852 +/-  1.453 |   -4.240 +/-  8.414 |  -72.187 +/-  8.047 |    0.659 +/-  0.065 |  -61.941 +/-  2.942
TRP 389 |   21.603 +/-  3.056 |  -11.506 +/-  1.149 |    1.902 +/-  2.615 |   -2.228 +/-  1.168 |    0.126 +/-  0.079 |    9.896 +/-  3.743
LYS 390 |   17.696 +/-  3.034 |   -7.155 +/-  1.237 |  -26.466 +/- 13.379 |   -2.751 +/- 12.337 |    0.441 +/-  0.109 |  -18.235 +/-  3.603
TRP 391 |   22.062 +/-  3.249 |   -7.666 +/-  1.413 |   -9.596 +/-  3.421 |   -0.619 +/-  2.020 |    0.413 +/-  0.107 |    4.593 +/-  3.856
GLY 392 |    6.028 +/-  1.736 |   -2.996 +/-  0.734 |   -3.278 +/-  1.205 |   -1.215 +/-  0.798 |    0.098 +/-  0.053 |   -1.364 +/-  1.852
LYS 393 |   18.949 +/-  3.319 |   -3.713 +/-  1.720 |  -57.178 +/- 14.081 |   28.416 +/- 13.760 |    0.644 +/-  0.249 |  -12.882 +/-  4.095
ASN 394 |   23.075 +/-  3.070 |   -3.233 +/-  1.361 |  -79.183 +/-  2.963 |   -9.032 +/-  2.562 |    0.263 +/-  0.086 |  -68.111 +/-  2.852
PRO 395 |   21.144 +/-  2.525 |   -7.055 +/-  1.028 |   -7.318 +/-  1.672 |    0.026 +/-  0.853 |    0.022 +/-  0.026 |    6.819 +/-  2.828
THR 396 |   17.577 +/-  2.506 |   -5.046 +/-  1.364 |  -34.298 +/-  2.209 |   -4.536 +/-  1.752 |    0.153 +/-  0.045 |  -26.150 +/-  2.963
MET 397 |   17.082 +/-  2.710 |   -9.151 +/-  1.284 |   -5.910 +/-  0.921 |    0.447 +/-  0.646 |    0.001 +/-  0.002 |    2.469 +/-  2.908
VAL 398 |   14.282 +/-  2.607 |   -4.315 +/-  1.250 |  -28.256 +/-  1.656 |   -2.212 +/-  1.183 |    0.107 +/-  0.033 |  -20.394 +/-  2.755
GLU 399 |   17.680 +/-  2.809 |   -5.109 +/-  1.263 |   27.767 +/-  9.814 |  -97.728 +/-  9.818 |    0.453 +/-  0.132 |  -56.937 +/-  3.168
VAL 400 |   14.706 +/-  2.540 |   -5.602 +/-  1.404 |  -22.657 +/-  1.214 |   -2.096 +/-  0.805 |    0.001 +/-  0.002 |  -15.648 +/-  2.684
LEU 401 |   16.254 +/-  2.708 |   -6.271 +/-  1.289 |  -30.679 +/-  1.822 |   -2.267 +/-  1.284 |    0.067 +/-  0.035 |  -22.896 +/-  2.821
GLU 402 |   17.521 +/-  2.737 |   -2.645 +/-  1.402 |   22.166 +/-  7.081 | -100.920 +/-  6.529 |    0.743 +/-  0.069 |  -63.136 +/-  3.211
GLU 403 |   17.590 +/-  2.806 |   -3.281 +/-  1.449 |    7.593 +/- 21.382 |  -79.820 +/- 20.826 |    0.528 +/-  0.105 |  -57.390 +/-  2.975
PHE 404 |   17.142 +/-  3.042 |   -5.597 +/-  1.230 |    4.069 +/-  1.827 |   -3.284 +/-  1.435 |    0.066 +/-  0.041 |   12.395 +/-  3.198
PRO 405 |   21.374 +/-  2.584 |   -1.665 +/-  1.226 |   -7.409 +/-  1.467 |   -1.432 +/-  1.057 |    0.552 +/-  0.062 |   11.420 +/-  2.787
SER 406 |   13.701 +/-  2.342 |   -2.154 +/-  1.371 |  -15.821 +/-  2.718 |   -3.232 +/-  1.921 |    0.276 +/-  0.097 |   -7.230 +/-  2.803
ILE 407 |   17.276 +/-  2.880 |   -4.779 +/-  1.535 |   -6.708 +/-  1.450 |   -3.022 +/-  1.062 |    0.110 +/-  0.031 |    2.877 +/-  3.015
GLN 408 |   24.274 +/-  3.035 |   -3.863 +/-  1.303 |  -74.031 +/-  3.944 |   -6.507 +/-  3.437 |    0.653 +/-  0.121 |  -59.474 +/-  2.998
MET 409 |   17.653 +/-  2.769 |   -8.298 +/-  1.309 |    1.352 +/-  1.343 |   -1.951 +/-  0.782 |    0.003 +/-  0.004 |    8.759 +/-  2.915
PRO 410 |   21.847 +/-  2.448 |   -6.424 +/-  1.111 |   -8.381 +/-  1.469 |   -0.167 +/-  0.802 |    0.058 +/-  0.054 |    6.933 +/-  2.518
ALA 411 |    7.256 +/-  1.941 |   -4.684 +/-  0.869 |   -8.468 +/-  1.058 |    1.595 +/-  0.553 |    0.003 +/-  0.004 |   -4.299 +/-  2.092
THR 412 |   15.588 +/-  2.481 |   -4.681 +/-  1.244 |  -32.747 +/-  1.602 |   -3.879 +/-  1.179 |    0.114 +/-  0.031 |  -25.605 +/-  2.605
LEU 413 |   17.326 +/-  2.710 |   -7.332 +/-  1.392 |  -32.078 +/-  1.115 |    2.530 +/-  0.765 |    0.003 +/-  0.005 |  -19.551 +/-  2.998
LEU 414 |   15.397 +/-  2.669 |   -7.426 +/-  1.262 |  -31.060 +/-  1.077 |    2.792 +/-  0.590 |    0.002 +/-  0.003 |  -20.295 +/-  2.797
LEU 415 |   17.542 +/-  2.825 |   -6.838 +/-  1.333 |  -33.327 +/-  1.563 |    0.462 +/-  0.774 |    0.013 +/-  0.010 |  -22.148 +/-  3.017
THR 416 |   16.022 +/-  2.468 |   -5.259 +/-  1.266 |  -36.705 +/-  1.360 |    0.003 +/-  1.105 |    0.070 +/-  0.018 |  -25.869 +/-  2.749
GLN 417 |   25.732 +/-  3.306 |   -5.458 +/-  1.477 |  -75.924 +/-  2.480 |   -1.730 +/-  1.155 |    0.244 +/-  0.049 |  -57.135 +/-  3.388
LEU 418 |   17.617 +/-  3.048 |   -4.692 +/-  1.488 |  -37.249 +/-  1.502 |    3.227 +/-  0.960 |    0.021 +/-  0.009 |  -21.077 +/-  3.295
SER 419 |   11.912 +/-  2.237 |   -3.580 +/-  0.939 |   -8.243 +/-  2.908 |   -7.958 +/-  2.652 |    0.291 +/-  0.042 |   -7.576 +/-  2.594
LEU 420 |   16.335 +/-  2.787 |   -4.892 +/-  1.400 |  -25.595 +/-  1.674 |   -0.272 +/-  0.895 |    0.172 +/-  0.052 |  -14.251 +/-  2.995
LEU 421 |   17.161 +/-  2.892 |   -6.950 +/-  1.256 |  -28.366 +/-  1.078 |   -0.071 +/-  0.703 |    0.023 +/-  0.013 |  -18.203 +/-  3.005
GLN 422 |   24.971 +/-  3.137 |   -3.550 +/-  1.397 |  -69.575 +/-  2.994 |   -4.244 +/-  1.917 |    0.403 +/-  0.112 |  -51.994 +/-  3.014
PRO 423 |   20.824 +/-  2.351 |   -5.998 +/-  0.990 |    0.459 +/-  0.755 |   -1.683 +/-  0.788 |    0.132 +/-  0.031 |   13.733 +/-  2.512
ARG 424 |   22.734 +/-  3.744 |   -7.609 +/-  1.363 | -175.939 +/-  6.201 |   -9.354 +/-  6.140 |    0.463 +/-  0.031 | -169.705 +/-  3.572
TYR 425 |   16.919 +/-  3.076 |   -4.861 +/-  1.053 |  -31.090 +/-  1.082 |   -4.381 +/-  0.721 |    0.528 +/-  0.050 |  -22.884 +/-  3.297
TYR 426 |   17.154 +/-  2.836 |   -6.703 +/-  1.141 |  -23.172 +/-  1.202 |  -10.080 +/-  0.782 |    0.220 +/-  0.022 |  -22.581 +/-  2.976
SER 427 |   11.465 +/-  1.989 |   -4.679 +/-  1.155 |  -17.648 +/-  3.762 |    3.786 +/-  2.758 |    0.043 +/-  0.014 |   -7.034 +/-  2.591
ILE 428 |   17.518 +/-  2.853 |   -8.024 +/-  1.294 |  -10.689 +/-  1.162 |    0.889 +/-  0.642 |    0.000 +/-  0.001 |   -0.306 +/-  3.013
SER 429 |   13.088 +/-  2.235 |   -4.932 +/-  1.287 |  -24.837 +/-  1.627 |    2.189 +/-  0.983 |    0.000 +/-  0.000 |  -14.492 +/-  2.484
SER 430 |   11.950 +/-  2.166 |   -6.227 +/-  1.106 |  -14.038 +/-  1.355 |   -2.482 +/-  0.716 |    0.000 +/-  0.000 |  -10.797 +/-  2.173
SER 431 |   11.780 +/-  2.151 |   -6.016 +/-  1.246 |   -3.771 +/-  1.988 |   -3.254 +/-  1.354 |    0.000 +/-  0.000 |   -1.261 +/-  2.485
PRO 432 |   20.967 +/-  2.426 |   -6.837 +/-  0.876 |   -7.519 +/-  0.991 |   -3.797 +/-  0.969 |    0.206 +/-  0.044 |    3.019 +/-  2.580
ASP 433 |   13.917 +/-  2.645 |   -3.401 +/-  1.184 |    6.046 +/- 10.754 |  -78.183 +/-  9.075 |    0.459 +/-  0.058 |  -61.163 +/-  2.925
MET 434 |   15.261 +/-  2.777 |   -7.492 +/-  1.096 |   -7.509 +/-  1.217 |   -2.487 +/-  1.108 |    0.405 +/-  0.088 |   -1.822 +/-  2.898
TYR 435 |   18.588 +/-  3.271 |   -5.442 +/-  1.232 |  -14.509 +/-  1.676 |   -8.572 +/-  1.331 |    0.479 +/-  0.073 |   -9.456 +/-  3.431
PRO 436 |   20.805 +/-  2.462 |   -2.780 +/-  0.828 |   -6.918 +/-  0.912 |   -3.046 +/-  0.816 |    0.739 +/-  0.051 |    8.799 +/-  2.508
ASP 437 |   14.267 +/-  2.646 |   -3.315 +/-  1.127 |   17.700 +/-  4.941 |  -90.837 +/-  4.397 |    0.509 +/-  0.074 |  -61.675 +/-  2.601
GLU 438 |   18.764 +/-  2.778 |   -5.002 +/-  1.503 |  -23.366 +/-  5.841 |  -46.348 +/-  4.784 |    0.137 +/-  0.027 |  -55.814 +/-  2.837
VAL 439 |   14.416 +/-  2.575 |   -4.851 +/-  1.330 |  -28.794 +/-  1.053 |    1.876 +/-  0.370 |    0.006 +/-  0.006 |  -17.347 +/-  2.751
HIE 440 |   33.214 +/-  2.836 |   -8.750 +/-  1.426 |  -26.151 +/-  2.073 |   -1.311 +/-  0.979 |    0.023 +/-  0.016 |   -2.974 +/-  3.036
LEU 441 |   16.346 +/-  3.103 |   -7.443 +/-  1.310 |  -32.231 +/-  1.033 |    1.222 +/-  0.424 |    0.000 +/-  0.001 |  -22.106 +/-  3.201
THR 442 |   15.408 +/-  2.438 |   -4.683 +/-  1.174 |  -37.091 +/-  1.362 |   -0.290 +/-  0.708 |    0.019 +/-  0.007 |  -26.637 +/-  2.628
VAL 443 |   14.647 +/-  2.660 |   -4.689 +/-  1.416 |  -30.189 +/-  0.979 |    0.535 +/-  0.405 |    0.002 +/-  0.003 |  -19.694 +/-  2.817
ALA 444 |    7.532 +/-  1.947 |   -3.634 +/-  0.633 |   -2.959 +/-  0.824 |   -1.261 +/-  0.488 |    0.238 +/-  0.037 |   -0.085 +/-  1.973
ILE 445 |   17.650 +/-  2.883 |   -3.507 +/-  1.561 |   -8.195 +/-  0.809 |   -1.300 +/-  0.466 |    0.251 +/-  0.043 |    4.898 +/-  2.965
VAL 446 |   13.801 +/-  2.561 |   -1.651 +/-  1.260 |  -26.589 +/-  1.189 |   -1.394 +/-  0.560 |    0.493 +/-  0.043 |  -15.339 +/-  2.804
SER 447 |    9.904 +/-  2.031 |   -2.404 +/-  0.941 |  -12.765 +/-  2.599 |   -4.355 +/-  2.617 |    0.369 +/-  0.082 |   -9.251 +/-  2.187
TYR 448 |   18.307 +/-  2.911 |   -2.960 +/-  1.204 |  -22.261 +/-  1.621 |   -7.911 +/-  1.242 |    0.783 +/-  0.065 |  -14.041 +/-  3.013
HIE 449 |   33.926 +/-  2.832 |   -5.493 +/-  0.974 |  -17.741 +/-  2.907 |   -6.659 +/-  2.676 |    0.863 +/-  0.053 |    4.895 +/-  2.940
THR 450 |   15.979 +/-  2.527 |   -5.236 +/-  1.293 |  -28.038 +/-  2.419 |   -4.422 +/-  1.402 |    0.019 +/-  0.019 |  -21.697 +/-  3.039
ARG 451 |   23.800 +/-  3.885 |   -3.376 +/-  2.010 | -244.401 +/- 14.418 |   37.287 +/- 10.655 |    0.508 +/-  0.167 | -186.181 +/-  4.679
ASP 452 |   14.898 +/-  2.902 |    0.151 +/-  1.141 |  -25.766 +/- 16.574 |  -55.050 +/- 16.372 |    1.067 +/-  0.144 |  -64.700 +/-  2.727
GLY 453 |    5.784 +/-  1.797 |   -1.414 +/-  0.611 |   -9.341 +/-  1.121 |   -5.421 +/-  0.892 |    0.372 +/-  0.037 |  -10.020 +/-  1.842
GLU 454 |   18.605 +/-  2.783 |   -0.791 +/-  1.355 |    9.878 +/-  7.176 |  -84.703 +/-  6.726 |    0.914 +/-  0.084 |  -56.097 +/-  2.912
GLY 455 |    6.882 +/-  1.793 |   -1.758 +/-  0.759 |    1.430 +/-  1.797 |   -2.800 +/-  1.488 |    0.121 +/-  0.034 |    3.875 +/-  1.771
PRO 456 |   20.891 +/-  2.589 |   -2.695 +/-  1.076 |   -9.773 +/-  2.009 |   -1.403 +/-  0.999 |    0.518 +/-  0.100 |    7.538 +/-  2.831
VAL 457 |   14.504 +/-  2.692 |   -2.063 +/-  1.385 |  -20.422 +/-  1.866 |   -6.991 +/-  1.258 |    0.570 +/-  0.097 |  -14.402 +/-  2.943
HIE 458 |   34.049 +/-  2.420 |   -7.286 +/-  1.191 |  -16.009 +/-  2.304 |   -8.339 +/-  1.271 |    0.356 +/-  0.060 |    2.771 +/-  2.915
HIE 459 |   34.375 +/-  2.721 |   -5.791 +/-  1.009 |  -12.715 +/-  3.848 |  -10.004 +/-  3.318 |    0.687 +/-  0.148 |    6.552 +/-  2.848
GLY 460 |    5.281 +/-  1.645 |   -2.346 +/-  0.911 |   -7.124 +/-  1.887 |   -2.462 +/-  1.003 |    0.084 +/-  0.022 |   -6.567 +/-  1.983
VAL 461 |   14.283 +/-  2.518 |   -3.354 +/-  1.282 |  -24.125 +/-  1.652 |    0.838 +/-  1.088 |    0.109 +/-  0.042 |  -12.249 +/-  2.726
CYS 462 |    9.603 +/-  2.022 |   -6.540 +/-  0.956 |    4.567 +/-  1.083 |   -6.476 +/-  0.759 |    0.009 +/-  0.005 |    1.164 +/-  2.299
SER 463 |   10.795 +/-  2.068 |   -6.026 +/-  0.825 |   -5.314 +/-  1.146 |  -10.254 +/-  0.822 |    0.041 +/-  0.011 |  -10.758 +/-  2.409
SER 464 |   11.289 +/-  1.974 |   -4.385 +/-  1.041 |  -13.618 +/-  2.137 |   -2.902 +/-  1.483 |    0.139 +/-  0.068 |   -9.476 +/-  2.273
TRP 465 |   22.529 +/-  3.219 |  -11.894 +/-  1.210 |    0.444 +/-  2.122 |   -5.994 +/-  1.311 |    0.204 +/-  0.073 |    5.289 +/-  3.631
LEU 466 |   16.860 +/-  2.873 |   -6.864 +/-  1.331 |  -30.266 +/-  0.942 |    0.492 +/-  0.651 |    0.002 +/-  0.003 |  -19.775 +/-  2.979
ASN 467 |   22.949 +/-  2.670 |   -4.419 +/-  1.059 |  -80.884 +/-  2.228 |   -7.078 +/-  1.442 |    0.411 +/-  0.047 |  -69.022 +/-  2.715
ARG 468 |   23.421 +/-  3.947 |   -5.022 +/-  1.623 | -172.655 +/-  7.448 |  -16.380 +/-  7.615 |    0.861 +/-  0.191 | -169.775 +/-  3.594
ILE 469 |   20.216 +/-  3.067 |   -4.269 +/-  1.482 |  -25.617 +/-  2.092 |    5.278 +/-  0.820 |    0.042 +/-  0.024 |   -4.350 +/-  3.199
GLN 470 |   23.848 +/-  3.095 |   -3.053 +/-  1.183 |  -72.878 +/-  3.291 |   -9.311 +/-  2.616 |    0.798 +/-  0.061 |  -60.595 +/-  3.016
ALA 471 |    8.445 +/-  2.169 |   -2.164 +/-  0.722 |   -3.395 +/-  1.502 |   -4.452 +/-  1.247 |    0.438 +/-  0.080 |   -1.129 +/-  2.250
ASP 472 |   15.487 +/-  2.891 |   -0.237 +/-  1.037 |   17.321 +/-  5.001 |  -94.190 +/-  5.602 |    1.037 +/-  0.063 |  -60.582 +/-  2.595
ASP 473 |   14.647 +/-  2.781 |   -2.898 +/-  1.226 |    9.432 +/-  6.120 |  -77.465 +/-  6.098 |    0.439 +/-  0.059 |  -55.845 +/-  2.594
VAL 474 |   14.341 +/-  2.539 |   -1.593 +/-  1.276 |  -22.871 +/-  1.195 |   -0.777 +/-  0.674 |    0.501 +/-  0.093 |  -10.399 +/-  2.589
VAL 475 |   15.705 +/-  2.561 |   -4.420 +/-  1.335 |  -19.398 +/-  1.235 |    0.656 +/-  0.423 |    0.001 +/-  0.002 |   -7.456 +/-  2.735
PRO 476 |   21.439 +/-  2.519 |   -6.901 +/-  0.918 |  -10.593 +/-  0.881 |    0.556 +/-  0.516 |    0.023 +/-  0.020 |    4.524 +/-  2.633
CYS 477 |   10.840 +/-  2.289 |   -6.410 +/-  1.058 |   -4.780 +/-  1.122 |   -0.199 +/-  0.572 |    0.001 +/-  0.002 |   -0.548 +/-  2.317
PHE 478 |   16.390 +/-  2.908 |   -6.594 +/-  1.295 |   -8.311 +/-  1.228 |    0.242 +/-  0.670 |    0.093 +/-  0.036 |    1.820 +/-  3.185
VAL 479 |   13.959 +/-  2.728 |   -4.137 +/-  1.077 |  -19.060 +/-  1.504 |   -1.169 +/-  1.386 |    0.239 +/-  0.037 |  -10.168 +/-  2.730
ARG 480 |   21.392 +/-  3.718 |   -4.894 +/-  1.591 | -249.048 +/-  7.390 |   50.578 +/-  6.561 |    0.281 +/-  0.066 | -181.691 +/-  3.692
GLY 481 |    5.489 +/-  1.719 |   -1.661 +/-  0.593 |  -12.865 +/-  1.595 |   -3.445 +/-  1.215 |    0.298 +/-  0.045 |  -12.185 +/-  1.748
ALA 482 |    8.777 +/-  2.005 |   -0.738 +/-  0.775 |    7.258 +/-  1.824 |   -3.593 +/-  1.709 |    0.446 +/-  0.057 |   12.150 +/-  2.140
PRO 483 |   20.658 +/-  2.453 |   -0.515 +/-  0.839 |   -2.251 +/-  1.461 |   -6.727 +/-  1.261 |    0.928 +/-  0.055 |   12.093 +/-  2.616
SER 484 |   13.107 +/-  2.306 |   -0.338 +/-  0.979 |   -6.227 +/-  3.161 |  -12.361 +/-  2.654 |    0.771 +/-  0.126 |   -5.048 +/-  2.346
PHE 485 |   16.528 +/-  2.969 |   -3.566 +/-  1.056 |   -6.478 +/-  1.687 |   -0.512 +/-  0.928 |    0.179 +/-  0.053 |    6.151 +/-  3.157
HIE 486 |   34.716 +/-  2.757 |   -7.821 +/-  1.307 |   -8.728 +/-  2.067 |  -13.034 +/-  1.701 |    0.372 +/-  0.087 |    5.505 +/-  2.842
LEU 487 |   18.612 +/-  2.933 |   -4.829 +/-  1.450 |  -17.382 +/-  1.753 |   -2.980 +/-  1.442 |    0.052 +/-  0.022 |   -6.528 +/-  2.939
PRO 488 |   21.047 +/-  2.385 |   -4.736 +/-  0.989 |   -1.436 +/-  2.086 |   -1.697 +/-  1.281 |    0.154 +/-  0.050 |   13.331 +/-  2.729
ARG 489 |   22.712 +/-  4.090 |   -1.669 +/-  1.303 | -171.752 +/-  7.492 |  -22.747 +/-  6.873 |    1.505 +/-  0.195 | -171.952 +/-  3.501
ASN 490 |   24.026 +/-  2.686 |   -2.202 +/-  1.249 |  -82.605 +/-  2.816 |   -8.069 +/-  2.076 |    0.575 +/-  0.061 |  -68.275 +/-  2.709
PRO 491 |   21.298 +/-  2.549 |   -3.832 +/-  1.013 |   -6.705 +/-  1.426 |   -2.945 +/-  1.215 |    0.406 +/-  0.108 |    8.221 +/-  2.678
GLN 492 |   24.648 +/-  3.213 |   -1.678 +/-  1.310 |  -69.248 +/-  2.807 |  -12.458 +/-  2.760 |    1.032 +/-  0.098 |  -57.704 +/-  2.994
VAL 493 |   16.465 +/-  2.732 |   -2.804 +/-  1.356 |  -17.331 +/-  1.217 |    0.375 +/-  0.841 |    0.161 +/-  0.050 |   -3.134 +/-  2.778
PRO 494 |   21.046 +/-  2.485 |   -5.678 +/-  0.936 |   -7.109 +/-  1.131 |   -3.032 +/-  0.722 |    0.126 +/-  0.043 |    5.353 +/-  2.789
CYS 495 |    9.760 +/-  2.111 |   -6.556 +/-  0.884 |   -2.459 +/-  1.146 |    0.592 +/-  0.574 |    0.018 +/-  0.011 |    1.354 +/-  2.195
ILE 496 |   17.964 +/-  2.798 |   -5.791 +/-  1.514 |   -8.509 +/-  0.835 |   -0.837 +/-  0.365 |    0.036 +/-  0.018 |    2.862 +/-  2.835
LEU 497 |   15.769 +/-  2.729 |   -7.554 +/-  1.319 |  -33.456 +/-  1.026 |    2.322 +/-  0.345 |    0.000 +/-  0.001 |  -22.919 +/-  2.921
VAL 498 |   14.104 +/-  2.496 |   -5.847 +/-  1.246 |  -26.877 +/-  1.002 |   -0.407 +/-  0.441 |    0.000 +/-  0.001 |  -19.027 +/-  2.623
GLY 499 |    6.415 +/-  1.658 |   -4.302 +/-  0.694 |   -2.352 +/-  0.942 |    1.489 +/-  0.503 |    0.000 +/-  0.001 |    1.250 +/-  1.656
PRO 500 |   20.561 +/-  2.321 |   -6.048 +/-  1.029 |   -4.410 +/-  0.925 |   -4.016 +/-  0.786 |    0.155 +/-  0.034 |    6.242 +/-  2.672
GLY 501 |    4.908 +/-  1.632 |   -2.184 +/-  0.831 |   -5.283 +/-  0.924 |   -4.925 +/-  0.705 |    0.187 +/-  0.025 |   -7.297 +/-  1.795
THR 502 |   17.545 +/-  2.611 |   -2.266 +/-  1.114 |  -31.366 +/-  2.061 |   -5.439 +/-  1.581 |    0.300 +/-  0.049 |  -21.227 +/-  2.652
GLY 503 |    6.011 +/-  1.697 |   -4.317 +/-  0.706 |   -5.290 +/-  0.910 |   -2.575 +/-  0.589 |    0.009 +/-  0.005 |   -6.162 +/-  1.741
ILE 504 |   19.415 +/-  2.925 |   -6.578 +/-  1.308 |  -11.358 +/-  0.938 |   -1.071 +/-  0.559 |    0.009 +/-  0.006 |    0.417 +/-  2.914
ALA 505 |   10.607 +/-  2.129 |   -4.511 +/-  0.888 |    2.322 +/-  1.244 |    0.709 +/-  0.665 |    0.005 +/-  0.004 |    9.132 +/-  2.124
PRO 506 |   21.244 +/-  2.494 |   -6.370 +/-  1.124 |  -13.610 +/-  1.375 |    0.992 +/-  0.488 |    0.006 +/-  0.008 |    2.263 +/-  2.746
PHE 507 |   16.329 +/-  2.834 |   -8.153 +/-  1.190 |   -2.971 +/-  0.833 |   -0.746 +/-  0.512 |    0.004 +/-  0.006 |    4.462 +/-  3.007
ARG 508 |   21.948 +/-  3.731 |   -9.571 +/-  1.628 | -210.430 +/-  5.639 |    9.793 +/-  4.456 |    0.091 +/-  0.029 | -188.169 +/-  3.592
SER 509 |   11.134 +/-  2.129 |   -6.127 +/-  1.188 |  -22.635 +/-  1.691 |   -1.593 +/-  0.900 |    0.000 +/-  0.000 |  -19.222 +/-  2.409
PHE 510 |   17.019 +/-  2.991 |   -8.629 +/-  1.350 |   -9.648 +/-  0.993 |    0.535 +/-  0.599 |    0.001 +/-  0.002 |   -0.723 +/-  3.123
TRP 511 |   24.913 +/-  3.309 |  -13.050 +/-  1.204 |   -3.105 +/-  1.532 |   -3.696 +/-  0.904 |    0.026 +/-  0.016 |    5.087 +/-  3.372
GLN 512 |   23.082 +/-  3.098 |   -8.199 +/-  1.398 |  -77.255 +/-  2.639 |   -4.379 +/-  1.027 |    0.063 +/-  0.026 |  -66.688 +/-  3.170
GLN 513 |   22.524 +/-  2.926 |   -6.995 +/-  1.543 |  -77.288 +/-  2.879 |   -2.559 +/-  1.101 |    0.074 +/-  0.021 |  -64.244 +/-  3.353
ARG 514 |   22.328 +/-  3.645 |  -11.404 +/-  1.374 | -184.744 +/-  5.600 |    1.082 +/-  4.978 |    0.021 +/-  0.015 | -172.718 +/-  3.565
GLN 515 |   23.783 +/-  2.978 |   -6.819 +/-  1.245 |  -78.795 +/-  3.722 |   -6.426 +/-  2.308 |    0.240 +/-  0.089 |  -68.018 +/-  3.104
PHE 516 |   16.161 +/-  2.967 |   -6.387 +/-  1.189 |  -12.022 +/-  1.279 |   -0.737 +/-  0.757 |    0.367 +/-  0.051 |   -2.618 +/-  3.168
ASP 517 |   14.004 +/-  2.600 |   -6.302 +/-  1.373 |  -33.856 +/- 10.429 |  -38.839 +/-  8.577 |    0.091 +/-  0.045 |  -64.902 +/-  3.327
ILE 518 |   17.609 +/-  2.883 |   -5.536 +/-  1.566 |   -9.940 +/-  1.112 |   -3.628 +/-  0.847 |    0.235 +/-  0.072 |   -1.261 +/-  2.929
GLN 519 |   24.170 +/-  3.134 |   -3.677 +/-  1.231 |  -69.316 +/-  4.505 |  -13.288 +/-  3.726 |    0.790 +/-  0.166 |  -61.321 +/-  2.939
HIE 520 |   34.774 +/-  2.690 |   -4.321 +/-  1.033 |   -6.471 +/-  2.019 |  -12.804 +/-  1.643 |    0.889 +/-  0.062 |   12.067 +/-  2.976
LYS 521 |   18.478 +/-  3.347 |   -1.139 +/-  1.368 |  -38.336 +/- 14.217 |    4.795 +/- 13.275 |    1.055 +/-  0.127 |  -15.147 +/-  3.714
GLY 522 |    5.824 +/-  1.683 |   -0.729 +/-  0.643 |  -13.536 +/-  1.005 |   -3.088 +/-  0.658 |    0.490 +/-  0.040 |  -11.039 +/-  1.638
MET 523 |   15.795 +/-  2.807 |   -6.443 +/-  1.112 |   -4.240 +/-  1.654 |   -4.199 +/-  1.252 |    0.237 +/-  0.068 |    1.149 +/-  2.919
ASN 524 |   23.986 +/-  3.021 |   -2.417 +/-  1.213 |  -74.719 +/-  3.227 |   -9.771 +/-  2.380 |    0.628 +/-  0.111 |  -62.293 +/-  2.812
PRO 525 |   21.367 +/-  2.533 |   -2.877 +/-  1.184 |   -9.323 +/-  3.802 |   -1.568 +/-  2.091 |    0.486 +/-  0.104 |    8.086 +/-  3.070
CYS 526 |   12.599 +/-  2.373 |   -4.004 +/-  1.189 |    8.048 +/-  1.865 |   -1.497 +/-  1.327 |    0.020 +/-  0.020 |   15.167 +/-  2.480
PRO 527 |   21.056 +/-  2.413 |   -5.042 +/-  1.016 |   -2.557 +/-  1.289 |   -4.104 +/-  0.860 |    0.238 +/-  0.090 |    9.591 +/-  2.724
MET 528 |   15.377 +/-  2.839 |   -9.014 +/-  1.117 |   -8.952 +/-  0.994 |    1.685 +/-  0.550 |    0.012 +/-  0.011 |   -0.892 +/-  2.821
VAL 529 |   14.468 +/-  2.552 |   -4.909 +/-  1.194 |  -26.338 +/-  0.990 |   -0.041 +/-  0.419 |    0.127 +/-  0.039 |  -16.692 +/-  2.658
LEU 530 |   17.779 +/-  2.873 |   -7.612 +/-  1.276 |  -31.702 +/-  0.973 |    2.294 +/-  0.491 |    0.019 +/-  0.010 |  -19.222 +/-  3.014
VAL 531 |   14.552 +/-  2.563 |   -5.725 +/-  1.287 |  -29.813 +/-  1.119 |    0.248 +/-  0.407 |    0.000 +/-  0.001 |  -20.738 +/-  2.712
PHE 532 |   16.794 +/-  3.256 |   -7.060 +/-  1.266 |   -9.661 +/-  1.168 |   -1.611 +/-  0.561 |    0.081 +/-  0.017 |   -1.457 +/-  3.221
GLY 533 |    5.175 +/-  1.639 |   -3.239 +/-  0.829 |   -7.745 +/-  0.944 |   -1.404 +/-  0.528 |    0.040 +/-  0.018 |   -7.173 +/-  1.870
CYS 534 |   10.873 +/-  2.239 |   -5.383 +/-  1.087 |    4.768 +/-  1.594 |   -1.789 +/-  1.002 |    0.122 +/-  0.018 |    8.590 +/-  2.406
ARG 535 |   21.406 +/-  3.762 |   -7.877 +/-  1.327 | -107.443 +/-  5.408 |  -84.177 +/-  4.804 |    0.550 +/-  0.076 | -177.541 +/-  3.584
GLN 536 |   24.734 +/-  3.124 |   -6.486 +/-  1.249 |  -79.668 +/-  4.117 |   -6.336 +/-  3.636 |    0.339 +/-  0.073 |  -67.418 +/-  3.035
SER 537 |   11.945 +/-  2.184 |   -2.624 +/-  1.207 |  -12.460 +/-  2.230 |   -1.316 +/-  1.452 |    0.163 +/-  0.047 |   -4.292 +/-  2.402
LYS 538 |   18.617 +/-  3.238 |   -1.230 +/-  1.080 |   39.134 +/-  7.756 |  -68.733 +/-  7.547 |    1.220 +/-  0.122 |  -10.991 +/-  3.495
ILE 539 |   19.578 +/-  3.185 |   -3.333 +/-  1.470 |  -13.880 +/-  1.526 |   -1.910 +/-  0.998 |    0.313 +/-  0.087 |    0.768 +/-  2.941
ASP 540 |   18.749 +/-  2.515 |   -3.638 +/-  1.649 | -120.025 +/-  6.248 |   34.246 +/-  5.083 |    0.029 +/-  0.015 |  -70.639 +/-  3.763
HIE 541 |   34.154 +/-  2.692 |   -7.742 +/-  1.273 |   -9.146 +/-  3.867 |   -9.523 +/-  3.004 |    0.283 +/-  0.060 |    8.026 +/-  2.956
ILE 542 |   18.297 +/-  2.983 |   -5.179 +/-  1.424 |   -7.409 +/-  0.766 |   -0.680 +/-  0.608 |    0.065 +/-  0.017 |    5.094 +/-  2.945
TYR 543 |   18.960 +/-  3.322 |   -6.313 +/-  1.303 |  -23.022 +/-  1.921 |   -4.726 +/-  0.985 |    0.091 +/-  0.030 |  -15.010 +/-  3.460
ARG 544 |   22.038 +/-  4.220 |   -5.005 +/-  1.507 | -155.372 +/- 10.947 |  -44.232 +/-  8.255 |    0.761 +/-  0.102 | -181.809 +/-  4.850
GLU 545 |   17.828 +/-  3.016 |   -2.252 +/-  1.324 |  -71.958 +/- 13.282 |   -8.997 +/- 12.947 |    0.822 +/-  0.091 |  -64.558 +/-  3.035
GLU 546 |   18.479 +/-  2.836 |   -3.577 +/-  1.401 |  -55.851 +/-  5.484 |  -16.886 +/-  4.855 |    0.451 +/-  0.061 |  -57.384 +/-  3.039
THR 547 |   17.030 +/-  2.552 |   -6.050 +/-  1.151 |  -37.148 +/-  1.630 |   -0.171 +/-  1.065 |    0.056 +/-  0.016 |  -26.283 +/-  2.680
LEU 548 |   16.803 +/-  2.926 |   -2.844 +/-  1.353 |  -32.829 +/-  1.455 |   -0.304 +/-  0.710 |    0.622 +/-  0.092 |  -18.552 +/-  3.054
GLN 549 |   23.936 +/-  3.123 |   -3.996 +/-  1.324 |  -80.230 +/-  5.001 |   -4.687 +/-  3.768 |    0.636 +/-  0.094 |  -64.341 +/-  2.881
ALA 550 |    7.904 +/-  2.102 |   -5.464 +/-  0.917 |   -2.003 +/-  1.194 |    0.747 +/-  0.561 |    0.007 +/-  0.012 |    1.191 +/-  2.217
LYS 551 |   18.236 +/-  3.337 |   -6.041 +/-  1.265 |    7.578 +/- 10.331 |  -36.732 +/-  9.754 |    0.645 +/-  0.069 |  -16.314 +/-  3.754
ASN 552 |   22.395 +/-  3.204 |   -2.565 +/-  0.976 |  -83.297 +/-  3.097 |  -12.193 +/-  2.793 |    0.865 +/-  0.072 |  -74.795 +/-  2.793
LYS 553 |   18.815 +/-  3.313 |   -3.380 +/-  1.426 |   15.253 +/-  5.943 |  -44.683 +/-  6.061 |    0.757 +/-  0.129 |  -13.238 +/-  3.687
GLY 554 |    5.976 +/-  1.769 |   -2.360 +/-  0.702 |  -11.213 +/-  1.213 |   -2.019 +/-  0.890 |    0.184 +/-  0.043 |   -9.433 +/-  1.796
VAL 555 |   14.312 +/-  2.489 |   -4.479 +/-  1.423 |  -25.758 +/-  1.038 |    0.354 +/-  0.731 |    0.002 +/-  0.004 |  -15.569 +/-  2.779
PHE 556 |   15.780 +/-  2.753 |   -9.126 +/-  1.014 |    1.759 +/-  1.132 |   -2.193 +/-  1.078 |    0.021 +/-  0.014 |    6.242 +/-  2.968
ARG 557 |   22.360 +/-  3.778 |   -3.865 +/-  1.426 | -164.933 +/-  7.624 |  -30.843 +/-  7.039 |    1.089 +/-  0.164 | -176.192 +/-  3.737
GLU 558 |   18.410 +/-  2.988 |   -4.043 +/-  1.404 |  -40.648 +/- 12.177 |  -34.113 +/- 10.841 |    0.532 +/-  0.069 |  -59.862 +/-  3.545
LEU 559 |   15.988 +/-  2.681 |   -4.555 +/-  1.266 |  -26.696 +/-  1.498 |   -2.372 +/-  1.036 |    0.312 +/-  0.050 |  -17.323 +/-  2.976
TYR 560 |   16.721 +/-  3.076 |   -5.171 +/-  1.295 |  -24.576 +/-  3.512 |   -8.341 +/-  2.656 |    0.354 +/-  0.068 |  -21.013 +/-  3.065
THR 561 |   15.472 +/-  2.364 |   -4.009 +/-  1.004 |  -32.679 +/-  1.322 |   -3.483 +/-  1.063 |    0.345 +/-  0.046 |  -24.354 +/-  2.507
ALA 562 |    8.044 +/-  2.037 |   -4.706 +/-  0.965 |   -6.818 +/-  1.333 |    1.897 +/-  0.565 |    0.012 +/-  0.007 |   -1.571 +/-  2.246
TYR 563 |   18.501 +/-  3.131 |   -7.582 +/-  1.413 |  -26.239 +/-  2.674 |   -6.716 +/-  2.127 |    0.136 +/-  0.063 |  -21.900 +/-  3.351
SER 564 |   12.905 +/-  2.250 |   -3.432 +/-  1.020 |   -3.615 +/-  2.371 |   -6.384 +/-  2.345 |    0.133 +/-  0.041 |   -0.394 +/-  2.686
ARG 565 |   22.877 +/-  4.101 |   -2.803 +/-  1.263 | -115.931 +/-  6.078 |  -80.562 +/-  5.400 |    1.149 +/-  0.078 | -175.270 +/-  3.635
GLU 566 |   19.699 +/-  2.892 |   -2.410 +/-  1.565 |  -89.776 +/-  6.584 |   18.558 +/-  5.791 |    0.173 +/-  0.039 |  -53.757 +/-  3.408
PRO 567 |   21.061 +/-  2.458 |   -1.077 +/-  0.799 |   -6.270 +/-  1.078 |   -6.929 +/-  1.075 |    0.975 +/-  0.067 |    7.760 +/-  2.537
ASP 568 |   15.510 +/-  2.654 |   -0.050 +/-  1.271 |  -38.625 +/- 10.594 |  -29.122 +/- 11.028 |    0.903 +/-  0.087 |  -51.385 +/-  2.652
ARG 569 |   23.367 +/-  4.005 |   -3.327 +/-  1.467 | -150.785 +/-  7.072 |  -37.045 +/-  5.497 |    0.779 +/-  0.055 | -167.010 +/-  4.114
PRO 570 |   20.921 +/-  2.382 |   -1.097 +/-  0.923 |   -2.049 +/-  1.906 |   -3.564 +/-  1.208 |    0.883 +/-  0.062 |   15.094 +/-  2.601
LYS 571 |   18.678 +/-  3.262 |   -3.038 +/-  1.151 |   45.960 +/-  6.150 |  -68.482 +/-  5.848 |    1.015 +/-  0.087 |   -5.867 +/-  3.423
LYS 572 |   17.778 +/-  3.111 |   -5.512 +/-  1.521 |  -14.056 +/- 11.434 |  -19.629 +/-  9.752 |    0.416 +/-  0.105 |  -21.003 +/-  4.249
TYR 573 |   17.248 +/-  3.156 |   -2.532 +/-  1.160 |  -25.409 +/-  2.279 |   -9.925 +/-  1.527 |    0.774 +/-  0.053 |  -19.844 +/-  3.362
VAL 574 |   15.367 +/-  2.746 |   -5.447 +/-  1.273 |  -25.201 +/-  1.237 |   -0.915 +/-  0.620 |    0.047 +/-  0.019 |  -16.149 +/-  2.803
GLN 575 |   23.648 +/-  3.019 |   -6.462 +/-  1.296 |  -81.860 +/-  2.215 |    0.955 +/-  1.308 |    0.249 +/-  0.043 |  -63.471 +/-  2.879
ASP 576 |   13.466 +/-  2.632 |   -4.513 +/-  1.123 |  -38.103 +/-  7.821 |  -31.220 +/-  8.258 |    0.423 +/-  0.065 |  -59.947 +/-  2.565
VAL 577 |   14.601 +/-  2.653 |   -5.360 +/-  1.257 |  -25.648 +/-  1.159 |   -0.589 +/-  0.645 |    0.028 +/-  0.021 |  -16.969 +/-  2.788
LEU 578 |   16.593 +/-  2.999 |   -6.964 +/-  1.219 |  -31.086 +/-  1.208 |    0.425 +/-  0.739 |    0.001 +/-  0.005 |  -21.031 +/-  3.068
GLN 579 |   24.209 +/-  3.002 |   -5.035 +/-  1.293 |  -75.093 +/-  5.316 |   -9.342 +/-  4.150 |    0.500 +/-  0.116 |  -64.761 +/-  3.176
GLU 580 |   18.370 +/-  2.909 |   -2.374 +/-  1.406 |  -32.224 +/- 16.769 |  -41.490 +/- 15.795 |    0.758 +/-  0.088 |  -56.959 +/-  2.827
GLN 581 |   25.077 +/-  3.195 |   -3.449 +/-  1.288 |  -67.307 +/-  5.172 |  -11.846 +/-  4.469 |    0.653 +/-  0.107 |  -56.872 +/-  3.289
LEU 582 |   18.702 +/-  3.181 |   -4.059 +/-  1.469 |  -33.251 +/-  1.385 |    0.789 +/-  0.685 |    0.044 +/-  0.031 |  -17.775 +/-  3.321
ALA 583 |    7.918 +/-  2.130 |   -4.165 +/-  0.985 |   -9.090 +/-  1.531 |    1.009 +/-  1.019 |    0.068 +/-  0.040 |   -4.260 +/-  2.345
GLU 584 |   18.491 +/-  2.938 |   -2.389 +/-  1.534 |  -21.332 +/- 12.392 |  -51.979 +/- 11.664 |    0.796 +/-  0.141 |  -56.413 +/-  3.363
SER 585 |   11.293 +/-  2.272 |   -3.247 +/-  1.154 |   -9.921 +/-  3.584 |   -5.076 +/-  2.810 |    0.329 +/-  0.101 |   -6.621 +/-  2.575
VAL 586 |   14.963 +/-  2.719 |   -4.451 +/-  1.441 |  -28.841 +/-  1.296 |    1.639 +/-  0.626 |    0.003 +/-  0.006 |  -16.687 +/-  3.178
TYR 587 |   17.041 +/-  2.925 |   -7.036 +/-  1.297 |  -21.178 +/-  2.839 |   -6.630 +/-  1.867 |    0.267 +/-  0.074 |  -17.537 +/-  3.371
ARG 588 |   22.150 +/-  4.085 |   -5.017 +/-  1.544 | -183.661 +/- 15.829 |  -13.888 +/- 12.620 |    0.908 +/-  0.146 | -179.508 +/-  4.783
ALA 589 |    7.085 +/-  2.036 |   -4.586 +/-  0.922 |   -9.417 +/-  1.119 |    0.071 +/-  0.801 |    0.035 +/-  0.021 |   -6.812 +/-  2.189
LEU 590 |   16.299 +/-  2.873 |   -6.769 +/-  1.421 |  -27.240 +/-  1.667 |    0.474 +/-  0.889 |    0.002 +/-  0.004 |  -17.234 +/-  3.032
LYS 591 |   18.268 +/-  3.173 |   -4.355 +/-  1.248 |  -18.974 +/-  9.615 |  -17.547 +/-  8.660 |    0.816 +/-  0.081 |  -21.792 +/-  3.589
GLU 592 |   18.391 +/-  2.887 |   -2.309 +/-  1.376 |  -24.026 +/- 11.679 |  -54.324 +/- 11.340 |    0.852 +/-  0.102 |  -61.415 +/-  3.016
GLN 593 |   24.631 +/-  3.113 |   -3.386 +/-  1.332 |  -70.546 +/-  2.979 |   -9.737 +/-  2.635 |    0.667 +/-  0.098 |  -58.371 +/-  3.024
GLY 594 |    5.875 +/-  1.729 |   -2.833 +/-  0.667 |   -7.806 +/-  1.093 |   -1.653 +/-  0.705 |    0.208 +/-  0.033 |   -6.210 +/-  1.767
GLY 595 |    6.019 +/-  1.721 |   -3.107 +/-  1.024 |   -9.683 +/-  1.286 |   -0.917 +/-  0.731 |    0.000 +/-  0.001 |   -7.688 +/-  1.939
HIE 596 |   35.008 +/-  2.665 |  -10.133 +/-  0.983 |  -19.093 +/-  2.000 |   -3.661 +/-  1.028 |    0.205 +/-  0.042 |    2.326 +/-  2.818
ILE 597 |   18.778 +/-  2.615 |   -6.652 +/-  1.472 |  -12.126 +/-  1.017 |   -0.999 +/-  0.456 |    0.001 +/-  0.003 |   -0.998 +/-  2.830
TYR 598 |   16.875 +/-  2.741 |   -8.821 +/-  1.358 |  -34.629 +/-  1.389 |    3.359 +/-  0.718 |    0.010 +/-  0.010 |  -23.205 +/-  2.964
VAL 599 |   13.783 +/-  2.432 |   -5.554 +/-  1.226 |  -25.902 +/-  1.101 |   -1.778 +/-  0.428 |    0.001 +/-  0.002 |  -19.450 +/-  2.573
CYS 600 |    9.808 +/-  2.265 |   -6.262 +/-  1.025 |   -6.180 +/-  1.884 |    3.242 +/-  1.055 |    0.003 +/-  0.005 |    0.611 +/-  2.462
GLY 601 |    5.409 +/-  1.718 |   -3.746 +/-  0.695 |   -7.879 +/-  0.912 |   -4.581 +/-  0.551 |    0.006 +/-  0.006 |  -10.792 +/-  1.569
ASP 602 |   18.461 +/-  2.279 |   -7.323 +/-  1.186 |  -50.547 +/-  6.761 |  -22.712 +/-  6.261 |    0.048 +/-  0.016 |  -62.073 +/-  2.718
VAL 603 |   14.855 +/-  2.574 |   -6.214 +/-  1.256 |  -28.730 +/-  1.123 |   -0.555 +/-  0.662 |    0.011 +/-  0.010 |  -20.633 +/-  2.598
THR 604 |   16.454 +/-  2.449 |   -3.619 +/-  1.155 |  -33.750 +/-  1.881 |   -5.574 +/-  1.190 |    0.175 +/-  0.075 |  -26.315 +/-  2.669
MET 605 |   15.532 +/-  2.858 |   -8.044 +/-  1.250 |  -11.585 +/-  1.411 |   -0.510 +/-  0.831 |    0.141 +/-  0.027 |   -4.466 +/-  3.012
ALA 606 |    7.240 +/-  2.061 |   -5.353 +/-  0.861 |   -9.397 +/-  1.140 |    1.255 +/-  0.630 |    0.005 +/-  0.010 |   -6.250 +/-  2.134
ALA 607 |    7.411 +/-  1.976 |   -4.066 +/-  0.770 |   -8.730 +/-  1.238 |    1.119 +/-  0.785 |    0.170 +/-  0.070 |   -4.096 +/-  2.134
ASP 608 |   14.049 +/-  2.467 |   -5.011 +/-  0.992 |  -35.785 +/- 11.219 |  -35.037 +/- 10.709 |    0.430 +/-  0.069 |  -61.354 +/-  2.517
VAL 609 |   14.736 +/-  2.639 |   -5.125 +/-  1.373 |  -30.137 +/-  1.109 |    2.808 +/-  0.510 |    0.000 +/-  0.000 |  -17.719 +/-  2.769
LEU 610 |   18.050 +/-  2.625 |   -4.702 +/-  1.338 |  -29.531 +/-  1.290 |    1.481 +/-  0.742 |    0.160 +/-  0.086 |  -14.541 +/-  2.734
LYS 611 |   17.718 +/-  3.230 |   -4.093 +/-  1.211 |  -16.543 +/- 13.135 |  -15.777 +/- 13.414 |    0.934 +/-  0.133 |  -17.762 +/-  3.820
ALA 612 |    7.476 +/-  2.013 |   -4.878 +/-  1.002 |  -10.766 +/-  1.139 |    1.501 +/-  0.759 |    0.058 +/-  0.048 |   -6.609 +/-  2.051
ILE 613 |   17.995 +/-  2.947 |   -5.814 +/-  1.455 |  -15.125 +/-  0.918 |    2.072 +/-  0.568 |    0.002 +/-  0.005 |   -0.871 +/-  3.021
GLN 614 |   23.473 +/-  3.094 |   -6.828 +/-  1.358 |  -77.794 +/-  3.234 |   -0.577 +/-  2.054 |    0.152 +/-  0.062 |  -61.574 +/-  3.028
ARG 615 |   22.918 +/-  4.004 |   -5.987 +/-  1.625 | -180.693 +/- 12.976 |  -13.388 +/- 10.557 |    0.802 +/-  0.152 | -176.349 +/-  4.704
ILE 616 |   17.434 +/-  2.949 |   -6.208 +/-  1.553 |  -18.882 +/-  1.128 |    1.653 +/-  0.648 |    0.007 +/-  0.013 |   -5.996 +/-  3.055
MET 617 |   16.268 +/-  2.818 |   -9.737 +/-  1.275 |  -11.110 +/-  1.417 |   -0.168 +/-  1.005 |    0.004 +/-  0.011 |   -4.744 +/-  2.834
THR 618 |   15.278 +/-  2.487 |   -5.046 +/-  1.273 |  -34.015 +/-  2.248 |   -3.710 +/-  1.445 |    0.196 +/-  0.060 |  -27.297 +/-  2.789
GLN 619 |   23.756 +/-  2.907 |   -3.840 +/-  1.236 |  -70.998 +/-  3.508 |   -9.927 +/-  2.394 |    0.734 +/-  0.100 |  -60.276 +/-  2.804
GLN 620 |   23.732 +/-  3.159 |   -4.461 +/-  1.517 |  -72.422 +/-  3.931 |   -8.046 +/-  3.042 |    0.512 +/-  0.115 |  -60.685 +/-  3.457
GLY 621 |    5.731 +/-  1.680 |   -2.479 +/-  0.868 |   -1.802 +/-  1.095 |   -3.025 +/-  1.050 |    0.119 +/-  0.055 |   -1.455 +/-  1.778
LYS 622 |   19.019 +/-  3.325 |   -0.287 +/-  1.251 |   -2.477 +/-  5.882 |  -29.827 +/-  5.995 |    1.459 +/-  0.073 |  -12.112 +/-  3.554
LEU 623 |   17.163 +/-  2.963 |   -3.244 +/-  1.369 |  -32.050 +/-  1.631 |   -1.962 +/-  1.089 |    0.407 +/-  0.075 |  -19.687 +/-  3.290
SER 624 |   11.481 +/-  2.222 |   -2.406 +/-  1.123 |  -13.887 +/-  3.175 |   -6.836 +/-  2.779 |    0.450 +/-  0.063 |  -11.198 +/-  2.755
GLU 625 |   18.572 +/-  2.857 |   -2.705 +/-  1.411 |  -22.957 +/- 19.815 |  -54.828 +/- 18.540 |    0.613 +/-  0.131 |  -61.305 +/-  3.320
GLU 626 |   17.558 +/-  2.862 |   -3.708 +/-  1.544 |   -7.470 +/- 10.500 |  -65.277 +/-  9.914 |    0.453 +/-  0.181 |  -58.443 +/-  2.875
ASP 627 |   14.198 +/-  2.640 |   -3.932 +/-  1.108 |  -13.052 +/- 14.066 |  -61.556 +/- 12.810 |    0.486 +/-  0.079 |  -63.856 +/-  2.769
ALA 628 |    7.485 +/-  2.008 |   -5.811 +/-  0.958 |   -6.816 +/-  1.199 |    1.006 +/-  0.723 |    0.000 +/-  0.001 |   -4.136 +/-  2.148
GLY 629 |    5.408 +/-  1.679 |   -3.910 +/-  0.785 |  -12.673 +/-  2.503 |    0.835 +/-  1.109 |    0.056 +/-  0.065 |  -10.285 +/-  2.255
VAL 630 |   14.360 +/-  2.680 |   -2.119 +/-  1.394 |  -31.524 +/-  1.370 |    0.837 +/-  0.556 |    0.439 +/-  0.081 |  -18.008 +/-  2.823
PHE 631 |   16.481 +/-  2.723 |   -5.155 +/-  1.303 |   -8.351 +/-  1.237 |   -1.571 +/-  0.701 |    0.248 +/-  0.088 |    1.653 +/-  2.982
ILE 632 |   17.881 +/-  2.821 |   -6.261 +/-  1.655 |  -12.721 +/-  1.131 |    0.242 +/-  0.790 |    0.012 +/-  0.019 |   -0.847 +/-  2.964
SER 633 |   11.947 +/-  2.254 |   -5.232 +/-  0.992 |   -6.203 +/-  3.130 |   -6.082 +/-  1.903 |    0.074 +/-  0.069 |   -5.496 +/-  2.524
ARG 634 |   23.410 +/-  3.912 |   -4.711 +/-  1.506 | -210.024 +/- 25.342 |   14.701 +/- 21.182 |    0.985 +/-  0.214 | -175.639 +/-  5.023
LEU 635 |   16.565 +/-  2.755 |   -7.395 +/-  1.364 |  -28.420 +/-  1.348 |   -1.934 +/-  0.861 |    0.012 +/-  0.014 |  -21.171 +/-  2.904
ARG 636 |   23.329 +/-  4.001 |   -8.900 +/-  1.455 | -221.499 +/- 10.052 |   28.766 +/-  8.285 |    0.100 +/-  0.052 | -178.205 +/-  4.731
ASP 637 |   17.579 +/-  2.631 |   -3.595 +/-  1.278 |    6.940 +/- 12.597 |  -92.157 +/- 11.481 |    0.360 +/-  0.100 |  -70.872 +/-  3.006
ASP 638 |   16.344 +/-  3.004 |   -2.114 +/-  1.416 |    2.919 +/- 11.260 |  -79.099 +/- 10.877 |    0.559 +/-  0.079 |  -61.391 +/-  2.829
ASN 639 |   22.417 +/-  2.974 |   -2.819 +/-  1.327 |  -78.508 +/-  4.442 |   -7.540 +/-  3.194 |    0.578 +/-  0.153 |  -65.873 +/-  2.989
ARG 640 |   23.737 +/-  3.902 |   -8.023 +/-  1.463 | -224.526 +/- 11.096 |   28.738 +/-  8.679 |    0.325 +/-  0.052 | -179.750 +/-  4.385
TYR 641 |   18.362 +/-  3.034 |   -8.638 +/-  1.134 |  -28.290 +/-  1.499 |   -5.256 +/-  1.223 |    0.031 +/-  0.018 |  -23.790 +/-  3.156
HIE 642 |   33.862 +/-  2.761 |   -9.384 +/-  1.235 |  -22.047 +/-  1.672 |   -3.836 +/-  1.265 |    0.119 +/-  0.049 |   -1.286 +/-  3.029
GLU 643 |   18.253 +/-  2.747 |   -5.044 +/-  1.547 |  -10.023 +/-  8.946 |  -60.890 +/-  8.165 |    0.094 +/-  0.041 |  -57.611 +/-  3.253
ASP 644 |   17.194 +/-  2.783 |   -3.684 +/-  1.252 |   24.264 +/-  7.120 |  -91.718 +/-  5.932 |    0.244 +/-  0.040 |  -53.700 +/-  3.440
ILE 645 |   22.193 +/-  3.067 |   -5.213 +/-  1.568 |   -4.626 +/-  1.571 |   -4.464 +/-  1.176 |    0.188 +/-  0.033 |    8.077 +/-  2.919
PHE 646 |   17.014 +/-  2.987 |   -2.707 +/-  1.299 |   -7.124 +/-  1.023 |   -4.160 +/-  0.817 |    0.522 +/-  0.062 |    3.544 +/-  3.165
GLY 647 |    5.584 +/-  1.737 |   -2.631 +/-  0.750 |   -7.827 +/-  1.033 |   -0.298 +/-  0.620 |    0.071 +/-  0.026 |   -5.101 +/-  1.835
VAL 648 |   14.109 +/-  2.501 |   -2.824 +/-  1.282 |  -25.045 +/-  1.377 |   -3.047 +/-  0.993 |    0.250 +/-  0.040 |  -16.556 +/-  2.691
THR 649 |   17.017 +/-  2.495 |   -2.176 +/-  1.295 |  -38.520 +/-  1.616 |   -0.138 +/-  0.886 |    0.495 +/-  0.036 |  -23.323 +/-  2.597
LEU 650 |   16.004 +/-  2.882 |   -1.296 +/-  1.372 |  -15.124 +/-  1.122 |   -6.592 +/-  0.893 |    0.773 +/-  0.051 |   -6.236 +/-  2.941
ARG 651 |   24.015 +/-  4.113 |   -1.751 +/-  1.546 | -159.565 +/- 14.484 |  -39.406 +/- 11.538 |    1.195 +/-  0.168 | -175.512 +/-  4.663
THR 652 |   17.395 +/-  2.387 |   -1.968 +/-  1.216 |  -40.623 +/-  2.257 |   -6.139 +/-  1.803 |    0.407 +/-  0.059 |  -30.928 +/-  2.521
TYR 653 |   17.361 +/-  2.988 |   -3.552 +/-  1.419 |  -25.494 +/-  2.458 |  -11.498 +/-  1.792 |    0.749 +/-  0.177 |  -22.434 +/-  3.380
GLU 654 |   17.675 +/-  2.854 |   -3.643 +/-  1.465 |  -37.381 +/- 16.866 |  -34.647 +/- 15.566 |    0.544 +/-  0.102 |  -57.452 +/-  2.820
VAL 655 |   14.766 +/-  2.693 |   -4.657 +/-  1.236 |  -26.452 +/-  1.289 |   -2.219 +/-  0.973 |    0.036 +/-  0.026 |  -18.526 +/-  2.702
THR 656 |   15.571 +/-  2.572 |   -3.398 +/-  1.420 |  -37.467 +/-  2.532 |   -2.612 +/-  1.344 |    0.122 +/-  0.056 |  -27.784 +/-  3.156
ASN 657 |   21.544 +/-  2.804 |   -4.204 +/-  1.212 |  -80.506 +/-  4.089 |   -7.690 +/-  3.080 |    0.386 +/-  0.120 |  -70.469 +/-  2.718
ARG 658 |   22.209 +/-  3.957 |   -3.714 +/-  1.446 | -173.435 +/- 10.510 |  -18.182 +/-  8.827 |    0.837 +/-  0.141 | -172.284 +/-  4.251
LEU 659 |   17.792 +/-  3.196 |    0.416 +/-  1.380 |  -23.714 +/-  1.907 |   -5.578 +/-  1.397 |    1.095 +/-  0.125 |   -9.988 +/-  3.020
ARG 660 |   22.331 +/-  3.860 |   -2.950 +/-  1.613 | -201.081 +/- 15.486 |    3.628 +/- 12.217 |    0.958 +/-  0.249 | -177.113 +/-  5.167
SER 661 |   11.475 +/-  2.312 |   -0.574 +/-  1.039 |  -12.860 +/-  3.460 |  -11.850 +/-  3.176 |    0.705 +/-  0.142 |  -13.104 +/-  2.374
GLU 662 |   17.706 +/-  2.735 |   -0.152 +/-  1.299 |   14.102 +/-  9.825 |  -86.296 +/-  9.782 |    1.093 +/-  0.141 |  -53.547 +/-  2.720
SER 663 |   12.505 +/-  2.328 |   -0.498 +/-  0.986 |    3.577 +/-  4.320 |  -14.462 +/-  3.732 |    0.733 +/-  0.154 |    1.855 +/-  2.500
ILE 664 |   21.854 +/-  3.205 |    2.098 +/-  1.487 |   10.468 +/- 10.500 |  -93.847 +/- 10.527 |    1.629 +/-  0.157 |  -57.799 +/-  3.255

Sidechain Energy Decomposition:
Residue |       Internal      |    van der Waals    |    Electrostatic    |   Polar Solvation   |   Non-Polar Solv.   |       TOTAL
-------------------------------------------------------------------------------------------------------------------------------------------
ALA   1 |    4.214 +/-  1.381 |   -1.006 +/-  0.459 |    1.632 +/-  0.913 |   -2.734 +/-  1.056 |    0.279 +/-  0.116 |    2.386 +/-  1.436
LYS   2 |   14.332 +/-  2.990 |   -0.313 +/-  0.889 |   21.253 +/-  6.871 |  -43.668 +/-  7.144 |    1.247 +/-  0.139 |   -7.149 +/-  3.213
ARG   3 |   19.572 +/-  3.737 |   -4.402 +/-  1.591 | -171.581 +/- 13.601 |  -12.194 +/- 10.242 |    0.563 +/-  0.158 | -168.041 +/-  4.590
VAL   4 |   10.053 +/-  2.273 |   -2.290 +/-  0.903 |  -16.182 +/-  0.393 |    0.829 +/-  0.185 |    0.142 +/-  0.070 |   -7.448 +/-  2.358
LYS   5 |   13.964 +/-  2.887 |   -1.867 +/-  0.978 |   -8.088 +/- 16.005 |  -14.642 +/- 15.536 |    0.921 +/-  0.187 |   -9.712 +/-  3.336
ALA   6 |    3.745 +/-  1.251 |   -2.918 +/-  0.453 |    1.396 +/-  0.191 |    0.646 +/-  0.158 |    0.000 +/-  0.001 |    2.869 +/-  1.300
THR   7 |   11.660 +/-  1.943 |   -3.422 +/-  0.910 |  -28.055 +/-  4.417 |    2.637 +/-  2.468 |    0.037 +/-  0.033 |  -17.143 +/-  2.424
ILE   8 |   13.826 +/-  2.494 |   -5.889 +/-  1.073 |   -2.007 +/-  0.240 |    0.126 +/-  0.181 |    0.000 +/-  0.000 |    6.056 +/-  2.505
LEU   9 |   12.013 +/-  2.345 |   -5.316 +/-  1.008 |  -23.749 +/-  0.433 |    1.842 +/-  0.142 |    0.002 +/-  0.003 |  -15.209 +/-  2.469
TYR  10 |   14.165 +/-  2.801 |   -7.413 +/-  0.908 |  -17.056 +/-  1.657 |   -7.026 +/-  1.366 |    0.121 +/-  0.061 |  -17.208 +/-  3.085
ALA  11 |    3.837 +/-  1.415 |   -3.057 +/-  0.433 |    0.738 +/-  0.225 |    1.399 +/-  0.170 |    0.000 +/-  0.000 |    2.917 +/-  1.481
THR  12 |   10.432 +/-  1.880 |   -3.524 +/-  0.782 |  -20.816 +/-  0.885 |   -5.996 +/-  1.148 |    0.114 +/-  0.030 |  -19.790 +/-  2.221
GLU  13 |   13.627 +/-  2.348 |   -2.496 +/-  1.240 |  -13.311 +/-  6.279 |  -49.543 +/-  5.693 |    0.099 +/-  0.039 |  -51.624 +/-  2.551
THR  14 |   12.459 +/-  1.963 |   -1.463 +/-  0.687 |  -18.517 +/-  1.968 |   -5.777 +/-  1.126 |    0.376 +/-  0.082 |  -12.921 +/-  2.343
GLY  15 |    1.834 +/-  0.618 |   -0.597 +/-  0.161 |   -0.001 +/-  0.182 |    0.145 +/-  0.167 |    0.012 +/-  0.007 |    1.394 +/-  0.622
LYS  16 |   14.266 +/-  2.864 |   -2.779 +/-  1.126 |  -22.640 +/- 11.012 |   -0.205 +/- 10.090 |    0.500 +/-  0.082 |  -10.859 +/-  3.339
SER  17 |    7.258 +/-  1.494 |   -4.294 +/-  0.587 |    2.034 +/-  1.160 |   -6.983 +/-  0.916 |    0.001 +/-  0.001 |   -1.985 +/-  1.826
GLN  18 |   20.207 +/-  2.588 |   -4.486 +/-  0.928 |  -64.461 +/-  4.513 |   -5.393 +/-  3.384 |    0.191 +/-  0.084 |  -53.942 +/-  2.543
ALA  19 |    3.760 +/-  1.272 |   -1.890 +/-  0.291 |    2.294 +/-  0.293 |   -0.366 +/-  0.247 |    0.324 +/-  0.033 |    4.121 +/-  1.314
TYR  20 |   14.416 +/-  2.790 |   -5.665 +/-  1.257 |  -20.971 +/-  2.823 |   -1.798 +/-  1.940 |    0.127 +/-  0.042 |  -13.891 +/-  2.937
ALA  21 |    3.776 +/-  1.390 |   -3.322 +/-  0.450 |    1.772 +/-  0.215 |    0.324 +/-  0.175 |    0.000 +/-  0.001 |    2.550 +/-  1.469
LYS  22 |   13.541 +/-  2.603 |   -4.363 +/-  0.812 |   19.066 +/-  7.665 |  -35.314 +/-  7.028 |    0.372 +/-  0.098 |   -6.699 +/-  3.449
THR  23 |   11.112 +/-  1.842 |   -3.286 +/-  0.729 |  -21.926 +/-  1.367 |   -1.952 +/-  1.330 |    0.232 +/-  0.068 |  -15.821 +/-  1.917
LEU  24 |   12.808 +/-  2.182 |   -5.242 +/-  1.074 |  -22.973 +/-  0.347 |    0.934 +/-  0.186 |    0.000 +/-  0.001 |  -14.473 +/-  2.417
CYS  25 |    6.189 +/-  1.521 |   -4.614 +/-  0.543 |    5.726 +/-  1.279 |   -1.613 +/-  1.006 |    0.107 +/-  0.043 |    5.795 +/-  1.694
GLU  26 |   13.378 +/-  2.527 |   -4.429 +/-  1.162 |  -37.964 +/- 10.084 |  -22.407 +/-  8.355 |    0.103 +/-  0.063 |  -51.320 +/-  3.103
ILE  27 |   13.679 +/-  2.384 |   -4.381 +/-  1.165 |   -2.117 +/-  0.279 |    0.366 +/-  0.227 |    0.100 +/-  0.061 |    7.648 +/-  2.492
PHE  28 |   14.142 +/-  2.529 |   -6.273 +/-  0.933 |    1.038 +/-  0.247 |   -1.595 +/-  0.236 |    0.000 +/-  0.000 |    7.311 +/-  2.729
LYS  29 |   14.555 +/-  2.758 |   -3.625 +/-  1.385 |   -9.418 +/- 20.628 |  -11.043 +/- 17.509 |    0.413 +/-  0.141 |   -9.118 +/-  4.702
HIE  30 |   30.462 +/-  2.473 |   -5.016 +/-  1.179 |   -5.067 +/-  1.930 |   -7.078 +/-  1.853 |    0.454 +/-  0.214 |   13.755 +/-  2.713
ALA  31 |    4.205 +/-  1.379 |   -2.150 +/-  0.502 |    1.664 +/-  0.331 |    0.301 +/-  0.271 |    0.023 +/-  0.024 |    4.043 +/-  1.484
PHE  32 |   12.121 +/-  2.523 |   -6.285 +/-  0.862 |    0.973 +/-  0.446 |   -0.738 +/-  0.324 |    0.003 +/-  0.004 |    6.074 +/-  2.631
ASP  33 |   10.566 +/-  2.433 |   -1.886 +/-  0.973 |  -42.831 +/- 12.553 |  -22.082 +/- 12.153 |    0.371 +/-  0.094 |  -55.863 +/-  2.523
ALA  34 |    3.958 +/-  1.344 |   -2.970 +/-  0.462 |    1.703 +/-  0.264 |    0.354 +/-  0.200 |    0.003 +/-  0.008 |    3.049 +/-  1.411
LYS  35 |   13.678 +/-  2.770 |   -2.450 +/-  0.886 |   -2.875 +/- 12.832 |  -18.007 +/- 13.572 |    0.864 +/-  0.152 |   -8.790 +/-  3.221
ALA  36 |    3.720 +/-  1.311 |   -2.662 +/-  0.394 |    2.107 +/-  0.261 |   -0.071 +/-  0.225 |    0.051 +/-  0.031 |    3.145 +/-  1.372
MET  37 |   11.362 +/-  2.282 |   -5.224 +/-  0.859 |   -1.341 +/-  2.285 |    1.289 +/-  1.976 |    0.273 +/-  0.098 |    6.359 +/-  2.505
SER  38 |    6.282 +/-  1.452 |   -3.468 +/-  0.505 |   -0.464 +/-  1.593 |   -5.850 +/-  1.736 |    0.082 +/-  0.046 |   -3.419 +/-  1.714
MET  39 |   12.033 +/-  2.151 |   -8.230 +/-  0.754 |   -0.328 +/-  1.172 |    1.060 +/-  0.886 |    0.000 +/-  0.001 |    4.536 +/-  2.253
GLU  40 |   13.308 +/-  2.490 |   -3.106 +/-  1.012 |   26.793 +/- 13.195 |  -86.312 +/- 12.077 |    0.365 +/-  0.104 |  -48.952 +/-  2.759
GLU  41 |   13.951 +/-  2.375 |   -1.800 +/-  0.860 |   16.241 +/- 14.076 |  -77.024 +/- 14.461 |    0.747 +/-  0.102 |  -47.885 +/-  2.304
TYR  42 |   13.964 +/-  2.774 |   -5.403 +/-  1.099 |  -20.317 +/-  2.964 |   -2.982 +/-  2.393 |    0.058 +/-  0.035 |  -14.681 +/-  3.039
ASP  43 |   11.149 +/-  2.054 |   -1.882 +/-  0.696 |   34.358 +/-  6.614 |  -97.828 +/-  6.525 |    0.501 +/-  0.072 |  -53.703 +/-  1.972
ILE  44 |   14.768 +/-  2.606 |   -3.077 +/-  1.092 |   -4.551 +/-  0.311 |    2.335 +/-  0.234 |    0.190 +/-  0.073 |    9.666 +/-  2.633
VAL  45 |   10.574 +/-  2.098 |   -0.653 +/-  0.857 |  -17.528 +/-  0.397 |    1.063 +/-  0.164 |    0.668 +/-  0.062 |   -5.877 +/-  2.125
HIE  46 |   29.682 +/-  2.419 |   -4.489 +/-  0.760 |   -3.475 +/-  1.956 |   -9.564 +/-  1.946 |    0.696 +/-  0.092 |   12.850 +/-  2.517
LEU  47 |   13.378 +/-  2.468 |   -4.188 +/-  1.058 |  -24.593 +/-  0.450 |    1.844 +/-  0.189 |    0.004 +/-  0.006 |  -13.557 +/-  2.508
GLU  48 |   14.718 +/-  2.317 |   -2.856 +/-  1.151 |   63.428 +/-  4.535 | -123.574 +/-  4.317 |    0.547 +/-  0.139 |  -47.737 +/-  2.226
HIE  49 |   30.006 +/-  2.300 |   -3.343 +/-  0.662 |   -4.287 +/-  2.854 |   -9.513 +/-  2.940 |    0.866 +/-  0.092 |   13.729 +/-  2.386
GLU  50 |   13.193 +/-  2.340 |   -3.679 +/-  1.214 |    1.942 +/-  9.693 |  -60.973 +/-  9.333 |    0.122 +/-  0.057 |  -49.395 +/-  2.665
ALA  51 |    3.899 +/-  1.342 |   -1.391 +/-  0.304 |    0.871 +/-  0.247 |    1.061 +/-  0.221 |    0.212 +/-  0.050 |    4.652 +/-  1.374
LEU  52 |   13.467 +/-  2.315 |   -5.119 +/-  1.114 |  -22.763 +/-  0.440 |    0.321 +/-  0.201 |    0.000 +/-  0.001 |  -14.093 +/-  2.460
VAL  53 |   10.069 +/-  2.165 |   -4.163 +/-  0.840 |  -17.606 +/-  0.317 |    1.552 +/-  0.149 |    0.005 +/-  0.007 |  -10.143 +/-  2.242
LEU  54 |   12.672 +/-  2.668 |   -5.272 +/-  1.043 |  -22.204 +/-  0.432 |    0.411 +/-  0.193 |    0.000 +/-  0.001 |  -14.393 +/-  2.751
VAL  55 |    9.941 +/-  2.134 |   -4.032 +/-  0.867 |  -17.269 +/-  0.291 |    1.508 +/-  0.113 |    0.001 +/-  0.003 |   -9.850 +/-  2.222
VAL  56 |    9.864 +/-  2.022 |   -4.782 +/-  0.826 |  -16.255 +/-  0.313 |    0.457 +/-  0.178 |    0.000 +/-  0.000 |  -10.716 +/-  2.072
THR  57 |   11.317 +/-  1.949 |   -4.950 +/-  0.771 |  -22.285 +/-  1.269 |   -1.004 +/-  0.828 |    0.000 +/-  0.000 |  -16.922 +/-  2.013
SER  58 |    7.088 +/-  1.561 |   -3.275 +/-  0.530 |   -1.089 +/-  1.534 |   -3.213 +/-  1.355 |    0.105 +/-  0.015 |   -0.385 +/-  1.597
THR  59 |   11.067 +/-  1.934 |   -5.047 +/-  0.746 |  -24.065 +/-  1.124 |   -3.012 +/-  1.152 |    0.049 +/-  0.012 |  -21.009 +/-  2.244
PHE  60 |   13.106 +/-  2.592 |   -2.209 +/-  0.857 |   -0.165 +/-  0.731 |   -0.847 +/-  0.326 |    0.510 +/-  0.058 |   10.395 +/-  2.911
GLY  61 |    1.464 +/-  0.600 |   -0.669 +/-  0.173 |    1.753 +/-  0.200 |   -1.609 +/-  0.178 |    0.008 +/-  0.005 |    0.948 +/-  0.605
ASN  62 |   16.606 +/-  2.567 |   -3.151 +/-  0.978 |  -80.275 +/-  4.452 |   -4.334 +/-  3.718 |    0.155 +/-  0.068 |  -70.999 +/-  2.395
GLY  63 |    1.546 +/-  0.578 |   -1.044 +/-  0.202 |    1.368 +/-  0.215 |   -1.487 +/-  0.174 |    0.000 +/-  0.000 |    0.383 +/-  0.592
ASP  64 |   10.466 +/-  2.120 |   -3.398 +/-  0.797 |   14.528 +/- 11.933 |  -75.828 +/- 10.243 |    0.277 +/-  0.062 |  -53.955 +/-  2.964
PRO  65 |   15.402 +/-  1.864 |   -4.349 +/-  0.668 |  -12.865 +/-  1.384 |   13.109 +/-  1.250 |    0.099 +/-  0.035 |   11.396 +/-  1.933
PRO  66 |   15.060 +/-  1.817 |   -5.795 +/-  0.615 |   -7.646 +/-  0.949 |    8.120 +/-  0.867 |    0.000 +/-  0.000 |    9.740 +/-  1.948
GLU  67 |   13.689 +/-  2.331 |   -2.772 +/-  0.996 |   34.957 +/- 13.860 |  -93.826 +/- 13.163 |    0.410 +/-  0.098 |  -47.542 +/-  2.426
ASN  68 |   16.761 +/-  2.311 |   -3.744 +/-  0.801 |  -76.481 +/-  4.501 |   -6.804 +/-  3.791 |    0.122 +/-  0.047 |  -70.145 +/-  2.378
GLY  69 |    1.642 +/-  0.609 |   -1.264 +/-  0.169 |    1.645 +/-  0.154 |   -1.700 +/-  0.137 |    0.000 +/-  0.000 |    0.323 +/-  0.629
GLU  70 |   14.566 +/-  2.351 |   -3.077 +/-  0.807 |   53.878 +/-  7.047 | -112.224 +/-  7.085 |    0.582 +/-  0.067 |  -46.275 +/-  2.326
LYS  71 |   14.104 +/-  2.862 |   -1.231 +/-  1.097 |  -66.439 +/- 12.321 |   41.697 +/- 11.656 |    0.926 +/-  0.162 |  -10.942 +/-  3.422
PHE  72 |   12.532 +/-  2.383 |   -5.031 +/-  0.773 |    0.762 +/-  0.345 |   -0.978 +/-  0.286 |    0.015 +/-  0.012 |    7.301 +/-  2.515
GLY  73 |    1.335 +/-  0.560 |   -0.970 +/-  0.209 |    1.959 +/-  0.121 |   -1.859 +/-  0.112 |    0.003 +/-  0.003 |    0.469 +/-  0.603
CYS  74 |    6.067 +/-  1.518 |   -2.286 +/-  0.411 |    5.680 +/-  1.300 |   -1.457 +/-  1.073 |    0.506 +/-  0.062 |    8.510 +/-  1.588
ALA  75 |    3.755 +/-  1.319 |   -2.088 +/-  0.421 |   -0.810 +/-  0.241 |    2.682 +/-  0.197 |    0.125 +/-  0.044 |    3.665 +/-  1.410
LEU  76 |   12.533 +/-  2.478 |   -5.167 +/-  0.940 |  -23.517 +/-  0.418 |    1.555 +/-  0.170 |    0.001 +/-  0.002 |  -14.596 +/-  2.592
MET  77 |   11.545 +/-  2.226 |   -5.663 +/-  0.746 |   -2.042 +/-  0.598 |    1.923 +/-  0.533 |    0.208 +/-  0.047 |    5.971 +/-  2.294
GLU  78 |   13.734 +/-  2.322 |   -1.913 +/-  0.734 |   60.580 +/-  4.485 | -121.353 +/-  4.338 |    0.820 +/-  0.069 |  -48.131 +/-  2.234
MET  79 |   11.363 +/-  2.237 |   -5.291 +/-  0.749 |   -1.973 +/-  0.750 |    1.968 +/-  0.590 |    0.283 +/-  0.059 |    6.351 +/-  2.292
ARG  80 |   19.187 +/-  3.785 |   -6.956 +/-  1.492 | -225.289 +/-  6.662 |   44.195 +/-  4.629 |    0.246 +/-  0.062 | -168.617 +/-  3.864
HIE  81 |   30.250 +/-  2.415 |   -5.694 +/-  0.891 |  -11.935 +/-  3.239 |   -3.471 +/-  2.379 |    0.283 +/-  0.074 |    9.433 +/-  2.635
PRO  82 |   15.077 +/-  1.885 |   -2.772 +/-  0.636 |  -17.549 +/-  0.948 |   17.528 +/-  0.896 |    0.284 +/-  0.070 |   12.569 +/-  2.036
ASN  83 |   18.118 +/-  2.430 |   -0.502 +/-  0.824 |  -80.748 +/-  3.660 |   -7.271 +/-  2.645 |    0.806 +/-  0.056 |  -69.597 +/-  2.057
SER  84 |    7.837 +/-  1.549 |    0.049 +/-  0.686 |   -5.159 +/-  3.018 |   -2.375 +/-  2.857 |    0.495 +/-  0.048 |    0.846 +/-  1.615
VAL  85 |   10.616 +/-  2.124 |   -0.972 +/-  0.874 |  -18.407 +/-  0.413 |    1.747 +/-  0.144 |    0.383 +/-  0.063 |   -6.634 +/-  2.223
GLN  86 |   20.008 +/-  2.681 |   -5.740 +/-  1.096 |  -73.352 +/-  2.151 |    1.404 +/-  1.252 |    0.017 +/-  0.014 |  -57.663 +/-  2.352
GLU  87 |   13.447 +/-  2.301 |   -2.257 +/-  0.834 |   41.116 +/-  4.840 | -102.200 +/-  4.850 |    0.614 +/-  0.064 |  -49.279 +/-  2.277
GLU  88 |   13.881 +/-  2.529 |   -1.404 +/-  0.877 |   48.947 +/-  5.057 | -109.631 +/-  5.011 |    0.879 +/-  0.070 |  -47.329 +/-  2.233
ARG  89 |   20.288 +/-  3.486 |   -7.587 +/-  1.559 | -245.966 +/-  4.964 |   58.751 +/-  3.819 |    0.058 +/-  0.025 | -174.456 +/-  3.468
LYS  90 |   13.970 +/-  2.654 |   -3.935 +/-  1.065 |  -26.173 +/-  9.568 |   10.580 +/- 10.020 |    0.464 +/-  0.122 |   -5.094 +/-  3.904
SER  91 |    7.255 +/-  1.472 |   -1.369 +/-  0.851 |  -12.511 +/-  2.258 |    3.760 +/-  1.621 |    0.214 +/-  0.031 |   -2.651 +/-  1.798
TYR  92 |   13.356 +/-  2.532 |   -5.218 +/-  0.946 |  -22.140 +/-  1.066 |   -0.465 +/-  0.705 |    0.195 +/-  0.032 |  -14.271 +/-  2.724
LYS  93 |   14.511 +/-  2.820 |   -4.101 +/-  1.116 |  -50.613 +/-  9.353 |   30.741 +/-  8.333 |    0.472 +/-  0.130 |   -8.990 +/-  3.416
VAL  94 |   10.065 +/-  2.258 |   -2.981 +/-  0.921 |  -16.543 +/-  0.357 |    1.089 +/-  0.296 |    0.140 +/-  0.067 |   -8.230 +/-  2.348
ARG  95 |   18.830 +/-  3.662 |   -8.513 +/-  1.481 | -231.870 +/-  7.433 |   46.109 +/-  5.688 |    0.030 +/-  0.045 | -175.413 +/-  3.993
PHE  96 |   12.572 +/-  2.627 |   -6.198 +/-  0.879 |   -0.333 +/-  0.379 |   -0.828 +/-  0.352 |    0.056 +/-  0.033 |    5.269 +/-  2.817
ASN  97 |   17.683 +/-  2.535 |   -4.484 +/-  1.018 |  -82.514 +/-  3.712 |   -2.039 +/-  2.009 |    0.012 +/-  0.016 |  -71.343 +/-  2.496
SER  98 |    7.819 +/-  1.697 |   -2.442 +/-  0.774 |   -5.191 +/-  2.225 |   -0.035 +/-  2.083 |    0.044 +/-  0.041 |    0.195 +/-  2.209
VAL  99 |   10.129 +/-  2.176 |   -2.134 +/-  1.110 |  -16.577 +/-  0.485 |    0.786 +/-  0.223 |    0.205 +/-  0.161 |   -7.590 +/-  2.363
SER 100 |    6.417 +/-  1.433 |   -2.450 +/-  0.835 |   -3.992 +/-  3.635 |   -2.192 +/-  2.645 |    0.042 +/-  0.036 |   -2.174 +/-  2.051
SER 101 |    7.424 +/-  1.580 |   -0.748 +/-  0.528 |   -0.780 +/-  2.497 |   -5.596 +/-  2.067 |    0.513 +/-  0.093 |    0.812 +/-  1.595
TYR 102 |   14.086 +/-  2.798 |   -0.228 +/-  1.099 |  -17.290 +/-  2.221 |   -6.798 +/-  2.139 |    0.922 +/-  0.177 |   -9.309 +/-  3.027
SER 103 |    7.170 +/-  1.565 |   -1.237 +/-  0.702 |   -2.378 +/-  4.011 |   -4.383 +/-  3.444 |    0.405 +/-  0.125 |   -0.422 +/-  2.047
ASP 104 |   10.437 +/-  2.396 |   -0.822 +/-  0.920 |    4.869 +/-  7.313 |  -69.295 +/-  6.946 |    0.700 +/-  0.061 |  -54.112 +/-  2.160
SER 105 |    6.984 +/-  1.592 |   -0.995 +/-  0.636 |   -2.732 +/-  3.670 |   -4.093 +/-  3.090 |    0.403 +/-  0.145 |   -0.433 +/-  1.838
ARG 106 |   18.430 +/-  3.464 |   -4.047 +/-  1.348 | -181.051 +/- 13.843 |   -3.509 +/- 11.086 |    0.692 +/-  0.200 | -169.485 +/-  4.084
LYS 107 |   14.186 +/-  2.835 |   -4.341 +/-  1.397 |  -20.993 +/-  7.474 |    2.841 +/-  7.804 |    0.554 +/-  0.181 |   -7.753 +/-  3.588
SER 108 |    7.635 +/-  1.501 |   -1.808 +/-  0.739 |   -4.144 +/-  2.377 |   -3.148 +/-  1.933 |    0.173 +/-  0.100 |   -1.292 +/-  2.432
SER 109 |    7.877 +/-  1.489 |   -2.001 +/-  0.769 |   -4.275 +/-  3.352 |   -2.225 +/-  2.742 |    0.213 +/-  0.098 |   -0.412 +/-  1.964
GLY 110 |    1.513 +/-  0.598 |   -0.494 +/-  0.197 |    1.043 +/-  0.193 |   -1.085 +/-  0.181 |    0.018 +/-  0.007 |    0.994 +/-  0.620
ASP 111 |   11.422 +/-  2.044 |   -2.528 +/-  1.482 |  -15.840 +/-  5.529 |  -55.188 +/-  3.689 |    0.040 +/-  0.034 |  -62.093 +/-  2.996
GLY 112 |    1.557 +/-  0.589 |   -0.346 +/-  0.279 |    1.532 +/-  0.148 |   -1.352 +/-  0.139 |    0.001 +/-  0.002 |    1.392 +/-  0.640
PRO 113 |   14.830 +/-  1.864 |   -2.635 +/-  0.618 |  -10.557 +/-  1.136 |   10.597 +/-  1.084 |    0.357 +/-  0.069 |   12.592 +/-  1.929
ASP 114 |   10.189 +/-  2.343 |   -0.696 +/-  0.552 |   20.198 +/-  4.344 |  -85.276 +/-  4.168 |    0.801 +/-  0.044 |  -54.784 +/-  1.959
LEU 115 |   12.773 +/-  2.343 |    0.177 +/-  1.088 |  -23.940 +/-  0.525 |    1.041 +/-  0.272 |    0.873 +/-  0.095 |   -9.076 +/-  2.401
ARG 116 |   18.364 +/-  3.444 |   -5.242 +/-  1.343 | -229.668 +/-  6.735 |   41.109 +/-  5.057 |    0.479 +/-  0.081 | -174.958 +/-  3.496
ASP 117 |   11.671 +/-  1.841 |   -2.436 +/-  0.853 |   47.941 +/-  4.464 | -111.156 +/-  4.530 |    0.303 +/-  0.066 |  -53.677 +/-  1.829
ASN 118 |   17.053 +/-  2.439 |   -0.437 +/-  0.607 |  -78.068 +/-  3.231 |   -8.924 +/-  2.698 |    0.893 +/-  0.057 |  -69.483 +/-  2.158
PHE 119 |   12.686 +/-  2.574 |   -1.341 +/-  1.246 |   -0.341 +/-  1.071 |    0.136 +/-  0.772 |    0.537 +/-  0.266 |   11.677 +/-  2.992
GLU 120 |   13.661 +/-  2.472 |   -1.245 +/-  1.001 |   47.282 +/-  7.200 | -109.413 +/-  6.887 |    0.839 +/-  0.135 |  -48.875 +/-  2.335
SER 121 |    7.297 +/-  1.625 |   -0.569 +/-  0.489 |   -1.914 +/-  2.393 |   -5.189 +/-  2.282 |    0.600 +/-  0.066 |    0.225 +/-  1.573
THR 122 |   10.852 +/-  2.038 |   -1.366 +/-  0.904 |  -21.996 +/-  2.327 |   -2.704 +/-  2.291 |    0.403 +/-  0.061 |  -14.811 +/-  2.120
GLY 123 |    1.696 +/-  0.643 |   -0.587 +/-  0.269 |    2.894 +/-  0.161 |   -2.549 +/-  0.153 |    0.005 +/-  0.006 |    1.459 +/-  0.670
PRO 124 |   15.074 +/-  1.895 |   -3.109 +/-  0.616 |  -16.292 +/-  1.007 |   16.644 +/-  0.946 |    0.233 +/-  0.077 |   12.549 +/-  1.997
LEU 125 |   12.359 +/-  2.410 |   -4.625 +/-  1.106 |  -23.980 +/-  0.411 |    1.986 +/-  0.147 |    0.008 +/-  0.012 |  -14.252 +/-  2.551
ALA 126 |    4.414 +/-  1.415 |   -1.414 +/-  0.458 |   -1.558 +/-  0.274 |    3.309 +/-  0.231 |    0.254 +/-  0.061 |    5.006 +/-  1.442
ASN 127 |   17.855 +/-  2.493 |   -1.801 +/-  0.999 |  -82.645 +/-  7.391 |   -4.798 +/-  5.513 |    0.414 +/-  0.083 |  -70.974 +/-  3.018
VAL 128 |   10.097 +/-  2.051 |   -4.236 +/-  0.940 |  -17.684 +/-  0.324 |    1.680 +/-  0.165 |    0.007 +/-  0.013 |  -10.138 +/-  2.179
ARG 129 |   19.170 +/-  3.745 |   -5.784 +/-  1.238 | -199.551 +/-  7.787 |   15.831 +/-  7.063 |    0.589 +/-  0.091 | -169.746 +/-  2.984
PHE 130 |   13.250 +/-  2.554 |   -7.649 +/-  0.855 |   -0.649 +/-  0.380 |   -0.528 +/-  0.346 |    0.000 +/-  0.002 |    4.425 +/-  2.654
SER 131 |    6.461 +/-  1.456 |   -3.495 +/-  0.687 |   -6.146 +/-  1.293 |   -0.726 +/-  0.881 |    0.000 +/-  0.000 |   -3.905 +/-  1.917
VAL 132 |   10.805 +/-  2.242 |   -5.004 +/-  0.864 |  -17.331 +/-  0.298 |    1.565 +/-  0.128 |    0.000 +/-  0.000 |   -9.965 +/-  2.294
PHE 133 |   12.398 +/-  2.585 |   -7.248 +/-  0.874 |    1.574 +/-  0.511 |   -1.995 +/-  0.357 |    0.000 +/-  0.000 |    4.730 +/-  2.771
GLY 134 |    1.366 +/-  0.515 |   -1.233 +/-  0.175 |    0.877 +/-  0.125 |   -0.918 +/-  0.116 |    0.000 +/-  0.001 |    0.092 +/-  0.550
LEU 135 |   12.814 +/-  2.217 |   -5.043 +/-  1.148 |  -21.996 +/-  0.432 |    0.526 +/-  0.249 |    0.035 +/-  0.011 |  -13.664 +/-  2.425
GLY 136 |    1.340 +/-  0.525 |   -0.878 +/-  0.177 |    0.659 +/-  0.165 |   -0.659 +/-  0.152 |    0.002 +/-  0.002 |    0.464 +/-  0.558
SER 137 |    6.386 +/-  1.381 |   -2.909 +/-  0.740 |   -3.138 +/-  2.044 |   -3.271 +/-  1.483 |    0.059 +/-  0.027 |   -2.874 +/-  1.693
ARG 138 |   18.668 +/-  3.639 |   -5.735 +/-  1.471 | -200.694 +/-  6.273 |   14.805 +/-  5.108 |    0.222 +/-  0.075 | -172.734 +/-  3.561
ALA 139 |    3.830 +/-  1.381 |   -2.139 +/-  0.398 |    1.259 +/-  0.267 |    0.577 +/-  0.216 |    0.003 +/-  0.007 |    3.530 +/-  1.434
TYR 140 |   13.417 +/-  2.739 |   -2.622 +/-  0.817 |  -17.679 +/-  1.032 |   -6.105 +/-  0.719 |    0.470 +/-  0.050 |  -12.519 +/-  2.819
PRO 141 |   14.945 +/-  1.815 |   -2.343 +/-  0.547 |   -3.974 +/-  1.482 |    4.681 +/-  1.429 |    0.229 +/-  0.071 |   13.538 +/-  1.906
HIE 142 |   29.997 +/-  2.222 |   -6.941 +/-  0.812 |   -3.633 +/-  1.699 |   -7.550 +/-  1.220 |    0.111 +/-  0.077 |   11.985 +/-  2.576
PHE 143 |   12.711 +/-  2.655 |   -3.467 +/-  0.857 |    1.025 +/-  0.778 |   -0.971 +/-  0.432 |    0.412 +/-  0.059 |    9.710 +/-  2.898
CYS 144 |    6.924 +/-  1.545 |   -4.610 +/-  0.708 |    3.809 +/-  0.706 |   -0.028 +/-  0.388 |    0.000 +/-  0.000 |    6.095 +/-  1.747
ALA 145 |    4.258 +/-  1.340 |   -2.953 +/-  0.471 |    0.384 +/-  0.263 |    1.644 +/-  0.192 |    0.015 +/-  0.014 |    3.348 +/-  1.442
PHE 146 |   12.299 +/-  2.639 |   -6.653 +/-  0.858 |    0.533 +/-  0.379 |   -1.733 +/-  0.271 |    0.006 +/-  0.005 |    4.451 +/-  2.735
GLY 147 |    1.399 +/-  0.556 |   -1.155 +/-  0.197 |    1.243 +/-  0.125 |   -1.307 +/-  0.110 |    0.000 +/-  0.000 |    0.180 +/-  0.581
HIE 148 |   30.307 +/-  2.337 |   -6.163 +/-  0.753 |   -8.040 +/-  3.660 |   -4.945 +/-  2.522 |    0.413 +/-  0.074 |   11.571 +/-  2.617
ALA 149 |    3.578 +/-  1.301 |   -3.217 +/-  0.447 |    0.004 +/-  0.184 |    1.912 +/-  0.133 |    0.002 +/-  0.003 |    2.280 +/-  1.337
VAL 150 |   10.059 +/-  2.054 |   -4.053 +/-  0.863 |  -17.061 +/-  0.308 |    1.153 +/-  0.126 |    0.002 +/-  0.002 |   -9.901 +/-  2.106
ASP 151 |   12.939 +/-  1.821 |   -4.537 +/-  0.835 |   -6.243 +/-  5.071 |  -57.459 +/-  4.709 |    0.118 +/-  0.020 |  -55.181 +/-  2.003
THR 152 |   10.579 +/-  1.842 |   -2.845 +/-  0.766 |  -25.010 +/-  1.145 |    0.610 +/-  0.987 |    0.252 +/-  0.050 |  -16.415 +/-  1.988
LEU 153 |   12.629 +/-  2.246 |   -5.774 +/-  1.001 |  -23.543 +/-  0.387 |    1.789 +/-  0.171 |    0.009 +/-  0.006 |  -14.890 +/-  2.417
LEU 154 |   12.399 +/-  2.217 |   -4.994 +/-  0.937 |  -23.807 +/-  0.394 |    1.361 +/-  0.175 |    0.006 +/-  0.009 |  -15.035 +/-  2.289
GLU 155 |   14.412 +/-  2.563 |   -1.959 +/-  1.340 |   24.056 +/- 10.483 |  -87.401 +/-  8.714 |    0.564 +/-  0.046 |  -50.328 +/-  2.648
GLU 156 |   15.539 +/-  2.614 |   -2.587 +/-  1.445 |   -3.627 +/-  6.433 |  -64.902 +/-  4.847 |    0.175 +/-  0.044 |  -55.402 +/-  3.502
LEU 157 |   12.388 +/-  2.358 |   -5.043 +/-  1.062 |  -24.577 +/-  0.433 |    2.273 +/-  0.164 |    0.009 +/-  0.011 |  -14.950 +/-  2.530
GLY 158 |    1.856 +/-  0.616 |   -0.997 +/-  0.189 |    2.782 +/-  0.198 |   -2.613 +/-  0.176 |    0.001 +/-  0.003 |    1.029 +/-  0.622
GLY 159 |    1.523 +/-  0.597 |   -1.170 +/-  0.209 |    2.350 +/-  0.155 |   -2.392 +/-  0.137 |    0.000 +/-  0.000 |    0.311 +/-  0.614
GLU 160 |   13.432 +/-  2.462 |   -3.195 +/-  0.888 |   35.076 +/-  7.714 |  -95.483 +/-  7.426 |    0.523 +/-  0.069 |  -49.648 +/-  2.398
ARG 161 |   18.047 +/-  3.498 |   -4.437 +/-  1.556 | -238.028 +/-  8.622 |   46.250 +/-  6.429 |    0.362 +/-  0.073 | -177.806 +/-  3.714
ILE 162 |   14.651 +/-  2.757 |   -4.340 +/-  1.113 |   -2.604 +/-  0.517 |    0.876 +/-  0.174 |    0.023 +/-  0.026 |    8.605 +/-  2.562
LEU 163 |   13.512 +/-  2.339 |   -3.049 +/-  1.057 |  -22.351 +/-  0.465 |    0.061 +/-  0.275 |    0.233 +/-  0.058 |  -11.594 +/-  2.490
LYS 164 |   13.912 +/-  2.755 |   -1.009 +/-  0.668 |   -1.813 +/-  7.020 |  -21.610 +/-  7.297 |    1.257 +/-  0.060 |   -9.264 +/-  2.832
MET 165 |   12.867 +/-  2.237 |   -8.016 +/-  0.850 |   -0.029 +/-  1.166 |    1.120 +/-  0.630 |    0.041 +/-  0.019 |    5.983 +/-  2.383
ARG 166 |   18.825 +/-  3.749 |   -5.853 +/-  1.086 | -168.064 +/- 12.023 |  -14.082 +/- 10.847 |    0.646 +/-  0.129 | -168.528 +/-  3.544
GLU 167 |   14.211 +/-  2.328 |   -3.066 +/-  1.036 |  -11.094 +/-  8.351 |  -48.755 +/-  7.892 |    0.375 +/-  0.071 |  -48.328 +/-  2.313
GLY 168 |    1.458 +/-  0.603 |   -1.091 +/-  0.183 |    0.469 +/-  0.167 |   -0.654 +/-  0.158 |    0.000 +/-  0.000 |    0.182 +/-  0.598
ASP 169 |   11.033 +/-  1.889 |   -3.964 +/-  1.085 |  -38.598 +/-  6.551 |  -26.041 +/-  5.375 |    0.074 +/-  0.026 |  -57.495 +/-  2.661
GLU 170 |   14.626 +/-  2.312 |   -2.738 +/-  0.934 |  -17.994 +/- 11.213 |  -42.103 +/- 10.231 |    0.493 +/-  0.077 |  -47.717 +/-  2.511
LEU 171 |   12.348 +/-  2.291 |   -3.516 +/-  1.110 |  -22.843 +/-  0.462 |    0.527 +/-  0.231 |    0.146 +/-  0.056 |  -13.337 +/-  2.458
CYS 172 |    6.322 +/-  1.631 |   -1.883 +/-  0.697 |    5.096 +/-  1.288 |   -0.897 +/-  0.953 |    0.344 +/-  0.137 |    8.981 +/-  1.775
GLY 173 |    1.599 +/-  0.603 |   -0.431 +/-  0.191 |    0.811 +/-  0.206 |   -0.648 +/-  0.198 |    0.014 +/-  0.008 |    1.346 +/-  0.613
GLN 174 |   20.731 +/-  2.668 |   -6.033 +/-  1.089 |  -71.504 +/-  3.303 |    1.033 +/-  1.819 |    0.036 +/-  0.017 |  -55.737 +/-  2.900
GLU 175 |   13.681 +/-  2.371 |   -2.250 +/-  1.133 |  -28.573 +/- 12.181 |  -30.003 +/- 11.323 |    0.472 +/-  0.133 |  -46.673 +/-  2.597
GLU 176 |   13.522 +/-  2.354 |   -1.703 +/-  0.864 |   -7.559 +/-  9.350 |  -52.841 +/-  9.645 |    0.824 +/-  0.125 |  -47.758 +/-  2.238
ALA 177 |    3.676 +/-  1.296 |   -2.816 +/-  0.440 |    1.520 +/-  0.307 |    0.460 +/-  0.247 |    0.050 +/-  0.030 |    2.889 +/-  1.382
PHE 178 |   12.375 +/-  2.668 |   -6.396 +/-  0.849 |    1.283 +/-  0.402 |   -1.379 +/-  0.350 |    0.043 +/-  0.030 |    5.925 +/-  2.769
ARG 179 |   18.379 +/-  3.421 |   -3.827 +/-  1.249 | -174.653 +/- 14.016 |  -10.376 +/- 10.238 |    0.808 +/-  0.148 | -169.670 +/-  4.285
[truncated: 468,486 more chars]
