# Supplementary material for: FNR-like unit interacts with C-terminal related residues trigger nNOS reductase domain conformational flexibility change
Source: Front Neurosci. 2026 Feb 11;20:1751011. doi: 10.3389/fnins.2026.1751011 (PMC12932508; doi:10.3389/fnins.2026.1751011)
Supplement: Supplementary file 3 [file Data_Sheet_3.zip › Model_2/mmgbsa.out]

| Run on Tue Nov  4 22:14:13 2025
|
|Input file:
|--------------------------------------------------------------
|&general
|	startframe=1, 
|	endframe=496, 
|	interval=1,
|	verbose=2,
|	keep_files=0,
|	netcdf=0,
|/
|&gb
|	igb=5,
|	saltcon=0.100,
|/
|&decomp
|	idecomp=2,
|	dec_verbose=3,
|	csv_format=0,
|/
|--------------------------------------------------------------
|MMPBSA.py Version=14.0
|Complex topology file:           complex.prmtop
|Receptor topology file:          receptor.prmtop
|Ligand topology file:            ligand.prmtop
|Initial mdcrd(s):                complex.crd
|Initial Receptor mdcrd(s):       receptor.crd
|Initial Ligand mdcrd(s):         ligand.crd
|
|Receptor mask:                  ":1-664"
|Ligand mask:                    ":665-667"
|
|Calculations performed using 496.0 complex frames.
|
|Generalized Born ESURF calculated using 'LCPO' surface areas
|
|All units are reported in kcal/mole.
-------------------------------------------------------------------------------
-------------------------------------------------------------------------------

GENERALIZED BORN:

Complex:
Energy Component            Average              Std. Dev.   Std. Err. of Mean
-------------------------------------------------------------------------------
BOND                      2110.9506               40.0706              1.7992
ANGLE                     5704.7740               57.3278              2.5741
DIHED                     3827.4787               33.5099              1.5046
VDWAALS                  -5565.7193               32.5906              1.4634
EEL                     -45543.4111              176.8608              7.9413
1-4 VDW                   2451.8239               20.5996              0.9249
1-4 EEL                  22845.7802               73.4154              3.2964
EGB                      -8144.4253              155.6602              6.9893
ESURF                      226.5778                2.9178              0.1310

G gas                   -14168.3230              183.6101              8.2443
G solv                   -7917.8474              153.9754              6.9137

TOTAL                   -22086.1704               77.8985              3.4977


Receptor:
Energy Component            Average              Std. Dev.   Std. Err. of Mean
-------------------------------------------------------------------------------
BOND                      2050.7664               39.0557              1.7537
ANGLE                     5505.0388               56.1383              2.5207
DIHED                     3682.6454               33.1131              1.4868
VDWAALS                  -5373.2461               32.4916              1.4589
EEL                     -44984.0604              173.3467              7.7835
1-4 VDW                   2389.1079               20.3451              0.9135
1-4 EEL                  23952.7940               71.4320              3.2074
EGB                      -8030.9849              150.9018              6.7757
ESURF                      232.3299                2.9489              0.1324

G gas                   -12776.9540              179.2763              8.0497
G solv                   -7798.6550              149.0952              6.6946

TOTAL                   -20575.6090               77.7110              3.4893


Ligand:
Energy Component            Average              Std. Dev.   Std. Err. of Mean
-------------------------------------------------------------------------------
BOND                        60.1648                7.1274              0.3200
ANGLE                      199.6238               13.9591              0.6268
DIHED                      144.8260                4.7761              0.2145
VDWAALS                    -28.7057                3.1361              0.1408
EEL                        192.4846               17.7464              0.7968
1-4 VDW                     62.7180                3.2659              0.1466
1-4 EEL                  -1107.0073               20.9317              0.9399
EGB                       -804.9203               11.0549              0.4964
ESURF                       14.8557                0.0936              0.0042

G gas                     -475.8959               15.1979              0.6824
G solv                    -790.0646               11.0475              0.4960

TOTAL                    -1265.9605               11.8081              0.5302


Differences (Complex - Receptor - Ligand):
Energy Component            Average              Std. Dev.   Std. Err. of Mean
-------------------------------------------------------------------------------
BOND                         0.0194               56.4074              2.5328
ANGLE                        0.1114               81.4422              3.6569
DIHED                        0.0073               47.3519              2.1262
VDWAALS                   -163.7675               46.1268              2.0712
EEL                       -751.8353              248.2816             11.1482
1-4 VDW                     -0.0020               29.1365              1.3083
1-4 EEL                     -0.0065              104.5490              4.6944
EGB                        691.4799              217.0798              9.7472
ESURF                      -20.6078                4.1495              0.1863

DELTA G gas               -915.4732              257.0674             11.5427
DELTA G solv               670.8722              214.6156              9.6365

DELTA TOTAL               -244.6010              110.6644              4.9690


-------------------------------------------------------------------------------
-------------------------------------------------------------------------------
