# Supplementary material for: FNR-like unit interacts with C-terminal related residues trigger nNOS reductase domain conformational flexibility change
Source: Front Neurosci. 2026 Feb 11;20:1751011. doi: 10.3389/fnins.2026.1751011 (PMC12932508; doi:10.3389/fnins.2026.1751011)
Supplement: Supplementary file 3 [file Data_Sheet_3.zip › Model_3/12opc-correl.dat]

  0.932  0.588  0.482  0.518  0.370  0.388  0.318  0.285  0.193  0.182  0.162  0.098 -0.012 -0.036  0.077  0.060  0.132  0.132  0.144  0.141  0.249  0.104  0.269  0.270  0.328  0.280  0.371  0.359  0.359  0.262  0.446  0.493  0.533  0.416  0.190  0.275  0.156  0.159  0.102  0.042  0.106  0.241  0.164  0.127  0.187  0.250  0.277  0.276  0.300  0.389  0.443  0.394  0.256  0.322  0.214  0.172  0.128  0.079  0.003 -0.073 -0.109 -0.208 -0.156 -0.122 -0.050  0.017 -0.037  0.081  0.028 -0.061 -0.012  0.072  0.043 -0.009  0.053  0.103  0.041  0.019  0.125 -0.010  0.099 -0.077  0.063  0.033 -0.061 -0.077  0.018 -0.084  0.016 -0.215 -0.022 -0.124 -0.026  0.006 -0.098  0.008 -0.087 -0.138 -0.079  0.006 -0.071 -0.019 -0.007  0.128  0.279  0.076 -0.093  0.033  0.091  0.074 -0.043 -0.157 -0.207 -0.155 -0.118 -0.144 -0.270 -0.182 -0.281 -0.249 -0.246 -0.101  0.123  0.185  0.176  0.179  0.162  0.259  0.246  0.311  0.337  0.253  0.185  0.201  0.114  0.073  0.012  0.031  0.001 -0.090 -0.094 -0.219  0.000  0.058  0.010  0.035  0.135  0.112  0.091  0.122  0.225  0.126  0.128  0.186  0.152  0.048  0.168  0.180  0.240  0.210  0.214  0.267  0.211  0.029  0.065  0.214  0.096  0.127  0.042  0.039  0.055  0.044  0.086  0.092  0.005  0.085  0.162  0.235  0.093  0.176  0.306  0.003 -0.030  0.315  0.017 -0.261 -0.079 -0.002 -0.194 -0.300 -0.101 -0.120 -0.293 -0.275 -0.389 -0.374 -0.314 -0.253 -0.245 -0.078  0.120  0.234  0.186  0.144 -0.041 -0.243 -0.394 -0.204 -0.336 -0.331 -0.224 -0.235 -0.288 -0.332 -0.193 -0.134 -0.075 -0.133 -0.140 -0.168 -0.090 -0.061 -0.033 -0.236 -0.067 -0.101 -0.103 -0.081 -0.006  0.020  0.023  0.015 -0.002  0.020  0.014 -0.001  0.016  0.008  0.015  0.010  0.082 -0.020 -0.026 -0.020 -0.007  0.007  0.047  0.071  0.024  0.027  0.010 -0.034  0.005 -0.018 -0.029 -0.066 -0.025 -0.035 -0.056 -0.131 -0.088 -0.017 -0.027 -0.014 -0.056 -0.015 -0.063  0.030  0.111  0.026 -0.047 -0.028 -0.057 -0.043 -0.036 -0.041 -0.025 -0.066 -0.151 -0.179 -0.123 -0.111 -0.144 -0.036 -0.020 -0.006  0.044  0.094  0.050  0.097  0.085  0.071  0.133  0.097  0.103  0.128  0.124  0.073  0.084  0.095  0.060  0.025 -0.009 -0.019  0.023  0.039  0.053  0.120  0.094  0.010  0.059  0.009 -0.065 -0.110 -0.124 -0.182 -0.153 -0.081 -0.034 -0.130 -0.170 -0.209 -0.233 -0.251 -0.247 -0.141 -0.148 -0.240 -0.188 -0.211 -0.120 -0.139 -0.175 -0.075 -0.112 -0.060  0.012  0.011  0.044  0.062  0.056  0.105  0.038  0.040  0.065  0.070  0.022 -0.012  0.024  0.014  0.046  0.101  0.059  0.031 -0.002 -0.041 -0.057 -0.194 -0.153 -0.090 -0.139 -0.020  0.036 -0.004  0.039 -0.031  0.016 -0.017  0.048  0.082  0.033  0.071  0.014  0.028  0.016  0.047 -0.022 -0.049 -0.037 -0.062 -0.035  0.032  0.051  0.106  0.083  0.004  0.147  0.156  0.057  0.065  0.113  0.229  0.167  0.139  0.103  0.080  0.039  0.081  0.062  0.070  0.054  0.015  0.110  0.113  0.065  0.048  0.038 -0.013 -0.041 -0.119 -0.102 -0.103 -0.074 -0.095 -0.103 -0.137 -0.091 -0.059  0.012 -0.002  0.055  0.020  0.019 -0.015 -0.123 -0.075 -0.099 -0.086 -0.083 -0.055 -0.072 -0.076 -0.048 -0.036  0.000 -0.019 -0.006 -0.005  0.007 -0.032 -0.035 -0.043 -0.005 -0.019 -0.023  0.038  0.045  0.026  0.021  0.094 -0.089 -0.002  0.052  0.069  0.063 -0.003  0.032 -0.051 -0.003  0.005  0.049  0.033  0.041  0.056  0.102  0.019  0.010 -0.029  0.086  0.096  0.091  0.129  0.118  0.091  0.023  0.063  0.011 -0.030 -0.066 -0.130 -0.246 -0.253 -0.034 -0.182  0.010 -0.032 -0.023 -0.005 -0.042 -0.020 -0.101  0.011 -0.029  0.021  0.059  0.002  0.064  0.075 -0.041 -0.035  0.072  0.043 -0.030 -0.003  0.039  0.037 -0.010 -0.055 -0.055  0.028  0.003 -0.025 -0.053  0.021  0.054 -0.004  0.029  0.096  0.035 -0.023  0.020  0.048  0.197  0.011  0.029  0.035  0.034  0.065  0.084  0.086  0.091  0.074  0.080  0.083  0.068  0.049  0.053  0.059  0.009  0.001 -0.045 -0.026 -0.038  0.010  0.053  0.032 -0.021 -0.040 -0.046 -0.040 -0.010 -0.057 -0.070 -0.015  0.022  0.036 -0.007  0.038  0.045  0.140  0.135  0.046  0.032  0.042  0.024 -0.066 -0.087 -0.143 -0.138 -0.277 -0.040 -0.022  0.094  0.109  0.028  0.038  0.087  0.010 -0.055 -0.053 -0.061 -0.064 -0.093 -0.048 -0.090 -0.096 -0.086 -0.100 -0.075 -0.055 -0.023 -0.030 -0.020 -0.040 -0.022 -0.010 -0.029  0.072  0.017  0.014 -0.003 -0.001  0.005 -0.022 -0.018  0.029  0.010 -0.021 -0.027 -0.059 -0.070 -0.099 -0.082 -0.065 -0.031 -0.110 -0.114 -0.106 -0.057 -0.124 -0.136 -0.077 -0.095 -0.081 -0.038 -0.145 -0.171 -0.101 -0.149 -0.168 -0.105 -0.086 -0.151 -0.120 -0.052 -0.067 -0.000 -0.069 -0.008 -0.046 -0.066 -0.011 -0.093 -0.090 -0.009  0.058  0.101  0.056  0.034  0.111  0.051  0.015 -0.067 -0.049 -0.037  0.029  0.042 -0.075 -0.023  0.070  0.067  0.045  0.190 -0.280
  0.588  0.822  0.404  0.446  0.420  0.385  0.342  0.308  0.201  0.183  0.156  0.075 -0.019 -0.092  0.014  0.009  0.091  0.156  0.122  0.130  0.249  0.152  0.242  0.274  0.368  0.265  0.311  0.354  0.376  0.254  0.383  0.432  0.522  0.416  0.266  0.291  0.187  0.199  0.115  0.100  0.155  0.250  0.151  0.113  0.187  0.250  0.263  0.270  0.279  0.340  0.366  0.335  0.242  0.284  0.213  0.175  0.118  0.073  0.017 -0.051 -0.094 -0.168 -0.130 -0.072  0.010  0.027 -0.023  0.118  0.045 -0.057  0.008  0.058 -0.002 -0.019  0.039  0.083  0.055  0.024  0.098 -0.042  0.024 -0.124  0.045  0.023 -0.113 -0.163 -0.038 -0.120  0.011 -0.164 -0.035 -0.026  0.015  0.034 -0.011  0.050 -0.016 -0.178 -0.127 -0.039 -0.016  0.016 -0.031  0.129  0.237  0.079 -0.005  0.092  0.152  0.148  0.018 -0.055 -0.137 -0.075 -0.021 -0.060 -0.204 -0.116 -0.237 -0.211 -0.217 -0.032  0.180  0.135  0.139  0.154  0.147  0.223  0.180  0.290  0.281  0.217  0.144  0.158  0.084  0.045 -0.029 -0.005 -0.068 -0.114 -0.077 -0.232 -0.021  0.037 -0.002  0.069  0.122  0.042  0.096  0.135  0.230  0.136  0.139  0.193  0.168  0.065  0.140  0.176  0.229  0.186  0.212  0.238  0.156 -0.019  0.023  0.183  0.099  0.116 -0.002 -0.042 -0.037 -0.017 -0.009  0.024 -0.062  0.030  0.141  0.161  0.029  0.159  0.224 -0.070 -0.071  0.187 -0.027 -0.175 -0.042 -0.004 -0.139 -0.218 -0.054 -0.081 -0.224 -0.185 -0.292 -0.267 -0.230 -0.215 -0.222 -0.063  0.103  0.251  0.261  0.218  0.048 -0.143 -0.299 -0.141 -0.339 -0.276 -0.234 -0.245 -0.219 -0.302 -0.218 -0.144 -0.109 -0.165 -0.133 -0.210 -0.090 -0.061 -0.091 -0.258 -0.112 -0.144 -0.070 -0.037  0.012  0.053  0.016  0.029  0.038  0.026  0.003 -0.002  0.044 -0.001 -0.011  0.018  0.004 -0.015 -0.017 -0.038  0.008  0.026  0.081  0.092  0.047  0.086  0.039 -0.014  0.026 -0.008 -0.024 -0.075 -0.017 -0.031 -0.060 -0.104 -0.070  0.009 -0.026  0.002 -0.030 -0.013 -0.031  0.035  0.093  0.012 -0.079 -0.094 -0.108 -0.080 -0.051 -0.054 -0.038 -0.109 -0.132 -0.156 -0.180 -0.132 -0.142 -0.032 -0.004 -0.003  0.004  0.052  0.005  0.013  0.013  0.017  0.075  0.029  0.038  0.062  0.037  0.002  0.024  0.037  0.003 -0.026 -0.027 -0.066 -0.043 -0.040 -0.018  0.022 -0.033  0.014  0.001 -0.026 -0.068 -0.116 -0.137 -0.227 -0.130 -0.035  0.059 -0.082 -0.041 -0.096 -0.103 -0.153 -0.136 -0.043 -0.062 -0.191 -0.071 -0.190 -0.152 -0.185 -0.246 -0.136 -0.117 -0.073 -0.068 -0.068 -0.049 -0.041 -0.032  0.019 -0.078 -0.076 -0.029 -0.016 -0.045 -0.065 -0.070 -0.055  0.005  0.029 -0.005 -0.017 -0.060 -0.091 -0.039 -0.240 -0.223 -0.110 -0.167  0.002 -0.004 -0.040  0.017 -0.034 -0.014 -0.017  0.002  0.009  0.021  0.029 -0.027  0.008 -0.028  0.012 -0.014 -0.077 -0.068 -0.063 -0.072 -0.012 -0.055  0.051  0.057 -0.043  0.075  0.115  0.018  0.002  0.048  0.144  0.100  0.090  0.029  0.037 -0.038  0.025  0.015  0.035  0.010 -0.001  0.061  0.054  0.023  0.001 -0.020 -0.024 -0.076 -0.159 -0.142 -0.162 -0.106 -0.116 -0.130 -0.165 -0.081 -0.085 -0.061 -0.074 -0.018 -0.050 -0.004 -0.036 -0.120 -0.046 -0.098 -0.056 -0.037 -0.029 -0.033 -0.063 -0.027 -0.016  0.023  0.012  0.007 -0.001  0.009 -0.006 -0.009 -0.001  0.025  0.017 -0.007  0.030  0.063  0.017  0.032  0.116  0.013 -0.020  0.031  0.063  0.113  0.060  0.065 -0.032  0.011 -0.010  0.031  0.029  0.031  0.050  0.061  0.011  0.034 -0.006  0.102  0.067  0.106  0.129  0.119  0.086  0.020  0.026  0.002 -0.017 -0.063 -0.131 -0.227 -0.320 -0.095 -0.198 -0.046 -0.086 -0.066 -0.043 -0.070 -0.083 -0.106 -0.019 -0.078 -0.049  0.004 -0.003  0.056  0.023 -0.067 -0.009  0.093  0.050 -0.010  0.010  0.062  0.052 -0.006 -0.043 -0.030  0.026 -0.012 -0.004 -0.027 -0.014  0.058  0.019  0.012  0.017  0.020  0.016  0.086  0.022  0.128 -0.031 -0.084  0.020  0.049  0.045  0.074  0.109  0.094  0.079  0.083  0.128  0.090  0.025  0.072  0.072  0.006 -0.033 -0.030 -0.006 -0.013  0.023  0.056  0.014 -0.043 -0.029 -0.012 -0.057 -0.029 -0.044 -0.030 -0.010  0.020  0.001 -0.006 -0.007  0.017  0.098  0.143  0.107  0.047  0.057  0.017 -0.040 -0.081 -0.116 -0.105 -0.209 -0.087  0.038  0.122  0.076  0.020  0.052  0.079 -0.008 -0.087 -0.130 -0.105 -0.082 -0.127 -0.081 -0.091 -0.142 -0.152 -0.073 -0.111 -0.107 -0.058 -0.137 -0.067 -0.092 -0.086 -0.056 -0.029  0.013 -0.012 -0.004 -0.036 -0.051 -0.061 -0.046 -0.033  0.012 -0.008 -0.042 -0.055 -0.076 -0.086 -0.150 -0.102 -0.096 -0.037 -0.151 -0.132 -0.139 -0.065 -0.170 -0.188 -0.097 -0.116 -0.104 -0.060 -0.080 -0.161 -0.114 -0.136 -0.158 -0.142 -0.092 -0.153 -0.156 -0.112 -0.089 -0.026 -0.081 -0.009 -0.101 -0.117 -0.096 -0.115 -0.177 -0.052  0.043  0.028 -0.001  0.051  0.112  0.034  0.007 -0.055 -0.024 -0.050 -0.040 -0.041 -0.128 -0.067  0.009 -0.005 -0.006  0.161 -0.197
  0.482  0.404  0.644  0.540  0.390  0.474  0.360  0.349  0.223  0.206  0.128  0.051 -0.079 -0.089  0.008  0.030  0.131  0.133  0.151  0.189  0.309  0.166  0.332  0.352  0.433  0.405  0.472  0.445  0.453  0.383  0.575  0.592  0.618  0.525  0.276  0.345  0.205  0.176  0.114  0.056  0.068  0.235  0.146  0.105  0.150  0.237  0.262  0.270  0.297  0.393  0.424  0.410  0.283  0.323  0.236  0.205  0.110  0.044 -0.018 -0.153 -0.183 -0.205 -0.208 -0.188 -0.089 -0.027 -0.072  0.058  0.035 -0.050 -0.013  0.105  0.049 -0.021  0.067  0.098  0.009 -0.005  0.099 -0.049  0.077 -0.050  0.117  0.102  0.004 -0.039  0.082 -0.066 -0.008 -0.190 -0.049 -0.151 -0.081 -0.031 -0.183 -0.035 -0.129 -0.153 -0.095 -0.071 -0.126 -0.113 -0.089  0.050  0.231  0.055 -0.087 -0.031 -0.014 -0.065 -0.172 -0.267 -0.279 -0.268 -0.257 -0.225 -0.361 -0.326 -0.375 -0.325 -0.312 -0.110  0.118  0.185  0.166  0.198  0.195  0.287  0.254  0.317  0.345  0.260  0.228  0.230  0.117  0.075 -0.011  0.038 -0.024 -0.122 -0.108 -0.200  0.003  0.046 -0.007  0.013  0.121  0.082  0.039  0.101  0.214  0.098  0.084  0.172  0.151  0.027  0.158  0.180  0.256  0.229  0.228  0.285  0.242  0.099  0.135  0.248  0.076  0.140  0.066  0.047  0.032  0.075  0.123  0.099  0.002  0.110  0.184  0.248  0.137  0.245  0.362  0.117  0.115  0.343 -0.016 -0.254  0.027 -0.011 -0.222 -0.273 -0.083 -0.152 -0.316 -0.243 -0.332 -0.247 -0.163 -0.100 -0.105  0.074  0.221  0.310  0.315  0.242  0.145 -0.113 -0.291 -0.105 -0.305 -0.255 -0.142 -0.185 -0.280 -0.356 -0.296 -0.206 -0.128 -0.229 -0.144 -0.254 -0.160 -0.116 -0.051 -0.248 -0.107 -0.160 -0.116 -0.069 -0.031  0.046  0.012  0.017  0.015  0.021 -0.016 -0.030  0.016 -0.002 -0.029  0.003 -0.003 -0.080 -0.033  0.003  0.020  0.011  0.082  0.095  0.069  0.086  0.030 -0.003  0.036  0.045  0.031 -0.028  0.017  0.021  0.004 -0.058 -0.012  0.031  0.019  0.023  0.006  0.022 -0.019  0.024  0.103  0.050 -0.097 -0.027 -0.034 -0.004  0.017 -0.018 -0.006 -0.023 -0.091 -0.087 -0.033 -0.044 -0.077 -0.045 -0.035 -0.012 -0.045  0.020  0.024  0.026  0.024  0.001  0.055  0.009  0.007  0.044  0.030 -0.017 -0.007  0.002 -0.018 -0.085 -0.081 -0.105 -0.065 -0.067 -0.045  0.029  0.033 -0.072 -0.020 -0.095 -0.112 -0.168 -0.184 -0.228 -0.220 -0.146 -0.101 -0.216 -0.275 -0.310 -0.323 -0.309 -0.331 -0.221 -0.209 -0.357 -0.310 -0.315 -0.120 -0.150 -0.163 -0.108 -0.173 -0.079 -0.029 -0.046 -0.056 -0.041 -0.047  0.006 -0.046 -0.073 -0.057 -0.001 -0.022 -0.044 -0.051 -0.032 -0.031  0.030 -0.016 -0.036 -0.092 -0.103 -0.120 -0.251 -0.222 -0.155 -0.220 -0.074 -0.028 -0.066 -0.027 -0.088 -0.039 -0.066 -0.029 -0.009 -0.006 -0.013 -0.039 -0.022 -0.072 -0.007 -0.052 -0.099 -0.103 -0.099 -0.113 -0.028  0.047  0.085  0.027 -0.054  0.109  0.110 -0.007  0.020  0.095  0.157  0.124  0.099  0.049  0.014 -0.047  0.024  0.007  0.004 -0.028 -0.067  0.047  0.032  0.002 -0.056 -0.041 -0.067 -0.081 -0.209 -0.185 -0.176 -0.103 -0.131 -0.141 -0.174 -0.089 -0.095 -0.048 -0.048  0.027 -0.043 -0.041 -0.043 -0.139 -0.024 -0.029 -0.024 -0.009 -0.012 -0.001 -0.027  0.009  0.026  0.028  0.008  0.020  0.005  0.009  0.016  0.002  0.029  0.014 -0.009 -0.009  0.052  0.070  0.046  0.011  0.068 -0.107 -0.022 -0.001  0.036  0.022 -0.051  0.022 -0.050  0.001 -0.009  0.040  0.029  0.023  0.044  0.054  0.010 -0.013 -0.091  0.077  0.086  0.108  0.071  0.066  0.054  0.013  0.024 -0.015 -0.007 -0.018 -0.097 -0.176 -0.128 -0.013 -0.143  0.064 -0.003  0.039  0.050 -0.016 -0.038 -0.126  0.013 -0.028  0.008  0.044 -0.004  0.053  0.051  0.026 -0.004  0.068  0.052 -0.009  0.057  0.066  0.043  0.025  0.010 -0.000  0.046  0.069  0.039  0.018  0.042  0.112  0.059  0.051  0.056  0.067  0.015  0.020  0.020  0.168 -0.017  0.089  0.101  0.023  0.093  0.103  0.091  0.082  0.128  0.117  0.121  0.110  0.113  0.083  0.199  0.118  0.092  0.046  0.050  0.054  0.061  0.078  0.065  0.038  0.037  0.027  0.028  0.025 -0.022 -0.005  0.016  0.037  0.049 -0.003  0.051  0.070  0.166  0.148  0.078  0.108  0.097  0.070  0.085  0.057  0.036  0.003 -0.141 -0.014 -0.005 -0.003  0.022 -0.052 -0.037  0.026 -0.029 -0.074 -0.075 -0.079 -0.047 -0.058 -0.046 -0.047 -0.054 -0.078 -0.123 -0.062 -0.075 -0.016 -0.044 -0.043 -0.054 -0.062 -0.026 -0.011  0.062  0.023  0.029 -0.014  0.001 -0.017 -0.043 -0.030 -0.020 -0.022 -0.047 -0.055 -0.093 -0.088 -0.095 -0.096 -0.110 -0.013 -0.093 -0.129 -0.136 -0.088 -0.164 -0.169 -0.070 -0.108 -0.102 -0.092 -0.167 -0.151 -0.129 -0.182 -0.160 -0.121 -0.096 -0.128 -0.055 -0.063 -0.091 -0.063 -0.071 -0.009 -0.065 -0.074  0.009 -0.064 -0.029 -0.017  0.066  0.084  0.050  0.050  0.061  0.017  0.005 -0.101 -0.066 -0.025 -0.004  0.002 -0.094 -0.044  0.050  0.056 -0.014  0.222 -0.307
  0.518  0.446  0.540  0.761  0.514  0.612  0.475  0.439  0.304  0.297  0.195  0.124 -0.038 -0.060  0.072  0.063  0.154  0.190  0.208  0.241  0.361  0.171  0.381  0.401  0.465  0.415  0.528  0.499  0.473  0.354  0.622  0.692  0.687  0.593  0.331  0.412  0.238  0.238  0.156  0.063  0.098  0.304  0.183  0.144  0.210  0.299  0.346  0.360  0.357  0.482  0.493  0.483  0.354  0.414  0.317  0.264  0.168  0.105  0.046 -0.100 -0.139 -0.208 -0.174 -0.151 -0.054  0.018 -0.046  0.088  0.066 -0.051 -0.031  0.136  0.069 -0.008  0.079  0.132  0.059  0.032  0.157 -0.051  0.056 -0.010  0.159  0.157  0.054 -0.015  0.120 -0.093 -0.019 -0.239  0.014 -0.100 -0.046  0.008 -0.140  0.055 -0.105 -0.178 -0.117 -0.026 -0.119 -0.125 -0.074  0.060  0.237  0.042 -0.131 -0.022  0.006 -0.002 -0.138 -0.267 -0.307 -0.267 -0.241 -0.250 -0.371 -0.290 -0.432 -0.362 -0.354 -0.150  0.165  0.260  0.242  0.268  0.230  0.368  0.321  0.435  0.473  0.360  0.282  0.310  0.172  0.149  0.060  0.099  0.042 -0.075 -0.051 -0.186  0.085  0.125  0.047  0.074  0.220  0.164  0.125  0.167  0.334  0.207  0.173  0.264  0.234  0.069  0.241  0.274  0.352  0.293  0.330  0.375  0.318  0.109  0.168  0.328  0.140  0.217  0.132  0.103  0.093  0.112  0.153  0.145  0.016  0.148  0.251  0.314  0.147  0.277  0.426  0.065  0.041  0.404 -0.032 -0.341 -0.066 -0.039 -0.293 -0.376 -0.139 -0.190 -0.379 -0.328 -0.447 -0.386 -0.288 -0.196 -0.208  0.018  0.238  0.341  0.295  0.198  0.061 -0.232 -0.423 -0.207 -0.362 -0.410 -0.233 -0.259 -0.360 -0.461 -0.317 -0.238 -0.122 -0.222 -0.198 -0.257 -0.132 -0.101 -0.061 -0.318 -0.116 -0.179 -0.135 -0.083 -0.029  0.060  0.043  0.033  0.025  0.052  0.014 -0.012  0.027  0.030  0.013  0.038 -0.002 -0.039 -0.000  0.028  0.043  0.041  0.096  0.113  0.086  0.076  0.037 -0.003  0.042  0.001 -0.003 -0.071 -0.024 -0.011 -0.054 -0.106 -0.048 -0.007 -0.016  0.025 -0.029  0.001 -0.029  0.073  0.140  0.081 -0.031  0.012  0.005 -0.013  0.033  0.007  0.006 -0.012 -0.126 -0.152 -0.098 -0.082 -0.116 -0.020 -0.017 -0.011  0.011  0.074  0.062  0.063  0.030  0.021  0.075  0.038  0.036  0.072  0.062  0.019  0.038  0.042  0.019 -0.040 -0.008 -0.053  0.003 -0.001  0.027  0.098  0.119 -0.007  0.027 -0.043 -0.104 -0.142 -0.160 -0.220 -0.222 -0.115 -0.093 -0.175 -0.249 -0.248 -0.266 -0.262 -0.268 -0.160 -0.153 -0.326 -0.279 -0.289 -0.102 -0.127 -0.157 -0.107 -0.185 -0.070 -0.026 -0.025 -0.012  0.025  0.014  0.060  0.004 -0.007 -0.009  0.027  0.037 -0.017 -0.037  0.014  0.008  0.059  0.009 -0.021 -0.072 -0.105 -0.149 -0.277 -0.244 -0.187 -0.229 -0.079 -0.035 -0.079 -0.030 -0.090 -0.073 -0.089 -0.044 -0.015 -0.010  0.001 -0.039  0.003 -0.046 -0.008 -0.039 -0.090 -0.112 -0.120 -0.081 -0.021  0.079  0.115  0.043 -0.062  0.140  0.140 -0.001 -0.004  0.097  0.142  0.118  0.110  0.073  0.068 -0.013  0.056  0.037  0.034 -0.006 -0.070  0.053  0.049 -0.008 -0.063 -0.051 -0.036 -0.029 -0.186 -0.157 -0.164 -0.069 -0.076 -0.094 -0.148 -0.061 -0.068 -0.025 -0.044  0.051 -0.014 -0.021 -0.036 -0.137 -0.055 -0.088 -0.050 -0.015 -0.039 -0.016 -0.011  0.031  0.047  0.073  0.064  0.080  0.039  0.029  0.007  0.012 -0.005  0.028 -0.005 -0.025  0.034  0.064  0.020  0.021  0.065 -0.105 -0.000  0.051  0.073  0.061 -0.020  0.042 -0.054 -0.010 -0.007  0.052  0.044  0.023  0.050  0.100  0.025  0.003 -0.099  0.105  0.127  0.157  0.143  0.147  0.102  0.050  0.080  0.043  0.024 -0.020 -0.117 -0.246 -0.250 -0.022 -0.196  0.039 -0.014  0.010  0.037 -0.023  0.016 -0.121  0.060 -0.013 -0.002  0.020 -0.011  0.044  0.045 -0.052 -0.046  0.033  0.024 -0.051  0.019  0.048  0.030  0.002 -0.010 -0.021  0.034  0.021  0.012  0.000  0.036  0.088  0.057  0.080  0.076  0.046  0.031  0.088  0.065  0.244  0.016  0.163  0.132 -0.017  0.087  0.083  0.085  0.058  0.065  0.066  0.084  0.086  0.099  0.018  0.132  0.038  0.037 -0.039 -0.002 -0.011  0.015  0.031 -0.009 -0.021 -0.024 -0.050 -0.034 -0.007 -0.060 -0.041 -0.022  0.010  0.039 -0.045  0.029  0.042  0.132  0.093  0.001 -0.005 -0.002 -0.019 -0.023 -0.061 -0.089 -0.116 -0.269 -0.109 -0.022  0.024  0.042 -0.066 -0.058  0.014 -0.040 -0.085 -0.123 -0.107 -0.089 -0.105 -0.088 -0.098 -0.114 -0.104 -0.146 -0.106 -0.098 -0.022 -0.012 -0.010 -0.058 -0.072 -0.023 -0.023  0.058  0.009  0.004 -0.072 -0.008 -0.012 -0.059 -0.040  0.022 -0.001 -0.076 -0.051 -0.093 -0.126 -0.124 -0.106 -0.134 -0.057 -0.128 -0.146 -0.171 -0.096 -0.182 -0.200 -0.118 -0.151 -0.167 -0.108 -0.217 -0.231 -0.170 -0.224 -0.212 -0.169 -0.130 -0.201 -0.125 -0.084 -0.132 -0.066 -0.093 -0.002 -0.068 -0.098 -0.002 -0.098 -0.087 -0.020  0.039  0.121  0.085  0.005  0.100  0.086  0.043 -0.085 -0.051  0.002  0.050  0.020 -0.133 -0.010  0.084  0.078 -0.001  0.246 -0.325
  0.370  0.420  0.390  0.514  0.690  0.555  0.485  0.403  0.301  0.337  0.200  0.071 -0.040 -0.101 -0.003  0.005  0.120  0.202  0.150  0.160  0.322  0.149  0.230  0.311  0.426  0.284  0.330  0.382  0.407  0.240  0.387  0.468  0.628  0.501  0.397  0.429  0.278  0.311  0.198  0.159  0.185  0.345  0.214  0.169  0.265  0.316  0.343  0.379  0.370  0.441  0.442  0.420  0.325  0.341  0.288  0.243  0.155  0.118  0.057 -0.053 -0.082 -0.133 -0.108 -0.043  0.073  0.106  0.044  0.153  0.168  0.054  0.071  0.191  0.155  0.084  0.150  0.163  0.131  0.104  0.170 -0.006  0.058 -0.006  0.186  0.169  0.052 -0.039  0.028 -0.064 -0.028 -0.147 -0.031 -0.058 -0.036  0.040 -0.047  0.075 -0.078 -0.191 -0.125 -0.065 -0.048 -0.063 -0.080  0.100  0.242  0.131 -0.056  0.034  0.064  0.052 -0.071 -0.154 -0.179 -0.129 -0.104 -0.100 -0.240 -0.172 -0.268 -0.239 -0.284 -0.056  0.220  0.235  0.239  0.254  0.214  0.340  0.278  0.414  0.371  0.292  0.190  0.234  0.114  0.063 -0.027  0.013 -0.066 -0.115 -0.083 -0.176  0.022  0.079  0.042  0.133  0.194  0.093  0.137  0.193  0.302  0.201  0.213  0.283  0.255  0.104  0.241  0.294  0.344  0.287  0.296  0.318  0.227  0.046  0.140  0.266  0.120  0.148  0.017 -0.038 -0.038 -0.014  0.025  0.032 -0.020  0.104  0.212  0.257  0.130  0.277  0.276 -0.009  0.020  0.221 -0.109 -0.218 -0.075 -0.113 -0.259 -0.323 -0.174 -0.208 -0.333 -0.276 -0.357 -0.283 -0.189 -0.139 -0.171  0.015  0.185  0.314  0.265  0.173  0.068 -0.196 -0.322 -0.114 -0.350 -0.235 -0.118 -0.156 -0.252 -0.341 -0.282 -0.170 -0.092 -0.180 -0.155 -0.220 -0.069 -0.044 -0.030 -0.241 -0.089 -0.124 -0.083 -0.030 -0.023  0.067  0.028  0.012  0.035  0.047 -0.016 -0.029  0.046  0.033 -0.036  0.028 -0.043 -0.079 -0.010  0.004  0.041  0.028  0.074  0.091  0.040  0.077  0.042 -0.021  0.032 -0.007 -0.029 -0.110 -0.055 -0.060 -0.122 -0.129 -0.043 -0.027 -0.033 -0.006 -0.039 -0.010 -0.061  0.009  0.081  0.026 -0.098 -0.100 -0.054 -0.041  0.028  0.005 -0.028 -0.046 -0.100 -0.133 -0.105 -0.099 -0.116 -0.020 -0.036 -0.018 -0.029  0.039  0.048  0.037  0.014  0.013  0.059  0.035  0.043  0.072  0.051  0.010  0.038  0.057  0.035 -0.018 -0.037 -0.017 -0.001 -0.001  0.027  0.064  0.003  0.026  0.037 -0.015 -0.050 -0.107 -0.116 -0.243 -0.205 -0.144 -0.098 -0.201 -0.209 -0.194 -0.182 -0.199 -0.179 -0.108 -0.120 -0.292 -0.244 -0.243 -0.134 -0.120 -0.212 -0.186 -0.141 -0.081 -0.034 -0.036 -0.016  0.014  0.012  0.051 -0.035 -0.031 -0.016 -0.002 -0.027 -0.019 -0.056 -0.031 -0.008  0.029 -0.021 -0.041 -0.083 -0.095 -0.083 -0.250 -0.224 -0.130 -0.179 -0.001 -0.048 -0.095 -0.046 -0.094 -0.060 -0.053 -0.015 -0.023  0.020  0.016 -0.052  0.001 -0.063  0.001 -0.010 -0.114 -0.080 -0.069 -0.076 -0.064 -0.049  0.074  0.042 -0.096  0.078  0.132  0.015 -0.020  0.083  0.125  0.111  0.098  0.050  0.044 -0.029  0.046  0.034  0.048  0.003 -0.015  0.079  0.066  0.034 -0.019 -0.032 -0.025 -0.039 -0.133 -0.115 -0.142 -0.073 -0.088 -0.096 -0.155 -0.051 -0.065 -0.070 -0.068  0.019 -0.056 -0.052 -0.063 -0.126 -0.059 -0.074 -0.038 -0.042 -0.052 -0.076 -0.043 -0.037 -0.034 -0.009 -0.005 -0.013 -0.018 -0.002 -0.029 -0.004 -0.021  0.020 -0.011 -0.030  0.019  0.052  0.005  0.019  0.083 -0.030 -0.005  0.041  0.109  0.117  0.032  0.050 -0.050 -0.005 -0.021  0.025  0.014 -0.010  0.016  0.052  0.023 -0.002 -0.030  0.114  0.113  0.136  0.140  0.130  0.074  0.015  0.022  0.007 -0.002 -0.021 -0.114 -0.226 -0.259 -0.027 -0.170 -0.021 -0.072 -0.000 -0.026 -0.061 -0.038 -0.123  0.003 -0.030 -0.060 -0.045 -0.039  0.014  0.004 -0.062 -0.057  0.044  0.042 -0.042  0.016  0.047  0.046 -0.004 -0.018 -0.056 -0.010  0.008 -0.030 -0.072 -0.027  0.038 -0.025 -0.030 -0.019 -0.013 -0.036  0.020 -0.033  0.114 -0.042 -0.007  0.126  0.015  0.069  0.076  0.081  0.043  0.064  0.069  0.123  0.147  0.038  0.040  0.078  0.021 -0.013 -0.065 -0.024 -0.044  0.001  0.028 -0.018 -0.039 -0.023 -0.023 -0.035 -0.010 -0.054 -0.043 -0.018 -0.031  0.017 -0.011 -0.002  0.018  0.112  0.112  0.047  0.029  0.056  0.015 -0.050 -0.082 -0.082 -0.134 -0.188 -0.087 -0.009  0.027  0.011 -0.078 -0.075 -0.004 -0.058 -0.118 -0.129 -0.114 -0.077 -0.098 -0.092 -0.071 -0.100 -0.100 -0.096 -0.085 -0.086 -0.024 -0.121 -0.098 -0.117 -0.107 -0.086 -0.049 -0.007 -0.015 -0.018 -0.045 -0.076 -0.065 -0.063 -0.091 -0.035 -0.047 -0.133 -0.098 -0.111 -0.136 -0.140 -0.108 -0.118 -0.027 -0.125 -0.123 -0.140 -0.068 -0.139 -0.166 -0.088 -0.100 -0.087 -0.078 -0.185 -0.173 -0.120 -0.176 -0.178 -0.143 -0.101 -0.178 -0.128 -0.097 -0.116 -0.112 -0.098 -0.022 -0.104 -0.106 -0.066 -0.101 -0.120 -0.063  0.087  0.011 -0.010  0.053  0.103  0.057 -0.003 -0.069 -0.065 -0.070 -0.066 -0.104 -0.184 -0.092 -0.008 -0.004 -0.013  0.232 -0.243
  0.388  0.385  0.474  0.612  0.555  0.814  0.622  0.575  0.410  0.444  0.315  0.180 -0.030 -0.055  0.112  0.086  0.223  0.317  0.300  0.288  0.490  0.289  0.438  0.458  0.605  0.507  0.536  0.561  0.581  0.363  0.617  0.688  0.744  0.719  0.484  0.585  0.377  0.397  0.266  0.189  0.216  0.444  0.292  0.214  0.294  0.401  0.433  0.427  0.435  0.571  0.552  0.592  0.466  0.499  0.422  0.348  0.259  0.192  0.106 -0.064 -0.099 -0.175 -0.124 -0.076  0.044  0.112  0.033  0.201  0.184  0.030  0.039  0.230  0.139  0.058  0.154  0.186  0.124  0.082  0.205 -0.011  0.094 -0.083  0.163  0.142 -0.014 -0.088  0.092 -0.070 -0.009 -0.191  0.019 -0.048 -0.032  0.055 -0.087  0.121 -0.070 -0.185 -0.122 -0.037 -0.073 -0.087 -0.080  0.086  0.259  0.067 -0.092  0.030  0.058  0.049 -0.092 -0.235 -0.288 -0.257 -0.221 -0.200 -0.380 -0.303 -0.427 -0.376 -0.346 -0.110  0.267  0.348  0.334  0.353  0.302  0.475  0.408  0.558  0.576  0.431  0.335  0.375  0.211  0.165  0.039  0.103  0.021 -0.068 -0.031 -0.179  0.096  0.166  0.094  0.170  0.315  0.195  0.198  0.255  0.434  0.284  0.269  0.369  0.334  0.133  0.322  0.374  0.456  0.381  0.409  0.433  0.364  0.123  0.199  0.374  0.173  0.257  0.132  0.077  0.039  0.089  0.143  0.141  0.001  0.156  0.291  0.335  0.154  0.316  0.454  0.055  0.023  0.398 -0.026 -0.349 -0.061 -0.033 -0.298 -0.413 -0.142 -0.209 -0.432 -0.348 -0.493 -0.423 -0.326 -0.248 -0.261 -0.012  0.227  0.396  0.364  0.286  0.069 -0.241 -0.479 -0.233 -0.483 -0.398 -0.275 -0.341 -0.378 -0.457 -0.344 -0.243 -0.121 -0.248 -0.185 -0.291 -0.143 -0.097 -0.077 -0.357 -0.137 -0.195 -0.145 -0.075 -0.016  0.085  0.024  0.030  0.058  0.065  0.005  0.003  0.085  0.053  0.008  0.076 -0.034 -0.094 -0.041 -0.003  0.056  0.023  0.090  0.097  0.059  0.080  0.035 -0.028  0.020 -0.006 -0.004 -0.080 -0.029 -0.013 -0.065 -0.060  0.011 -0.017 -0.032  0.012 -0.037 -0.016 -0.086  0.032  0.100  0.050 -0.121 -0.043 -0.042 -0.034  0.049 -0.007 -0.014 -0.061 -0.142 -0.182 -0.134 -0.133 -0.143 -0.026 -0.052 -0.008 -0.016  0.066  0.054  0.055  0.041  0.020  0.085  0.045  0.041  0.067  0.057  0.007  0.019  0.037  0.002 -0.055 -0.033 -0.051 -0.010 -0.012  0.011  0.081  0.068 -0.026  0.009 -0.076 -0.112 -0.183 -0.205 -0.299 -0.285 -0.209 -0.166 -0.243 -0.293 -0.272 -0.270 -0.254 -0.266 -0.166 -0.179 -0.381 -0.368 -0.344 -0.167 -0.186 -0.239 -0.136 -0.174 -0.070 -0.011 -0.026 -0.017  0.001 -0.005  0.046 -0.030 -0.043 -0.036  0.007 -0.012 -0.019 -0.062 -0.006  0.008  0.060  0.004 -0.035 -0.076 -0.106 -0.125 -0.363 -0.281 -0.198 -0.267 -0.068 -0.046 -0.099 -0.037 -0.104 -0.066 -0.093 -0.050 -0.044  0.007 -0.009 -0.067 -0.016 -0.096 -0.015 -0.031 -0.161 -0.151 -0.116 -0.122 -0.060  0.029  0.099  0.032 -0.086  0.127  0.135 -0.011 -0.025  0.089  0.141  0.122  0.109  0.067  0.051 -0.017  0.051  0.036  0.015 -0.034 -0.079  0.057  0.046 -0.004 -0.071 -0.062 -0.076 -0.031 -0.190 -0.147 -0.165 -0.090 -0.076 -0.099 -0.181 -0.068 -0.070 -0.043 -0.057  0.049 -0.023 -0.034 -0.055 -0.150 -0.090 -0.112 -0.056 -0.047 -0.066 -0.071 -0.059 -0.030 -0.016  0.003 -0.011 -0.003 -0.017  0.011 -0.026 -0.014 -0.016  0.020 -0.010 -0.027  0.056  0.104  0.061  0.040  0.083 -0.091 -0.001  0.054  0.072  0.076 -0.022  0.070 -0.038  0.006 -0.012  0.042  0.022  0.004  0.041  0.081  0.002  0.001 -0.078  0.101  0.113  0.154  0.131  0.142  0.091  0.034  0.046  0.006 -0.001 -0.047 -0.138 -0.290 -0.302 -0.018 -0.203  0.006 -0.062  0.004  0.002 -0.025  0.004 -0.111  0.050 -0.037 -0.039  0.007 -0.022  0.039  0.043 -0.055 -0.044  0.112  0.068 -0.019  0.046  0.094  0.060 -0.003 -0.017 -0.048  0.027  0.032 -0.014 -0.044  0.038  0.079 -0.001  0.027  0.050  0.032 -0.018  0.053  0.014  0.210 -0.005  0.072  0.113  0.024  0.095  0.114  0.113  0.076  0.103  0.108  0.144  0.161  0.085  0.043  0.176  0.058  0.023 -0.064 -0.003 -0.026  0.006  0.037 -0.018 -0.066 -0.055 -0.052 -0.069 -0.041 -0.083 -0.047 -0.062 -0.031  0.019 -0.061  0.014  0.022  0.158  0.144  0.060  0.025  0.073  0.044 -0.004 -0.032 -0.053 -0.103 -0.230 -0.071  0.004  0.032  0.064 -0.054 -0.073  0.023 -0.049 -0.118 -0.116 -0.121 -0.107 -0.131 -0.134 -0.105 -0.123 -0.147 -0.165 -0.103 -0.114 -0.059 -0.080 -0.072 -0.093 -0.109 -0.082 -0.033  0.026  0.007  0.003 -0.048 -0.035 -0.027 -0.051 -0.045 -0.007 -0.012 -0.090 -0.061 -0.122 -0.166 -0.162 -0.126 -0.175 -0.051 -0.154 -0.184 -0.215 -0.115 -0.214 -0.245 -0.145 -0.185 -0.198 -0.144 -0.248 -0.260 -0.209 -0.263 -0.224 -0.198 -0.148 -0.232 -0.203 -0.126 -0.147 -0.137 -0.149 -0.045 -0.110 -0.122 -0.060 -0.113 -0.121 -0.030  0.120  0.122  0.071  0.091  0.151  0.121  0.067 -0.038  0.002  0.012  0.033 -0.010 -0.201 -0.020  0.096  0.094  0.046  0.332 -0.330
  0.318  0.342  0.360  0.475  0.485  0.622  0.769  0.541  0.425  0.448  0.330  0.188 -0.023 -0.037  0.117  0.066  0.217  0.323  0.237  0.215  0.449  0.215  0.272  0.362  0.493  0.312  0.347  0.401  0.398  0.202  0.420  0.500  0.600  0.564  0.409  0.510  0.388  0.461  0.299  0.249  0.281  0.486  0.357  0.262  0.348  0.439  0.450  0.431  0.415  0.545  0.493  0.532  0.468  0.468  0.442  0.326  0.283  0.217  0.136  0.013 -0.001 -0.128 -0.036  0.026  0.117  0.163  0.113  0.246  0.255  0.107  0.142  0.298  0.212  0.136  0.233  0.224  0.188  0.149  0.232  0.039  0.076 -0.090  0.060  0.032 -0.067 -0.115 -0.051 -0.062 -0.013 -0.109  0.020  0.037  0.021  0.071  0.005  0.174 -0.022 -0.145 -0.093  0.006  0.051  0.034 -0.038  0.121  0.223  0.182 -0.002  0.117  0.157  0.151  0.025 -0.144 -0.224 -0.190 -0.128 -0.113 -0.325 -0.233 -0.350 -0.338 -0.174  0.007  0.316  0.322  0.300  0.292  0.236  0.412  0.373  0.520  0.533  0.411  0.290  0.319  0.174  0.126  0.018  0.065 -0.003 -0.050 -0.017 -0.166  0.055  0.154  0.114  0.235  0.337  0.175  0.238  0.288  0.428  0.306  0.328  0.388  0.348  0.163  0.337  0.370  0.438  0.342  0.368  0.399  0.294  0.057  0.107  0.277  0.140  0.202  0.056  0.006 -0.013  0.009  0.065  0.072 -0.043  0.059  0.198  0.237  0.037  0.161  0.316 -0.049 -0.144  0.284  0.070 -0.234 -0.091  0.056 -0.131 -0.280 -0.051 -0.062 -0.264 -0.218 -0.384 -0.390 -0.376 -0.340 -0.364 -0.172  0.046  0.261  0.225  0.225 -0.057 -0.250 -0.432 -0.227 -0.417 -0.304 -0.210 -0.281 -0.350 -0.351 -0.226 -0.192 -0.043 -0.196 -0.172 -0.269 -0.102 -0.091 -0.090 -0.300 -0.110 -0.120 -0.113 -0.090 -0.049  0.027 -0.017 -0.009  0.010 -0.007 -0.040 -0.022  0.056  0.006 -0.024  0.065 -0.007 -0.097 -0.031 -0.027  0.020 -0.014  0.044  0.054 -0.008  0.008 -0.000 -0.033 -0.030 -0.038 -0.029 -0.116 -0.082 -0.042 -0.100 -0.101  0.011 -0.038 -0.064 -0.049 -0.073 -0.043 -0.128  0.007  0.057  0.002 -0.120 -0.070 -0.070 -0.042  0.007 -0.019  0.004 -0.071 -0.162 -0.200 -0.180 -0.161 -0.156 -0.051 -0.067 -0.019 -0.030  0.052  0.042  0.053  0.017  0.023  0.062  0.048  0.052  0.083  0.080  0.035  0.047  0.079  0.032 -0.010 -0.024 -0.011  0.003 -0.007  0.014  0.059  0.031  0.026 -0.003 -0.067 -0.126 -0.205 -0.204 -0.313 -0.227 -0.156 -0.108 -0.142 -0.217 -0.152 -0.154 -0.124 -0.130 -0.057 -0.067 -0.273 -0.271 -0.259 -0.167 -0.253 -0.329 -0.127 -0.113 -0.067 -0.014 -0.028 -0.015 -0.003  0.009  0.047 -0.031 -0.032  0.004 -0.006 -0.057 -0.021 -0.038 -0.002  0.021  0.057  0.029  0.017 -0.041 -0.070 -0.042 -0.298 -0.222 -0.118 -0.194 -0.050 -0.006 -0.045  0.012 -0.034 -0.014 -0.027  0.002  0.020  0.042  0.044 -0.027  0.015 -0.025  0.014 -0.005 -0.099 -0.087 -0.068 -0.092 -0.021  0.011  0.101  0.084 -0.028  0.150  0.181  0.054  0.029  0.133  0.166  0.139  0.152  0.107  0.080  0.016  0.078  0.064  0.072  0.021 -0.022  0.094  0.088  0.047  0.013  0.001  0.004 -0.022 -0.120 -0.101 -0.134 -0.098 -0.070 -0.111 -0.181 -0.078 -0.066 -0.034 -0.033  0.060 -0.016 -0.034 -0.047 -0.143 -0.095 -0.112 -0.099 -0.086 -0.085 -0.145 -0.117 -0.101 -0.079 -0.085 -0.084 -0.076 -0.070 -0.030 -0.107 -0.066 -0.060 -0.013 -0.013 -0.027  0.040  0.094  0.073  0.077  0.084 -0.021  0.056  0.115  0.129  0.155  0.093  0.119  0.031  0.049  0.014  0.053  0.032  0.001  0.014  0.061  0.007  0.001 -0.015  0.097  0.097  0.090  0.109  0.126  0.066  0.000 -0.003 -0.021 -0.048 -0.069 -0.145 -0.310 -0.339 -0.058 -0.194 -0.021 -0.105 -0.054 -0.061 -0.078 -0.055 -0.144 -0.041 -0.094 -0.074 -0.049 -0.053  0.010  0.013 -0.095 -0.041  0.121  0.075 -0.053 -0.008  0.034  0.006 -0.052 -0.060 -0.099 -0.041 -0.045 -0.093 -0.133 -0.068 -0.047 -0.085 -0.064 -0.050 -0.087 -0.102  0.023 -0.055  0.138 -0.075 -0.089 -0.009  0.020  0.015  0.053  0.047  0.026  0.017  0.013  0.084  0.169  0.059  0.069  0.106  0.022  0.002 -0.095 -0.032 -0.066 -0.017  0.050 -0.033 -0.069 -0.051 -0.071 -0.083 -0.049 -0.090 -0.080 -0.082 -0.069 -0.030 -0.099 -0.016  0.008  0.067  0.092  0.037 -0.001  0.068  0.082 -0.046 -0.049 -0.084 -0.115 -0.199 -0.035  0.081  0.115  0.082  0.007 -0.011  0.005 -0.054 -0.110 -0.119 -0.144 -0.117 -0.126 -0.117 -0.105 -0.112 -0.122 -0.133 -0.103 -0.090 -0.047 -0.124 -0.113 -0.125 -0.137 -0.133 -0.054 -0.016 -0.006 -0.006 -0.035 -0.043 -0.025 -0.030 -0.045  0.000  0.017 -0.058 -0.055 -0.094 -0.123 -0.123 -0.101 -0.124 -0.035 -0.104 -0.131 -0.129 -0.052 -0.119 -0.137 -0.068 -0.121 -0.121 -0.103 -0.176 -0.194 -0.152 -0.212 -0.184 -0.161 -0.123 -0.198 -0.197 -0.122 -0.112 -0.115 -0.151 -0.057 -0.118 -0.105 -0.077 -0.098 -0.141 -0.030  0.081  0.072  0.011  0.065  0.094  0.035  0.046  0.050 -0.015 -0.056  0.011 -0.033 -0.190 -0.041  0.062  0.061  0.080  0.281 -0.188
  0.285  0.308  0.349  0.439  0.403  0.575  0.541  0.600  0.405  0.468  0.358  0.243  0.009 -0.004  0.176  0.121  0.264  0.344  0.304  0.276  0.479  0.258  0.376  0.410  0.519  0.409  0.433  0.447  0.433  0.280  0.469  0.516  0.571  0.584  0.407  0.532  0.350  0.422  0.265  0.195  0.243  0.403  0.280  0.192  0.268  0.360  0.363  0.340  0.337  0.459  0.454  0.477  0.396  0.466  0.429  0.361  0.299  0.260  0.156  0.001 -0.016 -0.111 -0.039  0.006  0.085  0.159  0.088  0.209  0.185  0.067  0.064  0.212  0.138  0.066  0.137  0.164  0.121  0.064  0.174  0.004  0.064 -0.115  0.066  0.044 -0.075 -0.119  0.020 -0.059  0.001 -0.138  0.026  0.005  0.004  0.064 -0.020  0.146  0.001 -0.120 -0.076  0.020  0.002 -0.028 -0.031  0.090  0.210  0.071 -0.027  0.084  0.087  0.085 -0.013 -0.146 -0.215 -0.193 -0.160 -0.135 -0.295 -0.239 -0.369 -0.332 -0.209 -0.068  0.236  0.302  0.271  0.264  0.215  0.367  0.329  0.471  0.516  0.414  0.342  0.381  0.231  0.206  0.080  0.099  0.056 -0.016  0.021 -0.118  0.104  0.185  0.119  0.208  0.328  0.190  0.206  0.250  0.407  0.276  0.260  0.333  0.296  0.127  0.278  0.305  0.378  0.303  0.344  0.374  0.319  0.103  0.165  0.322  0.157  0.259  0.144  0.095  0.051  0.095  0.150  0.151 -0.002  0.103  0.244  0.286  0.074  0.202  0.375  0.021 -0.057  0.308  0.027 -0.269 -0.073  0.016 -0.195 -0.318 -0.086 -0.118 -0.311 -0.262 -0.405 -0.385 -0.336 -0.278 -0.285 -0.092  0.117  0.295  0.271  0.243 -0.004 -0.225 -0.423 -0.224 -0.406 -0.350 -0.243 -0.308 -0.341 -0.389 -0.248 -0.220 -0.081 -0.219 -0.184 -0.260 -0.136 -0.085 -0.102 -0.293 -0.119 -0.155 -0.116 -0.083 -0.035  0.036  0.001  0.016  0.038  0.038 -0.003  0.009  0.075  0.042  0.017  0.073 -0.018 -0.044 -0.045 -0.022  0.040  0.010  0.060  0.072  0.032  0.035  0.022 -0.019  0.004 -0.030 -0.021 -0.091 -0.051 -0.001 -0.066 -0.074  0.008 -0.021 -0.042 -0.010 -0.041 -0.022 -0.073  0.040  0.073  0.043 -0.075  0.003 -0.025 -0.023  0.039 -0.003 -0.015 -0.062 -0.127 -0.167 -0.148 -0.137 -0.131 -0.022 -0.037  0.001 -0.015  0.054  0.040  0.054  0.032  0.031  0.066  0.037  0.041  0.055  0.050  0.009  0.019  0.031 -0.009 -0.050 -0.025 -0.053 -0.011 -0.015 -0.001  0.054  0.057 -0.009 -0.017 -0.083 -0.130 -0.173 -0.199 -0.273 -0.228 -0.174 -0.125 -0.193 -0.232 -0.202 -0.196 -0.182 -0.203 -0.113 -0.115 -0.290 -0.289 -0.276 -0.144 -0.200 -0.233 -0.083 -0.123 -0.056 -0.003 -0.032 -0.023 -0.001 -0.011  0.028 -0.010 -0.018 -0.023  0.004  0.003 -0.013 -0.033  0.010  0.011  0.046  0.015 -0.010 -0.053 -0.061 -0.059 -0.266 -0.205 -0.139 -0.197 -0.067 -0.007 -0.045  0.004 -0.051 -0.028 -0.060 -0.026 -0.010  0.021  0.003 -0.035  0.019 -0.051  0.004 -0.008 -0.103 -0.106 -0.061 -0.090 -0.007  0.054  0.091  0.044 -0.039  0.128  0.114 -0.000  0.005  0.081  0.128  0.098  0.092  0.054  0.033 -0.013  0.039  0.023  0.013 -0.023 -0.075  0.036  0.042 -0.006 -0.052 -0.048 -0.063 -0.033 -0.138 -0.113 -0.120 -0.079 -0.056 -0.083 -0.148 -0.062 -0.043 -0.011 -0.025  0.073  0.015 -0.008 -0.023 -0.104 -0.070 -0.097 -0.070 -0.047 -0.068 -0.081 -0.074 -0.049 -0.026 -0.024 -0.027 -0.014 -0.016  0.008 -0.027 -0.016 -0.026  0.012  0.006 -0.018  0.041  0.079  0.044  0.040  0.065 -0.068  0.008  0.046  0.041  0.055  0.006  0.064 -0.018  0.005 -0.006  0.040  0.027  0.006  0.031  0.074 -0.005  0.017 -0.043  0.083  0.093  0.113  0.106  0.123  0.082  0.031  0.026  0.002 -0.019 -0.054 -0.106 -0.259 -0.291 -0.011 -0.157  0.000 -0.056 -0.032 -0.020 -0.035 -0.021 -0.115  0.028 -0.067 -0.050 -0.013 -0.033  0.019  0.022 -0.063 -0.031  0.095  0.051 -0.026  0.015  0.049  0.022 -0.039 -0.042 -0.058 -0.008 -0.023 -0.047 -0.067 -0.015  0.004 -0.034 -0.005 -0.016 -0.021 -0.055  0.033 -0.034  0.147 -0.051 -0.012  0.019  0.013  0.049  0.072  0.074  0.045  0.049  0.049  0.091  0.117  0.053  0.014  0.086  0.020 -0.017 -0.084 -0.021 -0.034 -0.001  0.052 -0.011 -0.061 -0.055 -0.048 -0.074 -0.055 -0.096 -0.054 -0.082 -0.046 -0.020 -0.086 -0.010 -0.003  0.095  0.087  0.031 -0.005  0.032  0.033 -0.035 -0.041 -0.057 -0.096 -0.173 -0.053  0.024  0.057  0.063 -0.015 -0.033 -0.004 -0.047 -0.088 -0.099 -0.116 -0.116 -0.134 -0.131 -0.121 -0.118 -0.135 -0.135 -0.106 -0.110 -0.057 -0.058 -0.059 -0.083 -0.091 -0.068 -0.031  0.018  0.017  0.011 -0.025 -0.010  0.008 -0.021 -0.018  0.031  0.035 -0.037 -0.041 -0.070 -0.119 -0.131 -0.099 -0.118 -0.041 -0.120 -0.142 -0.152 -0.073 -0.152 -0.162 -0.095 -0.146 -0.148 -0.093 -0.173 -0.197 -0.157 -0.199 -0.170 -0.159 -0.110 -0.175 -0.178 -0.109 -0.100 -0.098 -0.125 -0.027 -0.091 -0.086 -0.052 -0.076 -0.103 -0.007  0.085  0.115  0.063  0.057  0.110  0.087  0.061  0.011  0.011  0.003  0.058  0.023 -0.150  0.001  0.122  0.107  0.082  0.268 -0.196
  0.193  0.201  0.223  0.304  0.301  0.410  0.425  0.405  0.418  0.435  0.312  0.222  0.031  0.027  0.156  0.084  0.191  0.275  0.209  0.172  0.350  0.174  0.202  0.261  0.347  0.225  0.237  0.276  0.256  0.134  0.278  0.335  0.385  0.391  0.290  0.389  0.316  0.412  0.283  0.190  0.230  0.386  0.302  0.231  0.266  0.311  0.326  0.305  0.300  0.376  0.354  0.371  0.338  0.342  0.352  0.281  0.239  0.204  0.146  0.046  0.043 -0.046  0.016  0.045  0.107  0.147  0.120  0.199  0.215  0.117  0.133  0.252  0.191  0.139  0.196  0.180  0.162  0.126  0.193  0.061  0.056 -0.058  0.055  0.036 -0.042 -0.071 -0.018 -0.034 -0.006 -0.054  0.042  0.060  0.024  0.057  0.032  0.152  0.031 -0.061 -0.047  0.027  0.040  0.036 -0.013  0.085  0.153  0.108  0.031  0.110  0.101  0.090  0.023 -0.071 -0.125 -0.113 -0.082 -0.047 -0.192 -0.161 -0.236 -0.234 -0.081  0.023  0.247  0.255  0.235  0.217  0.166  0.293  0.269  0.386  0.401  0.322  0.252  0.271  0.158  0.139  0.047  0.062  0.027 -0.000  0.043 -0.063  0.072  0.150  0.116  0.200  0.274  0.152  0.199  0.220  0.326  0.242  0.253  0.289  0.256  0.138  0.261  0.280  0.327  0.250  0.272  0.293  0.231  0.065  0.099  0.219  0.109  0.172  0.085  0.046  0.014  0.046  0.077  0.081 -0.007  0.053  0.151  0.178  0.025  0.096  0.227 -0.030 -0.103  0.181  0.026 -0.176 -0.107  0.009 -0.114 -0.218 -0.064 -0.064 -0.189 -0.166 -0.278 -0.295 -0.284 -0.251 -0.269 -0.143  0.010  0.150  0.123  0.120 -0.083 -0.196 -0.315 -0.183 -0.295 -0.215 -0.133 -0.187 -0.240 -0.243 -0.132 -0.145 -0.013 -0.126 -0.121 -0.178 -0.086 -0.066 -0.078 -0.200 -0.087 -0.090 -0.082 -0.051 -0.021  0.023 -0.005  0.001  0.016  0.027 -0.008  0.003  0.053  0.025  0.005  0.069 -0.002 -0.027 -0.026 -0.037 -0.005 -0.025  0.002  0.024 -0.009 -0.002  0.008 -0.034 -0.017 -0.031 -0.023 -0.079 -0.054 -0.013 -0.062 -0.066  0.003 -0.015 -0.032 -0.025 -0.044 -0.022 -0.084  0.007  0.005 -0.014 -0.089 -0.044 -0.062 -0.046  0.006 -0.033 -0.030 -0.080 -0.133 -0.169 -0.153 -0.133 -0.099 -0.036 -0.045 -0.009 -0.014  0.056  0.054  0.061  0.040  0.047  0.064  0.047  0.049  0.065  0.069  0.033  0.038  0.051  0.025  0.000  0.002  0.001  0.021  0.014  0.021  0.045  0.039  0.015 -0.005 -0.052 -0.091 -0.154 -0.156 -0.221 -0.171 -0.150 -0.113 -0.147 -0.181 -0.141 -0.134 -0.111 -0.137 -0.096 -0.094 -0.223 -0.230 -0.197 -0.137 -0.176 -0.231 -0.082 -0.068 -0.038 -0.002 -0.016  0.004  0.022  0.017  0.039  0.004  0.003  0.011  0.021  0.004  0.015 -0.005  0.028  0.031  0.056  0.042  0.029  0.001 -0.024 -0.005 -0.180 -0.126 -0.064 -0.115 -0.033  0.020 -0.011  0.022 -0.011  0.009 -0.006  0.012  0.017  0.033  0.047  0.001  0.025 -0.005  0.037  0.016 -0.051 -0.046 -0.012 -0.049  0.017  0.024  0.065  0.057 -0.003  0.097  0.104  0.031  0.019  0.073  0.119  0.099  0.110  0.080  0.059  0.025  0.060  0.042  0.047  0.018 -0.017  0.066  0.072  0.041  0.013  0.001 -0.026  0.005 -0.060 -0.044 -0.069 -0.055 -0.020 -0.049 -0.100 -0.040 -0.019  0.008 -0.009  0.069  0.023  0.005 -0.009 -0.085 -0.059 -0.086 -0.076 -0.077 -0.061 -0.107 -0.091 -0.081 -0.066 -0.067 -0.065 -0.065 -0.053 -0.024 -0.056 -0.029 -0.030  0.017  0.011 -0.010  0.041  0.073  0.055  0.054  0.064 -0.013  0.046  0.077  0.067  0.075  0.036  0.079  0.027  0.039  0.025  0.046  0.037  0.019  0.024  0.065  0.008  0.014 -0.004  0.061  0.065  0.058  0.060  0.075  0.046  0.014  0.002 -0.016 -0.034 -0.058 -0.085 -0.214 -0.222 -0.029 -0.127 -0.026 -0.075 -0.064 -0.060 -0.047 -0.019 -0.083 -0.003 -0.062 -0.067 -0.052 -0.045 -0.012 -0.005 -0.083 -0.047  0.073  0.048 -0.033 -0.014  0.012 -0.007 -0.063 -0.076 -0.084 -0.054 -0.078 -0.088 -0.114 -0.069 -0.047 -0.088 -0.075 -0.066 -0.057 -0.098 -0.018 -0.074  0.063 -0.071 -0.058 -0.040 -0.031 -0.011  0.018  0.009  0.008  0.012  0.009  0.058  0.108  0.022  0.011  0.035  0.008 -0.009 -0.083 -0.038 -0.063 -0.037  0.017 -0.050 -0.087 -0.060 -0.069 -0.092 -0.065 -0.103 -0.080 -0.107 -0.077 -0.055 -0.112 -0.045 -0.028  0.025  0.049  0.017 -0.018  0.041  0.041 -0.041 -0.034 -0.048 -0.081 -0.119 -0.032  0.034  0.074  0.040 -0.002 -0.033 -0.015 -0.053 -0.088 -0.085 -0.102 -0.097 -0.110 -0.110 -0.097 -0.083 -0.099 -0.101 -0.079 -0.068 -0.049 -0.076 -0.075 -0.083 -0.098 -0.093 -0.045 -0.016  0.006 -0.003 -0.025 -0.019  0.004 -0.010 -0.025  0.025  0.038 -0.026 -0.036 -0.051 -0.069 -0.099 -0.076 -0.083 -0.042 -0.091 -0.108 -0.100 -0.046 -0.088 -0.096 -0.063 -0.096 -0.100 -0.068 -0.129 -0.145 -0.114 -0.151 -0.132 -0.119 -0.092 -0.140 -0.124 -0.080 -0.079 -0.080 -0.115 -0.045 -0.089 -0.077 -0.061 -0.057 -0.088 -0.001  0.051  0.077  0.017  0.064  0.088  0.052  0.056  0.047  0.003 -0.022  0.034  0.004 -0.105  0.009  0.089  0.069  0.084  0.182 -0.118
  0.182  0.183  0.206  0.297  0.337  0.444  0.448  0.468  0.435  0.773  0.494  0.368  0.102  0.086  0.270  0.152  0.305  0.445  0.336  0.242  0.480  0.280  0.253  0.292  0.420  0.276  0.246  0.264  0.271  0.077  0.257  0.325  0.416  0.435  0.366  0.518  0.437  0.625  0.362  0.260  0.334  0.405  0.306  0.232  0.273  0.291  0.302  0.270  0.243  0.340  0.308  0.355  0.337  0.375  0.400  0.346  0.326  0.334  0.236  0.113  0.120  0.012  0.107  0.143  0.191  0.260  0.218  0.276  0.288  0.164  0.141  0.245  0.176  0.125  0.153  0.157  0.156  0.070  0.153  0.022  0.007 -0.066  0.066  0.055 -0.033 -0.088 -0.049 -0.048 -0.022 -0.063  0.034  0.083  0.014  0.073  0.055  0.184  0.067 -0.059 -0.034  0.046  0.093  0.068  0.031  0.105  0.147  0.123  0.025  0.121  0.102  0.084  0.043 -0.047 -0.106 -0.101 -0.076 -0.059 -0.160 -0.134 -0.252 -0.258 -0.073 -0.057  0.188  0.250  0.223  0.164  0.133  0.264  0.265  0.382  0.423  0.351  0.309  0.323  0.218  0.201  0.102  0.082  0.059  0.035  0.088 -0.019  0.105  0.204  0.161  0.256  0.324  0.182  0.220  0.248  0.341  0.237  0.266  0.297  0.246  0.120  0.236  0.246  0.295  0.225  0.245  0.285  0.238  0.076  0.088  0.218  0.121  0.196  0.124  0.108  0.056  0.086  0.121  0.120  0.024  0.061  0.176  0.199  0.026  0.096  0.228 -0.017 -0.123  0.189  0.056 -0.170 -0.109  0.030 -0.103 -0.217 -0.053 -0.056 -0.179 -0.157 -0.281 -0.311 -0.307 -0.270 -0.293 -0.166 -0.011  0.155  0.125  0.130 -0.107 -0.205 -0.327 -0.195 -0.297 -0.209 -0.115 -0.212 -0.251 -0.236 -0.132 -0.118 -0.001 -0.102 -0.128 -0.156 -0.075 -0.052 -0.096 -0.248 -0.112 -0.133 -0.089 -0.061 -0.035  0.027 -0.018 -0.001  0.016  0.052  0.008  0.033  0.088  0.073  0.049  0.136  0.030 -0.010 -0.017 -0.043 -0.002 -0.020 -0.004  0.004 -0.036 -0.017 -0.003 -0.029 -0.022 -0.055 -0.061 -0.097 -0.070 -0.005 -0.062 -0.066 -0.001 -0.046 -0.058 -0.014 -0.055 -0.045 -0.096 -0.003 -0.009 -0.021 -0.043 -0.042 -0.067 -0.111 -0.020 -0.041 -0.087 -0.095 -0.126 -0.185 -0.179 -0.149 -0.107 -0.008 -0.012  0.009  0.012  0.053  0.051  0.052  0.027  0.063  0.057  0.033  0.035  0.056  0.054  0.010  0.013  0.046  0.027 -0.023  0.008  0.002  0.027  0.013  0.014  0.025  0.042  0.030 -0.006 -0.050 -0.099 -0.146 -0.156 -0.205 -0.176 -0.162 -0.155 -0.136 -0.213 -0.124 -0.120 -0.078 -0.103 -0.065 -0.057 -0.194 -0.256 -0.184 -0.115 -0.163 -0.219 -0.084 -0.073 -0.059 -0.005 -0.026  0.007  0.017  0.011  0.038  0.013 -0.001 -0.001  0.025  0.031  0.011 -0.032  0.026  0.029  0.038  0.029  0.018 -0.014 -0.022 -0.021 -0.188 -0.144 -0.100 -0.129 -0.042 -0.021 -0.030 -0.000 -0.042 -0.020 -0.046 -0.025 -0.000  0.015  0.015 -0.012  0.001 -0.018  0.004  0.020 -0.064 -0.066 -0.031 -0.055  0.018  0.034  0.062  0.049 -0.021  0.114  0.086 -0.000 -0.009  0.076  0.082  0.059  0.081  0.047  0.029  0.003  0.041  0.016  0.038 -0.007 -0.070  0.024  0.039 -0.010 -0.036 -0.040 -0.043 -0.003 -0.071 -0.055 -0.070 -0.050 -0.014 -0.051 -0.113 -0.028 -0.007  0.000 -0.000  0.079  0.072  0.025  0.013 -0.037 -0.043 -0.118 -0.070 -0.079 -0.116 -0.171 -0.118 -0.119 -0.100 -0.104 -0.075 -0.078 -0.075 -0.020 -0.068 -0.028 -0.046  0.022 -0.000 -0.017  0.032  0.059  0.034  0.062  0.028 -0.012  0.035  0.071  0.039  0.043  0.030  0.050  0.008  0.013  0.020  0.052  0.041  0.010  0.002  0.054 -0.010 -0.011 -0.007  0.044  0.052  0.061  0.064  0.074  0.046  0.006  0.005 -0.001 -0.002 -0.072 -0.100 -0.204 -0.264 -0.052 -0.115 -0.059 -0.104 -0.086 -0.071 -0.033 -0.010 -0.040  0.025 -0.081 -0.088 -0.076 -0.047 -0.028 -0.015 -0.103 -0.050  0.045  0.018 -0.073 -0.036 -0.025 -0.050 -0.099 -0.097 -0.115 -0.106 -0.120 -0.129 -0.170 -0.115 -0.077 -0.135 -0.114 -0.109 -0.102 -0.143 -0.045 -0.088  0.054 -0.092 -0.057 -0.046 -0.038 -0.022  0.011  0.001 -0.025 -0.032 -0.040  0.012  0.088  0.011 -0.019  0.000 -0.032 -0.058 -0.139 -0.077 -0.105 -0.080  0.005 -0.084 -0.137 -0.077 -0.078 -0.127 -0.089 -0.139 -0.109 -0.168 -0.128 -0.088 -0.139 -0.057 -0.043 -0.000  0.006 -0.022 -0.062 -0.004  0.010 -0.050 -0.048 -0.041 -0.096 -0.143 -0.038  0.033  0.051  0.036 -0.007 -0.045 -0.031 -0.047 -0.063 -0.085 -0.109 -0.114 -0.096 -0.113 -0.114 -0.083 -0.081 -0.106 -0.073 -0.067 -0.038 -0.037 -0.069 -0.096 -0.103 -0.093 -0.033 -0.029  0.015 -0.008 -0.041 -0.019 -0.005 -0.015 -0.012  0.042  0.051 -0.029 -0.013 -0.035 -0.072 -0.060 -0.044 -0.052 -0.039 -0.047 -0.070 -0.064 -0.004 -0.058 -0.073 -0.062 -0.082 -0.085 -0.059 -0.125 -0.126 -0.094 -0.148 -0.124 -0.103 -0.065 -0.135 -0.156 -0.080 -0.083 -0.102 -0.136 -0.074 -0.100 -0.083 -0.070 -0.074 -0.131 -0.011  0.030  0.052  0.013  0.026  0.079  0.080  0.061  0.088  0.051 -0.003  0.063  0.028 -0.095  0.042  0.116  0.096  0.122  0.190 -0.087
  0.162  0.156  0.128  0.195  0.200  0.315  0.330  0.358  0.312  0.494  0.657  0.477  0.201  0.180  0.357  0.207  0.344  0.392  0.320  0.226  0.378  0.205  0.253  0.218  0.302  0.210  0.184  0.216  0.220  0.098  0.219  0.248  0.285  0.310  0.247  0.365  0.315  0.465  0.311  0.266  0.287  0.338  0.259  0.192  0.218  0.252  0.246  0.223  0.186  0.269  0.253  0.282  0.255  0.304  0.332  0.252  0.407  0.389  0.276  0.156  0.181  0.051  0.161  0.188  0.217  0.309  0.250  0.336  0.319  0.183  0.128  0.236  0.193  0.139  0.141  0.145  0.154  0.076  0.133  0.072  0.037 -0.131 -0.046 -0.072 -0.133 -0.132 -0.105 -0.018  0.013 -0.017  0.074  0.144  0.071  0.109  0.151  0.238  0.143  0.002 -0.001  0.081  0.130  0.107  0.078  0.146  0.184  0.097  0.025  0.156  0.169  0.175  0.122  0.028 -0.049 -0.038 -0.009 -0.009 -0.093 -0.058 -0.173 -0.176 -0.038 -0.042  0.138  0.198  0.169  0.125  0.095  0.205  0.186  0.293  0.333  0.293  0.231  0.308  0.237  0.246  0.145  0.113  0.108  0.078  0.122  0.030  0.157  0.274  0.223  0.302  0.345  0.220  0.250  0.235  0.324  0.252  0.250  0.243  0.216  0.131  0.188  0.192  0.225  0.157  0.192  0.204  0.168  0.031  0.067  0.174  0.152  0.227  0.170  0.141  0.066  0.103  0.147  0.159  0.057  0.085  0.161  0.163  0.016  0.046  0.193 -0.039 -0.147  0.143  0.064 -0.165 -0.129  0.037 -0.078 -0.199 -0.044 -0.030 -0.155 -0.160 -0.274 -0.325 -0.335 -0.310 -0.303 -0.206 -0.049  0.109  0.085  0.113 -0.154 -0.219 -0.332 -0.216 -0.301 -0.222 -0.164 -0.227 -0.220 -0.215 -0.100 -0.137 -0.019 -0.123 -0.134 -0.139 -0.079 -0.055 -0.096 -0.223 -0.088 -0.097 -0.052 -0.013  0.016  0.037  0.022  0.046  0.043  0.079  0.056  0.081  0.117  0.093  0.124  0.137  0.072  0.039  0.002 -0.004  0.022 -0.002 -0.010  0.017 -0.011 -0.017 -0.004 -0.046 -0.035 -0.064 -0.069 -0.097 -0.063  0.005 -0.054 -0.047 -0.007 -0.048 -0.065 -0.026 -0.067 -0.054 -0.065  0.028 -0.000  0.000 -0.001 -0.007 -0.044 -0.077 -0.015 -0.034 -0.055 -0.110 -0.113 -0.171 -0.197 -0.156 -0.111  0.006  0.037  0.039  0.052  0.085  0.065  0.108  0.076  0.104  0.098  0.068  0.095  0.098  0.093  0.064  0.080  0.060  0.017  0.024  0.042 -0.005  0.028  0.018  0.020  0.037  0.063  0.025  0.010 -0.033 -0.077 -0.125 -0.136 -0.180 -0.142 -0.120 -0.094 -0.094 -0.137 -0.093 -0.089 -0.060 -0.076 -0.042 -0.025 -0.142 -0.178 -0.150 -0.117 -0.150 -0.187 -0.025 -0.027 -0.011  0.045  0.033  0.053  0.067  0.045  0.090  0.078  0.062  0.063  0.080  0.079  0.036  0.034  0.082  0.062  0.090  0.078  0.067  0.042  0.030  0.030 -0.121 -0.068 -0.042 -0.076 -0.044  0.014 -0.005  0.031  0.002  0.002 -0.045 -0.002  0.009  0.017  0.042  0.001  0.024  0.024  0.034  0.014 -0.024 -0.015  0.016 -0.045  0.049  0.063  0.071  0.061  0.027  0.116  0.089  0.037  0.025  0.078  0.109  0.085  0.093  0.087  0.061  0.051  0.057  0.039  0.055  0.011 -0.032  0.048  0.059  0.014 -0.007 -0.011 -0.038  0.024 -0.035 -0.016 -0.040 -0.039  0.021 -0.012 -0.064 -0.012  0.021  0.051  0.058  0.111  0.124  0.076  0.066  0.002 -0.025 -0.108 -0.082 -0.075 -0.099 -0.113 -0.091 -0.099 -0.073 -0.068 -0.074 -0.057 -0.043 -0.001 -0.048 -0.019 -0.043  0.008 -0.001 -0.026  0.032  0.053  0.071  0.039  0.044 -0.029  0.037  0.026 -0.015 -0.015 -0.003  0.042  0.016  0.006  0.027  0.073  0.050  0.016  0.014  0.085  0.003  0.010  0.017  0.052  0.058  0.069  0.091  0.100  0.058  0.030  0.038  0.033  0.023 -0.059 -0.072 -0.186 -0.265 -0.034 -0.096 -0.063 -0.102 -0.106 -0.094 -0.031 -0.057 -0.088 -0.039 -0.111 -0.106 -0.095 -0.075 -0.045 -0.032 -0.128 -0.064  0.030  0.015 -0.066 -0.048 -0.012 -0.057 -0.126 -0.124 -0.115 -0.085 -0.108 -0.111 -0.136 -0.097 -0.078 -0.116 -0.100 -0.060 -0.064 -0.118 -0.031 -0.093  0.035 -0.064 -0.119 -0.126 -0.049 -0.055 -0.026 -0.013 -0.019 -0.034 -0.028  0.004  0.055 -0.011 -0.037 -0.050 -0.033 -0.079 -0.136 -0.078 -0.110 -0.073 -0.013 -0.090 -0.135 -0.107 -0.105 -0.150 -0.097 -0.133 -0.116 -0.186 -0.128 -0.091 -0.127 -0.081 -0.068 -0.037 -0.027 -0.031 -0.075 -0.012  0.019 -0.085 -0.071 -0.088 -0.110 -0.147 -0.020  0.037  0.064  0.051  0.019 -0.021 -0.015 -0.046 -0.062 -0.070 -0.109 -0.134 -0.128 -0.111 -0.139 -0.138 -0.112 -0.119 -0.130 -0.103 -0.087 -0.061 -0.070 -0.116 -0.109 -0.101 -0.061 -0.063  0.007 -0.017 -0.007  0.011  0.032  0.017  0.004  0.045  0.067 -0.002 -0.020 -0.024 -0.066 -0.089 -0.056 -0.066 -0.037 -0.087 -0.082 -0.082 -0.034 -0.085 -0.095 -0.091 -0.101 -0.093 -0.040 -0.094 -0.124 -0.105 -0.129 -0.107 -0.118 -0.068 -0.112 -0.170 -0.094 -0.048 -0.068 -0.123 -0.081 -0.108 -0.081 -0.080 -0.053 -0.097  0.010  0.046  0.107  0.082  0.056  0.088  0.065  0.102  0.094  0.067  0.035  0.121  0.068 -0.036  0.069  0.165  0.138  0.162  0.195 -0.036
  0.098  0.075  0.051  0.124  0.071  0.180  0.188  0.243  0.222  0.368  0.477  0.638  0.329  0.325  0.495  0.273  0.351  0.374  0.334  0.221  0.286  0.153  0.229  0.155  0.173  0.136  0.131  0.126  0.095  0.061  0.143  0.153  0.145  0.196  0.128  0.233  0.201  0.360  0.231  0.197  0.212  0.209  0.170  0.113  0.116  0.153  0.134  0.094  0.077  0.150  0.133  0.165  0.155  0.220  0.238  0.202  0.313  0.361  0.258  0.180  0.206  0.092  0.185  0.182  0.164  0.258  0.233  0.264  0.237  0.147  0.072  0.144  0.117  0.080  0.066  0.078  0.088  0.033  0.070  0.031 -0.001 -0.063 -0.060 -0.070 -0.091 -0.068 -0.058 -0.015  0.009 -0.034  0.080  0.123  0.065  0.078  0.114  0.188  0.147  0.033  0.030  0.125  0.107  0.092  0.097  0.098  0.116  0.035  0.001  0.115  0.120  0.129  0.101  0.051 -0.009 -0.004  0.023  0.000 -0.011  0.011 -0.099 -0.098 -0.015 -0.071  0.020  0.093  0.085  0.033  0.041  0.103  0.096  0.157  0.226  0.211  0.185  0.258  0.245  0.276  0.215  0.127  0.164  0.135  0.163  0.105  0.199  0.264  0.195  0.220  0.253  0.187  0.173  0.152  0.218  0.160  0.136  0.124  0.094  0.045  0.086  0.063  0.096  0.055  0.088  0.114  0.106  0.014  0.051  0.126  0.140  0.232  0.223  0.208  0.126  0.145  0.186  0.217  0.124  0.123  0.154  0.152  0.042  0.021  0.150 -0.000 -0.107  0.141  0.052 -0.134 -0.124  0.018 -0.073 -0.162 -0.051 -0.034 -0.101 -0.145 -0.211 -0.268 -0.267 -0.228 -0.211 -0.152 -0.032  0.058  0.015  0.023 -0.160 -0.191 -0.253 -0.186 -0.180 -0.194 -0.141 -0.172 -0.157 -0.168 -0.074 -0.127 -0.050 -0.115 -0.145 -0.095 -0.099 -0.069 -0.108 -0.190 -0.083 -0.108 -0.057 -0.017  0.024  0.024  0.055  0.079  0.048  0.124  0.125  0.139  0.128  0.142  0.230  0.179  0.122  0.107  0.047  0.028  0.017  0.008 -0.037  0.015 -0.005 -0.040 -0.018 -0.035 -0.030 -0.077 -0.072 -0.066 -0.036  0.047 -0.024 -0.030 -0.020 -0.029 -0.057 -0.008 -0.075 -0.052 -0.043  0.057  0.004  0.008  0.073  0.054  0.001 -0.055 -0.008  0.000 -0.034 -0.085 -0.069 -0.130 -0.149 -0.100 -0.047  0.040  0.105  0.076  0.125  0.119  0.067  0.099  0.061  0.072  0.047  0.052  0.070  0.056  0.052  0.044  0.051  0.024 -0.003  0.004  0.025 -0.037 -0.006 -0.006  0.001  0.019  0.076  0.025  0.011 -0.023 -0.061 -0.084 -0.103 -0.096 -0.112 -0.106 -0.094 -0.079 -0.093 -0.062 -0.054 -0.039 -0.054 -0.030 -0.030 -0.075 -0.129 -0.111 -0.079 -0.084 -0.084  0.010 -0.003  0.015  0.077  0.049  0.065  0.076  0.033  0.080  0.109  0.090  0.062  0.097  0.123  0.071  0.062  0.119  0.075  0.088  0.088  0.085  0.060  0.054  0.034 -0.041 -0.014 -0.027 -0.033 -0.062 -0.004 -0.016 -0.013 -0.035 -0.036 -0.072 -0.037 -0.017 -0.006  0.015 -0.011  0.006  0.037  0.025 -0.001  0.003  0.005  0.019 -0.011  0.075  0.087  0.051  0.059  0.061  0.100  0.070  0.040  0.036  0.068  0.079  0.055  0.070  0.070  0.061  0.061  0.050  0.043  0.045  0.011 -0.024  0.028  0.043 -0.018 -0.044 -0.026 -0.069  0.032 -0.047 -0.025 -0.053 -0.047  0.040  0.002 -0.030 -0.026  0.044  0.096  0.098  0.116  0.200  0.162  0.133  0.097  0.030 -0.062 -0.039 -0.046 -0.063 -0.069 -0.052 -0.061 -0.039 -0.038 -0.040 -0.012 -0.013  0.016 -0.023 -0.012 -0.038  0.008  0.002  0.004  0.032  0.024  0.029  0.020  0.013 -0.052  0.008  0.016 -0.035 -0.043 -0.026  0.008  0.003 -0.023  0.029  0.080  0.093  0.046  0.009  0.098  0.008 -0.003 -0.011  0.029  0.029  0.024  0.052  0.068  0.050  0.051  0.074  0.091  0.072 -0.023  0.000 -0.090 -0.169  0.018 -0.021 -0.035 -0.043 -0.092 -0.060 -0.013 -0.022 -0.046 -0.027 -0.082 -0.085 -0.088 -0.082 -0.057 -0.027 -0.099 -0.071 -0.006 -0.008 -0.065 -0.049 -0.029 -0.056 -0.110 -0.098 -0.079 -0.076 -0.094 -0.083 -0.099 -0.093 -0.066 -0.085 -0.054 -0.032 -0.050 -0.080 -0.006 -0.047  0.045 -0.016 -0.023 -0.122 -0.076 -0.065 -0.047 -0.030 -0.042 -0.059 -0.059 -0.028 -0.002 -0.011 -0.093 -0.088 -0.064 -0.083 -0.140 -0.073 -0.095 -0.070 -0.039 -0.090 -0.126 -0.105 -0.107 -0.145 -0.101 -0.133 -0.129 -0.190 -0.113 -0.099 -0.099 -0.070 -0.076 -0.059 -0.057 -0.070 -0.103 -0.065 -0.038 -0.110 -0.091 -0.114 -0.129 -0.146 -0.050  0.000  0.027  0.036  0.025 -0.009 -0.015 -0.033 -0.025 -0.034 -0.059 -0.110 -0.111 -0.078 -0.125 -0.119 -0.094 -0.092 -0.120 -0.082 -0.060 -0.038 -0.057 -0.072 -0.092 -0.076 -0.059 -0.058  0.012 -0.007 -0.011  0.054  0.069  0.029  0.033  0.067  0.082  0.029  0.001  0.002 -0.014 -0.044 -0.034 -0.031 -0.025 -0.059 -0.057 -0.048 -0.012 -0.051 -0.066 -0.089 -0.071 -0.059  0.000 -0.038 -0.063 -0.059 -0.067 -0.049 -0.080 -0.056 -0.068 -0.094 -0.054 -0.019 -0.007 -0.081 -0.057 -0.074 -0.048 -0.036 -0.006 -0.042  0.043 -0.003  0.125  0.109 -0.003  0.068  0.059  0.093  0.058  0.046  0.055  0.150  0.107  0.035  0.106  0.174  0.135  0.153  0.120  0.016
 -0.012 -0.019 -0.079 -0.038 -0.040 -0.030 -0.023  0.009  0.031  0.102  0.201  0.329  0.475  0.402  0.371  0.230  0.197  0.177  0.169  0.082  0.051  0.022  0.074 -0.005 -0.019 -0.024 -0.060 -0.028 -0.049  0.015 -0.041 -0.048 -0.065 -0.044  0.002  0.010  0.022  0.157  0.098  0.145  0.111  0.053  0.023 -0.004  0.002  0.030 -0.003 -0.015 -0.019 -0.003 -0.002 -0.009  0.004  0.018  0.040  0.048  0.109  0.187  0.101  0.143  0.163  0.132  0.135  0.111  0.104  0.196  0.191  0.177  0.193  0.140  0.054  0.060  0.096  0.080  0.040  0.015  0.039  0.034 -0.007 -0.003 -0.039  0.076 -0.005 -0.005  0.022 -0.005 -0.067 -0.038 -0.024 -0.005 -0.020  0.060  0.022  0.040  0.065  0.074  0.125  0.047  0.048  0.054  0.015  0.008  0.054  0.025  0.043 -0.085 -0.089 -0.038 -0.042 -0.016  0.009  0.080  0.119  0.107  0.092  0.073  0.138  0.155  0.136  0.137 -0.044 -0.026 -0.102 -0.093 -0.023 -0.047 -0.021 -0.023 -0.065 -0.037 -0.050  0.004  0.016  0.090  0.133  0.165  0.158  0.074  0.097  0.110  0.089  0.146  0.133  0.107  0.076  0.073  0.024  0.034  0.032  0.005 -0.003 -0.006 -0.019 -0.039 -0.052 -0.050 -0.071 -0.068 -0.065 -0.077 -0.082 -0.058 -0.048 -0.054  0.057  0.032  0.087  0.150  0.163  0.170  0.094  0.111  0.132  0.161  0.189  0.170  0.117  0.107  0.141  0.084 -0.009  0.086  0.078 -0.056 -0.124 -0.002 -0.114 -0.184 -0.141 -0.133 -0.197 -0.165 -0.091 -0.171 -0.096 -0.088 -0.015 -0.001  0.035 -0.004  0.045  0.004 -0.077 -0.140 -0.104 -0.151 -0.051 -0.014 -0.016  0.018  0.022  0.015  0.033  0.019 -0.029 -0.060 -0.101 -0.036 -0.065  0.020 -0.041  0.013  0.003 -0.013  0.001 -0.015  0.019  0.064  0.079  0.074  0.082  0.123  0.112  0.170  0.171  0.202  0.126  0.145  0.269  0.163  0.179  0.182  0.118  0.074  0.012  0.047 -0.022  0.013 -0.019 -0.074 -0.040 -0.027 -0.059 -0.080 -0.093 -0.060 -0.063 -0.010 -0.046 -0.048 -0.062 -0.057 -0.066 -0.028 -0.063 -0.037 -0.010  0.010 -0.028 -0.012  0.073 -0.029  0.029 -0.024  0.009  0.020 -0.024 -0.045  0.003 -0.025 -0.027 -0.014  0.020  0.062  0.158  0.103  0.171  0.126  0.069  0.088  0.057  0.031  0.024  0.032  0.052  0.018  0.006  0.023  0.029 -0.002 -0.003  0.015  0.001 -0.028 -0.008  0.002 -0.004  0.002 -0.021 -0.000  0.079  0.072  0.082  0.069  0.025  0.036 -0.033 -0.012  0.021 -0.055  0.020 -0.017 -0.011 -0.053 -0.033 -0.032 -0.052 -0.033  0.007 -0.045 -0.046  0.052  0.085 -0.022  0.037  0.057  0.100  0.091  0.109  0.082  0.041  0.054  0.100  0.102  0.070  0.094  0.128  0.117  0.088  0.114  0.069  0.074  0.080  0.075  0.079  0.074  0.085  0.105  0.092  0.058  0.054  0.064 -0.032 -0.061 -0.081 -0.065 -0.056 -0.059 -0.029 -0.036  0.007  0.000 -0.022 -0.015  0.049  0.035  0.001  0.045  0.089  0.091  0.051  0.065  0.006  0.026  0.044  0.078  0.037  0.039  0.065  0.026  0.019  0.038  0.027  0.033  0.038  0.029  0.052  0.002  0.029  0.028  0.014  0.062  0.040  0.021  0.000 -0.028 -0.019 -0.056  0.013  0.019  0.047  0.004  0.014  0.050  0.040  0.040 -0.006  0.070  0.113  0.120  0.101  0.233  0.228  0.158  0.164  0.062  0.000  0.019 -0.029 -0.020 -0.023  0.013 -0.020 -0.046 -0.027 -0.034 -0.013  0.000  0.009 -0.002 -0.003 -0.016 -0.001  0.006  0.017  0.018  0.016  0.016 -0.028  0.036 -0.022 -0.021 -0.055 -0.077 -0.087 -0.104 -0.016  0.005 -0.017  0.038  0.067  0.088  0.043  0.001  0.065  0.029 -0.019  0.037  0.006 -0.002  0.011  0.008  0.021  0.028  0.064  0.080  0.124  0.123  0.031  0.072  0.062  0.004  0.076  0.061 -0.011  0.008 -0.021 -0.010 -0.006 -0.037 -0.002 -0.031 -0.022 -0.041 -0.079 -0.066 -0.072 -0.050 -0.059 -0.084 -0.082 -0.040 -0.038 -0.054 -0.035 -0.025 -0.081 -0.061 -0.056 -0.074 -0.061 -0.043 -0.053 -0.070 -0.034 -0.055 -0.031  0.007 -0.017 -0.028 -0.003 -0.025 -0.035  0.012 -0.040 -0.024 -0.059 -0.072 -0.042 -0.039 -0.057 -0.073 -0.054 -0.048 -0.086 -0.097 -0.108 -0.146 -0.106 -0.117 -0.107 -0.053 -0.084 -0.055 -0.080 -0.076 -0.085 -0.084 -0.086 -0.084 -0.049 -0.060 -0.073 -0.113 -0.070 -0.050  0.048 -0.042 -0.069 -0.073 -0.095 -0.102 -0.126 -0.095 -0.087 -0.165 -0.160 -0.164 -0.128 -0.097 -0.088 -0.131 -0.083 -0.027 -0.036 -0.024 -0.015 -0.012  0.001 -0.007  0.008 -0.032 -0.031 -0.011 -0.034 -0.064 -0.028  0.013 -0.047 -0.026 -0.021 -0.006 -0.009 -0.004 -0.011 -0.021 -0.034 -0.045 -0.006 -0.008  0.044  0.017  0.043  0.016 -0.016  0.002  0.021 -0.004 -0.012  0.019  0.009 -0.020 -0.008  0.018  0.033 -0.042 -0.003  0.002  0.008 -0.008 -0.034 -0.057 -0.006  0.013  0.035  0.035  0.028  0.022  0.043  0.035 -0.002  0.001  0.016 -0.002  0.006  0.031  0.007  0.020  0.015  0.003  0.012  0.002  0.070  0.050  0.034  0.028  0.005  0.045 -0.028  0.052  0.065  0.053  0.026  0.015  0.028  0.082  0.047  0.077  0.042  0.065  0.065  0.044  0.029  0.028
 -0.036 -0.092 -0.089 -0.060 -0.101 -0.055 -0.037 -0.004  0.027  0.086  0.180  0.325  0.402  0.650  0.541  0.349  0.279  0.205  0.241  0.152  0.097  0.032  0.115  0.030  0.001 -0.001 -0.037 -0.010 -0.047 -0.017 -0.032 -0.050 -0.098 -0.052 -0.052  0.004  0.013  0.126  0.082  0.088  0.078  0.026  0.039  0.003 -0.020 -0.003 -0.022 -0.072 -0.053 -0.034 -0.036 -0.009  0.007  0.038  0.069  0.066  0.135  0.215  0.157  0.148  0.192  0.144  0.182  0.138  0.107  0.183  0.160  0.135  0.164  0.127  0.022  0.057  0.092  0.063  0.018  0.013  0.023 -0.001 -0.020  0.010 -0.052  0.039 -0.029 -0.027 -0.003  0.002 -0.050  0.002 -0.022  0.021  0.010  0.065  0.021  0.024  0.047  0.102  0.121  0.090  0.066  0.093  0.043  0.023  0.088  0.013  0.033 -0.069 -0.081 -0.027 -0.030 -0.015 -0.002  0.017  0.035  0.030  0.033  0.002  0.053  0.080  0.070  0.068 -0.031 -0.040 -0.088 -0.046 -0.025 -0.064 -0.044 -0.033 -0.041 -0.023  0.021  0.054  0.062  0.144  0.171  0.242  0.237  0.138  0.157  0.160  0.140  0.197  0.211  0.181  0.128  0.118  0.100  0.099  0.062  0.027  0.037  0.027 -0.001 -0.026 -0.045 -0.039 -0.052 -0.078 -0.078 -0.057 -0.034 -0.026  0.011  0.007  0.070  0.050  0.113  0.210  0.244  0.272  0.164  0.191  0.221  0.242  0.237  0.210  0.151  0.129  0.167  0.065  0.032  0.114  0.065  0.003 -0.059 -0.058 -0.133 -0.128 -0.123 -0.146 -0.170 -0.138 -0.106 -0.175 -0.134 -0.146 -0.087 -0.070 -0.014 -0.063 -0.004 -0.039 -0.127 -0.157 -0.172 -0.190 -0.106 -0.084 -0.046 -0.043 -0.020 -0.065 -0.044 -0.007 -0.019 -0.061 -0.087 -0.055 -0.082  0.029 -0.051 -0.009  0.009 -0.047  0.016 -0.015  0.004  0.060  0.117  0.098  0.122  0.155  0.121  0.225  0.229  0.238  0.164  0.208  0.373  0.219  0.220  0.151  0.150  0.112  0.048  0.065 -0.016  0.014 -0.004 -0.050 -0.005 -0.002 -0.018 -0.070 -0.052 -0.031 -0.033  0.037  0.007  0.009 -0.020 -0.013 -0.032  0.004 -0.042 -0.028 -0.001  0.033 -0.011  0.004  0.048 -0.013  0.049 -0.018  0.039  0.046 -0.010 -0.019  0.015 -0.012  0.019  0.027  0.079  0.087  0.198  0.151  0.219  0.169  0.136  0.172  0.090  0.046  0.044  0.057  0.074  0.027  0.026  0.045  0.033 -0.011  0.002  0.028  0.015 -0.031 -0.007 -0.002 -0.014  0.008  0.015 -0.020  0.085  0.064  0.075  0.061  0.013  0.049 -0.052 -0.032 -0.032 -0.074 -0.029 -0.058 -0.052 -0.055 -0.056 -0.058 -0.069 -0.043 -0.043 -0.062 -0.031  0.065  0.104  0.030  0.056  0.105  0.160  0.144  0.148  0.096  0.050  0.070  0.122  0.153  0.098  0.123  0.160  0.192  0.146  0.224  0.115  0.131  0.141  0.128  0.116  0.119  0.090  0.106  0.128  0.069  0.067  0.066  0.020 -0.012 -0.044 -0.054 -0.053 -0.077 -0.063 -0.042 -0.029 -0.029 -0.029 -0.034  0.030  0.030  0.007  0.032  0.069  0.076  0.036  0.072  0.060  0.058  0.030  0.102  0.086  0.050  0.062  0.080  0.077  0.058  0.044  0.079  0.077  0.056  0.093  0.018  0.029  0.016 -0.004  0.018  0.016  0.000 -0.033 -0.067 -0.031 -0.078  0.015  0.012  0.060  0.022  0.047  0.079  0.071  0.078  0.049  0.113  0.213  0.207  0.194  0.387  0.317  0.252  0.207  0.131  0.051  0.034 -0.006  0.013 -0.007  0.015 -0.017 -0.049 -0.033 -0.039 -0.020 -0.008  0.011 -0.009  0.025  0.003  0.038  0.038  0.051  0.083  0.072  0.069  0.004  0.035 -0.062 -0.014 -0.039 -0.081 -0.093 -0.085  0.002  0.069  0.049  0.133  0.133  0.163  0.116  0.057  0.123  0.068  0.023  0.054  0.037  0.045  0.017  0.016  0.039  0.048  0.090  0.127  0.167  0.162  0.068  0.106  0.065  0.049  0.080  0.060  0.025  0.020 -0.010  0.002  0.007 -0.009  0.006 -0.004 -0.004 -0.037 -0.058 -0.059 -0.038 -0.014 -0.048 -0.066 -0.043 -0.017 -0.019 -0.045 -0.024 -0.011 -0.070 -0.053 -0.032 -0.041 -0.062 -0.042 -0.027 -0.044 -0.036 -0.053 -0.026  0.036 -0.037 -0.057 -0.013 -0.009  0.022  0.053 -0.002 -0.026 -0.067 -0.065 -0.048 -0.062 -0.046 -0.080 -0.076 -0.086 -0.066 -0.113 -0.098 -0.113 -0.072 -0.051 -0.109 -0.049 -0.077 -0.075 -0.065 -0.080 -0.085 -0.084 -0.093 -0.084 -0.055 -0.067 -0.070 -0.127 -0.077 -0.059 -0.005 -0.044 -0.059 -0.070 -0.111 -0.134 -0.158 -0.099 -0.055 -0.172 -0.145 -0.162 -0.135 -0.135 -0.076 -0.116 -0.093 -0.007 -0.025 -0.025 -0.011 -0.007  0.003 -0.011 -0.014 -0.060 -0.055 -0.031 -0.054 -0.063 -0.008  0.008 -0.036 -0.013 -0.001  0.039  0.008 -0.000 -0.022 -0.021 -0.011 -0.014  0.030  0.032  0.064  0.049  0.072  0.024  0.015  0.027  0.048  0.027  0.013  0.029  0.005 -0.005  0.006  0.008  0.011 -0.028  0.004 -0.002 -0.018 -0.011 -0.031 -0.048 -0.010  0.003  0.023  0.014  0.026  0.019  0.038  0.042  0.001  0.011  0.025  0.007  0.015  0.042 -0.000 -0.004 -0.013  0.010  0.026  0.022  0.072  0.093  0.074  0.054  0.052  0.087  0.015  0.037  0.051  0.090  0.070  0.038  0.044  0.135  0.093  0.087  0.090  0.136  0.122  0.090  0.066  0.012
  0.077  0.014  0.008  0.072 -0.003  0.112  0.117  0.176  0.156  0.270  0.357  0.495  0.371  0.541  0.868  0.487  0.464  0.446  0.472  0.298  0.312  0.165  0.279  0.165  0.166  0.140  0.118  0.118  0.066  0.062  0.129  0.115  0.064  0.134  0.058  0.166  0.133  0.303  0.191  0.192  0.206  0.175  0.151  0.072  0.073  0.134  0.094  0.019  0.031  0.107  0.098  0.143  0.138  0.192  0.212  0.190  0.264  0.345  0.272  0.209  0.233  0.116  0.202  0.191  0.167  0.259  0.231  0.240  0.230  0.143  0.044  0.107  0.117  0.073  0.043  0.061  0.059  0.011  0.042  0.014 -0.050 -0.064 -0.093 -0.092 -0.084 -0.052 -0.058 -0.019  0.010 -0.016  0.059  0.106  0.064  0.077  0.096  0.193  0.170  0.083  0.063  0.150  0.091  0.056  0.102  0.063  0.111 -0.008 -0.061  0.052  0.070  0.089  0.076  0.027 -0.008 -0.001  0.023 -0.004  0.012  0.062 -0.020 -0.020 -0.042 -0.070 -0.030  0.038  0.050 -0.010 -0.007  0.057  0.057  0.116  0.187  0.192  0.189  0.301  0.276  0.324  0.272  0.167  0.212  0.185  0.173  0.149  0.243  0.284  0.209  0.223  0.248  0.192  0.163  0.129  0.191  0.137  0.099  0.086  0.041 -0.005  0.027 -0.013  0.026  0.018  0.060  0.090  0.113  0.024  0.095  0.150  0.181  0.310  0.301  0.322  0.187  0.213  0.267  0.310  0.227  0.217  0.219  0.225  0.142  0.067  0.169  0.084 -0.043  0.126  0.035 -0.136 -0.172 -0.041 -0.118 -0.215 -0.137 -0.102 -0.148 -0.223 -0.257 -0.314 -0.280 -0.246 -0.192 -0.179 -0.035  0.014 -0.076 -0.078 -0.247 -0.276 -0.275 -0.203 -0.168 -0.187 -0.127 -0.193 -0.160 -0.121 -0.065 -0.116 -0.062 -0.101 -0.136 -0.053 -0.100 -0.052 -0.072 -0.173 -0.050 -0.080 -0.040  0.015  0.093  0.064  0.077  0.133  0.120  0.204  0.191  0.237  0.192  0.214  0.361  0.277  0.187  0.161  0.129  0.090  0.045  0.033 -0.029  0.012 -0.011 -0.062 -0.014 -0.024  0.003 -0.084 -0.053 -0.044 -0.036  0.045 -0.008 -0.007 -0.008 -0.009 -0.047 -0.002 -0.073 -0.057 -0.031  0.065  0.007  0.002  0.091  0.040  0.041 -0.042  0.019  0.020 -0.020 -0.046 -0.055 -0.092 -0.075 -0.035  0.017  0.081  0.186  0.136  0.219  0.177  0.117  0.164  0.089  0.060  0.058  0.070  0.080  0.048  0.049  0.054  0.047  0.010 -0.003  0.028  0.043 -0.019  0.008  0.008  0.015  0.027  0.059  0.015  0.063  0.024 -0.012 -0.024 -0.073 -0.052 -0.107 -0.076 -0.066 -0.081 -0.081 -0.078 -0.080 -0.063 -0.083 -0.073 -0.067 -0.082 -0.116 -0.128 -0.060 -0.042 -0.015  0.011  0.008  0.065  0.136  0.108  0.124  0.100  0.055  0.080  0.131  0.140  0.086  0.125  0.160  0.151  0.123  0.218  0.117  0.138  0.156  0.137  0.109  0.099  0.067  0.017  0.050  0.008  0.015 -0.001  0.013 -0.012 -0.014 -0.050 -0.053 -0.095 -0.070 -0.042 -0.032 -0.023 -0.025 -0.031  0.024  0.019 -0.012 -0.006  0.018  0.035 -0.007  0.083  0.092  0.079  0.050  0.105  0.150  0.103  0.080  0.108  0.119  0.121  0.074  0.102  0.095  0.062  0.082  0.035  0.039  0.025 -0.007 -0.012  0.022  0.027 -0.046 -0.072 -0.032 -0.091  0.027 -0.030  0.013 -0.025 -0.008  0.058  0.028  0.003 -0.009  0.091  0.202  0.187  0.183  0.344  0.282  0.225  0.184  0.091 -0.003 -0.004 -0.018 -0.023 -0.048 -0.028 -0.054 -0.058 -0.046 -0.050 -0.020 -0.007  0.019 -0.023  0.007 -0.028  0.037  0.033  0.028  0.081  0.056  0.048  0.005  0.030 -0.082 -0.010 -0.017 -0.069 -0.085 -0.074  0.007  0.045  0.011  0.095  0.140  0.143  0.073  0.035  0.140  0.036  0.009  0.019  0.030  0.050  0.038  0.041  0.070  0.068  0.087  0.124  0.159  0.124  0.023  0.072 -0.046 -0.098  0.065  0.010  0.020 -0.020 -0.054 -0.024 -0.015 -0.011 -0.020 -0.003 -0.053 -0.058 -0.058 -0.066 -0.038 -0.002 -0.105 -0.076  0.006  0.005 -0.023 -0.038 -0.013 -0.019 -0.106 -0.068 -0.066 -0.061 -0.097 -0.072 -0.077 -0.080 -0.074 -0.103 -0.034 -0.001 -0.077 -0.112 -0.016 -0.039  0.067  0.021 -0.016 -0.084 -0.046 -0.057 -0.035 -0.036 -0.033 -0.062 -0.053 -0.053 -0.026 -0.062 -0.083 -0.138 -0.074 -0.059 -0.136 -0.062 -0.082 -0.072 -0.037 -0.083 -0.117 -0.120 -0.132 -0.136 -0.090 -0.116 -0.118 -0.190 -0.111 -0.075 -0.065 -0.053 -0.063 -0.058 -0.074 -0.099 -0.134 -0.078 -0.037 -0.170 -0.138 -0.168 -0.149 -0.156 -0.063 -0.043 -0.019  0.047  0.029 -0.007 -0.008 -0.016  0.000 -0.016 -0.043 -0.099 -0.100 -0.061 -0.101 -0.103 -0.069 -0.069 -0.090 -0.060 -0.051  0.007 -0.020 -0.045 -0.042 -0.051 -0.030 -0.010  0.031  0.044  0.059  0.081  0.097  0.028  0.029  0.068  0.093  0.050  0.023  0.025 -0.009 -0.027 -0.020 -0.026  0.004 -0.050 -0.044 -0.041 -0.029 -0.040 -0.071 -0.105 -0.064 -0.061  0.006 -0.044 -0.050 -0.038 -0.030 -0.028 -0.061 -0.034 -0.040 -0.065 -0.031  0.020  0.008 -0.049 -0.039 -0.032 -0.005 -0.004  0.041  0.042  0.087  0.043  0.112  0.115 -0.000  0.088  0.083  0.093  0.077  0.047  0.033  0.162  0.112  0.037  0.104  0.197  0.143  0.147  0.122 -0.002
  0.060  0.009  0.030  0.063  0.005  0.086  0.066  0.121  0.084  0.152  0.207  0.273  0.230  0.349  0.487  0.498  0.417  0.299  0.390  0.274  0.256  0.124  0.272  0.168  0.147  0.141  0.136  0.135  0.082  0.072  0.140  0.121  0.067  0.119  0.063  0.127  0.058  0.143  0.095  0.100  0.088  0.084  0.060  0.017  0.014  0.057  0.046 -0.023  0.002  0.063  0.068  0.113  0.092  0.141  0.154  0.132  0.191  0.262  0.195  0.115  0.149  0.072  0.115  0.099  0.086  0.195  0.144  0.133  0.142  0.082 -0.024  0.046  0.084  0.035  0.009  0.037  0.027 -0.022  0.008  0.002 -0.029  0.017  0.015  0.019  0.019  0.011  0.002 -0.008 -0.002 -0.017  0.038  0.027  0.025  0.041  0.027  0.127  0.086  0.066  0.046  0.100  0.013 -0.033  0.081  0.025  0.089 -0.056 -0.116 -0.030 -0.017 -0.005 -0.016 -0.063 -0.057 -0.052 -0.048 -0.079 -0.045  0.011 -0.033 -0.017 -0.132 -0.126 -0.076  0.036  0.039 -0.001  0.010  0.055  0.036  0.079  0.145  0.156  0.158  0.289  0.250  0.316  0.276  0.175  0.197  0.161  0.128  0.148  0.245  0.244  0.175  0.143  0.182  0.171  0.111  0.081  0.133  0.098  0.049  0.043  0.013 -0.025  0.004 -0.026 -0.007  0.006  0.048  0.072  0.119  0.084  0.139  0.157  0.166  0.316  0.326  0.349  0.216  0.246  0.310  0.332  0.254  0.260  0.233  0.234  0.222  0.140  0.170  0.131  0.082  0.137 -0.049 -0.169 -0.137 -0.115 -0.199 -0.253 -0.193 -0.183 -0.223 -0.263 -0.259 -0.251 -0.162 -0.115 -0.052 -0.047  0.071  0.063 -0.024 -0.078 -0.139 -0.248 -0.230 -0.148 -0.141 -0.173 -0.110 -0.182 -0.171 -0.143 -0.106 -0.106 -0.099 -0.109 -0.126 -0.054 -0.116 -0.040 -0.024 -0.121 -0.029 -0.074 -0.064 -0.018  0.067  0.063  0.094  0.113  0.085  0.164  0.165  0.169  0.139  0.177  0.275  0.183  0.125  0.091  0.109  0.106  0.079  0.068  0.024  0.031  0.015 -0.026  0.008  0.002  0.001 -0.056 -0.046 -0.036 -0.030  0.031  0.009  0.013 -0.013 -0.018 -0.047  0.005 -0.031 -0.023  0.004  0.055  0.036  0.042  0.088  0.035  0.077  0.002  0.045  0.056  0.002 -0.002 -0.001 -0.041 -0.015  0.003  0.029  0.072  0.154  0.121  0.190  0.141  0.115  0.140  0.083  0.039  0.048  0.047  0.063  0.032  0.033  0.039  0.031  0.002 -0.002 -0.002  0.009 -0.040  0.003  0.006  0.007  0.031  0.028 -0.028  0.066  0.019 -0.008  0.007 -0.049 -0.014 -0.102 -0.043 -0.043 -0.099 -0.092 -0.098 -0.103 -0.080 -0.100 -0.078 -0.087 -0.117 -0.116 -0.153 -0.027  0.020  0.057 -0.024 -0.049  0.040  0.088  0.076  0.085  0.064  0.040  0.064  0.079  0.103  0.055  0.085  0.127  0.126  0.084  0.174  0.089  0.108  0.119  0.111  0.086  0.091  0.052  0.042  0.076  0.007  0.009  0.038  0.004 -0.023 -0.046 -0.084 -0.070 -0.109 -0.085 -0.048 -0.036 -0.047 -0.042 -0.028  0.010  0.015 -0.009  0.001  0.029  0.035 -0.007  0.066  0.112  0.091  0.034  0.102  0.148  0.080  0.076  0.106  0.131  0.116  0.068  0.093  0.075  0.036  0.045  0.006  0.004 -0.005 -0.035 -0.032  0.010  0.007 -0.065 -0.112 -0.062 -0.112 -0.001 -0.043 -0.007 -0.038  0.020  0.028  0.006 -0.018 -0.004  0.070  0.162  0.131  0.154  0.263  0.218  0.180  0.128  0.072  0.018  0.021  0.004  0.003  0.007  0.017  0.006 -0.016 -0.004  0.005  0.023  0.014  0.022 -0.010  0.022 -0.015  0.031  0.020  0.020  0.081  0.074  0.054  0.003  0.032 -0.091 -0.043 -0.050 -0.081 -0.086 -0.096 -0.016  0.031  0.022  0.095  0.116  0.112  0.068  0.050  0.117  0.043  0.022  0.005  0.041  0.052  0.066  0.050  0.076  0.074  0.090  0.136  0.150  0.114  0.038  0.073 -0.010 -0.017  0.110  0.028  0.071  0.038  0.010  0.041  0.022  0.021 -0.002  0.043  0.008  0.005 -0.001 -0.031 -0.009  0.020 -0.054 -0.064 -0.004  0.008 -0.015 -0.018  0.015  0.019 -0.053 -0.027 -0.018  0.003 -0.033 -0.017  0.002 -0.005 -0.008 -0.031  0.023  0.044 -0.034 -0.057  0.012 -0.018  0.080  0.035  0.058  0.045 -0.016  0.001  0.004 -0.013 -0.004 -0.029 -0.032 -0.051 -0.031 -0.069 -0.070 -0.103 -0.066 -0.040 -0.110 -0.042 -0.046 -0.049 -0.008 -0.027 -0.073 -0.071 -0.064 -0.063 -0.047 -0.062 -0.046 -0.101 -0.056 -0.030 -0.003 -0.020 -0.042  0.009 -0.058 -0.101 -0.131 -0.087 -0.039 -0.159 -0.137 -0.153 -0.136 -0.168 -0.086 -0.112 -0.104  0.016 -0.020 -0.026  0.001 -0.005 -0.010 -0.016 -0.028 -0.056 -0.062 -0.023 -0.032 -0.056 -0.019 -0.017 -0.013 -0.018  0.000  0.058  0.023  0.003  0.016  0.010 -0.004  0.030  0.035  0.055  0.063  0.071  0.086  0.024  0.021  0.034  0.054  0.018  0.014  0.009 -0.044 -0.047 -0.022 -0.035 -0.004 -0.054 -0.030 -0.059 -0.050 -0.061 -0.080 -0.093 -0.060 -0.059 -0.030 -0.067 -0.047 -0.031 -0.040 -0.018 -0.028 -0.011 -0.012 -0.022  0.007  0.036  0.020 -0.005  0.020  0.025  0.016  0.048  0.045  0.090  0.090  0.058  0.085  0.097  0.016  0.072  0.104  0.085  0.046  0.044  0.048  0.140  0.095  0.049  0.100  0.175  0.160  0.114  0.125 -0.056
  0.132  0.091  0.131  0.154  0.120  0.223  0.217  0.264  0.191  0.305  0.344  0.351  0.197  0.279  0.464  0.417  0.629  0.479  0.484  0.366  0.459  0.204  0.355  0.279  0.301  0.236  0.224  0.236  0.187  0.134  0.259  0.252  0.216  0.255  0.162  0.264  0.172  0.289  0.198  0.189  0.198  0.228  0.178  0.102  0.124  0.176  0.163  0.098  0.111  0.206  0.208  0.258  0.214  0.266  0.281  0.237  0.296  0.342  0.241  0.088  0.130  0.045  0.112  0.112  0.127  0.255  0.190  0.227  0.240  0.123  0.021  0.153  0.162  0.075  0.069  0.103  0.072 -0.009  0.064  0.034 -0.013 -0.047 -0.017 -0.022 -0.047 -0.049 -0.045 -0.017 -0.004 -0.023  0.017  0.030  0.013  0.056  0.040  0.169  0.092  0.024  0.019  0.076  0.031 -0.020  0.090  0.063  0.142 -0.021 -0.121 -0.009  0.011  0.011 -0.020 -0.099 -0.122 -0.120 -0.097 -0.128 -0.136 -0.073 -0.146 -0.126 -0.164 -0.140 -0.012  0.146  0.127  0.088  0.081  0.174  0.137  0.225  0.290  0.273  0.262  0.387  0.310  0.336  0.250  0.178  0.173  0.134  0.115  0.089  0.234  0.278  0.201  0.213  0.269  0.219  0.185  0.174  0.249  0.180  0.137  0.158  0.110  0.028  0.108  0.086  0.119  0.107  0.151  0.180  0.202  0.113  0.172  0.235  0.185  0.350  0.325  0.338  0.204  0.252  0.337  0.341  0.245  0.270  0.269  0.286  0.225  0.153  0.243  0.139  0.044  0.208 -0.005 -0.218 -0.138 -0.079 -0.212 -0.312 -0.189 -0.179 -0.281 -0.306 -0.349 -0.346 -0.262 -0.205 -0.144 -0.104  0.072  0.134  0.038  0.009 -0.157 -0.303 -0.337 -0.196 -0.268 -0.228 -0.139 -0.266 -0.291 -0.230 -0.160 -0.158 -0.096 -0.159 -0.157 -0.123 -0.136 -0.055 -0.042 -0.200 -0.056 -0.108 -0.095 -0.035  0.057  0.067  0.086  0.110  0.083  0.141  0.137  0.142  0.140  0.154  0.228  0.178  0.129  0.058  0.093  0.089  0.082  0.065  0.031  0.046  0.025 -0.002  0.012  0.008  0.004 -0.045 -0.029 -0.036 -0.020  0.036  0.027  0.020  0.014 -0.006 -0.035  0.009 -0.032 -0.018 -0.018  0.061  0.050  0.046  0.057  0.023  0.049 -0.016  0.023  0.030 -0.022 -0.046 -0.035 -0.072 -0.050 -0.036 -0.020  0.039  0.121  0.116  0.155  0.128  0.104  0.145  0.088  0.064  0.069  0.047  0.072  0.051  0.049  0.041  0.041  0.025  0.003 -0.002  0.027 -0.027  0.012  0.005 -0.003  0.043  0.037 -0.029  0.059 -0.000 -0.043 -0.052 -0.102 -0.085 -0.149 -0.076 -0.059 -0.117 -0.156 -0.147 -0.157 -0.121 -0.146 -0.097 -0.078 -0.172 -0.184 -0.201 -0.054 -0.054 -0.016 -0.045 -0.080  0.010  0.079  0.059  0.075  0.066  0.040  0.072  0.078  0.085  0.057  0.073  0.104  0.111  0.069  0.147  0.078  0.116  0.123  0.114  0.069  0.067  0.054 -0.021  0.016 -0.025 -0.035  0.028  0.005 -0.023 -0.028 -0.078 -0.059 -0.112 -0.064 -0.014 -0.022 -0.035 -0.036 -0.012 -0.000  0.017 -0.003 -0.019  0.005  0.024 -0.054  0.062  0.118  0.110  0.051  0.102  0.187  0.121  0.086  0.121  0.183  0.178  0.118  0.132  0.092  0.033  0.031  0.017  0.009  0.006 -0.043 -0.062  0.022  0.023 -0.062 -0.109 -0.063 -0.112  0.000 -0.054 -0.025 -0.047  0.003  0.016 -0.008 -0.047 -0.016  0.046  0.135  0.117  0.185  0.230  0.188  0.152  0.070  0.042 -0.013  0.005 -0.003 -0.026 -0.037 -0.022 -0.039 -0.034 -0.028 -0.029 -0.004 -0.015  0.018 -0.025  0.016  0.003  0.031  0.030  0.023  0.089  0.103  0.079  0.014  0.053 -0.118 -0.035 -0.035 -0.055 -0.064 -0.092  0.010  0.030  0.034  0.097  0.129  0.112  0.069  0.049  0.116  0.036  0.018  0.010  0.049  0.070  0.083  0.079  0.099  0.072  0.083  0.121  0.120  0.082 -0.001  0.013 -0.089 -0.100  0.078 -0.032  0.048 -0.012 -0.018  0.012 -0.002 -0.026 -0.083  0.002 -0.036 -0.029 -0.040 -0.066 -0.015  0.012 -0.065 -0.050  0.046  0.034  0.004 -0.006  0.024  0.003 -0.066 -0.040 -0.052 -0.033 -0.053 -0.048 -0.042 -0.034 -0.031 -0.057 -0.013  0.010 -0.069 -0.111 -0.002 -0.048  0.103  0.004 -0.006  0.003 -0.018 -0.009  0.009 -0.011  0.008 -0.009 -0.022 -0.019  0.022 -0.032 -0.030 -0.054 -0.018 -0.022 -0.108 -0.037 -0.027 -0.029  0.041 -0.008 -0.076 -0.062 -0.052 -0.070 -0.045 -0.082 -0.058 -0.113 -0.071 -0.039 -0.049 -0.025 -0.035  0.025 -0.027 -0.084 -0.110 -0.054  0.015 -0.139 -0.106 -0.139 -0.146 -0.227 -0.068 -0.093 -0.101  0.027 -0.031 -0.030 -0.006 -0.020 -0.036 -0.027 -0.067 -0.099 -0.100 -0.060 -0.083 -0.101 -0.067 -0.079 -0.067 -0.061 -0.026  0.032 -0.019 -0.058 -0.045 -0.046 -0.035 -0.001  0.040  0.044  0.052  0.060  0.066  0.007  0.008  0.028  0.061  0.012 -0.002 -0.017 -0.084 -0.081 -0.047 -0.080 -0.014 -0.084 -0.068 -0.099 -0.060 -0.103 -0.121 -0.109 -0.094 -0.098 -0.065 -0.109 -0.105 -0.089 -0.106 -0.077 -0.078 -0.036 -0.063 -0.090 -0.042 -0.003 -0.047 -0.071 -0.021 -0.032 -0.023  0.005  0.008  0.043  0.073  0.086  0.094  0.099  0.032  0.079  0.109  0.098  0.084  0.071  0.043  0.153  0.119  0.043  0.100  0.212  0.214  0.156  0.196 -0.106
  0.132  0.156  0.133  0.190  0.202  0.317  0.323  0.344  0.275  0.445  0.392  0.374  0.177  0.205  0.446  0.299  0.479  0.676  0.527  0.304  0.512  0.317  0.332  0.273  0.390  0.275  0.216  0.261  0.260  0.140  0.249  0.266  0.304  0.331  0.265  0.360  0.291  0.477  0.279  0.300  0.355  0.351  0.267  0.169  0.213  0.275  0.236  0.195  0.181  0.285  0.251  0.289  0.264  0.302  0.309  0.265  0.293  0.329  0.246  0.142  0.145  0.036  0.126  0.173  0.213  0.284  0.247  0.304  0.292  0.170  0.100  0.189  0.171  0.113  0.109  0.130  0.133  0.066  0.112  0.021  0.002 -0.098 -0.010 -0.027 -0.096 -0.127 -0.105 -0.085 -0.020 -0.070  0.004  0.095  0.045  0.101  0.099  0.204  0.140 -0.047 -0.016  0.068  0.096  0.044  0.036  0.076  0.135  0.069 -0.021  0.107  0.128  0.147  0.110  0.062  0.006  0.013  0.030  0.021 -0.034  0.017 -0.130 -0.133 -0.090 -0.058  0.102  0.152  0.142  0.095  0.101  0.179  0.165  0.254  0.296  0.266  0.222  0.306  0.237  0.224  0.128  0.075  0.081  0.068  0.084  0.000  0.121  0.217  0.163  0.251  0.275  0.148  0.204  0.222  0.283  0.197  0.207  0.212  0.154  0.051  0.137  0.130  0.166  0.117  0.125  0.176  0.143 -0.023  0.086  0.209  0.160  0.248  0.169  0.161  0.062  0.105  0.151  0.193  0.114  0.148  0.230  0.249  0.112  0.145  0.209  0.041 -0.062  0.163  0.021 -0.143 -0.090 -0.022 -0.143 -0.250 -0.111 -0.116 -0.215 -0.224 -0.306 -0.322 -0.285 -0.252 -0.246 -0.140  0.050  0.203  0.127  0.130 -0.118 -0.236 -0.318 -0.163 -0.296 -0.176 -0.129 -0.226 -0.203 -0.198 -0.130 -0.138 -0.058 -0.137 -0.154 -0.139 -0.103 -0.054 -0.110 -0.272 -0.119 -0.133 -0.070 -0.034  0.015  0.033  0.020  0.063  0.074  0.094  0.087  0.142  0.158  0.119  0.186  0.216  0.104  0.052  0.050  0.051  0.053  0.022 -0.014  0.009 -0.032 -0.030 -0.007 -0.022 -0.009 -0.069 -0.072 -0.080 -0.062 -0.004 -0.047 -0.038 -0.011 -0.050 -0.073 -0.018 -0.058 -0.044 -0.079  0.024  0.003  0.012  0.017  0.004 -0.005 -0.050  0.022  0.021 -0.024 -0.068 -0.066 -0.127 -0.135 -0.091 -0.060  0.041  0.084  0.068  0.112  0.106  0.057  0.072  0.035  0.051  0.049  0.024  0.042  0.044  0.027  0.007  0.010  0.015 -0.016 -0.011  0.016 -0.030 -0.012 -0.017 -0.018  0.003 -0.012  0.010 -0.001 -0.045 -0.072 -0.107 -0.147 -0.176 -0.161 -0.124 -0.085 -0.101 -0.151 -0.111 -0.120 -0.102 -0.104 -0.054 -0.045 -0.168 -0.208 -0.190 -0.123 -0.153 -0.171 -0.062 -0.043 -0.006  0.039  0.006  0.035  0.027  0.005  0.038  0.051  0.027  0.003  0.034  0.079  0.052  0.003  0.070  0.040  0.062  0.057  0.041  0.011  0.006  0.037 -0.132 -0.085 -0.065 -0.086  0.005 -0.022 -0.055 -0.018 -0.062 -0.061 -0.080 -0.072 -0.034 -0.010 -0.041 -0.038 -0.033 -0.042 -0.015 -0.007 -0.073 -0.048  0.001 -0.062  0.027  0.016  0.051  0.037  0.018  0.103  0.082  0.032  0.035  0.085  0.097  0.053  0.059  0.039  0.012  0.005  0.009 -0.010 -0.003 -0.034 -0.063 -0.007 -0.007 -0.061 -0.092 -0.074 -0.094 -0.023 -0.084 -0.047 -0.065 -0.051 -0.002 -0.032 -0.088 -0.042  0.015  0.068  0.056  0.119  0.160  0.117  0.085  0.059 -0.006 -0.077 -0.010 -0.022 -0.068 -0.101 -0.064 -0.088 -0.077 -0.082 -0.069 -0.060 -0.042  0.018 -0.045 -0.004 -0.034  0.006  0.010 -0.014  0.020  0.068  0.008  0.011  0.012 -0.063 -0.003  0.027 -0.002 -0.018 -0.042  0.030 -0.001  0.015  0.028  0.083  0.070  0.026 -0.005  0.066  0.004 -0.009  0.016  0.036  0.044  0.044  0.072  0.071  0.050  0.033  0.058  0.061  0.061 -0.028 -0.023 -0.130 -0.245  0.008 -0.076 -0.032 -0.074 -0.052 -0.040 -0.040 -0.042 -0.062 -0.007 -0.064 -0.061 -0.068 -0.058 -0.022  0.015 -0.089 -0.059  0.060  0.021 -0.016 -0.016  0.015  0.005 -0.081 -0.054 -0.100 -0.090 -0.070 -0.084 -0.120 -0.083 -0.064 -0.106 -0.063 -0.065 -0.093 -0.121  0.017 -0.043  0.072 -0.046 -0.125 -0.061  0.038 -0.014  0.015  0.046  0.010 -0.014 -0.011  0.052  0.063 -0.004 -0.039 -0.060 -0.056 -0.097 -0.138 -0.056 -0.066 -0.039  0.007 -0.047 -0.114 -0.086 -0.068 -0.114 -0.079 -0.106 -0.078 -0.139 -0.093 -0.047 -0.085 -0.026 -0.046  0.000  0.025 -0.018 -0.044 -0.019 -0.009 -0.113 -0.095 -0.111 -0.124 -0.161 -0.056 -0.008  0.004  0.045 -0.002 -0.041 -0.003 -0.038 -0.073 -0.074 -0.093 -0.120 -0.119 -0.091 -0.114 -0.110 -0.106 -0.106 -0.086 -0.073 -0.064 -0.050 -0.064 -0.077 -0.050 -0.067 -0.037 -0.018  0.029  0.025  0.043 -0.009  0.011 -0.019 -0.021  0.033  0.049 -0.014 -0.011 -0.029 -0.083 -0.087 -0.062 -0.089  0.010 -0.092 -0.087 -0.095 -0.024 -0.085 -0.108 -0.107 -0.106 -0.108 -0.059 -0.109 -0.130 -0.103 -0.125 -0.114 -0.108 -0.067 -0.132 -0.195 -0.080 -0.036 -0.075 -0.092 -0.026 -0.058 -0.034 -0.035  0.001 -0.056  0.016  0.082  0.029  0.022 -0.035  0.057  0.092  0.045  0.079  0.067  0.001  0.079  0.035 -0.054  0.019  0.128  0.110  0.118  0.174 -0.052
  0.144  0.122  0.151  0.208  0.150  0.300  0.237  0.304  0.209  0.336  0.320  0.334  0.169  0.241  0.472  0.390  0.484  0.527  0.689  0.423  0.505  0.358  0.509  0.332  0.387  0.373  0.321  0.306  0.289  0.177  0.306  0.306  0.290  0.345  0.209  0.335  0.207  0.315  0.192  0.184  0.219  0.241  0.190  0.083  0.115  0.185  0.154  0.088  0.107  0.221  0.212  0.258  0.216  0.273  0.263  0.242  0.265  0.311  0.209  0.072  0.084 -0.003  0.059  0.081  0.094  0.216  0.161  0.217  0.194  0.079 -0.007  0.108  0.093  0.030  0.026  0.066  0.050 -0.012  0.044 -0.012  0.012 -0.055  0.056  0.052 -0.024 -0.045  0.040 -0.012  0.033 -0.067  0.051 -0.001  0.014  0.072  0.027  0.143  0.070  0.002  0.006  0.064  0.007 -0.052  0.054  0.029  0.112 -0.049 -0.146 -0.041 -0.007  0.013 -0.022 -0.121 -0.145 -0.135 -0.106 -0.144 -0.141 -0.068 -0.146 -0.123 -0.220 -0.198 -0.040  0.121  0.100  0.060  0.059  0.147  0.140  0.200  0.279  0.246  0.255  0.372  0.288  0.319  0.227  0.167  0.170  0.118  0.093  0.028  0.203  0.239  0.154  0.176  0.240  0.178  0.143  0.149  0.225  0.142  0.103  0.129  0.067 -0.010  0.068  0.041  0.086  0.078  0.110  0.166  0.201  0.096  0.160  0.240  0.184  0.344  0.308  0.302  0.185  0.222  0.290  0.319  0.213  0.261  0.276  0.293  0.225  0.187  0.293  0.139  0.067  0.245  0.003 -0.245 -0.103 -0.057 -0.228 -0.316 -0.167 -0.188 -0.300 -0.305 -0.356 -0.334 -0.240 -0.178 -0.129 -0.051  0.117  0.176  0.115  0.081 -0.083 -0.256 -0.335 -0.199 -0.269 -0.259 -0.175 -0.273 -0.253 -0.235 -0.194 -0.152 -0.122 -0.165 -0.151 -0.154 -0.184 -0.085 -0.091 -0.235 -0.091 -0.157 -0.109 -0.061  0.016  0.059  0.052  0.095  0.079  0.132  0.126  0.154  0.162  0.156  0.221  0.207  0.074  0.051  0.073  0.070  0.074  0.049  0.033  0.025  0.012 -0.009  0.007 -0.012  0.017 -0.048 -0.022 -0.029 -0.018  0.026  0.010  0.009  0.032  0.003 -0.035  0.020 -0.029 -0.028 -0.025  0.048  0.039  0.029  0.046  0.023  0.021 -0.034  0.035  0.020 -0.016 -0.047 -0.060 -0.097 -0.059 -0.052 -0.029  0.042  0.077  0.086  0.138  0.118  0.047  0.084  0.047  0.022  0.039  0.017  0.030  0.019  0.020  0.002  0.001 -0.003 -0.030 -0.039 -0.004 -0.068 -0.017 -0.014 -0.012  0.019  0.026 -0.042  0.032 -0.036 -0.072 -0.082 -0.145 -0.105 -0.179 -0.099 -0.087 -0.137 -0.158 -0.148 -0.161 -0.127 -0.149 -0.106 -0.117 -0.212 -0.225 -0.240 -0.065 -0.075 -0.024 -0.059 -0.107 -0.005  0.033  0.001  0.044  0.026  0.006  0.033  0.034  0.026 -0.003  0.041  0.069  0.057  0.013  0.102  0.035  0.070  0.069  0.039 -0.001  0.007 -0.027 -0.102 -0.065 -0.090 -0.086 -0.007 -0.038 -0.053 -0.036 -0.099 -0.081 -0.136 -0.100 -0.068 -0.053 -0.066 -0.059 -0.038 -0.048 -0.022 -0.033 -0.067 -0.049 -0.032 -0.053  0.017  0.083  0.059  0.012  0.035  0.128  0.063  0.017  0.062  0.105  0.122  0.073  0.076  0.043 -0.005 -0.002 -0.007 -0.015 -0.028 -0.046 -0.083  0.003 -0.007 -0.094 -0.145 -0.096 -0.143 -0.029 -0.114 -0.079 -0.099 -0.038 -0.019 -0.050 -0.106 -0.049  0.002  0.073  0.078  0.128  0.198  0.149  0.108  0.058  0.016 -0.031  0.001 -0.001 -0.035 -0.038 -0.026 -0.025 -0.019 -0.008 -0.030 -0.004 -0.010  0.014 -0.021  0.008 -0.019  0.032  0.027  0.023  0.088  0.093  0.053  0.011  0.046 -0.085 -0.044 -0.039 -0.073 -0.098 -0.120 -0.025 -0.015  0.009  0.065  0.099  0.077  0.041  0.030  0.084 -0.001  0.013 -0.044  0.027  0.042  0.050  0.056  0.064  0.054  0.067  0.098  0.095  0.059 -0.016 -0.004 -0.114 -0.123  0.065 -0.025  0.076  0.015  0.015  0.041  0.021  0.012 -0.019  0.048 -0.005  0.002  0.022 -0.009  0.043  0.059 -0.030 -0.022  0.075  0.038  0.032  0.036  0.070  0.037 -0.039 -0.023 -0.040  0.014 -0.018 -0.023 -0.019  0.027  0.005 -0.042  0.028  0.039 -0.026 -0.068  0.028 -0.009  0.133  0.023  0.049  0.040  0.005  0.034  0.044  0.057  0.045  0.031  0.033  0.006  0.040 -0.013 -0.039 -0.020 -0.016 -0.011 -0.107 -0.030 -0.032 -0.037  0.017 -0.020 -0.088 -0.074 -0.056 -0.097 -0.078 -0.087 -0.057 -0.124 -0.068 -0.024 -0.045 -0.010 -0.037  0.058  0.004 -0.058 -0.077 -0.032  0.014 -0.098 -0.079 -0.086 -0.099 -0.160 -0.053 -0.062 -0.077  0.046 -0.024 -0.029  0.011 -0.007 -0.027 -0.021 -0.057 -0.085 -0.091 -0.050 -0.061 -0.082 -0.080 -0.074 -0.042 -0.045 -0.042  0.031 -0.000 -0.028 -0.015 -0.007  0.010  0.058  0.063  0.061  0.058  0.071  0.078  0.010  0.027  0.051  0.062  0.014  0.022 -0.014 -0.076 -0.071 -0.034 -0.072 -0.018 -0.078 -0.067 -0.105 -0.070 -0.113 -0.136 -0.132 -0.103 -0.116 -0.064 -0.129 -0.114 -0.070 -0.092 -0.077 -0.071 -0.027 -0.074 -0.102 -0.028  0.006 -0.013 -0.051  0.008 -0.003  0.006  0.033  0.010  0.042  0.071  0.094  0.120  0.120  0.050  0.120  0.164  0.099  0.060  0.090  0.081  0.143  0.106  0.010  0.096  0.208  0.185  0.133  0.190 -0.119
  0.141  0.130  0.189  0.241  0.160  0.288  0.215  0.276  0.172  0.242  0.226  0.221  0.082  0.152  0.298  0.274  0.366  0.304  0.423  0.499  0.428  0.220  0.463  0.370  0.348  0.343  0.335  0.314  0.257  0.172  0.321  0.326  0.289  0.330  0.166  0.282  0.146  0.171  0.112  0.058  0.097  0.166  0.121  0.036  0.054  0.133  0.126  0.067  0.092  0.180  0.179  0.239  0.191  0.247  0.256  0.232  0.228  0.226  0.142 -0.011 -0.004 -0.038  0.008 -0.005  0.004  0.119  0.042  0.105  0.089 -0.017 -0.082  0.063  0.039 -0.031 -0.019  0.040  0.013 -0.055  0.022 -0.037  0.001 -0.010  0.093  0.108  0.038 -0.003  0.078 -0.022  0.006 -0.066  0.039 -0.019 -0.007  0.027 -0.035  0.106  0.018 -0.009 -0.024  0.030 -0.053 -0.075  0.028  0.009  0.105 -0.046 -0.144 -0.047 -0.010 -0.003 -0.060 -0.189 -0.225 -0.208 -0.161 -0.218 -0.228 -0.148 -0.222 -0.180 -0.237 -0.185 -0.018  0.134  0.110  0.100  0.084  0.163  0.144  0.219  0.292  0.251  0.260  0.350  0.260  0.286  0.202  0.180  0.151  0.060  0.061  0.024  0.209  0.212  0.119  0.127  0.208  0.180  0.115  0.118  0.219  0.146  0.081  0.128  0.098  0.007  0.091  0.083  0.120  0.123  0.169  0.190  0.222  0.148  0.174  0.248  0.171  0.313  0.287  0.261  0.168  0.197  0.254  0.280  0.153  0.236  0.273  0.252  0.202  0.184  0.279  0.135  0.088  0.260  0.001 -0.238 -0.063 -0.038 -0.205 -0.270 -0.129 -0.162 -0.277 -0.255 -0.300 -0.264 -0.175 -0.118 -0.072  0.006  0.140  0.165  0.135  0.076 -0.014 -0.186 -0.275 -0.166 -0.223 -0.260 -0.169 -0.283 -0.285 -0.247 -0.218 -0.161 -0.134 -0.189 -0.145 -0.183 -0.164 -0.088 -0.071 -0.206 -0.072 -0.144 -0.121 -0.075  0.011  0.097  0.099  0.116  0.084  0.147  0.119  0.126  0.136  0.130  0.149  0.151  0.033  0.027  0.071  0.077  0.086  0.077  0.073  0.063  0.071  0.061  0.035  0.016  0.050 -0.009  0.008 -0.010 -0.001  0.043  0.045  0.029  0.037  0.046  0.010  0.068  0.001 -0.004  0.008  0.074  0.077  0.072  0.018  0.013  0.027 -0.018  0.047  0.031 -0.004 -0.015 -0.032 -0.041  0.006 -0.007 -0.005  0.041  0.086  0.082  0.103  0.098  0.078  0.092  0.045  0.015  0.023  0.010  0.010 -0.005 -0.006 -0.017 -0.023 -0.018 -0.043 -0.069 -0.021 -0.086 -0.039 -0.049 -0.040  0.016  0.042 -0.049  0.032 -0.044 -0.068 -0.065 -0.115 -0.101 -0.170 -0.095 -0.082 -0.134 -0.151 -0.136 -0.147 -0.114 -0.139 -0.080 -0.104 -0.195 -0.186 -0.223 -0.030 -0.039  0.004 -0.044 -0.119 -0.006  0.035 -0.004  0.008  0.002 -0.013  0.013 -0.013  0.010 -0.003  0.036  0.054  0.063  0.015  0.089  0.026  0.063  0.050  0.022 -0.029 -0.019 -0.063 -0.122 -0.087 -0.115 -0.117 -0.024 -0.043 -0.063 -0.057 -0.117 -0.088 -0.140 -0.107 -0.068 -0.074 -0.076 -0.068 -0.036 -0.057 -0.029 -0.042 -0.074 -0.062 -0.065 -0.066 -0.015  0.089  0.057 -0.010  0.012  0.116  0.049  0.016  0.059  0.123  0.118  0.081  0.098  0.047 -0.002 -0.017 -0.026 -0.029 -0.044 -0.072 -0.107 -0.014 -0.020 -0.100 -0.152 -0.104 -0.138 -0.033 -0.131 -0.106 -0.117 -0.008 -0.024 -0.049 -0.081  0.001  0.009  0.069  0.050  0.099  0.133  0.110  0.095  0.041  0.045 -0.033  0.025  0.036  0.018  0.024  0.021  0.027  0.025  0.055  0.018  0.053  0.022  0.030  0.014  0.041  0.020  0.072  0.044  0.045  0.102  0.096  0.056  0.014  0.050 -0.099 -0.062 -0.039 -0.043 -0.049 -0.078 -0.006 -0.002  0.020  0.078  0.103  0.091  0.066  0.060  0.102  0.030  0.035 -0.056  0.060  0.072  0.102  0.074  0.098  0.077  0.095  0.123  0.110  0.068  0.002 -0.006 -0.090 -0.091  0.039 -0.054  0.059  0.022  0.031  0.081  0.034  0.066  0.014  0.111  0.015  0.004  0.012 -0.007  0.034  0.028 -0.033  0.005  0.049  0.013  0.009  0.033  0.066  0.049 -0.002  0.013  0.024  0.051  0.005  0.025  0.027  0.035  0.045  0.028  0.068  0.075  0.008 -0.021  0.046  0.043  0.159  0.049  0.148  0.113 -0.021  0.046  0.035  0.046  0.022  0.015  0.033  0.020  0.041 -0.001 -0.016  0.023 -0.005  0.022 -0.063  0.003  0.004 -0.032  0.025 -0.003 -0.053 -0.047 -0.024 -0.055 -0.039 -0.065 -0.026 -0.074 -0.044 -0.009 -0.037 -0.032 -0.021  0.053 -0.001 -0.037 -0.062 -0.028  0.010 -0.050 -0.057 -0.059 -0.092 -0.181 -0.090 -0.072 -0.096  0.025 -0.034 -0.023  0.001 -0.016 -0.025 -0.023 -0.067 -0.078 -0.090 -0.058 -0.058 -0.079 -0.069 -0.070 -0.047 -0.055 -0.026  0.035 -0.004 -0.051 -0.038 -0.000  0.013  0.037  0.027  0.039 -0.006  0.044  0.041 -0.013  0.009  0.025  0.037 -0.007 -0.001 -0.032 -0.081 -0.088 -0.063 -0.088 -0.045 -0.091 -0.092 -0.133 -0.098 -0.156 -0.182 -0.141 -0.126 -0.128 -0.087 -0.132 -0.137 -0.105 -0.120 -0.091 -0.091 -0.060 -0.090 -0.079 -0.048 -0.039 -0.035 -0.054  0.009 -0.024 -0.047  0.002 -0.035  0.015  0.043  0.064  0.099  0.093  0.046  0.100  0.123  0.087  0.037  0.061  0.076  0.119  0.072 -0.005  0.090  0.172  0.179  0.095  0.189 -0.148
  0.249  0.249  0.309  0.361  0.322  0.490  0.449  0.479  0.350  0.480  0.378  0.286  0.051  0.097  0.312  0.256  0.459  0.512  0.505  0.428  0.717  0.388  0.487  0.473  0.598  0.465  0.415  0.430  0.429  0.243  0.440  0.468  0.501  0.519  0.350  0.485  0.338  0.448  0.282  0.234  0.297  0.408  0.309  0.186  0.242  0.329  0.317  0.261  0.285  0.410  0.387  0.443  0.372  0.422  0.401  0.351  0.316  0.302  0.194  0.027  0.020 -0.074  0.011  0.046  0.113  0.201  0.152  0.255  0.242  0.079  0.052  0.224  0.157  0.062  0.107  0.150  0.095  0.009  0.121  0.002  0.004 -0.129  0.019  0.009 -0.099 -0.132 -0.026 -0.052  0.006 -0.085 -0.003 -0.000 -0.016  0.057 -0.023  0.149  0.008 -0.097 -0.054  0.020  0.014 -0.017  0.008  0.081  0.196  0.068 -0.070  0.044  0.057  0.054 -0.030 -0.152 -0.208 -0.194 -0.157 -0.158 -0.264 -0.203 -0.315 -0.297 -0.205 -0.119  0.145  0.269  0.230  0.209  0.182  0.312  0.287  0.406  0.471  0.386  0.357  0.412  0.269  0.262  0.153  0.146  0.104  0.032  0.042 -0.077  0.154  0.223  0.142  0.227  0.330  0.208  0.206  0.249  0.372  0.248  0.235  0.300  0.236  0.075  0.222  0.234  0.292  0.244  0.275  0.318  0.301  0.118  0.175  0.327  0.184  0.308  0.227  0.201  0.108  0.158  0.220  0.231  0.093  0.180  0.295  0.328  0.154  0.215  0.369  0.114 -0.016  0.310  0.068 -0.258 -0.082  0.018 -0.190 -0.333 -0.109 -0.134 -0.327 -0.289 -0.417 -0.408 -0.347 -0.295 -0.274 -0.135  0.088  0.250  0.197  0.190 -0.083 -0.274 -0.431 -0.233 -0.410 -0.279 -0.167 -0.345 -0.384 -0.309 -0.236 -0.197 -0.084 -0.209 -0.181 -0.239 -0.177 -0.110 -0.105 -0.313 -0.121 -0.165 -0.135 -0.076 -0.005  0.066  0.020  0.054  0.056  0.063  0.045  0.073  0.124  0.089  0.096  0.148  0.031 -0.034  0.020  0.010  0.048  0.022  0.032  0.043  0.011  0.030  0.018 -0.001  0.023 -0.025 -0.001 -0.045 -0.022  0.013  0.014  0.006  0.047  0.024 -0.023  0.018 -0.034 -0.020 -0.078  0.040  0.043  0.020 -0.047 -0.010 -0.026 -0.044  0.033 -0.007 -0.026 -0.063 -0.101 -0.139 -0.103 -0.092 -0.080 -0.002  0.022  0.056  0.064  0.100  0.073  0.097  0.046  0.052  0.075  0.038  0.046  0.054  0.044  0.011  0.004  0.025 -0.013 -0.043 -0.011 -0.049 -0.013 -0.015 -0.013  0.039  0.033 -0.028  0.005 -0.082 -0.117 -0.178 -0.213 -0.239 -0.236 -0.166 -0.135 -0.181 -0.263 -0.218 -0.224 -0.181 -0.214 -0.147 -0.122 -0.306 -0.327 -0.305 -0.111 -0.182 -0.186 -0.080 -0.110 -0.033  0.022 -0.012  0.004  0.010  0.001  0.033  0.008 -0.007 -0.006  0.030  0.036  0.038 -0.011  0.076  0.034  0.088  0.066  0.049 -0.019 -0.020 -0.021 -0.230 -0.155 -0.118 -0.171 -0.036 -0.016 -0.063 -0.021 -0.088 -0.068 -0.108 -0.071 -0.034 -0.019 -0.047 -0.048 -0.026 -0.066 -0.018 -0.016 -0.111 -0.092 -0.057 -0.109 -0.005  0.057  0.076  0.029  0.006  0.148  0.112  0.034  0.083  0.168  0.177  0.120  0.147  0.087  0.024 -0.009  0.017 -0.007 -0.009 -0.058 -0.112  0.006  0.006 -0.070 -0.120 -0.093 -0.130 -0.036 -0.139 -0.101 -0.118 -0.062 -0.031 -0.069 -0.139 -0.052 -0.012  0.049  0.034  0.140  0.114  0.074  0.066 -0.029 -0.025 -0.074 -0.020 -0.012 -0.019 -0.076 -0.063 -0.068 -0.060 -0.062 -0.077 -0.054 -0.066 -0.011 -0.074 -0.009 -0.011  0.043  0.041  0.030  0.096  0.144  0.101  0.065  0.072 -0.088  0.001  0.039  0.020  0.012 -0.031  0.067  0.037  0.066  0.087  0.114  0.092  0.063  0.057  0.100  0.013  0.018 -0.012  0.066  0.088  0.092  0.087  0.094  0.076  0.051  0.067  0.043  0.014 -0.046 -0.072 -0.201 -0.223 -0.001 -0.125  0.023 -0.058 -0.012 -0.009 -0.019 -0.014 -0.069  0.027 -0.054 -0.051 -0.031 -0.042  0.031  0.054 -0.028 -0.004  0.116  0.065  0.015  0.043  0.075  0.037 -0.020 -0.005 -0.052 -0.009 -0.009 -0.033 -0.073 -0.011  0.014 -0.058 -0.014 -0.000 -0.062 -0.123  0.019 -0.020  0.157 -0.010 -0.037  0.005  0.026  0.030  0.061  0.077  0.061  0.054  0.052  0.073  0.138  0.026  0.035  0.065  0.036  0.024 -0.088 -0.013 -0.017 -0.022  0.068 -0.003 -0.074 -0.044 -0.037 -0.070 -0.045 -0.094 -0.048 -0.085 -0.055 -0.020 -0.100 -0.009 -0.008  0.083  0.068  0.006 -0.024  0.043  0.082 -0.041 -0.028 -0.053 -0.101 -0.199 -0.043  0.000 -0.014  0.057 -0.017 -0.038  0.004 -0.030 -0.079 -0.073 -0.115 -0.116 -0.122 -0.106 -0.100 -0.108 -0.109 -0.135 -0.069 -0.082 -0.050 -0.022 -0.056 -0.095 -0.087 -0.075 -0.016  0.029  0.054  0.048  0.027  0.005  0.013 -0.020 -0.007  0.024  0.046 -0.024 -0.015 -0.059 -0.118 -0.122 -0.082 -0.132 -0.029 -0.111 -0.130 -0.155 -0.084 -0.150 -0.170 -0.126 -0.148 -0.158 -0.116 -0.183 -0.188 -0.152 -0.190 -0.157 -0.140 -0.082 -0.151 -0.175 -0.099 -0.074 -0.102 -0.123 -0.041 -0.082 -0.063 -0.033 -0.048 -0.051  0.018  0.107  0.088  0.068  0.091  0.123  0.117  0.089  0.094  0.079  0.012  0.079  0.054 -0.088  0.042  0.170  0.168  0.129  0.258 -0.187
  0.104  0.152  0.166  0.171  0.149  0.289  0.215  0.258  0.174  0.280  0.205  0.153  0.022  0.032  0.165  0.124  0.204  0.317  0.358  0.220  0.388  0.547  0.373  0.237  0.374  0.364  0.266  0.236  0.295  0.143  0.244  0.262  0.292  0.338  0.251  0.312  0.216  0.246  0.149  0.125  0.165  0.209  0.150  0.068  0.080  0.119  0.118  0.085  0.089  0.176  0.155  0.189  0.164  0.195  0.176  0.164  0.146  0.142  0.069  0.006  0.000 -0.040 -0.022 -0.001  0.013  0.076  0.069  0.129  0.078  0.008 -0.013  0.056  0.011 -0.020 -0.014  0.025  0.005 -0.039  0.011 -0.032  0.032 -0.097  0.049  0.036 -0.062 -0.082  0.075 -0.005  0.050 -0.047  0.028 -0.021 -0.016  0.049 -0.014  0.043  0.013 -0.025 -0.019 -0.019 -0.014 -0.035 -0.012 -0.016  0.009 -0.049 -0.063 -0.036 -0.005 -0.005 -0.049 -0.128 -0.160 -0.164 -0.135 -0.157 -0.164 -0.131 -0.151 -0.140 -0.156 -0.173 -0.014  0.115  0.087  0.074  0.084  0.130  0.149  0.151  0.208  0.150  0.174  0.155  0.115  0.119  0.083  0.083  0.069  0.040  0.024 -0.060  0.054  0.074  0.034  0.062  0.123  0.065  0.043  0.084  0.128  0.058  0.057  0.095  0.044 -0.002  0.052  0.038  0.097  0.104  0.076  0.125  0.140  0.083  0.045  0.111  0.050  0.132  0.127  0.111  0.071  0.086  0.113  0.118  0.042  0.063  0.101  0.109  0.060  0.091  0.197  0.070  0.018  0.181  0.080 -0.144  0.021  0.072 -0.065 -0.129  0.012 -0.033 -0.144 -0.102 -0.169 -0.156 -0.125 -0.103 -0.095 -0.031  0.040  0.121  0.164  0.192  0.041 -0.058 -0.184 -0.133 -0.202 -0.157 -0.175 -0.219 -0.116 -0.119 -0.147 -0.059 -0.082 -0.103 -0.035 -0.114 -0.135 -0.079 -0.108 -0.182 -0.097 -0.147 -0.105 -0.081 -0.062  0.002 -0.037 -0.013  0.009  0.004  0.008  0.037  0.084  0.043  0.036  0.092 -0.033 -0.066 -0.055 -0.067 -0.031 -0.039  0.009 -0.025 -0.027  0.009  0.006 -0.003  0.026  0.007  0.031  0.020  0.035  0.042  0.060  0.057  0.078  0.048  0.029  0.039  0.004 -0.026 -0.043 -0.029 -0.016 -0.038 -0.028 -0.033 -0.080 -0.085 -0.030 -0.071 -0.071 -0.075 -0.072 -0.105 -0.095 -0.079 -0.060 -0.034 -0.046 -0.002 -0.016 -0.006 -0.038 -0.022  0.003 -0.003  0.028 -0.009 -0.009 -0.000 -0.007 -0.033 -0.036 -0.019 -0.041 -0.069 -0.020 -0.083 -0.053 -0.044 -0.036 -0.031 -0.002 -0.049 -0.045 -0.093 -0.090 -0.096 -0.141 -0.115 -0.142 -0.102 -0.092 -0.077 -0.111 -0.100 -0.103 -0.074 -0.098 -0.086 -0.070 -0.139 -0.186 -0.176 -0.064 -0.096 -0.058 -0.040 -0.097 -0.054 -0.041 -0.081 -0.065 -0.068 -0.057 -0.024 -0.072 -0.097 -0.073 -0.025 -0.045 -0.048 -0.076 -0.026 -0.034  0.003  0.007 -0.016 -0.053 -0.059 -0.053 -0.179 -0.131 -0.092 -0.115 -0.033 -0.033 -0.037 -0.012 -0.070 -0.051 -0.084 -0.055 -0.051 -0.011 -0.036 -0.040 -0.002 -0.040 -0.029 -0.010 -0.065 -0.078 -0.049 -0.064 -0.035  0.019 -0.005 -0.033 -0.033  0.038 -0.006 -0.021 -0.006  0.023  0.040  0.025  0.027  0.008 -0.020 -0.031 -0.017 -0.016 -0.023 -0.030 -0.079 -0.007 -0.016 -0.070 -0.101 -0.089 -0.097 -0.068 -0.134 -0.119 -0.106 -0.062 -0.060 -0.088 -0.127 -0.061 -0.054 -0.036 -0.023 -0.002  0.025 -0.014 -0.015 -0.011 -0.046 -0.055 -0.036 -0.026 -0.036 -0.060 -0.076 -0.056 -0.032 -0.030 -0.070 -0.073 -0.067 -0.032 -0.046 -0.022 -0.004  0.019  0.035  0.033  0.048  0.063  0.058  0.046  0.051  0.032 -0.020 -0.022 -0.070 -0.068 -0.049 -0.004 -0.004  0.010  0.021  0.025 -0.002  0.008  0.015 -0.004 -0.032  0.015 -0.058 -0.010 -0.003  0.001  0.011  0.007  0.005 -0.009 -0.020 -0.046 -0.041 -0.075 -0.055 -0.112 -0.105 -0.011 -0.018  0.042 -0.003  0.038  0.023  0.052  0.003  0.063  0.051 -0.032 -0.017  0.031  0.018  0.050  0.061  0.051  0.060  0.117  0.084  0.075  0.078  0.104  0.065  0.028  0.022 -0.024  0.039  0.051 -0.009 -0.028  0.048  0.042 -0.046 -0.019  0.010  0.002 -0.035 -0.004 -0.018  0.056 -0.003 -0.000  0.008  0.008  0.034  0.057  0.091  0.068  0.101  0.081  0.047  0.087  0.040  0.050  0.104  0.042  0.034 -0.012  0.006  0.010 -0.019  0.028  0.007 -0.055 -0.028 -0.007 -0.070 -0.058 -0.056 -0.004 -0.059 -0.031 -0.017 -0.043 -0.000 -0.009  0.100  0.082  0.039  0.043  0.076  0.072  0.067  0.082  0.072  0.036 -0.004  0.044  0.059  0.004  0.045  0.016  0.002  0.021 -0.001 -0.038  0.003 -0.034 -0.045 -0.059 -0.048 -0.026 -0.035 -0.087 -0.050  0.007 -0.024 -0.046  0.017  0.002 -0.030 -0.020  0.014  0.025  0.056  0.051  0.058  0.054  0.048  0.037  0.000  0.046  0.020  0.002  0.017  0.018 -0.043 -0.064 -0.070 -0.045 -0.097 -0.055 -0.067 -0.086 -0.120 -0.085 -0.117 -0.131 -0.113 -0.113 -0.134 -0.104 -0.112 -0.122 -0.094 -0.107 -0.075 -0.061 -0.041 -0.073 -0.079 -0.025 -0.029 -0.029 -0.040 -0.006 -0.013 -0.020  0.020 -0.016 -0.015  0.032  0.068  0.085  0.065  0.087  0.106  0.133  0.090  0.069  0.155  0.112  0.059  0.069 -0.023  0.060  0.122  0.094  0.055  0.079 -0.095
  0.269  0.242  0.332  0.381  0.230  0.438  0.272  0.376  0.202  0.253  0.253  0.229  0.074  0.115  0.279  0.272  0.355  0.332  0.509  0.463  0.487  0.373  0.799  0.516  0.540  0.605  0.579  0.508  0.494  0.394  0.541  0.523  0.477  0.533  0.254  0.413  0.183  0.175  0.122  0.085  0.114  0.211  0.109  0.002  0.051  0.189  0.161  0.119  0.174  0.289  0.308  0.335  0.235  0.314  0.258  0.262  0.206  0.181  0.065 -0.099 -0.111 -0.135 -0.127 -0.118 -0.082  0.084  0.009  0.128  0.066 -0.058 -0.118  0.040  0.006 -0.072 -0.047  0.022 -0.030 -0.070  0.014 -0.088  0.089 -0.068  0.154  0.158  0.008 -0.037  0.185 -0.044  0.036 -0.171  0.018 -0.127 -0.050  0.022 -0.109  0.031 -0.036 -0.085 -0.054 -0.009 -0.148 -0.182 -0.021 -0.017  0.131 -0.134 -0.257 -0.158 -0.104 -0.075 -0.155 -0.276 -0.276 -0.254 -0.235 -0.287 -0.293 -0.199 -0.290 -0.200 -0.429 -0.269 -0.055  0.135  0.131  0.133  0.139  0.226  0.192  0.256  0.343  0.279  0.295  0.377  0.266  0.282  0.160  0.158  0.127  0.017  0.003 -0.068  0.178  0.169  0.055  0.049  0.169  0.160  0.061  0.093  0.218  0.111  0.026  0.112  0.066 -0.042  0.063  0.056  0.125  0.139  0.178  0.238  0.282  0.178  0.244  0.339  0.184  0.360  0.305  0.260  0.183  0.244  0.311  0.323  0.179  0.302  0.336  0.365  0.289  0.328  0.436  0.212  0.220  0.375 -0.084 -0.354 -0.024 -0.108 -0.363 -0.413 -0.210 -0.295 -0.451 -0.405 -0.441 -0.323 -0.158 -0.063 -0.008  0.141  0.323  0.349  0.320  0.207  0.132 -0.195 -0.365 -0.182 -0.345 -0.363 -0.268 -0.338 -0.317 -0.389 -0.355 -0.251 -0.232 -0.294 -0.197 -0.264 -0.247 -0.113 -0.065 -0.265 -0.105 -0.217 -0.151 -0.082  0.011  0.116  0.091  0.123  0.100  0.155  0.131  0.124  0.144  0.130  0.169  0.147  0.022  0.008  0.037  0.085  0.114  0.087  0.094  0.100  0.102  0.088  0.045  0.012  0.048 -0.001  0.005  0.002  0.023  0.061  0.044 -0.004  0.018  0.022 -0.004  0.068  0.007  0.007  0.017  0.072  0.114  0.101  0.020  0.026  0.029 -0.007  0.050  0.026 -0.002 -0.021 -0.047 -0.054 -0.012 -0.031 -0.049  0.016  0.052  0.071  0.083  0.077  0.027  0.051  0.032 -0.003  0.038 -0.006  0.003 -0.011 -0.018 -0.034 -0.036 -0.050 -0.079 -0.107 -0.057 -0.140 -0.071 -0.063 -0.048  0.015  0.043 -0.089  0.036 -0.058 -0.063 -0.082 -0.169 -0.159 -0.265 -0.142 -0.115 -0.225 -0.230 -0.267 -0.281 -0.260 -0.279 -0.182 -0.206 -0.333 -0.303 -0.364 -0.080 -0.064  0.018 -0.095 -0.188 -0.037  0.027 -0.023 -0.017 -0.019 -0.033 -0.005 -0.021 -0.023 -0.044  0.012  0.034  0.004 -0.022  0.051 -0.000  0.049  0.020 -0.019 -0.078 -0.072 -0.121 -0.217 -0.175 -0.179 -0.193 -0.034 -0.053 -0.097 -0.073 -0.151 -0.102 -0.182 -0.114 -0.086 -0.056 -0.075 -0.082 -0.025 -0.072 -0.026 -0.066 -0.094 -0.091 -0.085 -0.078 -0.011  0.117  0.082 -0.010 -0.018  0.138  0.064 -0.007  0.020  0.070  0.138  0.107  0.069  0.033 -0.028 -0.046 -0.037 -0.024 -0.054 -0.077 -0.115  0.010 -0.019 -0.116 -0.190 -0.144 -0.189 -0.064 -0.212 -0.171 -0.170 -0.048 -0.069 -0.090 -0.127 -0.040 -0.041  0.030  0.027  0.072  0.098  0.088  0.033 -0.038  0.002 -0.034  0.020  0.052  0.019  0.075  0.051  0.078  0.078  0.111  0.060  0.082  0.057  0.052  0.058  0.039  0.033  0.048  0.012  0.025  0.102  0.113  0.067 -0.023  0.074 -0.142 -0.105 -0.094 -0.093 -0.123 -0.181 -0.031 -0.079 -0.027  0.021  0.066  0.044  0.030  0.056  0.086 -0.007  0.018 -0.123  0.066  0.083  0.140  0.106  0.125  0.113  0.109  0.131  0.096  0.062 -0.007 -0.039 -0.129 -0.118  0.077 -0.060  0.116  0.078  0.088  0.140  0.065  0.051 -0.028  0.114  0.033  0.039  0.105  0.026  0.091  0.076  0.032 -0.005  0.069  0.036  0.046  0.091  0.132  0.113  0.044  0.036  0.049  0.122  0.096  0.094  0.107  0.156  0.142  0.112  0.172  0.179  0.118  0.054  0.099  0.097  0.236  0.085  0.200  0.167  0.016  0.113  0.109  0.133  0.113  0.133  0.152  0.111  0.048  0.052 -0.018  0.094  0.034  0.023 -0.041  0.019  0.042  0.028  0.037  0.031 -0.036 -0.044 -0.016 -0.055 -0.049 -0.060 -0.018 -0.054  0.005  0.040  0.012  0.028  0.009  0.176  0.093  0.006  0.019  0.002  0.005 -0.006 -0.031 -0.028 -0.064 -0.193 -0.093 -0.128 -0.151  0.025 -0.064 -0.066  0.022 -0.011 -0.041 -0.041 -0.053 -0.066 -0.096 -0.048 -0.066 -0.099 -0.121 -0.116 -0.060 -0.082 -0.047  0.062  0.026 -0.010 -0.007  0.053  0.027  0.105  0.057  0.071  0.041  0.065  0.061 -0.013  0.020  0.036  0.032 -0.020 -0.016 -0.063 -0.133 -0.128 -0.090 -0.135 -0.029 -0.131 -0.141 -0.197 -0.140 -0.231 -0.271 -0.191 -0.189 -0.183 -0.096 -0.187 -0.203 -0.151 -0.165 -0.137 -0.122 -0.088 -0.132 -0.128 -0.048 -0.057 -0.036 -0.041  0.042  0.000 -0.021  0.064 -0.011  0.047  0.043  0.125  0.168  0.163  0.087  0.167  0.210  0.109 -0.063  0.068  0.142  0.119  0.097 -0.023  0.072  0.184  0.192  0.052  0.242 -0.285
  0.270  0.274  0.352  0.401  0.311  0.458  0.362  0.410  0.261  0.292  0.218  0.155 -0.005  0.030  0.165  0.168  0.279  0.273  0.332  0.370  0.473  0.237  0.516  0.547  0.543  0.472  0.500  0.485  0.433  0.332  0.485  0.501  0.495  0.508  0.285  0.398  0.220  0.239  0.150  0.097  0.141  0.259  0.161  0.081  0.148  0.243  0.244  0.216  0.255  0.342  0.349  0.380  0.289  0.352  0.318  0.298  0.225  0.182  0.089 -0.057 -0.078 -0.117 -0.084 -0.062  0.007  0.088  0.002  0.115  0.104 -0.016 -0.032  0.118  0.065 -0.008  0.052  0.095  0.046  0.009  0.090 -0.050  0.049 -0.051  0.133  0.129  0.009 -0.054  0.088 -0.070 -0.005 -0.143  0.003 -0.063 -0.032  0.015 -0.091  0.066 -0.045 -0.118 -0.089 -0.020 -0.091 -0.115 -0.062  0.021  0.168  0.004 -0.122 -0.028 -0.012 -0.009 -0.099 -0.208 -0.233 -0.207 -0.184 -0.191 -0.289 -0.223 -0.326 -0.271 -0.297 -0.121  0.110  0.194  0.183  0.196  0.177  0.280  0.234  0.352  0.406  0.331  0.309  0.348  0.214  0.209  0.094  0.101  0.056 -0.035 -0.012 -0.103  0.123  0.150  0.069  0.122  0.221  0.149  0.111  0.161  0.287  0.171  0.131  0.217  0.181  0.035  0.160  0.188  0.245  0.214  0.270  0.296  0.290  0.142  0.206  0.332  0.169  0.280  0.188  0.139  0.087  0.139  0.186  0.194  0.060  0.188  0.288  0.312  0.174  0.270  0.387  0.119  0.090  0.311 -0.049 -0.272 -0.041 -0.064 -0.265 -0.334 -0.149 -0.201 -0.355 -0.304 -0.381 -0.305 -0.203 -0.142 -0.129  0.033  0.208  0.300  0.272  0.190  0.079 -0.183 -0.339 -0.154 -0.340 -0.295 -0.164 -0.267 -0.330 -0.365 -0.312 -0.240 -0.157 -0.262 -0.198 -0.285 -0.193 -0.103 -0.076 -0.256 -0.103 -0.169 -0.127 -0.079 -0.011  0.103  0.071  0.080  0.072  0.093  0.054  0.050  0.091  0.077  0.065  0.089 -0.015 -0.028  0.019  0.047  0.088  0.070  0.084  0.091  0.076  0.075  0.039  0.009  0.029 -0.018 -0.022 -0.063 -0.027  0.014 -0.021 -0.053 -0.010  0.008 -0.022  0.038 -0.009  0.004 -0.023  0.063  0.103  0.081 -0.037  0.014  0.019  0.009  0.060  0.033  0.007 -0.012 -0.064 -0.077 -0.040 -0.044 -0.050  0.008  0.038  0.048  0.040  0.071  0.060  0.066  0.038  0.022  0.053  0.014  0.020  0.035  0.019 -0.014 -0.013 -0.011 -0.026 -0.078 -0.061 -0.091 -0.047 -0.039 -0.021  0.035  0.035 -0.040  0.021 -0.064 -0.091 -0.134 -0.186 -0.231 -0.238 -0.154 -0.103 -0.215 -0.238 -0.236 -0.234 -0.222 -0.242 -0.157 -0.165 -0.335 -0.288 -0.325 -0.108 -0.139 -0.122 -0.111 -0.145 -0.039  0.010 -0.034 -0.026 -0.011 -0.023  0.016 -0.031 -0.029 -0.033  0.023  0.034  0.016 -0.022  0.034  0.002  0.050  0.007 -0.010 -0.066 -0.065 -0.081 -0.228 -0.184 -0.151 -0.199 -0.060 -0.041 -0.096 -0.063 -0.115 -0.074 -0.111 -0.074 -0.059 -0.014 -0.050 -0.064 -0.028 -0.074 -0.022 -0.048 -0.113 -0.095 -0.086 -0.091 -0.028  0.054  0.063 -0.001 -0.040  0.112  0.086  0.007  0.031  0.097  0.136  0.105  0.098  0.045  0.008 -0.037  0.001 -0.008 -0.016 -0.057 -0.086  0.020  0.008 -0.055 -0.124 -0.099 -0.137 -0.048 -0.183 -0.144 -0.161 -0.066 -0.063 -0.089 -0.134 -0.043 -0.034  0.020 -0.007  0.069  0.048  0.044  0.031 -0.062 -0.007 -0.047  0.004  0.030  0.003  0.016  0.020  0.034  0.025  0.046  0.019  0.041  0.019  0.024  0.012  0.022  0.012  0.053  0.013  0.013  0.080  0.108  0.051  0.016  0.078 -0.095 -0.047 -0.014  0.004  0.002 -0.053  0.041 -0.017  0.019  0.037  0.077  0.060  0.044  0.056  0.081  0.015  0.012 -0.065  0.082  0.106  0.121  0.095  0.115  0.102  0.075  0.090  0.073  0.052  0.002 -0.040 -0.150 -0.168  0.022 -0.107  0.053  0.011  0.039  0.075  0.029  0.054 -0.011  0.104 -0.002  0.000  0.041  0.004  0.063  0.037 -0.008 -0.007  0.063  0.028  0.008  0.055  0.090  0.081  0.040  0.025  0.025  0.070  0.051  0.045  0.041  0.063  0.092  0.065  0.095  0.087  0.046 -0.002  0.070  0.062  0.193  0.031  0.095  0.130  0.023  0.077  0.088  0.092  0.061  0.069  0.082  0.095  0.077  0.029  0.010  0.095  0.025  0.004 -0.062  0.001  0.005  0.001  0.041  0.001 -0.041 -0.029 -0.020 -0.038 -0.022 -0.072 -0.036 -0.039 -0.008  0.014 -0.027 -0.003  0.011  0.114  0.081  0.020  0.009  0.008  0.007 -0.017 -0.048 -0.041 -0.076 -0.200 -0.103 -0.067 -0.055  0.013 -0.067 -0.065 -0.001 -0.037 -0.077 -0.097 -0.106 -0.084 -0.111 -0.088 -0.076 -0.096 -0.106 -0.122 -0.061 -0.087 -0.027 -0.018 -0.031 -0.053 -0.045 -0.002  0.001  0.061  0.025  0.032 -0.012 -0.016 -0.009 -0.039 -0.030  0.004  0.012 -0.063 -0.046 -0.076 -0.127 -0.134 -0.095 -0.126 -0.041 -0.119 -0.132 -0.167 -0.097 -0.185 -0.207 -0.133 -0.147 -0.138 -0.091 -0.157 -0.169 -0.144 -0.171 -0.137 -0.124 -0.093 -0.137 -0.113 -0.075 -0.084 -0.069 -0.073  0.010 -0.049 -0.065  0.002 -0.050 -0.037 -0.002  0.083  0.092  0.067  0.062  0.113  0.100  0.047 -0.053 -0.006  0.020  0.028 -0.006 -0.105  0.002  0.099  0.101  0.027  0.227 -0.237
  0.328  0.368  0.433  0.465  0.426  0.605  0.493  0.519  0.347  0.420  0.302  0.173 -0.019  0.001  0.166  0.147  0.301  0.390  0.387  0.348  0.598  0.374  0.540  0.543  0.764  0.638  0.554  0.585  0.645  0.388  0.567  0.596  0.672  0.667  0.450  0.555  0.356  0.406  0.248  0.209  0.281  0.411  0.278  0.165  0.234  0.348  0.343  0.308  0.357  0.469  0.456  0.489  0.389  0.438  0.381  0.330  0.241  0.196  0.087 -0.059 -0.094 -0.154 -0.116 -0.057  0.049  0.122  0.062  0.219  0.175  0.029  0.026  0.180  0.105  0.023  0.088  0.128  0.073  0.015  0.110 -0.058  0.058 -0.160  0.124  0.102 -0.100 -0.184  0.011 -0.102 -0.001 -0.161 -0.041 -0.063 -0.055  0.041 -0.096  0.076 -0.044 -0.195 -0.124 -0.057 -0.065 -0.095 -0.088  0.054  0.221  0.040 -0.110  0.015  0.033  0.031 -0.094 -0.190 -0.226 -0.194 -0.173 -0.162 -0.324 -0.253 -0.374 -0.332 -0.342 -0.122  0.180  0.243  0.223  0.238  0.221  0.348  0.301  0.436  0.480  0.372  0.324  0.356  0.201  0.173  0.033  0.066 -0.010 -0.085 -0.057 -0.195  0.056  0.119  0.046  0.147  0.249  0.128  0.130  0.213  0.343  0.199  0.190  0.292  0.240  0.055  0.191  0.229  0.306  0.270  0.289  0.344  0.311  0.084  0.185  0.375  0.168  0.269  0.133  0.082  0.018  0.097  0.150  0.156  0.033  0.168  0.321  0.358  0.176  0.341  0.442  0.119  0.071  0.348 -0.012 -0.288  0.003 -0.022 -0.272 -0.385 -0.125 -0.204 -0.426 -0.332 -0.465 -0.377 -0.276 -0.226 -0.223  0.001  0.226  0.429  0.416  0.367  0.116 -0.197 -0.435 -0.182 -0.505 -0.301 -0.201 -0.351 -0.363 -0.381 -0.328 -0.237 -0.140 -0.265 -0.190 -0.291 -0.173 -0.098 -0.081 -0.335 -0.130 -0.193 -0.140 -0.076 -0.012  0.109  0.017  0.062  0.092  0.064  0.015  0.053  0.127  0.056  0.035  0.105 -0.006 -0.078 -0.011  0.013  0.079  0.039  0.083  0.086  0.052  0.083  0.044 -0.004  0.032  0.004  0.005 -0.057 -0.022  0.004 -0.018 -0.035  0.024  0.021 -0.021  0.024 -0.017 -0.010 -0.072  0.023  0.085  0.035 -0.133 -0.071 -0.051 -0.032  0.061 -0.003 -0.023 -0.056 -0.100 -0.128 -0.101 -0.097 -0.109 -0.019 -0.025  0.023  0.008  0.054  0.027  0.035  0.015  0.021  0.070  0.014  0.029  0.044  0.029 -0.018 -0.012  0.009 -0.026 -0.070 -0.060 -0.069 -0.038 -0.040 -0.030  0.032 -0.015 -0.040  0.012 -0.075 -0.083 -0.169 -0.224 -0.308 -0.277 -0.201 -0.129 -0.256 -0.298 -0.300 -0.294 -0.288 -0.305 -0.208 -0.192 -0.407 -0.371 -0.373 -0.183 -0.211 -0.227 -0.130 -0.131 -0.046  0.010 -0.032 -0.021 -0.024 -0.026  0.012 -0.048 -0.063 -0.057 -0.012 -0.015 -0.013 -0.059 -0.003 -0.010  0.042  0.004 -0.016 -0.074 -0.082 -0.062 -0.336 -0.250 -0.165 -0.260 -0.031 -0.041 -0.122 -0.045 -0.109 -0.077 -0.113 -0.069 -0.056 -0.003 -0.049 -0.074 -0.047 -0.121 -0.034 -0.043 -0.179 -0.141 -0.088 -0.130 -0.051 -0.009  0.060  0.004 -0.076  0.102  0.094 -0.009  0.005  0.077  0.120  0.100  0.104  0.052 -0.002 -0.050  0.008 -0.015 -0.011 -0.066 -0.107  0.017  0.001 -0.054 -0.126 -0.105 -0.135 -0.068 -0.188 -0.144 -0.153 -0.081 -0.078 -0.097 -0.153 -0.041 -0.057 -0.025 -0.033  0.063  0.015  0.004 -0.019 -0.126 -0.060 -0.083 -0.016  0.006 -0.001 -0.033 -0.037 -0.029 -0.029 -0.019 -0.049 -0.038 -0.044 -0.007 -0.032 -0.003  0.006  0.049  0.025  0.016  0.078  0.133  0.081  0.022  0.096 -0.079 -0.026 -0.001  0.008 -0.008 -0.073  0.056 -0.028  0.028  0.020  0.060  0.029  0.016  0.031  0.058 -0.009  0.011 -0.040  0.098  0.117  0.140  0.119  0.121  0.096  0.032  0.047  0.021  0.021 -0.034 -0.100 -0.228 -0.276 -0.029 -0.176  0.023 -0.061  0.026  0.015 -0.007 -0.010 -0.061  0.056 -0.033 -0.033  0.024  0.010  0.090  0.084  0.018  0.007  0.152  0.080  0.041  0.095  0.141  0.120  0.054  0.037 -0.003  0.061  0.079  0.036 -0.012  0.072  0.100  0.018  0.054  0.054  0.022 -0.042  0.052  0.041  0.191 -0.003 -0.054  0.103  0.090  0.109  0.139  0.156  0.123  0.152  0.168  0.191  0.194  0.052  0.091  0.174  0.071  0.023 -0.044  0.023  0.018  0.023  0.069  0.022 -0.048 -0.034 -0.007 -0.050 -0.035 -0.069 -0.026 -0.044 -0.003  0.031 -0.025  0.035  0.026  0.183  0.186  0.110  0.082  0.121  0.097  0.035  0.001  0.003 -0.051 -0.185 -0.054 -0.010 -0.006  0.055 -0.043 -0.065  0.037 -0.032 -0.106 -0.097 -0.087 -0.077 -0.121 -0.107 -0.079 -0.100 -0.145 -0.160 -0.059 -0.102 -0.053 -0.076 -0.067 -0.078 -0.081 -0.049  0.000  0.073  0.054  0.050  0.026 -0.046 -0.036 -0.037 -0.031 -0.016 -0.007 -0.074 -0.051 -0.113 -0.167 -0.176 -0.119 -0.187 -0.026 -0.155 -0.182 -0.227 -0.127 -0.224 -0.252 -0.156 -0.196 -0.196 -0.142 -0.234 -0.246 -0.196 -0.236 -0.201 -0.172 -0.109 -0.207 -0.223 -0.121 -0.120 -0.149 -0.128 -0.031 -0.088 -0.079 -0.036 -0.062 -0.088 -0.028  0.156  0.072  0.052  0.132  0.164  0.146  0.069  0.010  0.058  0.008 -0.005 -0.031 -0.183 -0.041  0.081  0.088  0.042  0.288 -0.290
  0.280  0.265  0.405  0.415  0.284  0.507  0.312  0.409  0.225  0.276  0.210  0.136 -0.024 -0.001  0.140  0.141  0.236  0.275  0.373  0.343  0.465  0.364  0.605  0.472  0.638  0.757  0.632  0.555  0.650  0.420  0.585  0.575  0.588  0.613  0.339  0.474  0.240  0.215  0.140  0.086  0.148  0.271  0.168  0.057  0.101  0.219  0.205  0.167  0.219  0.345  0.352  0.360  0.257  0.326  0.273  0.262  0.165  0.122  0.005 -0.135 -0.178 -0.197 -0.196 -0.170 -0.096  0.016 -0.043  0.116  0.039 -0.072 -0.097  0.056 -0.015 -0.080 -0.030  0.028 -0.046 -0.082  0.012 -0.110  0.104 -0.148  0.160  0.151 -0.062 -0.117  0.175 -0.043  0.045 -0.183 -0.009 -0.158 -0.103 -0.005 -0.170 -0.033 -0.100 -0.140 -0.090 -0.069 -0.146 -0.182 -0.077 -0.030  0.119 -0.109 -0.194 -0.126 -0.113 -0.112 -0.197 -0.319 -0.316 -0.304 -0.291 -0.287 -0.372 -0.318 -0.376 -0.297 -0.415 -0.256  0.005  0.168  0.137  0.152  0.165  0.260  0.229  0.280  0.371  0.274  0.285  0.312  0.178  0.170  0.060  0.095  0.040 -0.059 -0.073 -0.184  0.057  0.074 -0.020  0.018  0.144  0.103  0.021  0.100  0.213  0.085  0.039  0.148  0.097 -0.026  0.078  0.079  0.164  0.175  0.188  0.260  0.283  0.144  0.194  0.316  0.121  0.255  0.182  0.144  0.083  0.150  0.213  0.202  0.061  0.189  0.264  0.306  0.203  0.316  0.455  0.177  0.183  0.401  0.005 -0.338  0.080  0.012 -0.279 -0.346 -0.079 -0.198 -0.410 -0.302 -0.404 -0.281 -0.160 -0.087 -0.062  0.138  0.290  0.402  0.458  0.402  0.239 -0.092 -0.354 -0.171 -0.407 -0.351 -0.260 -0.347 -0.311 -0.372 -0.328 -0.206 -0.178 -0.263 -0.143 -0.270 -0.214 -0.108 -0.065 -0.256 -0.093 -0.193 -0.133 -0.089 -0.030  0.089  0.011  0.052  0.067  0.064  0.031  0.048  0.111  0.061  0.043  0.074 -0.029 -0.081 -0.048  0.014  0.078  0.023  0.106  0.080  0.085  0.099  0.046  0.006  0.072  0.048  0.068  0.043  0.062  0.070  0.079  0.032  0.067  0.070  0.034  0.071  0.014 -0.001 -0.017  0.027  0.105  0.054 -0.091 -0.026 -0.038 -0.025  0.045 -0.020 -0.027 -0.045 -0.081 -0.089 -0.035 -0.061 -0.092 -0.041 -0.059  0.008 -0.006  0.021 -0.019 -0.015  0.005 -0.006  0.051 -0.015 -0.010 -0.007 -0.010 -0.056 -0.049 -0.042 -0.071 -0.119 -0.072 -0.128 -0.078 -0.084 -0.067  0.001  0.020 -0.100 -0.009 -0.105 -0.086 -0.129 -0.204 -0.211 -0.254 -0.172 -0.141 -0.241 -0.289 -0.327 -0.332 -0.317 -0.346 -0.245 -0.231 -0.370 -0.354 -0.363 -0.107 -0.124 -0.051 -0.054 -0.154 -0.045  0.002 -0.048 -0.060 -0.058 -0.062 -0.024 -0.060 -0.081 -0.090 -0.023 -0.022 -0.056 -0.083 -0.036 -0.051  0.002 -0.031 -0.065 -0.108 -0.108 -0.143 -0.297 -0.232 -0.204 -0.259 -0.070 -0.052 -0.101 -0.042 -0.113 -0.087 -0.140 -0.106 -0.078 -0.045 -0.084 -0.074 -0.042 -0.128 -0.044 -0.070 -0.161 -0.165 -0.122 -0.115 -0.077  0.042  0.019 -0.051 -0.099  0.059 -0.003 -0.074 -0.037 -0.008  0.033  0.045  0.023 -0.003 -0.051 -0.085 -0.032 -0.040 -0.065 -0.080 -0.142 -0.022 -0.040 -0.104 -0.174 -0.118 -0.158 -0.090 -0.227 -0.183 -0.150 -0.059 -0.099 -0.098 -0.126 -0.027 -0.070 -0.044 -0.029  0.013  0.007  0.000 -0.044 -0.123 -0.058 -0.062 -0.010  0.027 -0.006  0.030 -0.006  0.025  0.039  0.060  0.012  0.030  0.010  0.009  0.015  0.003  0.032  0.036  0.013  0.024  0.079  0.086  0.060 -0.020  0.053 -0.112 -0.088 -0.081 -0.084 -0.118 -0.157 -0.044 -0.093 -0.037 -0.010  0.020 -0.019 -0.017  0.027  0.033 -0.035  0.014 -0.125  0.062  0.087  0.118  0.084  0.089  0.077  0.032  0.044 -0.009  0.001 -0.036 -0.096 -0.173 -0.148  0.010 -0.106  0.079  0.016  0.086  0.095  0.034  0.025 -0.011  0.106  0.018  0.026  0.109  0.051  0.120  0.116  0.119  0.074  0.171  0.086  0.094  0.136  0.168  0.126  0.093  0.064  0.039  0.125  0.137  0.086  0.068  0.166  0.150  0.086  0.131  0.131  0.109  0.042  0.067  0.096  0.214  0.040  0.118  0.164  0.073  0.156  0.156  0.182  0.158  0.223  0.251  0.188  0.147  0.096  0.072  0.243  0.121  0.100  0.042  0.068  0.082  0.061  0.064  0.069 -0.000 -0.004  0.033 -0.016 -0.016 -0.036  0.023 -0.006  0.043  0.076  0.010  0.080  0.052  0.236  0.191  0.108  0.113  0.135  0.107  0.147  0.113  0.118  0.052 -0.099  0.020 -0.012 -0.059  0.063 -0.026 -0.035  0.061  0.010 -0.036 -0.006 -0.001 -0.007 -0.053 -0.046 -0.027 -0.041 -0.120 -0.141 -0.029 -0.078 -0.059  0.015 -0.006 -0.028 -0.033  0.016  0.030  0.119  0.084  0.076  0.044  0.044  0.027 -0.004  0.042  0.026  0.018 -0.002  0.004 -0.075 -0.128 -0.117 -0.089 -0.145 -0.033 -0.122 -0.163 -0.215 -0.161 -0.229 -0.263 -0.165 -0.188 -0.196 -0.123 -0.204 -0.219 -0.167 -0.184 -0.159 -0.132 -0.074 -0.154 -0.143 -0.067 -0.090 -0.101 -0.081 -0.020 -0.045 -0.032  0.029 -0.041  0.000  0.004  0.145  0.167  0.150  0.147  0.169  0.201  0.102 -0.033  0.109  0.134  0.058  0.049 -0.110  0.030  0.132  0.119  0.012  0.220 -0.299
  0.371  0.311  0.472  0.528  0.330  0.536  0.347  0.433  0.237  0.246  0.184  0.131 -0.060 -0.037  0.118  0.136  0.224  0.216  0.321  0.335  0.415  0.266  0.579  0.500  0.554  0.632  0.763  0.597  0.566  0.432  0.678  0.667  0.612  0.633  0.287  0.445  0.174  0.136  0.106  0.019  0.050  0.216  0.109  0.043  0.114  0.227  0.230  0.195  0.241  0.366  0.391  0.409  0.280  0.374  0.299  0.289  0.194  0.124  0.031 -0.151 -0.182 -0.227 -0.208 -0.191 -0.126 -0.008 -0.092  0.050 -0.024 -0.111 -0.113  0.052 -0.021 -0.087 -0.013  0.066 -0.020 -0.042  0.084 -0.082  0.131 -0.061  0.190  0.194  0.036 -0.001  0.256 -0.015  0.043 -0.235  0.050 -0.170 -0.071  0.000 -0.175  0.015 -0.115 -0.125 -0.075  0.003 -0.149 -0.188 -0.054  0.002  0.170 -0.072 -0.205 -0.128 -0.098 -0.085 -0.196 -0.356 -0.373 -0.348 -0.336 -0.343 -0.422 -0.348 -0.476 -0.369 -0.451 -0.260  0.055  0.231  0.184  0.199  0.195  0.304  0.263  0.350  0.455  0.349  0.334  0.378  0.222  0.229  0.104  0.130  0.093 -0.041 -0.034 -0.160  0.124  0.135  0.030  0.038  0.205  0.180  0.070  0.129  0.291  0.153  0.089  0.189  0.157  0.012  0.156  0.154  0.238  0.217  0.279  0.339  0.354  0.181  0.221  0.371  0.145  0.298  0.219  0.187  0.152  0.198  0.269  0.256  0.074  0.204  0.282  0.364  0.212  0.319  0.534  0.143  0.143  0.496 -0.023 -0.410  0.007 -0.014 -0.339 -0.411 -0.125 -0.226 -0.446 -0.369 -0.483 -0.374 -0.239 -0.132 -0.105  0.134  0.342  0.415  0.409  0.302  0.184 -0.179 -0.436 -0.228 -0.389 -0.479 -0.317 -0.319 -0.368 -0.520 -0.365 -0.253 -0.165 -0.268 -0.190 -0.281 -0.193 -0.119 -0.056 -0.294 -0.102 -0.202 -0.157 -0.126 -0.057  0.048  0.034  0.035  0.044  0.049  0.031  0.010  0.067  0.050  0.042  0.053 -0.037 -0.060 -0.033  0.047  0.098  0.055  0.113  0.108  0.111  0.083  0.040  0.015  0.036  0.019  0.003 -0.014  0.026  0.060  0.015 -0.051 -0.001  0.017 -0.015  0.037  0.006  0.011  0.005  0.071  0.159  0.123 -0.014  0.069  0.033  0.027  0.069  0.019  0.010  0.003 -0.080 -0.098 -0.045 -0.049 -0.104 -0.030 -0.026 -0.002 -0.005  0.010  0.001  0.009  0.015 -0.012  0.048 -0.017 -0.005  0.010  0.004 -0.035 -0.025 -0.026 -0.042 -0.108 -0.061 -0.103 -0.042 -0.037 -0.023  0.052  0.118 -0.051  0.018 -0.072 -0.110 -0.143 -0.188 -0.198 -0.235 -0.120 -0.098 -0.190 -0.266 -0.278 -0.299 -0.267 -0.295 -0.183 -0.189 -0.334 -0.313 -0.334 -0.066 -0.102 -0.065 -0.091 -0.249 -0.083 -0.017 -0.044 -0.053 -0.012 -0.036  0.001 -0.030 -0.043 -0.072 -0.008  0.007 -0.054 -0.065 -0.022 -0.045  0.005 -0.039 -0.074 -0.114 -0.125 -0.190 -0.300 -0.253 -0.225 -0.242 -0.093 -0.022 -0.052 -0.012 -0.093 -0.059 -0.125 -0.064 -0.029 -0.012 -0.035 -0.044  0.012 -0.081 -0.009 -0.050 -0.105 -0.139 -0.137 -0.103 -0.034  0.138  0.099 -0.013 -0.085  0.124  0.062 -0.050 -0.017  0.053  0.092  0.075  0.045  0.010 -0.029 -0.063 -0.013 -0.016 -0.040 -0.053 -0.131  0.015  0.020 -0.062 -0.126 -0.084 -0.086 -0.057 -0.227 -0.197 -0.181 -0.066 -0.106 -0.127 -0.165 -0.065 -0.084 -0.041 -0.034  0.030 -0.011 -0.026 -0.063 -0.147 -0.073 -0.047 -0.032  0.020 -0.045  0.040  0.027  0.084  0.092  0.111  0.097  0.126  0.077  0.064  0.066  0.017  0.014  0.007 -0.033 -0.022  0.057  0.059  0.011 -0.017  0.038 -0.164 -0.085 -0.037 -0.020 -0.039 -0.109 -0.020 -0.107 -0.053 -0.037  0.010 -0.023 -0.021  0.028  0.054 -0.016 -0.003 -0.174  0.071  0.123  0.147  0.110  0.118  0.104  0.065  0.085  0.043  0.022 -0.017 -0.090 -0.212 -0.165  0.063 -0.123  0.133  0.070  0.078  0.124  0.038  0.041 -0.098  0.104  0.042  0.069  0.142  0.045  0.118  0.105  0.039 -0.009  0.099  0.060  0.039  0.088  0.132  0.105  0.055  0.027  0.038  0.139  0.110  0.079  0.099  0.152  0.145  0.114  0.157  0.131  0.105  0.072  0.111  0.076  0.276  0.034  0.257  0.210  0.038  0.165  0.148  0.156  0.139  0.154  0.149  0.110  0.077  0.107  0.012  0.181  0.065  0.055 -0.021  0.015  0.038  0.051  0.063  0.047 -0.005 -0.016 -0.000 -0.011 -0.012 -0.040 -0.003  0.008  0.053  0.080 -0.005  0.072  0.054  0.230  0.141  0.045  0.035  0.018 -0.002  0.044  0.014  0.002 -0.037 -0.229 -0.069 -0.047 -0.040  0.067 -0.038 -0.033  0.042 -0.008 -0.046 -0.060 -0.051 -0.040 -0.070 -0.058 -0.064 -0.078 -0.119 -0.164 -0.079 -0.094 -0.036  0.059  0.017 -0.017 -0.015  0.053  0.018  0.142  0.065  0.073 -0.005  0.052  0.047 -0.024  0.024  0.060  0.053 -0.004 -0.005 -0.064 -0.128 -0.100 -0.100 -0.128 -0.050 -0.126 -0.165 -0.204 -0.139 -0.225 -0.252 -0.158 -0.193 -0.192 -0.115 -0.217 -0.231 -0.171 -0.208 -0.175 -0.140 -0.098 -0.167 -0.135 -0.056 -0.090 -0.040 -0.060  0.033 -0.015 -0.045  0.076 -0.057  0.011  0.024  0.099  0.202  0.158  0.056  0.125  0.150  0.053 -0.124 -0.007  0.084  0.069  0.047 -0.111  0.031  0.136  0.130  0.012  0.250 -0.343
  0.359  0.354  0.445  0.499  0.382  0.561  0.401  0.447  0.276  0.264  0.216  0.126 -0.028 -0.010  0.118  0.135  0.236  0.261  0.306  0.314  0.430  0.236  0.508  0.485  0.585  0.555  0.597  0.683  0.619  0.456  0.656  0.655  0.630  0.622  0.347  0.437  0.232  0.224  0.147  0.097  0.140  0.290  0.167  0.098  0.168  0.289  0.295  0.281  0.319  0.421  0.435  0.461  0.340  0.398  0.333  0.291  0.210  0.150  0.058 -0.086 -0.116 -0.190 -0.146 -0.101 -0.011  0.078 -0.009  0.128  0.081 -0.030 -0.042  0.107  0.054 -0.014  0.047  0.110  0.066  0.024  0.127 -0.037  0.122 -0.081  0.198  0.184 -0.005 -0.086  0.119 -0.089  0.003 -0.203  0.011 -0.087 -0.036  0.031 -0.097  0.075 -0.054 -0.170 -0.110 -0.034 -0.130 -0.144 -0.096  0.035  0.231  0.010 -0.139 -0.009  0.018  0.040 -0.084 -0.181 -0.207 -0.166 -0.159 -0.168 -0.308 -0.224 -0.377 -0.298 -0.399 -0.153  0.161  0.232  0.217  0.253  0.244  0.343  0.264  0.407  0.445  0.355  0.295  0.356  0.199  0.166  0.021  0.060  0.011 -0.095 -0.063 -0.181  0.068  0.122  0.041  0.094  0.215  0.148  0.121  0.184  0.341  0.203  0.164  0.245  0.225  0.066  0.197  0.233  0.304  0.264  0.302  0.337  0.310  0.099  0.231  0.394  0.179  0.275  0.139  0.089  0.046  0.115  0.171  0.186  0.059  0.198  0.337  0.395  0.219  0.385  0.480  0.126  0.128  0.386 -0.093 -0.344 -0.027 -0.097 -0.361 -0.442 -0.192 -0.278 -0.490 -0.402 -0.505 -0.390 -0.249 -0.171 -0.155  0.083  0.325  0.461  0.435  0.315  0.153 -0.211 -0.444 -0.184 -0.465 -0.393 -0.295 -0.362 -0.360 -0.463 -0.346 -0.253 -0.168 -0.262 -0.208 -0.268 -0.155 -0.081 -0.051 -0.313 -0.123 -0.183 -0.150 -0.094 -0.005  0.111  0.069  0.089  0.086  0.098  0.055  0.045  0.098  0.058  0.050  0.071 -0.010 -0.073  0.007  0.074  0.132  0.088  0.116  0.139  0.102  0.109  0.078  0.012  0.054  0.009 -0.014 -0.061 -0.005  0.019 -0.028 -0.063 -0.025 -0.002 -0.026  0.030 -0.003  0.005 -0.027  0.058  0.131  0.098 -0.092 -0.027 -0.002  0.014  0.096  0.042  0.019 -0.003 -0.073 -0.106 -0.071 -0.058 -0.096  0.010  0.025  0.034  0.045  0.084  0.061  0.060  0.040  0.019  0.077  0.019  0.039  0.053  0.043 -0.001  0.014  0.014 -0.017 -0.057 -0.047 -0.071 -0.020 -0.016 -0.004  0.065  0.042 -0.039  0.034 -0.046 -0.066 -0.120 -0.172 -0.255 -0.248 -0.181 -0.121 -0.253 -0.283 -0.312 -0.318 -0.325 -0.322 -0.189 -0.205 -0.366 -0.326 -0.340 -0.149 -0.134 -0.150 -0.115 -0.157 -0.037  0.024 -0.004  0.000  0.011 -0.007  0.039 -0.015 -0.007 -0.028  0.016  0.026 -0.003 -0.038  0.016  0.003  0.045 -0.013 -0.031 -0.073 -0.084 -0.088 -0.290 -0.224 -0.169 -0.235 -0.021 -0.036 -0.092 -0.033 -0.100 -0.055 -0.108 -0.059 -0.044  0.004 -0.027 -0.070 -0.019 -0.095  0.002 -0.036 -0.135 -0.115 -0.082 -0.112 -0.019  0.043  0.091  0.019 -0.059  0.108  0.103  0.001 -0.009  0.064  0.114  0.089  0.074  0.038  0.001 -0.033  0.011 -0.011 -0.012 -0.043 -0.093  0.031  0.024 -0.027 -0.110 -0.080 -0.109 -0.057 -0.189 -0.137 -0.143 -0.046 -0.068 -0.080 -0.123 -0.030 -0.045 -0.002 -0.037  0.046  0.002  0.019 -0.021 -0.123 -0.049 -0.076 -0.008  0.017 -0.004  0.021  0.012  0.034  0.029  0.059  0.038  0.057  0.042  0.039  0.032  0.019  0.007  0.041  0.004 -0.007  0.059  0.105  0.039  0.006  0.073 -0.120 -0.054 -0.015  0.011  0.007 -0.072  0.035 -0.066 -0.004 -0.000  0.055  0.035  0.025  0.062  0.095  0.024  0.044 -0.072  0.132  0.151  0.187  0.149  0.173  0.145  0.088  0.108  0.077  0.058  0.000 -0.086 -0.219 -0.259  0.018 -0.183  0.048 -0.011  0.041  0.062 -0.010  0.021 -0.104  0.077  0.015  0.011  0.060  0.009  0.073  0.063 -0.022 -0.047  0.091  0.050  0.008  0.071  0.120  0.111  0.031  0.024  0.022  0.090  0.073  0.059  0.048  0.100  0.132  0.079  0.122  0.109  0.080  0.045  0.100  0.074  0.241  0.019  0.065  0.176  0.067  0.125  0.125  0.143  0.111  0.127  0.152  0.178  0.127  0.065  0.030  0.146  0.039 -0.011 -0.058  0.009  0.015  0.037  0.057  0.024 -0.039 -0.047 -0.010 -0.041 -0.038 -0.055 -0.031 -0.039  0.016  0.047 -0.007  0.041  0.029  0.182  0.160  0.071  0.052  0.054  0.012 -0.011 -0.076 -0.063 -0.089 -0.252 -0.125 -0.095 -0.053  0.028 -0.087 -0.103  0.023 -0.052 -0.123 -0.128 -0.075 -0.081 -0.130 -0.103 -0.095 -0.120 -0.139 -0.159 -0.098 -0.112 -0.052 -0.064 -0.058 -0.061 -0.068 -0.025 -0.021  0.071  0.026  0.032 -0.013 -0.043 -0.021 -0.045 -0.051 -0.004 -0.005 -0.095 -0.079 -0.107 -0.169 -0.196 -0.143 -0.171 -0.017 -0.186 -0.189 -0.220 -0.116 -0.240 -0.263 -0.158 -0.191 -0.187 -0.115 -0.235 -0.244 -0.193 -0.231 -0.192 -0.166 -0.111 -0.208 -0.206 -0.100 -0.108 -0.108 -0.106 -0.002 -0.057 -0.071  0.001 -0.057 -0.054 -0.025  0.142  0.105  0.083  0.082  0.148  0.148  0.036 -0.093 -0.004  0.024  0.017 -0.024 -0.180 -0.040  0.081  0.084  0.003  0.280 -0.331
  0.359  0.376  0.453  0.473  0.407  0.581  0.398  0.433  0.256  0.271  0.220  0.095 -0.049 -0.047  0.066  0.082  0.187  0.260  0.289  0.257  0.429  0.295  0.494  0.433  0.645  0.650  0.566  0.619  0.808  0.476  0.613  0.615  0.690  0.643  0.394  0.494  0.292  0.252  0.158  0.131  0.192  0.331  0.206  0.109  0.174  0.286  0.281  0.275  0.322  0.424  0.427  0.424  0.314  0.358  0.293  0.256  0.169  0.111 -0.001 -0.129 -0.192 -0.235 -0.219 -0.148 -0.023  0.048 -0.017  0.156  0.072 -0.035 -0.042  0.093  0.030 -0.030  0.020  0.073  0.026 -0.009  0.075 -0.080  0.151 -0.191  0.202  0.162 -0.118 -0.209  0.083 -0.092  0.012 -0.207 -0.045 -0.134 -0.092  0.020 -0.136 -0.003 -0.100 -0.223 -0.139 -0.098 -0.116 -0.147 -0.132  0.025  0.204 -0.008 -0.146 -0.036 -0.005 -0.003 -0.136 -0.219 -0.233 -0.193 -0.186 -0.173 -0.341 -0.281 -0.387 -0.317 -0.445 -0.196  0.125  0.196  0.171  0.207  0.231  0.321  0.250  0.366  0.396  0.293  0.232  0.287  0.145  0.083 -0.059  0.006 -0.066 -0.147 -0.136 -0.276 -0.034  0.035 -0.036  0.046  0.148  0.076  0.062  0.151  0.274  0.128  0.112  0.208  0.176  0.031  0.137  0.168  0.255  0.246  0.245  0.297  0.258  0.047  0.182  0.345  0.130  0.209  0.060  0.023 -0.020  0.060  0.124  0.110  0.004  0.149  0.293  0.341  0.188  0.395  0.457  0.126  0.155  0.385 -0.048 -0.328  0.088 -0.024 -0.314 -0.393 -0.102 -0.232 -0.477 -0.340 -0.469 -0.326 -0.197 -0.137 -0.137  0.127  0.322  0.521  0.566  0.491  0.276 -0.106 -0.412 -0.153 -0.529 -0.350 -0.313 -0.382 -0.312 -0.402 -0.336 -0.213 -0.150 -0.268 -0.169 -0.259 -0.174 -0.089 -0.051 -0.322 -0.113 -0.185 -0.127 -0.058 -0.006  0.126  0.025  0.069  0.085  0.077  0.025  0.041  0.116  0.044  0.018  0.042 -0.016 -0.108 -0.049  0.033  0.093  0.043  0.132  0.122  0.089  0.121  0.073  0.002  0.070  0.047  0.050 -0.010  0.048  0.036  0.023 -0.017  0.014  0.033  0.008  0.036 -0.002 -0.004 -0.042  0.025  0.130  0.061 -0.182 -0.093 -0.063 -0.010  0.080  0.013  0.010 -0.040 -0.087 -0.106 -0.073 -0.083 -0.122 -0.030 -0.057  0.002  0.000  0.038 -0.000  0.003  0.008  0.006  0.080  0.003  0.024  0.030  0.022 -0.029 -0.010 -0.002 -0.052 -0.074 -0.055 -0.090 -0.051 -0.063 -0.048  0.039 -0.010 -0.083  0.001 -0.090 -0.063 -0.142 -0.198 -0.284 -0.264 -0.195 -0.121 -0.282 -0.287 -0.352 -0.341 -0.358 -0.360 -0.234 -0.228 -0.401 -0.352 -0.371 -0.183 -0.170 -0.182 -0.102 -0.121 -0.038  0.013 -0.007 -0.024 -0.040 -0.042  0.003 -0.050 -0.067 -0.071 -0.028 -0.027 -0.053 -0.087 -0.050 -0.042  0.009 -0.038 -0.067 -0.100 -0.114 -0.120 -0.353 -0.261 -0.189 -0.288 -0.029 -0.042 -0.119 -0.027 -0.100 -0.067 -0.110 -0.077 -0.064 -0.022 -0.056 -0.088 -0.057 -0.150 -0.044 -0.076 -0.212 -0.178 -0.121 -0.129 -0.094 -0.025  0.047 -0.024 -0.130  0.047  0.035 -0.073 -0.071 -0.019  0.044  0.057  0.025  0.005 -0.031 -0.063 -0.009 -0.022 -0.026 -0.059 -0.109  0.010 -0.010 -0.036 -0.119 -0.086 -0.118 -0.089 -0.208 -0.147 -0.130 -0.068 -0.104 -0.088 -0.126 -0.029 -0.075 -0.071 -0.074 -0.002 -0.036 -0.026 -0.069 -0.176 -0.085 -0.086 -0.017  0.007 -0.002  0.017 -0.010  0.004  0.009  0.035  0.003  0.005 -0.002  0.011 -0.006 -0.004  0.010  0.015 -0.006  0.004  0.052  0.098  0.067 -0.022  0.055 -0.112 -0.078 -0.064 -0.025 -0.051 -0.108  0.012 -0.102 -0.018 -0.036  0.015 -0.024 -0.022  0.034  0.043 -0.007  0.027 -0.071  0.130  0.135  0.175  0.151  0.153  0.119  0.026  0.055 -0.008  0.029 -0.021 -0.132 -0.223 -0.257 -0.031 -0.189  0.043 -0.041  0.062  0.035 -0.033 -0.040 -0.115  0.034 -0.002 -0.003  0.069  0.039  0.124  0.120  0.073  0.029  0.159  0.079  0.052  0.121  0.164  0.141  0.098  0.066  0.021  0.115  0.138  0.079  0.041  0.145  0.149  0.059  0.097  0.113  0.083  0.038  0.075  0.073  0.211  0.022 -0.040  0.139  0.112  0.166  0.178  0.204  0.183  0.239  0.274  0.263  0.207  0.106  0.115  0.276  0.124  0.051  0.024  0.055  0.059  0.075  0.068  0.071  0.001 -0.022  0.021 -0.013 -0.022 -0.017  0.013 -0.000  0.045  0.084  0.033  0.094  0.064  0.253  0.252  0.166  0.169  0.188  0.120  0.118  0.064  0.058  0.003 -0.152 -0.023 -0.014 -0.015  0.076 -0.045 -0.063  0.073 -0.016 -0.097 -0.069 -0.011 -0.017 -0.074 -0.066 -0.047 -0.070 -0.129 -0.129 -0.053 -0.082 -0.045 -0.067 -0.058 -0.027 -0.060 -0.032  0.009  0.102  0.075  0.052  0.029 -0.038 -0.039 -0.020 -0.014 -0.006 -0.004 -0.055 -0.037 -0.100 -0.157 -0.161 -0.110 -0.155  0.015 -0.154 -0.179 -0.213 -0.135 -0.236 -0.254 -0.123 -0.177 -0.178 -0.112 -0.233 -0.244 -0.167 -0.199 -0.187 -0.147 -0.065 -0.210 -0.226 -0.093 -0.110 -0.158 -0.110 -0.032 -0.063 -0.033 -0.007 -0.044 -0.075 -0.050  0.199  0.125  0.105  0.171  0.163  0.166  0.052 -0.066  0.057  0.051 -0.011 -0.040 -0.244 -0.072  0.039  0.041 -0.031  0.276 -0.362
  0.262  0.254  0.383  0.354  0.240  0.363  0.202  0.280  0.134  0.077  0.098  0.061  0.015 -0.017  0.062  0.072  0.134  0.140  0.177  0.172  0.243  0.143  0.394  0.332  0.388  0.420  0.432  0.456  0.476  0.690  0.551  0.487  0.437  0.398  0.215  0.242  0.118  0.098  0.057  0.108  0.104  0.180  0.031 -0.027  0.063  0.215  0.183  0.220  0.274  0.345  0.367  0.322  0.187  0.244  0.147  0.177  0.050  0.002 -0.068 -0.161 -0.217 -0.162 -0.220 -0.159 -0.065 -0.015 -0.043  0.088  0.045 -0.041 -0.041  0.039  0.012 -0.041  0.026  0.037 -0.044  0.009  0.058 -0.078  0.079 -0.098  0.056  0.037 -0.065 -0.076  0.100 -0.088  0.001 -0.213 -0.112 -0.178 -0.077 -0.001 -0.162 -0.089 -0.071 -0.197 -0.100 -0.088 -0.156 -0.203 -0.133 -0.050  0.113 -0.110 -0.140 -0.104 -0.129 -0.109 -0.159 -0.090 -0.038 -0.038 -0.097 -0.033 -0.079 -0.103 -0.186 -0.110 -0.295 -0.040  0.058  0.056  0.104  0.167  0.189  0.220  0.150  0.216  0.198  0.159  0.155  0.170  0.096  0.019 -0.090 -0.058 -0.065 -0.132 -0.120 -0.161 -0.042 -0.018 -0.064 -0.049  0.014 -0.019 -0.043  0.030  0.110  0.019 -0.031  0.075  0.058 -0.050  0.037  0.088  0.151  0.131  0.129  0.182  0.138  0.013  0.205  0.272  0.088  0.139  0.033 -0.016 -0.025  0.050  0.069  0.074  0.008  0.110  0.220  0.298  0.163  0.341  0.322  0.211  0.261  0.168 -0.198 -0.145  0.035 -0.203 -0.316 -0.291 -0.227 -0.290 -0.349 -0.308 -0.288 -0.142  0.005  0.053  0.075  0.202  0.343  0.378  0.331  0.192  0.224 -0.072 -0.171  0.017 -0.254 -0.127 -0.070 -0.091 -0.122 -0.274 -0.292 -0.242 -0.205 -0.286 -0.164 -0.232 -0.167 -0.075 -0.040 -0.174 -0.122 -0.145 -0.041  0.001  0.007  0.065  0.046  0.067  0.046  0.054  0.035  0.013  0.030  0.046  0.052 -0.003 -0.006 -0.031 -0.010  0.088  0.096  0.059  0.040  0.119  0.106  0.088  0.035  0.012  0.046  0.036  0.003 -0.015  0.027  0.019 -0.035 -0.056 -0.031 -0.003 -0.012  0.010  0.013  0.033  0.022  0.047  0.062  0.119 -0.010  0.036  0.049  0.055  0.063  0.062  0.035  0.024  0.024  0.034  0.023  0.001 -0.036 -0.003  0.040  0.040  0.022  0.039  0.001  0.010  0.015 -0.000  0.032 -0.008 -0.011 -0.000 -0.031 -0.053 -0.035 -0.067 -0.071 -0.112 -0.099 -0.141 -0.098 -0.086 -0.076 -0.006 -0.024 -0.108 -0.047 -0.101 -0.050 -0.083 -0.134 -0.189 -0.215 -0.190 -0.099 -0.293 -0.219 -0.340 -0.328 -0.384 -0.366 -0.255 -0.250 -0.356 -0.280 -0.314 -0.143 -0.089 -0.074 -0.106 -0.095 -0.048 -0.012 -0.042 -0.063 -0.041 -0.067 -0.022  0.007 -0.061 -0.095 -0.001  0.049 -0.056 -0.032 -0.030 -0.035  0.019 -0.046 -0.091 -0.120 -0.108 -0.077 -0.171 -0.184 -0.117 -0.170 -0.062 -0.074 -0.137 -0.118 -0.116 -0.067 -0.097 -0.053 -0.077 -0.002 -0.050 -0.064 -0.037 -0.096 -0.031 -0.085 -0.098 -0.077 -0.052 -0.060 -0.020  0.026  0.054 -0.001 -0.053  0.041  0.064 -0.011 -0.012  0.011  0.132  0.086  0.003 -0.013 -0.039 -0.078 -0.026 -0.020 -0.048 -0.069 -0.047  0.000 -0.044 -0.017 -0.112 -0.118 -0.171 -0.097 -0.201 -0.149 -0.134 -0.117 -0.099 -0.079 -0.096 -0.114 -0.047 -0.024 -0.055  0.011 -0.034  0.033 -0.035 -0.088 -0.014 -0.017  0.016  0.037  0.026  0.091  0.078  0.076  0.079  0.095  0.067  0.073  0.068  0.043  0.081  0.018  0.044 -0.012 -0.025 -0.034 -0.014  0.025 -0.016 -0.080  0.052 -0.156 -0.108 -0.095 -0.021 -0.062 -0.182 -0.007 -0.135 -0.074 -0.076 -0.006 -0.014 -0.029  0.021  0.044 -0.025 -0.016 -0.070  0.053  0.070  0.146  0.106  0.092  0.098  0.082  0.081  0.041  0.051  0.039 -0.015 -0.034 -0.067  0.065 -0.062  0.068  0.044  0.105  0.071  0.008 -0.034 -0.118 -0.019 -0.025 -0.000  0.061 -0.022  0.031  0.053  0.085 -0.030 -0.002  0.008  0.027  0.081  0.096  0.104  0.073  0.082  0.050  0.078  0.135  0.128  0.105  0.124  0.180  0.133  0.158  0.160  0.165  0.080  0.089  0.074  0.121  0.075  0.027  0.082  0.082  0.101  0.106  0.122  0.115  0.187  0.215  0.220  0.069  0.088 -0.026  0.084  0.080 -0.011  0.073  0.078  0.101  0.150  0.051  0.089  0.080  0.043  0.050  0.070  0.062  0.033  0.041  0.079  0.087  0.108  0.081  0.075  0.053  0.161  0.158  0.097  0.150  0.063  0.006  0.045 -0.005  0.011  0.013 -0.015 -0.064 -0.149 -0.133 -0.056 -0.128 -0.145 -0.020 -0.050 -0.074 -0.050 -0.031 -0.040 -0.065 -0.054 -0.049 -0.086 -0.115 -0.096 -0.083 -0.110 -0.047 -0.052 -0.032 -0.004 -0.013  0.008 -0.016  0.041  0.023  0.016  0.002 -0.062 -0.040 -0.052 -0.092 -0.042 -0.044 -0.099 -0.094 -0.074 -0.123 -0.133 -0.099 -0.108  0.067 -0.121 -0.121 -0.131 -0.060 -0.161 -0.162 -0.087 -0.112 -0.098 -0.034 -0.099 -0.122 -0.127 -0.125 -0.109 -0.114 -0.081 -0.100 -0.080 -0.070 -0.080 -0.090  0.004  0.037 -0.033 -0.020  0.028  0.039  0.021 -0.054  0.104  0.034  0.082 -0.025  0.052  0.027 -0.020 -0.196 -0.097 -0.009 -0.020 -0.024 -0.101 -0.105  0.010  0.011 -0.093  0.175 -0.252
  0.446  0.383  0.575  0.622  0.387  0.617  0.420  0.469  0.278  0.257  0.219  0.143 -0.041 -0.032  0.129  0.140  0.259  0.249  0.306  0.321  0.440  0.244  0.541  0.485  0.567  0.585  0.678  0.656  0.613  0.551  0.894  0.814  0.699  0.669  0.322  0.430  0.214  0.205  0.137  0.067  0.090  0.276  0.145  0.079  0.146  0.294  0.307  0.290  0.325  0.467  0.499  0.521  0.357  0.440  0.330  0.291  0.192  0.125  0.038 -0.141 -0.178 -0.233 -0.203 -0.184 -0.096  0.017 -0.056  0.108  0.050 -0.075 -0.073  0.100  0.026 -0.060  0.030  0.103  0.002 -0.030  0.108 -0.065  0.100 -0.132  0.088  0.085 -0.049 -0.079  0.148 -0.092  0.007 -0.245 -0.003 -0.134 -0.055  0.007 -0.162  0.040 -0.070 -0.151 -0.086 -0.011 -0.135 -0.147 -0.071  0.038  0.230 -0.023 -0.168 -0.057 -0.035 -0.043 -0.159 -0.272 -0.307 -0.292 -0.281 -0.267 -0.389 -0.313 -0.463 -0.373 -0.409 -0.200  0.112  0.257  0.228  0.265  0.249  0.364  0.320  0.425  0.492  0.375  0.342  0.372  0.218  0.184  0.058  0.101  0.061 -0.069 -0.051 -0.179  0.096  0.144  0.040  0.055  0.222  0.178  0.102  0.165  0.334  0.184  0.117  0.239  0.211  0.039  0.198  0.226  0.315  0.278  0.315  0.374  0.352  0.149  0.227  0.382  0.147  0.262  0.173  0.148  0.116  0.169  0.238  0.217  0.064  0.203  0.312  0.387  0.207  0.333  0.532  0.183  0.137  0.481 -0.009 -0.375 -0.013 -0.020 -0.328 -0.425 -0.143 -0.224 -0.462 -0.392 -0.512 -0.425 -0.299 -0.207 -0.167  0.065  0.317  0.426  0.397  0.285  0.124 -0.221 -0.474 -0.233 -0.448 -0.443 -0.300 -0.355 -0.411 -0.507 -0.361 -0.296 -0.180 -0.309 -0.219 -0.301 -0.176 -0.122 -0.062 -0.342 -0.144 -0.218 -0.183 -0.128 -0.030  0.050  0.026  0.043  0.033  0.036  0.018  0.008  0.044  0.020  0.038  0.046 -0.002 -0.073 -0.018  0.060  0.097  0.057  0.099  0.135  0.122  0.100  0.044  0.006  0.038  0.022  0.000 -0.037  0.008  0.045  0.026 -0.013  0.000  0.016 -0.014  0.034  0.009  0.019 -0.004  0.087  0.143  0.127 -0.039  0.037  0.019  0.027  0.064  0.030  0.038  0.001 -0.070 -0.090 -0.052 -0.047 -0.091 -0.011  0.007  0.016  0.017  0.056  0.032  0.049  0.039  0.015  0.083  0.022  0.021  0.045  0.045 -0.008  0.012  0.005 -0.019 -0.076 -0.020 -0.090 -0.018 -0.018 -0.004  0.074  0.116 -0.065 -0.002 -0.085 -0.122 -0.159 -0.195 -0.247 -0.260 -0.168 -0.129 -0.230 -0.307 -0.341 -0.360 -0.346 -0.365 -0.213 -0.204 -0.364 -0.351 -0.351 -0.116 -0.143 -0.136 -0.092 -0.224 -0.065 -0.017 -0.030 -0.036 -0.002 -0.026  0.023 -0.008 -0.027 -0.041  0.014  0.020 -0.049 -0.040  0.010 -0.002  0.063  0.002 -0.034 -0.086 -0.101 -0.119 -0.285 -0.238 -0.193 -0.242 -0.089 -0.027 -0.064 -0.021 -0.100 -0.054 -0.111 -0.048 -0.020  0.004 -0.009 -0.041  0.005 -0.059  0.010 -0.037 -0.084 -0.103 -0.088 -0.120  0.016  0.125  0.133  0.043 -0.042  0.157  0.146  0.017  0.011  0.101  0.171  0.132  0.101  0.062  0.016 -0.042  0.021  0.004 -0.027 -0.053 -0.118  0.040  0.039 -0.025 -0.096 -0.068 -0.093 -0.045 -0.222 -0.179 -0.170 -0.086 -0.086 -0.107 -0.152 -0.076 -0.062 -0.011 -0.039  0.057 -0.023 -0.014 -0.039 -0.145 -0.054 -0.073 -0.016  0.032 -0.004  0.052  0.023  0.062  0.073  0.099  0.070  0.099  0.061  0.065  0.064  0.022  0.027  0.015 -0.019 -0.011  0.046  0.094  0.043  0.024  0.080 -0.164 -0.043  0.010  0.034  0.009 -0.078  0.038 -0.069 -0.020 -0.019  0.046  0.024  0.014  0.052  0.092  0.004  0.003 -0.130  0.092  0.123  0.179  0.128  0.145  0.115  0.069  0.097  0.043  0.038 -0.009 -0.081 -0.200 -0.203  0.026 -0.160  0.098  0.032  0.060  0.086  0.024  0.008 -0.154  0.046  0.003  0.042  0.091  0.008  0.073  0.080  0.000 -0.037  0.079  0.052  0.008  0.071  0.101  0.083  0.038  0.036  0.037  0.100  0.094  0.087  0.085  0.116  0.156  0.115  0.142  0.130  0.113  0.069  0.099  0.063  0.255  0.001  0.163  0.128  0.053  0.130  0.125  0.138  0.107  0.147  0.151  0.142  0.085  0.132  0.016  0.177  0.085  0.039 -0.006  0.032  0.050  0.064  0.081  0.057  0.017 -0.007  0.005  0.002  0.008 -0.035 -0.011  0.000  0.061  0.078 -0.011  0.070  0.061  0.193  0.148  0.049  0.046  0.034  0.018  0.027 -0.007 -0.030 -0.069 -0.268 -0.105 -0.075 -0.059  0.039 -0.064 -0.070  0.032 -0.040 -0.092 -0.092 -0.080 -0.085 -0.116 -0.077 -0.094 -0.112 -0.127 -0.184 -0.106 -0.107 -0.042  0.005 -0.017 -0.036 -0.044 -0.004 -0.003  0.090  0.042  0.037 -0.023  0.013  0.009 -0.047 -0.023  0.025  0.025 -0.038 -0.051 -0.096 -0.143 -0.152 -0.128 -0.170 -0.018 -0.161 -0.186 -0.217 -0.128 -0.238 -0.254 -0.145 -0.196 -0.201 -0.127 -0.232 -0.251 -0.208 -0.250 -0.214 -0.181 -0.139 -0.201 -0.170 -0.094 -0.105 -0.072 -0.092  0.007 -0.049 -0.072  0.032 -0.058 -0.015  0.004  0.097  0.148  0.129  0.016  0.102  0.100  0.042 -0.116 -0.027  0.049  0.080  0.066 -0.111  0.005  0.137  0.136  0.035  0.289 -0.365
  0.493  0.432  0.592  0.692  0.468  0.688  0.500  0.516  0.335  0.325  0.248  0.153 -0.048 -0.050  0.115  0.121  0.252  0.266  0.306  0.326  0.468  0.262  0.523  0.501  0.596  0.575  0.667  0.655  0.615  0.487  0.814  0.871  0.762  0.719  0.379  0.493  0.271  0.268  0.181  0.087  0.128  0.342  0.205  0.137  0.213  0.338  0.363  0.343  0.364  0.516  0.537  0.571  0.411  0.482  0.382  0.317  0.222  0.152  0.062 -0.125 -0.163 -0.234 -0.192 -0.162 -0.067  0.046 -0.038  0.131  0.087 -0.053 -0.044  0.137  0.068 -0.020  0.072  0.141  0.057  0.011  0.157 -0.038  0.102 -0.095  0.149  0.142 -0.004 -0.058  0.150 -0.076  0.019 -0.241  0.033 -0.113 -0.037  0.028 -0.135  0.075 -0.073 -0.159 -0.099 -0.008 -0.125 -0.132 -0.068  0.062  0.254  0.006 -0.152 -0.030  0.001 -0.007 -0.141 -0.284 -0.329 -0.305 -0.281 -0.276 -0.418 -0.330 -0.474 -0.394 -0.413 -0.191  0.169  0.308  0.273  0.304  0.274  0.418  0.366  0.489  0.548  0.417  0.356  0.396  0.229  0.200  0.064  0.121  0.067 -0.070 -0.048 -0.189  0.110  0.160  0.059  0.091  0.264  0.199  0.145  0.201  0.385  0.232  0.184  0.293  0.261  0.077  0.259  0.294  0.386  0.325  0.365  0.420  0.386  0.157  0.221  0.393  0.165  0.279  0.174  0.139  0.106  0.147  0.217  0.209  0.043  0.194  0.305  0.381  0.200  0.327  0.530  0.125  0.085  0.484 -0.016 -0.406 -0.047 -0.026 -0.340 -0.451 -0.153 -0.230 -0.478 -0.400 -0.540 -0.458 -0.337 -0.240 -0.218  0.035  0.300  0.428  0.396  0.291  0.100 -0.257 -0.514 -0.264 -0.476 -0.473 -0.318 -0.374 -0.439 -0.530 -0.378 -0.286 -0.170 -0.292 -0.223 -0.311 -0.182 -0.120 -0.070 -0.361 -0.143 -0.215 -0.186 -0.124 -0.022  0.070  0.037  0.048  0.052  0.066  0.024  0.015  0.074  0.044  0.035  0.071 -0.007 -0.075 -0.017  0.046  0.085  0.048  0.108  0.134  0.109  0.096  0.052  0.002  0.032  0.001 -0.012 -0.061 -0.018  0.015 -0.008 -0.050 -0.006  0.003 -0.023  0.024 -0.015  0.004 -0.032  0.070  0.141  0.099 -0.060  0.010 -0.005  0.003  0.052  0.005  0.012 -0.025 -0.114 -0.147 -0.100 -0.089 -0.129 -0.022 -0.014  0.006  0.015  0.075  0.050  0.059  0.046  0.032  0.097  0.032  0.044  0.069  0.062  0.003  0.024  0.025 -0.003 -0.071 -0.028 -0.082 -0.020 -0.022  0.002  0.090  0.122 -0.048  0.016 -0.074 -0.128 -0.175 -0.211 -0.271 -0.277 -0.179 -0.135 -0.229 -0.310 -0.326 -0.349 -0.329 -0.348 -0.211 -0.207 -0.387 -0.366 -0.364 -0.130 -0.167 -0.174 -0.111 -0.224 -0.071 -0.011 -0.023 -0.014  0.018 -0.008  0.051 -0.009 -0.022 -0.027  0.025  0.018 -0.032 -0.053 -0.001 -0.001  0.063  0.003 -0.024 -0.084 -0.105 -0.136 -0.324 -0.265 -0.206 -0.259 -0.081 -0.030 -0.072 -0.022 -0.105 -0.061 -0.113 -0.051 -0.024 -0.001 -0.009 -0.051  0.005 -0.068  0.003 -0.039 -0.115 -0.129 -0.110 -0.131 -0.020  0.096  0.123  0.035 -0.058  0.154  0.154  0.013  0.017  0.116  0.177  0.135  0.117  0.067  0.031 -0.034  0.035  0.020 -0.001 -0.034 -0.104  0.057  0.056 -0.012 -0.088 -0.060 -0.089 -0.043 -0.216 -0.176 -0.186 -0.085 -0.092 -0.112 -0.177 -0.081 -0.076 -0.025 -0.047  0.054 -0.022 -0.023 -0.044 -0.159 -0.077 -0.097 -0.045 -0.006 -0.042 -0.001 -0.011  0.033  0.046  0.071  0.052  0.075  0.041  0.042  0.027  0.010  0.001  0.017 -0.017 -0.020  0.053  0.097  0.044  0.034  0.085 -0.139 -0.025  0.027  0.048  0.034 -0.049  0.047 -0.052 -0.007 -0.013  0.052  0.028  0.013  0.058  0.107  0.011  0.016 -0.114  0.112  0.133  0.173  0.144  0.156  0.115  0.064  0.088  0.035  0.022 -0.034 -0.116 -0.269 -0.255  0.022 -0.184  0.085  0.014  0.041  0.073  0.005  0.020 -0.128  0.069  0.001  0.020  0.066 -0.005  0.067  0.070 -0.022 -0.032  0.097  0.061 -0.001  0.055  0.097  0.074  0.012 -0.005 -0.003  0.075  0.054  0.039  0.040  0.089  0.129  0.081  0.114  0.113  0.084  0.045  0.101  0.060  0.271  0.008  0.164  0.151  0.032  0.123  0.122  0.124  0.100  0.122  0.131  0.130  0.111  0.112  0.029  0.173  0.067  0.037 -0.041  0.006  0.011  0.036  0.070  0.027 -0.020 -0.031 -0.024 -0.036 -0.017 -0.062 -0.032 -0.023  0.026  0.056 -0.043  0.040  0.042  0.183  0.143  0.041  0.026  0.036  0.019  0.000 -0.037 -0.060 -0.091 -0.285 -0.103 -0.052 -0.020  0.058 -0.057 -0.063  0.031 -0.042 -0.101 -0.116 -0.101 -0.100 -0.131 -0.103 -0.111 -0.128 -0.144 -0.184 -0.117 -0.116 -0.052 -0.024 -0.040 -0.076 -0.077 -0.026 -0.017  0.083  0.033  0.029 -0.027  0.015  0.019 -0.038 -0.018  0.027  0.024 -0.046 -0.050 -0.096 -0.151 -0.158 -0.127 -0.174 -0.046 -0.171 -0.198 -0.223 -0.130 -0.245 -0.270 -0.157 -0.207 -0.211 -0.145 -0.258 -0.272 -0.216 -0.266 -0.230 -0.192 -0.140 -0.212 -0.172 -0.098 -0.109 -0.079 -0.113 -0.003 -0.071 -0.085  0.011 -0.088 -0.045  0.006  0.105  0.165  0.123  0.051  0.136  0.128  0.058 -0.093 -0.024  0.038  0.068  0.035 -0.143  0.002  0.134  0.127  0.039  0.311 -0.373
  0.533  0.522  0.618  0.687  0.628  0.744  0.600  0.571  0.385  0.416  0.285  0.145 -0.065 -0.098  0.064  0.067  0.216  0.304  0.290  0.289  0.501  0.292  0.477  0.495  0.672  0.588  0.612  0.630  0.690  0.437  0.699  0.762  0.923  0.797  0.515  0.609  0.366  0.380  0.235  0.159  0.224  0.431  0.276  0.188  0.286  0.397  0.414  0.408  0.426  0.566  0.574  0.577  0.430  0.489  0.405  0.341  0.224  0.154  0.046 -0.131 -0.179 -0.246 -0.218 -0.151 -0.016  0.063 -0.010  0.176  0.119 -0.011  0.018  0.172  0.095  0.018  0.108  0.154  0.086  0.049  0.167 -0.056  0.128 -0.111  0.215  0.182 -0.032 -0.128  0.107 -0.091  0.006 -0.243 -0.017 -0.125 -0.058  0.039 -0.137  0.053 -0.102 -0.229 -0.146 -0.068 -0.103 -0.118 -0.104  0.077  0.268  0.052 -0.117  0.016  0.049  0.031 -0.132 -0.276 -0.329 -0.287 -0.254 -0.237 -0.434 -0.356 -0.493 -0.423 -0.427 -0.176  0.213  0.306  0.279  0.295  0.275  0.435  0.375  0.508  0.543  0.408  0.321  0.355  0.186  0.137  0.003  0.062 -0.030 -0.145 -0.113 -0.277  0.028  0.101  0.018  0.110  0.247  0.137  0.135  0.218  0.389  0.223  0.216  0.320  0.273  0.085  0.259  0.294  0.392  0.343  0.349  0.420  0.348  0.089  0.185  0.378  0.145  0.231  0.092  0.042  0.017  0.074  0.137  0.120 -0.020  0.147  0.302  0.354  0.158  0.359  0.492  0.048  0.049  0.448 -0.030 -0.389 -0.005 -0.014 -0.325 -0.439 -0.124 -0.219 -0.473 -0.368 -0.532 -0.431 -0.317 -0.233 -0.250  0.039  0.282  0.486  0.485  0.403  0.162 -0.216 -0.506 -0.226 -0.542 -0.445 -0.320 -0.383 -0.419 -0.515 -0.373 -0.246 -0.127 -0.259 -0.189 -0.304 -0.146 -0.095 -0.063 -0.362 -0.132 -0.196 -0.145 -0.082 -0.015  0.095  0.012  0.023  0.052  0.066 -0.010 -0.005  0.091  0.046 -0.011  0.049 -0.040 -0.117 -0.065 -0.021  0.031  0.005  0.110  0.114  0.070  0.093  0.043 -0.017  0.042  0.015  0.008 -0.082 -0.017 -0.000 -0.052 -0.082 -0.017 -0.007 -0.029  0.006 -0.031 -0.016 -0.071  0.028  0.127  0.054 -0.144 -0.063 -0.070 -0.034  0.040 -0.018 -0.010 -0.074 -0.158 -0.191 -0.147 -0.146 -0.183 -0.066 -0.090 -0.033 -0.044  0.042  0.027  0.028  0.018  0.020  0.088  0.025  0.042  0.070  0.065  0.000  0.025  0.039  0.001 -0.057 -0.043 -0.070 -0.018 -0.026  0.003  0.079  0.056 -0.025  0.005 -0.082 -0.110 -0.185 -0.214 -0.313 -0.276 -0.186 -0.129 -0.254 -0.324 -0.337 -0.340 -0.338 -0.342 -0.208 -0.204 -0.423 -0.378 -0.368 -0.169 -0.196 -0.251 -0.139 -0.192 -0.078 -0.006 -0.030 -0.031 -0.013 -0.014  0.042 -0.037 -0.052 -0.043 -0.009 -0.025 -0.045 -0.080 -0.047 -0.023  0.027 -0.030 -0.058 -0.106 -0.127 -0.139 -0.390 -0.307 -0.214 -0.297 -0.051 -0.029 -0.095 -0.008 -0.093 -0.061 -0.092 -0.050 -0.018  0.006 -0.012 -0.064 -0.009 -0.113 -0.015 -0.038 -0.180 -0.178 -0.134 -0.143 -0.087  0.019  0.094  0.018 -0.124  0.110  0.111 -0.040 -0.034  0.066  0.120  0.114  0.086  0.038  0.016 -0.043  0.044  0.009  0.008 -0.028 -0.104  0.047  0.044 -0.005 -0.075 -0.058 -0.058 -0.060 -0.214 -0.178 -0.172 -0.087 -0.115 -0.122 -0.191 -0.058 -0.099 -0.079 -0.068  0.033 -0.048 -0.069 -0.094 -0.215 -0.119 -0.125 -0.072 -0.048 -0.075 -0.064 -0.065 -0.026 -0.007  0.011 -0.001  0.011 -0.007  0.008 -0.021 -0.021 -0.014  0.001 -0.023 -0.029  0.032  0.072  0.027  0.014  0.072 -0.088 -0.026  0.026  0.057  0.044 -0.038  0.033 -0.090 -0.023 -0.043  0.025 -0.009 -0.026  0.026  0.060 -0.009 -0.008 -0.098  0.113  0.131  0.167  0.160  0.151  0.100  0.015  0.027 -0.030 -0.021 -0.064 -0.177 -0.322 -0.328 -0.036 -0.233  0.031 -0.052  0.019  0.015 -0.040 -0.021 -0.140  0.048 -0.024 -0.018  0.028 -0.003  0.072  0.078 -0.020 -0.017  0.133  0.079 -0.004  0.066  0.104  0.071  0.016 -0.011 -0.050  0.045  0.061  0.001 -0.035  0.058  0.108  0.022  0.051  0.044  0.040 -0.009  0.059  0.029  0.234 -0.017  0.039  0.137  0.055  0.134  0.152  0.154  0.119  0.156  0.158  0.184  0.179  0.110  0.081  0.228  0.093  0.040 -0.036  0.007 -0.001  0.033  0.066  0.024 -0.034 -0.034 -0.009 -0.040 -0.024 -0.060 -0.029 -0.027  0.006  0.053 -0.012  0.059  0.052  0.216  0.208  0.110  0.092  0.111  0.064  0.055  0.014 -0.003 -0.068 -0.222 -0.048  0.032  0.048  0.085 -0.032 -0.043  0.048 -0.034 -0.105 -0.104 -0.095 -0.077 -0.116 -0.107 -0.090 -0.104 -0.141 -0.166 -0.088 -0.109 -0.040 -0.077 -0.070 -0.082 -0.095 -0.055 -0.023  0.071  0.032  0.016 -0.043 -0.032 -0.034 -0.051 -0.040  0.003 -0.002 -0.075 -0.052 -0.113 -0.161 -0.153 -0.122 -0.156 -0.027 -0.142 -0.174 -0.201 -0.116 -0.216 -0.240 -0.124 -0.172 -0.176 -0.128 -0.251 -0.258 -0.190 -0.259 -0.239 -0.188 -0.130 -0.241 -0.203 -0.116 -0.144 -0.131 -0.134 -0.030 -0.098 -0.106 -0.037 -0.122 -0.130 -0.052  0.126  0.123  0.077  0.093  0.145  0.129  0.042 -0.061  0.000  0.012  0.002 -0.029 -0.228 -0.054  0.068  0.071  0.013  0.322 -0.380
  0.416  0.416  0.525  0.593  0.501  0.719  0.564  0.584  0.391  0.435  0.310  0.196 -0.044 -0.052  0.134  0.119  0.255  0.331  0.345  0.330  0.519  0.338  0.533  0.508  0.667  0.613  0.633  0.622  0.643  0.398  0.669  0.719  0.797  0.839  0.512  0.628  0.361  0.364  0.234  0.135  0.189  0.392  0.264  0.172  0.244  0.353  0.370  0.331  0.356  0.500  0.502  0.543  0.421  0.481  0.409  0.349  0.245  0.176  0.069 -0.113 -0.147 -0.216 -0.187 -0.139 -0.034  0.072 -0.004  0.162  0.101 -0.020 -0.008  0.158  0.084  0.009  0.088  0.145  0.084  0.034  0.159 -0.037  0.132 -0.096  0.213  0.189 -0.007 -0.087  0.152 -0.071  0.018 -0.218  0.039 -0.099 -0.039  0.050 -0.106  0.093 -0.069 -0.167 -0.106 -0.025 -0.100 -0.122 -0.071  0.061  0.245  0.022 -0.138 -0.015  0.027  0.025 -0.121 -0.291 -0.349 -0.313 -0.275 -0.274 -0.430 -0.335 -0.468 -0.402 -0.424 -0.211  0.181  0.314  0.273  0.278  0.264  0.413  0.363  0.487  0.555  0.416  0.349  0.394  0.222  0.197  0.065  0.116  0.044 -0.078 -0.053 -0.210  0.091  0.149  0.057  0.122  0.278  0.183  0.152  0.219  0.395  0.240  0.216  0.309  0.264  0.086  0.260  0.276  0.367  0.323  0.350  0.412  0.375  0.142  0.206  0.385  0.165  0.288  0.164  0.108  0.072  0.119  0.189  0.188  0.028  0.183  0.312  0.363  0.186  0.339  0.503  0.064  0.058  0.461 -0.029 -0.417 -0.032 -0.018 -0.337 -0.452 -0.138 -0.232 -0.479 -0.382 -0.535 -0.441 -0.322 -0.230 -0.225  0.043  0.283  0.451  0.445  0.360  0.134 -0.233 -0.513 -0.257 -0.508 -0.469 -0.339 -0.404 -0.431 -0.519 -0.378 -0.251 -0.140 -0.259 -0.184 -0.295 -0.167 -0.095 -0.065 -0.341 -0.120 -0.199 -0.164 -0.104 -0.014  0.095  0.027  0.041  0.069  0.095  0.024  0.029  0.115  0.076  0.034  0.102 -0.034 -0.095 -0.047 -0.011  0.057  0.019  0.104  0.097  0.067  0.077  0.046 -0.018  0.032  0.000  0.000 -0.071 -0.016  0.029 -0.031 -0.055  0.013 -0.009 -0.038  0.018 -0.020 -0.020 -0.066  0.031  0.110  0.058 -0.102 -0.020 -0.045 -0.033  0.056 -0.017 -0.014 -0.071 -0.150 -0.191 -0.143 -0.142 -0.165 -0.053 -0.073 -0.018 -0.024  0.045  0.033  0.034  0.036  0.020  0.085  0.026  0.040  0.061  0.056  0.001  0.016  0.031 -0.002 -0.069 -0.038 -0.077 -0.016 -0.021  0.006  0.077  0.075 -0.024  0.025 -0.064 -0.102 -0.160 -0.207 -0.286 -0.287 -0.186 -0.146 -0.239 -0.312 -0.309 -0.317 -0.287 -0.311 -0.193 -0.201 -0.396 -0.382 -0.371 -0.142 -0.168 -0.193 -0.119 -0.211 -0.078  0.010 -0.019 -0.014  0.001 -0.007  0.039 -0.038 -0.043 -0.041 -0.003 -0.024 -0.022 -0.069 -0.018 -0.008  0.041 -0.006 -0.035 -0.094 -0.113 -0.146 -0.364 -0.281 -0.215 -0.278 -0.055 -0.022 -0.081 -0.014 -0.092 -0.055 -0.108 -0.056 -0.026  0.004 -0.016 -0.067  0.001 -0.096 -0.007 -0.027 -0.160 -0.158 -0.121 -0.146 -0.067  0.061  0.094  0.010 -0.094  0.129  0.111 -0.014 -0.015  0.078  0.119  0.107  0.098  0.057  0.028 -0.025  0.044  0.021  0.009 -0.026 -0.100  0.051  0.047 -0.023 -0.098 -0.071 -0.083 -0.042 -0.194 -0.164 -0.166 -0.066 -0.092 -0.110 -0.179 -0.050 -0.080 -0.052 -0.051  0.040 -0.022 -0.048 -0.067 -0.181 -0.105 -0.118 -0.069 -0.037 -0.072 -0.049 -0.059 -0.014  0.000  0.026  0.008  0.017 -0.004  0.010 -0.007 -0.019 -0.022  0.018 -0.008 -0.021  0.063  0.099  0.051  0.041  0.080 -0.083 -0.018  0.030  0.031  0.038 -0.036  0.040 -0.062 -0.011 -0.023  0.034 -0.000 -0.014  0.032  0.076 -0.009  0.013 -0.113  0.102  0.118  0.157  0.133  0.142  0.101  0.036  0.041 -0.006 -0.017 -0.068 -0.152 -0.318 -0.301  0.003 -0.187  0.058 -0.017  0.029  0.048 -0.008  0.012 -0.106  0.087  0.003  0.009  0.056  0.012  0.079  0.075 -0.018 -0.024  0.127  0.078  0.009  0.068  0.111  0.079  0.010 -0.021 -0.035  0.064  0.055  0.008 -0.014  0.080  0.104  0.025  0.059  0.061  0.043 -0.003  0.071  0.020  0.243 -0.006  0.118  0.162  0.041  0.134  0.148  0.152  0.117  0.132  0.135  0.142  0.156  0.091  0.042  0.187  0.059  0.036 -0.065 -0.004 -0.005  0.010  0.064  0.011 -0.063 -0.046 -0.016 -0.063 -0.047 -0.080 -0.040 -0.050 -0.014  0.040 -0.030  0.043  0.033  0.202  0.165  0.067  0.043  0.072  0.047  0.022 -0.009 -0.022 -0.080 -0.230 -0.053 -0.004  0.005  0.077 -0.038 -0.050  0.037 -0.043 -0.103 -0.107 -0.099 -0.091 -0.123 -0.107 -0.088 -0.103 -0.141 -0.150 -0.079 -0.104 -0.044 -0.043 -0.052 -0.073 -0.074 -0.032 -0.008  0.085  0.025  0.028 -0.026  0.004  0.002 -0.038 -0.015  0.022  0.023 -0.055 -0.043 -0.102 -0.158 -0.162 -0.120 -0.157 -0.055 -0.148 -0.173 -0.215 -0.132 -0.227 -0.251 -0.152 -0.190 -0.201 -0.145 -0.259 -0.260 -0.200 -0.259 -0.218 -0.179 -0.134 -0.222 -0.196 -0.105 -0.127 -0.105 -0.128 -0.016 -0.073 -0.097 -0.009 -0.096 -0.081 -0.010  0.126  0.163  0.103  0.101  0.166  0.170  0.072 -0.044  0.025  0.051  0.042  0.004 -0.176 -0.006  0.120  0.121  0.047  0.322 -0.354
  0.190  0.266  0.276  0.331  0.397  0.484  0.409  0.407  0.290  0.366  0.247  0.128  0.002 -0.052  0.058  0.063  0.162  0.265  0.209  0.166  0.350  0.251  0.254  0.285  0.450  0.339  0.287  0.347  0.394  0.215  0.322  0.379  0.515  0.512  0.653  0.480  0.299  0.322  0.194  0.147  0.182  0.295  0.194  0.138  0.182  0.243  0.242  0.237  0.246  0.310  0.298  0.332  0.277  0.310  0.270  0.220  0.142  0.107  0.054 -0.032 -0.068 -0.074 -0.109 -0.050  0.040  0.081  0.051  0.148  0.133  0.056  0.041  0.142  0.096  0.052  0.094  0.103  0.088  0.057  0.106 -0.036  0.047 -0.025  0.178  0.149  0.018 -0.098  0.039 -0.078 -0.007 -0.136 -0.001 -0.028 -0.014  0.076 -0.035  0.079  0.023 -0.121 -0.081 -0.046 -0.050 -0.074 -0.057  0.064  0.185  0.027 -0.069  0.004  0.025  0.029 -0.084 -0.107 -0.138 -0.116 -0.113 -0.114 -0.195 -0.132 -0.242 -0.221 -0.277 -0.101  0.128  0.170  0.167  0.181  0.148  0.262  0.207  0.312  0.323  0.248  0.175  0.235  0.123  0.117  0.037  0.064 -0.015 -0.070 -0.031 -0.118  0.062  0.100  0.055  0.105  0.183  0.087  0.104  0.157  0.259  0.165  0.153  0.213  0.174  0.052  0.150  0.183  0.231  0.180  0.184  0.233  0.188  0.025  0.129  0.261  0.116  0.175  0.095  0.033  0.004  0.045  0.068  0.073  0.021  0.135  0.234  0.259  0.149  0.285  0.260  0.010  0.036  0.190 -0.103 -0.222 -0.052 -0.107 -0.257 -0.323 -0.167 -0.209 -0.325 -0.275 -0.348 -0.275 -0.176 -0.126 -0.154  0.016  0.173  0.322  0.287  0.224  0.079 -0.187 -0.313 -0.115 -0.352 -0.214 -0.137 -0.198 -0.222 -0.293 -0.252 -0.155 -0.086 -0.160 -0.077 -0.164 -0.067 -0.011 -0.025 -0.210 -0.087 -0.093 -0.080 -0.033  0.010  0.054 -0.007  0.019  0.082  0.075 -0.002  0.049  0.107  0.061  0.019  0.087 -0.014 -0.023 -0.026 -0.014  0.004 -0.007  0.053  0.028  0.010  0.012 -0.001 -0.024 -0.010 -0.035 -0.058 -0.123 -0.081 -0.038 -0.106 -0.081 -0.023 -0.069 -0.084 -0.031 -0.028 -0.037 -0.079 -0.022  0.021  0.008 -0.093 -0.060 -0.047 -0.034  0.049 -0.010 -0.038 -0.066 -0.097 -0.137 -0.128 -0.125 -0.125 -0.048 -0.052 -0.019 -0.026  0.010  0.009 -0.003  0.020  0.008  0.077  0.037  0.051  0.068  0.061  0.017  0.044  0.063  0.034 -0.009  0.011  0.000  0.029  0.006  0.031  0.065  0.008  0.022  0.038 -0.014 -0.047 -0.069 -0.109 -0.192 -0.168 -0.099 -0.048 -0.162 -0.176 -0.170 -0.162 -0.174 -0.182 -0.135 -0.129 -0.294 -0.229 -0.226 -0.117 -0.113 -0.150 -0.134 -0.110 -0.048 -0.003 -0.021  0.007  0.013  0.010  0.043 -0.024 -0.032 -0.029 -0.019 -0.020 -0.017 -0.080 -0.039 -0.007  0.023  0.005 -0.007 -0.039 -0.053 -0.021 -0.227 -0.169 -0.089 -0.160  0.028 -0.007 -0.070 -0.020 -0.043 -0.024 -0.054 -0.008 -0.005  0.054  0.021 -0.037  0.023 -0.050  0.018  0.027 -0.112 -0.062 -0.007 -0.067 -0.028 -0.015  0.057  0.031 -0.043  0.084  0.097  0.022 -0.010  0.054  0.072  0.074  0.080  0.052  0.041 -0.010  0.056  0.036  0.028 -0.008 -0.017  0.053  0.051  0.011 -0.035 -0.031 -0.028  0.010 -0.060 -0.050 -0.068 -0.023 -0.035 -0.064 -0.127 -0.013 -0.049 -0.073 -0.066  0.015 -0.029 -0.060 -0.072 -0.110 -0.089 -0.094 -0.056 -0.064 -0.064 -0.087 -0.071 -0.058 -0.065 -0.032 -0.029 -0.026 -0.028 -0.010 -0.025 -0.031 -0.044 -0.006 -0.019 -0.041 -0.010  0.058  0.029  0.053  0.092  0.026  0.024  0.049  0.019  0.040 -0.031  0.038 -0.028 -0.021 -0.041  0.006 -0.011 -0.034 -0.016  0.001 -0.025 -0.019 -0.038  0.042  0.035  0.090  0.075  0.064  0.052 -0.006 -0.007 -0.016 -0.008 -0.049 -0.079 -0.192 -0.210  0.035 -0.100  0.003 -0.034  0.018 -0.012 -0.015 -0.010 -0.054  0.033 -0.008 -0.036 -0.015 -0.002  0.025  0.015 -0.041 -0.056  0.042  0.022 -0.020  0.030  0.056  0.043 -0.011 -0.030 -0.055  0.008  0.035 -0.036 -0.071  0.013  0.045 -0.054 -0.009 -0.017 -0.031 -0.072  0.026 -0.034  0.103 -0.010 -0.043  0.117  0.045  0.077  0.114  0.111  0.057  0.064  0.059  0.082  0.105  0.016  0.029  0.084  0.007 -0.058 -0.076 -0.032 -0.042  0.001  0.015 -0.019 -0.075 -0.042 -0.017 -0.043 -0.035 -0.047 -0.011 -0.030 -0.028  0.031  0.022 -0.004 -0.019  0.117  0.104  0.039  0.019  0.056  0.018 -0.022 -0.035 -0.034 -0.075 -0.107 -0.035  0.030  0.030  0.026 -0.055 -0.068  0.001 -0.036 -0.075 -0.099 -0.081 -0.055 -0.084 -0.082 -0.015 -0.050 -0.094 -0.058 -0.029 -0.081 -0.034 -0.086 -0.060 -0.047 -0.035 -0.021 -0.017  0.047  0.009  0.001 -0.030 -0.057 -0.034 -0.036 -0.053 -0.032 -0.038 -0.108 -0.071 -0.102 -0.147 -0.149 -0.098 -0.126 -0.025 -0.117 -0.117 -0.144 -0.071 -0.134 -0.135 -0.089 -0.115 -0.129 -0.121 -0.176 -0.170 -0.145 -0.183 -0.152 -0.122 -0.102 -0.162 -0.140 -0.077 -0.103 -0.085 -0.048  0.021 -0.053 -0.068 -0.001 -0.044 -0.076 -0.031  0.094  0.034  0.013  0.043  0.121  0.122  0.042  0.018  0.024 -0.010 -0.010 -0.051 -0.147 -0.053  0.029  0.051  0.021  0.222 -0.197
  0.275  0.291  0.345  0.412  0.429  0.585  0.510  0.532  0.389  0.518  0.365  0.233  0.010  0.004  0.166  0.127  0.264  0.360  0.335  0.282  0.485  0.312  0.413  0.398  0.555  0.474  0.445  0.437  0.494  0.242  0.430  0.493  0.609  0.628  0.480  0.734  0.425  0.452  0.281  0.203  0.250  0.396  0.265  0.182  0.252  0.317  0.319  0.296  0.304  0.407  0.395  0.417  0.354  0.398  0.384  0.335  0.259  0.235  0.129 -0.026 -0.041 -0.115 -0.068 -0.024  0.059  0.145  0.083  0.210  0.181  0.068  0.053  0.201  0.144  0.075  0.126  0.145  0.109  0.057  0.145 -0.011  0.123 -0.107  0.158  0.139 -0.041 -0.099  0.080 -0.025  0.009 -0.138  0.027 -0.032 -0.036  0.051 -0.041  0.105 -0.030 -0.131 -0.089 -0.027 -0.036 -0.064 -0.028  0.089  0.203  0.039 -0.060  0.031  0.047  0.030 -0.077 -0.218 -0.263 -0.238 -0.210 -0.200 -0.330 -0.263 -0.370 -0.333 -0.306 -0.152  0.176  0.291  0.248  0.233  0.191  0.346  0.313  0.422  0.464  0.357  0.301  0.358  0.207  0.187  0.073  0.092  0.033 -0.035 -0.019 -0.149  0.076  0.152  0.084  0.173  0.289  0.174  0.164  0.216  0.355  0.228  0.217  0.286  0.245  0.098  0.238  0.251  0.319  0.275  0.294  0.334  0.295  0.107  0.164  0.302  0.140  0.249  0.144  0.109  0.062  0.100  0.151  0.148  0.015  0.129  0.243  0.282  0.118  0.256  0.372  0.021  0.011  0.333 -0.017 -0.316 -0.040 -0.011 -0.252 -0.353 -0.104 -0.173 -0.372 -0.290 -0.422 -0.350 -0.266 -0.197 -0.212 -0.001  0.183  0.344  0.346  0.292  0.090 -0.189 -0.414 -0.221 -0.436 -0.344 -0.263 -0.313 -0.315 -0.390 -0.277 -0.187 -0.094 -0.221 -0.151 -0.238 -0.140 -0.075 -0.062 -0.285 -0.103 -0.162 -0.129 -0.088 -0.034  0.065 -0.004  0.010  0.046  0.068  0.010  0.038  0.131  0.084  0.032  0.104 -0.015 -0.069 -0.066 -0.038  0.024 -0.009  0.070  0.048  0.017  0.031  0.007 -0.030 -0.004 -0.019 -0.014 -0.064 -0.019  0.004 -0.047 -0.061  0.004 -0.026 -0.048 -0.008 -0.047 -0.032 -0.084 -0.004  0.056  0.029 -0.115 -0.046 -0.060 -0.049  0.040 -0.026 -0.032 -0.076 -0.124 -0.160 -0.130 -0.137 -0.139 -0.052 -0.081 -0.017 -0.042  0.019  0.015  0.028  0.021  0.015  0.063  0.026  0.035  0.041  0.041 -0.003  0.003  0.019 -0.003 -0.053 -0.023 -0.052 -0.003 -0.018 -0.011  0.043  0.032 -0.003  0.014 -0.060 -0.090 -0.148 -0.183 -0.261 -0.251 -0.185 -0.149 -0.202 -0.243 -0.226 -0.225 -0.197 -0.215 -0.141 -0.146 -0.313 -0.322 -0.311 -0.140 -0.162 -0.187 -0.105 -0.155 -0.079  0.000 -0.019 -0.014 -0.012 -0.010  0.031 -0.037 -0.042 -0.031 -0.012 -0.026 -0.011 -0.056 -0.014  0.002  0.037  0.010 -0.018 -0.064 -0.078 -0.096 -0.306 -0.229 -0.164 -0.218 -0.027 -0.013 -0.062 -0.002 -0.065 -0.044 -0.080 -0.036 -0.007  0.011 -0.001 -0.043  0.011 -0.079 -0.004 -0.004 -0.135 -0.128 -0.082 -0.096 -0.051  0.044  0.084  0.019 -0.076  0.113  0.096 -0.013 -0.027  0.053  0.095  0.081  0.074  0.051  0.027 -0.015  0.029  0.028  0.013 -0.030 -0.084  0.035  0.029 -0.016 -0.072 -0.063 -0.063 -0.034 -0.139 -0.115 -0.122 -0.063 -0.069 -0.083 -0.141 -0.032 -0.047 -0.037 -0.028  0.047  0.006 -0.037 -0.052 -0.131 -0.099 -0.092 -0.065 -0.059 -0.081 -0.087 -0.083 -0.057 -0.035 -0.034 -0.047 -0.038 -0.039 -0.002 -0.041 -0.034 -0.032  0.004 -0.021 -0.030  0.048  0.074  0.041  0.031  0.060 -0.038 -0.007  0.023  0.022  0.030 -0.010  0.034 -0.051 -0.003 -0.022  0.020 -0.017 -0.041 -0.005  0.039 -0.028 -0.019 -0.077  0.077  0.089  0.114  0.084  0.099  0.063  0.004  0.006 -0.030 -0.014 -0.062 -0.133 -0.253 -0.252 -0.013 -0.131  0.026 -0.046  0.008 -0.005 -0.034 -0.018 -0.082  0.051 -0.019 -0.011  0.026  0.008  0.064  0.064 -0.019 -0.014  0.110  0.067 -0.012  0.045  0.087  0.048 -0.002 -0.024 -0.049  0.020  0.010 -0.039 -0.069  0.025  0.029 -0.049 -0.017 -0.005 -0.016 -0.068  0.015 -0.029  0.154 -0.019  0.042  0.106  0.025  0.092  0.113  0.104  0.087  0.099  0.095  0.108  0.146  0.047  0.031  0.144  0.037  0.001 -0.074 -0.026 -0.041 -0.009  0.039 -0.010 -0.072 -0.053 -0.023 -0.069 -0.065 -0.086 -0.044 -0.078 -0.041 -0.001 -0.047  0.021  0.008  0.155  0.135  0.054  0.033  0.078  0.059  0.020  0.005 -0.010 -0.070 -0.162 -0.028  0.016  0.027  0.069 -0.015 -0.027  0.030 -0.029 -0.082 -0.084 -0.084 -0.067 -0.090 -0.094 -0.071 -0.070 -0.102 -0.107 -0.049 -0.068 -0.034 -0.029 -0.046 -0.073 -0.084 -0.048 -0.005  0.069  0.043  0.031 -0.015 -0.006  0.004 -0.022 -0.005  0.029  0.027 -0.033 -0.015 -0.080 -0.136 -0.116 -0.083 -0.118 -0.049 -0.109 -0.137 -0.168 -0.101 -0.172 -0.189 -0.106 -0.148 -0.152 -0.116 -0.207 -0.202 -0.149 -0.202 -0.168 -0.134 -0.083 -0.181 -0.181 -0.087 -0.108 -0.124 -0.116 -0.036 -0.077 -0.069 -0.016 -0.074 -0.082 -0.015  0.120  0.127  0.074  0.105  0.130  0.143  0.073  0.018  0.056  0.042  0.046  0.014 -0.156  0.011  0.107  0.108  0.065  0.275 -0.248
  0.156  0.187  0.205  0.238  0.278  0.377  0.388  0.350  0.316  0.437  0.315  0.201  0.022  0.013  0.133  0.058  0.172  0.291  0.207  0.146  0.338  0.216  0.183  0.220  0.356  0.240  0.174  0.232  0.292  0.118  0.214  0.271  0.366  0.361  0.299  0.425  0.469  0.474  0.259  0.219  0.291  0.365  0.278  0.225  0.251  0.256  0.276  0.271  0.248  0.314  0.272  0.291  0.271  0.273  0.283  0.223  0.194  0.190  0.120  0.034  0.030 -0.037  0.035  0.076  0.124  0.138  0.118  0.207  0.205  0.109  0.129  0.207  0.144  0.098  0.140  0.128  0.111  0.071  0.126  0.010  0.037 -0.163 -0.001 -0.028 -0.143 -0.166 -0.086 -0.048 -0.005 -0.049 -0.003  0.069  0.006  0.050  0.043  0.099  0.027 -0.081 -0.071 -0.030  0.077  0.055  0.003  0.104  0.139  0.111  0.045  0.128  0.130  0.112  0.057 -0.019 -0.073 -0.064 -0.039 -0.012 -0.145 -0.127 -0.193 -0.206 -0.046  0.021  0.204  0.193  0.179  0.158  0.128  0.228  0.219  0.290  0.300  0.231  0.180  0.174  0.102  0.066 -0.007  0.015 -0.021 -0.034 -0.004 -0.109 -0.006  0.077  0.067  0.169  0.209  0.075  0.137  0.179  0.241  0.158  0.196  0.231  0.200  0.116  0.190  0.199  0.252  0.208  0.189  0.213  0.146  0.015  0.031  0.132  0.061  0.079 -0.004 -0.021 -0.042 -0.024 -0.002 -0.002 -0.065 -0.011  0.095  0.098 -0.037  0.061  0.160 -0.023 -0.092  0.130  0.084 -0.095 -0.002  0.088 -0.016 -0.101  0.042  0.018 -0.106 -0.054 -0.169 -0.182 -0.203 -0.202 -0.221 -0.113 -0.020  0.145  0.175  0.209 -0.003 -0.067 -0.211 -0.118 -0.268 -0.123 -0.114 -0.171 -0.157 -0.157 -0.120 -0.104 -0.017 -0.124 -0.090 -0.174 -0.090 -0.076 -0.099 -0.210 -0.108 -0.118 -0.061 -0.029 -0.028  0.036 -0.040 -0.007  0.014  0.012 -0.028  0.003  0.059  0.019 -0.010  0.072  0.016 -0.042 -0.055 -0.067 -0.030 -0.048  0.016  0.012 -0.025  0.021  0.003 -0.041 -0.012 -0.023 -0.019 -0.073 -0.038 -0.014 -0.056 -0.059  0.011 -0.021 -0.025 -0.008 -0.045 -0.033 -0.079 -0.019  0.003 -0.038 -0.116 -0.086 -0.108 -0.090 -0.025 -0.057 -0.052 -0.093 -0.105 -0.125 -0.120 -0.116 -0.077 -0.029 -0.055 -0.016 -0.038  0.039  0.021  0.022  0.017  0.054  0.052  0.023  0.031  0.041  0.046  0.001  0.010  0.036  0.000 -0.025 -0.010 -0.028 -0.017 -0.034 -0.019 -0.006 -0.018 -0.006 -0.045 -0.086 -0.096 -0.154 -0.159 -0.221 -0.164 -0.161 -0.121 -0.132 -0.166 -0.148 -0.138 -0.112 -0.132 -0.103 -0.073 -0.193 -0.222 -0.186 -0.138 -0.188 -0.242 -0.071 -0.028 -0.053 -0.031 -0.044 -0.036 -0.033 -0.020  0.024 -0.031 -0.053 -0.017 -0.001 -0.029 -0.026 -0.038 -0.022 -0.001  0.031  0.014  0.009 -0.035 -0.040 -0.018 -0.205 -0.160 -0.081 -0.149 -0.050 -0.028 -0.053 -0.005 -0.030 -0.020 -0.023 -0.016 -0.013  0.007  0.017 -0.024 -0.022 -0.034 -0.013 -0.011 -0.094 -0.081 -0.047 -0.065 -0.021 -0.025  0.027  0.037 -0.045  0.054  0.072 -0.002 -0.022  0.025  0.070  0.072  0.069  0.060  0.043 -0.003  0.039  0.034  0.033 -0.007 -0.027  0.043  0.035  0.021 -0.017 -0.028 -0.041 -0.024 -0.089 -0.073 -0.092 -0.082 -0.041 -0.063 -0.108 -0.041 -0.034 -0.035 -0.026  0.024  0.010 -0.012 -0.012 -0.076 -0.041 -0.096 -0.057 -0.069 -0.071 -0.121 -0.115 -0.100 -0.077 -0.079 -0.086 -0.109 -0.078 -0.036 -0.059 -0.033 -0.033  0.011  0.007 -0.014  0.026  0.068  0.068  0.054  0.059  0.030  0.049  0.045  0.040  0.059  0.045  0.067  0.022  0.036  0.017  0.043  0.029  0.010  0.014  0.032 -0.006  0.008  0.010  0.049  0.042  0.053  0.048  0.064  0.018 -0.036 -0.039 -0.063 -0.032 -0.066 -0.105 -0.165 -0.220 -0.091 -0.118 -0.055 -0.101 -0.053 -0.073 -0.040 -0.049 -0.038 -0.028 -0.084 -0.073 -0.055 -0.033 -0.008  0.003 -0.034  0.006  0.071  0.032 -0.032  0.001  0.008 -0.019 -0.045 -0.055 -0.070 -0.048 -0.060 -0.080 -0.116 -0.054 -0.029 -0.094 -0.102 -0.059 -0.047 -0.099 -0.056 -0.066  0.021 -0.058 -0.146 -0.092  0.002 -0.019  0.017  0.016  0.005  0.022  0.037  0.074  0.116  0.029  0.042  0.090  0.039 -0.013 -0.055 -0.031 -0.060 -0.041  0.006 -0.055 -0.081 -0.051 -0.058 -0.093 -0.075 -0.103 -0.067 -0.115 -0.078 -0.061 -0.101 -0.036 -0.026  0.012  0.057  0.054  0.039  0.087  0.073  0.031  0.023  0.015 -0.027 -0.058  0.020  0.076  0.082  0.032  0.010 -0.012  0.000 -0.041 -0.058 -0.056 -0.078 -0.082 -0.089 -0.100 -0.091 -0.072 -0.085 -0.094 -0.051 -0.058 -0.046 -0.076 -0.062 -0.076 -0.096 -0.097 -0.024 -0.031  0.010 -0.012 -0.020 -0.023 -0.023 -0.007 -0.009  0.011  0.014 -0.018 -0.014 -0.048 -0.058 -0.067 -0.031 -0.060 -0.034 -0.045 -0.061 -0.063 -0.022 -0.074 -0.074 -0.034 -0.061 -0.053 -0.037 -0.077 -0.098 -0.074 -0.113 -0.101 -0.096 -0.048 -0.112 -0.146 -0.080 -0.070 -0.109 -0.120 -0.084 -0.091 -0.061 -0.090 -0.057 -0.129 -0.032  0.056  0.040  0.018  0.090  0.077  0.045  0.051  0.064  0.051  0.001  0.009 -0.011 -0.115  0.002  0.058  0.034  0.074  0.159 -0.094
  0.159  0.199  0.176  0.238  0.311  0.397  0.461  0.422  0.412  0.625  0.465  0.360  0.157  0.126  0.303  0.143  0.289  0.477  0.315  0.171  0.448  0.246  0.175  0.239  0.406  0.215  0.136  0.224  0.252  0.098  0.205  0.268  0.380  0.364  0.322  0.452  0.474  0.839  0.450  0.464  0.519  0.523  0.394  0.289  0.368  0.399  0.366  0.354  0.327  0.409  0.352  0.357  0.350  0.350  0.370  0.299  0.282  0.317  0.237  0.159  0.160  0.047  0.166  0.222  0.302  0.337  0.322  0.402  0.434  0.299  0.278  0.332  0.298  0.239  0.273  0.215  0.228  0.181  0.217  0.064  0.015 -0.130 -0.047 -0.085 -0.156 -0.195 -0.196 -0.091 -0.030 -0.029 -0.035  0.151  0.048  0.090  0.122  0.199  0.119 -0.081 -0.036  0.033  0.146  0.129  0.025  0.147  0.188  0.175  0.103  0.220  0.187  0.174  0.149  0.123  0.070  0.073  0.090  0.144 -0.009 -0.007 -0.116 -0.150  0.041  0.113  0.273  0.218  0.234  0.170  0.154  0.270  0.234  0.355  0.336  0.294  0.216  0.230  0.161  0.114  0.008 -0.001 -0.023 -0.002  0.054 -0.040  0.012  0.140  0.139  0.297  0.282  0.096  0.222  0.261  0.312  0.214  0.289  0.312  0.251  0.133  0.233  0.248  0.295  0.197  0.180  0.235  0.136 -0.066  0.037  0.174  0.108  0.116 -0.004 -0.015 -0.066 -0.036  0.001  0.021 -0.023 -0.007  0.146  0.168 -0.040  0.080  0.150 -0.033 -0.153  0.067  0.048 -0.044 -0.067  0.027 -0.033 -0.145 -0.034 -0.015 -0.106 -0.108 -0.216 -0.262 -0.285 -0.287 -0.320 -0.205 -0.046  0.168  0.124  0.156 -0.115 -0.169 -0.260 -0.112 -0.296 -0.061 -0.024 -0.132 -0.163 -0.126 -0.083 -0.123 -0.002 -0.113 -0.145 -0.172 -0.067 -0.059 -0.128 -0.248 -0.145 -0.113 -0.043 -0.020 -0.024  0.009 -0.043 -0.011  0.022  0.011 -0.022  0.030  0.071  0.023  0.040  0.123  0.045  0.008 -0.013 -0.056 -0.024 -0.042 -0.053 -0.006 -0.083 -0.052 -0.031 -0.062 -0.058 -0.083 -0.086 -0.122 -0.109 -0.049 -0.097 -0.086 -0.019 -0.063 -0.072 -0.051 -0.093 -0.054 -0.145 -0.024 -0.043 -0.052 -0.078 -0.057 -0.087 -0.080 -0.018 -0.043 -0.063 -0.124 -0.144 -0.200 -0.215 -0.179 -0.115 -0.007 -0.008  0.020  0.031  0.095  0.046  0.052  0.020  0.077  0.047  0.023  0.038  0.058  0.051  0.009  0.030  0.039  0.010 -0.003 -0.014 -0.006  0.003 -0.015 -0.008 -0.001 -0.027  0.018 -0.046 -0.073 -0.106 -0.181 -0.182 -0.274 -0.184 -0.208 -0.151 -0.171 -0.216 -0.162 -0.152 -0.134 -0.139 -0.095 -0.071 -0.222 -0.267 -0.193 -0.219 -0.253 -0.328 -0.101  0.003 -0.041 -0.006 -0.018 -0.004 -0.002 -0.004  0.035  0.036 -0.004  0.004  0.025  0.048  0.010 -0.014  0.005  0.023  0.054  0.029  0.023 -0.010 -0.017  0.059 -0.171 -0.136 -0.040 -0.123 -0.051 -0.047 -0.085 -0.034 -0.037 -0.031 -0.019 -0.026 -0.025  0.014  0.008 -0.027 -0.042 -0.027 -0.009 -0.012 -0.095 -0.055 -0.002 -0.066  0.023 -0.056  0.025  0.067 -0.018  0.065  0.105  0.022 -0.008  0.037  0.095  0.074  0.067  0.045  0.031 -0.008  0.030  0.020  0.040 -0.011 -0.027  0.030  0.032  0.021 -0.008 -0.038 -0.055 -0.018 -0.075 -0.043 -0.068 -0.105 -0.018 -0.052 -0.118 -0.092 -0.010  0.005  0.003  0.078  0.073  0.045  0.031 -0.023 -0.048 -0.121 -0.085 -0.103 -0.131 -0.200 -0.151 -0.171 -0.140 -0.155 -0.142 -0.157 -0.105 -0.031 -0.091 -0.044 -0.052 -0.013  0.006 -0.014 -0.004  0.040  0.023  0.035  0.043  0.014  0.047  0.073  0.068  0.076  0.051  0.095  0.028  0.034  0.020  0.066  0.070  0.038 -0.001  0.049 -0.001 -0.018  0.066  0.048  0.029  0.036  0.060  0.053  0.026 -0.027 -0.034 -0.028 -0.006 -0.063 -0.097 -0.176 -0.293 -0.082 -0.131 -0.129 -0.183 -0.135 -0.167 -0.113 -0.100 -0.089 -0.077 -0.154 -0.154 -0.150 -0.107 -0.086 -0.036 -0.106 -0.060  0.052  0.010 -0.083 -0.060 -0.051 -0.079 -0.145 -0.120 -0.176 -0.185 -0.149 -0.155 -0.228 -0.176 -0.111 -0.176 -0.157 -0.152 -0.108 -0.152 -0.062 -0.109 -0.025 -0.133 -0.258 -0.171 -0.018 -0.087 -0.026 -0.033 -0.040 -0.029 -0.008  0.081  0.106  0.016 -0.006 -0.023 -0.016 -0.098 -0.132 -0.070 -0.120 -0.062 -0.012 -0.090 -0.136 -0.087 -0.092 -0.129 -0.087 -0.131 -0.103 -0.170 -0.121 -0.099 -0.141 -0.066 -0.068 -0.064  0.037  0.041  0.002  0.030  0.032 -0.042 -0.038 -0.039 -0.088 -0.091 -0.034  0.044  0.073  0.023  0.002 -0.044 -0.032 -0.067 -0.078 -0.097 -0.108 -0.129 -0.116 -0.132 -0.143 -0.107 -0.107 -0.128 -0.100 -0.088 -0.066 -0.123 -0.109 -0.113 -0.138 -0.153 -0.078 -0.104 -0.006 -0.044 -0.014 -0.072 -0.033 -0.009 -0.037  0.027  0.045 -0.023 -0.027 -0.023 -0.048 -0.066 -0.041 -0.053  0.018 -0.056 -0.076 -0.055  0.024 -0.032 -0.041 -0.043 -0.058 -0.041 -0.021 -0.072 -0.094 -0.070 -0.110 -0.107 -0.114 -0.063 -0.130 -0.199 -0.103 -0.062 -0.124 -0.145 -0.088 -0.131 -0.076 -0.143 -0.054 -0.171 -0.046  0.048 -0.027 -0.041  0.018  0.054  0.019  0.038  0.111  0.022 -0.068  0.010 -0.029 -0.116 -0.029  0.058  0.040  0.124  0.186 -0.014
  0.102  0.115  0.114  0.156  0.198  0.266  0.299  0.265  0.283  0.362  0.311  0.231  0.098  0.082  0.191  0.095  0.198  0.279  0.192  0.112  0.282  0.149  0.122  0.150  0.248  0.140  0.106  0.147  0.158  0.057  0.137  0.181  0.235  0.234  0.194  0.281  0.259  0.450  0.386  0.337  0.308  0.385  0.290  0.224  0.272  0.299  0.285  0.270  0.265  0.312  0.275  0.258  0.251  0.225  0.241  0.192  0.206  0.209  0.158  0.100  0.102  0.033  0.090  0.120  0.190  0.237  0.232  0.296  0.358  0.240  0.224  0.330  0.298  0.229  0.266  0.200  0.191  0.165  0.195  0.104  0.061 -0.037 -0.004 -0.023 -0.062 -0.071 -0.071 -0.012 -0.005  0.003 -0.000  0.082  0.018  0.060  0.073  0.143  0.059 -0.022 -0.004  0.027  0.071  0.062  0.019  0.091  0.127  0.082  0.055  0.096  0.074  0.065  0.044  0.004 -0.012 -0.009  0.002  0.062 -0.055 -0.054 -0.074 -0.096 -0.007  0.071  0.204  0.196  0.202  0.165  0.136  0.222  0.183  0.269  0.246  0.212  0.151  0.197  0.122  0.096  0.025  0.035  0.005  0.023  0.056  0.002  0.050  0.128  0.119  0.214  0.216  0.113  0.176  0.182  0.234  0.178  0.222  0.233  0.186  0.119  0.206  0.229  0.246  0.167  0.161  0.188  0.132  0.004  0.068  0.136  0.089  0.120  0.046  0.014 -0.016  0.008  0.034  0.047  0.005  0.024  0.089  0.116  0.012  0.069  0.131 -0.015 -0.076  0.060  0.003 -0.092 -0.099 -0.028 -0.082 -0.166 -0.083 -0.066 -0.134 -0.142 -0.206 -0.228 -0.216 -0.206 -0.209 -0.140 -0.017  0.093  0.055  0.057 -0.107 -0.179 -0.230 -0.121 -0.231 -0.076 -0.045 -0.090 -0.122 -0.109 -0.069 -0.086  0.003 -0.056 -0.074 -0.101 -0.048 -0.028 -0.041 -0.123 -0.055 -0.024 -0.025 -0.001 -0.003  0.015 -0.018 -0.001  0.022  0.020  0.000  0.021  0.061  0.036  0.042  0.086  0.010 -0.008 -0.021 -0.047 -0.028 -0.040 -0.043 -0.010 -0.051 -0.041 -0.022 -0.043 -0.040 -0.045 -0.036 -0.047 -0.048 -0.029 -0.038 -0.035  0.002 -0.025 -0.037 -0.041 -0.061 -0.035 -0.104 -0.031 -0.040 -0.053 -0.068 -0.047 -0.067 -0.044 -0.026 -0.052 -0.049 -0.108 -0.122 -0.147 -0.132 -0.130 -0.097 -0.048 -0.041  0.009  0.006  0.052  0.040  0.064  0.038  0.055  0.055  0.036  0.052  0.057  0.055  0.040  0.049  0.046  0.019  0.020  0.007  0.017  0.019  0.016  0.018  0.037  0.011  0.016  0.004 -0.024 -0.045 -0.111 -0.108 -0.164 -0.126 -0.127 -0.085 -0.123 -0.137 -0.118 -0.115 -0.096 -0.108 -0.096 -0.083 -0.182 -0.185 -0.144 -0.131 -0.144 -0.185 -0.071 -0.020 -0.019  0.015  0.014  0.031  0.038  0.032  0.052  0.049  0.024  0.041  0.038  0.044  0.033  0.015  0.030  0.039  0.061  0.040  0.037  0.019 -0.001  0.035 -0.112 -0.071 -0.008 -0.058 -0.014  0.008 -0.022  0.006 -0.009  0.009  0.010  0.023  0.011  0.020  0.045  0.003  0.006 -0.000  0.032  0.010 -0.038 -0.016  0.025 -0.043  0.018 -0.014  0.024  0.037 -0.001  0.047  0.069  0.018  0.003  0.027  0.078  0.069  0.066  0.050  0.037  0.029  0.041  0.030  0.042  0.021  0.004  0.049  0.050  0.051  0.033  0.003 -0.038  0.008 -0.018  0.005 -0.017 -0.040  0.005 -0.015 -0.049 -0.036 -0.001  0.015  0.019  0.079  0.057  0.027  0.010 -0.042 -0.059 -0.061 -0.071 -0.091 -0.093 -0.139 -0.119 -0.128 -0.099 -0.116 -0.119 -0.118 -0.085 -0.040 -0.084 -0.045 -0.035 -0.021 -0.005 -0.015  0.019  0.041  0.044  0.027  0.046  0.005  0.029  0.044  0.041  0.047  0.023  0.066  0.026  0.033  0.018  0.041  0.029  0.014  0.008  0.039  0.001 -0.007  0.038  0.028  0.031  0.016  0.022  0.024  0.007 -0.015 -0.029 -0.030 -0.026 -0.050 -0.070 -0.127 -0.142 -0.012 -0.090 -0.056 -0.102 -0.073 -0.096 -0.084 -0.077 -0.084 -0.053 -0.097 -0.097 -0.088 -0.078 -0.058 -0.026 -0.063 -0.043  0.068  0.047 -0.022 -0.019 -0.014 -0.038 -0.088 -0.087 -0.127 -0.106 -0.091 -0.112 -0.156 -0.104 -0.074 -0.122 -0.120 -0.099 -0.065 -0.115 -0.056 -0.112 -0.016 -0.082 -0.121 -0.083 -0.043 -0.048 -0.012 -0.019 -0.020 -0.001  0.013  0.048  0.091  0.006  0.005 -0.002  0.021 -0.020 -0.080 -0.042 -0.072 -0.035 -0.007 -0.057 -0.096 -0.061 -0.061 -0.091 -0.059 -0.085 -0.079 -0.114 -0.085 -0.063 -0.085 -0.045 -0.048 -0.016  0.021 -0.001 -0.005  0.045  0.058 -0.022 -0.003 -0.022 -0.058 -0.060 -0.003  0.015  0.027  0.022 -0.001 -0.029 -0.012 -0.049 -0.072 -0.062 -0.069 -0.081 -0.074 -0.083 -0.090 -0.069 -0.079 -0.096 -0.079 -0.062 -0.060 -0.064 -0.067 -0.081 -0.092 -0.110 -0.063 -0.062 -0.001 -0.003  0.031 -0.010  0.011  0.006 -0.019  0.009  0.030 -0.012 -0.030 -0.035 -0.047 -0.061 -0.056 -0.067 -0.003 -0.076 -0.095 -0.067 -0.026 -0.041 -0.052 -0.038 -0.066 -0.063 -0.048 -0.090 -0.097 -0.082 -0.096 -0.088 -0.091 -0.055 -0.093 -0.119 -0.076 -0.048 -0.092 -0.106 -0.070 -0.094 -0.052 -0.071 -0.030 -0.063 -0.007  0.066  0.036  0.009  0.075  0.074  0.036  0.043  0.074  0.019 -0.026  0.023 -0.006 -0.051  0.003  0.058  0.054  0.083  0.132 -0.043
  0.042  0.100  0.056  0.063  0.159  0.189  0.249  0.195  0.190  0.260  0.266  0.197  0.145  0.088  0.192  0.100  0.189  0.300  0.184  0.058  0.234  0.125  0.085  0.097  0.209  0.086  0.019  0.097  0.131  0.108  0.067  0.087  0.159  0.135  0.147  0.203  0.219  0.464  0.337  0.658  0.459  0.449  0.298  0.184  0.313  0.394  0.295  0.321  0.317  0.351  0.272  0.199  0.206  0.177  0.163  0.131  0.140  0.183  0.147  0.146  0.122  0.073  0.118  0.184  0.300  0.315  0.327  0.400  0.470  0.343  0.274  0.352  0.386  0.297  0.322  0.220  0.211  0.231  0.214  0.100  0.062 -0.034 -0.047 -0.068 -0.089 -0.116 -0.148 -0.066 -0.050 -0.026 -0.104  0.073  0.002  0.074  0.085  0.124  0.092 -0.067 -0.015 -0.009  0.068  0.057 -0.014  0.069  0.126  0.098  0.076  0.094  0.069  0.067  0.071  0.137  0.159  0.154  0.122  0.216  0.131  0.090  0.053  0.034  0.012  0.138  0.199  0.134  0.174  0.138  0.135  0.172  0.084  0.164  0.086  0.107  0.045  0.106  0.076  0.022 -0.057 -0.049 -0.054  0.003  0.025  0.009 -0.024  0.069  0.090  0.200  0.137  0.007  0.125  0.149  0.139  0.094  0.172  0.187  0.106  0.063  0.141  0.169  0.166  0.068  0.015  0.073 -0.003 -0.152  0.045  0.099  0.084  0.064 -0.026 -0.052 -0.083 -0.043 -0.028 -0.004  0.036  0.024  0.101  0.145  0.053  0.145  0.051  0.038  0.002 -0.048 -0.089  0.010 -0.055 -0.127 -0.119 -0.163 -0.158 -0.138 -0.140 -0.166 -0.172 -0.160 -0.117 -0.120 -0.125 -0.078  0.058  0.163  0.067  0.045 -0.067 -0.154 -0.141  0.002 -0.193  0.077  0.085  0.014 -0.025 -0.010 -0.048 -0.078 -0.011 -0.063 -0.097 -0.079 -0.026 -0.008 -0.025 -0.129 -0.076 -0.012  0.026  0.049  0.013 -0.008 -0.016 -0.012  0.017 -0.032 -0.012  0.002  0.030  0.005  0.044  0.049 -0.005 -0.010 -0.025 -0.014 -0.017 -0.037 -0.088 -0.032 -0.074 -0.078 -0.057 -0.056 -0.062 -0.045 -0.055 -0.050 -0.062 -0.060 -0.065 -0.034 -0.001 -0.044 -0.050 -0.065 -0.093 -0.043 -0.117 -0.046 -0.064 -0.030 -0.024 -0.024 -0.028 -0.011 -0.024 -0.001 -0.023 -0.094 -0.076 -0.098 -0.112 -0.116 -0.083 -0.039 -0.008  0.024  0.042  0.070  0.043  0.058  0.024  0.066  0.020  0.019  0.039  0.036  0.013  0.011  0.038  0.011 -0.013  0.007 -0.031 -0.021 -0.019 -0.024 -0.017  0.010 -0.052 -0.004 -0.028 -0.028 -0.031 -0.085 -0.070 -0.155 -0.101 -0.113 -0.063 -0.127 -0.123 -0.133 -0.130 -0.125 -0.102 -0.075 -0.061 -0.182 -0.170 -0.123 -0.153 -0.146 -0.200 -0.102  0.019 -0.016 -0.002  0.021  0.015  0.025  0.025  0.056  0.084  0.032  0.018  0.065  0.104  0.015  0.028  0.012  0.030  0.047  0.016  0.001 -0.002  0.002  0.098 -0.059 -0.050  0.035 -0.015  0.012 -0.030 -0.058 -0.035 -0.021 -0.011  0.008  0.010 -0.011  0.030  0.026 -0.009 -0.006 -0.021  0.016  0.000 -0.056  0.002  0.063 -0.037  0.012 -0.084 -0.017  0.023 -0.013 -0.002  0.044  0.001 -0.011 -0.006  0.059  0.042  0.007 -0.002 -0.008 -0.008 -0.013 -0.013  0.024 -0.010  0.010  0.015  0.013  0.026  0.004 -0.042 -0.084 -0.032 -0.037 -0.002 -0.026 -0.097 -0.015 -0.013 -0.062 -0.101 -0.000  0.024  0.033  0.081  0.069  0.038  0.013  0.012 -0.057 -0.028 -0.046 -0.077 -0.113 -0.169 -0.125 -0.179 -0.131 -0.156 -0.162 -0.149 -0.102 -0.047 -0.107 -0.050 -0.040 -0.069 -0.007 -0.022 -0.032 -0.018 -0.013 -0.048  0.029 -0.004 -0.002 -0.014  0.010  0.025 -0.036  0.051 -0.010 -0.015 -0.019  0.035  0.024  0.003 -0.015  0.019 -0.009 -0.049  0.074 -0.002 -0.018 -0.019  0.021 -0.007 -0.010 -0.027 -0.049 -0.034  0.001 -0.016 -0.022 -0.038 -0.104  0.044 -0.053 -0.082 -0.116 -0.054 -0.131 -0.114 -0.132 -0.103 -0.119 -0.149 -0.142 -0.131 -0.111 -0.103 -0.021 -0.046 -0.068  0.027  0.038 -0.017 -0.024 -0.023 -0.041 -0.104 -0.063 -0.166 -0.170 -0.074 -0.115 -0.183 -0.150 -0.077 -0.159 -0.144 -0.123 -0.078 -0.142 -0.053 -0.132 -0.071 -0.096 -0.252 -0.134 -0.021 -0.079 -0.023 -0.021 -0.006  0.025  0.060  0.122  0.096  0.020 -0.027 -0.050  0.027 -0.065 -0.049 -0.015 -0.049  0.036 -0.020 -0.046 -0.052 -0.048 -0.052 -0.050 -0.027 -0.054 -0.052 -0.085 -0.073 -0.044 -0.042  0.000 -0.036 -0.021  0.055  0.020  0.063  0.054  0.055 -0.040  0.002 -0.039 -0.062 -0.010 -0.016 -0.013 -0.035 -0.021 -0.030 -0.084 -0.030 -0.051 -0.076 -0.072 -0.049 -0.062 -0.045 -0.055 -0.080 -0.063 -0.069 -0.091 -0.092 -0.086 -0.069 -0.106 -0.062 -0.062 -0.086 -0.109 -0.081 -0.098  0.013  0.000  0.070 -0.069 -0.035 -0.017 -0.062 -0.020 -0.002 -0.044 -0.057 -0.028 -0.044 -0.051 -0.052 -0.070  0.099 -0.075 -0.083 -0.039  0.026  0.006  0.000 -0.018 -0.041 -0.036 -0.029 -0.062 -0.059 -0.068 -0.073 -0.060 -0.081 -0.032 -0.067 -0.133 -0.084 -0.024 -0.130 -0.092 -0.062 -0.090 -0.007 -0.080  0.040 -0.030 -0.050  0.097 -0.063 -0.036  0.003  0.019 -0.026 -0.023  0.050 -0.026 -0.087 -0.037 -0.075 -0.079 -0.081 -0.028 -0.009  0.046  0.124  0.000
  0.106  0.155  0.068  0.098  0.185  0.216  0.281  0.243  0.230  0.334  0.287  0.212  0.111  0.078  0.206  0.088  0.198  0.355  0.219  0.097  0.297  0.165  0.114  0.141  0.281  0.148  0.050  0.140  0.192  0.104  0.090  0.128  0.224  0.189  0.182  0.250  0.291  0.519  0.308  0.459  0.639  0.521  0.385  0.260  0.332  0.353  0.302  0.314  0.299  0.342  0.268  0.221  0.224  0.219  0.232  0.181  0.173  0.203  0.151  0.120  0.109  0.036  0.137  0.206  0.281  0.273  0.285  0.355  0.374  0.254  0.236  0.253  0.244  0.191  0.204  0.169  0.173  0.147  0.174  0.042  0.014 -0.159 -0.115 -0.144 -0.206 -0.226 -0.222 -0.083 -0.037 -0.027 -0.083  0.125  0.027  0.080  0.116  0.127  0.102 -0.114 -0.052 -0.002  0.127  0.100  0.003  0.086  0.115  0.121  0.102  0.189  0.185  0.201  0.182  0.193  0.148  0.167  0.176  0.200  0.094  0.096 -0.024 -0.039  0.090  0.161  0.248  0.162  0.181  0.132  0.127  0.176  0.133  0.194  0.157  0.145  0.084  0.108  0.078  0.017 -0.071 -0.081 -0.072 -0.037 -0.003 -0.076 -0.075  0.038  0.060  0.220  0.161 -0.008  0.142  0.184  0.173  0.117  0.204  0.211  0.127  0.069  0.152  0.159  0.175  0.102  0.039  0.100 -0.000 -0.176 -0.029  0.084  0.064  0.035 -0.077 -0.088 -0.116 -0.089 -0.091 -0.049 -0.063 -0.056  0.080  0.082 -0.071  0.063  0.033 -0.065 -0.127 -0.036  0.040  0.057  0.013  0.041  0.029 -0.049  0.012  0.024 -0.033 -0.034 -0.109 -0.142 -0.174 -0.200 -0.232 -0.152 -0.028  0.155  0.123  0.172 -0.053 -0.077 -0.134 -0.032 -0.231  0.026  0.001 -0.068 -0.039 -0.030 -0.027 -0.059  0.006 -0.068 -0.106 -0.119 -0.030 -0.035 -0.110 -0.185 -0.103 -0.078  0.012  0.016 -0.011 -0.001 -0.044 -0.018  0.021 -0.016 -0.028  0.037  0.067  0.006  0.024  0.077  0.032  0.012 -0.025 -0.041 -0.026 -0.036 -0.058 -0.012 -0.075 -0.037 -0.028 -0.017 -0.023 -0.049 -0.064 -0.070 -0.073 -0.054 -0.077 -0.066 -0.025 -0.027 -0.036 -0.034 -0.076 -0.050 -0.118 -0.028 -0.042 -0.033 -0.063 -0.032 -0.069 -0.037 -0.027 -0.017 -0.029 -0.069 -0.080 -0.112 -0.153 -0.119 -0.097 -0.001 -0.012  0.021  0.017  0.067 -0.009 -0.001 -0.021  0.047  0.002 -0.009  0.007  0.009 -0.000 -0.011  0.008  0.001 -0.037 -0.013 -0.020 -0.029 -0.035 -0.055 -0.047 -0.037 -0.070  0.036 -0.049 -0.065 -0.067 -0.109 -0.108 -0.204 -0.107 -0.152 -0.076 -0.125 -0.146 -0.142 -0.131 -0.127 -0.111 -0.073 -0.033 -0.137 -0.167 -0.119 -0.178 -0.194 -0.259 -0.047  0.060 -0.002 -0.017 -0.022 -0.008 -0.013 -0.015  0.015  0.032 -0.003 -0.020  0.016  0.056 -0.009  0.005 -0.019  0.004  0.016 -0.010 -0.016 -0.014 -0.009  0.081 -0.115 -0.083 -0.004 -0.067 -0.023 -0.048 -0.080 -0.025 -0.020 -0.034 -0.023 -0.041 -0.037 -0.012 -0.028 -0.031 -0.049 -0.043 -0.038 -0.035 -0.097 -0.058  0.001 -0.035  0.004 -0.091 -0.011  0.026 -0.042 -0.003  0.023 -0.021 -0.020 -0.023  0.035  0.022  0.013  0.006 -0.018 -0.030 -0.016 -0.024  0.002 -0.035 -0.031 -0.023 -0.028 -0.013 -0.029 -0.050 -0.057 -0.038 -0.048 -0.023 -0.041 -0.082 -0.014 -0.024 -0.062 -0.074 -0.005  0.011  0.011  0.044  0.043  0.012 -0.010 -0.019 -0.055 -0.075 -0.047 -0.046 -0.079 -0.133 -0.114 -0.142 -0.095 -0.116 -0.119 -0.133 -0.074 -0.023 -0.076 -0.034 -0.035 -0.031  0.009 -0.007 -0.046 -0.013 -0.021 -0.004  0.027  0.025  0.009  0.028  0.046  0.040  0.033  0.070  0.012  0.018 -0.019  0.018  0.006 -0.012 -0.042 -0.011 -0.029 -0.033  0.070  0.008  0.006  0.016  0.041  0.022  0.006 -0.043 -0.050 -0.043 -0.020 -0.045 -0.071 -0.087 -0.230 -0.092 -0.131 -0.143 -0.193 -0.109 -0.159 -0.125 -0.104 -0.064 -0.076 -0.155 -0.157 -0.146 -0.119 -0.096 -0.046 -0.080 -0.027  0.054  0.005 -0.034 -0.039 -0.010 -0.029 -0.074 -0.051 -0.129 -0.147 -0.083 -0.107 -0.162 -0.139 -0.075 -0.126 -0.113 -0.108 -0.080 -0.118 -0.024 -0.040 -0.035 -0.069 -0.307 -0.180  0.007 -0.084 -0.045 -0.022 -0.029  0.013  0.035  0.123  0.084  0.012  0.005 -0.016 -0.003 -0.112 -0.055 -0.037 -0.067  0.006 -0.026 -0.051 -0.079 -0.079 -0.047 -0.083 -0.051 -0.078 -0.038 -0.098 -0.065 -0.071 -0.087 -0.050 -0.058 -0.056  0.060  0.076  0.073  0.053  0.051 -0.002  0.016  0.002 -0.050 -0.022 -0.015  0.046  0.074  0.021  0.024 -0.014 -0.017 -0.046 -0.048 -0.066 -0.078 -0.121 -0.113 -0.107 -0.131 -0.110 -0.098 -0.108 -0.110 -0.099 -0.076 -0.120 -0.087 -0.107 -0.132 -0.155 -0.075 -0.133 -0.013 -0.034  0.008 -0.081 -0.059 -0.005 -0.030  0.015  0.017 -0.017 -0.026 -0.014 -0.024 -0.051 -0.030 -0.044  0.054 -0.064 -0.065 -0.030  0.029 -0.015 -0.020 -0.031 -0.042 -0.026 -0.003 -0.033 -0.070 -0.057 -0.074 -0.084 -0.106 -0.035 -0.098 -0.225 -0.120 -0.050 -0.133 -0.131 -0.108 -0.130 -0.051 -0.152 -0.017 -0.167 -0.078  0.056 -0.087 -0.052 -0.018  0.028 -0.004 -0.003  0.092  0.039 -0.062 -0.025 -0.044 -0.105 -0.065 -0.004  0.001  0.079  0.092  0.070
  0.241  0.250  0.235  0.304  0.345  0.444  0.486  0.403  0.386  0.405  0.338  0.209  0.053  0.026  0.175  0.084  0.228  0.351  0.241  0.166  0.408  0.209  0.211  0.259  0.411  0.271  0.216  0.290  0.331  0.180  0.276  0.342  0.431  0.392  0.295  0.396  0.365  0.523  0.385  0.449  0.521  0.820  0.628  0.410  0.500  0.588  0.538  0.508  0.509  0.614  0.516  0.448  0.410  0.369  0.363  0.278  0.227  0.202  0.145  0.054  0.020 -0.074  0.004  0.064  0.194  0.241  0.256  0.362  0.400  0.253  0.256  0.427  0.375  0.271  0.347  0.290  0.248  0.229  0.300  0.130  0.101 -0.122 -0.013 -0.044 -0.147 -0.165 -0.082 -0.048 -0.003 -0.055 -0.029  0.036  0.010  0.074  0.046  0.160  0.014 -0.103 -0.047  0.006  0.057  0.053 -0.037  0.098  0.189  0.117  0.060  0.124  0.107  0.088  0.028 -0.064 -0.085 -0.076 -0.056  0.042 -0.174 -0.156 -0.197 -0.211 -0.069  0.106  0.353  0.349  0.344  0.288  0.237  0.380  0.295  0.407  0.369  0.300  0.205  0.261  0.141  0.073 -0.044  0.008 -0.056 -0.046 -0.021 -0.120 -0.002  0.110  0.095  0.233  0.259  0.093  0.199  0.252  0.326  0.226  0.308  0.346  0.251  0.157  0.332  0.344  0.386  0.271  0.214  0.282  0.180 -0.043  0.094  0.227  0.121  0.147  0.014 -0.030 -0.060 -0.007  0.022  0.032 -0.013  0.054  0.159  0.193  0.047  0.147  0.211 -0.022 -0.103  0.154  0.041 -0.166 -0.098  0.005 -0.124 -0.265 -0.095 -0.089 -0.243 -0.224 -0.348 -0.363 -0.339 -0.316 -0.325 -0.193  0.019  0.211  0.166  0.192 -0.105 -0.262 -0.378 -0.192 -0.398 -0.161 -0.095 -0.196 -0.251 -0.188 -0.125 -0.145 -0.015 -0.130 -0.108 -0.192 -0.088 -0.054 -0.070 -0.217 -0.087 -0.044 -0.053 -0.018 -0.005  0.006 -0.036 -0.014  0.034 -0.016 -0.037  0.006  0.087  0.022  0.013  0.080 -0.011 -0.042 -0.059 -0.070 -0.027 -0.054 -0.045  0.007 -0.061 -0.035 -0.019 -0.038 -0.029 -0.036  0.003 -0.054 -0.053 -0.053 -0.054 -0.043  0.048  0.018 -0.011 -0.049 -0.100 -0.054 -0.167 -0.038 -0.013 -0.039 -0.140 -0.069 -0.112 -0.032 -0.008 -0.040 -0.037 -0.124 -0.199 -0.228 -0.198 -0.193 -0.160 -0.077 -0.086  0.001 -0.010  0.095  0.069  0.091  0.048  0.069  0.070  0.046  0.074  0.078  0.070  0.042  0.071  0.060  0.008  0.008 -0.007 -0.011 -0.003 -0.015  0.007  0.051 -0.006 -0.003 -0.019 -0.076 -0.097 -0.177 -0.170 -0.270 -0.191 -0.206 -0.127 -0.220 -0.241 -0.243 -0.240 -0.215 -0.226 -0.167 -0.150 -0.313 -0.296 -0.235 -0.198 -0.236 -0.295 -0.084 -0.018 -0.021  0.015  0.013  0.029  0.027  0.032  0.076  0.040  0.018  0.051  0.052  0.026  0.033  0.021  0.046  0.051  0.089  0.055  0.025 -0.000 -0.009  0.047 -0.202 -0.124 -0.024 -0.108 -0.006  0.023 -0.023  0.023 -0.009  0.016  0.004  0.009  0.006  0.020  0.044 -0.007  0.008 -0.033  0.028  0.000 -0.092 -0.062  0.005 -0.061 -0.005 -0.049  0.029  0.044 -0.020  0.063  0.086  0.020  0.037  0.058  0.139  0.119  0.121  0.091  0.049  0.022  0.044  0.033  0.053  0.015 -0.008  0.068  0.070  0.062  0.033  0.004 -0.071 -0.030 -0.068 -0.034 -0.050 -0.082 -0.030 -0.041 -0.098 -0.066 -0.020  0.028  0.022  0.105  0.061  0.004 -0.011 -0.103 -0.095 -0.087 -0.109 -0.112 -0.100 -0.196 -0.186 -0.201 -0.143 -0.161 -0.185 -0.176 -0.127 -0.066 -0.140 -0.064 -0.036 -0.029  0.035  0.018  0.036  0.076  0.076  0.041  0.094 -0.009  0.029  0.061  0.080  0.075  0.021  0.103  0.039  0.058  0.025  0.065  0.038  0.024  0.028  0.068  0.005  0.001  0.042  0.068  0.053  0.033  0.071  0.067  0.026 -0.020 -0.044 -0.068 -0.069 -0.072 -0.119 -0.247 -0.251 -0.018 -0.160 -0.061 -0.151 -0.083 -0.138 -0.153 -0.133 -0.165 -0.088 -0.152 -0.154 -0.108 -0.108 -0.057 -0.001 -0.065  0.000  0.161  0.111  0.011  0.004  0.035 -0.010 -0.072 -0.074 -0.168 -0.125 -0.082 -0.143 -0.210 -0.123 -0.084 -0.175 -0.158 -0.135 -0.105 -0.169 -0.055 -0.148  0.012 -0.110 -0.218 -0.125 -0.039 -0.052  0.005  0.001  0.017  0.065  0.098  0.148  0.192  0.052  0.044  0.061  0.073  0.019 -0.051 -0.012 -0.065  0.007  0.010 -0.048 -0.088 -0.080 -0.086 -0.111 -0.061 -0.122 -0.082 -0.123 -0.090 -0.061 -0.125 -0.038 -0.042  0.029  0.109  0.063  0.086  0.156  0.161  0.009  0.054 -0.006 -0.069 -0.064  0.035  0.072  0.100  0.092  0.047  0.009  0.017 -0.036 -0.082 -0.068 -0.097 -0.105 -0.110 -0.118 -0.129 -0.092 -0.118 -0.151 -0.115 -0.087 -0.091 -0.122 -0.096 -0.106 -0.151 -0.162 -0.077 -0.061  0.027  0.020  0.052 -0.001  0.016  0.025  0.006  0.031  0.050  0.007 -0.023 -0.039 -0.055 -0.086 -0.076 -0.086  0.039 -0.114 -0.130 -0.091 -0.044 -0.069 -0.073 -0.052 -0.092 -0.082 -0.062 -0.127 -0.136 -0.106 -0.136 -0.139 -0.139 -0.070 -0.143 -0.179 -0.119 -0.075 -0.153 -0.174 -0.110 -0.146 -0.051 -0.107 -0.033 -0.083 -0.024  0.145  0.065  0.041  0.146  0.141  0.055  0.074  0.106  0.027 -0.042  0.014 -0.024 -0.147 -0.049  0.059  0.062  0.088  0.228 -0.096
  0.164  0.151  0.146  0.183  0.214  0.292  0.357  0.280  0.302  0.306  0.259  0.170  0.023  0.039  0.151  0.060  0.178  0.267  0.190  0.121  0.309  0.150  0.109  0.161  0.278  0.168  0.109  0.167  0.206  0.031  0.145  0.205  0.276  0.264  0.194  0.265  0.278  0.394  0.290  0.298  0.385  0.628  0.813  0.485  0.473  0.518  0.421  0.349  0.354  0.400  0.326  0.315  0.312  0.256  0.281  0.193  0.189  0.170  0.141  0.067  0.054 -0.049  0.032  0.045  0.139  0.185  0.217  0.280  0.292  0.217  0.236  0.346  0.319  0.257  0.316  0.257  0.232  0.204  0.254  0.158  0.082 -0.129 -0.044 -0.082 -0.161 -0.138 -0.102  0.023  0.068  0.042  0.063  0.070  0.037  0.081  0.081  0.179  0.024 -0.005  0.007  0.040  0.100  0.117  0.011  0.101  0.137  0.138  0.095  0.137  0.122  0.090  0.053 -0.074 -0.109 -0.114 -0.077  0.019 -0.188 -0.172 -0.142 -0.180  0.013  0.074  0.265  0.298  0.268  0.192  0.123  0.253  0.211  0.279  0.273  0.213  0.137  0.172  0.084  0.057 -0.012  0.035 -0.020 -0.003  0.017 -0.076  0.010  0.098  0.089  0.206  0.216  0.082  0.179  0.205  0.233  0.176  0.286  0.280  0.168  0.142  0.286  0.250  0.278  0.191  0.123  0.187  0.122 -0.040  0.018  0.114  0.077  0.079  0.009 -0.002 -0.043 -0.015  0.019  0.002  0.013  0.044  0.082  0.077  0.026  0.005  0.121 -0.059 -0.167  0.139  0.141 -0.152 -0.109  0.106 -0.010 -0.170 -0.002  0.023 -0.137 -0.124 -0.263 -0.334 -0.361 -0.351 -0.347 -0.283 -0.127  0.048  0.040  0.138 -0.195 -0.246 -0.339 -0.223 -0.315 -0.132 -0.080 -0.180 -0.235 -0.092 -0.024 -0.091  0.048 -0.041 -0.045 -0.112 -0.052 -0.053 -0.049 -0.132 -0.026  0.024 -0.075 -0.036  0.015  0.004 -0.038 -0.015  0.025 -0.012 -0.032  0.031  0.083 -0.003  0.001  0.093  0.014 -0.003 -0.040 -0.116 -0.063 -0.081 -0.059 -0.046 -0.085 -0.063 -0.030 -0.047 -0.043 -0.035  0.034 -0.028 -0.032 -0.006 -0.000  0.012  0.099  0.053  0.001 -0.057 -0.083 -0.052 -0.160 -0.059 -0.043 -0.108 -0.157 -0.092 -0.158 -0.048 -0.024 -0.082 -0.036 -0.162 -0.245 -0.262 -0.206 -0.207 -0.144 -0.093 -0.116 -0.024 -0.012  0.087  0.071  0.090  0.051  0.086  0.081  0.060  0.094  0.091  0.105  0.065  0.092  0.089  0.035  0.037  0.023  0.040  0.034  0.009  0.040  0.069  0.021  0.013  0.016 -0.046 -0.088 -0.157 -0.139 -0.196 -0.121 -0.134 -0.075 -0.128 -0.163 -0.159 -0.165 -0.104 -0.155 -0.135 -0.117 -0.213 -0.205 -0.152 -0.134 -0.200 -0.245 -0.029  0.013  0.002  0.045  0.047  0.076  0.055  0.049  0.094  0.042  0.037  0.094  0.055 -0.016  0.050  0.037  0.068  0.060  0.087  0.078  0.080  0.045  0.032  0.056 -0.132 -0.040  0.022 -0.056  0.003  0.077  0.054  0.084  0.053  0.067  0.047  0.039  0.038  0.002  0.070  0.020  0.010 -0.012  0.052  0.021 -0.057 -0.038  0.003 -0.058 -0.008 -0.054 -0.008  0.042 -0.001  0.039  0.055  0.021  0.050  0.060  0.104  0.107  0.134  0.122  0.079  0.059  0.075  0.069  0.093  0.062  0.037  0.099  0.106  0.097  0.093  0.080 -0.031  0.013  0.016  0.038  0.011 -0.042  0.009 -0.011 -0.066 -0.030 -0.003  0.051  0.046  0.094  0.057 -0.008  0.019 -0.088 -0.101 -0.095 -0.136 -0.132 -0.092 -0.232 -0.228 -0.238 -0.182 -0.203 -0.225 -0.218 -0.161 -0.111 -0.177 -0.079 -0.044 -0.016  0.047  0.044  0.077  0.109  0.131  0.091  0.088  0.034  0.078  0.088  0.063  0.071  0.069  0.109  0.108  0.108  0.081  0.080  0.044  0.033  0.036  0.067  0.001  0.023  0.055  0.038  0.005 -0.030  0.026  0.012 -0.019 -0.062 -0.071 -0.098 -0.106 -0.094 -0.112 -0.258 -0.188 -0.025 -0.130 -0.027 -0.119 -0.102 -0.106 -0.146 -0.132 -0.124 -0.083 -0.134 -0.133 -0.113 -0.080 -0.035  0.015 -0.039  0.034  0.178  0.131  0.058 -0.007  0.014 -0.029 -0.079 -0.108 -0.166 -0.108 -0.117 -0.189 -0.242 -0.135 -0.145 -0.217 -0.193 -0.173 -0.162 -0.195 -0.079 -0.166 -0.023 -0.131 -0.220 -0.157 -0.050 -0.067 -0.005 -0.003  0.026  0.038  0.063  0.064  0.195  0.017  0.081  0.050  0.082  0.083 -0.053 -0.011 -0.069 -0.043  0.023 -0.053 -0.098 -0.070 -0.089 -0.130 -0.075 -0.132 -0.098 -0.158 -0.124 -0.092 -0.148 -0.044 -0.041  0.009  0.056  0.038  0.035  0.188  0.219  0.007  0.074  0.007 -0.044 -0.025  0.108  0.136  0.151  0.131  0.109  0.076  0.037 -0.001 -0.048 -0.026 -0.064 -0.063 -0.069 -0.063 -0.080 -0.032 -0.054 -0.082 -0.047 -0.025 -0.064 -0.104 -0.086 -0.092 -0.126 -0.152 -0.050 -0.045  0.049  0.028  0.084  0.053  0.075  0.079  0.077  0.079  0.111  0.097  0.045  0.017  0.035 -0.008 -0.018  0.004  0.025 -0.048 -0.071 -0.018 -0.024 -0.002  0.001 -0.010 -0.028 -0.020  0.003 -0.055 -0.057 -0.009 -0.026 -0.065 -0.072 -0.018 -0.066 -0.092 -0.065 -0.010 -0.051 -0.128 -0.101 -0.114 -0.005 -0.075 -0.000 -0.033  0.042  0.131  0.093  0.044  0.208  0.154  0.062  0.110  0.177  0.073 -0.021  0.034  0.001 -0.085  0.003  0.102  0.082  0.119  0.155 -0.023
  0.127  0.113  0.105  0.144  0.169  0.214  0.262  0.192  0.231  0.232  0.192  0.113 -0.004  0.003  0.072  0.017  0.102  0.169  0.083  0.036  0.186  0.068  0.002  0.081  0.165  0.057  0.043  0.098  0.109 -0.027  0.079  0.137  0.188  0.172  0.138  0.182  0.225  0.289  0.224  0.184  0.260  0.410  0.485  0.527  0.403  0.279  0.372  0.329  0.282  0.303  0.241  0.234  0.244  0.178  0.208  0.133  0.158  0.133  0.147  0.079  0.083 -0.000  0.087  0.089  0.136  0.129  0.152  0.193  0.238  0.169  0.223  0.327  0.269  0.226  0.287  0.234  0.223  0.200  0.264  0.156  0.076 -0.057 -0.019 -0.043 -0.075 -0.051 -0.099  0.028  0.015  0.044  0.081  0.126  0.069  0.068  0.114  0.162  0.034  0.006 -0.010  0.034  0.091  0.119  0.039  0.129  0.146  0.153  0.123  0.185  0.158  0.132  0.106  0.011 -0.031 -0.038 -0.014  0.057 -0.112 -0.106 -0.095 -0.135  0.078  0.137  0.310  0.278  0.267  0.207  0.130  0.240  0.194  0.265  0.234  0.181  0.092  0.116  0.054  0.037 -0.010  0.026 -0.001  0.007  0.049 -0.024  0.018  0.110  0.131  0.216  0.213  0.113  0.215  0.206  0.243  0.212  0.300  0.276  0.215  0.189  0.304  0.294  0.298  0.200  0.163  0.165  0.101 -0.014 -0.005  0.062  0.056  0.033 -0.021 -0.037 -0.052 -0.048 -0.029 -0.035 -0.049 -0.017  0.023  0.018 -0.038 -0.033  0.051 -0.119 -0.181  0.066  0.089 -0.085 -0.094  0.079  0.026 -0.080  0.025  0.050 -0.048 -0.038 -0.145 -0.214 -0.262 -0.265 -0.275 -0.217 -0.122  0.001 -0.010  0.052 -0.163 -0.154 -0.215 -0.146 -0.196 -0.100 -0.079 -0.103 -0.130 -0.082 -0.008 -0.045  0.047 -0.011 -0.033 -0.092 -0.027 -0.031 -0.048 -0.100 -0.031  0.017 -0.023  0.002  0.012 -0.001 -0.029 -0.028  0.011 -0.009 -0.030  0.001  0.056  0.004 -0.019  0.062  0.022  0.007 -0.019 -0.087 -0.052 -0.071 -0.039 -0.036 -0.065 -0.037 -0.014 -0.037 -0.035 -0.051 -0.018 -0.039 -0.042 -0.029 -0.028 -0.024  0.028  0.007 -0.020 -0.048 -0.066 -0.043 -0.112 -0.046 -0.032 -0.078 -0.107 -0.070 -0.113 -0.057 -0.044 -0.075 -0.045 -0.117 -0.175 -0.196 -0.171 -0.153 -0.100 -0.080 -0.079 -0.027 -0.033  0.065  0.058  0.077  0.054  0.072  0.071  0.065  0.072  0.075  0.095  0.069  0.063  0.065  0.041  0.017  0.024  0.044  0.028  0.007  0.027  0.040  0.014  0.032  0.008 -0.028 -0.074 -0.120 -0.112 -0.173 -0.101 -0.130 -0.075 -0.082 -0.107 -0.082 -0.090 -0.047 -0.070 -0.083 -0.070 -0.131 -0.141 -0.107 -0.134 -0.175 -0.228 -0.053  0.001 -0.007 -0.003  0.014  0.041  0.040  0.029  0.066  0.014  0.020  0.064  0.057 -0.008  0.039  0.028  0.042  0.051  0.078  0.063  0.063  0.037  0.014  0.031 -0.102 -0.035  0.014 -0.052 -0.021  0.053  0.038  0.059  0.041  0.052  0.058  0.043  0.040  0.024  0.073  0.018  0.006  0.011  0.043  0.023 -0.022 -0.021 -0.009 -0.028  0.003 -0.046  0.023  0.048 -0.012  0.033  0.071  0.025  0.016  0.042  0.085  0.091  0.116  0.104  0.084  0.058  0.075  0.065  0.069  0.051  0.040  0.079  0.080  0.089  0.091  0.069  0.020  0.029  0.023  0.028  0.001 -0.012  0.027 -0.006 -0.040  0.004  0.001  0.037  0.024  0.063  0.019 -0.016  0.020 -0.067 -0.068 -0.089 -0.104 -0.094 -0.083 -0.158 -0.172 -0.158 -0.122 -0.145 -0.141 -0.141 -0.108 -0.070 -0.109 -0.059 -0.051 -0.010  0.020  0.010  0.043  0.071  0.085  0.100  0.078  0.048  0.095  0.118  0.109  0.121  0.109  0.107  0.097  0.091  0.060  0.062  0.046  0.032  0.036  0.056  0.018  0.025  0.055  0.046  0.016 -0.029  0.009  0.012 -0.014 -0.054 -0.053 -0.059 -0.060 -0.076 -0.101 -0.189 -0.172 -0.072 -0.141 -0.067 -0.120 -0.118 -0.120 -0.115 -0.080 -0.092 -0.072 -0.100 -0.124 -0.122 -0.079 -0.060 -0.035 -0.091 -0.023  0.085  0.073 -0.019 -0.044 -0.018 -0.045 -0.097 -0.104 -0.116 -0.105 -0.133 -0.151 -0.175 -0.130 -0.124 -0.153 -0.164 -0.147 -0.120 -0.144 -0.074 -0.131 -0.025 -0.101 -0.140 -0.107 -0.057 -0.071 -0.030 -0.034 -0.019 -0.039 -0.033 -0.001  0.097 -0.020  0.029  0.002  0.017  0.016 -0.076 -0.051 -0.089 -0.071 -0.007 -0.077 -0.099 -0.068 -0.093 -0.116 -0.070 -0.110 -0.103 -0.133 -0.109 -0.097 -0.145 -0.073 -0.052 -0.041  0.008  0.011 -0.020  0.076  0.087 -0.047 -0.021 -0.054 -0.071 -0.084  0.030  0.069  0.140  0.074  0.065  0.038  0.017 -0.025 -0.063 -0.049 -0.070 -0.070 -0.089 -0.088 -0.082 -0.054 -0.059 -0.070 -0.057 -0.046 -0.053 -0.108 -0.100 -0.118 -0.141 -0.145 -0.069 -0.088 -0.009 -0.016  0.006 -0.001  0.023  0.026  0.014  0.023  0.033  0.019  0.002 -0.022  0.007 -0.041 -0.033 -0.029 -0.043 -0.066 -0.073 -0.037 -0.033 -0.036 -0.034 -0.027 -0.032 -0.018 -0.018 -0.050 -0.056 -0.037 -0.062 -0.072 -0.079 -0.058 -0.072 -0.086 -0.087 -0.054 -0.049 -0.130 -0.102 -0.130 -0.084 -0.111 -0.062 -0.089  0.014  0.044  0.043 -0.014  0.109  0.103  0.024  0.063  0.107  0.039 -0.029  0.016 -0.013 -0.050  0.019  0.055  0.051  0.116  0.126 -0.002
  0.187  0.187  0.150  0.210  0.265  0.294  0.348  0.268  0.266  0.273  0.218  0.116  0.002 -0.020  0.073  0.014  0.124  0.213  0.115  0.054  0.242  0.080  0.051  0.148  0.234  0.101  0.114  0.168  0.174  0.063  0.146  0.213  0.286  0.244  0.182  0.252  0.251  0.368  0.272  0.313  0.332  0.500  0.473  0.403  0.626  0.534  0.452  0.461  0.430  0.443  0.382  0.315  0.308  0.249  0.245  0.186  0.172  0.149  0.141  0.056  0.031 -0.040  0.022  0.067  0.183  0.183  0.179  0.243  0.307  0.226  0.253  0.354  0.353  0.290  0.368  0.286  0.261  0.278  0.321  0.158  0.123 -0.052  0.023 -0.014 -0.071 -0.075 -0.080 -0.004  0.001 -0.015  0.033  0.066  0.047  0.078  0.107  0.173  0.027 -0.056 -0.027  0.029  0.082  0.095 -0.006  0.133  0.195  0.166  0.117  0.162  0.147  0.119  0.072  0.001 -0.033 -0.035 -0.024  0.093 -0.112 -0.118 -0.129 -0.149 -0.003  0.160  0.355  0.305  0.302  0.241  0.176  0.302  0.222  0.323  0.266  0.220  0.107  0.159  0.077  0.026 -0.061 -0.013 -0.050 -0.032  0.026 -0.080 -0.012  0.088  0.099  0.231  0.220  0.084  0.215  0.229  0.279  0.218  0.311  0.311  0.243  0.178  0.317  0.329  0.342  0.222  0.182  0.217  0.113 -0.073  0.034  0.130  0.078  0.056 -0.046 -0.077 -0.081 -0.058 -0.039 -0.038 -0.036 -0.007  0.064  0.094 -0.009  0.053  0.126 -0.107 -0.148  0.091  0.008 -0.130 -0.117 -0.006 -0.084 -0.193 -0.073 -0.050 -0.151 -0.152 -0.256 -0.289 -0.293 -0.279 -0.296 -0.190 -0.028  0.116  0.065  0.083 -0.130 -0.222 -0.296 -0.153 -0.281 -0.124 -0.062 -0.079 -0.169 -0.171 -0.073 -0.104  0.034 -0.070 -0.074 -0.124 -0.027 -0.028 -0.034 -0.133 -0.056  0.021 -0.025  0.013  0.021  0.013 -0.012 -0.023  0.024 -0.019 -0.040 -0.024  0.052 -0.003 -0.028  0.044 -0.025 -0.022 -0.052 -0.064 -0.049 -0.052 -0.054 -0.006 -0.057 -0.046 -0.016 -0.054 -0.058 -0.058 -0.029 -0.075 -0.062 -0.062 -0.072 -0.035  0.028 -0.005 -0.044 -0.074 -0.081 -0.038 -0.137 -0.037 -0.028 -0.053 -0.108 -0.040 -0.073  0.005 -0.014 -0.041 -0.008 -0.132 -0.190 -0.219 -0.190 -0.188 -0.142 -0.089 -0.084 -0.023 -0.023  0.087  0.079  0.098  0.062  0.092  0.085  0.071  0.095  0.102  0.094  0.069  0.084  0.078  0.050  0.040  0.025  0.046  0.049  0.023  0.054  0.093  0.028  0.034  0.003 -0.026 -0.091 -0.141 -0.110 -0.217 -0.123 -0.123 -0.063 -0.118 -0.143 -0.131 -0.135 -0.104 -0.123 -0.104 -0.078 -0.222 -0.192 -0.150 -0.166 -0.200 -0.278 -0.091 -0.018 -0.018  0.005  0.016  0.039  0.057  0.057  0.100  0.055  0.038  0.075  0.070  0.029  0.029  0.025  0.046  0.056  0.081  0.059  0.044  0.023 -0.011  0.035 -0.155 -0.087  0.002 -0.078 -0.018  0.038  0.007  0.045  0.020  0.035  0.052  0.052  0.043  0.052  0.080  0.010  0.031 -0.003  0.045  0.010 -0.059 -0.032 -0.005 -0.052  0.006 -0.051  0.033  0.054 -0.017  0.052  0.100  0.015  0.026  0.044  0.113  0.093  0.101  0.084  0.071  0.047  0.072  0.052  0.079  0.048  0.040  0.082  0.089  0.091  0.090  0.044 -0.010  0.029  0.006  0.016 -0.023 -0.056 -0.005 -0.022 -0.074 -0.053 -0.017  0.024  0.016  0.077  0.015 -0.010 -0.001 -0.102 -0.106 -0.086 -0.121 -0.122 -0.163 -0.207 -0.176 -0.184 -0.130 -0.144 -0.154 -0.149 -0.102 -0.066 -0.116 -0.070 -0.053 -0.049  0.001  0.005  0.020  0.050  0.031  0.043  0.061  0.018  0.074  0.101  0.116  0.135  0.085  0.112  0.042  0.060  0.033  0.061  0.044  0.034  0.045  0.081  0.022  0.016  0.066  0.056  0.052  0.004  0.055  0.036  0.011 -0.037 -0.045 -0.059 -0.068 -0.070 -0.104 -0.222 -0.207 -0.015 -0.150 -0.056 -0.124 -0.100 -0.125 -0.139 -0.107 -0.141 -0.092 -0.128 -0.139 -0.112 -0.096 -0.057 -0.009 -0.079 -0.020  0.101  0.092 -0.010 -0.036 -0.017 -0.045 -0.102 -0.121 -0.171 -0.140 -0.130 -0.171 -0.219 -0.154 -0.130 -0.183 -0.186 -0.160 -0.124 -0.164 -0.061 -0.157 -0.018 -0.128 -0.164 -0.111 -0.055 -0.060 -0.008 -0.037  0.011  0.011  0.030  0.074  0.129  0.022  0.015  0.019  0.040  0.001 -0.077 -0.043 -0.098 -0.019 -0.019 -0.074 -0.092 -0.069 -0.104 -0.108 -0.058 -0.122 -0.111 -0.134 -0.102 -0.068 -0.110 -0.039 -0.045 -0.009  0.063  0.036  0.021  0.082  0.080 -0.055 -0.010 -0.058 -0.096 -0.082  0.014  0.065  0.114  0.080  0.056  0.013  0.023 -0.023 -0.065 -0.067 -0.090 -0.084 -0.084 -0.099 -0.104 -0.066 -0.093 -0.108 -0.089 -0.070 -0.076 -0.127 -0.112 -0.124 -0.138 -0.138 -0.086 -0.056  0.017  0.004  0.038 -0.015  0.018  0.027 -0.000  0.043  0.052  0.002 -0.009 -0.014 -0.021 -0.029 -0.049 -0.032  0.028 -0.073 -0.100 -0.035  0.001 -0.024 -0.028 -0.031 -0.047 -0.027 -0.034 -0.060 -0.072 -0.055 -0.071 -0.085 -0.092 -0.052 -0.093 -0.109 -0.084 -0.038 -0.096 -0.126 -0.073 -0.124 -0.049 -0.092 -0.033 -0.066 -0.009  0.088  0.051 -0.006  0.096  0.079 -0.007  0.010  0.041 -0.048 -0.080 -0.021 -0.061 -0.120 -0.048  0.031  0.029  0.087  0.180 -0.044
  0.250  0.250  0.237  0.299  0.316  0.401  0.439  0.360  0.311  0.291  0.252  0.153  0.030 -0.003  0.134  0.057  0.176  0.275  0.185  0.133  0.329  0.119  0.189  0.243  0.348  0.219  0.227  0.289  0.286  0.215  0.294  0.338  0.397  0.353  0.243  0.317  0.256  0.399  0.299  0.394  0.353  0.588  0.518  0.279  0.534  0.801  0.532  0.518  0.539  0.588  0.522  0.435  0.376  0.340  0.294  0.229  0.184  0.141  0.102  0.018 -0.039 -0.103 -0.063 -0.005  0.150  0.202  0.194  0.303  0.333  0.229  0.232  0.367  0.372  0.284  0.381  0.301  0.246  0.277  0.316  0.149  0.142 -0.061  0.012 -0.017 -0.082 -0.098 -0.053 -0.057 -0.001 -0.086 -0.017 -0.005  0.007  0.071  0.037  0.172  0.005 -0.100 -0.017  0.055  0.043  0.063 -0.039  0.113  0.213  0.129  0.056  0.103  0.084  0.071  0.018 -0.038 -0.041 -0.045 -0.052  0.091 -0.126 -0.131 -0.167 -0.175 -0.098  0.136  0.355  0.330  0.341  0.290  0.217  0.367  0.262  0.388  0.329  0.267  0.154  0.222  0.104  0.047 -0.075 -0.011 -0.057 -0.055  0.004 -0.118  0.004  0.092  0.068  0.196  0.218  0.076  0.183  0.221  0.305  0.224  0.289  0.330  0.253  0.148  0.321  0.336  0.366  0.242  0.212  0.281  0.163 -0.068  0.104  0.231  0.126  0.117 -0.014 -0.060 -0.067 -0.021 -0.000  0.012  0.006  0.045  0.143  0.212  0.062  0.151  0.229 -0.014 -0.081  0.166 -0.034 -0.198 -0.149 -0.076 -0.204 -0.335 -0.178 -0.163 -0.297 -0.305 -0.404 -0.409 -0.358 -0.315 -0.320 -0.179  0.067  0.233  0.139  0.119 -0.130 -0.319 -0.414 -0.188 -0.376 -0.167 -0.062 -0.134 -0.252 -0.224 -0.114 -0.164 -0.008 -0.134 -0.109 -0.154 -0.031 -0.026 -0.018 -0.200 -0.076 -0.009 -0.073 -0.023  0.024  0.015 -0.017 -0.002  0.050 -0.011 -0.034  0.008  0.079 -0.003  0.005  0.077 -0.019 -0.021 -0.054 -0.036 -0.008 -0.048 -0.086  0.013 -0.051 -0.063 -0.025 -0.049 -0.058 -0.046 -0.015 -0.069 -0.063 -0.054 -0.081 -0.046  0.027 -0.023 -0.067 -0.086 -0.102 -0.042 -0.168 -0.038 -0.031 -0.030 -0.099 -0.019 -0.060  0.024  0.015 -0.003  0.027 -0.128 -0.188 -0.226 -0.193 -0.204 -0.175 -0.098 -0.106 -0.022 -0.003  0.100  0.096  0.116  0.078  0.104  0.095  0.070  0.116  0.124  0.097  0.069  0.121  0.094  0.039  0.057 -0.001  0.043  0.057  0.049  0.061  0.116  0.048  0.014  0.010 -0.029 -0.075 -0.151 -0.116 -0.244 -0.146 -0.138 -0.055 -0.167 -0.184 -0.196 -0.208 -0.192 -0.202 -0.124 -0.114 -0.296 -0.236 -0.192 -0.184 -0.202 -0.291 -0.091 -0.027 -0.009  0.053  0.053  0.067  0.088  0.079  0.120  0.100  0.067  0.090  0.078  0.058  0.037  0.038  0.062  0.069  0.095  0.059  0.040  0.010 -0.011  0.047 -0.197 -0.110 -0.015 -0.082  0.003  0.043  0.003  0.043  0.015  0.042  0.051  0.047  0.039  0.037  0.077  0.028  0.033 -0.019  0.062  0.005 -0.078 -0.028  0.020 -0.060  0.022 -0.036  0.034  0.066 -0.005  0.072  0.123  0.030  0.051  0.067  0.157  0.120  0.099  0.082  0.066  0.049  0.070  0.054  0.084  0.045  0.033  0.085  0.097  0.092  0.073  0.035 -0.056  0.021 -0.024  0.018 -0.019 -0.091 -0.016 -0.017 -0.087 -0.101 -0.013  0.032  0.016  0.098  0.012 -0.017 -0.035 -0.124 -0.128 -0.087 -0.114 -0.130 -0.147 -0.211 -0.167 -0.191 -0.133 -0.160 -0.174 -0.151 -0.108 -0.069 -0.140 -0.078 -0.055 -0.064 -0.004 -0.014  0.020  0.062  0.036 -0.001  0.057 -0.057  0.037  0.070  0.103  0.099  0.013  0.113  0.007  0.033  0.000  0.054  0.032  0.015  0.026  0.074 -0.004 -0.021  0.033  0.049  0.051  0.034  0.062  0.049  0.018 -0.024 -0.036 -0.064 -0.081 -0.063 -0.096 -0.250 -0.232  0.048 -0.146 -0.014 -0.098 -0.059 -0.093 -0.137 -0.130 -0.200 -0.104 -0.137 -0.119 -0.084 -0.094 -0.042  0.031 -0.062 -0.022  0.129  0.097  0.015 -0.006  0.012 -0.012 -0.086 -0.105 -0.186 -0.131 -0.094 -0.155 -0.213 -0.122 -0.085 -0.167 -0.137 -0.118 -0.091 -0.152 -0.013 -0.144  0.030 -0.119 -0.173 -0.103 -0.017 -0.039  0.020  0.013  0.052  0.059  0.108  0.162  0.177  0.073  0.016  0.029  0.066  0.007 -0.064 -0.001 -0.074  0.027  0.005 -0.041 -0.076 -0.091 -0.100 -0.096 -0.064 -0.121 -0.100 -0.126 -0.084 -0.037 -0.097  0.001 -0.023  0.039  0.111  0.050  0.066  0.120  0.110 -0.052 -0.015 -0.078 -0.100 -0.083  0.007  0.053  0.089  0.106  0.052 -0.015  0.027 -0.022 -0.072 -0.079 -0.089 -0.079 -0.081 -0.087 -0.119 -0.079 -0.114 -0.154 -0.118 -0.094 -0.099 -0.134 -0.096 -0.090 -0.099 -0.121 -0.085 -0.020  0.044  0.030  0.060 -0.005  0.037  0.032 -0.002  0.047  0.085  0.018 -0.026 -0.022 -0.039 -0.041 -0.086 -0.053  0.104 -0.094 -0.128 -0.058  0.006 -0.025 -0.032 -0.030 -0.068 -0.070 -0.044 -0.107 -0.112 -0.081 -0.103 -0.108 -0.107 -0.072 -0.130 -0.153 -0.087 -0.045 -0.113 -0.125 -0.057 -0.108 -0.026 -0.049  0.009 -0.030 -0.015  0.131  0.078  0.032  0.102  0.093  0.003  0.012  0.011 -0.082 -0.104 -0.021 -0.053 -0.154 -0.091  0.031  0.035  0.056  0.225 -0.115
  0.277  0.263  0.262  0.346  0.343  0.433  0.450  0.363  0.326  0.302  0.246  0.134 -0.003 -0.022  0.094  0.046  0.163  0.236  0.154  0.126  0.317  0.118  0.161  0.244  0.343  0.205  0.230  0.295  0.281  0.183  0.307  0.363  0.414  0.370  0.242  0.319  0.276  0.366  0.285  0.295  0.302  0.538  0.421  0.372  0.452  0.532  0.619  0.577  0.529  0.621  0.529  0.471  0.409  0.361  0.335  0.247  0.219  0.168  0.146  0.032  0.012 -0.072  0.014  0.054  0.158  0.174  0.154  0.263  0.318  0.185  0.219  0.390  0.347  0.259  0.354  0.307  0.262  0.253  0.343  0.170  0.118 -0.054  0.003 -0.018 -0.071 -0.074 -0.038 -0.025 -0.012 -0.054  0.041  0.078  0.041  0.072  0.075  0.195  0.002 -0.090 -0.060  0.017  0.024  0.048 -0.023  0.132  0.256  0.152  0.068  0.168  0.149  0.133  0.063 -0.051 -0.092 -0.083 -0.057  0.035 -0.182 -0.163 -0.207 -0.216 -0.046  0.164  0.434  0.401  0.415  0.368  0.261  0.435  0.329  0.478  0.418  0.333  0.212  0.249  0.122  0.069 -0.040  0.028 -0.028 -0.045  0.022 -0.091  0.038  0.146  0.133  0.249  0.295  0.158  0.262  0.280  0.399  0.314  0.366  0.410  0.353  0.235  0.417  0.454  0.481  0.336  0.334  0.337  0.231  0.017  0.117  0.237  0.135  0.127  0.012 -0.032 -0.046 -0.013  0.019  0.020 -0.031  0.041  0.148  0.192  0.033  0.126  0.235 -0.028 -0.110  0.177  0.020 -0.177 -0.128 -0.014 -0.133 -0.261 -0.109 -0.092 -0.233 -0.223 -0.337 -0.362 -0.343 -0.313 -0.327 -0.187  0.016  0.179  0.109  0.101 -0.134 -0.266 -0.370 -0.188 -0.348 -0.206 -0.118 -0.183 -0.259 -0.240 -0.134 -0.158 -0.019 -0.131 -0.122 -0.196 -0.073 -0.052 -0.065 -0.234 -0.096 -0.064 -0.060 -0.017 -0.000  0.018 -0.007 -0.011  0.026 -0.018 -0.033 -0.030  0.041  0.005 -0.021  0.041 -0.014 -0.042 -0.042 -0.043 -0.006 -0.033 -0.025  0.038 -0.027 -0.011  0.005 -0.037 -0.021 -0.053 -0.020 -0.070 -0.048 -0.052 -0.070 -0.054  0.008 -0.013 -0.039 -0.043 -0.087 -0.035 -0.140 -0.007  0.013 -0.015 -0.106 -0.032 -0.069 -0.022 -0.001 -0.029 -0.028 -0.089 -0.161 -0.198 -0.176 -0.159 -0.129 -0.072 -0.060 -0.008 -0.024  0.104  0.107  0.132  0.090  0.088  0.105  0.088  0.097  0.113  0.109  0.073  0.091  0.082  0.050  0.028  0.010  0.011  0.019  0.015  0.027  0.077  0.049  0.005 -0.012 -0.055 -0.106 -0.175 -0.164 -0.269 -0.186 -0.185 -0.110 -0.192 -0.209 -0.202 -0.207 -0.194 -0.197 -0.140 -0.123 -0.291 -0.263 -0.228 -0.201 -0.222 -0.302 -0.102 -0.045 -0.026 -0.001  0.002  0.024  0.049  0.043  0.093  0.040  0.035  0.072  0.077  0.033  0.031  0.037  0.068  0.081  0.122  0.073  0.038  0.005 -0.023  0.013 -0.209 -0.128 -0.040 -0.117 -0.029  0.028 -0.012  0.033 -0.004  0.026  0.028  0.033  0.035  0.050  0.072  0.014  0.025 -0.004  0.048  0.003 -0.061 -0.038 -0.016 -0.051  0.020 -0.018  0.062  0.077 -0.012  0.088  0.147  0.044  0.043  0.083  0.181  0.145  0.148  0.117  0.101  0.058  0.083  0.073  0.076  0.034  0.020  0.093  0.094  0.083  0.060  0.028 -0.034  0.002 -0.059 -0.033 -0.061 -0.072 -0.013 -0.033 -0.090 -0.063 -0.012  0.041  0.012  0.102  0.030 -0.005 -0.011 -0.123 -0.085 -0.091 -0.087 -0.088 -0.086 -0.138 -0.133 -0.137 -0.092 -0.111 -0.125 -0.108 -0.089 -0.051 -0.108 -0.054 -0.051 -0.012  0.015  0.005  0.040  0.076  0.068  0.063  0.098 -0.027  0.060  0.116  0.134  0.138  0.051  0.121  0.038  0.055  0.025  0.063  0.053  0.034  0.040  0.093  0.023  0.017  0.032  0.083  0.086  0.052  0.072  0.081  0.035 -0.011 -0.009 -0.031 -0.048 -0.057 -0.120 -0.240 -0.252 -0.031 -0.183 -0.048 -0.120 -0.083 -0.105 -0.113 -0.085 -0.162 -0.055 -0.128 -0.133 -0.103 -0.111 -0.067 -0.023 -0.115 -0.049  0.078  0.053 -0.061 -0.028 -0.008 -0.022 -0.087 -0.072 -0.127 -0.108 -0.098 -0.111 -0.156 -0.114 -0.060 -0.113 -0.102 -0.079 -0.056 -0.114 -0.027 -0.103  0.064 -0.078 -0.123 -0.086 -0.050 -0.052 -0.009 -0.010 -0.007 -0.000  0.020  0.088  0.125  0.035  0.017  0.032  0.037 -0.001 -0.076 -0.027 -0.074 -0.015  0.004 -0.060 -0.084 -0.076 -0.097 -0.101 -0.065 -0.117 -0.098 -0.113 -0.079 -0.059 -0.131 -0.050 -0.030 -0.003  0.060  0.027  0.012  0.062  0.062 -0.067 -0.049 -0.095 -0.119 -0.149 -0.042  0.028  0.098  0.070  0.009 -0.037  0.000 -0.055 -0.104 -0.105 -0.130 -0.133 -0.152 -0.157 -0.153 -0.132 -0.148 -0.170 -0.144 -0.118 -0.101 -0.144 -0.113 -0.133 -0.159 -0.146 -0.086 -0.067 -0.007 -0.005 -0.010 -0.039 -0.010 -0.013 -0.040  0.002  0.021 -0.035 -0.055 -0.066 -0.068 -0.105 -0.101 -0.107 -0.009 -0.137 -0.161 -0.126 -0.063 -0.116 -0.132 -0.090 -0.110 -0.110 -0.076 -0.132 -0.160 -0.136 -0.163 -0.155 -0.155 -0.116 -0.148 -0.143 -0.124 -0.097 -0.106 -0.154 -0.084 -0.156 -0.104 -0.101 -0.070 -0.098 -0.024  0.079  0.055  0.018  0.083  0.116  0.014  0.040  0.022 -0.036 -0.072  0.010 -0.028 -0.124 -0.046  0.046  0.051  0.084  0.238 -0.144
  0.276  0.270  0.270  0.360  0.379  0.427  0.431  0.340  0.305  0.270  0.223  0.094 -0.015 -0.072  0.019 -0.023  0.098  0.195  0.088  0.067  0.261  0.085  0.119  0.216  0.308  0.167  0.195  0.281  0.275  0.220  0.290  0.343  0.408  0.331  0.237  0.296  0.271  0.354  0.270  0.321  0.314  0.508  0.349  0.329  0.461  0.518  0.577  0.760  0.634  0.655  0.579  0.445  0.372  0.319  0.276  0.216  0.162  0.108  0.092  0.001 -0.036 -0.086 -0.031  0.031  0.169  0.148  0.128  0.246  0.317  0.199  0.245  0.387  0.349  0.272  0.387  0.304  0.254  0.293  0.365  0.153  0.137 -0.037  0.015 -0.006 -0.064 -0.080 -0.049 -0.048 -0.070 -0.085 -0.039  0.045 -0.009  0.034  0.044  0.105 -0.032 -0.159 -0.104 -0.075 -0.011  0.019 -0.075  0.131  0.242  0.144  0.096  0.158  0.130  0.122  0.062  0.016 -0.005 -0.004 -0.008  0.101 -0.105 -0.119 -0.186 -0.183 -0.022  0.234  0.485  0.397  0.418  0.412  0.305  0.450  0.324  0.462  0.345  0.272  0.146  0.159  0.073 -0.035 -0.147 -0.074 -0.114 -0.106 -0.041 -0.148 -0.067  0.059  0.066  0.190  0.214  0.071  0.206  0.241  0.337  0.264  0.324  0.393  0.361  0.237  0.415  0.492  0.506  0.353  0.319  0.310  0.161 -0.046  0.098  0.197  0.083  0.044 -0.089 -0.133 -0.106 -0.073 -0.063 -0.074 -0.101 -0.027  0.102  0.159 -0.018  0.140  0.175 -0.041 -0.071  0.085 -0.056 -0.097 -0.071 -0.067 -0.132 -0.201 -0.110 -0.105 -0.192 -0.171 -0.249 -0.234 -0.212 -0.194 -0.241 -0.097  0.063  0.214  0.155  0.119 -0.026 -0.162 -0.249 -0.078 -0.303 -0.115 -0.058 -0.073 -0.154 -0.231 -0.152 -0.171 -0.042 -0.170 -0.123 -0.213 -0.071 -0.052 -0.070 -0.208 -0.122 -0.075 -0.025  0.011 -0.024  0.016 -0.012 -0.035  0.009 -0.052 -0.063 -0.071  0.007 -0.031 -0.059 -0.017 -0.019 -0.036 -0.060 -0.028 -0.010 -0.033 -0.011  0.053 -0.019  0.006 -0.003 -0.046 -0.013 -0.032 -0.025 -0.066 -0.039 -0.089 -0.105 -0.086 -0.027 -0.012 -0.024 -0.036 -0.078 -0.018 -0.133 -0.015  0.009  0.008 -0.129 -0.029 -0.059 -0.005 -0.013 -0.033 -0.023 -0.080 -0.134 -0.152 -0.149 -0.136 -0.124 -0.082 -0.075 -0.028 -0.063  0.080  0.074  0.096  0.074  0.084  0.093  0.068  0.078  0.107  0.089  0.044  0.066  0.056  0.030  0.010 -0.014 -0.008  0.003 -0.003  0.020  0.061  0.025  0.003 -0.054 -0.076 -0.114 -0.180 -0.159 -0.286 -0.190 -0.201 -0.122 -0.216 -0.226 -0.231 -0.225 -0.243 -0.220 -0.166 -0.142 -0.313 -0.274 -0.237 -0.217 -0.229 -0.315 -0.128 -0.031 -0.051 -0.049 -0.043 -0.027  0.019  0.015  0.080  0.028 -0.009  0.033  0.065  0.045 -0.014  0.010  0.019  0.048  0.088  0.030 -0.017 -0.033 -0.059  0.005 -0.217 -0.172 -0.054 -0.125 -0.047 -0.014 -0.053 -0.000 -0.013  0.010  0.039  0.042  0.029  0.065  0.074  0.012  0.029 -0.008  0.032 -0.009 -0.057 -0.042 -0.007 -0.013  0.025 -0.038  0.067  0.085 -0.039  0.054  0.144  0.013 -0.006  0.029  0.161  0.141  0.112  0.092  0.081  0.025  0.072  0.058  0.070  0.019  0.025  0.075  0.058  0.075  0.061  0.009 -0.039 -0.015 -0.088 -0.067 -0.081 -0.089 -0.035 -0.045 -0.087 -0.064 -0.031 -0.009 -0.035  0.067 -0.029 -0.034 -0.049 -0.140 -0.087 -0.087 -0.071 -0.075 -0.100 -0.127 -0.120 -0.110 -0.065 -0.086 -0.098 -0.103 -0.070 -0.037 -0.070 -0.043 -0.037 -0.035 -0.008 -0.019 -0.020  0.013  0.000  0.007  0.086 -0.010  0.056  0.084  0.136  0.139  0.037  0.105 -0.024  0.012 -0.026  0.026  0.034  0.007  0.015  0.056  0.006 -0.021  0.032  0.073  0.082  0.071  0.080  0.075  0.036 -0.010 -0.022 -0.054 -0.035 -0.048 -0.131 -0.177 -0.226 -0.062 -0.186 -0.101 -0.150 -0.083 -0.134 -0.125 -0.091 -0.159 -0.064 -0.138 -0.134 -0.102 -0.109 -0.086 -0.051 -0.094 -0.051  0.029  0.027 -0.093 -0.034 -0.023 -0.046 -0.078 -0.047 -0.125 -0.130 -0.078 -0.096 -0.154 -0.108 -0.040 -0.087 -0.100 -0.076 -0.028 -0.094 -0.020 -0.076  0.026 -0.083 -0.153 -0.094 -0.037 -0.050 -0.005 -0.008 -0.018  0.017  0.040  0.131  0.113  0.059  0.008  0.040  0.050 -0.024 -0.026 -0.009 -0.055  0.017 -0.024 -0.064 -0.049 -0.042 -0.075 -0.057 -0.035 -0.085 -0.075 -0.063 -0.052 -0.031 -0.103 -0.035 -0.012 -0.003  0.081  0.051  0.084  0.071  0.041 -0.005 -0.012 -0.049 -0.079 -0.090 -0.040  0.018  0.088  0.019 -0.050 -0.082 -0.021 -0.068 -0.120 -0.108 -0.119 -0.114 -0.128 -0.154 -0.144 -0.139 -0.163 -0.169 -0.167 -0.160 -0.114 -0.180 -0.130 -0.143 -0.162 -0.135 -0.097 -0.101 -0.041 -0.049 -0.056 -0.110 -0.088 -0.063 -0.106 -0.049 -0.053 -0.114 -0.105 -0.101 -0.079 -0.126 -0.120 -0.132 -0.005 -0.148 -0.181 -0.140 -0.059 -0.136 -0.145 -0.085 -0.115 -0.111 -0.070 -0.120 -0.170 -0.163 -0.190 -0.191 -0.184 -0.152 -0.191 -0.185 -0.153 -0.150 -0.188 -0.170 -0.107 -0.173 -0.136 -0.141 -0.082 -0.133 -0.090  0.055 -0.008 -0.034  0.014  0.059 -0.040 -0.027 -0.052 -0.085 -0.108 -0.052 -0.077 -0.171 -0.109 -0.036 -0.024  0.015  0.198 -0.130
  0.300  0.279  0.297  0.357  0.370  0.435  0.415  0.337  0.300  0.243  0.186  0.077 -0.019 -0.053  0.031  0.002  0.111  0.181  0.107  0.092  0.285  0.089  0.174  0.255  0.357  0.219  0.241  0.319  0.322  0.274  0.325  0.364  0.426  0.356  0.246  0.304  0.248  0.327  0.265  0.317  0.299  0.509  0.354  0.282  0.430  0.539  0.529  0.634  0.728  0.670  0.611  0.478  0.378  0.329  0.260  0.228  0.143  0.084  0.063 -0.030 -0.071 -0.109 -0.081 -0.013  0.135  0.129  0.114  0.238  0.298  0.178  0.230  0.372  0.335  0.257  0.373  0.281  0.225  0.271  0.319  0.131  0.153 -0.056  0.024  0.000 -0.093 -0.095 -0.024 -0.032 -0.036 -0.072 -0.051 -0.003 -0.030  0.029 -0.004  0.084 -0.065 -0.170 -0.100 -0.069 -0.043  0.007 -0.094  0.126  0.260  0.129  0.061  0.116  0.095  0.078  0.002 -0.016 -0.024  0.000 -0.010  0.088 -0.113 -0.129 -0.175 -0.172 -0.088  0.213  0.428  0.345  0.372  0.376  0.293  0.430  0.310  0.442  0.333  0.258  0.153  0.173  0.078 -0.025 -0.139 -0.071 -0.114 -0.114 -0.060 -0.157 -0.054  0.043  0.036  0.160  0.176  0.043  0.163  0.212  0.294  0.206  0.272  0.345  0.291  0.174  0.344  0.418  0.451  0.325  0.276  0.310  0.170 -0.044  0.115  0.223  0.087  0.056 -0.065 -0.116 -0.098 -0.056 -0.058 -0.054 -0.066  0.014  0.123  0.183  0.030  0.181  0.204 -0.008 -0.023  0.114 -0.090 -0.122 -0.089 -0.105 -0.186 -0.260 -0.155 -0.155 -0.264 -0.239 -0.308 -0.271 -0.221 -0.197 -0.230 -0.087  0.106  0.233  0.176  0.112 -0.018 -0.198 -0.293 -0.105 -0.367 -0.103 -0.027 -0.056 -0.174 -0.242 -0.192 -0.206 -0.063 -0.184 -0.133 -0.220 -0.087 -0.061 -0.046 -0.204 -0.109 -0.062 -0.052  0.013  0.001  0.048 -0.007 -0.022  0.026 -0.041 -0.058 -0.059  0.016 -0.035 -0.059 -0.024 -0.043 -0.040 -0.065 -0.037 -0.018 -0.042 -0.045  0.040 -0.018  0.001 -0.014 -0.064 -0.033 -0.031 -0.020 -0.068 -0.058 -0.084 -0.108 -0.090 -0.035 -0.015 -0.035 -0.049 -0.067  0.003 -0.149 -0.030 -0.018 -0.009 -0.169 -0.058 -0.066  0.030  0.017 -0.028  0.012 -0.084 -0.150 -0.141 -0.112 -0.127 -0.106 -0.079 -0.075 -0.019 -0.040  0.077  0.083  0.098  0.084  0.090  0.104  0.072  0.082  0.109  0.085  0.043  0.061  0.060  0.009  0.006 -0.039 -0.015 -0.004 -0.002  0.017  0.070  0.014  0.006 -0.012 -0.051 -0.087 -0.182 -0.156 -0.288 -0.200 -0.205 -0.091 -0.262 -0.226 -0.269 -0.253 -0.277 -0.262 -0.195 -0.195 -0.366 -0.279 -0.268 -0.246 -0.228 -0.314 -0.149 -0.045 -0.048 -0.033 -0.018  0.004  0.043  0.030  0.085  0.034 -0.002  0.021  0.063  0.034 -0.009  0.009  0.025  0.048  0.100  0.043  0.004 -0.018 -0.051  0.005 -0.227 -0.164 -0.042 -0.134 -0.034 -0.003 -0.065 -0.014 -0.034  0.003  0.027  0.043  0.013  0.063  0.064 -0.004  0.003 -0.038  0.027 -0.035 -0.088 -0.054 -0.011 -0.029  0.013 -0.041  0.063  0.070 -0.032  0.060  0.134  0.019  0.016  0.043  0.180  0.151  0.124  0.099  0.077  0.031  0.064  0.065  0.077  0.019  0.034  0.085  0.067  0.077  0.066  0.007 -0.061  0.002 -0.093 -0.059 -0.096 -0.110 -0.041 -0.062 -0.116 -0.088 -0.042 -0.006 -0.043  0.064 -0.022 -0.011 -0.042 -0.144 -0.083 -0.048 -0.065 -0.079 -0.057 -0.091 -0.110 -0.102 -0.078 -0.085 -0.116 -0.113 -0.078 -0.044 -0.071 -0.035 -0.027 -0.031 -0.016 -0.018  0.010  0.037  0.034 -0.010  0.105 -0.052  0.015  0.052  0.117  0.120  0.008  0.117 -0.022  0.034 -0.014  0.033  0.029  0.011  0.028  0.057  0.005 -0.032  0.023  0.064  0.075  0.065  0.059  0.056  0.023 -0.025 -0.024 -0.058 -0.046 -0.038 -0.106 -0.174 -0.172 -0.028 -0.175 -0.052 -0.131 -0.054 -0.093 -0.110 -0.085 -0.152 -0.056 -0.104 -0.100 -0.066 -0.092 -0.045 -0.000 -0.064 -0.041  0.096  0.054 -0.040  0.006  0.022  0.002 -0.031 -0.037 -0.094 -0.079 -0.025 -0.056 -0.114 -0.067 -0.003 -0.070 -0.073 -0.041 -0.004 -0.089 -0.028 -0.088  0.032 -0.067 -0.141 -0.065 -0.035 -0.025  0.026  0.002  0.035  0.081  0.120  0.190  0.146  0.041  0.042  0.084  0.081 -0.008 -0.020 -0.010 -0.048  0.022 -0.024 -0.050 -0.045 -0.062 -0.082 -0.061 -0.035 -0.088 -0.082 -0.058 -0.032 -0.020 -0.053 -0.000 -0.001  0.065  0.144  0.118  0.120  0.139  0.085  0.010  0.001 -0.033 -0.067 -0.089 -0.041  0.015  0.091  0.048 -0.017 -0.031  0.039 -0.032 -0.089 -0.061 -0.062 -0.069 -0.098 -0.118 -0.107 -0.101 -0.132 -0.162 -0.128 -0.124 -0.094 -0.171 -0.125 -0.105 -0.131 -0.125 -0.078 -0.063 -0.013 -0.019 -0.005 -0.094 -0.069 -0.040 -0.086 -0.042 -0.016 -0.073 -0.078 -0.082 -0.058 -0.093 -0.100 -0.102  0.057 -0.126 -0.159 -0.105 -0.019 -0.104 -0.121 -0.076 -0.088 -0.075 -0.043 -0.110 -0.135 -0.130 -0.149 -0.152 -0.150 -0.114 -0.170 -0.181 -0.133 -0.122 -0.177 -0.159 -0.109 -0.147 -0.097 -0.113 -0.040 -0.109 -0.076  0.113  0.020 -0.013  0.108  0.081 -0.044 -0.019 -0.066 -0.114 -0.128 -0.066 -0.085 -0.169 -0.123 -0.037 -0.005  0.010  0.208 -0.160
  0.389  0.340  0.393  0.482  0.441  0.571  0.545  0.459  0.376  0.340  0.269  0.150 -0.003 -0.034  0.107  0.063  0.206  0.285  0.221  0.180  0.410  0.176  0.289  0.342  0.469  0.345  0.366  0.421  0.424  0.345  0.467  0.516  0.566  0.500  0.310  0.407  0.314  0.409  0.312  0.351  0.342  0.614  0.400  0.303  0.443  0.588  0.621  0.655  0.670  0.862  0.766  0.629  0.492  0.464  0.379  0.299  0.208  0.151  0.102 -0.034 -0.071 -0.131 -0.075 -0.011  0.130  0.166  0.138  0.293  0.342  0.167  0.196  0.387  0.335  0.226  0.341  0.291  0.214  0.228  0.322  0.116  0.129 -0.083  0.021 -0.004 -0.091 -0.105 -0.006 -0.065 -0.032 -0.139 -0.042 -0.024 -0.030  0.038 -0.039  0.110 -0.082 -0.173 -0.093 -0.033 -0.051 -0.027 -0.084  0.103  0.272  0.110 -0.002  0.085  0.073  0.052 -0.033 -0.127 -0.138 -0.126 -0.119 -0.010 -0.230 -0.221 -0.277 -0.265 -0.158  0.119  0.411  0.400  0.421  0.407  0.327  0.513  0.406  0.554  0.492  0.378  0.266  0.291  0.144  0.058 -0.074  0.015 -0.047 -0.081 -0.036 -0.148  0.018  0.119  0.083  0.192  0.265  0.125  0.202  0.261  0.403  0.271  0.307  0.411  0.350  0.183  0.389  0.458  0.523  0.385  0.379  0.432  0.291  0.036  0.177  0.319  0.149  0.170  0.028 -0.033 -0.043  0.004  0.032  0.039 -0.049  0.069  0.200  0.282  0.081  0.229  0.336  0.059 -0.010  0.260 -0.009 -0.225 -0.093 -0.052 -0.222 -0.344 -0.160 -0.170 -0.337 -0.317 -0.428 -0.404 -0.338 -0.293 -0.296 -0.116  0.131  0.297  0.214  0.173 -0.052 -0.281 -0.417 -0.184 -0.433 -0.246 -0.130 -0.214 -0.312 -0.327 -0.245 -0.240 -0.098 -0.222 -0.169 -0.277 -0.137 -0.090 -0.079 -0.303 -0.134 -0.128 -0.083 -0.033 -0.017  0.042  0.004 -0.006  0.032 -0.020 -0.035 -0.037  0.043 -0.003 -0.017  0.019 -0.036 -0.044 -0.060 -0.037 -0.001 -0.038 -0.008  0.064 -0.009  0.009  0.009 -0.038 -0.008 -0.022 -0.004 -0.062 -0.042 -0.053 -0.073 -0.073  0.012 -0.002 -0.021 -0.025 -0.087 -0.021 -0.150  0.003  0.040  0.013 -0.131 -0.021 -0.056  0.006  0.017 -0.014 -0.015 -0.075 -0.155 -0.169 -0.136 -0.144 -0.138 -0.075 -0.060 -0.002 -0.012  0.116  0.111  0.131  0.095  0.092  0.105  0.074  0.088  0.106  0.080  0.040  0.068  0.049  0.004 -0.004 -0.031 -0.050 -0.023 -0.023  0.010  0.084  0.050 -0.040 -0.028 -0.092 -0.123 -0.214 -0.206 -0.318 -0.246 -0.229 -0.129 -0.272 -0.275 -0.306 -0.305 -0.310 -0.302 -0.209 -0.200 -0.402 -0.349 -0.324 -0.224 -0.254 -0.312 -0.116 -0.075 -0.050 -0.006 -0.017 -0.003  0.036  0.027  0.093  0.043  0.003  0.040  0.074  0.052 -0.002  0.016  0.048  0.061  0.122  0.060  0.009 -0.030 -0.055 -0.016 -0.272 -0.202 -0.084 -0.170 -0.060 -0.007 -0.065 -0.011 -0.053 -0.013 -0.014  0.017  0.007  0.042  0.043 -0.001  0.013 -0.040  0.025 -0.035 -0.096 -0.075 -0.032 -0.060  0.004 -0.011  0.079  0.074 -0.019  0.106  0.160  0.033  0.062  0.103  0.236  0.179  0.159  0.112  0.080  0.019  0.054  0.052  0.048 -0.008 -0.022  0.074  0.058  0.044  0.013 -0.014 -0.104 -0.041 -0.154 -0.110 -0.128 -0.136 -0.066 -0.077 -0.141 -0.109 -0.042  0.027 -0.012  0.114  0.031  0.008 -0.023 -0.139 -0.082 -0.078 -0.080 -0.069 -0.069 -0.117 -0.122 -0.116 -0.068 -0.079 -0.103 -0.090 -0.077 -0.036 -0.097 -0.050 -0.023 -0.025 -0.003 -0.002  0.038  0.074  0.056  0.008  0.108 -0.092  0.011  0.062  0.101  0.086 -0.031  0.094 -0.021  0.032  0.017  0.067  0.057  0.032  0.048  0.098  0.017  0.001  0.002  0.089  0.104  0.088  0.093  0.097  0.051  0.001  0.000 -0.040 -0.044 -0.047 -0.123 -0.239 -0.245 -0.001 -0.182 -0.026 -0.117 -0.035 -0.080 -0.109 -0.095 -0.200 -0.064 -0.140 -0.130 -0.074 -0.113 -0.060  0.004 -0.057 -0.029  0.114  0.077 -0.028  0.023  0.043  0.004 -0.061 -0.033 -0.116 -0.086 -0.041 -0.073 -0.131 -0.066 -0.009 -0.069 -0.055 -0.039 -0.015 -0.097 -0.000 -0.087  0.101 -0.056 -0.109 -0.066 -0.034 -0.010  0.028  0.019  0.036  0.086  0.117  0.175  0.163  0.093  0.044  0.088  0.088  0.024 -0.018  0.017 -0.026  0.047  0.014 -0.028 -0.040 -0.055 -0.078 -0.066 -0.042 -0.090 -0.071 -0.061 -0.038 -0.012 -0.110 -0.019 -0.007  0.067  0.130  0.077  0.096  0.120  0.107  0.001  0.000 -0.047 -0.084 -0.138 -0.036  0.005  0.075  0.071 -0.010 -0.043  0.028 -0.037 -0.097 -0.088 -0.114 -0.121 -0.135 -0.141 -0.151 -0.135 -0.172 -0.209 -0.171 -0.142 -0.117 -0.128 -0.087 -0.106 -0.157 -0.143 -0.096 -0.053 -0.003  0.006 -0.004 -0.041 -0.019 -0.025 -0.061 -0.012  0.009 -0.046 -0.074 -0.093 -0.097 -0.121 -0.126 -0.147  0.035 -0.157 -0.193 -0.163 -0.081 -0.157 -0.177 -0.116 -0.142 -0.141 -0.089 -0.188 -0.210 -0.182 -0.227 -0.212 -0.196 -0.148 -0.212 -0.182 -0.140 -0.135 -0.177 -0.179 -0.097 -0.157 -0.100 -0.101 -0.067 -0.087 -0.051  0.127  0.085  0.051  0.085  0.126  0.030  0.037 -0.026 -0.057 -0.073  0.010 -0.012 -0.156 -0.073  0.039  0.065  0.055  0.290 -0.229
  0.443  0.366  0.424  0.493  0.442  0.552  0.493  0.454  0.354  0.308  0.253  0.133 -0.002 -0.036  0.098  0.068  0.208  0.251  0.212  0.179  0.387  0.155  0.308  0.349  0.456  0.352  0.391  0.435  0.427  0.367  0.499  0.537  0.574  0.502  0.298  0.395  0.272  0.352  0.275  0.272  0.268  0.516  0.326  0.241  0.382  0.522  0.529  0.579  0.611  0.766  0.840  0.649  0.473  0.468  0.358  0.293  0.198  0.140  0.072 -0.068 -0.098 -0.157 -0.120 -0.057  0.076  0.130  0.084  0.243  0.277  0.115  0.146  0.312  0.272  0.175  0.286  0.254  0.164  0.183  0.275  0.084  0.130 -0.077  0.027  0.004 -0.081 -0.101 -0.001 -0.074 -0.040 -0.159 -0.058 -0.074 -0.057  0.011 -0.066  0.083 -0.101 -0.175 -0.088 -0.032 -0.084 -0.048 -0.077  0.112  0.293  0.081 -0.038  0.059  0.045  0.026 -0.054 -0.131 -0.135 -0.128 -0.128 -0.030 -0.236 -0.219 -0.276 -0.254 -0.194  0.091  0.359  0.357  0.379  0.393  0.312  0.497  0.421  0.557  0.494  0.376  0.282  0.295  0.151  0.070 -0.053  0.018 -0.037 -0.089 -0.054 -0.160  0.019  0.095  0.059  0.152  0.233  0.125  0.171  0.231  0.383  0.253  0.264  0.376  0.338  0.157  0.344  0.434  0.504  0.394  0.403  0.461  0.319  0.077  0.206  0.336  0.144  0.177  0.046 -0.002 -0.020  0.033  0.077  0.076 -0.015  0.094  0.210  0.309  0.113  0.247  0.369  0.094  0.030  0.278 -0.034 -0.250 -0.100 -0.086 -0.263 -0.376 -0.194 -0.206 -0.372 -0.354 -0.451 -0.412 -0.328 -0.271 -0.266 -0.085  0.166  0.311  0.224  0.160 -0.035 -0.293 -0.428 -0.189 -0.435 -0.272 -0.141 -0.219 -0.331 -0.372 -0.280 -0.268 -0.136 -0.254 -0.179 -0.287 -0.161 -0.101 -0.080 -0.292 -0.140 -0.139 -0.095 -0.038 -0.012  0.044  0.009  0.007  0.035  0.001 -0.015 -0.028  0.034 -0.003 -0.002  0.011  0.001 -0.013 -0.052 -0.021  0.013 -0.015  0.020  0.101  0.027  0.038  0.033 -0.035  0.013 -0.005  0.004 -0.038 -0.029 -0.038 -0.060 -0.067  0.002  0.014 -0.008 -0.014 -0.062 -0.001 -0.114  0.024  0.068  0.046 -0.108 -0.006 -0.029  0.030  0.029 -0.002 -0.001 -0.065 -0.142 -0.152 -0.102 -0.116 -0.131 -0.062 -0.051  0.007  0.004  0.119  0.118  0.140  0.115  0.094  0.118  0.081  0.099  0.112  0.079  0.042  0.076  0.049 -0.003  0.003 -0.034 -0.056 -0.020 -0.024  0.010  0.095  0.048 -0.049 -0.016 -0.080 -0.124 -0.208 -0.209 -0.306 -0.238 -0.198 -0.089 -0.259 -0.261 -0.312 -0.317 -0.330 -0.332 -0.224 -0.214 -0.406 -0.327 -0.340 -0.224 -0.242 -0.281 -0.136 -0.099 -0.058 -0.006 -0.025  0.001  0.042  0.033  0.094  0.056  0.016  0.048  0.070  0.064  0.005  0.026  0.051  0.059  0.122  0.052  0.016 -0.009 -0.044 -0.016 -0.251 -0.188 -0.082 -0.168 -0.060  0.005 -0.060 -0.017 -0.063 -0.018 -0.026  0.019  0.010  0.040  0.041 -0.002  0.013 -0.033  0.034 -0.037 -0.076 -0.067 -0.032 -0.061  0.027  0.009  0.104  0.083  0.007  0.130  0.168  0.038  0.074  0.109  0.251  0.190  0.159  0.112  0.074  0.008  0.050  0.051  0.041 -0.010 -0.014  0.089  0.062  0.046  0.008 -0.011 -0.115 -0.033 -0.150 -0.107 -0.136 -0.131 -0.074 -0.088 -0.150 -0.115 -0.052  0.022 -0.012  0.116  0.030  0.024 -0.006 -0.142 -0.056 -0.068 -0.069 -0.053 -0.056 -0.084 -0.090 -0.080 -0.036 -0.041 -0.068 -0.051 -0.037 -0.007 -0.048 -0.034 -0.003 -0.010  0.008  0.000  0.045  0.060  0.048 -0.006  0.116 -0.113  0.011  0.045  0.082  0.052 -0.065  0.069 -0.037  0.011  0.020  0.074  0.068  0.049  0.068  0.114  0.027  0.013  0.002  0.107  0.123  0.122  0.115  0.116  0.075  0.029  0.027 -0.015 -0.035 -0.036 -0.117 -0.232 -0.225  0.009 -0.177 -0.018 -0.093 -0.024 -0.053 -0.089 -0.087 -0.214 -0.061 -0.119 -0.093 -0.039 -0.094 -0.036  0.016 -0.043 -0.025  0.127  0.093  0.008  0.037  0.058  0.019 -0.048 -0.031 -0.093 -0.058 -0.022 -0.045 -0.105 -0.040  0.014 -0.042 -0.031 -0.018  0.002 -0.084 -0.006 -0.076  0.105 -0.062 -0.085 -0.045 -0.020  0.022  0.054  0.042  0.057  0.107  0.122  0.164  0.139  0.097  0.049  0.075  0.093  0.029 -0.004  0.033 -0.003  0.070  0.044  0.008 -0.018 -0.039 -0.061 -0.046 -0.024 -0.084 -0.074 -0.048 -0.017  0.015 -0.071  0.006  0.014  0.100  0.138  0.076  0.088  0.103  0.093  0.000 -0.013 -0.050 -0.082 -0.162 -0.049 -0.027  0.061  0.078 -0.015 -0.039  0.038 -0.030 -0.092 -0.081 -0.091 -0.108 -0.127 -0.127 -0.149 -0.136 -0.176 -0.219 -0.177 -0.148 -0.114 -0.119 -0.081 -0.096 -0.125 -0.116 -0.092 -0.032 -0.003  0.011  0.015 -0.019 -0.001 -0.014 -0.059 -0.006  0.015 -0.044 -0.074 -0.098 -0.095 -0.130 -0.141 -0.143  0.037 -0.167 -0.202 -0.167 -0.077 -0.165 -0.188 -0.116 -0.139 -0.134 -0.076 -0.183 -0.207 -0.169 -0.221 -0.209 -0.190 -0.156 -0.214 -0.171 -0.135 -0.131 -0.167 -0.158 -0.078 -0.146 -0.101 -0.083 -0.069 -0.061 -0.037  0.131  0.104  0.067  0.095  0.131  0.040  0.038 -0.055 -0.074 -0.071  0.019  0.007 -0.129 -0.063  0.056  0.070  0.038  0.273 -0.251
  0.394  0.335  0.410  0.483  0.420  0.592  0.532  0.477  0.371  0.355  0.282  0.165 -0.009 -0.009  0.143  0.113  0.258  0.289  0.258  0.239  0.443  0.189  0.335  0.380  0.489  0.360  0.409  0.461  0.424  0.322  0.521  0.571  0.577  0.543  0.332  0.417  0.291  0.357  0.258  0.199  0.221  0.448  0.315  0.234  0.315  0.435  0.471  0.445  0.478  0.629  0.649  0.720  0.516  0.512  0.416  0.320  0.252  0.193  0.118 -0.048 -0.055 -0.140 -0.082 -0.041  0.061  0.136  0.079  0.219  0.236  0.068  0.100  0.265  0.207  0.111  0.217  0.223  0.151  0.116  0.230  0.071  0.064 -0.094  0.021 -0.003 -0.078 -0.105 -0.022 -0.071 -0.013 -0.129 -0.000 -0.027 -0.015  0.039 -0.040  0.143 -0.049 -0.131 -0.069  0.023 -0.036 -0.007 -0.039  0.117  0.288  0.117 -0.044  0.074  0.076  0.065 -0.029 -0.145 -0.185 -0.170 -0.145 -0.082 -0.287 -0.236 -0.313 -0.289 -0.194  0.026  0.307  0.340  0.344  0.380  0.316  0.480  0.423  0.570  0.564  0.432  0.343  0.366  0.202  0.146  0.027  0.093  0.026 -0.045 -0.004 -0.124  0.090  0.161  0.108  0.191  0.302  0.193  0.218  0.260  0.426  0.293  0.284  0.381  0.356  0.160  0.332  0.417  0.488  0.382  0.427  0.469  0.380  0.138  0.205  0.348  0.176  0.238  0.110  0.075  0.021  0.066  0.125  0.135  0.032  0.144  0.249  0.321  0.141  0.219  0.396  0.091 -0.019  0.325  0.026 -0.278 -0.132 -0.034 -0.231 -0.379 -0.164 -0.167 -0.369 -0.345 -0.470 -0.467 -0.401 -0.345 -0.322 -0.153  0.112  0.270  0.184  0.145 -0.110 -0.332 -0.480 -0.239 -0.437 -0.309 -0.169 -0.297 -0.403 -0.366 -0.260 -0.243 -0.103 -0.219 -0.189 -0.273 -0.146 -0.106 -0.089 -0.321 -0.128 -0.145 -0.115 -0.049  0.018  0.068  0.026  0.035  0.052  0.035  0.004  0.001  0.056  0.015  0.015  0.056  0.004 -0.051 -0.004  0.007  0.047  0.024  0.048  0.105  0.046  0.055  0.047 -0.023  0.006 -0.016 -0.006 -0.068 -0.054 -0.032 -0.049 -0.044  0.024  0.004 -0.029 -0.010 -0.044  0.001 -0.089  0.050  0.080  0.038 -0.096 -0.033 -0.042 -0.010  0.035 -0.006 -0.017 -0.054 -0.135 -0.167 -0.123 -0.118 -0.109 -0.025 -0.008  0.024  0.035  0.137  0.133  0.149  0.095  0.075  0.119  0.085  0.101  0.114  0.098  0.057  0.079  0.077  0.028  0.008 -0.018 -0.032 -0.000 -0.004  0.009  0.086  0.065 -0.034  0.012 -0.064 -0.117 -0.204 -0.213 -0.293 -0.238 -0.183 -0.111 -0.228 -0.272 -0.269 -0.280 -0.262 -0.279 -0.183 -0.179 -0.371 -0.331 -0.321 -0.185 -0.226 -0.272 -0.122 -0.110 -0.038  0.017  0.001  0.028  0.049  0.040  0.089  0.035  0.030  0.058  0.067  0.034  0.026  0.026  0.076  0.067  0.125  0.072  0.043  0.003 -0.017 -0.010 -0.245 -0.164 -0.084 -0.170 -0.044  0.004 -0.042  0.003 -0.063 -0.016 -0.045 -0.002 -0.002  0.028  0.033 -0.018 -0.000 -0.026  0.032 -0.021 -0.093 -0.066 -0.049 -0.107  0.008  0.025  0.111  0.087  0.021  0.164  0.194  0.080  0.103  0.176  0.266  0.195  0.193  0.131  0.083  0.020  0.066  0.060  0.045 -0.012 -0.031  0.092  0.084  0.037 -0.003 -0.001 -0.085 -0.015 -0.130 -0.091 -0.122 -0.096 -0.046 -0.073 -0.148 -0.082 -0.030  0.040  0.004  0.127  0.044  0.049  0.022 -0.115 -0.031 -0.071 -0.054 -0.028 -0.016 -0.066 -0.069 -0.063 -0.038 -0.036 -0.054 -0.039 -0.035  0.004 -0.038 -0.014 -0.002  0.030  0.012 -0.001  0.081  0.126  0.105  0.060  0.129 -0.101  0.039  0.080  0.093  0.075 -0.034  0.105  0.025  0.057  0.055  0.098  0.088  0.070  0.082  0.135  0.039  0.035  0.010  0.125  0.131  0.141  0.140  0.153  0.095  0.052  0.058  0.029 -0.014 -0.032 -0.101 -0.262 -0.259 -0.001 -0.182  0.005 -0.072 -0.024 -0.002 -0.042 -0.039 -0.172 -0.019 -0.083 -0.057 -0.030 -0.077 -0.010  0.025 -0.073 -0.049  0.116  0.083 -0.009  0.023  0.056  0.033 -0.046 -0.032 -0.059 -0.021 -0.028 -0.034 -0.077 -0.018  0.013 -0.028 -0.007  0.005 -0.018 -0.075  0.013 -0.053  0.151 -0.052 -0.043 -0.011  0.006  0.022  0.053  0.043  0.053  0.069  0.072  0.115  0.144  0.071  0.055  0.068  0.059  0.031 -0.051  0.012 -0.009  0.022  0.070  0.001 -0.046 -0.048 -0.065 -0.061 -0.034 -0.082 -0.077 -0.063 -0.033 -0.000 -0.094 -0.021 -0.000  0.073  0.098  0.040  0.008  0.069  0.085 -0.061 -0.065 -0.104 -0.122 -0.237 -0.068 -0.017  0.048  0.074 -0.023 -0.048  0.020 -0.048 -0.109 -0.112 -0.126 -0.129 -0.142 -0.118 -0.137 -0.138 -0.147 -0.194 -0.147 -0.115 -0.085 -0.104 -0.090 -0.104 -0.123 -0.122 -0.072 -0.005  0.014  0.020  0.009 -0.014  0.018 -0.010 -0.041  0.003  0.036 -0.037 -0.065 -0.097 -0.118 -0.145 -0.131 -0.154 -0.010 -0.155 -0.179 -0.166 -0.082 -0.165 -0.195 -0.130 -0.156 -0.155 -0.105 -0.210 -0.221 -0.180 -0.237 -0.207 -0.183 -0.145 -0.199 -0.167 -0.121 -0.109 -0.122 -0.148 -0.061 -0.126 -0.097 -0.064 -0.075 -0.064  0.003  0.121  0.094  0.051  0.101  0.152  0.068  0.073 -0.002 -0.027 -0.053  0.041  0.021 -0.120 -0.019  0.117  0.118  0.095  0.298 -0.253
  0.256  0.242  0.283  0.354  0.325  0.466  0.468  0.396  0.338  0.337  0.255  0.155  0.004  0.007  0.138  0.092  0.214  0.264  0.216  0.191  0.372  0.164  0.235  0.289  0.389  0.257  0.280  0.340  0.314  0.187  0.357  0.411  0.430  0.421  0.277  0.354  0.271  0.350  0.251  0.206  0.224  0.410  0.312  0.244  0.308  0.376  0.409  0.372  0.378  0.492  0.473  0.516  0.496  0.416  0.368  0.273  0.231  0.192  0.141  0.017  0.011 -0.073 -0.013  0.026  0.107  0.156  0.119  0.211  0.245  0.107  0.121  0.268  0.223  0.145  0.225  0.212  0.175  0.141  0.218  0.084  0.048 -0.042  0.040  0.020 -0.038 -0.073 -0.044 -0.055 -0.021 -0.063  0.013  0.022  0.012  0.048  0.010  0.167 -0.002 -0.086 -0.048  0.030  0.001  0.016 -0.025  0.101  0.226  0.124 -0.007  0.093  0.098  0.080 -0.000 -0.108 -0.154 -0.141 -0.104 -0.061 -0.242 -0.188 -0.240 -0.236 -0.136  0.037  0.280  0.289  0.297  0.315  0.259  0.401  0.336  0.493  0.470  0.375  0.278  0.313  0.179  0.135  0.038  0.091  0.017 -0.013  0.026 -0.076  0.089  0.168  0.120  0.204  0.286  0.179  0.223  0.247  0.382  0.275  0.282  0.340  0.314  0.157  0.300  0.363  0.413  0.319  0.354  0.371  0.294  0.094  0.161  0.276  0.157  0.205  0.099  0.060  0.013  0.052  0.103  0.109  0.045  0.126  0.210  0.248  0.116  0.171  0.290  0.047 -0.048  0.237  0.029 -0.210 -0.121 -0.017 -0.165 -0.294 -0.121 -0.118 -0.275 -0.254 -0.365 -0.373 -0.332 -0.294 -0.285 -0.150  0.058  0.201  0.133  0.115 -0.112 -0.272 -0.387 -0.201 -0.351 -0.229 -0.126 -0.237 -0.312 -0.263 -0.178 -0.177 -0.050 -0.144 -0.148 -0.200 -0.097 -0.072 -0.069 -0.250 -0.096 -0.101 -0.097 -0.038  0.007  0.055  0.023  0.031  0.051  0.030  0.001  0.010  0.059  0.012  0.011  0.074 -0.003 -0.050  0.001 -0.017  0.018  0.002  0.029  0.054  0.008  0.025  0.031 -0.032 -0.007 -0.027 -0.007 -0.060 -0.050 -0.027 -0.041 -0.026  0.036  0.005 -0.023 -0.014 -0.050 -0.018 -0.095  0.012  0.032 -0.001 -0.095 -0.063 -0.056 -0.031  0.009 -0.023 -0.018 -0.076 -0.134 -0.169 -0.138 -0.121 -0.101 -0.033 -0.025  0.018  0.017  0.096  0.097  0.113  0.061  0.056  0.091  0.069  0.080  0.089  0.088  0.054  0.067  0.070  0.033  0.021  0.008 -0.003  0.015  0.011  0.012  0.069  0.034 -0.020  0.011 -0.047 -0.084 -0.159 -0.165 -0.244 -0.197 -0.150 -0.104 -0.173 -0.215 -0.187 -0.193 -0.168 -0.184 -0.125 -0.124 -0.285 -0.263 -0.248 -0.155 -0.192 -0.237 -0.107 -0.082 -0.026  0.013 -0.001  0.023  0.036  0.038  0.069  0.020  0.026  0.050  0.049  0.013  0.036  0.016  0.064  0.061  0.102  0.067  0.046 -0.002 -0.017 -0.004 -0.202 -0.132 -0.064 -0.135 -0.020 -0.001 -0.040  0.001 -0.046 -0.009 -0.029 -0.004 -0.001  0.025  0.034 -0.021 -0.000 -0.021  0.031 -0.000 -0.076 -0.046 -0.022 -0.082  0.008  0.004  0.082  0.065  0.008  0.122  0.151  0.059  0.066  0.123  0.189  0.152  0.155  0.109  0.071  0.030  0.059  0.041  0.046  0.001 -0.015  0.077  0.074  0.043  0.012  0.011 -0.050 -0.000 -0.082 -0.045 -0.086 -0.061 -0.022 -0.051 -0.114 -0.049 -0.018  0.032  0.002  0.101  0.041  0.031  0.014 -0.084 -0.032 -0.065 -0.053 -0.049 -0.033 -0.097 -0.089 -0.092 -0.066 -0.068 -0.088 -0.072 -0.056 -0.026 -0.064 -0.029 -0.020  0.029  0.028  0.012  0.067  0.109  0.090  0.058  0.096 -0.060  0.047  0.080  0.084  0.084  0.002  0.100  0.043  0.063  0.054  0.082  0.071  0.054  0.059  0.106  0.036  0.029  0.023  0.101  0.098  0.084  0.102  0.103  0.057  0.029  0.022  0.010 -0.020 -0.042 -0.091 -0.228 -0.224 -0.003 -0.154 -0.012 -0.086 -0.045 -0.025 -0.063 -0.048 -0.130 -0.027 -0.081 -0.082 -0.064 -0.072 -0.017  0.009 -0.084 -0.050  0.102  0.070 -0.018  0.008  0.033  0.011 -0.064 -0.052 -0.077 -0.048 -0.058 -0.068 -0.108 -0.057 -0.034 -0.084 -0.067 -0.040 -0.058 -0.103 -0.018 -0.077  0.097 -0.064 -0.067 -0.027 -0.028 -0.009  0.033  0.025  0.037  0.035  0.041  0.090  0.146  0.049  0.054  0.048  0.042  0.031 -0.062 -0.004 -0.032  0.009  0.056 -0.016 -0.058 -0.046 -0.063 -0.075 -0.044 -0.081 -0.071 -0.083 -0.065 -0.031 -0.102 -0.045 -0.017  0.041  0.072  0.028 -0.006  0.067  0.081 -0.061 -0.047 -0.086 -0.111 -0.181 -0.049  0.009  0.046  0.059 -0.016 -0.036  0.012 -0.048 -0.099 -0.095 -0.112 -0.114 -0.123 -0.118 -0.112 -0.109 -0.115 -0.148 -0.106 -0.082 -0.065 -0.103 -0.083 -0.106 -0.125 -0.124 -0.065 -0.023 -0.007  0.006  0.004 -0.014  0.006 -0.003 -0.031 -0.000  0.023 -0.039 -0.051 -0.079 -0.094 -0.118 -0.100 -0.130 -0.020 -0.130 -0.146 -0.138 -0.068 -0.127 -0.149 -0.101 -0.127 -0.128 -0.107 -0.181 -0.183 -0.150 -0.190 -0.161 -0.146 -0.118 -0.163 -0.135 -0.103 -0.093 -0.108 -0.135 -0.060 -0.113 -0.089 -0.074 -0.073 -0.063  0.006  0.104  0.068  0.019  0.084  0.119  0.055  0.056  0.040 -0.010 -0.054  0.024 -0.002 -0.107 -0.012  0.096  0.098  0.095  0.255 -0.177
  0.322  0.284  0.323  0.414  0.341  0.499  0.468  0.466  0.342  0.375  0.304  0.220  0.018  0.038  0.192  0.141  0.266  0.302  0.273  0.247  0.422  0.195  0.314  0.352  0.438  0.326  0.374  0.398  0.358  0.244  0.440  0.482  0.489  0.481  0.310  0.398  0.273  0.350  0.225  0.177  0.219  0.369  0.256  0.178  0.249  0.340  0.361  0.319  0.329  0.464  0.468  0.512  0.416  0.561  0.442  0.320  0.291  0.250  0.167  0.010  0.008 -0.094 -0.002  0.027  0.084  0.149  0.095  0.201  0.189  0.046  0.038  0.191  0.129  0.049  0.120  0.163  0.117  0.053  0.176  0.043  0.040 -0.114 -0.003 -0.023 -0.097 -0.118 -0.020 -0.066 -0.008 -0.116  0.037  0.016  0.018  0.059  0.002  0.179  0.006 -0.098 -0.048  0.069  0.013  0.006 -0.009  0.085  0.213  0.093 -0.029  0.102  0.105  0.101  0.009 -0.114 -0.183 -0.164 -0.134 -0.108 -0.267 -0.214 -0.334 -0.308 -0.167 -0.051  0.226  0.298  0.264  0.267  0.228  0.373  0.336  0.491  0.552  0.439  0.362  0.391  0.229  0.219  0.101  0.128  0.085  0.015  0.064 -0.073  0.139  0.212  0.144  0.213  0.340  0.231  0.236  0.261  0.426  0.299  0.273  0.339  0.314  0.133  0.281  0.323  0.391  0.311  0.371  0.409  0.347  0.127  0.168  0.328  0.186  0.275  0.164  0.127  0.067  0.108  0.168  0.174  0.040  0.126  0.249  0.302  0.092  0.172  0.382  0.061 -0.076  0.329  0.080 -0.266 -0.107  0.036 -0.170 -0.324 -0.092 -0.096 -0.302 -0.282 -0.427 -0.446 -0.410 -0.351 -0.341 -0.174  0.067  0.248  0.175  0.171 -0.116 -0.295 -0.459 -0.258 -0.396 -0.343 -0.208 -0.325 -0.391 -0.350 -0.200 -0.211 -0.065 -0.174 -0.183 -0.210 -0.111 -0.084 -0.100 -0.321 -0.118 -0.150 -0.120 -0.067  0.019  0.051  0.034  0.036  0.053  0.058  0.017  0.019  0.073  0.054  0.058  0.081  0.017 -0.040 -0.001 -0.001  0.045  0.020  0.041  0.078  0.031  0.026  0.025 -0.013  0.005 -0.036 -0.024 -0.088 -0.057 -0.013 -0.048 -0.050  0.019 -0.005 -0.037 -0.003 -0.054 -0.021 -0.090  0.057  0.067  0.034 -0.055  0.013 -0.014 -0.018  0.029 -0.000 -0.021 -0.048 -0.116 -0.154 -0.140 -0.112 -0.102 -0.003  0.000  0.028  0.044  0.108  0.101  0.127  0.070  0.070  0.087  0.072  0.080  0.085  0.082  0.044  0.071  0.065  0.022  0.014  0.020 -0.027  0.009  0.002  0.015  0.074  0.092 -0.013  0.003 -0.062 -0.129 -0.170 -0.177 -0.229 -0.181 -0.131 -0.091 -0.147 -0.222 -0.198 -0.205 -0.181 -0.205 -0.116 -0.095 -0.263 -0.261 -0.237 -0.117 -0.181 -0.223 -0.046 -0.083 -0.022  0.040  0.020  0.023  0.050  0.034  0.072  0.047  0.049  0.045  0.058  0.058  0.037  0.026  0.079  0.063  0.101  0.065  0.047  0.004 -0.007 -0.020 -0.222 -0.143 -0.092 -0.147 -0.063  0.011 -0.028  0.021 -0.045 -0.014 -0.056 -0.022  0.008  0.019  0.019 -0.011  0.013 -0.015  0.019 -0.010 -0.071 -0.077 -0.041 -0.079  0.036  0.073  0.106  0.066  0.020  0.161  0.147  0.048  0.089  0.163  0.202  0.137  0.150  0.099  0.065  0.022  0.055  0.034  0.037 -0.021 -0.068  0.046  0.056 -0.004 -0.037 -0.029 -0.069 -0.005 -0.115 -0.072 -0.096 -0.076 -0.029 -0.053 -0.118 -0.065 -0.015  0.045  0.013  0.121  0.067  0.044  0.032 -0.082 -0.039 -0.083 -0.056 -0.034 -0.030 -0.072 -0.068 -0.056 -0.023 -0.014 -0.026 -0.015 -0.027  0.006 -0.045 -0.020 -0.019  0.020  0.016  0.002  0.066  0.099  0.084  0.060  0.084 -0.088  0.042  0.076  0.062  0.046 -0.012  0.081  0.028  0.041  0.054  0.095  0.085  0.059  0.065  0.119  0.020  0.028 -0.009  0.092  0.095  0.123  0.141  0.135  0.082  0.044  0.056  0.028 -0.008 -0.039 -0.084 -0.240 -0.270  0.009 -0.157  0.001 -0.065 -0.048 -0.033 -0.039 -0.036 -0.138 -0.009 -0.086 -0.074 -0.037 -0.063 -0.012  0.024 -0.081 -0.047  0.080  0.042 -0.038 -0.006  0.024  0.007 -0.070 -0.045 -0.064 -0.032 -0.054 -0.053 -0.070 -0.040 -0.008 -0.042 -0.004  0.002 -0.035 -0.074  0.035 -0.015  0.186 -0.005 -0.020 -0.042 -0.011  0.009  0.031  0.026  0.032  0.028  0.018  0.066  0.108  0.057  0.020  0.047  0.020 -0.004 -0.085 -0.022 -0.036  0.010  0.063 -0.015 -0.062 -0.065 -0.080 -0.082 -0.053 -0.093 -0.078 -0.090 -0.051 -0.027 -0.124 -0.039 -0.018  0.052  0.060  0.006 -0.036  0.008  0.045 -0.075 -0.070 -0.107 -0.133 -0.238 -0.070  0.011  0.063  0.085 -0.001 -0.022  0.015 -0.033 -0.073 -0.097 -0.120 -0.130 -0.136 -0.109 -0.142 -0.139 -0.115 -0.156 -0.134 -0.105 -0.065 -0.054 -0.051 -0.083 -0.098 -0.089 -0.056 -0.004  0.019  0.018  0.002  0.005  0.033 -0.000 -0.007  0.045  0.061 -0.010 -0.035 -0.059 -0.105 -0.116 -0.092 -0.117 -0.017 -0.124 -0.138 -0.136 -0.054 -0.130 -0.141 -0.101 -0.131 -0.139 -0.093 -0.175 -0.192 -0.148 -0.204 -0.172 -0.152 -0.114 -0.173 -0.162 -0.103 -0.085 -0.078 -0.128 -0.039 -0.092 -0.080 -0.045 -0.066 -0.078  0.011  0.093  0.106  0.080  0.056  0.116  0.080  0.079  0.036  0.014 -0.006  0.090  0.070 -0.092  0.027  0.152  0.151  0.124  0.265 -0.183
  0.214  0.213  0.236  0.317  0.288  0.422  0.442  0.429  0.352  0.400  0.332  0.238  0.040  0.069  0.212  0.154  0.281  0.309  0.263  0.256  0.401  0.176  0.258  0.318  0.381  0.273  0.299  0.333  0.293  0.147  0.330  0.382  0.405  0.409  0.270  0.384  0.283  0.370  0.241  0.163  0.232  0.363  0.281  0.208  0.245  0.294  0.335  0.276  0.260  0.379  0.358  0.416  0.368  0.442  0.579  0.372  0.379  0.327  0.241  0.079  0.101 -0.032  0.086  0.106  0.145  0.203  0.125  0.206  0.215  0.082  0.064  0.212  0.157  0.084  0.148  0.186  0.161  0.087  0.194  0.079  0.049 -0.103  0.003 -0.020 -0.090 -0.103 -0.043 -0.019 -0.007 -0.050  0.072  0.091  0.047  0.065  0.073  0.226  0.044 -0.053 -0.045  0.061  0.045  0.037  0.011  0.094  0.187  0.118  0.020  0.155  0.151  0.134  0.059 -0.112 -0.200 -0.187 -0.130 -0.119 -0.291 -0.221 -0.315 -0.303 -0.111 -0.013  0.254  0.313  0.277  0.264  0.194  0.342  0.309  0.482  0.543  0.472  0.382  0.420  0.256  0.255  0.138  0.143  0.092  0.057  0.097 -0.021  0.162  0.256  0.193  0.304  0.408  0.266  0.301  0.310  0.460  0.350  0.330  0.372  0.341  0.190  0.312  0.330  0.386  0.312  0.379  0.373  0.329  0.137  0.166  0.302  0.193  0.300  0.190  0.152  0.073  0.122  0.187  0.179  0.042  0.124  0.236  0.247  0.063  0.117  0.316  0.017 -0.119  0.271  0.110 -0.230 -0.107  0.073 -0.104 -0.254 -0.042 -0.038 -0.228 -0.202 -0.353 -0.392 -0.389 -0.356 -0.348 -0.209 -0.022  0.168  0.131  0.163 -0.137 -0.259 -0.407 -0.251 -0.359 -0.320 -0.230 -0.330 -0.346 -0.302 -0.154 -0.172 -0.042 -0.161 -0.158 -0.200 -0.116 -0.085 -0.102 -0.274 -0.094 -0.141 -0.101 -0.072  0.002  0.050  0.030  0.037  0.049  0.065  0.021  0.030  0.079  0.051  0.050  0.088  0.041 -0.034 -0.003 -0.007  0.044  0.025  0.065  0.067  0.022  0.034  0.057  0.007  0.038 -0.011  0.010 -0.067 -0.035  0.006 -0.023 -0.027  0.050  0.029 -0.000  0.016 -0.030 -0.018 -0.073  0.053  0.052  0.012 -0.087 -0.034 -0.056 -0.049  0.008 -0.028 -0.038 -0.069 -0.135 -0.183 -0.167 -0.131 -0.113 -0.014  0.007  0.029  0.024  0.102  0.090  0.113  0.068  0.051  0.075  0.061  0.065  0.069  0.080  0.033  0.040  0.050  0.018 -0.003  0.023 -0.027 -0.002 -0.019 -0.017  0.024  0.044 -0.018 -0.009 -0.072 -0.121 -0.165 -0.184 -0.235 -0.180 -0.127 -0.096 -0.115 -0.180 -0.135 -0.139 -0.099 -0.134 -0.081 -0.048 -0.210 -0.225 -0.214 -0.126 -0.188 -0.221 -0.048 -0.072 -0.024  0.027  0.003  0.016  0.005  0.008  0.032  0.002  0.017  0.032  0.037  0.024  0.054  0.022  0.072  0.065  0.088  0.080  0.069  0.018  0.008  0.012 -0.191 -0.112 -0.077 -0.132 -0.034  0.024 -0.016  0.028 -0.039 -0.005 -0.053 -0.020  0.010  0.020  0.031 -0.011  0.025 -0.007  0.030  0.014 -0.054 -0.062 -0.026 -0.067  0.026  0.054  0.102  0.066  0.025  0.157  0.135  0.054  0.074  0.148  0.173  0.127  0.152  0.109  0.069  0.025  0.047  0.034  0.038 -0.009 -0.060  0.044  0.059  0.024 -0.022 -0.009 -0.046 -0.022 -0.083 -0.067 -0.082 -0.053 -0.032 -0.054 -0.099 -0.026 -0.002  0.041  0.026  0.124  0.074  0.053  0.048 -0.064 -0.032 -0.104 -0.065 -0.045 -0.042 -0.093 -0.088 -0.081 -0.047 -0.036 -0.038 -0.029 -0.028  0.000 -0.039 -0.004 -0.004  0.053  0.056  0.037  0.087  0.115  0.094  0.071  0.087 -0.048  0.039  0.065  0.033  0.023  0.013  0.079  0.053  0.074  0.092  0.097  0.086  0.074  0.073  0.121  0.040  0.071  0.027  0.107  0.123  0.112  0.109  0.139  0.094  0.056  0.049  0.030 -0.009 -0.054 -0.093 -0.250 -0.281 -0.036 -0.161 -0.022 -0.095 -0.099 -0.067 -0.055 -0.041 -0.136 -0.003 -0.085 -0.083 -0.059 -0.067 -0.021 -0.009 -0.112 -0.049  0.082  0.043 -0.054 -0.027  0.006 -0.012 -0.094 -0.052 -0.072 -0.060 -0.087 -0.077 -0.103 -0.076 -0.049 -0.076 -0.041 -0.041 -0.064 -0.088  0.016 -0.028  0.135 -0.034 -0.065 -0.052 -0.038 -0.023  0.004 -0.005 -0.004 -0.002 -0.010  0.037  0.122  0.022  0.044  0.051  0.016  0.019 -0.088 -0.032 -0.046 -0.038  0.050 -0.036 -0.094 -0.073 -0.078 -0.101 -0.075 -0.110 -0.069 -0.122 -0.078 -0.068 -0.150 -0.074 -0.044  0.007  0.020 -0.020 -0.066  0.018  0.069 -0.071 -0.059 -0.087 -0.104 -0.190 -0.039  0.033  0.079  0.067 -0.003 -0.027 -0.021 -0.057 -0.103 -0.094 -0.134 -0.147 -0.165 -0.151 -0.138 -0.130 -0.117 -0.129 -0.118 -0.102 -0.063 -0.067 -0.075 -0.115 -0.145 -0.136 -0.055 -0.036  0.004  0.007 -0.016 -0.006  0.025  0.001 -0.007  0.030  0.043 -0.033 -0.043 -0.076 -0.116 -0.138 -0.097 -0.129 -0.077 -0.130 -0.145 -0.155 -0.091 -0.151 -0.169 -0.107 -0.143 -0.144 -0.113 -0.165 -0.194 -0.155 -0.195 -0.164 -0.153 -0.107 -0.158 -0.146 -0.113 -0.088 -0.090 -0.158 -0.065 -0.116 -0.105 -0.086 -0.098 -0.105  0.015  0.067  0.100  0.065  0.089  0.127  0.093  0.110  0.098  0.075  0.020  0.110  0.068 -0.084  0.053  0.169  0.146  0.145  0.252 -0.131
  0.172  0.175  0.205  0.264  0.243  0.348  0.326  0.361  0.281  0.346  0.252  0.202  0.048  0.066  0.190  0.132  0.237  0.265  0.242  0.232  0.351  0.164  0.262  0.298  0.330  0.262  0.289  0.291  0.256  0.177  0.291  0.317  0.341  0.349  0.220  0.335  0.223  0.299  0.192  0.131  0.181  0.278  0.193  0.133  0.186  0.229  0.247  0.216  0.228  0.299  0.293  0.320  0.273  0.320  0.372  0.395  0.314  0.269  0.190  0.044  0.052 -0.026  0.050  0.067  0.108  0.153  0.081  0.151  0.159  0.053  0.051  0.162  0.116  0.056  0.110  0.128  0.102  0.057  0.137  0.022  0.037 -0.063  0.025  0.019 -0.047 -0.061  0.023 -0.010  0.008 -0.060  0.045  0.041  0.021  0.045  0.035  0.139  0.024 -0.053 -0.043  0.021  0.012 -0.008  0.001  0.074  0.158  0.063 -0.002  0.082  0.069  0.063  0.015 -0.091 -0.138 -0.126 -0.096 -0.084 -0.198 -0.157 -0.240 -0.216 -0.128 -0.018  0.170  0.203  0.203  0.196  0.154  0.269  0.237  0.361  0.395  0.349  0.325  0.350  0.235  0.222  0.119  0.106  0.081  0.038  0.076 -0.013  0.138  0.204  0.135  0.230  0.302  0.176  0.191  0.222  0.330  0.228  0.208  0.265  0.238  0.113  0.207  0.236  0.283  0.229  0.283  0.278  0.250  0.107  0.164  0.257  0.157  0.252  0.167  0.124  0.065  0.098  0.149  0.163  0.049  0.115  0.205  0.234  0.081  0.136  0.272  0.056 -0.036  0.200  0.023 -0.167 -0.078 -0.004 -0.130 -0.219 -0.079 -0.086 -0.207 -0.188 -0.277 -0.272 -0.241 -0.201 -0.206 -0.096  0.048  0.159  0.134  0.114 -0.050 -0.180 -0.289 -0.160 -0.269 -0.229 -0.149 -0.205 -0.235 -0.261 -0.167 -0.162 -0.070 -0.161 -0.148 -0.194 -0.120 -0.068 -0.082 -0.205 -0.082 -0.120 -0.068 -0.039 -0.005  0.043  0.032  0.033  0.039  0.053  0.026  0.030  0.067  0.057  0.047  0.070  0.022 -0.025 -0.011  0.010  0.051  0.029  0.038  0.057  0.026  0.029  0.026 -0.010  0.016 -0.026 -0.018 -0.065 -0.038 -0.004 -0.044 -0.041  0.012 -0.001 -0.023  0.008 -0.025 -0.003 -0.051  0.040  0.038  0.031 -0.063 -0.016 -0.019 -0.011  0.032 -0.002 -0.019 -0.031 -0.076 -0.105 -0.089 -0.071 -0.051  0.002  0.030  0.037  0.020  0.061  0.051  0.071  0.039  0.022  0.048  0.037  0.028  0.030  0.039  0.014  0.008  0.018  0.000 -0.028 -0.012 -0.036 -0.009 -0.016 -0.013  0.018  0.027 -0.020 -0.007 -0.058 -0.096 -0.135 -0.157 -0.200 -0.177 -0.151 -0.115 -0.163 -0.191 -0.170 -0.161 -0.146 -0.165 -0.114 -0.100 -0.222 -0.228 -0.217 -0.119 -0.150 -0.163 -0.076 -0.082 -0.031  0.004 -0.020 -0.007  0.002 -0.006  0.014 -0.009 -0.005 -0.003  0.019  0.017  0.026 -0.002  0.039  0.031  0.058  0.032  0.018 -0.020 -0.017 -0.012 -0.162 -0.117 -0.087 -0.126 -0.044 -0.008 -0.043 -0.011 -0.050 -0.030 -0.059 -0.032 -0.017  0.024  0.008 -0.025  0.006 -0.014  0.009  0.000 -0.056 -0.063 -0.034 -0.046  0.018  0.043  0.066  0.042 -0.001  0.111  0.095  0.025  0.033  0.085  0.122  0.096  0.091  0.061  0.032  0.007  0.033  0.023  0.018 -0.008 -0.038  0.034  0.038 -0.008 -0.038 -0.035 -0.058 -0.023 -0.091 -0.078 -0.083 -0.047 -0.030 -0.058 -0.094 -0.034 -0.018  0.021  0.009  0.078  0.061  0.056  0.032 -0.030 -0.002 -0.043 -0.027 -0.019 -0.035 -0.051 -0.041 -0.036 -0.029 -0.021 -0.016  0.003 -0.005  0.011 -0.013  0.002 -0.011  0.028  0.014  0.008  0.042  0.067  0.042  0.040  0.056 -0.058 -0.002  0.032  0.038  0.032  0.000  0.057  0.004  0.028  0.032  0.050  0.050  0.034  0.034  0.082  0.018  0.019 -0.015  0.064  0.072  0.080  0.062  0.082  0.082  0.061  0.046  0.037  0.019 -0.019 -0.046 -0.147 -0.170  0.001 -0.094 -0.009 -0.041 -0.035 -0.021 -0.030 -0.016 -0.087  0.013 -0.048 -0.054 -0.029 -0.050 -0.012 -0.006 -0.063 -0.049  0.042  0.012 -0.042 -0.011  0.021  0.002 -0.048 -0.042 -0.047 -0.036 -0.054 -0.044 -0.063 -0.046 -0.023 -0.036 -0.015 -0.020 -0.015 -0.052  0.004 -0.026  0.088 -0.033 -0.009 -0.008 -0.025 -0.004  0.015  0.016  0.010  0.017  0.016  0.053  0.065  0.005 -0.008  0.034 -0.001 -0.021 -0.071 -0.035 -0.042 -0.025  0.019 -0.031 -0.074 -0.049 -0.052 -0.074 -0.049 -0.095 -0.054 -0.083 -0.053 -0.040 -0.084 -0.048 -0.027  0.030  0.035  0.006 -0.031 -0.001  0.003 -0.043 -0.042 -0.048 -0.076 -0.132 -0.052 -0.012  0.021  0.031 -0.023 -0.038 -0.013 -0.042 -0.075 -0.067 -0.095 -0.094 -0.110 -0.111 -0.091 -0.089 -0.097 -0.103 -0.074 -0.073 -0.047 -0.052 -0.071 -0.074 -0.087 -0.066 -0.026 -0.008  0.009  0.007 -0.011 -0.014  0.005 -0.016 -0.030  0.023  0.029 -0.039 -0.037 -0.051 -0.077 -0.093 -0.071 -0.080 -0.038 -0.088 -0.103 -0.107 -0.048 -0.112 -0.137 -0.087 -0.103 -0.096 -0.060 -0.104 -0.123 -0.101 -0.121 -0.099 -0.103 -0.071 -0.104 -0.103 -0.074 -0.055 -0.055 -0.091 -0.021 -0.075 -0.064 -0.040 -0.049 -0.064  0.006  0.061  0.074  0.051  0.053  0.089  0.070  0.047  0.006  0.020  0.011  0.054  0.029 -0.072  0.032  0.113  0.098  0.090  0.202 -0.111
  0.128  0.118  0.110  0.168  0.155  0.259  0.283  0.299  0.239  0.326  0.407  0.313  0.109  0.135  0.264  0.191  0.296  0.293  0.265  0.228  0.316  0.146  0.206  0.225  0.241  0.165  0.194  0.210  0.169  0.050  0.192  0.222  0.224  0.245  0.142  0.259  0.194  0.282  0.206  0.140  0.173  0.227  0.189  0.158  0.172  0.184  0.219  0.162  0.143  0.208  0.198  0.252  0.231  0.291  0.379  0.314  0.662  0.514  0.358  0.176  0.219  0.064  0.216  0.213  0.219  0.279  0.177  0.219  0.223  0.114  0.058  0.178  0.144  0.093  0.112  0.145  0.151  0.070  0.130  0.079  0.033 -0.094 -0.024 -0.043 -0.083 -0.070 -0.052  0.028  0.025  0.016  0.130  0.182  0.094  0.091  0.157  0.274  0.122  0.030  0.006  0.107  0.120  0.100  0.099  0.137  0.166  0.113  0.042  0.174  0.190  0.192  0.147 -0.008 -0.095 -0.078 -0.026 -0.043 -0.157 -0.099 -0.204 -0.206 -0.038 -0.037  0.144  0.200  0.179  0.150  0.118  0.218  0.207  0.316  0.390  0.364  0.301  0.401  0.306  0.348  0.239  0.165  0.162  0.131  0.171  0.086  0.236  0.338  0.275  0.412  0.423  0.277  0.313  0.281  0.377  0.301  0.282  0.278  0.250  0.155  0.217  0.207  0.243  0.200  0.260  0.227  0.225  0.093  0.105  0.209  0.196  0.309  0.253  0.224  0.126  0.154  0.217  0.229  0.094  0.111  0.180  0.182  0.037  0.040  0.224 -0.015 -0.150  0.184  0.090 -0.170 -0.130  0.059 -0.062 -0.186 -0.027 -0.014 -0.150 -0.145 -0.263 -0.317 -0.332 -0.303 -0.297 -0.211 -0.064  0.074  0.051  0.085 -0.168 -0.219 -0.325 -0.217 -0.267 -0.251 -0.197 -0.250 -0.239 -0.226 -0.089 -0.114 -0.009 -0.106 -0.149 -0.150 -0.096 -0.081 -0.111 -0.226 -0.068 -0.103 -0.074 -0.048 -0.003  0.044  0.037  0.036  0.021  0.073  0.044  0.056  0.102  0.072  0.086  0.108  0.051 -0.013  0.009  0.021  0.050  0.024  0.031  0.041  0.015  0.018  0.040 -0.014  0.001 -0.057 -0.053 -0.083 -0.038  0.006 -0.024 -0.024 -0.007 -0.017 -0.057 -0.002 -0.037 -0.029 -0.037  0.055  0.030  0.017 -0.022 -0.015 -0.017 -0.029  0.006 -0.002 -0.018 -0.054 -0.094 -0.155 -0.164 -0.116 -0.064  0.024  0.049  0.046  0.063  0.099  0.081  0.112  0.082  0.064  0.068  0.070  0.071  0.065  0.081  0.052  0.044  0.054  0.032  0.010  0.028 -0.011  0.009 -0.003 -0.005  0.024  0.049  0.003  0.005 -0.052 -0.114 -0.143 -0.154 -0.180 -0.137 -0.113 -0.085 -0.082 -0.132 -0.071 -0.074 -0.030 -0.052 -0.020 -0.011 -0.119 -0.159 -0.151 -0.117 -0.166 -0.186 -0.032 -0.059 -0.012  0.029  0.009  0.027  0.031  0.020  0.054  0.021  0.041  0.049  0.059  0.036  0.052  0.035  0.081  0.063  0.087  0.069  0.078  0.046  0.051  0.059 -0.097 -0.032 -0.028 -0.064 -0.026  0.027  0.012  0.039 -0.014  0.007 -0.039 -0.002  0.011  0.023  0.036 -0.004  0.045  0.043  0.052  0.036 -0.000 -0.007  0.024 -0.021  0.081  0.085  0.093  0.083  0.070  0.148  0.104  0.055  0.069  0.115  0.125  0.093  0.125  0.094  0.066  0.050  0.042  0.026  0.048  0.012 -0.037  0.046  0.071  0.007 -0.005 -0.008 -0.036  0.004 -0.054 -0.035 -0.045 -0.026  0.005 -0.034 -0.064 -0.016  0.009  0.054  0.040  0.095  0.101  0.072  0.080  0.028 -0.010 -0.085 -0.057 -0.039 -0.044 -0.073 -0.065 -0.049 -0.041 -0.041 -0.024 -0.015 -0.025 -0.001 -0.049 -0.006 -0.032  0.039  0.033  0.010  0.071  0.077  0.079  0.055  0.044 -0.035  0.039  0.045  0.028  0.028  0.046  0.051  0.039  0.054  0.066  0.086  0.076  0.068  0.066  0.108  0.044  0.062  0.033  0.084  0.093  0.068  0.076  0.110  0.077  0.046  0.059  0.060  0.029 -0.039 -0.038 -0.187 -0.232 -0.029 -0.110 -0.046 -0.074 -0.094 -0.053 -0.029 -0.003 -0.074 -0.000 -0.060 -0.057 -0.064 -0.079 -0.030 -0.026 -0.132 -0.075  0.042  0.007 -0.078 -0.049 -0.008 -0.034 -0.089 -0.086 -0.074 -0.061 -0.106 -0.092 -0.088 -0.085 -0.084 -0.085 -0.061 -0.043 -0.066 -0.084 -0.003 -0.052  0.082 -0.032 -0.045 -0.072 -0.042 -0.041 -0.030 -0.027 -0.028 -0.053 -0.065 -0.026  0.038 -0.048 -0.026 -0.029 -0.057 -0.067 -0.149 -0.089 -0.099 -0.080 -0.001 -0.074 -0.133 -0.097 -0.103 -0.132 -0.096 -0.118 -0.089 -0.153 -0.106 -0.100 -0.140 -0.087 -0.064 -0.030 -0.035 -0.041 -0.109 -0.060 -0.008 -0.126 -0.108 -0.130 -0.130 -0.198 -0.054  0.006  0.052  0.055  0.014 -0.029 -0.028 -0.057 -0.095 -0.091 -0.117 -0.131 -0.143 -0.124 -0.127 -0.130 -0.108 -0.102 -0.099 -0.075 -0.060 -0.054 -0.073 -0.106 -0.114 -0.105 -0.051 -0.047  0.006 -0.005 -0.002  0.015  0.040  0.012  0.001  0.041  0.050 -0.014 -0.035 -0.044 -0.089 -0.117 -0.080 -0.088 -0.084 -0.119 -0.107 -0.110 -0.060 -0.118 -0.141 -0.112 -0.122 -0.113 -0.074 -0.110 -0.137 -0.108 -0.134 -0.101 -0.110 -0.067 -0.095 -0.127 -0.085 -0.039 -0.021 -0.102 -0.046 -0.090 -0.085 -0.063 -0.060 -0.080  0.039  0.033  0.097  0.063  0.064  0.082  0.077  0.104  0.100  0.085  0.049  0.129  0.088 -0.021  0.104  0.197  0.158  0.190  0.206 -0.028
  0.079  0.073  0.044  0.105  0.118  0.192  0.217  0.260  0.204  0.334  0.389  0.361  0.187  0.215  0.345  0.262  0.342  0.329  0.311  0.226  0.302  0.142  0.181  0.182  0.196  0.122  0.124  0.150  0.111  0.002  0.125  0.152  0.154  0.176  0.107  0.235  0.190  0.317  0.209  0.183  0.203  0.202  0.170  0.133  0.149  0.141  0.168  0.108  0.084  0.151  0.140  0.193  0.192  0.250  0.327  0.269  0.514  0.682  0.476  0.281  0.315  0.135  0.313  0.313  0.302  0.378  0.254  0.253  0.295  0.189  0.085  0.185  0.195  0.133  0.126  0.139  0.158  0.078  0.110  0.074  0.023 -0.070 -0.021 -0.024 -0.066 -0.072 -0.064  0.028  0.011  0.037  0.123  0.209  0.088  0.098  0.184  0.298  0.171  0.072  0.041  0.146  0.145  0.093  0.132  0.134  0.156  0.087  0.028  0.158  0.162  0.174  0.150  0.020 -0.048 -0.036  0.007 -0.027 -0.084 -0.030 -0.125 -0.119 -0.020 -0.054  0.087  0.171  0.152  0.085  0.066  0.157  0.142  0.252  0.309  0.303  0.272  0.400  0.341  0.410  0.314  0.188  0.206  0.201  0.216  0.176  0.290  0.392  0.324  0.419  0.407  0.281  0.301  0.249  0.327  0.268  0.244  0.228  0.197  0.125  0.174  0.155  0.176  0.142  0.201  0.164  0.183  0.072  0.111  0.180  0.201  0.334  0.295  0.295  0.162  0.191  0.267  0.278  0.151  0.146  0.189  0.177  0.071  0.037  0.178  0.005 -0.118  0.121  0.057 -0.145 -0.149  0.010 -0.077 -0.185 -0.067 -0.042 -0.141 -0.157 -0.241 -0.294 -0.292 -0.265 -0.245 -0.200 -0.070  0.040 -0.003  0.020 -0.190 -0.229 -0.282 -0.204 -0.217 -0.212 -0.164 -0.221 -0.203 -0.178 -0.057 -0.093 -0.015 -0.088 -0.148 -0.097 -0.094 -0.054 -0.112 -0.205 -0.062 -0.108 -0.058 -0.029  0.023  0.051  0.062  0.053  0.036  0.093  0.076  0.072  0.087  0.088  0.126  0.120  0.075  0.020  0.034  0.033  0.051  0.038  0.031  0.027  0.004 -0.017  0.008 -0.036 -0.021 -0.084 -0.077 -0.078 -0.051 -0.008 -0.030 -0.027 -0.022 -0.038 -0.065 -0.007 -0.056 -0.041 -0.024  0.045  0.033  0.014  0.025 -0.009  0.004 -0.060 -0.002  0.004 -0.034 -0.060 -0.069 -0.140 -0.136 -0.098 -0.042  0.041  0.081  0.068  0.094  0.089  0.061  0.098  0.061  0.070  0.047  0.050  0.070  0.059  0.065  0.038  0.033  0.036  0.027  0.014  0.027 -0.012  0.016  0.008 -0.000  0.026  0.029  0.001  0.018 -0.030 -0.092 -0.096 -0.118 -0.119 -0.112 -0.093 -0.078 -0.085 -0.110 -0.062 -0.066 -0.020 -0.036 -0.003 -0.005 -0.088 -0.128 -0.129 -0.089 -0.109 -0.108 -0.031 -0.041  0.001  0.041  0.019  0.033  0.038  0.026  0.069  0.036  0.064  0.045  0.075  0.071  0.065  0.040  0.094  0.067  0.069  0.068  0.079  0.065  0.078  0.069 -0.025  0.022 -0.006 -0.025  0.001  0.038  0.030  0.043 -0.012  0.009 -0.043 -0.017  0.005  0.004  0.025 -0.001  0.036  0.049  0.055  0.034  0.018  0.011  0.032 -0.015  0.093  0.084  0.079  0.062  0.073  0.135  0.087  0.045  0.059  0.089  0.087  0.062  0.081  0.059  0.043  0.041  0.019  0.008  0.033  0.010 -0.033  0.026  0.053 -0.007 -0.021 -0.008 -0.038  0.017 -0.018  0.002 -0.023  0.003  0.036 -0.001 -0.039 -0.008  0.044  0.079  0.064  0.109  0.156  0.114  0.100  0.088  0.013 -0.063 -0.045 -0.042 -0.082 -0.103 -0.074 -0.067 -0.054 -0.058 -0.034 -0.023 -0.020  0.002 -0.038  0.005 -0.034  0.042  0.028  0.006  0.058  0.068  0.067  0.043  0.041 -0.031  0.015  0.005 -0.022 -0.025 -0.001  0.020  0.037  0.027  0.056  0.079  0.076  0.058  0.034  0.083  0.045  0.041  0.028  0.060  0.065  0.056  0.061  0.087  0.063  0.048  0.067  0.075  0.066 -0.026 -0.009 -0.124 -0.179  0.019 -0.045 -0.027 -0.057 -0.085 -0.044 -0.023 -0.010 -0.040  0.017 -0.064 -0.074 -0.067 -0.075 -0.048 -0.036 -0.142 -0.062  0.021 -0.000 -0.066 -0.050 -0.016 -0.045 -0.101 -0.107 -0.091 -0.083 -0.136 -0.122 -0.109 -0.100 -0.107 -0.114 -0.088 -0.057 -0.096 -0.116 -0.042 -0.065  0.045 -0.038 -0.056 -0.065 -0.065 -0.068 -0.046 -0.049 -0.049 -0.081 -0.090 -0.062 -0.002 -0.075 -0.053 -0.072 -0.070 -0.094 -0.163 -0.101 -0.116 -0.099 -0.019 -0.094 -0.149 -0.118 -0.122 -0.147 -0.106 -0.134 -0.105 -0.182 -0.132 -0.107 -0.123 -0.087 -0.081 -0.060 -0.072 -0.081 -0.142 -0.097 -0.033 -0.155 -0.129 -0.142 -0.139 -0.198 -0.070 -0.029  0.008  0.035  0.012 -0.022 -0.039 -0.046 -0.062 -0.069 -0.102 -0.137 -0.135 -0.121 -0.141 -0.130 -0.091 -0.100 -0.095 -0.057 -0.050 -0.023 -0.049 -0.097 -0.096 -0.084 -0.037 -0.047  0.013  0.001  0.014  0.031  0.059  0.014 -0.001  0.060  0.082  0.022 -0.001  0.004 -0.059 -0.072 -0.043 -0.044 -0.057 -0.085 -0.069 -0.077 -0.039 -0.101 -0.116 -0.100 -0.090 -0.083 -0.045 -0.072 -0.082 -0.062 -0.067 -0.050 -0.072 -0.017 -0.043 -0.102 -0.054  0.007 -0.010 -0.082 -0.033 -0.061 -0.046 -0.038 -0.029 -0.046  0.055  0.031  0.072  0.062  0.031  0.070  0.080  0.101  0.111  0.085  0.041  0.140  0.093 -0.009  0.118  0.212  0.175  0.204  0.190  0.011
  0.003  0.017 -0.018  0.046  0.057  0.106  0.136  0.156  0.146  0.236  0.276  0.258  0.101  0.157  0.272  0.195  0.241  0.246  0.209  0.142  0.194  0.069  0.065  0.089  0.087  0.005  0.031  0.058 -0.001 -0.068  0.038  0.062  0.046  0.069  0.054  0.129  0.120  0.237  0.158  0.147  0.151  0.145  0.141  0.147  0.141  0.102  0.146  0.092  0.063  0.102  0.072  0.118  0.141  0.167  0.241  0.190  0.358  0.476  0.643  0.398  0.433  0.224  0.454  0.432  0.359  0.332  0.240  0.206  0.273  0.204  0.117  0.177  0.218  0.169  0.150  0.156  0.207  0.112  0.151  0.139  0.003 -0.032 -0.069 -0.062 -0.038 -0.025 -0.101  0.035  0.009  0.090  0.195  0.332  0.163  0.136  0.265  0.377  0.227  0.143  0.085  0.206  0.189  0.147  0.163  0.156  0.155  0.147  0.091  0.232  0.230  0.242  0.232  0.102  0.016  0.024  0.067  0.038 -0.011  0.039 -0.048 -0.074  0.078  0.022  0.154  0.189  0.158  0.089  0.028  0.115  0.099  0.222  0.251  0.263  0.199  0.320  0.271  0.382  0.313  0.211  0.238  0.264  0.319  0.286  0.348  0.484  0.461  0.481  0.465  0.343  0.388  0.274  0.355  0.329  0.308  0.247  0.226  0.181  0.220  0.208  0.192  0.117  0.208  0.128  0.136  0.056  0.080  0.110  0.204  0.279  0.262  0.245  0.125  0.135  0.182  0.223  0.106  0.092  0.123  0.111  0.009 -0.033  0.097 -0.057 -0.182  0.061  0.068 -0.100 -0.177  0.024 -0.017 -0.119 -0.039  0.008 -0.059 -0.091 -0.172 -0.259 -0.293 -0.272 -0.271 -0.247 -0.134 -0.039 -0.098 -0.064 -0.256 -0.218 -0.231 -0.193 -0.143 -0.173 -0.138 -0.164 -0.146 -0.131 -0.012 -0.055  0.027 -0.029 -0.112 -0.053 -0.048 -0.026 -0.087 -0.169 -0.044 -0.070 -0.026 -0.012  0.022  0.014  0.051  0.030  0.021  0.067  0.061  0.058  0.076  0.078  0.110  0.129  0.063  0.053  0.050  0.034  0.044  0.024 -0.018 -0.009 -0.014 -0.033 -0.014 -0.040 -0.043 -0.106 -0.091 -0.089 -0.076 -0.022 -0.036 -0.022 -0.017 -0.058 -0.081 -0.014 -0.066 -0.026 -0.037  0.042  0.001  0.012  0.027  0.022  0.020 -0.023  0.024  0.033 -0.002 -0.003 -0.037 -0.107 -0.103 -0.033  0.027  0.071  0.108  0.056  0.087  0.076  0.098  0.126  0.074  0.085  0.061  0.078  0.084  0.077  0.084  0.058  0.062  0.054  0.038  0.050  0.059  0.035  0.052  0.038  0.036  0.036  0.062  0.048  0.030 -0.001 -0.070 -0.066 -0.082 -0.090 -0.075 -0.086 -0.078 -0.047 -0.076  0.001 -0.009  0.052  0.037  0.035  0.020 -0.041 -0.099 -0.074 -0.070 -0.090 -0.117 -0.026 -0.027  0.024  0.030  0.035  0.046  0.056  0.042  0.074  0.054  0.076  0.072  0.104  0.108  0.089  0.065  0.123  0.104  0.099  0.093  0.098  0.065  0.077  0.067 -0.012  0.034 -0.008 -0.002 -0.025  0.032  0.028  0.045  0.007  0.007 -0.020 -0.025 -0.006  0.006  0.027  0.000  0.022  0.049  0.042  0.023  0.012  0.010  0.019 -0.004  0.068  0.056  0.057  0.042  0.061  0.108  0.071  0.037  0.067  0.090  0.083  0.061  0.093  0.067  0.084  0.061  0.036  0.024  0.038  0.017 -0.026  0.011  0.049 -0.003 -0.001  0.013  0.009  0.053  0.019  0.030 -0.005  0.003  0.062  0.018 -0.030 -0.005  0.060  0.091  0.078  0.104  0.126  0.080  0.100  0.143  0.060 -0.029 -0.017 -0.019 -0.054 -0.084 -0.052 -0.050 -0.054 -0.071 -0.029 -0.017 -0.011  0.020 -0.032  0.019 -0.038  0.046  0.022 -0.009  0.041  0.057  0.039  0.064  0.036 -0.010  0.043  0.061  0.021  0.031  0.047  0.045  0.074  0.049  0.064  0.083  0.079  0.059  0.030  0.074  0.046  0.020  0.035  0.050  0.040  0.034  0.052  0.072  0.058  0.039  0.055  0.083  0.080  0.013  0.056 -0.055 -0.136  0.047 -0.023 -0.021 -0.042 -0.074 -0.042  0.005  0.020 -0.028  0.016 -0.064 -0.089 -0.096 -0.080 -0.074 -0.063 -0.171 -0.075 -0.006 -0.014 -0.079 -0.077 -0.031 -0.051 -0.124 -0.126 -0.084 -0.102 -0.174 -0.142 -0.110 -0.138 -0.138 -0.122 -0.095 -0.083 -0.110 -0.116 -0.037 -0.065  0.034 -0.026 -0.037 -0.091 -0.083 -0.099 -0.090 -0.088 -0.092 -0.156 -0.164 -0.112 -0.044 -0.092 -0.080 -0.128 -0.105 -0.125 -0.205 -0.124 -0.131 -0.141 -0.053 -0.134 -0.180 -0.142 -0.154 -0.175 -0.126 -0.152 -0.125 -0.199 -0.162 -0.141 -0.174 -0.144 -0.107 -0.131 -0.115 -0.108 -0.173 -0.133 -0.073 -0.194 -0.169 -0.178 -0.156 -0.192 -0.091 -0.012  0.040  0.024  0.011 -0.034 -0.061 -0.064 -0.068 -0.100 -0.146 -0.172 -0.169 -0.160 -0.163 -0.142 -0.111 -0.107 -0.105 -0.061 -0.074 -0.049 -0.068 -0.126 -0.123 -0.088 -0.042 -0.056  0.007  0.014  0.017  0.033  0.070  0.017  0.009  0.069  0.081  0.011 -0.010  0.009 -0.043 -0.070 -0.041 -0.038 -0.062 -0.082 -0.065 -0.062 -0.042 -0.094 -0.107 -0.110 -0.080 -0.076 -0.037 -0.051 -0.066 -0.062 -0.051 -0.028 -0.064 -0.022 -0.014 -0.087 -0.046  0.043  0.035 -0.077 -0.017 -0.076 -0.051 -0.026 -0.012 -0.029  0.081  0.016  0.072  0.035  0.001  0.055  0.037  0.090  0.122  0.065  0.022  0.144  0.089  0.023  0.154  0.198  0.176  0.253  0.186  0.073
 -0.073 -0.051 -0.153 -0.100 -0.053 -0.064  0.013  0.001  0.046  0.113  0.156  0.180  0.143  0.148  0.209  0.115  0.088  0.142  0.072 -0.011  0.027  0.006 -0.099 -0.057 -0.059 -0.135 -0.151 -0.086 -0.129 -0.161 -0.141 -0.125 -0.131 -0.113 -0.032 -0.026  0.034  0.159  0.100  0.146  0.120  0.054  0.067  0.079  0.056  0.018  0.032  0.001 -0.030 -0.034 -0.068 -0.048  0.017  0.010  0.079  0.044  0.176  0.281  0.398  0.607  0.570  0.303  0.461  0.474  0.387  0.307  0.260  0.184  0.246  0.230  0.158  0.119  0.163  0.162  0.112  0.090  0.176  0.116  0.078  0.090 -0.026 -0.014 -0.103 -0.085 -0.037 -0.032 -0.172  0.007  0.002  0.121  0.146  0.342  0.167  0.130  0.273  0.295  0.236  0.152  0.088  0.170  0.200  0.149  0.107  0.093  0.049  0.128  0.124  0.213  0.211  0.249  0.268  0.221  0.167  0.175  0.205  0.179  0.158  0.196  0.136  0.089  0.184  0.096  0.088  0.016  0.026 -0.035 -0.048 -0.046 -0.034  0.023  0.011  0.055  0.016  0.072  0.087  0.159  0.157  0.076  0.145  0.249  0.255  0.264  0.162  0.260  0.287  0.315  0.242  0.160  0.244  0.154  0.153  0.168  0.190  0.090  0.079  0.094  0.067  0.051  0.021 -0.015  0.027 -0.028 -0.031 -0.063 -0.042 -0.044  0.089  0.078  0.075  0.084  0.020  0.014  0.013  0.052  0.042 -0.021 -0.012 -0.039 -0.081 -0.108 -0.075 -0.138 -0.204 -0.115  0.034  0.045 -0.148  0.007  0.069  0.013 -0.002  0.056  0.081  0.026 -0.004 -0.105 -0.165 -0.188 -0.201 -0.233 -0.196 -0.126 -0.164 -0.115 -0.234 -0.113 -0.066 -0.094 -0.013  0.006 -0.034 -0.010  0.052  0.053  0.100  0.028  0.056  0.075 -0.031  0.060  0.032  0.017 -0.071 -0.044 -0.012  0.011  0.026  0.008  0.004 -0.021  0.009  0.007  0.008  0.029  0.048  0.054  0.050  0.044  0.091  0.103  0.073  0.087  0.058  0.023  0.020  0.014 -0.055 -0.042 -0.066 -0.074 -0.023 -0.041 -0.052 -0.088 -0.092 -0.073 -0.077 -0.054 -0.061 -0.019 -0.034 -0.059 -0.056 -0.025 -0.070 -0.032 -0.054  0.004 -0.054 -0.026  0.041 -0.021 -0.003 -0.040  0.001  0.020 -0.005  0.014 -0.006 -0.070 -0.064  0.002  0.051  0.078  0.125  0.054  0.113  0.086  0.069  0.070  0.033  0.045  0.023  0.052  0.059  0.048  0.059  0.058  0.059  0.061  0.033  0.077  0.043  0.074  0.049  0.042  0.043  0.008 -0.005  0.069  0.014  0.023 -0.001  0.008 -0.012 -0.019  0.021 -0.020  0.001  0.048  0.063  0.111  0.106  0.129  0.138  0.087  0.070  0.074  0.038  0.054 -0.052 -0.065 -0.081  0.002  0.072  0.050  0.029  0.026  0.054  0.052  0.053  0.055  0.057  0.082  0.073  0.078  0.078  0.064  0.049  0.091  0.082  0.057  0.064  0.074  0.062  0.077  0.113  0.069  0.080  0.055  0.069 -0.004  0.005  0.014  0.018  0.039  0.028  0.036 -0.000 -0.015  0.015  0.038  0.007  0.017  0.057  0.032  0.021  0.035  0.046  0.055  0.049  0.058 -0.042 -0.018  0.015  0.046  0.007  0.010  0.028  0.011 -0.008 -0.019 -0.008  0.022  0.029  0.067  0.057  0.028  0.032  0.046  0.047  0.040  0.009  0.035  0.024  0.048  0.041  0.050  0.047  0.088  0.079  0.037  0.011  0.080  0.052  0.025  0.014  0.070  0.087  0.066  0.053  0.134  0.098  0.117  0.225  0.072 -0.006 -0.003 -0.030 -0.030 -0.074 -0.050 -0.058 -0.076 -0.096 -0.054 -0.036 -0.021  0.011 -0.037  0.008 -0.044  0.043  0.047  0.011  0.002  0.022  0.008  0.044  0.013  0.066  0.052  0.052  0.008  0.044  0.080  0.044  0.080  0.040  0.057  0.064  0.084  0.061  0.007  0.039  0.049  0.018  0.082  0.016 -0.009 -0.044 -0.002  0.024  0.019  0.018  0.029  0.082  0.087  0.023  0.144  0.067 -0.067  0.055  0.038 -0.052 -0.040 -0.066 -0.050  0.010  0.024  0.077  0.005 -0.058 -0.073 -0.102 -0.054 -0.074 -0.071 -0.155 -0.070 -0.022 -0.022 -0.048 -0.079 -0.047 -0.029 -0.108 -0.107 -0.069 -0.107 -0.155 -0.121 -0.109 -0.131 -0.146 -0.134 -0.100 -0.098 -0.110 -0.086 -0.050 -0.049 -0.060 -0.044 -0.136 -0.110 -0.032 -0.117 -0.106 -0.094 -0.101 -0.166 -0.156 -0.106 -0.063 -0.130 -0.077 -0.169 -0.132 -0.146 -0.196 -0.117 -0.141 -0.156 -0.096 -0.142 -0.179 -0.148 -0.165 -0.171 -0.122 -0.122 -0.141 -0.186 -0.155 -0.148 -0.124 -0.124 -0.110 -0.181 -0.130 -0.093 -0.155 -0.116 -0.086 -0.183 -0.177 -0.161 -0.117 -0.096 -0.065 -0.004  0.075  0.008  0.033 -0.027 -0.051 -0.047 -0.065 -0.087 -0.074 -0.097 -0.096 -0.093 -0.096 -0.078 -0.042 -0.025 -0.044 -0.003 -0.035 -0.046 -0.043 -0.063 -0.056 -0.060 -0.023 -0.058  0.002  0.004  0.054  0.004  0.043  0.032  0.012  0.053  0.044  0.003 -0.001  0.028  0.004 -0.042 -0.018  0.002 -0.033 -0.051 -0.013  0.004  0.018  0.013 -0.007 -0.051 -0.020 -0.030  0.001  0.001 -0.009 -0.004  0.021  0.025  0.004  0.015  0.016 -0.070 -0.009  0.076  0.057 -0.027 -0.001 -0.021  0.006 -0.018  0.043 -0.016  0.070 -0.012  0.004 -0.037 -0.016  0.025  0.002  0.034  0.109  0.054 -0.013  0.048  0.012  0.014  0.075  0.060  0.039  0.168  0.011  0.167
 -0.109 -0.094 -0.183 -0.139 -0.082 -0.099 -0.001 -0.016  0.043  0.120  0.181  0.206  0.163  0.192  0.233  0.149  0.130  0.145  0.084 -0.004  0.020  0.000 -0.111 -0.078 -0.094 -0.178 -0.182 -0.116 -0.192 -0.217 -0.178 -0.163 -0.179 -0.147 -0.068 -0.041  0.030  0.160  0.102  0.122  0.109  0.020  0.054  0.083  0.031 -0.039  0.012 -0.036 -0.071 -0.071 -0.098 -0.055  0.011  0.008  0.101  0.052  0.219  0.315  0.433  0.570  0.888  0.470  0.631  0.606  0.437  0.361  0.293  0.197  0.267  0.258  0.168  0.094  0.168  0.174  0.110  0.091  0.189  0.099  0.052  0.111 -0.072  0.007 -0.133 -0.124 -0.034 -0.007 -0.228  0.065  0.001  0.196  0.189  0.403  0.190  0.132  0.332  0.359  0.276  0.241  0.133  0.236  0.248  0.187  0.187  0.141  0.086  0.135  0.112  0.241  0.245  0.280  0.302  0.193  0.120  0.136  0.188  0.129  0.113  0.186  0.142  0.089  0.215  0.092  0.057  0.010  0.032 -0.048 -0.068 -0.059 -0.037  0.028  0.026  0.077  0.060  0.091  0.109  0.227  0.239  0.137  0.224  0.329  0.371  0.398  0.237  0.316  0.338  0.372  0.288  0.197  0.290  0.175  0.162  0.203  0.223  0.106  0.098  0.119  0.080  0.059  0.023 -0.005  0.046 -0.021  0.001 -0.005 -0.043 -0.066  0.101  0.101  0.129  0.154  0.071  0.050  0.060  0.090  0.069  0.002 -0.016 -0.066 -0.096 -0.183 -0.086 -0.134 -0.242 -0.129  0.088  0.069 -0.195  0.037  0.122  0.048  0.017  0.104  0.128  0.049  0.021 -0.127 -0.212 -0.249 -0.236 -0.319 -0.296 -0.243 -0.282 -0.204 -0.345 -0.155 -0.067 -0.126  0.016  0.001 -0.048 -0.014  0.068  0.062  0.134  0.053  0.061  0.095 -0.040  0.086  0.062  0.022 -0.064 -0.028  0.029  0.019  0.041  0.023  0.009  0.002  0.016  0.004  0.008  0.028  0.051  0.062  0.042  0.042  0.096  0.105  0.096  0.106  0.073  0.004 -0.001  0.005 -0.048 -0.063 -0.091 -0.100 -0.037 -0.037 -0.051 -0.101 -0.084 -0.056 -0.077 -0.027 -0.045 -0.023 -0.025 -0.038 -0.033 -0.011 -0.068 -0.041 -0.054  0.001 -0.067 -0.054  0.039 -0.073 -0.047 -0.076 -0.029 -0.024 -0.056 -0.009 -0.007 -0.083 -0.065 -0.006  0.057  0.090  0.124  0.053  0.089  0.060  0.077  0.092  0.053  0.045  0.014  0.060  0.056  0.045  0.050  0.045  0.057  0.065  0.031  0.079  0.059  0.079  0.040  0.035  0.036 -0.002  0.000  0.084  0.055  0.059  0.018  0.031  0.004  0.013  0.051  0.022  0.042  0.102  0.115  0.191  0.183  0.202  0.213  0.153  0.135  0.157  0.114  0.096 -0.040 -0.034 -0.042  0.011  0.070  0.055  0.033  0.032  0.085  0.069  0.060  0.045  0.048  0.098  0.093  0.082  0.069  0.100  0.081  0.107  0.094  0.081  0.085  0.101  0.086  0.103  0.140  0.109  0.111  0.088  0.100  0.005  0.014  0.019  0.022  0.035  0.016  0.010 -0.010 -0.035  0.017  0.051  0.005  0.012  0.094  0.046  0.015  0.069  0.082  0.068  0.055  0.082 -0.020 -0.006  0.024  0.087  0.037  0.012  0.049  0.041  0.036  0.004  0.013  0.037  0.045  0.078  0.065  0.020  0.038  0.059  0.048  0.059  0.025  0.058  0.039  0.059  0.067  0.084  0.060  0.113  0.099  0.046  0.020  0.097  0.057  0.034  0.013  0.083  0.108  0.089  0.089  0.172  0.115  0.138  0.229  0.090  0.010  0.003 -0.032 -0.049 -0.089 -0.070 -0.074 -0.094 -0.111 -0.075 -0.055 -0.034  0.003 -0.037  0.009 -0.041  0.066  0.064  0.027  0.043  0.060  0.049  0.054  0.034  0.068  0.067  0.046 -0.013  0.009  0.069  0.032  0.102  0.067  0.091  0.079  0.080  0.072  0.005  0.017  0.043  0.023  0.092  0.006 -0.023 -0.058 -0.049 -0.004 -0.012  0.003  0.014  0.080  0.069  0.000  0.092  0.035 -0.064  0.029  0.049 -0.057 -0.068 -0.108 -0.069  0.004  0.013  0.048  0.008 -0.057 -0.086 -0.131 -0.077 -0.090 -0.086 -0.188 -0.063 -0.018 -0.039 -0.066 -0.106 -0.068 -0.051 -0.142 -0.150 -0.096 -0.124 -0.219 -0.174 -0.128 -0.173 -0.219 -0.172 -0.129 -0.130 -0.156 -0.123 -0.078 -0.073 -0.082 -0.037 -0.139 -0.134 -0.079 -0.158 -0.153 -0.154 -0.132 -0.217 -0.216 -0.171 -0.091 -0.157 -0.034 -0.193 -0.161 -0.138 -0.202 -0.132 -0.163 -0.186 -0.111 -0.169 -0.208 -0.161 -0.189 -0.209 -0.150 -0.139 -0.157 -0.233 -0.189 -0.206 -0.158 -0.160 -0.129 -0.199 -0.172 -0.123 -0.204 -0.152 -0.092 -0.225 -0.220 -0.185 -0.120 -0.118 -0.074 -0.009  0.091  0.021  0.057  0.023 -0.031 -0.040 -0.033 -0.055 -0.082 -0.121 -0.106 -0.104 -0.112 -0.080 -0.030 -0.022 -0.048  0.009 -0.020 -0.026 -0.051 -0.087 -0.089 -0.094 -0.030 -0.092 -0.013  0.002  0.083  0.050  0.069  0.057  0.044  0.065  0.075  0.045  0.027  0.059  0.021 -0.018  0.015  0.030 -0.054 -0.010  0.022  0.031  0.018  0.012 -0.019 -0.052 -0.007  0.002  0.025  0.035  0.028  0.023  0.051  0.048  0.019  0.033  0.060 -0.036 -0.008  0.103  0.068 -0.050 -0.030 -0.038 -0.005 -0.041  0.032 -0.020  0.110 -0.026  0.040 -0.013  0.037  0.069  0.027  0.097  0.150  0.099  0.037  0.109  0.065  0.101  0.164  0.124  0.106  0.246  0.024  0.206
 -0.208 -0.168 -0.205 -0.208 -0.133 -0.175 -0.128 -0.111 -0.046  0.012  0.051  0.092  0.132  0.144  0.116  0.072  0.045  0.036 -0.003 -0.038 -0.074 -0.040 -0.135 -0.117 -0.154 -0.197 -0.227 -0.190 -0.235 -0.162 -0.233 -0.234 -0.246 -0.216 -0.074 -0.115 -0.037  0.047  0.033  0.073  0.036 -0.074 -0.049 -0.000 -0.040 -0.103 -0.072 -0.086 -0.109 -0.131 -0.157 -0.140 -0.073 -0.094 -0.032 -0.026  0.064  0.135  0.224  0.303  0.470  0.478  0.472  0.402  0.286  0.201  0.178  0.096  0.174  0.177  0.103  0.049  0.104  0.112  0.057  0.021  0.086  0.047 -0.000  0.060 -0.081  0.074 -0.091 -0.085  0.026  0.037 -0.146  0.050 -0.033  0.140  0.058  0.251  0.108  0.083  0.205  0.181  0.218  0.195  0.114  0.148  0.147  0.107  0.130  0.080  0.005  0.031  0.075  0.117  0.092  0.111  0.147  0.164  0.143  0.136  0.151  0.119  0.184  0.186  0.198  0.165  0.172  0.097 -0.016 -0.077 -0.033 -0.068 -0.090 -0.107 -0.097 -0.081 -0.113 -0.049 -0.035 -0.028  0.028  0.099  0.155  0.084  0.131  0.212  0.281  0.376  0.174  0.169  0.211  0.200  0.112  0.069  0.124  0.053  0.010  0.064  0.062 -0.002  0.000  0.044 -0.026 -0.014 -0.061 -0.077 -0.043 -0.100 -0.079 -0.022 -0.015 -0.082  0.043  0.020  0.081  0.072  0.025  0.023 -0.005  0.017  0.040  0.021 -0.007 -0.080 -0.043 -0.105 -0.161 -0.035 -0.061 -0.197 -0.020  0.152 -0.091 -0.057  0.084  0.099 -0.032  0.035  0.150  0.070  0.134  0.066  0.035 -0.004  0.005 -0.115 -0.165 -0.199 -0.245 -0.221 -0.169 -0.028  0.122  0.045  0.136  0.158  0.110  0.112  0.142  0.142  0.069  0.037  0.012  0.045  0.004  0.068  0.055  0.043 -0.007  0.048  0.030  0.016  0.068  0.062  0.026  0.030  0.035  0.015  0.040  0.063  0.062  0.075  0.046  0.067  0.093  0.076  0.042  0.112  0.076  0.021 -0.011  0.018 -0.044 -0.047 -0.028 -0.032 -0.025 -0.020 -0.041 -0.069 -0.078 -0.037 -0.059 -0.033 -0.030 -0.013 -0.036 -0.051 -0.033 -0.001 -0.023 -0.016 -0.004 -0.002 -0.078 -0.015  0.058 -0.007  0.018 -0.026 -0.008  0.010 -0.038  0.008  0.083  0.071  0.036  0.064  0.128  0.077  0.127  0.058  0.059  0.019  0.046  0.049  0.026  0.025 -0.017  0.018  0.006 -0.008 -0.011 -0.007 -0.003 -0.001 -0.011  0.020  0.012  0.009 -0.013 -0.007 -0.004 -0.039 -0.025  0.034  0.033  0.043  0.052  0.068  0.052  0.055  0.051  0.023  0.039  0.051  0.124  0.163  0.165  0.163  0.175  0.093  0.074  0.109  0.118  0.092  0.010  0.029  0.046 -0.003  0.055  0.039  0.022  0.005  0.040  0.027  0.010  0.010  0.028  0.042  0.028  0.054  0.071  0.074  0.044  0.064  0.048  0.039  0.038  0.030  0.017  0.043  0.087  0.115  0.072  0.067  0.092 -0.004 -0.047 -0.051 -0.066 -0.015 -0.040 -0.028 -0.036 -0.054  0.004 -0.014 -0.016 -0.016  0.023 -0.004 -0.006  0.041  0.061  0.066  0.054  0.022 -0.029 -0.052 -0.028  0.050 -0.021 -0.032  0.008  0.013  0.003 -0.008 -0.009 -0.007 -0.004  0.014  0.007 -0.017 -0.002 -0.004 -0.025  0.036 -0.021 -0.020 -0.012 -0.013 -0.014 -0.005  0.033  0.051  0.039  0.017  0.011  0.066  0.054  0.032  0.012  0.054  0.058  0.040  0.054  0.114  0.089  0.098  0.184  0.102  0.065  0.056  0.013  0.006 -0.001  0.016 -0.018 -0.037 -0.037 -0.028 -0.005 -0.003  0.011  0.021  0.022 -0.004  0.037  0.026  0.014  0.002  0.013 -0.003 -0.012  0.010  0.041  0.003 -0.018 -0.041 -0.026 -0.020 -0.008  0.033  0.023  0.040  0.034  0.043  0.037 -0.014 -0.023  0.024 -0.006  0.063 -0.027 -0.047 -0.048 -0.049 -0.033 -0.018  0.010  0.018  0.074  0.090  0.044  0.142  0.177  0.101  0.082  0.129 -0.024 -0.004 -0.017 -0.035  0.061  0.032  0.065  0.010 -0.026 -0.085 -0.122 -0.083 -0.106 -0.097 -0.111 -0.059 -0.080 -0.060 -0.047 -0.070 -0.044 -0.026 -0.079 -0.051 -0.022 -0.092 -0.102 -0.056 -0.044 -0.107 -0.097 -0.071 -0.067 -0.057 -0.055 -0.054 -0.052 -0.038 -0.104  0.012 -0.054 -0.073 -0.096 -0.124 -0.130 -0.127 -0.138 -0.165 -0.172 -0.133 -0.130 -0.132 -0.070 -0.157 -0.108 -0.131 -0.105 -0.074 -0.075 -0.104 -0.088 -0.096 -0.107 -0.060 -0.072 -0.080 -0.053 -0.045 -0.043 -0.099 -0.104 -0.109 -0.058 -0.150 -0.108 -0.179 -0.163 -0.107 -0.124 -0.148 -0.107 -0.136 -0.114 -0.093 -0.061  0.002 -0.072 -0.056 -0.044 -0.072 -0.026 -0.032 -0.073 -0.052 -0.010 -0.013 -0.061 -0.088 -0.076 -0.085 -0.056 -0.057 -0.030  0.019 -0.027 -0.023 -0.023 -0.021 -0.019 -0.049 -0.043 -0.031 -0.018 -0.082 -0.021 -0.008  0.059  0.013  0.031  0.017 -0.008  0.003  0.002 -0.012 -0.016  0.030  0.007 -0.004  0.008 -0.001 -0.035 -0.001  0.014  0.006  0.005  0.009 -0.001 -0.044  0.008  0.013  0.001  0.036  0.045  0.006  0.031  0.045  0.006  0.006  0.070  0.027 -0.003  0.067  0.027  0.006  0.020 -0.015  0.002 -0.010  0.068  0.041  0.075 -0.016 -0.024 -0.027 -0.035  0.006 -0.002  0.033  0.068  0.040  0.025  0.048  0.017  0.131  0.101  0.034  0.055  0.122 -0.024  0.179
 -0.156 -0.130 -0.208 -0.174 -0.108 -0.124 -0.036 -0.039  0.016  0.107  0.161  0.185  0.135  0.182  0.202  0.115  0.112  0.126  0.059  0.008  0.011 -0.022 -0.127 -0.084 -0.116 -0.196 -0.208 -0.146 -0.219 -0.220 -0.203 -0.192 -0.218 -0.187 -0.109 -0.068  0.035  0.166  0.090  0.118  0.137  0.004  0.032  0.087  0.022 -0.063  0.014 -0.031 -0.081 -0.075 -0.120 -0.082 -0.013 -0.002  0.086  0.050  0.216  0.313  0.454  0.461  0.631  0.472  0.865  0.666  0.480  0.348  0.281  0.198  0.296  0.241  0.165  0.123  0.153  0.155  0.092  0.085  0.200  0.082  0.062  0.126 -0.106 -0.028 -0.188 -0.167 -0.049 -0.002 -0.224  0.088 -0.006  0.224  0.214  0.522  0.221  0.137  0.350  0.370  0.291  0.243  0.134  0.236  0.262  0.219  0.207  0.155  0.081  0.169  0.136  0.273  0.272  0.315  0.349  0.255  0.169  0.190  0.247  0.155  0.166  0.225  0.171  0.116  0.297  0.157  0.102  0.031  0.047 -0.030 -0.070 -0.058 -0.039  0.032  0.024  0.067  0.057  0.073  0.098  0.206  0.201  0.122  0.207  0.288  0.386  0.433  0.264  0.354  0.402  0.432  0.350  0.225  0.326  0.202  0.184  0.231  0.241  0.128  0.130  0.150  0.114  0.100  0.055 -0.001  0.077 -0.018 -0.012 -0.019 -0.062 -0.076  0.109  0.085  0.091  0.094  0.024 -0.010 -0.005  0.046 -0.008 -0.062 -0.033 -0.100 -0.157 -0.233 -0.144 -0.114 -0.260 -0.173  0.132  0.158 -0.143  0.082  0.207  0.148  0.082  0.171  0.209  0.140  0.115 -0.037 -0.153 -0.203 -0.203 -0.310 -0.317 -0.266 -0.299 -0.207 -0.316 -0.072  0.026 -0.063  0.074  0.055  0.005 -0.006  0.059  0.103  0.130  0.052  0.056  0.090 -0.045  0.052  0.051  0.015 -0.104 -0.064 -0.014 -0.044  0.039  0.006 -0.014  0.004  0.037  0.012 -0.001  0.018  0.055  0.062  0.024  0.035  0.094  0.114  0.089  0.094  0.091  0.024  0.030  0.026 -0.057 -0.054 -0.073 -0.060 -0.018 -0.015 -0.029 -0.103 -0.103 -0.072 -0.083 -0.050 -0.045 -0.039 -0.018 -0.048 -0.041  0.010 -0.065 -0.037 -0.060  0.024 -0.075 -0.052  0.017 -0.051 -0.030 -0.085 -0.035 -0.006 -0.046  0.035  0.065  0.013 -0.029  0.056  0.128  0.120  0.170  0.077  0.099  0.065  0.083  0.105  0.054  0.073  0.015  0.064  0.042  0.041  0.044  0.034  0.032  0.046  0.035  0.070  0.049  0.055  0.027  0.008  0.015 -0.021  0.016  0.083  0.026  0.030 -0.023  0.019 -0.012 -0.002  0.040 -0.035 -0.009  0.067  0.075  0.161  0.149  0.177  0.209  0.147  0.129  0.163  0.088  0.101 -0.033 -0.051 -0.065  0.015  0.077  0.050  0.004  0.005  0.049  0.054  0.037  0.049  0.032  0.082  0.080  0.095  0.077  0.085  0.089  0.116  0.103  0.087  0.076  0.074  0.043  0.069  0.100  0.096  0.083  0.060  0.082 -0.046 -0.024 -0.010 -0.016  0.013 -0.024 -0.020 -0.045 -0.063 -0.008 -0.005 -0.015 -0.026  0.057 -0.001 -0.011  0.047  0.047  0.037  0.039  0.066 -0.032 -0.028  0.012  0.056  0.013  0.011  0.031  0.036  0.034  0.008  0.001  0.054  0.038  0.070  0.054  0.011  0.024  0.030  0.008  0.021 -0.012  0.005  0.001  0.010  0.020  0.063  0.060  0.081  0.076  0.023  0.027  0.121  0.069  0.025  0.012  0.087  0.110  0.079  0.078  0.155  0.116  0.139  0.231  0.133  0.016  0.041  0.020 -0.009 -0.057 -0.026 -0.052 -0.076 -0.094 -0.048 -0.033 -0.033  0.021 -0.025  0.022 -0.041  0.067  0.053  0.020  0.042  0.038  0.016  0.067  0.011  0.054  0.070  0.075  0.025  0.039  0.092  0.034  0.115  0.073  0.102  0.096  0.107  0.101  0.031  0.040  0.053  0.040  0.095  0.002 -0.007 -0.033 -0.034  0.013  0.015  0.030  0.039  0.101  0.106  0.024  0.121  0.097 -0.066 -0.019  0.043 -0.082 -0.090 -0.103 -0.101  0.019  0.012  0.045 -0.002 -0.088 -0.128 -0.158 -0.103 -0.136 -0.116 -0.203 -0.072 -0.041 -0.062 -0.093 -0.121 -0.074 -0.072 -0.153 -0.114 -0.057 -0.150 -0.222 -0.152 -0.108 -0.196 -0.188 -0.114 -0.105 -0.102 -0.116 -0.077 -0.057 -0.022 -0.071 -0.020 -0.113 -0.166 -0.097 -0.202 -0.210 -0.182 -0.182 -0.255 -0.251 -0.177 -0.122 -0.165 -0.070 -0.195 -0.179 -0.181 -0.193 -0.145 -0.172 -0.197 -0.118 -0.190 -0.187 -0.148 -0.169 -0.192 -0.141 -0.129 -0.117 -0.210 -0.183 -0.217 -0.223 -0.216 -0.139 -0.273 -0.213 -0.112 -0.205 -0.185 -0.110 -0.218 -0.232 -0.196 -0.124 -0.119 -0.091 -0.043  0.067 -0.026  0.029  0.005 -0.076 -0.062 -0.041 -0.073 -0.113 -0.160 -0.153 -0.156 -0.144 -0.119 -0.076 -0.053 -0.087 -0.031 -0.054 -0.068 -0.083 -0.146 -0.141 -0.113 -0.033 -0.144 -0.028 -0.016  0.044  0.034  0.052  0.041  0.023  0.068  0.074  0.040  0.014  0.059  0.024 -0.018  0.012  0.020 -0.072 -0.034 -0.002  0.015  0.023 -0.029 -0.054 -0.074 -0.010  0.006  0.030  0.060  0.038  0.019  0.045  0.056 -0.008  0.017  0.075 -0.059 -0.028  0.105  0.074 -0.056 -0.028 -0.062 -0.033 -0.070  0.020 -0.039  0.091 -0.046 -0.021 -0.050 -0.031  0.021 -0.021  0.057  0.146  0.090  0.021  0.104  0.066  0.116  0.160  0.094  0.106  0.248  0.039  0.247
 -0.122 -0.072 -0.188 -0.151 -0.043 -0.076  0.026  0.006  0.045  0.143  0.188  0.182  0.111  0.138  0.191  0.099  0.112  0.173  0.081 -0.005  0.046 -0.001 -0.118 -0.062 -0.057 -0.170 -0.191 -0.101 -0.148 -0.159 -0.184 -0.162 -0.151 -0.139 -0.050 -0.024  0.076  0.222  0.120  0.184  0.206  0.064  0.045  0.089  0.067 -0.005  0.054  0.031 -0.013 -0.011 -0.057 -0.041  0.026  0.027  0.106  0.067  0.213  0.313  0.432  0.474  0.606  0.402  0.666  0.800  0.588  0.392  0.312  0.251  0.334  0.265  0.193  0.143  0.182  0.178  0.130  0.104  0.205  0.125  0.097  0.118 -0.073 -0.061 -0.179 -0.180 -0.101 -0.073 -0.256  0.045 -0.023  0.155  0.120  0.441  0.195  0.140  0.344  0.339  0.264  0.137  0.073  0.165  0.258  0.190  0.140  0.144  0.087  0.190  0.156  0.299  0.308  0.365  0.373  0.311  0.222  0.262  0.318  0.235  0.228  0.279  0.183  0.129  0.286  0.201  0.172  0.038  0.056  0.007 -0.028 -0.020 -0.010  0.068  0.023  0.069  0.034  0.051  0.073  0.129  0.094  0.027  0.112  0.195  0.279  0.304  0.142  0.278  0.337  0.427  0.309  0.161  0.309  0.217  0.191  0.223  0.249  0.151  0.149  0.152  0.121  0.131  0.093  0.028  0.067 -0.013 -0.045 -0.091 -0.082 -0.058  0.094  0.044 -0.006 -0.008 -0.054 -0.065 -0.076 -0.015 -0.043 -0.090 -0.012 -0.069 -0.166 -0.155 -0.120 -0.139 -0.256 -0.196  0.081  0.180 -0.111  0.048  0.177  0.124  0.061  0.139  0.181  0.121  0.093 -0.033 -0.140 -0.198 -0.218 -0.277 -0.260 -0.156 -0.206 -0.124 -0.259 -0.058  0.017 -0.028  0.020  0.075  0.000  0.003  0.087  0.082  0.105  0.056  0.067  0.082 -0.060  0.034  0.070  0.034 -0.107 -0.087 -0.040 -0.042  0.065  0.039 -0.013  0.002  0.014  0.004  0.001  0.010  0.028  0.042  0.032  0.024  0.067  0.088  0.065  0.062  0.064  0.009  0.019  0.025 -0.069 -0.043 -0.082 -0.062 -0.023 -0.034 -0.033 -0.108 -0.122 -0.111 -0.112 -0.089 -0.106 -0.071 -0.061 -0.084 -0.056 -0.008 -0.080 -0.041 -0.090  0.008 -0.065 -0.030  0.025 -0.015 -0.014 -0.056 -0.014  0.022 -0.028  0.055  0.071  0.011 -0.040  0.048  0.097  0.124  0.144  0.062  0.077  0.059  0.055  0.057  0.018  0.045  0.008  0.049  0.034  0.030  0.038  0.024  0.031  0.048  0.026  0.072  0.027  0.067  0.022  0.011  0.021 -0.037 -0.027  0.095 -0.002  0.018 -0.016  0.001 -0.012 -0.051  0.020 -0.066 -0.014  0.024  0.055  0.132  0.141  0.150  0.194  0.150  0.121  0.117  0.056  0.084 -0.072 -0.080 -0.137 -0.010  0.103  0.026 -0.020 -0.011  0.028  0.037  0.024  0.032  0.031  0.047  0.036  0.051  0.060  0.034  0.048  0.055  0.064  0.056  0.030  0.032  0.016  0.044  0.101  0.045  0.029  0.041  0.048 -0.037 -0.049 -0.035 -0.007  0.014 -0.012 -0.004 -0.034 -0.070 -0.006 -0.003 -0.018 -0.013  0.032 -0.009 -0.009  0.013  0.019  0.031  0.036  0.032 -0.076 -0.045  0.004  0.014 -0.027  0.002  0.012  0.001 -0.007  0.006 -0.004  0.004  0.001  0.044  0.037 -0.002  0.007  0.024  0.001  0.016 -0.028 -0.002  0.007  0.017  0.010  0.063  0.045  0.078  0.063  0.018 -0.012  0.087  0.047  0.006 -0.014  0.064  0.076  0.037  0.046  0.097  0.073  0.081  0.200  0.102  0.011  0.028  0.001 -0.022 -0.064 -0.036 -0.062 -0.070 -0.103 -0.057 -0.044 -0.022  0.022 -0.027  0.014 -0.037  0.055  0.034 -0.011 -0.012  0.012 -0.023  0.035 -0.003  0.046  0.044  0.062  0.035  0.063  0.099  0.037  0.058  0.044  0.029  0.045  0.061  0.044 -0.021  0.007  0.038  0.010  0.105  0.008 -0.002 -0.034  0.003  0.025  0.008  0.003  0.019  0.080  0.083  0.028  0.100  0.081 -0.118 -0.004  0.033 -0.098 -0.110 -0.086 -0.111 -0.001 -0.015  0.024 -0.041 -0.099 -0.123 -0.140 -0.101 -0.118 -0.108 -0.197 -0.062 -0.029 -0.069 -0.092 -0.100 -0.058 -0.050 -0.123 -0.097 -0.060 -0.136 -0.168 -0.116 -0.106 -0.173 -0.148 -0.113 -0.089 -0.086 -0.101 -0.075 -0.030 -0.009 -0.076 -0.026 -0.210 -0.178 -0.040 -0.161 -0.158 -0.130 -0.142 -0.200 -0.213 -0.111 -0.098 -0.146 -0.077 -0.190 -0.162 -0.221 -0.197 -0.137 -0.156 -0.156 -0.107 -0.152 -0.162 -0.140 -0.142 -0.155 -0.116 -0.106 -0.110 -0.170 -0.143 -0.170 -0.171 -0.173 -0.112 -0.231 -0.150 -0.068 -0.149 -0.163 -0.124 -0.200 -0.206 -0.181 -0.126 -0.082 -0.089 -0.010  0.082 -0.025  0.030 -0.021 -0.065 -0.067 -0.059 -0.081 -0.108 -0.159 -0.154 -0.160 -0.154 -0.138 -0.081 -0.058 -0.097 -0.057 -0.049 -0.092 -0.081 -0.106 -0.113 -0.111 -0.044 -0.139 -0.035 -0.023  0.043 -0.039 -0.009  0.011 -0.024  0.045  0.035 -0.003 -0.004  0.043 -0.005 -0.032  0.004  0.007 -0.036 -0.037 -0.003  0.013  0.038 -0.011 -0.038 -0.058 -0.009 -0.002  0.023  0.037  0.017  0.004  0.033  0.041 -0.024  0.021  0.035 -0.133 -0.059  0.069  0.011 -0.080 -0.044 -0.062 -0.030 -0.086  0.027 -0.086  0.040 -0.026 -0.058 -0.078 -0.058  0.004 -0.042  0.010  0.088  0.036 -0.033  0.031 -0.012  0.018  0.061  0.004  0.008  0.182  0.026  0.234
 -0.050  0.010 -0.089 -0.054  0.073  0.044  0.117  0.085  0.107  0.191  0.217  0.164  0.104  0.107  0.167  0.086  0.127  0.213  0.094  0.004  0.113  0.013 -0.082  0.007  0.049 -0.096 -0.126 -0.011 -0.023 -0.065 -0.096 -0.067 -0.016 -0.034  0.040  0.059  0.124  0.302  0.190  0.300  0.281  0.194  0.139  0.136  0.183  0.150  0.158  0.169  0.135  0.130  0.076  0.061  0.107  0.084  0.145  0.108  0.219  0.302  0.359  0.387  0.437  0.286  0.480  0.588  0.720  0.505  0.360  0.316  0.455  0.365  0.256  0.249  0.325  0.285  0.268  0.192  0.266  0.226  0.191  0.144  0.001 -0.019 -0.093 -0.096 -0.065 -0.086 -0.240 -0.003 -0.071  0.103  0.024  0.347  0.118  0.109  0.276  0.296  0.200  0.038  0.032  0.099  0.193  0.132  0.064  0.144  0.153  0.197  0.163  0.273  0.248  0.286  0.288  0.281  0.233  0.264  0.280  0.269  0.204  0.218  0.133  0.089  0.193  0.219  0.233  0.080  0.116  0.083  0.059  0.077  0.022  0.142  0.064  0.108  0.040  0.091  0.082  0.089  0.030 -0.021  0.029  0.116  0.192  0.209  0.077  0.214  0.264  0.424  0.304  0.125  0.298  0.245  0.228  0.227  0.276  0.204  0.189  0.155  0.172  0.198  0.167  0.081  0.090  0.026 -0.027 -0.120 -0.020  0.026  0.103  0.046 -0.037 -0.046 -0.091 -0.068 -0.069 -0.036 -0.037 -0.060  0.047  0.029 -0.090 -0.014 -0.061 -0.086 -0.157 -0.163 -0.023  0.131 -0.093 -0.049  0.051  0.009 -0.037  0.017  0.047  0.014 -0.010 -0.071 -0.116 -0.158 -0.188 -0.194 -0.133 -0.012 -0.080 -0.057 -0.165 -0.094 -0.036  0.007 -0.080  0.090  0.056  0.018  0.040  0.032  0.038  0.003  0.045  0.025 -0.087 -0.010  0.053  0.035 -0.071 -0.106 -0.046 -0.024  0.070  0.075  0.012  0.020  0.008 -0.000  0.012 -0.003  0.006  0.020  0.029  0.007  0.041  0.059  0.037  0.030  0.030 -0.000  0.021  0.030 -0.060 -0.017 -0.077 -0.041 -0.009 -0.037 -0.024 -0.076 -0.102 -0.092 -0.087 -0.103 -0.106 -0.074 -0.066 -0.064 -0.046 -0.017 -0.081 -0.031 -0.099 -0.006 -0.050 -0.030 -0.048 -0.046 -0.040 -0.041 -0.006  0.006 -0.026  0.006  0.010 -0.045 -0.072 -0.023  0.012  0.053  0.091  0.051  0.068  0.069  0.065  0.064  0.010  0.044  0.003  0.032  0.036  0.032  0.023  0.012  0.025  0.029  0.012  0.049 -0.003  0.044  0.017  0.008  0.028 -0.004 -0.048  0.066 -0.003 -0.000 -0.020 -0.034 -0.030 -0.107 -0.026 -0.082 -0.029 -0.050 -0.033  0.016  0.023  0.024  0.067  0.056  0.051 -0.012 -0.033  0.005 -0.119 -0.115 -0.192 -0.064  0.087  0.018  0.000  0.004  0.032  0.039  0.022  0.052  0.051  0.037  0.020  0.060  0.099  0.042  0.032  0.043  0.050  0.054  0.014 -0.002 -0.001  0.021  0.106  0.005  0.007  0.034  0.011 -0.007 -0.054 -0.073 -0.040 -0.016 -0.031  0.003 -0.031 -0.057  0.009 -0.003 -0.035 -0.024 -0.013 -0.014 -0.010 -0.034  0.001  0.026 -0.004  0.005 -0.105 -0.030  0.008 -0.018 -0.025  0.014 -0.008 -0.023 -0.016  0.005 -0.000  0.001  0.004  0.020  0.013 -0.004 -0.006  0.020 -0.012  0.017 -0.024 -0.013  0.017  0.010 -0.017  0.012  0.007  0.036  0.043 -0.005 -0.046  0.042  0.029 -0.002 -0.037  0.054  0.062  0.021  0.064  0.079  0.066  0.056  0.127  0.044 -0.023 -0.008 -0.035 -0.054 -0.101 -0.073 -0.111 -0.097 -0.123 -0.102 -0.083 -0.044 -0.005 -0.054  0.004 -0.030  0.024  0.019 -0.016 -0.022  0.006 -0.035 -0.007 -0.006  0.010  0.020  0.046  0.051  0.072  0.067  0.050  0.024  0.032  0.011  0.031  0.054  0.032 -0.016  0.010  0.029  0.008  0.126  0.028  0.027 -0.009  0.021  0.026  0.016 -0.001  0.004  0.041  0.053  0.015  0.047  0.028 -0.135 -0.014 -0.035 -0.124 -0.145 -0.093 -0.151 -0.069 -0.064 -0.029 -0.053 -0.117 -0.132 -0.154 -0.115 -0.119 -0.098 -0.184 -0.087 -0.026 -0.051 -0.096 -0.088 -0.065 -0.064 -0.124 -0.099 -0.116 -0.171 -0.144 -0.115 -0.154 -0.189 -0.139 -0.144 -0.135 -0.116 -0.110 -0.115 -0.054 -0.056 -0.088 -0.066 -0.267 -0.153 -0.041 -0.137 -0.119 -0.097 -0.106 -0.130 -0.119 -0.018 -0.023 -0.105 -0.049 -0.133 -0.091 -0.183 -0.158 -0.105 -0.142 -0.108 -0.098 -0.125 -0.137 -0.118 -0.120 -0.119 -0.087 -0.092 -0.093 -0.143 -0.137 -0.135 -0.124 -0.117 -0.076 -0.168 -0.080 -0.031 -0.078 -0.092 -0.076 -0.157 -0.150 -0.142 -0.119 -0.081 -0.094 -0.027  0.033 -0.041 -0.027 -0.074 -0.065 -0.080 -0.077 -0.106 -0.097 -0.134 -0.133 -0.148 -0.142 -0.129 -0.088 -0.071 -0.113 -0.078 -0.057 -0.125 -0.111 -0.112 -0.120 -0.126 -0.063 -0.141 -0.031 -0.035  0.044 -0.085 -0.045 -0.012 -0.067  0.005  0.017 -0.051 -0.046  0.005 -0.049 -0.058 -0.038 -0.041  0.008 -0.071 -0.047 -0.023  0.029 -0.027 -0.058 -0.053 -0.030 -0.014 -0.004 -0.005 -0.019 -0.029 -0.016 -0.012 -0.060 -0.001 -0.026 -0.153 -0.077  0.019 -0.071 -0.094 -0.051 -0.094 -0.034 -0.109 -0.003 -0.106 -0.024  0.007 -0.095 -0.091 -0.028  0.001 -0.063 -0.026  0.052 -0.019 -0.084 -0.020 -0.072 -0.069 -0.007 -0.026 -0.009  0.129  0.077  0.149
  0.017  0.027 -0.027  0.018  0.106  0.112  0.163  0.159  0.147  0.260  0.309  0.258  0.196  0.183  0.259  0.195  0.255  0.284  0.216  0.119  0.201  0.076  0.084  0.088  0.122  0.016 -0.008  0.078  0.048 -0.015  0.017  0.046  0.063  0.072  0.081  0.145  0.138  0.337  0.237  0.315  0.273  0.241  0.185  0.129  0.183  0.202  0.174  0.148  0.129  0.166  0.130  0.136  0.156  0.149  0.203  0.153  0.279  0.378  0.332  0.307  0.361  0.201  0.348  0.392  0.505  0.692  0.440  0.376  0.511  0.381  0.214  0.273  0.370  0.284  0.259  0.197  0.250  0.189  0.160  0.139  0.031  0.048  0.005  0.004  0.031 -0.014 -0.157  0.004 -0.043  0.077  0.050  0.218  0.076  0.104  0.216  0.270  0.159  0.063  0.066  0.112  0.105  0.075  0.101  0.123  0.176  0.097  0.018  0.127  0.116  0.148  0.161  0.113  0.116  0.130  0.135  0.119  0.086  0.132  0.082  0.057  0.006  0.033  0.087  0.100  0.136  0.077  0.049  0.110  0.038  0.150  0.118  0.159  0.113  0.227  0.186  0.211  0.130  0.074  0.102  0.149  0.174  0.212  0.161  0.261  0.255  0.368  0.289  0.170  0.254  0.204  0.206  0.186  0.226  0.168  0.124  0.093  0.138  0.144  0.122  0.068  0.064  0.060  0.054 -0.031  0.072  0.114  0.150  0.195  0.120  0.122  0.032  0.073  0.122  0.147  0.120  0.099  0.131  0.149  0.090  0.081  0.052  0.026 -0.030 -0.038 -0.077 -0.040 -0.161 -0.142 -0.130 -0.193 -0.188 -0.143 -0.155 -0.196 -0.199 -0.223 -0.173 -0.168 -0.138 -0.140 -0.014  0.051 -0.051 -0.088 -0.186 -0.251 -0.189 -0.089 -0.156 -0.028  0.003 -0.078 -0.092 -0.057 -0.028 -0.045 -0.034 -0.026 -0.111 -0.017 -0.010  0.016 -0.030 -0.114 -0.029 -0.034 -0.015  0.032  0.030  0.042  0.039  0.040  0.042  0.049  0.051  0.072  0.079  0.060  0.121  0.119  0.067  0.037  0.058  0.042  0.054  0.050 -0.017 -0.005 -0.056 -0.063 -0.010 -0.043 -0.048 -0.100 -0.104 -0.091 -0.110 -0.083 -0.076 -0.056 -0.034 -0.064 -0.071 -0.033 -0.098 -0.057 -0.086 -0.026 -0.009 -0.013  0.014 -0.053 -0.015 -0.049 -0.015 -0.000 -0.036 -0.046 -0.050 -0.106 -0.068 -0.068 -0.045  0.034  0.096  0.075  0.118  0.086  0.094  0.113  0.057  0.074  0.048  0.046  0.083  0.066  0.047  0.042  0.059  0.046  0.017  0.048 -0.003  0.017  0.025  0.019  0.026  0.038 -0.019  0.019  0.060  0.032 -0.007 -0.012 -0.036 -0.068 -0.064 -0.049 -0.008 -0.073 -0.071 -0.048 -0.056 -0.050 -0.020  0.001 -0.005 -0.072 -0.068 -0.069 -0.092 -0.056 -0.072 -0.079  0.006  0.028  0.046  0.043  0.082  0.081  0.057  0.088  0.088  0.097  0.082  0.101  0.116  0.095  0.061  0.087  0.075  0.090  0.065  0.057  0.059  0.058  0.092  0.032  0.053  0.034  0.025  0.053 -0.007 -0.036 -0.044 -0.038 -0.024 -0.024 -0.010 -0.026  0.021  0.030 -0.026  0.003  0.030  0.039  0.005  0.004  0.057  0.061 -0.011  0.036 -0.045  0.010  0.030  0.036  0.044  0.050  0.050  0.020  0.045  0.045  0.039  0.050  0.035  0.029  0.043  0.021  0.026  0.042  0.020  0.033  0.036  0.041  0.030  0.014 -0.002 -0.034  0.005  0.025  0.050 -0.010 -0.015  0.040  0.019 -0.016 -0.029  0.070  0.095  0.071  0.119  0.150  0.118  0.093  0.101  0.004 -0.053 -0.036 -0.071 -0.087 -0.135 -0.089 -0.119 -0.109 -0.116 -0.105 -0.083 -0.060 -0.031 -0.089 -0.025 -0.047  0.012  0.024  0.011  0.037  0.041  0.028 -0.015  0.023 -0.036 -0.002 -0.002 -0.011 -0.009 -0.027  0.010  0.022  0.011  0.044  0.066  0.065  0.054  0.011  0.042  0.033  0.030  0.083  0.041  0.030  0.026  0.044  0.063  0.035  0.029  0.040  0.073  0.067  0.005  0.028 -0.029 -0.104  0.066 -0.016 -0.040 -0.075 -0.063 -0.091 -0.077 -0.070 -0.063 -0.036 -0.096 -0.100 -0.103 -0.094 -0.079 -0.056 -0.152 -0.078  0.001 -0.012 -0.058 -0.063 -0.037 -0.043 -0.128 -0.122 -0.136 -0.143 -0.139 -0.140 -0.155 -0.151 -0.126 -0.148 -0.118 -0.089 -0.107 -0.124 -0.051 -0.094 -0.038 -0.068 -0.158 -0.041 -0.059 -0.101 -0.071 -0.072 -0.061 -0.092 -0.059 -0.015  0.012 -0.095 -0.044 -0.155 -0.098 -0.138 -0.181 -0.103 -0.156 -0.110 -0.079 -0.118 -0.153 -0.121 -0.123 -0.134 -0.089 -0.095 -0.107 -0.160 -0.150 -0.122 -0.093 -0.098 -0.081 -0.095 -0.078 -0.071 -0.115 -0.072 -0.020 -0.202 -0.197 -0.191 -0.156 -0.157 -0.086 -0.116 -0.057  0.003 -0.014 -0.034 -0.017 -0.044 -0.055 -0.083 -0.074 -0.119 -0.100 -0.098 -0.131 -0.115 -0.064 -0.074 -0.102 -0.048 -0.045 -0.044 -0.056 -0.089 -0.076 -0.099 -0.049 -0.079  0.004  0.003  0.087  0.006  0.046  0.032 -0.012  0.021  0.066  0.006 -0.017  0.017 -0.057 -0.053 -0.035 -0.029  0.030 -0.082 -0.043 -0.033  0.001 -0.043 -0.076 -0.066 -0.049 -0.032 -0.025 -0.053 -0.036 -0.034 -0.030 -0.012 -0.042  0.019 -0.002 -0.103 -0.035  0.066 -0.044 -0.074 -0.027 -0.058  0.015 -0.040  0.046  0.014  0.038  0.057 -0.012 -0.005  0.042  0.086  0.048  0.050  0.101  0.039 -0.014  0.065  0.009  0.006  0.050  0.075  0.106  0.152  0.145  0.035
 -0.037 -0.023 -0.072 -0.046  0.044  0.033  0.113  0.088  0.120  0.218  0.250  0.233  0.191  0.160  0.231  0.144  0.190  0.247  0.161  0.042  0.152  0.069  0.009  0.002  0.062 -0.043 -0.092 -0.009 -0.017 -0.043 -0.056 -0.038 -0.010 -0.004  0.051  0.083  0.118  0.322  0.232  0.327  0.285  0.256  0.217  0.152  0.179  0.194  0.154  0.128  0.114  0.138  0.084  0.079  0.119  0.095  0.125  0.081  0.177  0.254  0.240  0.260  0.293  0.178  0.281  0.312  0.360  0.440  0.565  0.398  0.475  0.388  0.278  0.269  0.344  0.284  0.262  0.177  0.223  0.193  0.154  0.132  0.013  0.034 -0.047 -0.049 -0.005 -0.029 -0.156 -0.003 -0.021  0.076  0.005  0.179  0.067  0.101  0.165  0.200  0.160  0.057  0.072  0.091  0.119  0.107  0.075  0.101  0.113  0.098  0.063  0.110  0.088  0.095  0.126  0.149  0.173  0.161  0.147  0.186  0.155  0.155  0.148  0.097  0.072  0.077  0.085  0.065  0.103  0.028  0.023  0.050  0.014  0.070  0.028  0.074  0.038  0.116  0.104  0.112  0.060  0.007  0.037  0.111  0.128  0.166  0.083  0.159  0.170  0.259  0.165  0.080  0.171  0.140  0.112  0.102  0.172  0.114  0.045  0.051  0.093  0.089  0.065  0.008 -0.032 -0.007 -0.031 -0.102  0.023  0.032  0.089  0.094  0.039  0.049 -0.026  0.006  0.032  0.061  0.090  0.042  0.066  0.095  0.054  0.050 -0.022  0.025 -0.042 -0.107 -0.061  0.043 -0.129 -0.120 -0.063 -0.112 -0.146 -0.095 -0.072 -0.124 -0.108 -0.148 -0.122 -0.131 -0.116 -0.142 -0.048  0.011 -0.090 -0.102 -0.191 -0.192 -0.107 -0.029 -0.088  0.089  0.080  0.005 -0.006  0.063  0.051  0.008  0.031  0.056 -0.051  0.046  0.030  0.026 -0.021 -0.062 -0.021  0.011  0.010  0.045  0.023 -0.011 -0.006  0.003  0.019  0.003  0.019  0.052  0.052  0.036  0.099  0.103  0.043  0.025  0.036  0.004 -0.003 -0.007 -0.088 -0.044 -0.092 -0.103 -0.057 -0.054 -0.083 -0.090 -0.085 -0.066 -0.094 -0.061 -0.055 -0.039 -0.025 -0.075 -0.073 -0.076 -0.103 -0.064 -0.105 -0.052 -0.063 -0.039  0.036 -0.018 -0.009 -0.033 -0.029 -0.005 -0.033 -0.053 -0.033 -0.088 -0.086 -0.076 -0.044  0.005  0.043  0.049  0.083  0.065  0.057  0.068  0.018  0.057  0.017  0.037  0.063  0.038  0.042  0.041  0.055  0.033  0.024  0.063  0.009  0.047  0.034  0.038  0.024  0.021 -0.032  0.019  0.027  0.022  0.011 -0.013 -0.005 -0.043 -0.024 -0.062 -0.027 -0.065 -0.065 -0.047 -0.050 -0.049 -0.020 -0.018 -0.022 -0.050 -0.065 -0.020 -0.082 -0.062 -0.081 -0.063  0.048  0.026  0.031  0.049  0.077  0.071  0.058  0.062  0.091  0.078  0.067  0.074  0.091  0.069  0.058  0.066  0.059  0.064  0.057  0.069  0.069  0.078  0.121  0.066  0.079  0.076  0.068  0.064  0.003 -0.019 -0.024 -0.001  0.014  0.027  0.018 -0.011  0.012  0.040 -0.001 -0.006  0.042  0.039  0.019  0.016  0.066  0.086  0.006  0.040 -0.063 -0.008  0.038  0.042  0.010  0.048  0.062  0.029  0.026  0.044  0.032  0.042  0.037  0.034  0.056  0.022  0.036  0.064  0.043  0.060  0.038  0.039  0.053  0.050  0.026 -0.018  0.022  0.072  0.090  0.053 -0.001  0.062  0.034  0.009 -0.025  0.065  0.077  0.068  0.079  0.110  0.090  0.074  0.096 -0.024 -0.053 -0.045 -0.092 -0.080 -0.153 -0.093 -0.148 -0.132 -0.148 -0.146 -0.126 -0.095 -0.058 -0.126 -0.062 -0.062 -0.027 -0.004 -0.019 -0.013 -0.000  0.014  0.005  0.012  0.015  0.035  0.030  0.016  0.026  0.007  0.040  0.039  0.011  0.010  0.031  0.029 -0.009 -0.041  0.031 -0.002 -0.023  0.080  0.004 -0.010 -0.032  0.020  0.007 -0.010 -0.008 -0.005  0.032  0.018 -0.008  0.039 -0.002 -0.070  0.062  0.005 -0.059 -0.099 -0.066 -0.114 -0.097 -0.099 -0.061 -0.084 -0.108 -0.117 -0.137 -0.104 -0.093 -0.039 -0.096 -0.082 -0.025 -0.020 -0.067 -0.057 -0.055 -0.064 -0.116 -0.097 -0.166 -0.168 -0.122 -0.133 -0.187 -0.160 -0.112 -0.166 -0.148 -0.110 -0.108 -0.131 -0.085 -0.123 -0.095 -0.079 -0.194 -0.093 -0.046 -0.103 -0.058 -0.063 -0.051 -0.070 -0.051  0.007  0.024 -0.082 -0.052 -0.171 -0.076 -0.110 -0.132 -0.075 -0.119 -0.066 -0.044 -0.089 -0.110 -0.076 -0.090 -0.089 -0.054 -0.058 -0.076 -0.113 -0.112 -0.090 -0.070 -0.055 -0.072 -0.087 -0.045 -0.049 -0.059 -0.033  0.004 -0.169 -0.144 -0.158 -0.134 -0.083 -0.046 -0.076 -0.043 -0.008 -0.003 -0.020 -0.015 -0.038 -0.041 -0.053 -0.031 -0.062 -0.032 -0.041 -0.083 -0.064 -0.017 -0.044 -0.069 -0.022 -0.029 -0.058 -0.036 -0.042 -0.045 -0.100 -0.062 -0.092  0.009 -0.008  0.075 -0.013  0.028  0.032 -0.029 -0.002  0.030 -0.001 -0.023  0.015 -0.024 -0.033 -0.023 -0.015  0.057 -0.047 -0.011  0.018  0.033  0.039  0.032 -0.010 -0.000  0.012  0.006 -0.042  0.000  0.003  0.005  0.015 -0.001  0.031  0.021 -0.067 -0.022  0.050 -0.040 -0.049 -0.036 -0.035  0.028 -0.047  0.050  0.009  0.012  0.034 -0.063 -0.045  0.013  0.051  0.009  0.015  0.118  0.025 -0.036  0.032 -0.013  0.021  0.023  0.030  0.057  0.115  0.085  0.082
  0.081  0.118  0.058  0.088  0.153  0.201  0.246  0.209  0.199  0.276  0.336  0.264  0.177  0.135  0.240  0.133  0.227  0.304  0.217  0.105  0.255  0.129  0.128  0.115  0.219  0.116  0.050  0.128  0.156  0.088  0.108  0.131  0.176  0.162  0.148  0.210  0.207  0.402  0.296  0.400  0.355  0.362  0.280  0.193  0.243  0.303  0.263  0.246  0.238  0.293  0.243  0.219  0.211  0.201  0.206  0.151  0.219  0.253  0.206  0.184  0.197  0.096  0.198  0.251  0.316  0.376  0.398  0.512  0.523  0.331  0.264  0.322  0.340  0.263  0.265  0.196  0.209  0.182  0.177  0.111  0.039 -0.088 -0.086 -0.104 -0.120 -0.122 -0.156 -0.002  0.010  0.026 -0.009  0.141  0.054  0.103  0.142  0.178  0.113 -0.018  0.014  0.053  0.111  0.108  0.056  0.135  0.164  0.095  0.040  0.119  0.114  0.119  0.108  0.088  0.080  0.084  0.088  0.144  0.043  0.050  0.015 -0.016  0.021  0.094  0.168  0.136  0.158  0.114  0.087  0.161  0.102  0.194  0.152  0.146  0.101  0.161  0.122  0.100  0.013  0.012  0.011  0.053  0.085  0.038  0.045  0.137  0.132  0.252  0.201  0.083  0.185  0.185  0.194  0.153  0.210  0.199  0.138  0.095  0.148  0.173  0.176  0.089  0.074  0.106  0.048 -0.080  0.038  0.101  0.107  0.107  0.022  0.005 -0.057 -0.014  0.012  0.041  0.035  0.034  0.098  0.131  0.029  0.075  0.088  0.015 -0.068  0.001  0.002 -0.025 -0.093 -0.048 -0.066 -0.154 -0.102 -0.071 -0.123 -0.152 -0.194 -0.228 -0.216 -0.224 -0.213 -0.173 -0.032  0.096  0.038  0.049 -0.142 -0.200 -0.211 -0.088 -0.233 -0.015 -0.012 -0.085 -0.090 -0.044 -0.042 -0.070 -0.017 -0.046 -0.094 -0.083 -0.037 -0.021 -0.059 -0.159 -0.062 -0.041  0.008  0.034  0.033  0.032 -0.020  0.026  0.062  0.032  0.021  0.076  0.097  0.041  0.082  0.115  0.052  0.040  0.016 -0.005  0.004 -0.021 -0.066 -0.023 -0.068 -0.069 -0.049 -0.063 -0.066 -0.072 -0.063 -0.057 -0.075 -0.058 -0.048 -0.044 -0.004 -0.043 -0.065 -0.068 -0.112 -0.062 -0.127 -0.032 -0.047 -0.052 -0.032 -0.054 -0.067 -0.049 -0.042 -0.043 -0.051 -0.097 -0.084 -0.124 -0.126 -0.115 -0.084 -0.025  0.017  0.032  0.048  0.074  0.041  0.067  0.029  0.068  0.045  0.038  0.069  0.055  0.048  0.031  0.055  0.025 -0.007  0.032  0.000 -0.004 -0.001  0.002  0.007  0.024 -0.016  0.001 -0.001 -0.026 -0.031 -0.097 -0.092 -0.154 -0.095 -0.108 -0.028 -0.104 -0.099 -0.098 -0.104 -0.102 -0.086 -0.065 -0.052 -0.151 -0.129 -0.117 -0.146 -0.165 -0.192 -0.074  0.026  0.003  0.020  0.025  0.042  0.047  0.032  0.061  0.074  0.047  0.049  0.067  0.077  0.034  0.036  0.041  0.041  0.067  0.042  0.040  0.022  0.029  0.084 -0.072 -0.037  0.016 -0.023  0.009 -0.009 -0.047 -0.008 -0.005 -0.006 -0.004  0.007 -0.015  0.013  0.033 -0.005 -0.006  0.009  0.028 -0.002 -0.041  0.007  0.049 -0.026  0.026 -0.058 -0.006  0.040  0.004  0.032  0.066  0.035  0.018  0.036  0.096  0.063  0.061  0.043  0.022  0.026  0.019  0.027  0.049  0.011  0.014  0.042  0.045  0.034  0.018  0.007 -0.041  0.009 -0.001  0.026 -0.007 -0.048  0.019  0.001 -0.040 -0.054  0.023  0.048  0.045  0.083  0.081  0.072  0.039  0.022 -0.048 -0.075 -0.065 -0.090 -0.092 -0.143 -0.110 -0.154 -0.114 -0.133 -0.138 -0.122 -0.096 -0.051 -0.117 -0.066 -0.050 -0.038 -0.003 -0.011  0.005  0.029  0.039 -0.005  0.034 -0.018  0.011  0.009  0.010  0.022 -0.009  0.055  0.019  0.022  0.015  0.043  0.029  0.003 -0.023  0.032 -0.016 -0.025  0.059  0.022  0.011  0.005  0.042  0.040  0.005 -0.019 -0.016  0.004  0.004 -0.035 -0.027 -0.090 -0.162  0.008 -0.045 -0.065 -0.135 -0.076 -0.123 -0.104 -0.126 -0.099 -0.095 -0.143 -0.144 -0.126 -0.104 -0.076 -0.022 -0.073 -0.047  0.044  0.026 -0.020 -0.027 -0.010 -0.040 -0.096 -0.088 -0.157 -0.142 -0.094 -0.119 -0.168 -0.131 -0.086 -0.136 -0.114 -0.082 -0.074 -0.121 -0.041 -0.090 -0.031 -0.071 -0.227 -0.130 -0.018 -0.082 -0.033 -0.022 -0.012 -0.001  0.021  0.079  0.084 -0.026  0.008 -0.058 -0.003 -0.060 -0.072 -0.034 -0.085 -0.030 -0.021 -0.068 -0.096 -0.092 -0.091 -0.100 -0.062 -0.076 -0.075 -0.115 -0.094 -0.072 -0.084 -0.060 -0.059 -0.043  0.014  0.017 -0.006  0.036  0.068 -0.081 -0.073 -0.103 -0.096 -0.094 -0.012 -0.018  0.016  0.038  0.034  0.002  0.020 -0.019 -0.042 -0.043 -0.048 -0.080 -0.068 -0.069 -0.103 -0.094 -0.077 -0.092 -0.111 -0.074 -0.077 -0.093 -0.074 -0.086 -0.101 -0.138 -0.074 -0.090  0.023 -0.002  0.084 -0.008  0.017  0.036 -0.007  0.022  0.062  0.023 -0.008  0.007 -0.021 -0.036 -0.023 -0.035  0.047 -0.067 -0.061 -0.030  0.005 -0.020 -0.040 -0.043 -0.040 -0.027  0.002 -0.052 -0.059 -0.046 -0.051 -0.054 -0.079 -0.019 -0.054 -0.159 -0.090 -0.008 -0.090 -0.101 -0.077 -0.095 -0.025 -0.086  0.020 -0.043 -0.006  0.078 -0.005  0.002  0.063  0.089  0.020  0.039  0.095  0.030 -0.035  0.027 -0.008 -0.029 -0.002  0.044  0.062  0.111  0.145  0.016
  0.028  0.045  0.035  0.066  0.168  0.184  0.255  0.185  0.215  0.288  0.319  0.237  0.193  0.164  0.230  0.142  0.240  0.292  0.194  0.089  0.242  0.078  0.066  0.104  0.175  0.039 -0.024  0.081  0.072  0.045  0.050  0.087  0.119  0.101  0.133  0.181  0.205  0.434  0.358  0.470  0.374  0.400  0.292  0.238  0.307  0.333  0.318  0.317  0.298  0.342  0.277  0.236  0.245  0.189  0.215  0.159  0.223  0.295  0.273  0.246  0.267  0.174  0.296  0.334  0.455  0.511  0.475  0.523  0.877  0.557  0.401  0.526  0.630  0.474  0.467  0.318  0.331  0.311  0.270  0.179  0.054  0.060 -0.013 -0.010  0.011 -0.036 -0.170 -0.007 -0.057  0.066 -0.019  0.182  0.039  0.080  0.158  0.196  0.122  0.026  0.034  0.034  0.098  0.077  0.058  0.138  0.209  0.118  0.043  0.098  0.075  0.077  0.094  0.093  0.126  0.121  0.115  0.179  0.092  0.092  0.102  0.062  0.051  0.184  0.226  0.162  0.225  0.187  0.135  0.213  0.103  0.235  0.129  0.153  0.102  0.164  0.138  0.120  0.048  0.024  0.015  0.083  0.123  0.155  0.091  0.182  0.203  0.345  0.229  0.110  0.234  0.218  0.207  0.190  0.266  0.249  0.194  0.145  0.223  0.290  0.255  0.134  0.107  0.098  0.036 -0.064  0.086  0.097  0.124  0.121  0.038  0.023 -0.057 -0.010  0.019  0.065  0.075  0.059  0.097  0.137  0.082  0.100  0.039  0.078  0.014 -0.083 -0.102  0.018 -0.143 -0.185 -0.130 -0.177 -0.221 -0.166 -0.147 -0.193 -0.171 -0.181 -0.129 -0.141 -0.126 -0.138 -0.013  0.044 -0.068 -0.112 -0.168 -0.238 -0.139 -0.019 -0.167  0.080  0.115  0.028 -0.053 -0.003 -0.074 -0.070 -0.055 -0.049 -0.096 -0.099 -0.057 -0.006 -0.047 -0.131 -0.067 -0.032  0.022  0.063  0.024  0.048  0.008  0.022  0.055  0.015  0.024  0.046  0.047  0.022  0.062  0.092  0.052  0.031  0.033  0.020  0.009 -0.001 -0.052 -0.034 -0.076 -0.069 -0.058 -0.075 -0.080 -0.077 -0.085 -0.068 -0.097 -0.076 -0.076 -0.075 -0.020 -0.051 -0.053 -0.059 -0.121 -0.054 -0.127 -0.054 -0.052 -0.044 -0.052 -0.085 -0.063 -0.044 -0.052 -0.031 -0.059 -0.061 -0.055 -0.090 -0.060 -0.068 -0.035 -0.024  0.035  0.056  0.058  0.083  0.082  0.107  0.050  0.076  0.039  0.055  0.075  0.058  0.045  0.032  0.053  0.030  0.018  0.035 -0.025  0.009 -0.005 -0.013  0.001  0.020 -0.054 -0.027  0.011 -0.027 -0.046 -0.086 -0.092 -0.153 -0.131 -0.134 -0.058 -0.166 -0.146 -0.143 -0.152 -0.148 -0.125 -0.120 -0.108 -0.222 -0.171 -0.162 -0.164 -0.162 -0.165 -0.152  0.010 -0.004 -0.002 -0.001  0.029  0.040  0.034  0.076  0.065  0.041  0.043  0.089  0.108  0.067  0.051  0.080  0.072  0.115  0.076  0.061  0.048  0.049  0.117 -0.004  0.012  0.051 -0.004  0.038 -0.011 -0.067 -0.065 -0.038 -0.022  0.006  0.014 -0.019  0.023  0.049 -0.020 -0.015  0.030  0.046  0.000 -0.021  0.055  0.072  0.001  0.045 -0.079  0.001  0.063  0.032  0.043  0.113  0.072  0.025  0.046  0.110  0.100  0.104  0.077  0.061  0.050  0.032  0.044  0.067  0.012  0.061  0.068  0.055  0.058  0.044  0.015 -0.050  0.015  0.023  0.051 -0.005 -0.025  0.040  0.008 -0.035 -0.036  0.055  0.083  0.069  0.126  0.127  0.110  0.076  0.056  0.001 -0.030 -0.054 -0.083 -0.092 -0.160 -0.098 -0.151 -0.130 -0.130 -0.150 -0.142 -0.094 -0.062 -0.104 -0.051 -0.023 -0.024  0.002 -0.005  0.000  0.028  0.032 -0.011  0.073 -0.006  0.009  0.015  0.022  0.035 -0.017  0.062  0.051  0.039  0.034  0.058  0.068  0.040 -0.010  0.015  0.002 -0.039  0.097  0.016  0.003 -0.010 -0.008 -0.008 -0.025 -0.013 -0.019  0.015  0.015 -0.003  0.006 -0.005 -0.045  0.044 -0.029 -0.088 -0.141 -0.072 -0.138 -0.115 -0.108 -0.070 -0.084 -0.165 -0.181 -0.176 -0.141 -0.135 -0.085 -0.112 -0.065  0.015  0.012 -0.053 -0.042 -0.041 -0.076 -0.128 -0.094 -0.170 -0.198 -0.131 -0.147 -0.206 -0.184 -0.120 -0.157 -0.149 -0.103 -0.100 -0.150 -0.092 -0.114 -0.079 -0.088 -0.218 -0.088 -0.080 -0.139 -0.070 -0.091 -0.086 -0.070 -0.042  0.016  0.027 -0.090 -0.021 -0.094 -0.026 -0.089 -0.105 -0.055 -0.107 -0.071 -0.067 -0.104 -0.103 -0.079 -0.120 -0.099 -0.060 -0.086 -0.085 -0.139 -0.138 -0.105 -0.094 -0.088 -0.070 -0.099 -0.059 -0.058 -0.060 -0.016  0.033 -0.138 -0.116 -0.134 -0.118 -0.107 -0.048 -0.099 -0.068 -0.025 -0.027 -0.043 -0.024 -0.053 -0.066 -0.078 -0.086 -0.117 -0.094 -0.110 -0.122 -0.113 -0.089 -0.103 -0.126 -0.102 -0.080 -0.108 -0.088 -0.119 -0.132 -0.165 -0.090 -0.132 -0.007 -0.020  0.091 -0.025 -0.002  0.020 -0.050 -0.021  0.027 -0.034 -0.049 -0.014 -0.056 -0.065 -0.062 -0.081  0.026 -0.104 -0.102 -0.062 -0.009 -0.049 -0.075 -0.061 -0.047 -0.022 -0.041 -0.061 -0.045 -0.072 -0.057 -0.041 -0.087 -0.036 -0.027 -0.112 -0.084  0.005 -0.120 -0.116 -0.088 -0.125 -0.028 -0.090  0.031 -0.015 -0.009  0.066 -0.059 -0.054  0.034  0.072 -0.031  0.011  0.083 -0.024 -0.083  0.010 -0.055 -0.007 -0.010  0.015  0.057  0.110  0.163  0.023
 -0.061 -0.057 -0.050 -0.051  0.054  0.030  0.107  0.067  0.117  0.164  0.183  0.147  0.140  0.127  0.143  0.082  0.123  0.170  0.079 -0.017  0.079  0.008 -0.058 -0.016  0.029 -0.072 -0.111 -0.030 -0.035 -0.041 -0.075 -0.053 -0.011 -0.020  0.056  0.068  0.109  0.299  0.240  0.343  0.254  0.253  0.217  0.169  0.226  0.229  0.185  0.199  0.178  0.167  0.115  0.068  0.107  0.046  0.082  0.053  0.114  0.189  0.204  0.230  0.258  0.177  0.241  0.265  0.365  0.381  0.388  0.331  0.557  0.636  0.410  0.371  0.542  0.458  0.412  0.252  0.288  0.298  0.216  0.163  0.073  0.125  0.045  0.035  0.061  0.005 -0.142 -0.003 -0.038  0.079 -0.013  0.138  0.040  0.070  0.137  0.132  0.125  0.069  0.071  0.047  0.083  0.072  0.038  0.077  0.103  0.076  0.093  0.081  0.048  0.034  0.073  0.122  0.174  0.152  0.113  0.211  0.151  0.122  0.154  0.107  0.062  0.143  0.133  0.069  0.110  0.055  0.052  0.075  0.007  0.065 -0.022  0.026 -0.022  0.037  0.061  0.035  0.017 -0.023 -0.003  0.097  0.115  0.158  0.026  0.091  0.140  0.234  0.113  0.041  0.139  0.112  0.064  0.078  0.164  0.111  0.053  0.078  0.115  0.135  0.103  0.025 -0.039 -0.019 -0.067 -0.123  0.031  0.009  0.037  0.021 -0.010 -0.006 -0.066 -0.035 -0.011  0.003  0.067 -0.000  0.011  0.055  0.044  0.066 -0.060  0.005  0.016 -0.136 -0.148  0.032 -0.110 -0.189 -0.112 -0.111 -0.185 -0.144 -0.078 -0.121 -0.076 -0.071 -0.022 -0.035 -0.036 -0.050  0.008  0.036 -0.051 -0.097 -0.085 -0.147 -0.039  0.031 -0.069  0.135  0.128  0.114  0.062  0.061  0.004 -0.013  0.004  0.017 -0.021  0.017  0.018  0.030  0.005 -0.003 -0.017  0.058  0.046  0.071  0.024 -0.002 -0.017 -0.024  0.020 -0.008 -0.006  0.015  0.024  0.006  0.046  0.052  0.027  0.042 -0.006 -0.021 -0.029 -0.033 -0.084 -0.073 -0.106 -0.118 -0.072 -0.080 -0.103 -0.078 -0.077 -0.051 -0.082 -0.046 -0.075 -0.056 -0.038 -0.072 -0.061 -0.076 -0.101 -0.055 -0.112 -0.091 -0.076 -0.055 -0.034 -0.034 -0.031 -0.009 -0.016 -0.012 -0.017 -0.067 -0.054 -0.079 -0.032 -0.078 -0.045 -0.045 -0.019  0.006  0.027  0.035  0.046  0.052  0.027  0.039  0.012  0.032  0.050  0.041  0.041  0.028  0.039  0.031  0.024  0.043 -0.021  0.028  0.020  0.019  0.016  0.014 -0.064 -0.008 -0.005 -0.008 -0.015 -0.031 -0.015 -0.060 -0.051 -0.081 -0.040 -0.113 -0.091 -0.093 -0.088 -0.083 -0.067 -0.077 -0.077 -0.118 -0.093 -0.057 -0.114 -0.077 -0.090 -0.118  0.035  0.010  0.020  0.023  0.035  0.034  0.031  0.058  0.077  0.042  0.032  0.062  0.102  0.053  0.033  0.036  0.037  0.056  0.028  0.031  0.063  0.049  0.108  0.049  0.061  0.076  0.036  0.046  0.005 -0.024 -0.039 -0.005  0.009  0.056  0.040  0.007  0.030  0.059 -0.012  0.007  0.025  0.055  0.017 -0.000  0.054  0.084  0.016  0.023 -0.079 -0.020  0.020  0.019 -0.027  0.036  0.020 -0.014 -0.039  0.004  0.024  0.016  0.010  0.025  0.048  0.021  0.026  0.060  0.043  0.073  0.055  0.051  0.074  0.069  0.032 -0.021  0.012  0.057  0.071  0.040 -0.015  0.030  0.020 -0.010 -0.036  0.055  0.052  0.052  0.076  0.096  0.041  0.033  0.047 -0.034 -0.004 -0.066 -0.132 -0.135 -0.192 -0.125 -0.169 -0.150 -0.144 -0.161 -0.159 -0.099 -0.070 -0.108 -0.060 -0.047 -0.055 -0.012 -0.023 -0.038 -0.014 -0.005 -0.014  0.024  0.044  0.042  0.024  0.013  0.036  0.018  0.048  0.031  0.011 -0.012  0.004  0.020 -0.004 -0.040 -0.023 -0.009 -0.052  0.066 -0.020 -0.029 -0.065 -0.046 -0.061 -0.052 -0.039 -0.043 -0.022  0.001  0.002  0.028  0.029  0.036  0.100  0.038 -0.052 -0.090 -0.054 -0.115 -0.122 -0.090 -0.053 -0.074 -0.110 -0.104 -0.138 -0.093 -0.100 -0.058 -0.062 -0.053 -0.009 -0.002 -0.043 -0.040 -0.056 -0.084 -0.103 -0.112 -0.191 -0.189 -0.117 -0.157 -0.213 -0.171 -0.138 -0.199 -0.190 -0.158 -0.123 -0.168 -0.130 -0.177 -0.156 -0.118 -0.201 -0.062 -0.051 -0.092 -0.032 -0.059 -0.061 -0.046 -0.016  0.021  0.022 -0.071 -0.053 -0.095 -0.015 -0.080 -0.098 -0.068 -0.117 -0.058 -0.082 -0.097 -0.102 -0.053 -0.089 -0.074 -0.037 -0.059 -0.078 -0.108 -0.123 -0.078 -0.024 -0.012 -0.052 -0.064 -0.027 -0.042 -0.012  0.006  0.009 -0.098 -0.070 -0.079 -0.071 -0.007 -0.008 -0.063 -0.048 -0.024 -0.020 -0.040 -0.029 -0.038 -0.044 -0.050 -0.026 -0.040 -0.024 -0.052 -0.068 -0.048 -0.037 -0.036 -0.072 -0.050 -0.039 -0.064 -0.051 -0.050 -0.049 -0.072 -0.049 -0.079  0.010 -0.003  0.078 -0.021  0.013  0.033 -0.028 -0.006  0.025 -0.015 -0.029  0.005 -0.008 -0.018 -0.039 -0.028  0.050 -0.053 -0.050 -0.010  0.017  0.030  0.028 -0.001 -0.001  0.014 -0.015 -0.026  0.006 -0.009  0.012  0.015 -0.015  0.004  0.021 -0.028 -0.015  0.039 -0.069 -0.040 -0.024 -0.052  0.035 -0.023  0.077  0.041 -0.004  0.054 -0.047 -0.068  0.013  0.023 -0.043 -0.015  0.081 -0.027 -0.065 -0.003 -0.061 -0.010 -0.005 -0.016  0.018  0.079  0.077  0.071
 -0.012  0.008 -0.013 -0.031  0.071  0.039  0.142  0.064  0.133  0.141  0.128  0.072  0.054  0.022  0.044 -0.024  0.021  0.100 -0.007 -0.082  0.052 -0.013 -0.118 -0.032  0.026 -0.097 -0.113 -0.042 -0.042 -0.041 -0.073 -0.044  0.018 -0.008  0.041  0.053  0.129  0.278  0.224  0.274  0.236  0.256  0.236  0.223  0.253  0.232  0.219  0.245  0.230  0.196  0.146  0.100  0.121  0.038  0.064  0.051  0.058  0.085  0.117  0.158  0.168  0.103  0.165  0.193  0.256  0.214  0.278  0.264  0.401  0.410  0.581  0.396  0.434  0.409  0.433  0.250  0.283  0.320  0.249  0.166  0.069  0.023 -0.048 -0.070 -0.043 -0.048 -0.158  0.026  0.014  0.121  0.015  0.159  0.083  0.067  0.139  0.108  0.082  0.039  0.030  0.009  0.100  0.123 -0.011  0.095  0.098  0.152  0.157  0.136  0.106  0.081  0.122  0.153  0.184  0.156  0.134  0.251  0.116  0.068  0.144  0.071  0.176  0.274  0.246  0.093  0.136  0.101  0.056  0.096  0.050  0.100 -0.008  0.017 -0.030 -0.041 -0.023 -0.082 -0.111 -0.091 -0.084  0.015  0.045  0.035 -0.090  0.013  0.069  0.181  0.075 -0.024  0.130  0.130  0.078  0.087  0.208  0.161  0.115  0.129  0.163  0.197  0.162  0.052  0.017  0.015 -0.055 -0.123 -0.038 -0.059 -0.030 -0.093 -0.158 -0.170 -0.163 -0.157 -0.158 -0.140 -0.095 -0.143 -0.109 -0.053 -0.116 -0.068 -0.093 -0.101 -0.132 -0.184 -0.044  0.094 -0.100 -0.058  0.044  0.024 -0.041  0.022  0.052  0.021  0.018 -0.029 -0.068 -0.108 -0.137 -0.156 -0.129 -0.064 -0.095 -0.086 -0.117 -0.075 -0.013  0.011 -0.060  0.162  0.134  0.175  0.088  0.085  0.060 -0.016  0.057  0.050  0.009 -0.015  0.024  0.016 -0.021  0.036 -0.041  0.057  0.008  0.036 -0.023 -0.048 -0.092 -0.080 -0.017 -0.098 -0.098 -0.058 -0.032 -0.070 -0.063 -0.005 -0.012  0.020 -0.038 -0.088 -0.078 -0.092 -0.122 -0.080 -0.132 -0.121 -0.086 -0.097 -0.123 -0.075 -0.077 -0.085 -0.095 -0.077 -0.098 -0.081 -0.032 -0.067 -0.070 -0.119 -0.099 -0.046 -0.145 -0.100 -0.113 -0.089 -0.074 -0.064 -0.070 -0.015 -0.052 -0.062 -0.014 -0.076 -0.087 -0.115 -0.097 -0.104 -0.078 -0.088 -0.089 -0.044 -0.051  0.002  0.004  0.016  0.018  0.053  0.045  0.045  0.055  0.069  0.073  0.048  0.053  0.046  0.039  0.060 -0.008  0.062  0.032  0.016  0.013  0.015 -0.059  0.024 -0.043 -0.024 -0.048 -0.097 -0.062 -0.117 -0.037 -0.096 -0.027 -0.081 -0.079 -0.077 -0.074 -0.067 -0.059 -0.083 -0.057 -0.104 -0.088 -0.042 -0.158 -0.168 -0.211 -0.111  0.047 -0.016 -0.027 -0.026 -0.004  0.002  0.019  0.032  0.030 -0.009  0.028  0.018 -0.006 -0.007  0.001 -0.018  0.030  0.046  0.022  0.033  0.036  0.017  0.085 -0.009  0.014  0.074  0.019  0.003  0.012 -0.005  0.004  0.046  0.054  0.119  0.098  0.040  0.069  0.105  0.037  0.014  0.056  0.052  0.023  0.030  0.057  0.050  0.010  0.038 -0.101 -0.011  0.073  0.014 -0.024  0.084  0.054 -0.004 -0.039  0.055  0.073  0.067  0.052  0.057  0.051  0.073  0.067  0.085  0.082  0.118  0.102  0.092  0.142  0.161  0.098  0.066  0.056  0.091  0.085  0.039 -0.029  0.044  0.017 -0.021 -0.030  0.015 -0.012 -0.016  0.004 -0.004 -0.049 -0.034 -0.032 -0.072 -0.038 -0.108 -0.143 -0.121 -0.177 -0.135 -0.158 -0.146 -0.174 -0.173 -0.159 -0.102 -0.075 -0.095 -0.091 -0.055 -0.059 -0.027 -0.053 -0.053 -0.003  0.036  0.065  0.073  0.116  0.112  0.119  0.111  0.150  0.126  0.123  0.091  0.056 -0.020 -0.010 -0.010 -0.030 -0.040 -0.046 -0.025 -0.065  0.066 -0.026 -0.044 -0.076 -0.047 -0.067 -0.063 -0.081 -0.115 -0.094 -0.069 -0.040 -0.032 -0.034 -0.016  0.011 -0.016 -0.067 -0.119 -0.085 -0.138 -0.130 -0.112 -0.061 -0.118 -0.113 -0.108 -0.138 -0.089 -0.095 -0.066 -0.059 -0.042  0.016  0.029 -0.048 -0.055 -0.070 -0.072 -0.102 -0.136 -0.165 -0.154 -0.128 -0.154 -0.207 -0.176 -0.142 -0.181 -0.210 -0.190 -0.118 -0.158 -0.155 -0.204 -0.190 -0.162 -0.235 -0.132 -0.029 -0.097 -0.050 -0.079 -0.067 -0.050 -0.042  0.004  0.034 -0.055 -0.024 -0.059  0.005 -0.060 -0.069 -0.071 -0.111 -0.059 -0.054 -0.107 -0.097 -0.049 -0.106 -0.081 -0.044 -0.070 -0.100 -0.083 -0.093 -0.090 -0.060 -0.058 -0.057 -0.094 -0.015  0.020  0.017  0.057  0.041 -0.041 -0.038 -0.033 -0.035  0.044  0.016  0.021  0.078 -0.007  0.017 -0.009 -0.030 -0.041 -0.056 -0.042 -0.035 -0.025  0.004 -0.033 -0.030 -0.012 -0.020 -0.018 -0.040 -0.028 -0.035 -0.095 -0.074 -0.054 -0.064 -0.094 -0.060 -0.103 -0.020 -0.025  0.056 -0.041 -0.016  0.028 -0.035 -0.012  0.023 -0.005 -0.033  0.012  0.043  0.008 -0.009  0.036  0.044 -0.015 -0.019  0.046  0.030  0.053  0.068  0.056  0.051  0.074  0.042  0.037  0.065  0.041  0.051  0.045  0.010  0.017  0.046 -0.009 -0.012  0.053 -0.013 -0.033 -0.028 -0.062  0.020 -0.067  0.030 -0.030 -0.020  0.015 -0.048 -0.098  0.057  0.041 -0.088 -0.026  0.060 -0.063 -0.108 -0.060 -0.082 -0.049 -0.052 -0.068 -0.055  0.034  0.036  0.105
  0.072  0.058  0.105  0.136  0.191  0.230  0.298  0.212  0.252  0.245  0.236  0.144  0.060  0.057  0.107  0.046  0.153  0.189  0.108  0.063  0.224  0.056  0.040  0.118  0.180  0.056  0.052  0.107  0.093  0.039  0.100  0.137  0.172  0.158  0.142  0.201  0.207  0.332  0.330  0.352  0.253  0.427  0.346  0.327  0.354  0.367  0.390  0.387  0.372  0.387  0.312  0.265  0.268  0.191  0.212  0.162  0.178  0.185  0.177  0.119  0.094  0.049  0.123  0.143  0.249  0.273  0.269  0.322  0.526  0.371  0.396  0.747  0.630  0.434  0.521  0.378  0.337  0.336  0.348  0.223  0.118  0.037  0.006 -0.004  0.002 -0.013 -0.073  0.031 -0.015  0.051  0.040  0.144  0.047  0.073  0.115  0.180  0.058  0.029  0.010  0.007  0.053  0.072  0.019  0.136  0.198  0.133  0.073  0.082  0.056  0.039  0.037 -0.018  0.006 -0.008 -0.009  0.096 -0.050 -0.065 -0.011 -0.055  0.033  0.198  0.331  0.280  0.290  0.260  0.158  0.281  0.187  0.310  0.203  0.189  0.107  0.160  0.094  0.053 -0.007  0.030 -0.008  0.039  0.074  0.047  0.051  0.151  0.165  0.270  0.228  0.135  0.241  0.235  0.273  0.246  0.328  0.325  0.279  0.221  0.354  0.385  0.356  0.208  0.196  0.171  0.104  0.005  0.101  0.111  0.089  0.078  0.010 -0.023 -0.054 -0.019  0.005  0.019  0.012  0.024  0.060  0.115  0.044  0.066  0.085  0.018 -0.034 -0.011 -0.065 -0.071 -0.151 -0.124 -0.125 -0.184 -0.169 -0.122 -0.154 -0.170 -0.197 -0.207 -0.175 -0.169 -0.171 -0.140 -0.019  0.039 -0.039 -0.068 -0.149 -0.225 -0.194 -0.075 -0.192  0.000  0.078  0.029 -0.114 -0.073 -0.070 -0.098 -0.006 -0.070 -0.072 -0.129 -0.061 -0.027 -0.019 -0.099 -0.048  0.007 -0.011  0.030 -0.011 -0.004 -0.030 -0.015  0.011 -0.046 -0.033 -0.028  0.013 -0.010 -0.004  0.052  0.010 -0.016 -0.003 -0.013 -0.012 -0.029 -0.053 -0.036 -0.052 -0.046 -0.030 -0.063 -0.056 -0.042 -0.020 -0.037 -0.048 -0.054 -0.047 -0.036  0.032 -0.011 -0.026 -0.056 -0.075 -0.031 -0.129 -0.066 -0.055 -0.043 -0.084 -0.067 -0.053 -0.024 -0.016 -0.035 -0.029 -0.089 -0.124 -0.130 -0.070 -0.107 -0.064 -0.089 -0.043  0.002 -0.011  0.071  0.069  0.100  0.069  0.085  0.088  0.073  0.073  0.100  0.097  0.061  0.072  0.078  0.067  0.043  0.005  0.044  0.034  0.023  0.044  0.071  0.016 -0.005  0.014 -0.031 -0.076 -0.136 -0.121 -0.180 -0.146 -0.143 -0.086 -0.171 -0.190 -0.184 -0.199 -0.163 -0.172 -0.175 -0.149 -0.273 -0.231 -0.182 -0.144 -0.174 -0.206 -0.144 -0.036 -0.029 -0.015 -0.007  0.025  0.051  0.049  0.088  0.057  0.028  0.053  0.072  0.036  0.031  0.025  0.063  0.071  0.113  0.082  0.069  0.011 -0.003  0.043 -0.084 -0.052  0.010 -0.035  0.007  0.032 -0.000  0.002  0.004  0.040  0.071  0.079  0.055  0.067  0.108  0.031  0.033  0.032  0.075  0.037 -0.010  0.031  0.042 -0.023  0.026 -0.039  0.029  0.069  0.003  0.061  0.132  0.057  0.028  0.070  0.122  0.118  0.142  0.108  0.085  0.057  0.082  0.075  0.085  0.054  0.073  0.104  0.092  0.104  0.106  0.051 -0.019  0.046  0.019  0.043 -0.002 -0.033  0.030 -0.001 -0.050 -0.033  0.002  0.021  0.022  0.107  0.069  0.025  0.030 -0.029 -0.032 -0.031 -0.078 -0.100 -0.095 -0.166 -0.126 -0.162 -0.139 -0.152 -0.172 -0.148 -0.111 -0.071 -0.099 -0.056 -0.020 -0.011  0.019 -0.004  0.038  0.072  0.090  0.064  0.097  0.027  0.069  0.101  0.090  0.115  0.045  0.120  0.099  0.087  0.053  0.066  0.062  0.042  0.026  0.044  0.017 -0.007  0.068  0.036  0.031 -0.016 -0.006  0.012 -0.007 -0.011 -0.034 -0.030 -0.029 -0.027 -0.051 -0.092 -0.039  0.041 -0.079 -0.039 -0.103 -0.072 -0.134 -0.113 -0.105 -0.122 -0.096 -0.135 -0.148 -0.137 -0.119 -0.113 -0.063 -0.077 -0.056  0.034  0.053 -0.052 -0.030 -0.034 -0.064 -0.101 -0.092 -0.149 -0.166 -0.116 -0.138 -0.208 -0.158 -0.108 -0.170 -0.181 -0.115 -0.086 -0.154 -0.094 -0.159 -0.055 -0.118 -0.138 -0.084 -0.085 -0.110 -0.048 -0.065 -0.064 -0.027 -0.009  0.026  0.095 -0.022  0.007 -0.014  0.054  0.023 -0.044 -0.028 -0.068 -0.042 -0.023 -0.088 -0.070 -0.041 -0.100 -0.079 -0.038 -0.099 -0.099 -0.118 -0.125 -0.083 -0.127 -0.069 -0.044 -0.060 -0.027 -0.047 -0.024  0.053  0.068 -0.071 -0.034 -0.065 -0.076 -0.067  0.007 -0.033 -0.015 -0.024 -0.053 -0.068 -0.049 -0.073 -0.104 -0.077 -0.105 -0.097 -0.085 -0.110 -0.099 -0.083 -0.099 -0.111 -0.112 -0.088 -0.091 -0.093 -0.084 -0.120 -0.124 -0.152 -0.088 -0.098 -0.017 -0.006  0.049 -0.012  0.021  0.009 -0.048 -0.033  0.005 -0.056 -0.063 -0.040 -0.052 -0.079 -0.078 -0.087 -0.013 -0.113 -0.130 -0.088 -0.070 -0.081 -0.084 -0.053 -0.072 -0.068 -0.066 -0.089 -0.082 -0.090 -0.080 -0.061 -0.092 -0.057 -0.041 -0.065 -0.072 -0.014 -0.088 -0.104 -0.062 -0.118 -0.043 -0.068  0.006  0.005  0.006  0.074  0.030 -0.020  0.096  0.096 -0.007  0.052  0.094 -0.028 -0.062  0.011 -0.037 -0.039 -0.012  0.026  0.044  0.073  0.162 -0.049
  0.043 -0.002  0.049  0.069  0.155  0.139  0.212  0.138  0.191  0.176  0.193  0.117  0.096  0.092  0.117  0.084  0.162  0.171  0.093  0.039  0.157  0.011  0.006  0.065  0.105 -0.015 -0.021  0.054  0.030  0.012  0.026  0.068  0.095  0.084  0.096  0.144  0.144  0.298  0.298  0.386  0.244  0.375  0.319  0.269  0.353  0.372  0.347  0.349  0.335  0.335  0.272  0.207  0.223  0.129  0.157  0.116  0.144  0.195  0.218  0.163  0.168  0.104  0.153  0.182  0.325  0.370  0.344  0.340  0.630  0.542  0.434  0.630  0.922  0.653  0.646  0.454  0.463  0.469  0.411  0.308  0.201  0.204  0.130  0.116  0.142  0.088 -0.054  0.032 -0.023  0.070  0.047  0.139  0.056  0.096  0.169  0.211  0.100  0.077  0.068  0.026  0.018  0.045  0.028  0.118  0.210  0.113  0.066  0.063  0.022  0.002  0.035  0.005  0.077  0.045  0.011  0.151  0.032  0.014  0.104  0.050 -0.019  0.164  0.267  0.235  0.268  0.215  0.143  0.239  0.116  0.242  0.106  0.142  0.054  0.155  0.113  0.090  0.030  0.029  0.010  0.085  0.095  0.147  0.083  0.168  0.202  0.290  0.208  0.146  0.245  0.208  0.223  0.234  0.325  0.281  0.217  0.198  0.328  0.347  0.301  0.159  0.118  0.100  0.045 -0.031  0.150  0.117  0.106  0.104  0.042  0.024 -0.035  0.011  0.045  0.069  0.110  0.082  0.080  0.161  0.151  0.157  0.053  0.062  0.070 -0.046 -0.203 -0.093 -0.198 -0.280 -0.253 -0.278 -0.317 -0.269 -0.244 -0.277 -0.236 -0.203 -0.099 -0.079 -0.062 -0.054  0.074  0.078 -0.056 -0.147 -0.133 -0.283 -0.176 -0.036 -0.163  0.054  0.121  0.065 -0.079 -0.045 -0.084 -0.080 -0.037 -0.053 -0.062 -0.063 -0.045  0.008  0.035 -0.037 -0.023  0.055 -0.003  0.057  0.033  0.021  0.005 -0.011  0.028 -0.003  0.009 -0.002  0.028  0.018  0.046  0.063  0.017 -0.008  0.008  0.011 -0.001 -0.020 -0.064 -0.047 -0.086 -0.093 -0.042 -0.085 -0.096 -0.063 -0.058 -0.054 -0.066 -0.064 -0.066 -0.052 -0.007 -0.053 -0.055 -0.091 -0.111 -0.049 -0.137 -0.110 -0.072 -0.043 -0.037 -0.037 -0.013  0.014  0.010 -0.003 -0.001 -0.093 -0.122 -0.130 -0.032 -0.113 -0.083 -0.098 -0.048  0.009  0.025  0.077  0.109  0.150  0.083  0.083  0.068  0.077  0.096  0.093  0.080  0.072  0.086  0.068  0.063  0.054 -0.012  0.035  0.036  0.039  0.043  0.087 -0.012 -0.027  0.036  0.004 -0.038 -0.070 -0.063 -0.130 -0.140 -0.136 -0.093 -0.201 -0.200 -0.213 -0.233 -0.204 -0.200 -0.187 -0.182 -0.284 -0.227 -0.176 -0.149 -0.104 -0.122 -0.185 -0.034 -0.012  0.027  0.034  0.059  0.079  0.070  0.121  0.093  0.072  0.091  0.105  0.099  0.094  0.059  0.095  0.093  0.124  0.090  0.080  0.070  0.057  0.105  0.016  0.050  0.070  0.024  0.095  0.036 -0.011 -0.035 -0.025  0.029  0.062  0.077  0.056  0.065  0.120  0.011  0.051  0.062  0.119  0.048  0.020  0.096  0.101 -0.003  0.055 -0.038  0.044  0.075  0.034  0.056  0.136  0.084  0.036  0.060  0.117  0.107  0.112  0.088  0.076  0.076  0.070  0.064  0.103  0.060  0.093  0.117  0.122  0.113  0.103  0.046 -0.051  0.021  0.035  0.063  0.012 -0.017  0.023  0.012 -0.026 -0.023  0.052  0.069  0.055  0.131  0.107  0.055  0.043 -0.010 -0.044 -0.012 -0.081 -0.149 -0.140 -0.218 -0.142 -0.197 -0.177 -0.178 -0.207 -0.176 -0.125 -0.095 -0.132 -0.080 -0.042 -0.059  0.005 -0.014  0.016  0.048  0.058  0.012  0.080  0.016  0.041  0.056  0.057  0.090  0.002  0.089  0.075  0.071  0.041  0.052  0.066  0.039  0.011  0.029  0.021 -0.020  0.076  0.033  0.023 -0.012 -0.007 -0.013 -0.020 -0.003 -0.023 -0.013 -0.013 -0.007 -0.011 -0.051  0.033  0.151 -0.010 -0.020 -0.076 -0.034 -0.108 -0.147 -0.106 -0.128 -0.088 -0.110 -0.132 -0.147 -0.133 -0.126 -0.053 -0.077 -0.064  0.011  0.052 -0.028 -0.024 -0.041 -0.081 -0.130 -0.125 -0.220 -0.211 -0.138 -0.186 -0.265 -0.198 -0.146 -0.213 -0.219 -0.160 -0.117 -0.200 -0.136 -0.209 -0.100 -0.141 -0.134 -0.019 -0.103 -0.112 -0.038 -0.079 -0.063 -0.036  0.012  0.042  0.074 -0.053 -0.040 -0.090  0.022 -0.018 -0.096 -0.045 -0.110 -0.048 -0.048 -0.090 -0.097 -0.052 -0.104 -0.082 -0.037 -0.097 -0.107 -0.132 -0.167 -0.083 -0.074 -0.034 -0.049 -0.049 -0.026 -0.085 -0.030  0.030  0.048 -0.130 -0.086 -0.112 -0.113 -0.061 -0.025 -0.112 -0.115 -0.038 -0.070 -0.093 -0.043 -0.072 -0.097 -0.082 -0.085 -0.086 -0.078 -0.097 -0.104 -0.083 -0.100 -0.099 -0.114 -0.090 -0.091 -0.098 -0.087 -0.114 -0.107 -0.117 -0.088 -0.075  0.001  0.017  0.109  0.004  0.040  0.030 -0.046 -0.021  0.014 -0.058 -0.072 -0.033 -0.060 -0.073 -0.087 -0.078  0.036 -0.119 -0.133 -0.088 -0.057 -0.056 -0.065 -0.061 -0.063 -0.051 -0.077 -0.097 -0.056 -0.069 -0.044 -0.028 -0.063 -0.023  0.002 -0.008 -0.028  0.038 -0.068 -0.063 -0.021 -0.098  0.004 -0.013  0.077  0.107  0.034  0.119  0.011 -0.026  0.081  0.087 -0.004  0.036  0.072 -0.052 -0.076  0.004 -0.063 -0.019 -0.019  0.020  0.056  0.074  0.173 -0.048
 -0.009 -0.019 -0.021 -0.008  0.084  0.058  0.136  0.066  0.139  0.125  0.139  0.080  0.080  0.063  0.073  0.035  0.075  0.113  0.030 -0.031  0.062 -0.020 -0.072 -0.008  0.023 -0.080 -0.087 -0.014 -0.030 -0.041 -0.060 -0.020  0.018  0.009  0.052  0.075  0.098  0.239  0.229  0.297  0.191  0.271  0.257  0.226  0.290  0.284  0.259  0.272  0.257  0.226  0.175  0.111  0.145  0.049  0.084  0.056  0.093  0.133  0.169  0.162  0.174  0.112  0.155  0.178  0.285  0.284  0.284  0.263  0.474  0.458  0.409  0.434  0.653  0.640  0.587  0.359  0.422  0.468  0.359  0.268  0.192  0.196  0.128  0.110  0.128  0.080 -0.053  0.031 -0.015  0.105  0.080  0.170  0.078  0.090  0.190  0.182  0.104  0.080  0.057  0.021  0.029  0.060  0.013  0.087  0.143  0.097  0.101  0.097  0.057  0.033  0.076  0.068  0.117  0.079  0.050  0.183  0.070  0.040  0.131  0.072  0.049  0.189  0.238  0.165  0.206  0.149  0.096  0.160  0.048  0.144  0.017  0.058 -0.015  0.043  0.046  0.022 -0.019 -0.017 -0.024  0.057  0.069  0.124  0.017  0.095  0.144  0.243  0.130  0.062  0.195  0.156  0.124  0.155  0.268  0.199  0.144  0.162  0.246  0.256  0.213  0.091  0.037  0.019 -0.030 -0.076  0.062  0.017  0.039  0.014 -0.028 -0.033 -0.075 -0.040 -0.018 -0.011  0.044  0.005 -0.009  0.038  0.055  0.056 -0.034 -0.027  0.004 -0.114 -0.169 -0.025 -0.162 -0.209 -0.147 -0.152 -0.210 -0.163 -0.116 -0.150 -0.115 -0.111 -0.058 -0.063 -0.063 -0.068 -0.001 -0.002 -0.086 -0.148 -0.122 -0.185 -0.086 -0.010 -0.085  0.093  0.110  0.127  0.037  0.020 -0.008 -0.028  0.006  0.013 -0.007 -0.007  0.000  0.021  0.025  0.017 -0.021  0.062  0.005  0.049  0.011  0.004 -0.023 -0.042  0.011 -0.027 -0.017 -0.016  0.007 -0.010  0.011  0.034  0.011  0.013 -0.023 -0.043 -0.050 -0.061 -0.089 -0.060 -0.105 -0.105 -0.051 -0.095 -0.092 -0.062 -0.062 -0.059 -0.062 -0.060 -0.065 -0.047 -0.025 -0.059 -0.059 -0.097 -0.091 -0.045 -0.120 -0.114 -0.104 -0.068 -0.054 -0.050 -0.046  0.014 -0.016 -0.035  0.001 -0.103 -0.127 -0.145 -0.066 -0.118 -0.069 -0.079 -0.066 -0.019 -0.008  0.056  0.086  0.103  0.063  0.065  0.058  0.057  0.077  0.066  0.066  0.060  0.066  0.054  0.052  0.054 -0.010  0.047  0.031  0.031  0.037  0.048 -0.040 -0.008  0.009 -0.001 -0.026 -0.054 -0.034 -0.086 -0.074 -0.083 -0.039 -0.124 -0.095 -0.107 -0.117 -0.106 -0.103 -0.116 -0.121 -0.177 -0.118 -0.097 -0.147 -0.099 -0.125 -0.150 -0.005 -0.004  0.005  0.017  0.039  0.047  0.044  0.080  0.060  0.047  0.064  0.079  0.062  0.071  0.052  0.054  0.062  0.079  0.060  0.066  0.069  0.043  0.100  0.027  0.053  0.081  0.035  0.073  0.038  0.008 -0.014  0.006  0.051  0.091  0.082  0.045  0.061  0.118  0.014  0.037  0.061  0.104  0.042  0.037  0.094  0.097  0.023  0.051 -0.054  0.031  0.066  0.029  0.013  0.085  0.060  0.005 -0.006  0.066  0.075  0.072  0.070  0.062  0.069  0.063  0.061  0.098  0.084  0.126  0.118  0.122  0.132  0.131  0.075 -0.014  0.036  0.068  0.086  0.035 -0.000  0.036  0.020 -0.012 -0.014  0.040  0.044  0.040  0.074  0.075  0.016  0.025 -0.016 -0.043 -0.023 -0.088 -0.148 -0.162 -0.215 -0.155 -0.190 -0.171 -0.176 -0.187 -0.171 -0.100 -0.085 -0.105 -0.074 -0.042 -0.053 -0.001 -0.022 -0.008  0.025  0.037  0.021  0.065  0.053  0.063  0.070  0.069  0.102  0.030  0.092  0.074  0.057  0.032  0.036  0.044  0.014  0.002  0.016  0.019 -0.017  0.073  0.009 -0.009 -0.060 -0.031 -0.040 -0.041 -0.046 -0.062 -0.049 -0.033 -0.023 -0.010 -0.045  0.021  0.097 -0.009 -0.041 -0.084 -0.076 -0.114 -0.151 -0.087 -0.076 -0.056 -0.088 -0.100 -0.134 -0.094 -0.102 -0.055 -0.088 -0.065 -0.011  0.025 -0.045 -0.043 -0.071 -0.089 -0.131 -0.150 -0.207 -0.197 -0.153 -0.193 -0.247 -0.185 -0.159 -0.212 -0.230 -0.181 -0.123 -0.186 -0.149 -0.209 -0.147 -0.140 -0.144 -0.041 -0.081 -0.106 -0.042 -0.078 -0.066 -0.059 -0.017  0.013  0.043 -0.068 -0.036 -0.088 -0.007 -0.042 -0.105 -0.067 -0.117 -0.064 -0.072 -0.107 -0.114 -0.067 -0.120 -0.099 -0.055 -0.097 -0.110 -0.131 -0.150 -0.088 -0.045 -0.038 -0.057 -0.070 -0.037 -0.051 -0.031  0.027  0.027 -0.103 -0.076 -0.089 -0.070 -0.012 -0.012 -0.063 -0.030 -0.018 -0.037 -0.059 -0.023 -0.060 -0.086 -0.079 -0.056 -0.054 -0.041 -0.063 -0.069 -0.040 -0.053 -0.045 -0.070 -0.050 -0.060 -0.090 -0.082 -0.084 -0.081 -0.093 -0.068 -0.088 -0.011 -0.005  0.081 -0.012  0.018  0.031 -0.034 -0.021  0.009 -0.038 -0.052 -0.016 -0.013 -0.041 -0.060 -0.032  0.034 -0.069 -0.078 -0.026 -0.011  0.000 -0.002 -0.021 -0.008  0.009 -0.030 -0.022  0.001 -0.017  0.008  0.017 -0.018 -0.001  0.029  0.006 -0.006  0.045 -0.030 -0.043 -0.026 -0.074  0.007 -0.026  0.064  0.059  0.016  0.067  0.001 -0.049  0.070  0.063 -0.030  0.012  0.052 -0.049 -0.073 -0.024 -0.076 -0.025 -0.022 -0.015  0.012  0.052  0.101  0.010
  0.053  0.039  0.067  0.079  0.150  0.154  0.233  0.137  0.196  0.153  0.141  0.066  0.040  0.018  0.043  0.009  0.069  0.109  0.026 -0.019  0.107 -0.014 -0.047  0.052  0.088 -0.030 -0.013  0.047  0.020  0.026  0.030  0.072  0.108  0.088  0.094  0.126  0.140  0.273  0.266  0.322  0.204  0.347  0.316  0.287  0.368  0.381  0.354  0.387  0.373  0.341  0.286  0.217  0.225  0.120  0.148  0.110  0.112  0.126  0.150  0.112  0.110  0.057  0.092  0.130  0.268  0.259  0.262  0.265  0.467  0.412  0.433  0.521  0.646  0.587  0.734  0.450  0.443  0.539  0.467  0.305  0.227  0.189  0.121  0.095  0.112  0.079 -0.035  0.022 -0.021  0.077  0.058  0.149  0.065  0.065  0.149  0.177  0.068  0.042  0.031  0.005  0.015  0.058 -0.026  0.104  0.181  0.128  0.123  0.116  0.066  0.031  0.056  0.035  0.077  0.037  0.013  0.175 -0.005 -0.044  0.056  0.004  0.050  0.261  0.357  0.251  0.298  0.251  0.157  0.254  0.137  0.260  0.117  0.129  0.034  0.081  0.049  0.007 -0.049 -0.023 -0.046  0.020  0.045  0.068  0.004  0.099  0.137  0.258  0.176  0.081  0.227  0.205  0.209  0.218  0.339  0.295  0.245  0.222  0.355  0.369  0.339  0.180  0.144  0.118  0.040 -0.044  0.086  0.063  0.050  0.013 -0.048 -0.066 -0.093 -0.056 -0.029 -0.037  0.003 -0.010 -0.001  0.064  0.039  0.064  0.026 -0.027 -0.013 -0.074 -0.156 -0.050 -0.171 -0.196 -0.153 -0.175 -0.207 -0.154 -0.138 -0.163 -0.154 -0.148 -0.106 -0.109 -0.121 -0.092  0.000  0.029 -0.046 -0.108 -0.114 -0.198 -0.135 -0.033 -0.137  0.057  0.114  0.122 -0.028 -0.051 -0.052 -0.070  0.002 -0.035 -0.044 -0.086 -0.034 -0.000  0.000 -0.019 -0.048  0.039 -0.009  0.037  0.002 -0.009 -0.043 -0.056  0.009 -0.055 -0.054 -0.050 -0.004 -0.041 -0.043  0.014 -0.014 -0.016 -0.044 -0.055 -0.058 -0.075 -0.086 -0.053 -0.098 -0.095 -0.049 -0.095 -0.085 -0.044 -0.036 -0.047 -0.048 -0.061 -0.072 -0.053 -0.011 -0.037 -0.057 -0.092 -0.079 -0.031 -0.140 -0.099 -0.099 -0.059 -0.089 -0.043 -0.051  0.024 -0.025 -0.043  0.007 -0.114 -0.155 -0.165 -0.093 -0.142 -0.094 -0.116 -0.099 -0.032 -0.049  0.057  0.080  0.101  0.071  0.070  0.067  0.063  0.075  0.082  0.078  0.060  0.070  0.064  0.065  0.044 -0.019  0.049  0.030  0.022  0.025  0.061 -0.024 -0.014 -0.008 -0.033 -0.077 -0.119 -0.094 -0.168 -0.123 -0.125 -0.071 -0.178 -0.165 -0.171 -0.185 -0.162 -0.173 -0.176 -0.170 -0.268 -0.198 -0.161 -0.185 -0.166 -0.211 -0.176 -0.034 -0.036 -0.026 -0.016  0.015  0.033  0.035  0.075  0.044  0.017  0.057  0.070  0.038  0.048  0.034  0.037  0.054  0.088  0.050  0.054  0.047  0.021  0.091 -0.026  0.009  0.068  0.000  0.041  0.049  0.017  0.004  0.013  0.072  0.123  0.102  0.066  0.090  0.141  0.034  0.047  0.050  0.110  0.045  0.028  0.075  0.079 -0.001  0.051 -0.057  0.044  0.085  0.025  0.032  0.129  0.068  0.019  0.016  0.114  0.111  0.110  0.094  0.075  0.058  0.082  0.074  0.102  0.086  0.131  0.135  0.136  0.163  0.161  0.095 -0.007  0.041  0.038  0.056  0.011 -0.031  0.021 -0.006 -0.045 -0.047  0.010  0.021  0.004  0.077  0.039 -0.005  0.005 -0.064 -0.067 -0.032 -0.093 -0.143 -0.160 -0.221 -0.168 -0.199 -0.169 -0.181 -0.197 -0.172 -0.103 -0.082 -0.101 -0.083 -0.037 -0.063 -0.010 -0.030 -0.003  0.033  0.039  0.027  0.078  0.041  0.071  0.096  0.104  0.137  0.053  0.120  0.073  0.065  0.031  0.034  0.045  0.015  0.013  0.027  0.013 -0.013  0.068  0.023  0.012 -0.048 -0.041 -0.039 -0.028 -0.044 -0.083 -0.080 -0.062 -0.033 -0.042 -0.085 -0.004  0.078 -0.041 -0.042 -0.095 -0.076 -0.123 -0.167 -0.109 -0.119 -0.080 -0.110 -0.110 -0.129 -0.103 -0.100 -0.063 -0.082 -0.063  0.019  0.046 -0.058 -0.037 -0.052 -0.078 -0.124 -0.137 -0.203 -0.194 -0.146 -0.181 -0.255 -0.186 -0.137 -0.194 -0.231 -0.177 -0.092 -0.175 -0.144 -0.220 -0.131 -0.165 -0.141 -0.071 -0.103 -0.113 -0.035 -0.074 -0.059 -0.030  0.008  0.045  0.074 -0.030 -0.024 -0.043  0.037 -0.011 -0.071 -0.043 -0.098 -0.040 -0.044 -0.097 -0.093 -0.048 -0.118 -0.083 -0.039 -0.092 -0.109 -0.121 -0.137 -0.081 -0.071 -0.038 -0.044 -0.059 -0.006 -0.026 -0.002  0.063  0.047 -0.073 -0.036 -0.060 -0.057 -0.013 -0.009 -0.035 -0.008 -0.017 -0.051 -0.074 -0.040 -0.081 -0.113 -0.096 -0.090 -0.064 -0.053 -0.087 -0.078 -0.055 -0.084 -0.093 -0.103 -0.079 -0.089 -0.137 -0.121 -0.121 -0.110 -0.123 -0.085 -0.096 -0.023 -0.010  0.066 -0.034  0.005  0.018 -0.056 -0.032  0.004 -0.049 -0.073 -0.035 -0.025 -0.058 -0.083 -0.055  0.022 -0.097 -0.120 -0.055 -0.028 -0.031 -0.037 -0.021 -0.036 -0.014 -0.047 -0.040 -0.028 -0.057 -0.040 -0.023 -0.057 -0.041 -0.009 -0.001 -0.033  0.010 -0.056 -0.069 -0.038 -0.108 -0.028 -0.056  0.031  0.032  0.002  0.064  0.006 -0.054  0.073  0.052 -0.056 -0.009  0.016 -0.097 -0.104 -0.049 -0.093 -0.059 -0.046 -0.017 -0.004  0.038  0.134 -0.029
  0.103  0.083  0.098  0.132  0.163  0.186  0.224  0.164  0.180  0.157  0.145  0.078  0.015  0.013  0.061  0.037  0.103  0.130  0.066  0.040  0.150  0.025  0.022  0.095  0.128  0.028  0.066  0.110  0.073  0.037  0.103  0.141  0.154  0.145  0.103  0.145  0.128  0.215  0.200  0.220  0.169  0.290  0.257  0.234  0.286  0.301  0.307  0.304  0.281  0.291  0.254  0.223  0.212  0.163  0.186  0.128  0.145  0.139  0.156  0.090  0.091  0.021  0.085  0.104  0.192  0.197  0.177  0.196  0.318  0.252  0.250  0.378  0.454  0.359  0.450  0.396  0.346  0.346  0.366  0.251  0.157  0.102  0.068  0.051  0.057  0.043 -0.031  0.014 -0.019  0.034  0.079  0.132  0.064  0.070  0.139  0.202  0.062  0.029  0.018  0.040  0.028  0.055  0.010  0.109  0.183  0.121  0.084  0.130  0.103  0.090  0.086  0.010  0.006 -0.006 -0.001  0.083 -0.057 -0.054 -0.036 -0.065  0.013  0.152  0.308  0.272  0.285  0.244  0.163  0.252  0.173  0.290  0.210  0.195  0.101  0.154  0.084  0.064  0.002  0.028  0.013  0.028  0.060  0.043  0.063  0.144  0.164  0.245  0.233  0.159  0.253  0.220  0.274  0.270  0.338  0.304  0.267  0.218  0.357  0.354  0.334  0.204  0.199  0.171  0.112  0.010  0.094  0.121  0.090  0.076  0.018 -0.007 -0.029 -0.006  0.024  0.026  0.012  0.022  0.057  0.108  0.042  0.070  0.095 -0.026 -0.051  0.041 -0.067 -0.102 -0.142 -0.102 -0.129 -0.187 -0.145 -0.114 -0.158 -0.163 -0.202 -0.210 -0.179 -0.165 -0.166 -0.110  0.011  0.070 -0.001 -0.035 -0.121 -0.204 -0.204 -0.095 -0.172 -0.069 -0.013 -0.038 -0.120 -0.121 -0.066 -0.074 -0.002 -0.051 -0.066 -0.090 -0.033 -0.017 -0.016 -0.084 -0.042  0.004 -0.036 -0.000  0.010 -0.009 -0.006 -0.021  0.005 -0.023 -0.019 -0.022  0.016 -0.007 -0.008  0.040  0.005 -0.022 -0.019 -0.024 -0.008 -0.025 -0.038 -0.008 -0.051 -0.044 -0.007 -0.045 -0.039 -0.029 -0.029 -0.043 -0.036 -0.033 -0.047 -0.036  0.004 -0.015 -0.034 -0.045 -0.055 -0.023 -0.098 -0.043 -0.037 -0.026 -0.053 -0.020 -0.031  0.008 -0.004 -0.020  0.001 -0.067 -0.121 -0.146 -0.094 -0.110 -0.075 -0.062 -0.038 -0.005 -0.012  0.063  0.079  0.102  0.063  0.055  0.059  0.056  0.063  0.070  0.068  0.048  0.060  0.056  0.051  0.030  0.005  0.036  0.030  0.030  0.036  0.069  0.030  0.012  0.014 -0.018 -0.074 -0.100 -0.089 -0.152 -0.115 -0.119 -0.080 -0.130 -0.141 -0.129 -0.142 -0.117 -0.120 -0.103 -0.106 -0.186 -0.169 -0.130 -0.136 -0.130 -0.178 -0.110 -0.050 -0.024 -0.001  0.004  0.026  0.048  0.041  0.076  0.047  0.037  0.056  0.064  0.048  0.054  0.039  0.062  0.063  0.080  0.055  0.041  0.031  0.012  0.040 -0.069 -0.023  0.011 -0.030  0.015  0.035  0.009  0.014 -0.003  0.038  0.051  0.043  0.038  0.043  0.074  0.011  0.029  0.020  0.072  0.029 -0.004  0.025  0.030 -0.034  0.031 -0.012  0.051  0.054  0.005  0.055  0.102  0.044  0.029  0.054  0.099  0.079  0.101  0.078  0.065  0.053  0.063  0.049  0.067  0.048  0.047  0.077  0.085  0.089  0.073  0.044 -0.014  0.015  0.001  0.019 -0.010 -0.028  0.009 -0.012 -0.048 -0.033  0.015  0.035  0.017  0.088  0.038 -0.001  0.015 -0.052 -0.044 -0.038 -0.064 -0.085 -0.094 -0.145 -0.111 -0.129 -0.101 -0.115 -0.120 -0.103 -0.070 -0.046 -0.073 -0.041 -0.035 -0.018  0.009 -0.014  0.019  0.044  0.039  0.048  0.057  0.012  0.059  0.103  0.098  0.123  0.062  0.095  0.067  0.060  0.039  0.043  0.055  0.040  0.037  0.055  0.031  0.027  0.050  0.051  0.042  0.011  0.025  0.024  0.014 -0.005 -0.024 -0.021 -0.029 -0.025 -0.043 -0.122 -0.091  0.043 -0.078 -0.026 -0.076 -0.068 -0.085 -0.107 -0.061 -0.112 -0.043 -0.078 -0.090 -0.094 -0.089 -0.071 -0.039 -0.091 -0.056  0.035  0.044 -0.040 -0.029 -0.018 -0.036 -0.088 -0.085 -0.130 -0.125 -0.104 -0.125 -0.172 -0.127 -0.089 -0.133 -0.137 -0.107 -0.075 -0.123 -0.063 -0.129 -0.021 -0.093 -0.071 -0.040 -0.073 -0.069 -0.022 -0.042 -0.030 -0.037 -0.012  0.027  0.067 -0.008 -0.015 -0.038  0.008 -0.011 -0.081 -0.042 -0.075 -0.039 -0.010 -0.064 -0.081 -0.052 -0.089 -0.075 -0.045 -0.081 -0.088 -0.105 -0.105 -0.062 -0.095 -0.045 -0.036 -0.027  0.001 -0.034 -0.034  0.018  0.022 -0.093 -0.071 -0.088 -0.086 -0.086 -0.035 -0.033  0.008  0.010 -0.026 -0.057 -0.026 -0.060 -0.098 -0.092 -0.099 -0.093 -0.103 -0.114 -0.108 -0.093 -0.098 -0.108 -0.115 -0.094 -0.086 -0.111 -0.096 -0.117 -0.114 -0.110 -0.075 -0.054 -0.010  0.000  0.041 -0.014  0.021  0.007 -0.032  0.005  0.013 -0.040 -0.057 -0.043 -0.054 -0.079 -0.082 -0.081 -0.013 -0.107 -0.123 -0.093 -0.044 -0.072 -0.080 -0.058 -0.076 -0.068 -0.067 -0.086 -0.090 -0.091 -0.093 -0.071 -0.086 -0.061 -0.057 -0.062 -0.054 -0.018 -0.054 -0.087 -0.038 -0.109 -0.053 -0.049 -0.004 -0.001  0.014  0.069  0.027 -0.011  0.060  0.073 -0.005  0.031  0.039 -0.037 -0.055  0.010 -0.036 -0.046 -0.008  0.037  0.042  0.072  0.143 -0.060
  0.041  0.055  0.009  0.059  0.131  0.124  0.188  0.121  0.162  0.156  0.154  0.088  0.039  0.023  0.059  0.027  0.072  0.133  0.050  0.013  0.095  0.005 -0.030  0.046  0.073 -0.046 -0.020  0.066  0.026 -0.044  0.002  0.057  0.086  0.084  0.088  0.109  0.111  0.228  0.191  0.211  0.173  0.248  0.232  0.223  0.261  0.246  0.262  0.254  0.225  0.214  0.164  0.151  0.175  0.117  0.161  0.102  0.151  0.158  0.207  0.176  0.189  0.086  0.200  0.205  0.266  0.250  0.223  0.209  0.331  0.288  0.283  0.337  0.463  0.422  0.443  0.346  0.501  0.451  0.382  0.317  0.224  0.168  0.147  0.127  0.123  0.072 -0.038  0.024  0.003  0.109  0.191  0.282  0.162  0.146  0.293  0.310  0.150  0.080  0.040  0.081  0.068  0.094  0.019  0.113  0.176  0.156  0.105  0.199  0.177  0.193  0.204  0.125  0.103  0.102  0.118  0.166  0.033  0.063  0.061  0.020  0.055  0.171  0.314  0.231  0.250  0.199  0.120  0.199  0.100  0.246  0.148  0.162  0.049  0.115  0.065  0.063 -0.005  0.009  0.017  0.052  0.105  0.104  0.061  0.171  0.199  0.297  0.244  0.165  0.304  0.234  0.276  0.291  0.382  0.287  0.265  0.251  0.338  0.333  0.296  0.157  0.157  0.108  0.055 -0.035  0.053  0.063  0.085  0.049 -0.014 -0.041 -0.064 -0.046 -0.017 -0.003  0.005  0.000  0.031  0.062  0.012  0.031  0.017 -0.116 -0.110 -0.029 -0.102 -0.079 -0.175 -0.125 -0.117 -0.168 -0.146 -0.107 -0.129 -0.144 -0.173 -0.195 -0.173 -0.169 -0.182 -0.132 -0.024  0.042 -0.020 -0.056 -0.137 -0.201 -0.183 -0.095 -0.152 -0.062 -0.043 -0.029 -0.068 -0.096 -0.026 -0.058  0.001 -0.002 -0.070 -0.049 -0.020  0.005 -0.035 -0.066 -0.037  0.016 -0.034  0.003  0.009  0.012  0.014  0.004  0.023  0.006  0.002  0.011  0.045 -0.002  0.002  0.069  0.005  0.010  0.010 -0.013  0.008 -0.014 -0.044 -0.018 -0.070 -0.056  0.001 -0.062 -0.069 -0.074 -0.098 -0.108 -0.098 -0.071 -0.090 -0.074 -0.029 -0.065 -0.073 -0.063 -0.073 -0.033 -0.107 -0.054 -0.055 -0.036 -0.050 -0.046 -0.041 -0.002  0.017 -0.011  0.010 -0.067 -0.125 -0.177 -0.137 -0.119 -0.082 -0.035 -0.005 -0.002  0.018  0.082  0.095  0.109  0.071  0.075  0.075  0.069  0.081  0.096  0.089  0.075  0.080  0.074  0.071  0.067  0.027  0.062  0.057  0.058  0.063  0.085  0.024  0.053  0.036  0.018 -0.052 -0.070 -0.079 -0.139 -0.090 -0.098 -0.046 -0.086 -0.076 -0.045 -0.060 -0.047 -0.033 -0.037 -0.065 -0.132 -0.110 -0.098 -0.163 -0.132 -0.184 -0.137 -0.030 -0.005  0.009  0.011  0.050  0.073  0.066  0.110  0.046  0.064  0.088  0.086  0.054  0.076  0.041  0.063  0.075  0.078  0.065  0.068  0.042  0.027  0.074 -0.039  0.004  0.030 -0.010  0.044  0.028 -0.002  0.004  0.011  0.048  0.067  0.060  0.035  0.069  0.109  0.010  0.044  0.064  0.093  0.032  0.023  0.062  0.062 -0.001  0.046 -0.048  0.048  0.066  0.016  0.040  0.091  0.066  0.007  0.018  0.070  0.075  0.093  0.085  0.087  0.081  0.079  0.074  0.098  0.091  0.091  0.106  0.119  0.117  0.114  0.076  0.024  0.044  0.054  0.067  0.009  0.012  0.048  0.015 -0.030  0.003  0.031  0.030  0.008  0.057  0.049  0.004  0.016 -0.017 -0.046 -0.066 -0.072 -0.098 -0.111 -0.163 -0.124 -0.145 -0.130 -0.139 -0.118 -0.097 -0.060 -0.045 -0.062 -0.040 -0.063 -0.010  0.010 -0.023  0.002  0.034  0.015  0.049  0.054  0.059  0.063  0.085  0.080  0.131  0.100  0.102  0.080  0.057  0.037  0.054  0.059  0.042  0.041  0.048  0.044  0.029  0.071  0.065  0.046 -0.002  0.030  0.046  0.032 -0.005 -0.014  0.002 -0.003 -0.022 -0.029 -0.127 -0.145  0.045 -0.083 -0.066 -0.105 -0.107 -0.096 -0.114 -0.047 -0.058 -0.010 -0.074 -0.098 -0.122 -0.085 -0.091 -0.070 -0.166 -0.093  0.004  0.001 -0.083 -0.070 -0.051 -0.059 -0.143 -0.132 -0.156 -0.155 -0.172 -0.170 -0.205 -0.174 -0.138 -0.169 -0.174 -0.150 -0.114 -0.136 -0.087 -0.152 -0.060 -0.127 -0.107 -0.031 -0.081 -0.109 -0.060 -0.072 -0.073 -0.112 -0.073 -0.007  0.020 -0.078 -0.053 -0.107 -0.087 -0.121 -0.186 -0.109 -0.155 -0.125 -0.073 -0.138 -0.174 -0.130 -0.148 -0.163 -0.116 -0.126 -0.141 -0.186 -0.175 -0.124 -0.111 -0.105 -0.089 -0.108 -0.063 -0.056 -0.099 -0.043 -0.038 -0.167 -0.169 -0.162 -0.131 -0.128 -0.087 -0.058  0.028 -0.000 -0.030 -0.061 -0.040 -0.083 -0.123 -0.130 -0.110 -0.118 -0.127 -0.125 -0.124 -0.103 -0.103 -0.077 -0.107 -0.077 -0.082 -0.133 -0.110 -0.120 -0.107 -0.115 -0.077 -0.089 -0.034 -0.018  0.033 -0.037  0.016  0.010 -0.055  0.006  0.026 -0.046 -0.062 -0.025 -0.046 -0.092 -0.079 -0.050 -0.013 -0.115 -0.099 -0.063 -0.018 -0.055 -0.072 -0.073 -0.057 -0.045 -0.046 -0.061 -0.059 -0.056 -0.045 -0.027 -0.051 -0.025 -0.022 -0.079 -0.028  0.041  0.008 -0.054 -0.012 -0.087 -0.034 -0.058  0.003 -0.032  0.017  0.042  0.006 -0.051  0.050  0.080  0.015  0.016  0.043 -0.029 -0.059 -0.015 -0.073 -0.061 -0.018  0.001  0.012  0.076  0.114  0.000
  0.019  0.024 -0.005  0.032  0.104  0.082  0.149  0.064  0.126  0.070  0.076  0.033  0.034 -0.001  0.011 -0.022 -0.009  0.066 -0.012 -0.055  0.009 -0.039 -0.070  0.009  0.015 -0.082 -0.042  0.024 -0.009  0.009 -0.030  0.011  0.049  0.034  0.057  0.057  0.071  0.181  0.165  0.231  0.147  0.229  0.204  0.200  0.278  0.277  0.253  0.293  0.271  0.228  0.183  0.116  0.141  0.053  0.087  0.057  0.070  0.078  0.112  0.116  0.099  0.047  0.082  0.125  0.226  0.189  0.193  0.182  0.311  0.298  0.320  0.336  0.469  0.468  0.539  0.346  0.451  0.639  0.455  0.309  0.313  0.244  0.210  0.185  0.178  0.124  0.032  0.016 -0.016  0.066  0.114  0.178  0.111  0.098  0.216  0.199  0.105  0.037  0.020  0.027 -0.003  0.042 -0.051  0.073  0.145  0.119  0.106  0.126  0.102  0.107  0.131  0.118  0.140  0.116  0.110  0.220  0.075  0.064  0.101  0.071  0.028  0.234  0.310  0.168  0.234  0.189  0.113  0.171  0.059  0.181  0.042  0.075 -0.037  0.022  0.012 -0.034 -0.096 -0.072 -0.063 -0.011  0.022  0.052 -0.032  0.068  0.104  0.199  0.119  0.047  0.199  0.160  0.168  0.181  0.289  0.220  0.189  0.195  0.292  0.285  0.254  0.117  0.084  0.057 -0.015 -0.091  0.056  0.031  0.032 -0.017 -0.085 -0.115 -0.109 -0.082 -0.065 -0.067  0.003 -0.015 -0.002  0.047  0.030  0.079 -0.010 -0.107 -0.033 -0.094 -0.209 -0.044 -0.156 -0.218 -0.169 -0.164 -0.204 -0.172 -0.126 -0.156 -0.131 -0.111 -0.062 -0.058 -0.085 -0.029  0.047  0.073  0.001 -0.084 -0.055 -0.153 -0.102 -0.015 -0.100  0.020  0.040  0.118  0.040 -0.060 -0.028 -0.043 -0.004 -0.000 -0.026 -0.038 -0.003  0.024 -0.010 -0.004 -0.038  0.056  0.014  0.036  0.002  0.006 -0.006 -0.012  0.024 -0.022 -0.025 -0.015  0.011 -0.027 -0.026  0.022 -0.005  0.013 -0.017 -0.019 -0.025 -0.043 -0.081 -0.038 -0.081 -0.078 -0.018 -0.089 -0.082 -0.058 -0.089 -0.087 -0.068 -0.079 -0.113 -0.091 -0.052 -0.073 -0.072 -0.085 -0.065 -0.023 -0.107 -0.082 -0.078 -0.019 -0.050 -0.034 -0.027  0.025  0.014 -0.004  0.026 -0.076 -0.138 -0.172 -0.118 -0.135 -0.095 -0.069 -0.051 -0.028 -0.021  0.057  0.062  0.078  0.042  0.047  0.043  0.045  0.059  0.067  0.066  0.057  0.058  0.052  0.066  0.052 -0.007  0.063  0.042  0.043  0.049  0.072 -0.018  0.033  0.006  0.001 -0.050 -0.060 -0.047 -0.128 -0.086 -0.089 -0.031 -0.107 -0.065 -0.065 -0.076 -0.082 -0.066 -0.078 -0.100 -0.174 -0.110 -0.103 -0.177 -0.116 -0.175 -0.156 -0.021 -0.020 -0.005 -0.004  0.024  0.046  0.044  0.079  0.038  0.039  0.062  0.062  0.039  0.057  0.036  0.039  0.054  0.057  0.045  0.047  0.039 -0.003  0.075 -0.032 -0.002  0.056  0.004  0.066  0.026 -0.008 -0.012  0.008  0.062  0.113  0.093  0.050  0.090  0.136  0.019  0.053  0.060  0.102  0.032  0.028  0.079  0.081  0.025  0.045 -0.079  0.050  0.076  0.014  0.004  0.098  0.062 -0.011 -0.029  0.069  0.080  0.063  0.078  0.080  0.072  0.082  0.079  0.105  0.107  0.140  0.131  0.130  0.157  0.152  0.090  0.018  0.043  0.062  0.066  0.020 -0.010  0.020  0.007 -0.017 -0.015  0.011  0.006 -0.012  0.028  0.013 -0.005 -0.009 -0.051 -0.072 -0.046 -0.085 -0.114 -0.151 -0.184 -0.134 -0.159 -0.132 -0.136 -0.119 -0.095 -0.039 -0.042 -0.033 -0.054 -0.045 -0.041 -0.015 -0.045 -0.041 -0.010 -0.022  0.001  0.058  0.064  0.054  0.066  0.092  0.130  0.064  0.098  0.041  0.024 -0.006  0.012  0.035  0.003  0.012  0.026  0.031  0.004  0.062  0.041  0.031 -0.021  0.016  0.013  0.008 -0.018 -0.047 -0.036 -0.028 -0.018 -0.037 -0.089 -0.072  0.069 -0.055 -0.062 -0.081 -0.094 -0.099 -0.158 -0.078 -0.088 -0.054 -0.067 -0.078 -0.086 -0.076 -0.082 -0.055 -0.110 -0.083 -0.007  0.013 -0.059 -0.040 -0.039 -0.045 -0.112 -0.122 -0.167 -0.165 -0.124 -0.158 -0.212 -0.159 -0.124 -0.172 -0.190 -0.162 -0.086 -0.144 -0.116 -0.189 -0.122 -0.149 -0.113 -0.023 -0.073 -0.090 -0.029 -0.046 -0.050 -0.053 -0.016  0.051  0.032 -0.041 -0.068 -0.103 -0.051 -0.103 -0.128 -0.085 -0.125 -0.063 -0.086 -0.118 -0.125 -0.097 -0.129 -0.111 -0.074 -0.085 -0.123 -0.133 -0.131 -0.066 -0.036 -0.043 -0.058 -0.064 -0.009 -0.013 -0.010  0.000 -0.043 -0.116 -0.115 -0.113 -0.090 -0.036 -0.061 -0.062  0.014 -0.013 -0.043 -0.097 -0.040 -0.079 -0.117 -0.114 -0.073 -0.055 -0.064 -0.080 -0.071 -0.056 -0.089 -0.065 -0.090 -0.068 -0.087 -0.158 -0.119 -0.091 -0.067 -0.079 -0.081 -0.073 -0.037 -0.024  0.016 -0.083 -0.023  0.006 -0.089 -0.026 -0.009 -0.083 -0.083 -0.033 -0.034 -0.079 -0.091 -0.051  0.021 -0.112 -0.111 -0.049 -0.013 -0.030 -0.056 -0.050 -0.043 -0.022 -0.042 -0.037 -0.029 -0.045 -0.025 -0.013 -0.035 -0.033 -0.032 -0.045 -0.013  0.014 -0.024 -0.029 -0.001 -0.077 -0.024 -0.042  0.023  0.003 -0.017  0.045 -0.019 -0.085  0.003  0.041 -0.029 -0.036 -0.045 -0.109 -0.089 -0.072 -0.124 -0.090 -0.084 -0.063 -0.060 -0.002  0.085 -0.002
  0.125  0.098  0.099  0.157  0.170  0.205  0.232  0.174  0.193  0.153  0.133  0.070 -0.007 -0.020  0.042  0.008  0.064  0.112  0.044  0.022  0.121  0.011  0.014  0.090  0.110  0.012  0.084  0.127  0.075  0.058  0.108  0.157  0.167  0.159  0.106  0.145  0.126  0.217  0.195  0.214  0.174  0.300  0.254  0.264  0.321  0.316  0.343  0.365  0.319  0.322  0.275  0.230  0.218  0.176  0.194  0.137  0.130  0.110  0.151  0.078  0.052 -0.000  0.062  0.097  0.191  0.160  0.154  0.177  0.270  0.216  0.249  0.348  0.411  0.359  0.467  0.366  0.382  0.455  0.552  0.332  0.281  0.143  0.117  0.100  0.092  0.089  0.049  0.029 -0.019  0.017  0.108  0.149  0.094  0.092  0.174  0.212  0.076  0.003  0.004  0.052  0.017  0.059 -0.010  0.115  0.193  0.140  0.123  0.184  0.146  0.147  0.136  0.063  0.035  0.024  0.032  0.124 -0.035 -0.039 -0.053 -0.070  0.032  0.212  0.428  0.352  0.356  0.315  0.199  0.301  0.189  0.329  0.231  0.206  0.088  0.144  0.073  0.037 -0.034 -0.008  0.004  0.001  0.062  0.026  0.034  0.134  0.156  0.237  0.237  0.159  0.270  0.234  0.313  0.300  0.374  0.344  0.329  0.277  0.453  0.435  0.407  0.237  0.236  0.192  0.111 -0.021  0.091  0.125  0.076  0.045 -0.023 -0.054 -0.054 -0.031 -0.003 -0.015 -0.034 -0.012  0.054  0.114  0.015  0.095  0.105 -0.089 -0.075  0.064 -0.113 -0.126 -0.134 -0.120 -0.160 -0.205 -0.147 -0.128 -0.172 -0.176 -0.221 -0.216 -0.183 -0.158 -0.182 -0.075  0.058  0.133  0.056 -0.000 -0.073 -0.189 -0.219 -0.095 -0.184 -0.117 -0.065 -0.032 -0.107 -0.175 -0.086 -0.089 -0.001 -0.055 -0.065 -0.098 -0.033 -0.008 -0.032 -0.114 -0.072 -0.008 -0.025  0.003  0.003 -0.016  0.004 -0.020  0.013 -0.003 -0.019 -0.025  0.033 -0.001 -0.017  0.040 -0.003 -0.010 -0.027 -0.030 -0.011 -0.041 -0.068 -0.007 -0.054 -0.048 -0.012 -0.057 -0.049 -0.038 -0.073 -0.069 -0.049 -0.051 -0.084 -0.078 -0.044 -0.056 -0.057 -0.053 -0.057 -0.017 -0.118 -0.043 -0.051  0.003 -0.052  0.032 -0.008  0.035  0.017 -0.004  0.024 -0.062 -0.124 -0.160 -0.132 -0.126 -0.099 -0.067 -0.047 -0.020 -0.033  0.074  0.093  0.112  0.054  0.054  0.055  0.060  0.069  0.076  0.084  0.062  0.065  0.061  0.064  0.030  0.017  0.033  0.035  0.040  0.048  0.083  0.068  0.033 -0.005 -0.037 -0.102 -0.115 -0.097 -0.187 -0.138 -0.159 -0.114 -0.148 -0.163 -0.142 -0.158 -0.127 -0.129 -0.115 -0.120 -0.209 -0.207 -0.151 -0.168 -0.153 -0.224 -0.114 -0.060 -0.032 -0.005  0.003  0.017  0.050  0.045  0.089  0.055  0.044  0.064  0.081  0.072  0.060  0.049  0.069  0.072  0.088  0.060  0.058  0.030 -0.003  0.037 -0.108 -0.061  0.001 -0.045  0.006  0.036  0.011  0.025  0.013  0.057  0.070  0.063  0.059  0.064  0.101  0.026  0.058  0.042  0.081  0.037  0.005  0.024  0.038 -0.019  0.044  0.008  0.083  0.079  0.013  0.060  0.131  0.053  0.023  0.046  0.111  0.090  0.097  0.093  0.089  0.075  0.079  0.065  0.081  0.069  0.058  0.093  0.108  0.120  0.095  0.052  0.001  0.030  0.001  0.010 -0.013 -0.022  0.010 -0.010 -0.048 -0.029  0.009  0.032 -0.003  0.079  0.020 -0.018 -0.011 -0.077 -0.082 -0.069 -0.086 -0.097 -0.136 -0.145 -0.115 -0.127 -0.089 -0.095 -0.093 -0.071 -0.039 -0.023 -0.028 -0.033 -0.041 -0.036 -0.016 -0.044 -0.012  0.012 -0.008  0.040  0.046  0.006  0.056  0.121  0.132  0.168  0.096  0.114  0.041  0.043  0.015  0.032  0.040  0.022  0.033  0.061  0.024  0.015  0.027  0.051  0.049  0.023  0.049  0.048  0.032 -0.012 -0.017 -0.026 -0.026 -0.015 -0.051 -0.135 -0.132  0.040 -0.111 -0.051 -0.091 -0.089 -0.086 -0.125 -0.058 -0.132 -0.032 -0.081 -0.093 -0.094 -0.097 -0.090 -0.060 -0.126 -0.091  0.007  0.023 -0.088 -0.055 -0.046 -0.057 -0.118 -0.093 -0.147 -0.148 -0.113 -0.121 -0.174 -0.136 -0.072 -0.125 -0.135 -0.112 -0.054 -0.104 -0.049 -0.129 -0.010 -0.110 -0.040 -0.049 -0.099 -0.076 -0.024 -0.043 -0.042 -0.051 -0.025  0.037  0.036 -0.009 -0.075 -0.058 -0.025 -0.073 -0.117 -0.076 -0.097 -0.047 -0.030 -0.078 -0.100 -0.081 -0.101 -0.089 -0.060 -0.091 -0.098 -0.111 -0.105 -0.060 -0.098 -0.057 -0.051 -0.042  0.008 -0.023 -0.026 -0.022 -0.045 -0.106 -0.093 -0.113 -0.119 -0.121 -0.078 -0.038  0.025 -0.001 -0.047 -0.096 -0.046 -0.083 -0.125 -0.119 -0.111 -0.100 -0.121 -0.138 -0.123 -0.112 -0.142 -0.120 -0.138 -0.131 -0.120 -0.146 -0.114 -0.129 -0.117 -0.100 -0.096 -0.076 -0.033 -0.021 -0.021 -0.062 -0.004 -0.016 -0.081 -0.006 -0.006 -0.074 -0.080 -0.056 -0.059 -0.105 -0.111 -0.104 -0.024 -0.139 -0.160 -0.118 -0.050 -0.091 -0.097 -0.081 -0.099 -0.092 -0.081 -0.104 -0.123 -0.125 -0.132 -0.103 -0.113 -0.105 -0.096 -0.099 -0.072 -0.053 -0.060 -0.093 -0.037 -0.121 -0.085 -0.070 -0.027 -0.040 -0.014  0.050  0.036 -0.021  0.003  0.053 -0.021 -0.011 -0.032 -0.082 -0.065 -0.012 -0.061 -0.082 -0.035  0.003  0.011  0.062  0.154 -0.059
 -0.010 -0.042 -0.049 -0.051 -0.006 -0.011  0.039  0.004  0.061  0.022  0.072  0.031 -0.003  0.010  0.014  0.002  0.034  0.021 -0.012 -0.037  0.002 -0.032 -0.088 -0.050 -0.058 -0.110 -0.082 -0.037 -0.080 -0.078 -0.065 -0.038 -0.056 -0.037 -0.036 -0.011  0.010  0.064  0.104  0.100  0.042  0.130  0.158  0.156  0.158  0.149  0.170  0.153  0.131  0.116  0.084  0.071  0.084  0.043  0.079  0.022  0.079  0.074  0.139  0.090  0.111  0.060  0.126  0.118  0.144  0.139  0.132  0.111  0.179  0.163  0.166  0.223  0.308  0.268  0.305  0.251  0.317  0.309  0.332  0.514  0.276  0.129  0.009 -0.003  0.060  0.123  0.040  0.144  0.061  0.186  0.183  0.168  0.118  0.099  0.284  0.236  0.095  0.120  0.076  0.092  0.049  0.104  0.079  0.106  0.104  0.086  0.141  0.186  0.130  0.140  0.180  0.120  0.106  0.088  0.088  0.147  0.079  0.064  0.147  0.086  0.139  0.124  0.242  0.257  0.236  0.187  0.074  0.154  0.082  0.169  0.103  0.109  0.040  0.078  0.024  0.032  0.013  0.038  0.061  0.073  0.105  0.115  0.078  0.141  0.162  0.185  0.194  0.180  0.247  0.166  0.221  0.256  0.305  0.213  0.212  0.292  0.336  0.293  0.247  0.130  0.134  0.086  0.068  0.042  0.058  0.010  0.047  0.003  0.006 -0.006 -0.013 -0.009  0.006 -0.004  0.018 -0.023 -0.038 -0.004 -0.012 -0.054 -0.002 -0.079 -0.104 -0.008 -0.018 -0.089 -0.174 -0.053 -0.053 -0.116 -0.094 -0.045 -0.075 -0.104 -0.126 -0.177 -0.176 -0.166 -0.147 -0.166 -0.096 -0.080 -0.124 -0.120 -0.200 -0.195 -0.161 -0.139 -0.088 -0.058 -0.041 -0.045 -0.074 -0.022  0.047 -0.003  0.042  0.036  0.006  0.024  0.011  0.018  0.023  0.015  0.008  0.067 -0.015  0.013  0.027 -0.036 -0.002 -0.018 -0.023 -0.025  0.004 -0.023  0.008  0.017  0.036  0.028 -0.020 -0.028 -0.032 -0.059 -0.022 -0.036 -0.068 -0.018 -0.057 -0.052  0.012 -0.015 -0.015 -0.026 -0.009 -0.011 -0.023 -0.024 -0.007  0.008  0.023 -0.001 -0.015 -0.023 -0.029 -0.009 -0.075 -0.042 -0.059 -0.046 -0.006  0.015 -0.018 -0.002 -0.021 -0.036 -0.010 -0.073 -0.101 -0.125 -0.105 -0.103 -0.064 -0.057 -0.030  0.004  0.023  0.068  0.108  0.148  0.093  0.095  0.092  0.088  0.102  0.113  0.106  0.093  0.098  0.072  0.072  0.086  0.050  0.071  0.078  0.100  0.096  0.114  0.111  0.040  0.031  0.031 -0.028 -0.041 -0.014 -0.028 -0.010 -0.058 -0.035 -0.039 -0.028 -0.023 -0.046 -0.013 -0.011 -0.021 -0.038 -0.032 -0.047  0.007 -0.055 -0.036 -0.069 -0.018 -0.001  0.020  0.033  0.068  0.072  0.110  0.097  0.143  0.099  0.096  0.121  0.113  0.068  0.087  0.081  0.109  0.093  0.108  0.090  0.095  0.072  0.057  0.064  0.024  0.065  0.069  0.064  0.026  0.051  0.068  0.047  0.041  0.080  0.080  0.083  0.069  0.041  0.109  0.062  0.079  0.084  0.101  0.040  0.064  0.071  0.052  0.001  0.056  0.026  0.033  0.041  0.062  0.033  0.050  0.077  0.081  0.078  0.103  0.073  0.093  0.092  0.096  0.104  0.085  0.073  0.080  0.072  0.065  0.089  0.109  0.107  0.114  0.077  0.005  0.051  0.078  0.076  0.047 -0.001  0.053  0.044  0.013 -0.009  0.059  0.071  0.037  0.091  0.067  0.016  0.033 -0.029 -0.042 -0.035 -0.074 -0.088 -0.077 -0.124 -0.122 -0.152 -0.110 -0.115 -0.123 -0.105 -0.069 -0.048 -0.058 -0.030 -0.032 -0.011  0.016  0.005  0.031  0.032  0.065  0.063  0.037  0.046  0.051  0.067  0.037  0.071  0.063  0.055  0.067  0.065  0.060  0.059  0.058  0.064  0.073  0.073  0.046  0.063  0.074  0.035  0.029 -0.006  0.015  0.029  0.005 -0.008 -0.019 -0.034 -0.035 -0.032 -0.035 -0.109 -0.040  0.065 -0.031 -0.025 -0.076 -0.090 -0.087 -0.096 -0.081 -0.104 -0.061 -0.080 -0.100 -0.090 -0.091 -0.095 -0.067 -0.116 -0.064  0.026  0.049 -0.032 -0.047 -0.040 -0.070 -0.131 -0.099 -0.127 -0.129 -0.132 -0.132 -0.169 -0.130 -0.106 -0.161 -0.154 -0.122 -0.080 -0.126 -0.098 -0.175 -0.061 -0.078 -0.053 -0.093 -0.129 -0.114 -0.080 -0.108 -0.070 -0.081 -0.066 -0.041  0.030 -0.035 -0.029 -0.098 -0.005  0.002 -0.091 -0.059 -0.089 -0.073 -0.006 -0.067 -0.108 -0.074 -0.074 -0.106 -0.077 -0.077 -0.106 -0.139 -0.120 -0.112 -0.118 -0.088 -0.078 -0.087 -0.078 -0.092 -0.079 -0.005  0.029 -0.101 -0.076 -0.086 -0.078 -0.057 -0.014 -0.024  0.000  0.001 -0.008 -0.037 -0.046 -0.053 -0.084 -0.069 -0.087 -0.098 -0.115 -0.096 -0.111 -0.097 -0.114 -0.081 -0.120 -0.087 -0.119 -0.113 -0.111 -0.131 -0.108 -0.112 -0.083 -0.085 -0.031 -0.015  0.025  0.020  0.067  0.032 -0.022  0.002  0.032  0.001 -0.032 -0.012 -0.028 -0.054 -0.059 -0.053 -0.022 -0.093 -0.098 -0.061 -0.036 -0.027 -0.035 -0.076 -0.060 -0.065 -0.067 -0.048 -0.054 -0.064 -0.051 -0.018 -0.037 -0.032  0.006  0.006 -0.030  0.036  0.027 -0.050 -0.032 -0.099 -0.043 -0.064 -0.015  0.027  0.044  0.029  0.065  0.040  0.100  0.076  0.002  0.054  0.072  0.010 -0.005  0.036  0.015  0.048  0.032  0.060  0.052  0.088  0.047  0.036
  0.099  0.024  0.077  0.056  0.058  0.094  0.076  0.064  0.056  0.007  0.037 -0.001 -0.039 -0.052 -0.050 -0.029 -0.013  0.002  0.012  0.001  0.004  0.032  0.089  0.049  0.058  0.104  0.131  0.122  0.151  0.079  0.100  0.102  0.128  0.132  0.047  0.123  0.037  0.015  0.061  0.062  0.014  0.101  0.082  0.076  0.123  0.142  0.118  0.137  0.153  0.129  0.130  0.064  0.048  0.040  0.049  0.037  0.033  0.023  0.003 -0.026 -0.072 -0.081 -0.106 -0.073  0.001  0.031  0.013  0.039  0.054  0.073  0.069  0.118  0.201  0.192  0.227  0.157  0.224  0.313  0.281  0.276  0.606  0.159  0.291  0.269  0.128  0.123  0.260  0.089  0.032 -0.003  0.124 -0.016  0.009  0.063  0.118  0.074  0.012  0.021  0.015  0.018 -0.079 -0.036 -0.033  0.023  0.072  0.004  0.031  0.029  0.039  0.035  0.034 -0.024 -0.024 -0.038 -0.040  0.007 -0.055 -0.076 -0.045 -0.022 -0.136 -0.020  0.149  0.173  0.157  0.130  0.087  0.135  0.064  0.102  0.064  0.060 -0.011  0.036  0.014 -0.002 -0.055 -0.045 -0.024 -0.027 -0.037 -0.044 -0.044  0.001  0.001  0.027  0.034  0.056  0.082  0.060  0.116  0.101  0.135  0.099  0.090  0.147  0.200  0.152  0.143  0.103  0.053  0.050  0.027  0.004  0.068  0.049 -0.003 -0.003 -0.035 -0.048 -0.025 -0.005  0.013 -0.012 -0.008  0.008  0.005  0.058  0.047  0.117  0.110 -0.082  0.044  0.139 -0.132 -0.214 -0.021 -0.084 -0.201 -0.198 -0.084 -0.143 -0.207 -0.169 -0.193 -0.114 -0.035  0.014 -0.002  0.116  0.164  0.187  0.216  0.133  0.156 -0.049 -0.164 -0.112 -0.189 -0.178 -0.176 -0.069 -0.056 -0.191 -0.086 -0.024 -0.039 -0.080 -0.018 -0.067 -0.078 -0.016  0.007 -0.040 -0.027 -0.010 -0.063 -0.045 -0.017  0.008 -0.011 -0.026  0.003  0.024  0.012 -0.009  0.062  0.039  0.004 -0.017 -0.023 -0.057 -0.109 -0.052 -0.047 -0.057 -0.013  0.015 -0.014 -0.016  0.013 -0.037 -0.011  0.017 -0.015  0.011  0.040  0.023  0.006 -0.027 -0.052 -0.023 -0.022 -0.011 -0.017  0.004 -0.051 -0.047  0.003  0.025 -0.063  0.041 -0.006  0.035  0.028 -0.017  0.009 -0.093 -0.123 -0.129 -0.084 -0.125 -0.119 -0.089 -0.108 -0.042 -0.039  0.026  0.024  0.028  0.030  0.030  0.034  0.015  0.037  0.027  0.031  0.026  0.018 -0.008 -0.011  0.004 -0.018 -0.010 -0.002  0.011  0.025  0.072  0.075 -0.001 -0.002 -0.042 -0.065 -0.064 -0.047 -0.090 -0.095 -0.071 -0.052 -0.090 -0.063 -0.107 -0.118 -0.096 -0.116 -0.083 -0.116 -0.125 -0.120 -0.127 -0.094 -0.042 -0.051 -0.059 -0.084 -0.041 -0.000 -0.001 -0.011  0.005  0.005  0.046  0.012 -0.000  0.011  0.027  0.019 -0.002 -0.003 -0.007 -0.002  0.002 -0.009 -0.010 -0.007 -0.039 -0.031 -0.102 -0.058 -0.029 -0.061  0.023  0.045  0.035  0.054  0.015  0.084  0.064  0.080  0.086  0.047  0.108  0.048  0.090  0.031  0.086  0.006  0.004  0.009  0.010 -0.000 -0.000  0.039  0.038  0.010 -0.027  0.022  0.006  0.007 -0.037 -0.043  0.029  0.041 -0.018  0.012  0.019  0.036  0.039  0.033  0.044  0.077  0.034  0.084  0.100  0.094  0.087  0.053 -0.012 -0.006 -0.028 -0.036 -0.021 -0.019 -0.054 -0.034 -0.028 -0.010 -0.021 -0.018 -0.014 -0.011 -0.013 -0.057 -0.060 -0.129 -0.128 -0.064 -0.093 -0.104 -0.153 -0.099 -0.110 -0.084 -0.038 -0.015 -0.039 -0.022  0.007  0.000  0.025 -0.035 -0.027 -0.059 -0.053 -0.033 -0.026 -0.032 -0.022 -0.041 -0.001 -0.002 -0.071 -0.048 -0.031 -0.002 -0.022 -0.012 -0.056 -0.022 -0.041 -0.015 -0.029 -0.036  0.018  0.006 -0.001  0.003 -0.039  0.035  0.032  0.033  0.036  0.033  0.019 -0.024 -0.024 -0.072 -0.044 -0.031 -0.081 -0.105 -0.048  0.048 -0.072  0.000 -0.024 -0.027 -0.014 -0.086 -0.046 -0.066  0.010 -0.007  0.000  0.047  0.012 -0.001  0.014 -0.015 -0.028  0.031  0.032 -0.019  0.007  0.008 -0.028 -0.056 -0.075 -0.117 -0.053 -0.019 -0.079 -0.115 -0.025 -0.029 -0.084 -0.082 -0.045 -0.001 -0.058 -0.054 -0.094  0.011 -0.068  0.057  0.048 -0.054  0.021  0.036  0.025  0.011  0.054  0.093  0.086  0.030  0.054 -0.049  0.068  0.037 -0.027 -0.044 -0.043 -0.065 -0.035 -0.043 -0.013 -0.075 -0.079 -0.054 -0.077 -0.079 -0.055 -0.085 -0.101 -0.065 -0.011  0.033  0.033 -0.005  0.061  0.081  0.022  0.073  0.056  0.005  0.069  0.078  0.044 -0.001 -0.066 -0.004 -0.020 -0.027  0.019 -0.020 -0.043  0.007 -0.027 -0.053 -0.011  0.031  0.010 -0.024  0.000 -0.038 -0.016 -0.086 -0.062 -0.041 -0.040 -0.082 -0.043 -0.044 -0.023 -0.011 -0.009 -0.033  0.013  0.005  0.005 -0.011 -0.004  0.030  0.021 -0.014  0.012  0.008 -0.019 -0.031 -0.044 -0.055 -0.052 -0.089 -0.058  0.006 -0.085 -0.114 -0.091 -0.062 -0.071 -0.080 -0.062 -0.083 -0.076 -0.074 -0.101 -0.101 -0.074 -0.079 -0.059 -0.025 -0.033 -0.083 -0.076  0.007 -0.025 -0.042 -0.034 -0.014 -0.027 -0.019 -0.002 -0.022  0.004 -0.011  0.067  0.135  0.090  0.058  0.034  0.067 -0.010 -0.096 -0.008  0.067 -0.014 -0.025 -0.069 -0.025  0.019  0.001 -0.031  0.041 -0.113
 -0.077 -0.124 -0.050 -0.010 -0.006 -0.083 -0.090 -0.115 -0.058 -0.066 -0.131 -0.063  0.076  0.039 -0.064  0.017 -0.047 -0.098 -0.055 -0.010 -0.129 -0.097 -0.068 -0.051 -0.160 -0.148 -0.061 -0.081 -0.191 -0.098 -0.132 -0.095 -0.111 -0.096 -0.025 -0.107 -0.163 -0.130 -0.037 -0.034 -0.159 -0.122 -0.129 -0.057 -0.052 -0.061 -0.054 -0.037 -0.056 -0.083 -0.077 -0.094 -0.042 -0.114 -0.103 -0.063 -0.094 -0.070 -0.032 -0.014  0.007  0.074 -0.028 -0.061 -0.019  0.048  0.034 -0.088  0.060  0.125  0.023  0.037  0.204  0.196  0.189  0.102  0.168  0.244  0.143  0.129  0.159  0.850  0.583  0.621  0.758  0.571  0.297  0.070 -0.117  0.006  0.032 -0.077 -0.036 -0.034 -0.051 -0.017  0.000  0.075  0.051  0.004 -0.214 -0.200 -0.060 -0.103  0.017 -0.124 -0.158 -0.207 -0.206 -0.216 -0.166 -0.118  0.007 -0.035 -0.089 -0.091  0.045  0.046  0.112  0.133 -0.202 -0.104 -0.084 -0.028  0.047  0.048  0.046  0.033 -0.095 -0.070 -0.146 -0.066 -0.074  0.018  0.043  0.071  0.101  0.043  0.046  0.021 -0.004  0.199  0.115  0.039  0.017 -0.068 -0.110  0.028 -0.042 -0.087 -0.083 -0.026 -0.015 -0.059 -0.058 -0.036  0.028  0.034 -0.019 -0.057 -0.097 -0.108 -0.048  0.030  0.164  0.042  0.030  0.093  0.143  0.140  0.113  0.117  0.146  0.148  0.224  0.204  0.085  0.122  0.295  0.229 -0.065  0.093  0.302 -0.072 -0.431 -0.083 -0.137 -0.461 -0.382 -0.229 -0.406 -0.406 -0.210 -0.241 -0.052  0.092  0.293  0.353  0.363  0.336  0.308  0.073 -0.056 -0.291  0.106 -0.106  0.117  0.164  0.214  0.065  0.187  0.209  0.082 -0.027 -0.126  0.003 -0.133  0.017 -0.000  0.059 -0.001  0.064  0.110  0.132  0.039  0.033 -0.030  0.015 -0.009  0.031  0.094  0.031  0.032  0.089  0.086  0.039  0.002  0.079  0.079  0.022  0.011  0.035  0.085  0.120  0.065  0.096  0.048  0.005  0.024 -0.007  0.010 -0.001 -0.010 -0.014 -0.095 -0.016 -0.007  0.022 -0.037 -0.071 -0.108 -0.079 -0.057  0.002  0.005  0.006  0.071 -0.053  0.037  0.108  0.150  0.069  0.151  0.051  0.065  0.071  0.003  0.034  0.043  0.025  0.103  0.044  0.024  0.014  0.076  0.032  0.060  0.024  0.132  0.072  0.053 -0.025 -0.016 -0.002  0.013 -0.005 -0.021  0.003 -0.006 -0.002  0.064 -0.030 -0.075 -0.032 -0.000  0.021 -0.002  0.024 -0.034 -0.028  0.102  0.091  0.073  0.133  0.100  0.141 -0.029  0.026  0.001 -0.084 -0.050 -0.025 -0.055 -0.078 -0.039 -0.044 -0.135 -0.090 -0.017 -0.050  0.043  0.189  0.247 -0.195 -0.147 -0.023  0.009 -0.005  0.020  0.039  0.016  0.044  0.022  0.042  0.018  0.054  0.115  0.125  0.018  0.034  0.018  0.005 -0.008 -0.027 -0.031 -0.031 -0.076  0.135  0.057 -0.019  0.038  0.107 -0.077 -0.100 -0.184 -0.136 -0.086 -0.061 -0.040 -0.026 -0.015 -0.020 -0.079 -0.013 -0.001  0.011  0.011  0.046  0.088  0.019  0.048 -0.018  0.023  0.055 -0.018  0.008  0.011  0.027  0.031 -0.019  0.022 -0.022  0.004  0.010 -0.013  0.014  0.008  0.002 -0.012 -0.005  0.027  0.065  0.012 -0.008 -0.016 -0.055 -0.043 -0.008 -0.022 -0.031 -0.008 -0.027  0.080 -0.002 -0.004  0.001  0.043  0.035  0.033  0.018  0.037  0.061  0.064  0.043  0.076  0.057  0.063  0.045 -0.022 -0.062 -0.023  0.076  0.031 -0.007  0.041  0.052  0.079  0.060  0.010  0.053  0.021 -0.001  0.004 -0.021 -0.026 -0.036 -0.057 -0.100 -0.083 -0.029 -0.043 -0.075 -0.056 -0.054 -0.046 -0.112 -0.066 -0.041 -0.053 -0.033 -0.016  0.037  0.014 -0.012 -0.014  0.042 -0.023 -0.044  0.011 -0.002  0.019 -0.018 -0.022  0.019  0.090  0.059  0.131  0.102  0.075  0.069  0.130  0.221  0.200  0.083  0.025  0.085  0.068  0.087 -0.009  0.096  0.077  0.137  0.087  0.028 -0.042 -0.027 -0.058 -0.068 -0.040 -0.091 -0.139 -0.068 -0.080 -0.027 -0.052 -0.054 -0.056 -0.020 -0.066 -0.085 -0.024 -0.021 -0.067 -0.051 -0.004 -0.016 -0.012 -0.025 -0.006 -0.011 -0.028 -0.029 -0.037 -0.009  0.292  0.339 -0.128  0.009  0.011 -0.026 -0.080 -0.142 -0.123 -0.111 -0.119 -0.093 -0.130 -0.149 -0.133 -0.080 -0.113 -0.048 -0.028 -0.047 -0.064 -0.033 -0.043  0.018  0.011  0.020  0.034  0.029 -0.019 -0.007 -0.071  0.009  0.093 -0.003 -0.008 -0.022 -0.139 -0.194 -0.151 -0.166 -0.193 -0.163 -0.194 -0.162 -0.102 -0.081 -0.136 -0.240 -0.247 -0.110 -0.169 -0.138 -0.082 -0.056 -0.066 -0.089 -0.033 -0.002  0.025 -0.029  0.007 -0.000 -0.012  0.018 -0.020 -0.028 -0.001  0.003 -0.011 -0.029  0.007  0.051 -0.035 -0.007 -0.069 -0.017 -0.043 -0.021 -0.009 -0.061 -0.098 -0.086 -0.103 -0.150 -0.101 -0.055 -0.067 -0.072 -0.123 -0.085 -0.029 -0.091 -0.075 -0.084 -0.039 -0.054 -0.084 -0.088 -0.028 -0.036 -0.119 -0.082  0.004 -0.045 -0.029  0.031  0.042 -0.026  0.048  0.172  0.093  0.022  0.009  0.076  0.088  0.032 -0.010  0.084  0.039  0.176  0.031 -0.025 -0.048 -0.072 -0.149 -0.015  0.049 -0.065 -0.115 -0.117 -0.000 -0.056 -0.122  0.092 -0.001 -0.064  0.004 -0.104 -0.004 -0.118
  0.063  0.045  0.117  0.159  0.186  0.163  0.060  0.066  0.055  0.066 -0.046 -0.060 -0.005 -0.029 -0.093  0.015 -0.017 -0.010  0.056  0.093  0.019  0.049  0.154  0.133  0.124  0.160  0.190  0.198  0.202  0.056  0.088  0.149  0.215  0.213  0.178  0.158 -0.001 -0.047 -0.004 -0.047 -0.115 -0.013 -0.044 -0.019  0.023  0.012  0.003  0.015  0.024  0.021  0.027  0.021  0.040 -0.003  0.003  0.025 -0.024 -0.021 -0.069 -0.103 -0.133 -0.091 -0.188 -0.179 -0.093  0.005 -0.047 -0.086 -0.013  0.045 -0.048  0.006  0.130  0.128  0.121  0.068  0.147  0.210  0.117  0.009  0.291  0.583  0.929  0.889  0.672  0.373  0.405 -0.019 -0.080 -0.153  0.057 -0.163 -0.085 -0.008 -0.137 -0.049 -0.063 -0.024 -0.029 -0.058 -0.278 -0.273 -0.153 -0.159  0.009 -0.152 -0.251 -0.267 -0.217 -0.228 -0.267 -0.271 -0.159 -0.173 -0.214 -0.232 -0.167 -0.139 -0.115 -0.038 -0.484 -0.280 -0.093  0.014  0.035  0.020  0.068  0.093 -0.025  0.031 -0.002  0.021 -0.023  0.098  0.081  0.086  0.056  0.012 -0.013 -0.086 -0.112  0.005  0.061  0.007 -0.040 -0.087 -0.084  0.016 -0.057 -0.056 -0.014 -0.034 -0.024 -0.032 -0.051 -0.073  0.019 -0.007 -0.005  0.014 -0.034 -0.019  0.040  0.056  0.195  0.170  0.054  0.154  0.136  0.119  0.096  0.137  0.180  0.174  0.168  0.248  0.179  0.207  0.351  0.389  0.115  0.049  0.341  0.109 -0.466 -0.283 -0.049 -0.431 -0.518 -0.381 -0.384 -0.486 -0.427 -0.344 -0.232  0.009  0.258  0.352  0.327  0.468  0.452  0.330  0.288  0.035  0.341 -0.061 -0.046  0.086 -0.055 -0.132 -0.039  0.001 -0.045 -0.227 -0.249 -0.030 -0.171 -0.077 -0.028 -0.027 -0.092  0.019  0.053 -0.011 -0.020 -0.067 -0.148 -0.088 -0.032  0.093  0.105  0.047  0.070  0.153  0.092  0.041  0.077  0.100  0.034  0.032 -0.055 -0.073  0.027  0.105  0.087  0.092  0.120  0.043  0.062  0.044  0.046 -0.040 -0.016  0.000 -0.088 -0.047  0.012  0.036 -0.035 -0.091 -0.105 -0.090 -0.086 -0.006  0.017 -0.007  0.051 -0.060  0.089  0.111  0.013 -0.039  0.070  0.042  0.120  0.066 -0.000 -0.011 -0.015 -0.060  0.040 -0.021 -0.054 -0.022 -0.011 -0.018  0.016 -0.003  0.062 -0.009  0.009 -0.031 -0.008 -0.040 -0.010 -0.038 -0.042 -0.048 -0.055 -0.035  0.026 -0.083 -0.098 -0.073 -0.038 -0.037 -0.031  0.022 -0.069 -0.066  0.079  0.025  0.028  0.071  0.009  0.015 -0.140 -0.064 -0.065 -0.187 -0.125 -0.133 -0.144 -0.167 -0.140 -0.108 -0.217 -0.234 -0.155 -0.204 -0.037  0.096  0.161 -0.238 -0.215 -0.067  0.009 -0.052 -0.036 -0.037 -0.033  0.001 -0.090 -0.037 -0.057 -0.018 -0.004  0.059 -0.085 -0.060 -0.060 -0.076 -0.069 -0.073 -0.067 -0.088 -0.147 -0.063 -0.066 -0.108 -0.102  0.164 -0.026 -0.072 -0.098 -0.118 -0.029 -0.058 -0.016 -0.009 -0.003 -0.009 -0.088  0.021 -0.068  0.030  0.013 -0.059 -0.005 -0.022 -0.002 -0.089 -0.002  0.043 -0.059 -0.078  0.017  0.011 -0.030 -0.081 -0.038 -0.073 -0.031 -0.040 -0.051 -0.036 -0.034 -0.027 -0.036 -0.003  0.041  0.010  0.023  0.022 -0.000 -0.052 -0.036 -0.038 -0.057 -0.087 -0.071 -0.072  0.090 -0.071 -0.066 -0.055  0.075 -0.026 -0.055 -0.060 -0.056 -0.022 -0.020 -0.047 -0.053 -0.043 -0.013  0.011 -0.042 -0.098 -0.046  0.056  0.048  0.007  0.071  0.073  0.089  0.072  0.011  0.046  0.008 -0.028 -0.014 -0.050 -0.042 -0.018 -0.023 -0.100 -0.100 -0.027 -0.027 -0.113 -0.097 -0.071 -0.062 -0.127 -0.086 -0.114 -0.067 -0.080 -0.039 -0.043 -0.053 -0.001 -0.019  0.031 -0.001 -0.084  0.084  0.068  0.080  0.064  0.036  0.041  0.067  0.055  0.073  0.077  0.037 -0.016 -0.034  0.064  0.163 -0.009  0.075  0.095  0.107  0.151  0.013  0.120  0.100  0.211  0.162  0.098  0.073  0.099  0.072  0.042  0.038 -0.027 -0.048 -0.031 -0.029  0.046  0.044  0.054  0.034 -0.008 -0.031  0.055  0.061 -0.004 -0.020  0.077  0.086  0.016  0.047  0.047  0.044  0.042  0.027  0.044  0.097  0.007  0.308  0.472 -0.026  0.146  0.147  0.126  0.042  0.022  0.062  0.042  0.000 -0.066 -0.074  0.020 -0.092 -0.074 -0.121 -0.051 -0.047 -0.055 -0.065 -0.024 -0.073 -0.033 -0.003 -0.019 -0.021  0.003 -0.009 -0.028 -0.070  0.059  0.136  0.076  0.045  0.141  0.042 -0.053 -0.034 -0.032 -0.121 -0.071 -0.131 -0.108 -0.074 -0.125 -0.117 -0.227 -0.236 -0.049 -0.143 -0.119 -0.020 -0.026 -0.084 -0.094  0.032  0.081  0.075  0.027  0.075  0.062  0.017  0.064  0.083  0.054  0.056  0.022  0.002  0.047  0.057  0.106  0.028  0.125  0.011  0.022 -0.032 -0.028 -0.023 -0.051 -0.072 -0.062 -0.085 -0.148 -0.070 -0.064 -0.115 -0.097 -0.107 -0.068 -0.014 -0.097 -0.076 -0.107 -0.058 -0.117 -0.135 -0.087 -0.050 -0.060 -0.132 -0.156 -0.043 -0.038 -0.041  0.007  0.056  0.031 -0.026  0.079  0.109 -0.011 -0.027  0.062  0.090  0.085  0.024  0.124  0.018  0.118 -0.001  0.079  0.040 -0.024 -0.024  0.042  0.175 -0.051 -0.144 -0.048  0.054 -0.074 -0.139 -0.091 -0.038 -0.049  0.009 -0.150  0.107 -0.303
  0.033  0.023  0.102  0.157  0.169  0.142  0.032  0.044  0.036  0.055 -0.072 -0.070 -0.005 -0.027 -0.092  0.019 -0.022 -0.027  0.052  0.108  0.009  0.036  0.158  0.129  0.102  0.151  0.194  0.184  0.162  0.037  0.085  0.142  0.182  0.189  0.149  0.139 -0.028 -0.085 -0.023 -0.068 -0.144 -0.044 -0.082 -0.043 -0.014 -0.017 -0.018 -0.006  0.000 -0.004  0.004 -0.003  0.020 -0.023 -0.020  0.019 -0.043 -0.024 -0.062 -0.085 -0.124 -0.085 -0.167 -0.180 -0.096  0.004 -0.049 -0.104 -0.010  0.035 -0.070 -0.004  0.116  0.110  0.095  0.051  0.127  0.185  0.100 -0.003  0.269  0.621  0.889  0.964  0.772  0.467  0.479  0.003 -0.088 -0.145  0.080 -0.158 -0.081 -0.014 -0.140 -0.041 -0.054 -0.010 -0.017 -0.051 -0.298 -0.286 -0.141 -0.156  0.017 -0.157 -0.269 -0.299 -0.249 -0.247 -0.274 -0.282 -0.156 -0.168 -0.219 -0.260 -0.155 -0.116 -0.105 -0.021 -0.501 -0.300 -0.115  0.010  0.034  0.024  0.060  0.086 -0.036  0.009 -0.025  0.005 -0.027  0.101  0.082  0.099  0.075  0.028  0.009 -0.070 -0.105  0.038  0.086  0.018 -0.028 -0.099 -0.090  0.032 -0.064 -0.072 -0.027 -0.039 -0.045 -0.052 -0.064 -0.086  0.013 -0.010 -0.022  0.001 -0.038 -0.032  0.038  0.063  0.207  0.166  0.056  0.167  0.163  0.143  0.120  0.160  0.199  0.196  0.198  0.269  0.192  0.216  0.377  0.402  0.104  0.057  0.368  0.102 -0.504 -0.299 -0.074 -0.476 -0.558 -0.405 -0.426 -0.523 -0.448 -0.367 -0.239  0.011  0.279  0.381  0.366  0.495  0.489  0.320  0.264 -0.026  0.340 -0.080 -0.037  0.076 -0.027 -0.140 -0.007  0.026 -0.055 -0.236 -0.271 -0.030 -0.192 -0.080 -0.034 -0.024 -0.090  0.035  0.074 -0.002 -0.006 -0.056 -0.133 -0.069 -0.026  0.090  0.117  0.065  0.069  0.160  0.106  0.050  0.084  0.119  0.047  0.046 -0.047 -0.065  0.057  0.143  0.114  0.108  0.114  0.037  0.078  0.049  0.039 -0.030 -0.007 -0.000 -0.093 -0.042  0.008  0.034 -0.039 -0.094 -0.112 -0.089 -0.078  0.014  0.020  0.001  0.063 -0.052  0.096  0.129  0.033 -0.031  0.095  0.029  0.130  0.082  0.004  0.032  0.021 -0.017  0.088  0.020 -0.026 -0.005  0.016 -0.003  0.032 -0.002  0.075  0.002  0.002 -0.030 -0.014 -0.043 -0.007 -0.032 -0.043 -0.041 -0.053 -0.036  0.040 -0.080 -0.093 -0.060 -0.013 -0.012 -0.004  0.040 -0.051 -0.035  0.111  0.049  0.039  0.099  0.035  0.053 -0.138 -0.050 -0.070 -0.176 -0.138 -0.132 -0.155 -0.173 -0.139 -0.099 -0.213 -0.217 -0.151 -0.195  0.007  0.146  0.216 -0.251 -0.237 -0.064  0.004 -0.048 -0.025 -0.015 -0.011  0.014 -0.081 -0.015 -0.045 -0.004  0.022  0.073 -0.071 -0.033 -0.045 -0.061 -0.063 -0.074 -0.061 -0.086 -0.153 -0.037 -0.046 -0.111 -0.084  0.173 -0.023 -0.070 -0.108 -0.124 -0.038 -0.056 -0.016 -0.013 -0.009 -0.007 -0.085  0.022 -0.059  0.030  0.022 -0.039  0.011 -0.024  0.008 -0.083  0.009  0.052 -0.062 -0.076  0.021  0.003 -0.023 -0.089 -0.033 -0.098 -0.044 -0.044 -0.046 -0.027 -0.026 -0.022 -0.037 -0.012  0.045  0.013  0.015  0.019 -0.014 -0.057 -0.039 -0.019 -0.052 -0.083 -0.057 -0.069  0.117 -0.055 -0.051 -0.044  0.089 -0.008 -0.035 -0.043 -0.043 -0.009 -0.005 -0.036 -0.016 -0.012  0.007  0.044 -0.010 -0.079 -0.019  0.094  0.084  0.030  0.095  0.101  0.127  0.088  0.026  0.072  0.037 -0.008  0.004 -0.052 -0.042 -0.014 -0.027 -0.117 -0.108 -0.036 -0.043 -0.134 -0.106 -0.076 -0.070 -0.128 -0.097 -0.116 -0.081 -0.081 -0.037 -0.029 -0.046 -0.008 -0.020  0.032 -0.011 -0.110  0.071  0.059  0.081  0.043  0.035  0.044  0.083  0.083  0.107  0.097  0.060  0.011  0.009  0.099  0.177  0.011  0.096  0.121  0.135  0.167  0.028  0.143  0.116  0.234  0.178  0.099  0.081  0.111  0.061  0.028  0.025 -0.040 -0.074 -0.040 -0.035  0.040  0.045  0.056  0.034 -0.001 -0.016  0.051  0.050  0.008 -0.002  0.073  0.088  0.037  0.060  0.048  0.044  0.052  0.035  0.053  0.100  0.004  0.371  0.518 -0.044  0.137  0.126  0.109  0.027 -0.004  0.045  0.017 -0.028 -0.084 -0.096 -0.008 -0.113 -0.079 -0.123 -0.052 -0.038 -0.063 -0.073 -0.034 -0.078 -0.038 -0.011 -0.020 -0.019  0.001 -0.013 -0.020 -0.081  0.050  0.132  0.069  0.048  0.142  0.027 -0.075 -0.057 -0.063 -0.156 -0.084 -0.158 -0.115 -0.083 -0.158 -0.146 -0.257 -0.264 -0.062 -0.163 -0.132 -0.024 -0.024 -0.077 -0.090  0.036  0.087  0.077  0.026  0.076  0.064  0.022  0.053  0.079  0.041  0.050  0.043  0.025  0.045  0.066  0.126  0.034  0.128  0.005  0.032 -0.046 -0.024 -0.022 -0.059 -0.072 -0.057 -0.080 -0.149 -0.064 -0.055 -0.110 -0.093 -0.114 -0.078 -0.025 -0.105 -0.076 -0.120 -0.068 -0.129 -0.159 -0.098 -0.062 -0.076 -0.134 -0.154 -0.048 -0.044 -0.042  0.009  0.058  0.027 -0.015  0.091  0.120  0.008 -0.003  0.079  0.107  0.100  0.026  0.145  0.032  0.148  0.005  0.063  0.029 -0.036 -0.063  0.025  0.173 -0.066 -0.161 -0.059  0.051 -0.072 -0.136 -0.072 -0.032 -0.053  0.017 -0.160  0.094 -0.296
 -0.061 -0.113  0.004  0.054  0.052 -0.014 -0.067 -0.075 -0.042 -0.033 -0.133 -0.091  0.022 -0.003 -0.084  0.019 -0.047 -0.096 -0.024  0.038 -0.099 -0.062  0.008  0.009 -0.100 -0.062  0.036 -0.005 -0.118 -0.065 -0.049 -0.004 -0.032 -0.007  0.018 -0.041 -0.143 -0.156 -0.062 -0.089 -0.206 -0.147 -0.161 -0.075 -0.071 -0.082 -0.071 -0.064 -0.093 -0.091 -0.081 -0.078 -0.038 -0.097 -0.090 -0.047 -0.083 -0.066 -0.038 -0.037 -0.034  0.026 -0.049 -0.101 -0.065  0.031 -0.005 -0.120  0.011  0.061 -0.043  0.002  0.142  0.128  0.112  0.057  0.123  0.178  0.092  0.060  0.128  0.758  0.672  0.772  0.898  0.677  0.421  0.100 -0.096 -0.051  0.087 -0.110 -0.037 -0.026 -0.093 -0.013 -0.031  0.069  0.045  0.004 -0.262 -0.244 -0.069 -0.126  0.010 -0.136 -0.240 -0.289 -0.275 -0.261 -0.219 -0.217 -0.072 -0.107 -0.169 -0.200 -0.028  0.000  0.046  0.092 -0.316 -0.208 -0.140 -0.026  0.026  0.014  0.013  0.035 -0.077 -0.059 -0.110 -0.047 -0.056  0.051  0.052  0.090  0.103  0.066  0.071  0.007 -0.029  0.175  0.140  0.059  0.031 -0.085 -0.094  0.052 -0.048 -0.094 -0.080 -0.029 -0.042 -0.074 -0.073 -0.070  0.010  0.005 -0.047 -0.064 -0.079 -0.080  0.001  0.074  0.175  0.077  0.044  0.129  0.168  0.154  0.144  0.143  0.175  0.187  0.221  0.233  0.110  0.152  0.339  0.270 -0.014  0.084  0.334 -0.019 -0.471 -0.175 -0.157 -0.497 -0.466 -0.302 -0.452 -0.470 -0.296 -0.294 -0.112  0.064  0.297  0.380  0.397  0.395  0.371  0.109 -0.031 -0.292  0.140 -0.129  0.078  0.133  0.197 -0.017  0.153  0.172  0.016 -0.112 -0.187 -0.009 -0.168  0.000  0.002  0.041 -0.026  0.065  0.115  0.106  0.038  0.009 -0.072 -0.038 -0.033  0.032  0.109  0.047  0.024  0.113  0.092  0.036  0.028  0.109  0.070  0.065 -0.022 -0.004  0.106  0.169  0.123  0.123  0.078  0.016  0.058  0.015  0.033 -0.003  0.010 -0.006 -0.091 -0.037 -0.018  0.021 -0.042 -0.082 -0.078 -0.083 -0.063  0.017  0.023  0.007  0.082 -0.041  0.060  0.124  0.178  0.045  0.165  0.029  0.084  0.088  0.016  0.079  0.066  0.043  0.135  0.072  0.037  0.031  0.090  0.033  0.066  0.022  0.133  0.066  0.038 -0.025 -0.023 -0.016  0.004 -0.014 -0.034 -0.010 -0.029 -0.017  0.073 -0.062 -0.089 -0.044 -0.000  0.017  0.019  0.048 -0.014 -0.031  0.124  0.096  0.069  0.152  0.098  0.150 -0.052  0.013 -0.025 -0.083 -0.080 -0.035 -0.083 -0.091 -0.043 -0.039 -0.141 -0.118 -0.063 -0.082  0.084  0.218  0.297 -0.218 -0.207 -0.039  0.004 -0.021  0.002  0.029  0.020  0.040 -0.016  0.035  0.008  0.048  0.085  0.118 -0.001  0.038  0.010 -0.002 -0.007 -0.025 -0.044 -0.060 -0.128  0.094  0.024 -0.064  0.014  0.127 -0.068 -0.091 -0.175 -0.149 -0.089 -0.073 -0.034 -0.034 -0.028 -0.018 -0.082  0.011  0.004  0.022  0.017  0.041  0.089  0.001  0.036 -0.043  0.033  0.050 -0.032 -0.003  0.042  0.042  0.047 -0.010  0.057 -0.034 -0.014  0.020 -0.012  0.015  0.001 -0.001 -0.008  0.003  0.044  0.051  0.014  0.013 -0.024 -0.064 -0.038 -0.002 -0.024 -0.037 -0.018 -0.043  0.115 -0.008 -0.016 -0.022  0.057  0.023  0.021  0.005  0.019  0.036  0.043  0.033  0.084  0.073  0.057  0.067  0.016 -0.051 -0.007  0.120  0.082  0.023  0.076  0.100  0.140  0.085  0.021  0.069  0.048  0.011  0.029 -0.019 -0.027 -0.002 -0.019 -0.104 -0.070 -0.031 -0.042 -0.075 -0.055 -0.048 -0.052 -0.099 -0.083 -0.045 -0.053 -0.019 -0.002  0.039  0.017  0.008  0.009  0.060  0.007 -0.070  0.031  0.022  0.043 -0.006  0.004  0.026  0.110  0.089  0.160  0.121  0.081  0.083  0.098  0.201  0.220  0.093  0.092  0.136  0.117  0.143  0.028  0.133  0.086  0.170  0.122  0.058  0.003  0.025 -0.025 -0.048 -0.023 -0.085 -0.125 -0.059 -0.045 -0.004 -0.010 -0.006 -0.030 -0.008 -0.027 -0.028 -0.004 -0.010 -0.019 -0.005  0.038  0.029  0.047  0.018  0.017  0.039  0.036  0.027  0.051  0.008  0.409  0.452 -0.094  0.049  0.033  0.006 -0.056 -0.122 -0.095 -0.105 -0.092 -0.094 -0.135 -0.160 -0.162 -0.058 -0.121 -0.035 -0.017 -0.057 -0.063 -0.039 -0.047  0.003 -0.001  0.018  0.029  0.017 -0.013 -0.007 -0.086  0.015  0.063  0.004  0.010  0.019 -0.121 -0.197 -0.164 -0.166 -0.198 -0.198 -0.266 -0.201 -0.115 -0.124 -0.139 -0.300 -0.290 -0.112 -0.181 -0.146 -0.081 -0.047 -0.068 -0.106 -0.032  0.022  0.050 -0.006  0.042  0.028  0.015  0.040  0.019  0.002  0.017  0.044  0.015 -0.022  0.030  0.083 -0.013  0.040 -0.050  0.012 -0.037  0.007  0.012 -0.063 -0.082 -0.070 -0.092 -0.152 -0.082 -0.042 -0.079 -0.068 -0.112 -0.069 -0.057 -0.100 -0.063 -0.095 -0.063 -0.091 -0.122 -0.109 -0.049 -0.059 -0.121 -0.108 -0.004 -0.040 -0.029  0.038  0.053 -0.015  0.063  0.187  0.117  0.058  0.045  0.099  0.134  0.072  0.004  0.132  0.051  0.232  0.056 -0.012 -0.012 -0.065 -0.154 -0.003  0.103 -0.054 -0.121 -0.100  0.022 -0.033 -0.097  0.099  0.015 -0.039  0.036 -0.111  0.039 -0.179
 -0.077 -0.163 -0.039 -0.015 -0.039 -0.088 -0.115 -0.119 -0.071 -0.088 -0.132 -0.068 -0.005  0.002 -0.052  0.011 -0.049 -0.127 -0.045 -0.003 -0.132 -0.082 -0.037 -0.054 -0.184 -0.117 -0.001 -0.086 -0.209 -0.076 -0.079 -0.058 -0.128 -0.087 -0.098 -0.099 -0.166 -0.195 -0.071 -0.116 -0.226 -0.165 -0.138 -0.051 -0.075 -0.098 -0.074 -0.080 -0.095 -0.105 -0.101 -0.105 -0.073 -0.118 -0.103 -0.061 -0.070 -0.072 -0.025 -0.032 -0.007  0.037 -0.002 -0.073 -0.086 -0.014 -0.029 -0.122 -0.036  0.005 -0.048 -0.013  0.088  0.080  0.079  0.043  0.072  0.124  0.089  0.123  0.123  0.571  0.373  0.467  0.677  0.747  0.454  0.303  0.013  0.062  0.140 -0.086 -0.004 -0.005 -0.032 -0.004 -0.059  0.111  0.068  0.037 -0.174 -0.167  0.001 -0.089 -0.022 -0.126 -0.165 -0.222 -0.233 -0.219 -0.152 -0.197 -0.084 -0.114 -0.161 -0.180 -0.015 -0.015  0.065  0.080 -0.148 -0.142 -0.125  0.006  0.036  0.019 -0.018  0.007 -0.057 -0.070 -0.091 -0.045 -0.032  0.028  0.025  0.068  0.102  0.081  0.129  0.069  0.041  0.189  0.151  0.078  0.063 -0.061 -0.046  0.086 -0.015 -0.077 -0.065 -0.002 -0.025 -0.056 -0.061 -0.024  0.043  0.003 -0.038 -0.056 -0.051 -0.055  0.024  0.123  0.124  0.011  0.014  0.070  0.137  0.125  0.139  0.113  0.122  0.128  0.143  0.139  0.004  0.041  0.209  0.082 -0.040  0.044  0.193 -0.012 -0.285 -0.123 -0.161 -0.319 -0.279 -0.171 -0.297 -0.284 -0.148 -0.169 -0.035  0.055  0.193  0.254  0.292  0.220  0.191 -0.064 -0.164 -0.318  0.002 -0.109  0.070  0.054  0.222 -0.026  0.104  0.163  0.035 -0.056 -0.094  0.008 -0.097  0.030  0.033  0.054 -0.011  0.043  0.117  0.145  0.064  0.049 -0.033 -0.023 -0.034 -0.017  0.068  0.021 -0.022  0.080  0.068  0.012  0.018  0.106  0.068  0.048 -0.022  0.004  0.072  0.100  0.072  0.060  0.018 -0.012  0.033 -0.004  0.029  0.006  0.031  0.010 -0.028  0.017  0.022  0.059  0.012 -0.029 -0.020 -0.023 -0.025  0.007  0.030  0.022  0.063 -0.032  0.008  0.063  0.182  0.076  0.125  0.021  0.016  0.032  0.004  0.052  0.036  0.042  0.113  0.062  0.051  0.013  0.069  0.031  0.043  0.017  0.117  0.093  0.057 -0.005 -0.013  0.007  0.016 -0.007 -0.016  0.007 -0.014 -0.013  0.060 -0.053 -0.056 -0.040 -0.013  0.018  0.024  0.045  0.063 -0.016  0.100  0.080  0.056  0.120  0.087  0.155 -0.003  0.012 -0.026 -0.014 -0.027  0.013 -0.032 -0.022  0.011 -0.015 -0.085 -0.027 -0.021 -0.013  0.114  0.200  0.273 -0.119 -0.155 -0.024  0.008  0.005  0.013  0.044  0.028  0.046  0.020  0.045  0.036  0.078  0.076  0.114  0.052  0.085  0.036  0.029  0.028  0.013 -0.024 -0.032 -0.122  0.105  0.037 -0.040  0.056  0.030 -0.044 -0.039 -0.118 -0.105 -0.075 -0.066 -0.032 -0.031 -0.044 -0.020 -0.050  0.016  0.031  0.012 -0.001  0.062  0.074 -0.014  0.039 -0.020  0.077  0.035 -0.030  0.017  0.043  0.037  0.059  0.047  0.110  0.013 -0.006  0.045  0.017  0.034  0.021  0.016  0.016  0.014  0.036  0.027  0.005  0.010 -0.023 -0.054 -0.021  0.001 -0.004 -0.009 -0.008 -0.018  0.088  0.014  0.002 -0.006  0.025  0.030  0.064  0.055  0.053  0.049  0.044  0.050  0.087  0.066  0.065  0.030  0.000 -0.033 -0.004  0.072  0.055  0.008  0.043  0.056  0.089  0.050  0.006  0.044  0.034  0.004  0.014 -0.013 -0.021  0.035 -0.001 -0.053 -0.029 -0.041 -0.061 -0.053 -0.019 -0.025 -0.034 -0.040 -0.064 -0.008 -0.014  0.029  0.020  0.049  0.028  0.027  0.039  0.046  0.023 -0.072 -0.003  0.017 -0.027 -0.055 -0.017  0.012  0.093  0.075  0.124  0.076  0.046  0.080  0.092  0.226  0.169  0.100  0.101  0.123  0.075  0.096  0.009  0.078  0.021  0.086  0.067  0.028 -0.006 -0.016 -0.037 -0.041  0.005 -0.062 -0.074 -0.016 -0.016 -0.005 -0.025 -0.031 -0.040 -0.019 -0.023 -0.027 -0.019 -0.018 -0.014 -0.007  0.002  0.023  0.039  0.014  0.020  0.026  0.023 -0.013  0.031  0.024  0.389  0.288 -0.117  0.000 -0.023 -0.060 -0.055 -0.105 -0.105 -0.128 -0.071 -0.079 -0.108 -0.144 -0.107  0.025 -0.063 -0.017 -0.001 -0.049 -0.029 -0.025 -0.022  0.016  0.001  0.010  0.023  0.009 -0.019 -0.020 -0.061 -0.022 -0.018 -0.028 -0.002  0.006 -0.129 -0.175 -0.158 -0.124 -0.117 -0.166 -0.207 -0.158 -0.064 -0.048 -0.058 -0.219 -0.192 -0.087 -0.105 -0.081 -0.062 -0.028 -0.033 -0.042 -0.023  0.002  0.028 -0.017  0.024  0.016 -0.013  0.018 -0.016 -0.019 -0.029  0.033 -0.021 -0.073 -0.026  0.030 -0.027  0.005 -0.045  0.016  0.006  0.062  0.061 -0.021 -0.025 -0.031 -0.036 -0.054 -0.030 -0.006 -0.027 -0.018 -0.065 -0.023 -0.077 -0.065 -0.049 -0.061 -0.058 -0.063 -0.093 -0.109 -0.047 -0.051 -0.070 -0.062  0.006 -0.033 -0.016  0.037  0.034 -0.025  0.095  0.199  0.078  0.073  0.073  0.075  0.091  0.019 -0.011  0.094  0.025  0.220  0.092 -0.037  0.062  0.004 -0.064  0.009  0.053 -0.014 -0.095 -0.068  0.054  0.030 -0.006  0.174  0.082  0.023  0.063 -0.045 -0.011 -0.095
[truncated: 2,687,123 more chars]
