# Supplementary material for: FNR-like unit interacts with C-terminal related residues trigger nNOS reductase domain conformational flexibility change
Source: Front Neurosci. 2026 Feb 11;20:1751011. doi: 10.3389/fnins.2026.1751011 (PMC12932508; doi:10.3389/fnins.2026.1751011)
Supplement: Supplementary file 3 [file Data_Sheet_3.zip › Model_3/12opc-fad-binding-rmsd.dat]

#Frame     RMSD_00003
       1       0.0000
       2       0.6863
       3       0.8103
       4       0.8466
       5       0.8243
       6       0.8234
       7       0.9375
       8       0.9287
       9       1.0086
      10       0.9741
      11       0.8887
      12       0.9898
      13       0.9680
      14       0.9688
      15       1.0235
      16       1.1260
      17       1.2528
      18       1.2055
      19       1.1829
      20       0.9436
      21       1.0649
      22       1.2579
      23       1.2702
      24       1.2822
      25       1.3982
      26       1.4031
      27       1.4719
      28       1.2957
      29       1.3214
      30       1.2187
      31       1.2892
      32       1.2011
      33       1.4144
      34       1.2208
      35       1.1852
      36       1.3511
      37       1.2146
      38       1.2221
      39       1.1816
      40       1.1995
      41       1.3089
      42       1.3257
      43       1.3983
      44       1.3810
      45       1.4054
      46       1.5487
      47       1.4896
      48       1.7881
      49       1.7052
      50       1.9667
      51       1.8042
      52       1.7356
      53       1.5680
      54       1.4317
      55       1.5336
      56       1.5824
      57       1.4757
      58       1.2895
      59       1.4140
      60       1.5862
      61       1.6781
      62       1.7974
      63       1.7010
      64       1.6658
      65       1.8289
      66       1.7518
      67       1.6891
      68       1.7190
      69       1.6712
      70       1.7345
      71       1.6877
      72       1.6801
      73       1.6762
      74       1.7121
      75       1.7297
      76       1.8209
      77       1.7947
      78       1.7723
      79       1.8515
      80       1.7183
      81       1.6907
      82       1.8145
      83       1.7683
      84       1.9656
      85       1.7830
      86       1.7581
      87       1.6855
      88       1.8733
      89       1.8096
      90       1.7243
      91       1.6557
      92       1.4998
      93       1.6127
      94       1.6564
      95       1.6467
      96       1.7020
      97       1.7213
      98       1.8298
      99       1.8772
     100       1.6873
     101       1.6867
     102       1.6534
     103       1.7012
     104       1.5904
     105       1.6563
     106       1.8193
     107       1.8144
     108       1.5442
     109       1.7074
     110       1.7104
     111       1.6300
     112       1.8292
     113       1.7012
     114       1.6501
     115       1.7195
     116       1.8124
     117       1.9339
     118       1.7069
     119       1.7895
     120       1.7243
     121       1.9276
     122       1.8116
     123       1.7488
     124       1.6966
     125       1.8736
     126       1.9648
     127       1.9634
     128       1.7146
     129       1.7650
     130       1.9007
     131       1.6893
     132       1.8925
     133       1.7622
     134       1.7519
     135       1.9097
     136       1.8113
     137       1.7027
     138       1.7481
     139       1.6748
     140       1.6215
     141       1.6615
     142       1.7032
     143       1.7767
     144       1.6144
     145       1.6614
     146       1.6924
     147       1.7996
     148       1.7180
     149       1.6345
     150       1.7109
     151       1.6908
     152       1.8557
     153       1.9497
     154       2.1065
     155       1.9064
     156       2.0053
     157       1.9342
     158       1.9687
     159       1.8047
     160       1.8738
     161       1.7724
     162       1.8668
     163       1.9351
     164       1.7709
     165       1.8897
     166       1.7442
     167       1.6908
     168       1.8268
     169       1.8306
     170       1.8750
     171       1.8900
     172       1.8822
     173       2.1154
     174       2.0638
     175       2.2620
     176       2.2786
     177       2.3259
     178       2.2451
     179       2.3272
     180       2.2263
     181       2.1591
     182       2.2968
     183       2.2212
     184       2.0810
     185       2.1286
     186       2.1627
     187       2.3406
     188       2.4619
     189       2.4184
     190       2.5721
     191       2.4178
     192       2.5130
     193       2.4057
     194       2.2390
     195       1.9914
     196       2.3023
     197       2.4816
     198       2.3961
     199       2.5610
     200       2.4232
     201       2.3417
     202       2.3231
     203       2.4066
     204       2.2373
     205       2.0601
     206       2.0647
     207       2.1145
     208       1.9758
     209       2.1268
     210       2.1647
     211       2.0605
     212       2.0886
     213       2.1164
     214       2.1881
     215       2.1648
     216       2.2832
     217       2.4043
     218       2.3495
     219       2.3443
     220       2.3302
     221       2.2382
     222       2.0510
     223       1.9745
     224       2.0130
     225       2.0520
     226       1.9421
     227       2.1404
     228       2.0858
     229       2.1354
     230       1.9222
     231       2.1523
     232       1.9766
     233       2.2261
     234       2.2250
     235       2.0952
     236       2.1069
     237       2.1337
     238       2.0340
     239       2.1159
     240       2.1622
     241       2.2141
     242       2.2415
     243       2.3868
     244       2.3021
     245       2.2177
     246       2.3329
     247       2.2608
     248       2.3458
     249       2.1615
     250       2.1830
     251       2.3206
     252       2.2781
     253       2.1517
     254       2.1881
     255       2.1157
     256       2.3478
     257       2.3100
     258       2.3212
     259       2.5085
     260       2.6410
     261       2.4411
     262       2.2693
     263       2.2043
     264       2.1324
     265       2.0718
     266       2.0819
     267       2.1760
     268       2.2294
     269       2.1585
     270       2.1233
     271       2.1917
     272       2.2112
     273       2.2285
     274       2.2857
     275       2.2088
     276       2.1398
     277       2.2600
     278       2.1443
     279       2.1983
     280       2.4364
     281       2.4415
     282       2.3899
     283       2.3027
     284       2.4351
     285       2.3490
     286       2.4145
     287       2.4627
     288       2.3461
     289       2.4526
     290       2.6295
     291       2.3013
     292       2.2465
     293       2.3328
     294       2.2004
     295       2.2540
     296       2.2133
     297       2.0980
     298       2.2364
     299       2.1945
     300       2.1965
     301       2.2144
     302       2.2471
     303       2.1705
     304       2.1671
     305       2.1414
     306       2.1675
     307       2.3238
     308       2.4959
     309       2.5303
     310       2.2984
     311       2.2669
     312       2.3116
     313       2.2746
     314       2.3292
     315       2.4770
     316       2.4724
     317       2.4809
     318       2.3875
     319       2.5967
     320       2.6457
     321       2.5771
     322       2.5648
     323       2.5621
     324       2.5933
     325       2.6296
     326       2.5224
     327       2.6965
     328       2.7930
     329       2.4767
     330       2.5633
     331       2.5178
     332       2.4040
     333       2.2429
     334       2.2084
     335       2.4735
     336       2.4487
     337       2.5374
     338       2.4091
     339       2.6471
     340       2.5527
     341       2.5792
     342       2.5983
     343       2.3394
     344       2.2221
     345       2.1373
     346       2.4266
     347       2.3082
     348       2.1261
     349       2.0493
     350       2.0139
     351       2.2166
     352       2.0891
     353       2.0997
     354       2.2034
     355       2.2997
     356       2.4030
     357       2.2202
     358       2.3036
     359       2.2623
     360       2.2848
     361       2.2530
     362       2.2163
     363       2.2622
     364       2.4598
     365       2.4236
     366       2.6296
     367       2.4851
     368       2.3502
     369       2.3310
     370       2.2806
     371       2.3513
     372       2.2388
     373       2.3462
     374       2.4157
     375       2.3822
     376       2.3115
     377       2.4118
     378       2.3283
     379       2.2877
     380       2.2088
     381       2.2048
     382       2.3806
     383       2.3781
     384       2.5841
     385       2.5196
     386       2.5404
     387       2.6739
     388       2.7788
     389       2.6915
     390       2.7396
     391       2.6151
     392       2.4955
     393       2.4792
     394       2.4684
     395       2.6114
     396       2.4915
     397       2.6576
     398       2.6471
     399       2.6861
     400       2.5118
     401       2.6807
     402       2.7711
     403       2.7976
     404       2.9334
     405       2.5666
     406       2.7715
     407       2.6121
     408       2.6197
     409       2.6919
     410       2.6128
     411       2.4698
     412       2.3755
     413       2.3005
     414       2.5713
     415       2.4442
     416       2.4360
     417       2.3726
     418       2.5306
     419       2.5621
     420       2.4630
     421       2.5290
     422       2.6492
     423       2.5308
     424       2.4836
     425       2.4364
     426       2.3104
     427       2.1778
     428       2.1542
     429       2.2771
     430       2.2303
     431       2.2564
     432       2.3541
     433       2.4238
     434       2.2020
     435       2.1545
     436       2.1811
     437       2.2229
     438       2.4114
     439       2.4309
     440       2.3996
     441       2.2099
     442       2.1814
     443       2.0868
     444       1.9955
     445       1.8333
     446       1.8717
     447       1.9382
     448       2.1662
     449       2.1467
     450       2.2114
     451       2.0952
     452       2.2047
     453       2.3191
     454       2.5490
     455       2.3893
     456       2.3815
     457       2.3668
     458       2.2606
     459       2.3784
     460       2.1654
     461       2.2447
     462       2.1796
     463       2.4410
     464       2.3100
     465       1.9454
     466       2.0843
     467       2.1833
     468       2.1483
     469       2.2920
     470       2.3171
     471       2.3235
     472       2.4197
     473       2.4448
     474       2.2684
     475       2.3947
     476       2.2626
     477       1.9473
     478       2.2195
     479       2.1864
     480       2.2387
     481       2.1912
     482       2.1778
     483       2.0212
     484       2.2359
     485       2.3046
     486       2.4650
     487       2.4955
     488       2.5253
     489       2.6914
     490       2.6478
     491       2.7781
     492       2.9052
     493       2.6873
     494       2.8755
     495       2.5902
     496       2.7573
     497       2.5483
     498       2.6060
     499       2.4806
     500       2.5020
     501       2.3961
     502       2.3016
     503       2.4545
     504       2.2718
     505       2.2377
     506       2.1612
     507       2.2803
     508       2.2983
     509       2.4264
     510       2.3976
     511       2.4355
     512       2.3587
     513       2.3928
     514       2.3833
     515       2.4779
     516       2.2870
     517       2.3000
     518       2.3336
     519       2.0871
     520       2.1782
     521       2.2500
     522       2.2684
     523       2.3302
     524       2.4629
     525       2.4832
     526       2.4582
     527       2.4459
     528       2.3886
     529       2.5954
     530       2.4212
     531       2.3534
     532       2.3569
     533       2.3455
     534       2.3675
     535       2.5195
     536       2.3346
     537       2.3922
     538       2.2774
     539       2.2250
     540       2.4524
     541       2.5646
     542       2.6026
     543       2.5200
     544       2.5095
     545       2.4624
     546       2.4313
     547       2.3631
     548       2.2913
     549       2.3758
     550       2.3409
     551       2.6068
     552       2.7072
     553       2.8224
     554       2.9953
     555       2.7121
     556       2.6388
     557       2.6266
     558       2.5864
     559       2.8128
     560       2.7888
     561       2.5190
     562       2.3717
     563       2.2598
     564       2.3406
     565       2.4515
     566       2.4407
     567       2.5443
     568       2.4518
     569       2.5232
     570       2.4575
     571       2.5217
     572       2.5340
     573       2.3753
     574       2.2405
     575       2.3533
     576       2.3837
     577       2.1059
     578       2.3139
     579       2.1346
     580       1.9858
     581       2.0530
     582       2.1258
     583       2.1973
     584       2.1399
     585       2.2712
     586       2.1448
     587       2.2014
     588       2.1098
     589       2.0131
     590       2.2149
     591       2.2848
     592       2.2910
     593       2.3220
     594       2.5354
     595       2.7172
     596       2.5934
     597       2.5441
     598       2.5147
     599       2.6438
     600       2.5843
     601       2.4948
     602       2.4555
     603       2.4439
     604       2.4760
     605       2.5311
     606       2.6600
     607       2.5882
     608       2.6921
     609       2.7360
     610       2.9335
     611       2.9560
     612       2.9461
     613       3.1528
     614       3.0432
     615       3.1156
     616       3.0692
     617       2.7949
     618       2.8879
     619       2.9327
     620       2.7018
     621       2.6077
     622       2.6937
     623       2.8909
     624       2.8838
     625       2.9733
     626       2.7192
     627       2.6413
     628       2.6417
     629       2.7250
     630       2.6070
     631       2.6341
     632       2.5999
     633       2.5332
     634       2.6300
     635       2.7238
     636       2.6619
     637       2.7879
     638       2.8286
     639       2.7999
     640       2.9289
     641       2.7944
     642       2.9192
     643       2.7077
     644       2.6880
     645       2.6402
     646       2.7155
     647       2.8467
     648       2.6199
     649       2.8364
     650       2.7200
     651       2.6903
     652       2.8231
     653       2.8215
     654       2.8791
     655       2.8199
     656       2.7077
     657       2.6625
     658       2.5749
     659       2.6307
     660       2.4073
     661       2.5150
     662       2.3739
     663       2.4377
     664       2.7154
     665       2.6751
     666       2.8177
     667       2.7834
     668       2.5454
     669       2.7272
     670       2.6271
     671       2.7112
     672       2.6366
     673       2.4832
     674       2.6727
     675       2.7297
     676       2.7228
     677       2.7487
     678       2.6137
     679       2.6037
     680       2.7649
     681       2.7711
     682       2.6975
     683       2.6614
     684       2.7844
     685       2.8498
     686       2.9232
     687       2.9149
     688       2.7995
     689       2.7145
     690       2.6366
     691       2.6594
     692       2.7273
     693       2.8096
     694       2.9826
     695       2.8757
     696       2.9153
     697       2.8235
     698       2.9230
     699       3.1172
     700       3.3434
     701       2.9091
     702       2.6141
     703       2.7138
     704       2.5219
     705       2.5437
     706       2.5272
     707       2.3851
     708       2.4749
     709       2.5215
     710       2.4612
     711       2.5856
     712       2.6656
     713       2.5862
     714       2.5016
     715       2.4426
     716       2.4714
     717       2.4758
     718       2.2950
     719       2.3816
     720       2.3096
     721       2.2574
     722       2.5207
     723       2.4122
     724       2.3457
     725       2.3584
     726       2.3462
     727       2.2169
     728       2.3888
     729       2.4632
     730       2.3443
     731       2.4165
     732       2.4499
     733       2.2705
     734       2.4413
     735       2.2391
     736       2.3117
     737       2.1908
     738       2.1200
     739       1.9967
     740       2.1303
     741       2.2604
     742       2.1674
     743       2.1825
     744       2.3441
     745       2.4665
     746       2.5566
     747       2.5128
     748       2.5320
     749       2.5500
     750       2.4904
     751       2.3927
     752       2.2144
     753       2.5270
     754       2.3916
     755       2.2221
     756       2.2586
     757       2.1751
     758       2.1062
     759       2.2219
     760       2.3077
     761       2.2552
     762       2.3886
     763       2.4190
     764       2.3937
     765       2.4939
     766       2.4141
     767       2.4778
     768       2.2780
     769       2.1766
     770       2.3342
     771       2.2481
     772       2.2085
     773       2.0516
     774       2.0478
     775       2.0743
     776       2.1762
     777       2.2257
     778       2.2798
     779       2.2842
     780       2.3532
     781       2.3728
     782       2.3967
     783       2.1039
     784       2.3479
     785       2.2747
     786       2.3455
     787       2.4525
     788       2.3451
     789       2.2426
     790       2.2024
     791       2.0896
     792       2.2152
     793       2.1491
     794       2.1768
     795       2.2454
     796       2.2788
     797       2.1778
     798       2.2751
     799       2.3143
     800       2.2375
     801       2.1197
     802       2.1036
     803       2.2116
     804       2.2716
     805       2.3208
     806       2.3137
     807       2.4030
     808       2.3845
     809       2.2508
     810       2.3199
     811       2.2020
     812       2.2620
     813       2.0888
     814       2.0770
     815       2.1919
     816       2.0931
     817       2.1059
     818       2.0345
     819       2.2210
     820       2.0789
     821       2.0997
     822       2.3695
     823       2.2685
     824       2.2630
     825       2.2166
     826       2.3383
     827       2.4052
     828       2.3540
     829       2.3803
     830       2.2894
     831       2.4823
     832       2.3665
     833       2.3749
     834       2.5719
     835       2.5926
     836       2.5599
     837       2.6112
     838       2.5966
     839       2.7113
     840       2.5926
     841       2.6990
     842       2.6215
     843       2.5040
     844       2.6565
     845       2.7042
     846       2.7770
     847       2.6326
     848       2.6775
     849       2.4110
     850       2.3077
     851       2.4769
     852       2.3852
     853       2.4109
     854       2.2512
     855       2.2393
     856       2.3447
     857       2.3030
     858       2.5228
     859       2.4658
     860       2.5512
     861       2.5907
     862       2.2625
     863       2.2190
     864       2.1285
     865       2.4545
     866       2.3411
     867       2.2089
     868       2.2615
     869       2.1479
     870       2.2502
     871       2.2701
     872       2.4877
     873       2.2441
     874       2.3160
     875       2.2686
     876       2.4921
     877       2.5220
     878       2.6252
     879       2.5090
     880       2.4343
     881       2.2335
     882       2.2667
     883       2.4261
     884       2.4140
     885       2.5895
     886       2.4068
     887       2.5949
     888       2.3144
     889       2.4947
     890       2.2783
     891       2.3861
     892       2.3990
     893       2.3791
     894       2.4959
     895       2.5323
     896       2.5679
     897       2.5219
     898       2.5311
     899       2.6803
     900       2.6142
     901       2.5793
     902       2.4506
     903       2.5402
     904       2.3682
     905       2.2772
     906       2.2673
     907       2.2581
     908       2.1539
     909       2.2267
     910       2.1427
     911       2.2356
     912       2.2340
     913       2.2891
     914       2.2892
     915       2.2440
     916       2.4600
     917       2.4978
     918       2.4416
     919       2.3946
     920       2.3854
     921       2.4157
     922       2.3194
     923       2.3514
     924       2.4156
     925       2.2281
     926       2.3777
     927       2.1801
     928       2.3035
     929       2.2236
     930       2.3647
     931       2.2748
     932       2.1798
     933       2.0452
     934       2.0241
     935       2.2957
     936       2.2159
     937       2.1385
     938       2.1322
     939       2.0477
     940       2.0829
     941       2.1636
     942       2.2724
     943       2.1795
     944       2.2254
     945       2.1586
     946       2.1230
     947       2.1396
     948       2.2030
     949       2.2085
     950       2.3438
     951       2.3558
     952       2.2718
     953       2.4233
     954       2.4655
     955       2.2913
     956       2.3049
     957       2.0921
     958       2.0783
     959       2.1147
     960       2.3275
     961       2.1673
     962       2.3482
     963       2.1407
     964       2.2293
     965       2.3310
     966       2.3573
     967       2.5330
     968       2.5168
     969       2.4731
     970       2.4924
     971       2.5255
     972       2.4944
     973       2.3561
     974       2.4148
     975       2.5041
     976       2.4519
     977       2.5586
     978       2.4250
     979       2.4971
     980       2.3361
     981       2.4026
     982       2.5237
     983       2.5143
     984       2.4069
     985       2.4743
     986       2.3690
     987       2.4171
     988       2.4602
     989       2.4845
     990       2.4923
     991       2.6121
     992       2.6728
     993       2.6682
     994       2.6885
     995       2.6409
     996       2.7059
     997       2.5853
     998       2.4424
     999       2.4957
    1000       2.6078
    1001       2.4934
    1002       2.7307
    1003       2.7083
    1004       2.5930
    1005       2.7880
    1006       2.6814
    1007       2.5087
    1008       2.4474
    1009       2.2601
    1010       2.3770
    1011       2.4319
    1012       2.4465
    1013       2.4169
    1014       2.4019
    1015       2.3757
    1016       2.4792
    1017       2.3046
    1018       2.3983
    1019       2.4416
    1020       2.4756
    1021       2.1626
    1022       2.2565
    1023       2.1677
    1024       2.1781
    1025       2.2737
    1026       2.3051
    1027       2.3931
    1028       2.2748
    1029       2.2475
    1030       2.2538
    1031       2.2142
    1032       2.1277
    1033       2.3576
    1034       2.3340
    1035       2.0052
    1036       2.1186
    1037       2.2481
    1038       2.3287
    1039       2.4799
    1040       2.3721
    1041       2.1996
    1042       2.4978
    1043       2.3582
    1044       2.4552
    1045       2.3424
    1046       2.4591
    1047       2.1136
    1048       2.2352
    1049       2.4942
    1050       2.3768
    1051       2.4058
    1052       2.7290
    1053       2.7492
    1054       2.6242
    1055       2.6445
    1056       2.4745
    1057       2.5135
    1058       2.2397
    1059       2.4540
    1060       2.1958
    1061       2.1806
    1062       2.0096
    1063       1.9612
    1064       2.2347
    1065       2.1787
    1066       2.1781
    1067       2.1625
    1068       2.1143
    1069       2.1971
    1070       2.1260
    1071       2.2773
    1072       2.2318
    1073       1.9818
    1074       2.1004
    1075       2.1816
    1076       2.2034
    1077       2.2888
    1078       2.3714
    1079       2.2241
    1080       2.4293
    1081       2.3189
    1082       2.2200
    1083       2.2593
    1084       2.3341
    1085       2.4919
    1086       2.5364
    1087       2.8209
    1088       2.5833
    1089       2.4244
    1090       2.4261
    1091       2.6112
    1092       2.3607
    1093       2.2335
    1094       2.1418
    1095       2.2391
    1096       2.1894
    1097       2.2220
    1098       2.1275
    1099       2.3146
    1100       2.2602
    1101       2.3586
    1102       2.3112
    1103       2.3554
    1104       2.4840
    1105       2.1534
    1106       2.2010
    1107       2.2316
    1108       2.1552
    1109       2.1131
    1110       2.1519
    1111       2.0263
    1112       1.9367
    1113       1.9233
    1114       1.9685
    1115       1.9137
    1116       1.9119
    1117       2.1422
    1118       2.2055
    1119       1.9702
    1120       1.9220
    1121       1.8784
    1122       1.9806
    1123       2.2759
    1124       2.3095
    1125       2.3680
    1126       2.4259
    1127       2.2158
    1128       2.0980
    1129       2.1148
    1130       2.1544
    1131       2.1305
    1132       2.1846
    1133       2.2622
    1134       2.4482
    1135       2.3298
    1136       2.3460
    1137       2.4688
    1138       2.2844
    1139       2.5600
    1140       2.4569
    1141       2.5456
    1142       2.4829
    1143       2.4261
    1144       2.5500
    1145       2.5248
    1146       2.4413
    1147       2.3356
    1148       2.2751
    1149       2.1858
    1150       2.1453
    1151       2.1079
    1152       2.2132
    1153       2.1908
    1154       2.0605
    1155       2.0619
    1156       1.9477
    1157       2.1298
    1158       2.1654
    1159       2.1474
    1160       2.0993
    1161       2.0261
    1162       2.1299
    1163       1.8799
    1164       1.9996
    1165       2.0130
    1166       1.7713
    1167       1.9829
    1168       1.9111
    1169       2.1094
    1170       2.0893
    1171       2.1147
    1172       2.0224
    1173       1.9204
    1174       1.9753
    1175       1.8700
    1176       1.8977
    1177       2.0456
    1178       2.1708
    1179       2.3131
    1180       2.2673
    1181       2.3273
    1182       2.4655
    1183       2.3061
    1184       2.2673
    1185       2.3768
    1186       2.2092
    1187       2.1872
    1188       2.1430
    1189       2.2401
    1190       2.3141
    1191       2.4082
    1192       2.4469
    1193       2.3346
    1194       2.3988
    1195       2.5160
    1196       2.3220
    1197       2.4358
    1198       2.5199
    1199       2.6661
    1200       2.5906
    1201       2.3558
    1202       2.3040
    1203       2.2475
    1204       2.4477
    1205       2.5813
    1206       2.5510
    1207       2.7105
    1208       2.5102
    1209       2.6696
    1210       2.4568
    1211       2.4142
    1212       2.3652
    1213       2.2493
    1214       2.3842
    1215       2.2915
    1216       2.2380
    1217       2.1255
    1218       2.3299
    1219       2.2745
    1220       2.3470
    1221       2.2280
    1222       2.2902
    1223       2.1964
    1224       2.3563
    1225       2.3536
    1226       2.3061
    1227       2.2447
    1228       2.2915
    1229       2.4203
    1230       2.5231
    1231       2.4307
    1232       2.3598
    1233       2.3794
    1234       2.1377
    1235       2.2097
    1236       2.1888
    1237       2.5543
    1238       2.6294
    1239       2.5113
    1240       2.4592
    1241       2.2399
    1242       2.2895
    1243       2.3446
    1244       2.5893
    1245       2.3995
    1246       2.4171
    1247       2.5494
    1248       2.2664
    1249       2.2451
    1250       2.1508
    1251       2.1440
    1252       2.0272
    1253       2.1716
    1254       2.1523
    1255       2.1629
    1256       2.2146
    1257       2.0686
    1258       2.2591
    1259       2.2560
    1260       2.3383
    1261       2.2664
    1262       2.1753
    1263       2.3234
    1264       2.2786
    1265       2.1509
    1266       2.1291
    1267       2.1155
    1268       2.0597
    1269       2.0111
    1270       1.9612
    1271       2.0653
    1272       1.9870
    1273       2.0201
    1274       1.9644
    1275       2.0308
    1276       2.1074
    1277       2.0806
    1278       2.1901
    1279       2.1067
    1280       2.1649
    1281       2.2176
    1282       2.1847
    1283       2.1020
    1284       1.9452
    1285       2.1285
    1286       2.1806
    1287       2.2435
    1288       2.1241
    1289       2.1869
    1290       2.2467
    1291       2.2428
    1292       2.2120
    1293       2.3328
    1294       2.1371
    1295       2.1758
    1296       2.1475
    1297       2.1290
    1298       2.0394
    1299       2.0075
    1300       2.1499
    1301       2.0920
    1302       2.0622
    1303       1.9960
    1304       1.9991
    1305       2.0381
    1306       1.9560
    1307       1.9941
    1308       2.0946
    1309       1.9289
    1310       1.8942
    1311       2.0727
    1312       2.1972
    1313       2.2535
    1314       2.1258
    1315       2.1892
    1316       2.1920
    1317       2.1168
    1318       2.1237
    1319       2.0865
    1320       2.0743
    1321       2.1773
    1322       2.1668
    1323       2.0173
    1324       1.9757
    1325       1.8605
    1326       1.8940
    1327       2.0085
    1328       2.0014
    1329       1.9259
    1330       1.8161
    1331       1.9096
    1332       2.0521
    1333       2.0691
    1334       2.0751
    1335       2.0302
    1336       2.1731
    1337       2.2989
    1338       2.3284
    1339       2.4083
    1340       2.4085
    1341       2.5272
    1342       2.5135
    1343       2.4406
    1344       2.5342
    1345       2.4353
    1346       2.4314
    1347       2.3750
    1348       2.2205
    1349       2.2427
    1350       2.1617
    1351       2.0810
    1352       2.1252
    1353       2.0937
    1354       2.1004
    1355       2.0149
    1356       2.0414
    1357       1.9472
    1358       1.8735
    1359       1.9467
    1360       1.9052
    1361       1.9008
    1362       1.9334
    1363       1.9543
    1364       1.9882
    1365       1.7672
    1366       1.8803
    1367       1.9107
    1368       1.9230
    1369       1.9188
    1370       1.9609
    1371       1.8260
    1372       1.8670
    1373       1.9210
    1374       2.0430
    1375       2.0605
    1376       2.0313
    1377       2.0963
    1378       2.0880
    1379       2.0845
    1380       2.3995
    1381       2.2049
    1382       2.1915
    1383       1.9318
    1384       1.9315
    1385       2.0081
    1386       2.0274
    1387       1.9261
    1388       1.9885
    1389       2.1202
    1390       2.0766
    1391       2.0852
    1392       2.0935
    1393       2.1092
    1394       2.1716
    1395       2.2128
    1396       2.1401
    1397       2.1960
    1398       2.1536
    1399       2.1623
    1400       2.1797
    1401       2.2076
    1402       2.1366
    1403       2.2300
    1404       2.3058
    1405       2.2554
    1406       2.1603
    1407       2.2601
    1408       2.2672
    1409       2.2532
    1410       2.2660
    1411       2.3796
    1412       2.1889
    1413       2.1402
    1414       2.3998
    1415       2.5312
    1416       2.4581
    1417       2.3261
    1418       2.2655
    1419       2.4417
    1420       2.4972
    1421       2.3392
    1422       2.2232
    1423       2.2303
    1424       2.3061
    1425       2.3569
    1426       2.3075
    1427       2.1174
    1428       2.1985
    1429       2.2023
    1430       2.2297
    1431       2.1827
    1432       2.2325
    1433       2.1369
    1434       2.1358
    1435       2.1705
    1436       2.1558
    1437       2.1496
    1438       2.2559
    1439       2.2176
    1440       2.3245
    1441       2.2968
    1442       2.3397
    1443       2.4816
    1444       2.5561
    1445       2.3632
    1446       2.4589
    1447       2.4039
    1448       2.4287
    1449       2.4603
    1450       2.4091
    1451       2.2581
    1452       2.2160
    1453       2.3470
    1454       2.4285
    1455       2.3477
    1456       2.3548
    1457       2.2815
    1458       2.3808
    1459       2.2504
    1460       2.2880
    1461       2.3664
    1462       2.3586
    1463       2.3568
    1464       2.4503
    1465       2.3557
    1466       2.5380
    1467       2.5725
    1468       2.6345
    1469       2.5037
    1470       2.5265
    1471       2.4624
    1472       2.4564
    1473       2.3761
    1474       2.1966
    1475       2.4158
    1476       2.5526
    1477       2.4210
    1478       2.4387
    1479       2.5542
    1480       2.4905
    1481       2.5112
    1482       2.3569
    1483       2.6057
    1484       2.6577
    1485       2.4550
    1486       2.5386
    1487       2.4771
    1488       2.4197
    1489       2.4555
    1490       2.3751
    1491       2.2861
    1492       2.4727
    1493       2.6458
    1494       2.5629
    1495       2.7941
    1496       2.6426
    1497       2.6369
    1498       2.6251
    1499       2.7394
    1500       2.7840
    1501       2.3824
    1502       2.4885
    1503       2.5427
    1504       2.5311
    1505       2.6087
    1506       2.6897
    1507       2.5824
    1508       2.6230
    1509       2.6010
    1510       2.5923
    1511       2.4484
    1512       2.5473
    1513       2.4476
    1514       2.5403
    1515       2.4456
    1516       2.7162
    1517       2.7559
    1518       2.5552
    1519       2.6382
    1520       2.6572
    1521       2.5583
    1522       2.5937
    1523       2.5646
    1524       2.6530
    1525       2.9196
    1526       2.9383
    1527       2.7903
    1528       2.9961
    1529       3.0567
    1530       3.1232
    1531       3.1847
    1532       3.2083
    1533       3.1584
    1534       2.8705
    1535       3.0225
    1536       3.0122
    1537       3.0317
    1538       2.9325
    1539       2.7395
    1540       2.7645
    1541       2.6080
    1542       2.7662
    1543       2.5784
    1544       2.7456
    1545       2.7277
    1546       2.8531
    1547       2.6067
    1548       2.5366
    1549       2.3645
    1550       2.3811
    1551       2.4623
    1552       2.3318
    1553       2.4490
    1554       2.3592
    1555       2.5015
    1556       2.5538
    1557       2.5223
    1558       2.5195
    1559       2.6514
    1560       2.4552
    1561       2.2975
    1562       2.3487
    1563       2.3543
    1564       2.4274
    1565       2.3631
    1566       2.3880
    1567       2.3298
    1568       2.3968
    1569       2.5049
    1570       2.3918
    1571       2.5135
    1572       2.3990
    1573       2.3397
    1574       2.4305
    1575       2.4192
    1576       2.5417
    1577       2.5103
    1578       2.4908
    1579       2.5458
    1580       2.6785
    1581       2.7150
    1582       2.6981
    1583       2.6568
    1584       2.5927
    1585       2.5013
    1586       2.5346
    1587       2.3559
    1588       2.4233
    1589       2.4574
    1590       2.3946
    1591       2.4717
    1592       2.5439
    1593       2.4242
    1594       2.5762
    1595       2.5505
    1596       2.5564
    1597       2.5240
    1598       2.5857
    1599       2.7370
    1600       2.5125
    1601       2.5532
    1602       2.4540
    1603       2.2821
    1604       2.2452
    1605       2.3305
    1606       2.2799
    1607       2.2064
    1608       2.1144
    1609       2.1491
    1610       2.2909
    1611       2.5077
    1612       2.6111
    1613       2.4637
    1614       2.6164
    1615       2.5100
    1616       2.4576
    1617       2.6188
    1618       2.4225
    1619       2.3288
    1620       2.4663
    1621       2.3526
    1622       2.4928
    1623       2.5934
    1624       2.4556
    1625       2.5014
    1626       2.4358
    1627       2.6039
    1628       2.5975
    1629       2.4494
    1630       2.4325
    1631       2.3670
    1632       2.6360
    1633       2.6868
    1634       2.5870
    1635       2.7726
    1636       2.7098
    1637       2.7209
    1638       2.8031
    1639       2.7000
    1640       2.7945
    1641       2.4908
    1642       2.4497
    1643       2.3038
    1644       2.4045
    1645       2.2830
    1646       2.2534
    1647       2.3204
    1648       2.1626
    1649       2.1968
    1650       2.1852
    1651       2.2147
    1652       2.2170
    1653       2.3798
    1654       2.3354
    1655       2.4573
    1656       2.4107
    1657       2.3156
    1658       2.4207
    1659       2.4491
    1660       2.4100
    1661       2.3783
    1662       2.5529
    1663       2.5148
    1664       2.4240
    1665       2.6435
    1666       2.5512
    1667       2.7244
    1668       2.5770
    1669       2.6099
    1670       2.4887
    1671       2.5210
    1672       2.6162
    1673       2.6299
    1674       2.4951
    1675       2.4129
    1676       2.5106
    1677       2.4932
    1678       2.3754
    1679       2.3050
    1680       2.4649
    1681       2.3278
    1682       2.4899
    1683       2.4972
    1684       2.4247
    1685       2.3196
    1686       2.3212
    1687       2.2549
    1688       2.1918
    1689       2.1081
    1690       2.1946
    1691       2.0607
    1692       2.1139
    1693       2.0909
    1694       2.0943
    1695       2.1434
    1696       2.3098
    1697       2.3078
    1698       2.4282
    1699       2.4116
    1700       2.1830
    1701       2.1922
    1702       2.3149
    1703       2.2437
    1704       2.3484
    1705       2.1862
    1706       2.2226
    1707       2.3963
    1708       2.3612
    1709       2.4284
    1710       2.4612
    1711       2.4636
    1712       2.4968
    1713       2.3484
    1714       2.3707
    1715       2.2414
    1716       2.1948
    1717       2.1512
    1718       2.2237
    1719       2.1462
    1720       2.1791
    1721       2.1691
    1722       2.1846
    1723       2.1097
    1724       2.1732
    1725       2.1433
    1726       2.4102
    1727       2.4094
    1728       2.4183
    1729       2.5637
    1730       2.3069
    1731       2.4575
    1732       2.4216
    1733       2.3856
    1734       2.2848
    1735       2.3284
    1736       2.2759
    1737       2.3944
    1738       2.3155
    1739       2.5079
    1740       2.3591
    1741       2.1659
    1742       2.3732
    1743       2.4494
    1744       2.5434
    1745       2.5605
    1746       2.5019
    1747       2.6766
    1748       2.6002
    1749       2.4376
    1750       2.3982
    1751       2.3808
    1752       2.3358
    1753       2.4875
    1754       2.3893
    1755       2.2807
    1756       2.2732
    1757       2.5256
    1758       2.4802
    1759       2.3093
    1760       2.1108
    1761       2.2111
    1762       2.3521
    1763       2.2335
    1764       2.2147
    1765       2.2631
    1766       2.1308
    1767       2.1009
    1768       2.1572
    1769       2.2052
    1770       2.2323
    1771       2.2051
    1772       2.1858
    1773       2.2182
    1774       2.1776
    1775       2.0883
    1776       2.1069
    1777       2.1723
    1778       2.0961
    1779       2.1860
    1780       2.2078
    1781       2.1722
    1782       2.0791
    1783       2.0088
    1784       2.0354
    1785       1.9345
    1786       1.9739
    1787       2.0462
    1788       2.0161
    1789       2.0404
    1790       1.9795
    1791       2.0187
    1792       1.9253
    1793       1.8571
    1794       2.0372
    1795       1.9998
    1796       1.9397
    1797       1.8791
    1798       1.8877
    1799       1.8855
    1800       2.0572
    1801       1.9765
    1802       2.0739
    1803       2.0128
    1804       2.0291
    1805       2.0663
    1806       2.0944
    1807       2.2525
    1808       2.2162
    1809       2.2601
    1810       2.2629
    1811       2.2979
    1812       2.3182
    1813       2.2503
    1814       2.2239
    1815       2.1865
    1816       2.3066
    1817       2.1688
    1818       2.1264
    1819       2.3025
    1820       2.2462
    1821       2.2193
    1822       2.2843
    1823       2.2206
    1824       2.2468
    1825       2.1707
    1826       2.0447
    1827       2.1073
    1828       2.2928
    1829       2.1934
    1830       2.0512
    1831       2.0540
    1832       2.0075
    1833       1.9311
    1834       1.9102
    1835       1.8480
    1836       1.9431
    1837       1.8283
    1838       1.8715
    1839       2.0025
    1840       1.8883
    1841       1.7911
    1842       2.0209
    1843       2.1161
    1844       2.0934
    1845       2.1056
    1846       2.0903
    1847       2.2684
    1848       2.2445
    1849       2.0695
    1850       2.1856
    1851       2.1260
    1852       1.9603
    1853       1.8876
    1854       1.9990
    1855       2.0998
    1856       2.0020
    1857       1.9470
    1858       1.9464
    1859       2.2437
    1860       2.0820
    1861       2.1199
    1862       2.0877
    1863       2.0401
    1864       2.0943
    1865       2.1206
    1866       2.1058
    1867       2.0869
    1868       2.0568
    1869       2.1340
    1870       2.2375
    1871       2.2495
    1872       2.0166
    1873       2.1833
    1874       2.1745
    1875       2.1921
    1876       2.0888
    1877       2.2213
    1878       2.2274
    1879       2.2039
    1880       1.9950
    1881       2.0322
    1882       1.9795
    1883       2.1821
    1884       2.1880
    1885       2.1146
    1886       2.1087
    1887       2.0983
    1888       2.2297
    1889       2.0394
    1890       2.2401
    1891       2.2818
    1892       2.2283
    1893       2.2595
    1894       2.2173
    1895       2.4004
    1896       2.1575
    1897       2.0582
    1898       2.2146
    1899       2.2716
    1900       2.1848
    1901       2.2860
    1902       2.2012
    1903       2.1480
    1904       2.1622
    1905       2.0207
    1906       2.1052
    1907       2.1426
    1908       2.0827
    1909       2.0634
    1910       2.1007
    1911       2.0784
    1912       2.1354
    1913       2.0561
    1914       2.1360
    1915       2.0171
    1916       2.1295
    1917       2.1826
    1918       2.0889
    1919       2.2648
    1920       2.2434
    1921       2.1003
    1922       2.0761
    1923       1.9854
    1924       2.0406
    1925       2.0254
    1926       2.1339
    1927       2.1120
    1928       2.0814
    1929       2.1717
    1930       2.1997
    1931       2.2189
    1932       2.2432
    1933       2.1838
    1934       2.1990
    1935       2.4299
    1936       2.1263
    1937       2.3112
    1938       2.5131
    1939       2.3904
    1940       2.2957
    1941       2.1796
    1942       2.2777
    1943       2.1977
    1944       2.3693
    1945       2.1904
    1946       2.2787
    1947       2.1906
    1948       2.3028
    1949       2.2555
    1950       2.3719
    1951       2.4707
    1952       2.4212
    1953       2.4994
    1954       2.3183
    1955       2.3103
    1956       2.4473
    1957       2.4103
    1958       2.3435
    1959       2.4220
    1960       2.3650
    1961       2.3537
    1962       2.3943
    1963       2.4289
    1964       2.3174
    1965       2.0670
    1966       2.2049
    1967       2.2359
    1968       2.3108
    1969       2.2919
    1970       2.2639
    1971       2.1632
    1972       2.1140
    1973       2.0674
    1974       2.2164
    1975       2.2708
    1976       2.1893
    1977       2.1600
    1978       2.0265
    1979       2.0348
    1980       2.0676
    1981       2.1642
    1982       2.1549
    1983       2.0566
    1984       1.9201
    1985       1.9953
    1986       2.2299
    1987       2.1479
    1988       2.3510
    1989       2.3340
    1990       2.3270
    1991       2.1882
    1992       2.3208
    1993       2.1939
    1994       2.3231
    1995       2.6201
    1996       2.4540
    1997       2.4802
    1998       2.5474
    1999       2.4619
    2000       2.6348
