# Supplementary material for: FNR-like unit interacts with C-terminal related residues trigger nNOS reductase domain conformational flexibility change
Source: Front Neurosci. 2026 Feb 11;20:1751011. doi: 10.3389/fnins.2026.1751011 (PMC12932508; doi:10.3389/fnins.2026.1751011)
Supplement: Supplementary file 3 [file Data_Sheet_3.zip › Model_3/12opc-fad-rmsd.dat]

#Frame     RMSD_00003
       1       0.0000
       2       1.0186
       3       0.7048
       4       0.6382
       5       0.9675
       6       0.7535
       7       0.8310
       8       0.7354
       9       0.6385
      10       0.9010
      11       0.8834
      12       0.9494
      13       0.8914
      14       0.9476
      15       0.9012
      16       0.9585
      17       0.8673
      18       1.1180
      19       0.8562
      20       0.7346
      21       0.8543
      22       0.6267
      23       0.8143
      24       0.9618
      25       0.8731
      26       1.0040
      27       0.8453
      28       0.7541
      29       0.9679
      30       0.8897
      31       0.8966
      32       0.8185
      33       0.9766
      34       0.7037
      35       0.7137
      36       0.9592
      37       1.1948
      38       1.0560
      39       0.8855
      40       0.8719
      41       0.7927
      42       0.7078
      43       0.7689
      44       0.9178
      45       1.1735
      46       0.7243
      47       0.7133
      48       0.8086
      49       0.7993
      50       0.9168
      51       1.0749
      52       0.8384
      53       0.9306
      54       1.0272
      55       1.0523
      56       1.2483
      57       0.9981
      58       1.0608
      59       1.1020
      60       0.9785
      61       1.0144
      62       0.9028
      63       1.1813
      64       0.6712
      65       0.8755
      66       0.7788
      67       0.8007
      68       0.9252
      69       0.7491
      70       0.8124
      71       1.0090
      72       0.8716
      73       0.7271
      74       0.9782
      75       1.0540
      76       1.0136
      77       1.0989
      78       0.9676
      79       1.0516
      80       1.4089
      81       0.7218
      82       0.9007
      83       0.7757
      84       0.9945
      85       0.8393
      86       0.9365
      87       0.9066
      88       1.0503
      89       0.7584
      90       0.7072
      91       0.9760
      92       0.6441
      93       0.8005
      94       0.8592
      95       0.8280
      96       0.9627
      97       1.0816
      98       0.9156
      99       0.6234
     100       0.8514
     101       0.9591
     102       0.7322
     103       0.8295
     104       0.8107
     105       0.9370
     106       0.8414
     107       0.9350
     108       0.7832
     109       0.7767
     110       0.7799
     111       0.8486
     112       0.9449
     113       0.9151
     114       0.7373
     115       0.9470
     116       0.8602
     117       0.9380
     118       0.8623
     119       0.8711
     120       0.7090
     121       0.8278
     122       0.9270
     123       0.9530
     124       0.7605
     125       1.0595
     126       0.9079
     127       0.9712
     128       0.8752
     129       0.9099
     130       0.9538
     131       0.9166
     132       0.9969
     133       0.8678
     134       0.8371
     135       0.9356
     136       0.6888
     137       0.9905
     138       0.9881
     139       0.9091
     140       1.1969
     141       1.0152
     142       1.0535
     143       0.9709
     144       1.0983
     145       1.0935
     146       0.8798
     147       0.9241
     148       1.0559
     149       1.1494
     150       0.9606
     151       0.9463
     152       1.0380
     153       0.8761
     154       0.7375
     155       0.8457
     156       0.6950
     157       0.8612
     158       0.8312
     159       0.9460
     160       0.8810
     161       0.5992
     162       0.7017
     163       1.2138
     164       0.8339
     165       1.1821
     166       1.0892
     167       0.6875
     168       0.8916
     169       1.0891
     170       0.9089
     171       0.8540
     172       0.8194
     173       1.2754
     174       0.7794
     175       0.9453
     176       0.7564
     177       0.9752
     178       0.7604
     179       0.9453
     180       0.9189
     181       1.0135
     182       1.0145
     183       1.1653
     184       1.0412
     185       1.1856
     186       1.1299
     187       1.3835
     188       1.1854
     189       0.9732
     190       1.1729
     191       0.9093
     192       0.8655
     193       1.2209
     194       1.0568
     195       1.1517
     196       1.0071
     197       1.2697
     198       0.9865
     199       1.2494
     200       1.2006
     201       1.0686
     202       1.1083
     203       1.1780
     204       1.2548
     205       1.0433
     206       0.8789
     207       0.8412
     208       1.2319
     209       1.2253
     210       0.9316
     211       0.8972
     212       1.0224
     213       1.4375
     214       1.1293
     215       1.0422
     216       0.9679
     217       1.3491
     218       1.0725
     219       0.9152
     220       1.0410
     221       0.9571
     222       1.0653
     223       1.0830
     224       1.0570
     225       0.8699
     226       0.9618
     227       0.8474
     228       1.1124
     229       0.8538
     230       0.6334
     231       0.7955
     232       0.8916
     233       0.8835
     234       0.7580
     235       0.7718
     236       0.8889
     237       1.2307
     238       1.0522
     239       1.1337
     240       1.0163
     241       0.9152
     242       1.1374
     243       1.1012
     244       0.9826
     245       1.0537
     246       0.9428
     247       1.0798
     248       1.1252
     249       1.0751
     250       1.0213
     251       0.9033
     252       0.8840
     253       0.9643
     254       0.9449
     255       0.9592
     256       1.1604
     257       0.9838
     258       0.9288
     259       0.9839
     260       0.9554
     261       0.9717
     262       1.0407
     263       0.7995
     264       0.7174
     265       1.0198
     266       1.0684
     267       0.8831
     268       0.7579
     269       0.7776
     270       0.6854
     271       0.8355
     272       0.8744
     273       0.7676
     274       0.8057
     275       1.1182
     276       0.5956
     277       0.9001
     278       0.8137
     279       0.7783
     280       0.9344
     281       0.7996
     282       1.0048
     283       1.0966
     284       1.1187
     285       1.1368
     286       0.9076
     287       0.8666
     288       0.8329
     289       0.9288
     290       0.7596
     291       0.9015
     292       0.8271
     293       0.8581
     294       0.9136
     295       0.7239
     296       0.8331
     297       0.7658
     298       1.1120
     299       1.0387
     300       0.8083
     301       0.8141
     302       0.8342
     303       0.6881
     304       1.0202
     305       0.9596
     306       0.9153
     307       0.7828
     308       0.7839
     309       1.0510
     310       0.8816
     311       1.3999
     312       0.8977
     313       0.8813
     314       1.0241
     315       0.8960
     316       1.1772
     317       1.1366
     318       1.0340
     319       0.9890
     320       1.0638
     321       1.1233
     322       0.7787
     323       1.0529
     324       1.0074
     325       0.9276
     326       0.7998
     327       0.8940
     328       1.1453
     329       0.8690
     330       1.1140
     331       1.0241
     332       0.9521
     333       1.1699
     334       0.9733
     335       0.9841
     336       0.9620
     337       0.8664
     338       0.8591
     339       0.6615
     340       1.0829
     341       0.9112
     342       0.9204
     343       0.9869
     344       1.0584
     345       0.9462
     346       1.3008
     347       1.1520
     348       1.1273
     349       1.1020
     350       1.1099
     351       1.1139
     352       1.0790
     353       1.2580
     354       1.2402
     355       1.3175
     356       1.1902
     357       1.0092
     358       0.8737
     359       1.0617
     360       1.0577
     361       1.1777
     362       1.0439
     363       0.9343
     364       0.8768
     365       0.9084
     366       0.9189
     367       0.9230
     368       1.0253
     369       0.9526
     370       0.8185
     371       1.2594
     372       1.0550
     373       0.9800
     374       0.9338
     375       1.1569
     376       1.0835
     377       1.0026
     378       0.8898
     379       0.9935
     380       0.9555
     381       0.9081
     382       0.9561
     383       0.7774
     384       0.9232
     385       0.8811
     386       1.0086
     387       1.0811
     388       0.8711
     389       0.9401
     390       1.0951
     391       0.8785
     392       0.9620
     393       1.0265
     394       1.0328
     395       0.9918
     396       0.9918
     397       1.0456
     398       1.0914
     399       0.9222
     400       0.8827
     401       1.1083
     402       1.1261
     403       0.9696
     404       1.4347
     405       0.9055
     406       0.9900
     407       1.0041
     408       1.0032
     409       0.9000
     410       1.1396
     411       1.1860
     412       1.0579
     413       1.2353
     414       1.1480
     415       1.0561
     416       1.0954
     417       1.0769
     418       1.0280
     419       1.3590
     420       1.0987
     421       1.0713
     422       1.1621
     423       0.9267
     424       0.8782
     425       1.0127
     426       0.9817
     427       0.8522
     428       0.7144
     429       0.9447
     430       0.9610
     431       0.8654
     432       1.0503
     433       0.9774
     434       0.9451
     435       0.9404
     436       0.8303
     437       1.0277
     438       1.1230
     439       1.1602
     440       1.1265
     441       0.8791
     442       0.8962
     443       0.9765
     444       1.0587
     445       0.8629
     446       0.9954
     447       1.0793
     448       0.8706
     449       0.7664
     450       0.7278
     451       0.8392
     452       0.8002
     453       0.7809
     454       0.9190
     455       0.8349
     456       0.8676
     457       1.0068
     458       1.1690
     459       1.1319
     460       1.0486
     461       1.2523
     462       1.0859
     463       1.0583
     464       0.8190
     465       1.1358
     466       0.9544
     467       0.9143
     468       1.2699
     469       0.9099
     470       1.0812
     471       1.1265
     472       1.1116
     473       1.1900
     474       1.2242
     475       1.2913
     476       1.0935
     477       1.1427
     478       1.2807
     479       1.2724
     480       1.0758
     481       1.1888
     482       1.2159
     483       1.3331
     484       1.4118
     485       1.2293
     486       1.2376
     487       1.2187
     488       1.1916
     489       1.2438
     490       1.0329
     491       1.5529
     492       0.9428
     493       1.2512
     494       1.2533
     495       1.4172
     496       1.3224
     497       0.9390
     498       1.2159
     499       1.2133
     500       1.2136
     501       1.3879
     502       1.2834
     503       1.5996
     504       0.9195
     505       1.4085
     506       1.3529
     507       1.3212
     508       1.3396
     509       1.0958
     510       1.3007
     511       1.2349
     512       1.2658
     513       1.1320
     514       0.8643
     515       1.3426
     516       1.3124
     517       0.9800
     518       1.0809
     519       1.2390
     520       1.0770
     521       1.0264
     522       1.0313
     523       1.0408
     524       1.0769
     525       0.9168
     526       0.9916
     527       0.9876
     528       0.9672
     529       1.0579
     530       1.0229
     531       0.8472
     532       0.9258
     533       1.0390
     534       0.8598
     535       0.9389
     536       1.0077
     537       1.0072
     538       1.0674
     539       1.2275
     540       0.9097
     541       0.8720
     542       0.9581
     543       0.9678
     544       1.0377
     545       1.3966
     546       1.2560
     547       1.2111
     548       1.0572
     549       1.0866
     550       1.2530
     551       1.0749
     552       1.0968
     553       1.0534
     554       1.2939
     555       1.1796
     556       1.2619
     557       1.1723
     558       1.2657
     559       1.2008
     560       1.2748
     561       0.9047
     562       1.1985
     563       1.1759
     564       1.0717
     565       1.1793
     566       0.9043
     567       0.9487
     568       0.9813
     569       0.9680
     570       1.2401
     571       0.9660
     572       1.3465
     573       1.0942
     574       0.8281
     575       1.1770
     576       1.0797
     577       1.2148
     578       0.9920
     579       1.1267
     580       1.1178
     581       1.0256
     582       0.9968
     583       1.0696
     584       1.2296
     585       0.9953
     586       1.0526
     587       1.0516
     588       1.0958
     589       1.0608
     590       1.0606
     591       1.2400
     592       1.1596
     593       1.3446
     594       1.2900
     595       1.2801
     596       1.2497
     597       1.5492
     598       1.2331
     599       1.2513
     600       1.2788
     601       1.2210
     602       1.2945
     603       1.1257
     604       1.1996
     605       1.0514
     606       1.1027
     607       1.1951
     608       1.0551
     609       1.3962
     610       1.2403
     611       1.2821
     612       1.0443
     613       1.0734
     614       1.1503
     615       1.3419
     616       1.0899
     617       1.2271
     618       1.3530
     619       1.5567
     620       1.3322
     621       1.4612
     622       1.1206
     623       1.3273
     624       1.2019
     625       1.3144
     626       1.3109
     627       1.2004
     628       1.1308
     629       1.1680
     630       1.4243
     631       1.1460
     632       1.1587
     633       1.1521
     634       1.3849
     635       1.1784
     636       1.5149
     637       1.4379
     638       1.1119
     639       1.1102
     640       1.2916
     641       1.1667
     642       1.2251
     643       1.2105
     644       1.1582
     645       1.0728
     646       1.0731
     647       1.0679
     648       1.1617
     649       1.2952
     650       1.0582
     651       1.2043
     652       1.4265
     653       1.4942
     654       1.2995
     655       1.5002
     656       1.4513
     657       1.5303
     658       1.5046
     659       1.5930
     660       1.2265
     661       1.5021
     662       1.1406
     663       1.3090
     664       1.3014
     665       1.5555
     666       1.7626
     667       1.3259
     668       1.3344
     669       1.2972
     670       1.3134
     671       1.3344
     672       1.4362
     673       1.3791
     674       1.2729
     675       1.3828
     676       1.4060
     677       1.3455
     678       1.4542
     679       1.2440
     680       1.3712
     681       1.3821
     682       1.2965
     683       1.4371
     684       1.3494
     685       1.3965
     686       1.4056
     687       1.5661
     688       1.4986
     689       1.4572
     690       1.4374
     691       1.3023
     692       1.3779
     693       1.3183
     694       1.4216
     695       1.1866
     696       1.6291
     697       1.5528
     698       1.3836
     699       1.3036
     700       1.6555
     701       1.1890
     702       1.2215
     703       1.3379
     704       0.9731
     705       1.3053
     706       1.2228
     707       1.1274
     708       1.3028
     709       1.3071
     710       1.3279
     711       1.2228
     712       1.1229
     713       1.1629
     714       1.2353
     715       1.2643
     716       1.2822
     717       1.0794
     718       1.3729
     719       0.9406
     720       1.1923
     721       1.1854
     722       1.4058
     723       1.3533
     724       1.3000
     725       1.2082
     726       1.1937
     727       1.0533
     728       1.1194
     729       1.2419
     730       1.1087
     731       1.1530
     732       1.1764
     733       1.2303
     734       1.1935
     735       1.1156
     736       1.2744
     737       1.2286
     738       1.2688
     739       1.2315
     740       1.2043
     741       1.2335
     742       1.2291
     743       1.0032
     744       1.3851
     745       1.0887
     746       1.0684
     747       1.2225
     748       1.0691
     749       0.9749
     750       1.0482
     751       0.9667
     752       1.1112
     753       1.1206
     754       1.3186
     755       1.2295
     756       1.1857
     757       1.3431
     758       1.1615
     759       1.0441
     760       1.2015
     761       0.8561
     762       1.0560
     763       1.0957
     764       0.9873
     765       1.0015
     766       0.9671
     767       1.1737
     768       1.0190
     769       1.2403
     770       1.1265
     771       1.3369
     772       1.3770
     773       1.5043
     774       1.2888
     775       1.2307
     776       1.3071
     777       1.4313
     778       1.4095
     779       1.2831
     780       1.0853
     781       1.2004
     782       1.0529
     783       1.2470
     784       1.2103
     785       1.2497
     786       1.2327
     787       1.2209
     788       1.2270
     789       1.2671
     790       1.1213
     791       0.9208
     792       1.2622
     793       1.0452
     794       1.1763
     795       1.2308
     796       1.1421
     797       1.0622
     798       1.1804
     799       1.2745
     800       1.1805
     801       1.1192
     802       1.1955
     803       1.3011
     804       1.0032
     805       0.9192
     806       1.0162
     807       1.0362
     808       0.8735
     809       1.0276
     810       1.1028
     811       0.9285
     812       1.0053
     813       1.0198
     814       1.2064
     815       1.0120
     816       1.1564
     817       1.0316
     818       1.3110
     819       1.1026
     820       1.2836
     821       1.4000
     822       1.1549
     823       1.2685
     824       1.1783
     825       1.2671
     826       1.2586
     827       1.3718
     828       1.2100
     829       1.2015
     830       1.2206
     831       1.1837
     832       1.6675
     833       1.2474
     834       1.3645
     835       1.3805
     836       1.3445
     837       1.0092
     838       1.3017
     839       1.1803
     840       1.2832
     841       0.9905
     842       1.2644
     843       1.0388
     844       1.2566
     845       1.4158
     846       1.4215
     847       1.2822
     848       1.1617
     849       1.2880
     850       1.0009
     851       1.3062
     852       1.1154
     853       1.2172
     854       1.1997
     855       1.3499
     856       1.4659
     857       1.4940
     858       1.3116
     859       0.9714
     860       1.5315
     861       1.4559
     862       1.3453
     863       1.5130
     864       1.3625
     865       1.4408
     866       1.5703
     867       1.2400
     868       1.1805
     869       1.3046
     870       1.1045
     871       1.2745
     872       1.4557
     873       0.9980
     874       1.3985
     875       1.4660
     876       1.5248
     877       0.9793
     878       1.3872
     879       1.3754
     880       1.3025
     881       1.3773
     882       1.4132
     883       1.4262
     884       1.2277
     885       1.3250
     886       1.6133
     887       1.2234
     888       1.0985
     889       1.4047
     890       1.2165
     891       1.1770
     892       1.0293
     893       1.3036
     894       1.1849
     895       1.4403
     896       1.1827
     897       1.2676
     898       0.9533
     899       1.2205
     900       1.1272
     901       1.5348
     902       1.1967
     903       1.3056
     904       1.3937
     905       1.1913
     906       1.0690
     907       1.1924
     908       1.3075
     909       1.2091
     910       1.1329
     911       1.1356
     912       1.2005
     913       1.3672
     914       1.3587
     915       1.0409
     916       1.2341
     917       1.1690
     918       1.2279
     919       1.0481
     920       1.2752
     921       1.0162
     922       1.1114
     923       1.2038
     924       1.0511
     925       1.2969
     926       1.3435
     927       1.2362
     928       1.2335
     929       1.1185
     930       1.1041
     931       1.1380
     932       1.3057
     933       1.3004
     934       1.0887
     935       1.0537
     936       1.2535
     937       1.1464
     938       1.1853
     939       1.3314
     940       1.2482
     941       1.2579
     942       1.1300
     943       1.1944
     944       1.0356
     945       0.9431
     946       1.4313
     947       1.4470
     948       1.3272
     949       1.2756
     950       1.3486
     951       1.3589
     952       1.4380
     953       1.3741
     954       1.1512
     955       1.2364
     956       1.4172
     957       1.3999
     958       1.1551
     959       1.1602
     960       1.2955
     961       1.3397
     962       1.2813
     963       1.2884
     964       1.4049
     965       1.1718
     966       1.0555
     967       1.0888
     968       1.3699
     969       1.3181
     970       1.2805
     971       1.3236
     972       1.0910
     973       1.0820
     974       1.2101
     975       1.4311
     976       1.2589
     977       1.1560
     978       1.4658
     979       1.3587
     980       1.2812
     981       1.1333
     982       1.2498
     983       0.9865
     984       1.2238
     985       1.2091
     986       1.3031
     987       1.0841
     988       1.2151
     989       1.2851
     990       0.9822
     991       1.0485
     992       1.1465
     993       1.4043
     994       1.0960
     995       1.0669
     996       0.9872
     997       0.8779
     998       1.1568
     999       1.1492
    1000       1.0093
    1001       1.2025
    1002       1.1921
    1003       1.1123
    1004       1.2928
    1005       1.3239
    1006       1.0620
    1007       1.1837
    1008       1.1830
    1009       1.0198
    1010       1.1546
    1011       1.1212
    1012       1.0448
    1013       1.3584
    1014       1.2187
    1015       1.1368
    1016       1.2365
    1017       1.1517
    1018       1.2790
    1019       1.3658
    1020       1.3543
    1021       1.2638
    1022       1.2386
    1023       0.9590
    1024       1.0165
    1025       0.9971
    1026       1.1201
    1027       1.1090
    1028       1.1387
    1029       1.1768
    1030       1.4384
    1031       1.2712
    1032       0.9371
    1033       1.3808
    1034       1.1650
    1035       1.2230
    1036       1.2387
    1037       1.2656
    1038       1.2908
    1039       1.0078
    1040       1.1838
    1041       1.2608
    1042       1.2790
    1043       1.2044
    1044       1.1923
    1045       1.3177
    1046       1.1783
    1047       1.1301
    1048       1.0871
    1049       1.0145
    1050       1.2979
    1051       0.9788
    1052       1.0280
    1053       1.0448
    1054       1.0194
    1055       0.9869
    1056       1.0578
    1057       1.2809
    1058       1.2905
    1059       1.2323
    1060       0.8357
    1061       1.0244
    1062       1.0334
    1063       1.1454
    1064       0.9848
    1065       1.2474
    1066       0.9321
    1067       1.0520
    1068       1.1197
    1069       0.9552
    1070       1.1598
    1071       1.2023
    1072       1.3725
    1073       1.1620
    1074       0.9844
    1075       1.2531
    1076       1.2551
    1077       1.2232
    1078       1.0671
    1079       1.1740
    1080       1.3059
    1081       1.2991
    1082       1.0659
    1083       1.3204
    1084       1.2301
    1085       1.0653
    1086       1.2816
    1087       1.3424
    1088       1.0427
    1089       1.3437
    1090       1.1710
    1091       1.2312
    1092       1.2236
    1093       0.9979
    1094       1.1693
    1095       1.4121
    1096       1.2648
    1097       1.2346
    1098       1.1664
    1099       1.3355
    1100       1.3223
    1101       1.1640
    1102       0.9442
    1103       1.2076
    1104       1.1802
    1105       1.2565
    1106       1.1048
    1107       1.1941
    1108       1.4853
    1109       1.3471
    1110       1.2445
    1111       1.2958
    1112       1.3337
    1113       1.3031
    1114       1.0555
    1115       1.0683
    1116       1.2863
    1117       1.2133
    1118       1.1754
    1119       1.1360
    1120       1.2092
    1121       1.2059
    1122       1.4395
    1123       1.2968
    1124       1.3399
    1125       1.3226
    1126       1.4784
    1127       1.2848
    1128       1.2642
    1129       1.0538
    1130       1.2587
    1131       1.0929
    1132       1.3042
    1133       1.1693
    1134       1.2779
    1135       1.2139
    1136       1.3128
    1137       1.0898
    1138       1.2030
    1139       1.3081
    1140       1.3177
    1141       1.3260
    1142       1.3780
    1143       1.1866
    1144       1.0873
    1145       1.2914
    1146       1.0270
    1147       1.2413
    1148       1.1347
    1149       1.2303
    1150       0.9988
    1151       1.2356
    1152       1.1555
    1153       1.1719
    1154       1.2125
    1155       0.9363
    1156       1.3565
    1157       1.5057
    1158       0.9672
    1159       1.2332
    1160       1.2583
    1161       1.3537
    1162       1.1023
    1163       1.2714
    1164       1.2275
    1165       1.0763
    1166       0.9739
    1167       1.0654
    1168       1.1610
    1169       0.9566
    1170       1.0415
    1171       1.1128
    1172       0.9330
    1173       1.1333
    1174       1.3383
    1175       1.0756
    1176       1.0906
    1177       1.0530
    1178       1.0268
    1179       1.0816
    1180       1.0982
    1181       0.9987
    1182       1.1113
    1183       1.1241
    1184       1.0529
    1185       1.1265
    1186       0.9895
    1187       1.1587
    1188       1.0090
    1189       1.1535
    1190       1.1095
    1191       1.2163
    1192       1.2351
    1193       1.3558
    1194       1.1564
    1195       1.2356
    1196       1.0644
    1197       1.2942
    1198       1.1982
    1199       1.2092
    1200       1.1118
    1201       0.9577
    1202       1.0841
    1203       1.0452
    1204       0.8328
    1205       1.0272
    1206       0.8382
    1207       0.9794
    1208       1.3369
    1209       1.3755
    1210       1.1356
    1211       1.1770
    1212       1.1455
    1213       1.3295
    1214       1.0228
    1215       0.9792
    1216       1.1355
    1217       1.3414
    1218       1.3309
    1219       1.0886
    1220       0.9774
    1221       1.1560
    1222       1.1665
    1223       0.9434
    1224       0.9718
    1225       0.9211
    1226       1.1918
    1227       1.1334
    1228       1.2499
    1229       1.3747
    1230       1.0865
    1231       1.2715
    1232       1.1856
    1233       0.9523
    1234       1.1974
    1235       1.2228
    1236       1.3363
    1237       1.1163
    1238       1.1133
    1239       1.0984
    1240       1.1519
    1241       1.0779
    1242       1.0975
    1243       1.1239
    1244       1.2614
    1245       1.0915
    1246       1.1053
    1247       1.3494
    1248       1.0830
    1249       1.2322
    1250       1.1359
    1251       1.2256
    1252       0.9797
    1253       1.1030
    1254       1.0871
    1255       1.3088
    1256       1.2864
    1257       1.1989
    1258       1.3820
    1259       1.3544
    1260       1.1905
    1261       1.0869
    1262       1.0431
    1263       1.1805
    1264       1.0173
    1265       1.1552
    1266       1.2757
    1267       1.2130
    1268       1.1877
    1269       1.3014
    1270       1.2788
    1271       1.2480
    1272       1.3493
    1273       1.3669
    1274       0.9574
    1275       1.0196
    1276       1.1407
    1277       1.4246
    1278       1.4769
    1279       1.2304
    1280       1.1617
    1281       1.2995
    1282       1.3645
    1283       1.2933
    1284       1.1538
    1285       1.3430
    1286       1.2826
    1287       1.2553
    1288       1.3062
    1289       1.2830
    1290       1.1885
    1291       1.3379
    1292       1.2259
    1293       1.4383
    1294       1.2916
    1295       1.5375
    1296       1.2281
    1297       1.3844
    1298       1.2586
    1299       1.4553
    1300       1.1403
    1301       1.4024
    1302       1.3293
    1303       1.3801
    1304       1.2514
    1305       1.2188
    1306       1.3058
    1307       1.2446
    1308       1.2356
    1309       1.0912
    1310       1.2763
    1311       1.3945
    1312       1.2464
    1313       1.3998
    1314       0.9758
    1315       1.1366
    1316       1.2154
    1317       1.3810
    1318       0.9022
    1319       1.1316
    1320       1.3779
    1321       1.3235
    1322       1.2653
    1323       1.2084
    1324       1.1236
    1325       1.0911
    1326       1.2149
    1327       1.2106
    1328       1.3287
    1329       1.2833
    1330       1.1829
    1331       1.1073
    1332       1.3686
    1333       1.2628
    1334       1.2666
    1335       1.4318
    1336       1.1118
    1337       1.0534
    1338       1.0406
    1339       1.2393
    1340       1.5116
    1341       1.4265
    1342       1.3039
    1343       1.1879
    1344       1.3608
    1345       1.2722
    1346       1.1706
    1347       1.3691
    1348       1.1691
    1349       1.1968
    1350       1.1858
    1351       1.2601
    1352       1.4205
    1353       1.1160
    1354       1.1042
    1355       1.0627
    1356       1.0957
    1357       1.1231
    1358       1.1338
    1359       1.2483
    1360       1.2051
    1361       1.0123
    1362       1.3337
    1363       1.2311
    1364       1.3665
    1365       1.4347
    1366       1.3441
    1367       1.2875
    1368       1.0604
    1369       1.2465
    1370       1.4081
    1371       1.4766
    1372       1.0526
    1373       1.1848
    1374       1.2720
    1375       1.2840
    1376       1.3539
    1377       1.2616
    1378       1.2028
    1379       1.1899
    1380       1.2399
    1381       1.2292
    1382       1.0044
    1383       1.0221
    1384       1.2549
    1385       1.4964
    1386       1.1423
    1387       1.3857
    1388       1.2303
    1389       1.2893
    1390       1.2638
    1391       1.1835
    1392       1.2452
    1393       1.1785
    1394       1.3035
    1395       1.3949
    1396       1.3831
    1397       1.2408
    1398       1.3278
    1399       1.2575
    1400       1.3450
    1401       1.3592
    1402       1.2239
    1403       1.2048
    1404       1.3583
    1405       1.2318
    1406       1.2989
    1407       1.2327
    1408       1.2573
    1409       1.3406
    1410       1.5703
    1411       1.5363
    1412       1.1925
    1413       1.3114
    1414       1.2551
    1415       1.3435
    1416       1.1821
    1417       1.1328
    1418       1.3047
    1419       1.2165
    1420       1.1650
    1421       1.2449
    1422       1.0391
    1423       1.0658
    1424       1.1088
    1425       1.3498
    1426       1.4091
    1427       1.2385
    1428       1.3011
    1429       1.1531
    1430       1.3753
    1431       1.3297
    1432       1.2952
    1433       1.0971
    1434       0.9864
    1435       1.3132
    1436       1.1710
    1437       1.3241
    1438       1.1845
    1439       1.2645
    1440       1.2297
    1441       1.3299
    1442       1.0913
    1443       1.2713
    1444       1.3311
    1445       1.3528
    1446       1.0703
    1447       0.9638
    1448       1.1636
    1449       1.2226
    1450       1.0645
    1451       1.0527
    1452       1.4220
    1453       1.3868
    1454       1.5875
    1455       1.1734
    1456       1.1338
    1457       1.2789
    1458       1.3217
    1459       1.3720
    1460       1.3491
    1461       1.3897
    1462       1.2909
    1463       1.4890
    1464       1.2767
    1465       1.1828
    1466       1.2083
    1467       1.2078
    1468       1.0649
    1469       1.2710
    1470       1.3939
    1471       1.1329
    1472       1.1430
    1473       1.2264
    1474       1.4256
    1475       1.3824
    1476       1.2369
    1477       1.2421
    1478       0.9883
    1479       1.3213
    1480       1.2921
    1481       1.2965
    1482       1.2770
    1483       1.0483
    1484       1.1864
    1485       1.4488
    1486       1.3670
    1487       1.2794
    1488       1.2904
    1489       0.9826
    1490       1.1379
    1491       1.1601
    1492       1.2965
    1493       1.0150
    1494       1.3428
    1495       1.2840
    1496       1.4904
    1497       1.2363
    1498       1.2398
    1499       1.2274
    1500       1.1639
    1501       1.2155
    1502       1.1900
    1503       1.1070
    1504       0.9669
    1505       1.2807
    1506       1.1346
    1507       1.1374
    1508       1.3161
    1509       1.2556
    1510       1.2229
    1511       1.1737
    1512       1.2765
    1513       1.3502
    1514       1.1854
    1515       1.1420
    1516       1.0685
    1517       0.9854
    1518       1.1149
    1519       1.0766
    1520       1.0163
    1521       1.3181
    1522       1.0675
    1523       1.1839
    1524       1.3085
    1525       1.1280
    1526       1.0818
    1527       1.0109
    1528       1.1692
    1529       1.2380
    1530       1.1189
    1531       1.1537
    1532       1.3338
    1533       1.2720
    1534       1.1617
    1535       1.2946
    1536       1.0952
    1537       1.1613
    1538       1.3344
    1539       1.3327
    1540       1.2274
    1541       1.3032
    1542       1.3510
    1543       1.2597
    1544       1.1625
    1545       1.4010
    1546       1.5343
    1547       1.3911
    1548       1.1965
    1549       1.4038
    1550       1.3326
    1551       1.2208
    1552       1.1305
    1553       1.5097
    1554       1.4779
    1555       1.2031
    1556       1.4240
    1557       1.3617
    1558       1.1382
    1559       1.3135
    1560       1.3172
    1561       1.1749
    1562       1.1819
    1563       1.3478
    1564       1.4318
    1565       1.0730
    1566       1.1357
    1567       1.1952
    1568       1.2587
    1569       1.1655
    1570       1.2240
    1571       1.4109
    1572       1.1962
    1573       1.3762
    1574       1.2450
    1575       1.0958
    1576       1.0943
    1577       1.1264
    1578       1.0547
    1579       1.1548
    1580       0.9576
    1581       0.9681
    1582       1.1498
    1583       1.3372
    1584       1.1165
    1585       1.3453
    1586       1.4852
    1587       1.2190
    1588       1.2766
    1589       1.3526
    1590       1.5681
    1591       1.3955
    1592       1.1969
    1593       1.4721
    1594       1.1702
    1595       1.2926
    1596       1.3447
    1597       1.3272
    1598       1.4437
    1599       0.9822
    1600       1.2043
    1601       1.1700
    1602       1.1269
    1603       1.0146
    1604       1.0215
    1605       1.1329
    1606       1.2362
    1607       1.1840
    1608       1.1472
    1609       1.1369
    1610       0.9773
    1611       1.2772
    1612       1.0722
    1613       1.1462
    1614       1.2900
    1615       1.1866
    1616       1.2440
    1617       1.2747
    1618       1.3131
    1619       1.0781
    1620       1.1469
    1621       1.0608
    1622       1.3102
    1623       1.1339
    1624       1.3337
    1625       1.3176
    1626       1.1224
    1627       1.3018
    1628       1.5446
    1629       1.2696
    1630       1.3521
    1631       1.2872
    1632       1.3100
    1633       1.4566
    1634       1.2048
    1635       1.2637
    1636       1.3173
    1637       1.3856
    1638       1.4406
    1639       1.4681
    1640       1.4847
    1641       1.4196
    1642       1.5414
    1643       1.2367
    1644       1.4066
    1645       1.3281
    1646       1.4215
    1647       1.2519
    1648       1.4963
    1649       1.2463
    1650       1.4805
    1651       1.3549
    1652       1.4537
    1653       1.3239
    1654       1.3888
    1655       1.3072
    1656       1.4093
    1657       1.5517
    1658       1.7549
    1659       1.4712
    1660       1.4619
    1661       1.6306
    1662       1.5039
    1663       1.4266
    1664       1.4741
    1665       1.3865
    1666       1.5733
    1667       1.6378
    1668       1.3769
    1669       1.3870
    1670       1.5041
    1671       1.5225
    1672       1.5358
    1673       1.4879
    1674       1.2987
    1675       1.3106
    1676       1.4457
    1677       1.3707
    1678       1.3515
    1679       1.2590
    1680       1.4663
    1681       1.3619
    1682       1.4778
    1683       1.2580
    1684       1.2289
    1685       1.5167
    1686       1.5377
    1687       1.4908
    1688       1.2947
    1689       1.3309
    1690       1.6052
    1691       1.3891
    1692       1.2845
    1693       1.2650
    1694       1.1786
    1695       1.3234
    1696       1.2517
    1697       1.5338
    1698       1.5499
    1699       1.3765
    1700       1.2932
    1701       1.4470
    1702       1.5663
    1703       1.4519
    1704       1.4520
    1705       1.5436
    1706       1.4306
    1707       1.6707
    1708       1.3760
    1709       1.4672
    1710       1.3056
    1711       1.2798
    1712       1.2740
    1713       1.3540
    1714       1.3940
    1715       1.2809
    1716       1.2851
    1717       1.1371
    1718       1.6035
    1719       1.4033
    1720       1.4584
    1721       1.4565
    1722       1.3121
    1723       1.6154
    1724       1.4879
    1725       1.2805
    1726       1.3693
    1727       1.2757
    1728       1.3628
    1729       1.2826
    1730       1.5360
    1731       1.6523
    1732       1.6291
    1733       1.4174
    1734       1.4404
    1735       1.3393
    1736       1.5517
    1737       1.7577
    1738       1.6378
    1739       1.6184
    1740       1.5433
    1741       1.3768
    1742       1.3441
    1743       1.6095
    1744       1.4699
    1745       1.5013
    1746       1.4231
    1747       1.3995
    1748       1.3758
    1749       1.4247
    1750       1.5553
    1751       1.6036
    1752       1.4265
    1753       1.4291
    1754       1.3120
    1755       1.4979
    1756       1.6486
    1757       1.4919
    1758       1.3923
    1759       1.3715
    1760       1.5338
    1761       1.5530
    1762       1.8464
    1763       1.6842
    1764       1.4338
    1765       1.5752
    1766       1.5776
    1767       1.3627
    1768       1.6014
    1769       1.3342
    1770       1.5265
    1771       1.4780
    1772       1.4739
    1773       1.3036
    1774       1.3389
    1775       1.4164
    1776       1.2455
    1777       1.4403
    1778       1.3030
    1779       1.4612
    1780       1.3124
    1781       1.2858
    1782       1.3325
    1783       1.3281
    1784       1.3170
    1785       1.2813
    1786       1.1228
    1787       1.2363
    1788       1.3511
    1789       1.3083
    1790       1.3481
    1791       1.2703
    1792       1.4684
    1793       1.5898
    1794       1.4475
    1795       1.6082
    1796       1.4289
    1797       1.5785
    1798       1.3500
    1799       1.2276
    1800       1.0760
    1801       1.2885
    1802       1.1720
    1803       1.0868
    1804       1.1456
    1805       1.3314
    1806       1.2862
    1807       1.2965
    1808       1.1553
    1809       1.3598
    1810       1.2253
    1811       1.2016
    1812       1.2261
    1813       0.9581
    1814       1.2027
    1815       0.9918
    1816       1.1188
    1817       1.2075
    1818       1.3980
    1819       1.2621
    1820       1.1644
    1821       1.3084
    1822       1.2415
    1823       1.1464
    1824       1.2133
    1825       1.0516
    1826       1.1666
    1827       1.3041
    1828       1.0694
    1829       1.3245
    1830       1.2671
    1831       1.2645
    1832       1.0737
    1833       1.1727
    1834       1.0781
    1835       1.2417
    1836       1.3538
    1837       1.2599
    1838       1.4700
    1839       1.2362
    1840       1.1135
    1841       1.2425
    1842       1.3842
    1843       1.2490
    1844       1.1340
    1845       1.2056
    1846       1.2475
    1847       1.3288
    1848       1.3547
    1849       1.1449
    1850       1.0910
    1851       1.5384
    1852       1.1872
    1853       1.2542
    1854       1.2121
    1855       1.2835
    1856       1.2415
    1857       1.3779
    1858       1.2557
    1859       1.1355
    1860       1.2522
    1861       1.2863
    1862       1.1077
    1863       1.4247
    1864       1.2732
    1865       1.3923
    1866       1.2249
    1867       1.3655
    1868       1.3043
    1869       1.3449
    1870       1.3808
    1871       1.4777
    1872       1.1880
    1873       1.1722
    1874       1.4468
    1875       1.3115
    1876       1.0579
    1877       1.3877
    1878       1.3940
    1879       1.2882
    1880       1.4381
    1881       1.4591
    1882       1.6503
    1883       1.2622
    1884       1.3707
    1885       1.6166
    1886       1.6303
    1887       1.3183
    1888       1.4886
    1889       1.5107
    1890       1.4312
    1891       1.5895
    1892       1.4707
    1893       1.5963
    1894       1.4743
    1895       1.4487
    1896       1.3621
    1897       1.2839
    1898       1.4893
    1899       1.4483
    1900       1.5227
    1901       1.7826
    1902       1.5977
    1903       1.6021
    1904       1.4708
    1905       1.4959
    1906       1.4772
    1907       1.4407
    1908       1.7682
    1909       1.6697
    1910       1.6154
    1911       1.4588
    1912       1.6733
    1913       1.5232
    1914       1.4137
    1915       1.3782
    1916       1.4651
    1917       1.4437
    1918       1.6250
    1919       1.4554
    1920       1.1373
    1921       1.4109
    1922       1.3447
    1923       1.4760
    1924       1.2317
    1925       1.2792
    1926       1.4480
    1927       1.6828
    1928       1.3213
    1929       1.3247
    1930       1.6287
    1931       1.5150
    1932       1.4015
    1933       1.2982
    1934       1.5682
    1935       1.4300
    1936       1.5449
    1937       1.4578
    1938       1.3205
    1939       1.3143
    1940       1.4388
    1941       1.2870
    1942       1.4767
    1943       1.1492
    1944       1.6365
    1945       1.3660
    1946       1.4836
    1947       1.3135
    1948       1.2394
    1949       1.2934
    1950       1.3065
    1951       1.4941
    1952       1.3776
    1953       1.4411
    1954       1.3791
    1955       1.2891
    1956       1.5615
    1957       1.4832
    1958       1.5032
    1959       1.4742
    1960       1.7043
    1961       1.5733
    1962       1.6389
    1963       1.2730
    1964       1.2601
    1965       1.3464
    1966       1.1604
    1967       1.1218
    1968       1.4358
    1969       1.2568
    1970       1.3624
    1971       1.5639
    1972       1.4071
    1973       1.2015
    1974       1.5895
    1975       1.5960
    1976       1.4440
    1977       1.3855
    1978       1.3967
    1979       1.4927
    1980       1.5451
    1981       1.4525
    1982       1.1886
    1983       1.3573
    1984       1.5216
    1985       1.5923
    1986       1.2561
    1987       1.3322
    1988       1.4554
    1989       1.5269
    1990       1.2660
    1991       1.4386
    1992       1.6125
    1993       1.0563
    1994       1.2777
    1995       1.2376
    1996       1.2384
    1997       1.3608
    1998       1.4418
    1999       1.5340
    2000       1.5212
