# Supplementary material for: FNR-like unit interacts with C-terminal related residues trigger nNOS reductase domain conformational flexibility change
Source: Front Neurosci. 2026 Feb 11;20:1751011. doi: 10.3389/fnins.2026.1751011 (PMC12932508; doi:10.3389/fnins.2026.1751011)
Supplement: Supplementary file 3 [file Data_Sheet_3.zip › Model_3/12opc-fmn-binding-rmsd.dat]

#Frame     RMSD_00002
       1       0.0000
       2       0.7848
       3       1.0312
       4       1.1345
       5       1.1585
       6       1.0505
       7       1.1178
       8       1.0250
       9       1.1328
      10       1.0540
      11       1.1432
      12       1.1793
      13       1.1127
      14       1.2333
      15       1.3444
      16       1.3962
      17       1.5049
      18       1.3963
      19       1.4738
      20       1.2985
      21       1.1060
      22       1.2243
      23       1.6783
      24       1.5299
      25       1.4489
      26       1.5010
      27       1.4124
      28       1.3479
      29       1.2798
      30       1.1290
      31       1.0450
      32       1.1329
      33       1.2426
      34       1.0692
      35       1.1241
      36       1.3657
      37       1.3579
      38       1.3068
      39       1.2628
      40       1.3331
      41       1.1834
      42       1.1034
      43       1.2211
      44       1.1804
      45       1.2152
      46       1.2403
      47       1.2575
      48       1.3183
      49       1.3145
      50       1.4985
      51       1.4462
      52       1.4418
      53       1.1705
      54       1.3720
      55       1.4894
      56       1.3520
      57       1.3251
      58       1.3271
      59       1.5768
      60       1.5060
      61       1.4101
      62       1.4460
      63       1.4742
      64       1.4363
      65       1.3750
      66       1.3539
      67       1.4468
      68       1.5303
      69       1.4684
      70       1.4673
      71       1.3376
      72       1.2769
      73       1.4301
      74       1.4204
      75       1.4174
      76       1.6258
      77       1.6907
      78       1.5663
      79       1.7497
      80       1.6693
      81       1.6408
      82       1.5280
      83       1.4566
      84       1.6338
      85       1.5299
      86       1.5164
      87       1.5439
      88       1.7580
      89       1.7213
      90       1.7246
      91       1.8303
      92       1.6600
      93       1.5904
      94       1.6958
      95       1.9613
      96       2.0165
      97       1.8720
      98       1.9946
      99       2.1718
     100       2.3048
     101       2.3946
     102       2.5344
     103       2.5374
     104       2.3165
     105       2.0480
     106       2.1404
     107       2.1662
     108       1.9739
     109       2.3471
     110       2.3836
     111       2.2021
     112       2.0549
     113       2.0752
     114       2.0352
     115       2.0448
     116       2.1732
     117       2.1054
     118       2.2531
     119       2.1268
     120       1.9520
     121       2.1276
     122       2.0619
     123       2.2492
     124       2.1283
     125       2.3018
     126       2.0895
     127       2.1506
     128       2.3795
     129       2.2625
     130       2.2960
     131       2.1544
     132       2.0141
     133       1.9494
     134       1.7738
     135       1.9391
     136       1.8259
     137       2.0141
     138       1.9217
     139       1.9841
     140       1.8473
     141       2.0418
     142       2.1289
     143       1.8842
     144       1.8800
     145       1.8746
     146       1.8279
     147       1.8255
     148       1.9264
     149       2.1173
     150       2.0325
     151       2.0053
     152       2.3293
     153       2.2012
     154       2.1731
     155       2.3283
     156       2.3562
     157       2.3164
     158       2.4377
     159       2.3097
     160       2.5336
     161       2.3102
     162       2.3823
     163       2.3720
     164       2.5215
     165       2.5899
     166       2.2733
     167       2.3032
     168       2.4016
     169       2.5205
     170       2.6146
     171       2.7491
     172       2.7467
     173       2.6170
     174       2.8093
     175       2.8097
     176       3.0499
     177       2.9657
     178       2.7399
     179       2.8120
     180       2.7589
     181       2.5322
     182       2.6390
     183       2.8285
     184       2.5955
     185       2.6661
     186       2.6539
     187       2.6303
     188       2.6652
     189       2.7611
     190       2.8668
     191       2.6513
     192       2.8599
     193       3.0323
     194       3.0188
     195       2.8646
     196       3.0186
     197       3.0265
     198       2.8971
     199       2.8358
     200       2.7591
     201       2.5864
     202       2.7550
     203       2.8206
     204       2.8460
     205       2.7592
     206       2.7209
     207       2.6302
     208       2.6387
     209       2.8948
     210       2.7376
     211       2.9963
     212       2.8317
     213       2.6615
     214       2.6423
     215       2.6808
     216       2.9621
     217       3.0042
     218       2.8531
     219       2.8663
     220       3.0286
     221       2.6685
     222       2.3911
     223       2.5090
     224       2.4491
     225       2.5719
     226       2.7308
     227       2.6037
     228       2.7105
     229       2.5709
     230       2.4519
     231       2.4860
     232       2.2882
     233       2.5920
     234       2.6361
     235       2.5431
     236       2.3383
     237       2.3822
     238       2.5347
     239       2.4583
     240       2.5876
     241       2.5162
     242       2.5779
     243       2.5725
     244       2.5111
     245       2.5034
     246       2.5517
     247       2.6485
     248       2.5871
     249       2.6626
     250       2.6128
     251       2.6716
     252       2.6470
     253       2.5230
     254       2.3774
     255       2.4529
     256       2.5007
     257       2.5597
     258       2.3111
     259       2.6078
     260       2.6055
     261       2.5318
     262       2.5256
     263       2.4264
     264       2.3811
     265       2.4154
     266       2.5513
     267       2.6934
     268       2.7055
     269       2.5718
     270       2.5775
     271       2.5700
     272       2.4461
     273       2.4509
     274       2.4518
     275       2.6715
     276       2.3844
     277       2.6887
     278       2.4483
     279       2.4386
     280       2.6103
     281       2.6004
     282       2.5625
     283       2.6358
     284       2.6896
     285       2.7891
     286       2.9370
     287       2.8183
     288       2.7327
     289       2.8667
     290       2.9665
     291       2.9318
     292       2.7520
     293       3.0254
     294       2.9863
     295       2.8733
     296       2.8104
     297       2.5886
     298       2.6581
     299       2.6528
     300       2.6145
     301       2.8410
     302       2.7283
     303       2.7744
     304       2.5514
     305       2.6745
     306       2.5250
     307       2.6499
     308       2.6744
     309       2.7680
     310       2.8580
     311       2.5008
     312       2.5687
     313       2.6871
     314       2.6655
     315       2.7699
     316       2.8195
     317       2.7463
     318       2.6224
     319       2.7082
     320       2.6007
     321       2.6549
     322       2.6523
     323       2.5847
     324       2.6263
     325       2.7312
     326       2.5497
     327       2.4939
     328       2.5420
     329       2.6578
     330       2.6225
     331       2.5346
     332       2.7313
     333       2.7383
     334       2.6632
     335       2.5528
     336       2.5504
     337       2.5297
     338       2.4649
     339       2.4975
     340       2.4745
     341       2.3160
     342       2.4872
     343       2.6290
     344       2.4091
     345       2.4171
     346       2.3756
     347       2.2622
     348       2.4545
     349       2.1909
     350       2.4077
     351       2.5132
     352       2.5678
     353       2.5366
     354       2.4686
     355       2.3691
     356       2.2208
     357       2.4684
     358       2.3966
     359       2.4446
     360       2.4805
     361       2.5127
     362       2.4420
     363       2.4594
     364       2.5848
     365       2.6257
     366       2.7866
     367       2.5248
     368       2.5842
     369       2.5698
     370       2.2415
     371       2.2451
     372       2.2659
     373       2.5801
     374       2.5666
     375       2.6291
     376       2.4512
     377       2.5066
     378       2.3962
     379       2.5242
     380       2.2805
     381       2.2752
     382       2.3575
     383       2.5522
     384       2.6500
     385       2.3554
     386       2.5718
     387       2.5755
     388       2.7517
     389       2.4461
     390       2.5345
     391       2.5316
     392       2.6063
     393       2.7853
     394       2.8253
     395       2.7821
     396       2.7923
     397       2.6560
     398       2.7371
     399       2.7014
     400       2.4196
     401       2.4403
     402       2.7696
     403       2.7302
     404       2.8606
     405       2.6341
     406       2.7311
     407       2.4174
     408       2.5585
     409       2.5464
     410       2.3628
     411       2.8666
     412       2.4516
     413       2.3016
     414       2.5945
     415       2.3994
     416       2.5309
     417       2.5339
     418       2.4902
     419       2.5034
     420       2.5333
     421       2.7229
     422       2.6037
     423       2.7221
     424       2.7177
     425       2.6103
     426       2.6255
     427       2.4950
     428       2.4617
     429       2.4748
     430       2.3809
     431       2.4628
     432       2.5725
     433       2.5464
     434       2.5187
     435       2.5903
     436       2.5237
     437       2.5620
     438       2.4773
     439       2.4856
     440       2.6652
     441       2.3931
     442       2.4531
     443       2.4298
     444       2.3279
     445       2.2166
     446       2.1221
     447       2.1175
     448       2.3461
     449       2.5207
     450       2.6235
     451       2.6797
     452       2.6284
     453       2.3389
     454       2.6276
     455       2.6438
     456       2.5974
     457       2.6127
     458       2.7396
     459       2.6001
     460       2.4127
     461       2.5793
     462       2.5274
     463       2.6724
     464       2.5565
     465       2.3824
     466       2.3623
     467       2.2901
     468       2.2733
     469       2.2573
     470       2.1228
     471       2.2920
     472       2.1690
     473       2.1559
     474       2.3312
     475       2.2931
     476       2.2742
     477       2.3563
     478       2.2948
     479       2.2410
     480       2.2367
     481       2.3028
     482       2.4037
     483       2.2101
     484       2.4624
     485       2.2966
     486       2.4769
     487       2.4425
     488       2.4437
     489       2.4425
     490       2.5511
     491       2.7491
     492       2.3669
     493       2.4957
     494       2.4467
     495       2.4948
     496       2.4429
     497       2.3280
     498       2.3956
     499       2.2809
     500       2.1983
     501       2.3035
     502       2.3006
     503       2.2546
     504       2.1974
     505       2.1129
     506       2.0409
     507       2.1621
     508       2.3731
     509       2.4028
     510       2.3734
     511       2.2800
     512       2.2214
     513       2.5548
     514       2.4796
     515       2.6195
     516       2.6348
     517       2.6318
     518       2.7558
     519       2.4943
     520       2.4384
     521       2.6283
     522       2.5137
     523       2.3115
     524       2.5867
     525       2.8563
     526       2.6344
     527       2.5342
     528       2.5363
     529       2.5714
     530       2.4600
     531       2.6445
     532       2.6490
     533       2.6485
     534       2.6628
     535       2.6491
     536       2.4969
     537       2.5229
     538       2.4063
     539       2.4911
     540       2.6759
     541       2.5528
     542       2.6552
     543       2.6327
     544       2.6752
     545       2.7149
     546       2.5447
     547       2.5843
     548       2.7077
     549       2.7600
     550       2.6670
     551       2.6862
     552       2.7406
     553       2.9844
     554       3.1008
     555       2.8195
     556       2.9903
     557       2.9212
     558       2.7625
     559       3.0148
     560       2.6800
     561       2.4851
     562       2.5757
     563       2.4008
     564       2.4781
     565       2.3585
     566       2.3249
     567       2.3686
     568       2.6436
     569       2.6694
     570       2.4649
     571       2.3715
     572       2.4901
     573       2.3225
     574       2.6619
     575       2.4514
     576       2.4982
     577       2.5972
     578       2.7727
     579       2.8101
     580       2.6038
     581       2.6322
     582       2.5311
     583       2.4483
     584       2.4422
     585       2.5439
     586       2.5077
     587       2.6896
     588       2.5939
     589       2.4363
     590       2.6226
     591       2.5132
     592       2.6156
     593       2.5987
     594       2.5241
     595       2.5545
     596       2.5448
     597       2.5444
     598       2.6624
     599       2.5877
     600       2.2192
     601       2.2977
     602       2.2370
     603       2.1931
     604       2.4390
     605       2.3748
     606       2.5760
     607       2.3523
     608       2.2988
     609       2.3740
     610       2.3168
     611       2.3986
     612       2.3682
     613       2.4254
     614       2.3930
     615       2.2969
     616       2.1260
     617       2.1856
     618       1.9669
     619       2.1103
     620       2.1044
     621       2.0376
     622       1.9888
     623       2.1344
     624       2.2144
     625       2.4606
     626       2.5029
     627       2.3767
     628       2.5530
     629       2.3242
     630       2.4658
     631       2.1422
     632       2.3537
     633       2.1749
     634       2.2242
     635       2.1745
     636       2.2470
     637       2.5144
     638       2.5401
     639       2.4769
     640       2.7226
     641       2.4584
     642       2.4115
     643       2.3229
     644       2.1630
     645       2.3612
     646       2.0797
     647       2.1849
     648       2.2325
     649       2.0880
     650       2.0881
     651       2.0208
     652       2.3521
     653       2.6737
     654       2.5293
     655       2.3355
     656       2.4428
     657       2.2791
     658       2.3366
     659       2.4034
     660       2.3077
     661       2.3297
     662       2.1372
     663       2.4435
     664       2.7002
     665       2.5040
     666       2.6347
     667       2.5129
     668       2.5566
     669       2.5463
     670       2.2666
     671       2.3464
     672       2.5374
     673       2.6613
     674       2.5719
     675       2.5733
     676       2.4958
     677       2.5931
     678       2.5783
     679       2.6786
     680       2.7578
     681       2.6088
     682       2.8371
     683       2.5856
     684       2.6168
     685       2.6479
     686       2.6854
     687       2.4928
     688       2.8009
     689       2.5757
     690       2.6670
     691       2.7968
     692       2.8025
     693       2.5801
     694       2.7330
     695       2.4888
     696       2.6934
     697       2.6456
     698       2.5020
     699       2.6435
     700       2.6526
     701       2.3968
     702       2.5666
     703       2.4045
     704       2.4123
     705       2.3814
     706       2.4432
     707       2.2991
     708       2.3012
     709       2.1652
     710       2.3986
     711       2.4668
     712       2.7061
     713       2.4915
     714       2.2867
     715       2.3798
     716       2.5190
     717       2.3687
     718       2.3360
     719       2.0809
     720       2.1943
     721       2.1251
     722       2.3033
     723       2.2121
     724       2.1145
     725       2.0855
     726       2.0767
     727       1.9144
     728       1.9787
     729       2.0564
     730       2.2045
     731       2.2954
     732       2.2110
     733       2.1974
     734       2.1946
     735       2.0664
     736       2.2250
     737       1.9340
     738       2.2151
     739       2.2715
     740       2.1692
     741       2.1009
     742       2.0694
     743       1.9795
     744       2.1509
     745       2.1832
     746       2.2477
     747       2.3725
     748       2.3908
     749       2.1955
     750       2.2445
     751       2.2523
     752       2.1502
     753       2.1047
     754       2.0036
     755       2.0369
     756       1.9842
     757       2.1233
     758       2.1228
     759       2.1940
     760       2.1844
     761       2.2216
     762       2.3200
     763       2.3525
     764       2.4406
     765       2.4441
     766       2.4257
     767       2.2813
     768       2.2498
     769       2.2694
     770       2.3617
     771       2.6001
     772       2.5936
     773       2.7905
     774       2.5070
     775       2.6571
     776       2.8972
     777       3.0539
     778       2.9533
     779       2.9148
     780       2.7616
     781       2.9288
     782       2.9338
     783       2.9087
     784       3.0763
     785       3.0520
     786       3.2862
     787       3.3322
     788       3.1388
     789       3.2473
     790       3.1890
     791       3.2668
     792       3.2229
     793       3.2204
     794       3.0983
     795       3.1412
     796       3.2148
     797       2.8498
     798       2.8110
     799       2.7927
     800       2.7780
     801       2.7771
     802       2.8101
     803       2.7041
     804       2.5871
     805       2.4537
     806       2.3317
     807       2.2971
     808       2.3915
     809       2.2794
     810       2.4223
     811       2.2209
     812       2.3848
     813       2.1696
     814       2.4537
     815       2.5842
     816       2.4824
     817       2.2057
     818       2.2663
     819       2.3204
     820       2.3139
     821       2.3007
     822       2.2525
     823       2.2608
     824       2.2969
     825       2.3004
     826       2.3003
     827       2.5597
     828       2.3460
     829       2.2751
     830       2.5438
     831       2.7369
     832       2.6265
     833       2.6505
     834       2.8301
     835       2.7752
     836       2.6141
     837       2.6001
     838       2.6079
     839       2.6368
     840       2.6525
     841       2.6611
     842       2.3881
     843       2.3865
     844       2.3362
     845       2.4012
     846       2.5589
     847       2.3880
     848       2.6269
     849       2.3336
     850       2.3229
     851       2.4863
     852       2.4650
     853       2.4816
     854       2.4827
     855       2.4542
     856       2.8548
     857       2.6092
     858       2.8240
     859       2.7564
     860       2.7085
     861       2.6008
     862       2.8826
     863       2.8222
     864       2.5858
     865       2.5147
     866       2.6416
     867       2.9331
     868       2.6789
     869       2.3853
     870       2.3576
     871       2.3820
     872       2.4159
     873       2.3296
     874       2.3937
     875       2.2417
     876       2.1430
     877       2.3268
     878       2.3336
     879       2.2120
     880       2.3261
     881       2.2230
     882       2.2865
     883       2.2208
     884       2.1717
     885       2.0577
     886       2.4134
     887       2.3003
     888       2.2028
     889       2.2656
     890       1.9681
     891       2.0726
     892       2.0766
     893       2.0057
     894       2.1223
     895       2.1076
     896       2.2544
     897       2.0993
     898       2.3043
     899       2.2976
     900       2.3067
     901       2.4690
     902       2.3030
     903       2.4716
     904       2.4136
     905       2.3773
     906       2.4544
     907       2.4885
     908       2.4092
     909       2.4371
     910       2.1611
     911       2.1818
     912       2.1733
     913       2.2647
     914       2.1927
     915       2.1056
     916       2.4021
     917       2.5029
     918       2.2519
     919       2.2915
     920       2.3540
     921       2.3368
     922       2.4449
     923       2.3936
     924       2.3476
     925       2.4350
     926       2.4746
     927       2.5666
     928       2.3660
     929       2.4784
     930       2.5713
     931       2.5982
     932       2.6002
     933       2.3012
     934       2.2847
     935       2.3574
     936       2.4281
     937       2.2274
     938       2.1332
     939       2.2611
     940       2.2939
     941       2.4193
     942       2.3415
     943       2.4068
     944       2.3421
     945       2.4008
     946       2.5277
     947       2.4429
     948       2.2910
     949       2.1438
     950       2.2043
     951       2.5845
     952       2.3744
     953       2.5227
     954       2.4032
     955       2.3428
     956       2.4986
     957       2.4438
     958       2.3609
     959       2.4144
     960       2.3408
     961       2.3133
     962       2.3474
     963       2.1538
     964       2.2701
     965       2.3733
     966       2.2878
     967       2.2606
     968       2.2584
     969       2.2370
     970       2.4708
     971       2.3640
     972       2.5289
     973       2.5083
     974       2.5285
     975       2.4251
     976       2.3923
     977       2.3801
     978       2.3593
     979       2.1942
     980       2.1678
     981       2.3005
     982       2.3612
     983       2.7202
     984       2.4392
     985       2.4768
     986       2.5980
     987       2.4862
     988       2.3918
     989       2.3116
     990       2.6518
     991       2.6184
     992       2.6067
     993       2.5722
     994       2.7164
     995       2.6108
     996       2.6671
     997       2.6624
     998       2.3503
     999       2.7083
    1000       2.5514
    1001       2.5071
    1002       2.4635
    1003       2.3672
    1004       2.2535
    1005       2.2057
    1006       2.2875
    1007       2.2384
    1008       2.1456
    1009       2.2003
    1010       2.2418
    1011       2.3818
    1012       2.2219
    1013       2.3854
    1014       2.3973
    1015       2.4160
    1016       2.1356
    1017       2.2158
    1018       2.1911
    1019       2.2082
    1020       2.1779
    1021       2.3263
    1022       2.3580
    1023       2.4729
    1024       2.4572
    1025       2.5188
    1026       2.3471
    1027       2.4810
    1028       2.2853
    1029       2.1678
    1030       2.4231
    1031       2.3368
    1032       2.3896
    1033       2.3429
    1034       2.4756
    1035       2.3276
    1036       2.4665
    1037       2.3121
    1038       2.3242
    1039       2.4145
    1040       2.1744
    1041       2.3093
    1042       2.2781
    1043       2.1702
    1044       2.2814
    1045       2.2519
    1046       2.1761
    1047       2.3358
    1048       2.2468
    1049       2.5750
    1050       2.4939
    1051       2.4188
    1052       2.6159
    1053       2.6312
    1054       2.7347
    1055       2.6320
    1056       2.6247
    1057       2.4877
    1058       2.1833
    1059       2.5475
    1060       2.5327
    1061       2.4107
    1062       2.3954
    1063       2.3281
    1064       2.3380
    1065       2.4136
    1066       2.3439
    1067       2.3520
    1068       2.4223
    1069       2.4985
    1070       2.4787
    1071       2.4666
    1072       2.3133
    1073       2.3576
    1074       2.2416
    1075       2.1563
    1076       2.2309
    1077       2.3234
    1078       2.5988
    1079       2.3986
    1080       2.7157
    1081       2.4714
    1082       2.4993
    1083       2.7015
    1084       2.5082
    1085       2.5551
    1086       2.6017
    1087       2.5333
    1088       2.3837
    1089       2.4390
    1090       2.3973
    1091       2.6574
    1092       2.4230
    1093       2.3688
    1094       2.2975
    1095       2.3332
    1096       2.3457
    1097       2.3595
    1098       2.0032
    1099       2.1338
    1100       2.1933
    1101       2.2991
    1102       2.2779
    1103       2.2336
    1104       2.4574
    1105       2.1100
    1106       2.1661
    1107       2.0895
    1108       2.0396
    1109       2.1182
    1110       2.3578
    1111       2.4043
    1112       2.2047
    1113       2.2202
    1114       2.2629
    1115       2.3768
    1116       2.2814
    1117       2.3229
    1118       2.3621
    1119       2.1571
    1120       2.2813
    1121       2.4281
    1122       2.4550
    1123       2.3830
    1124       2.3194
    1125       2.4265
    1126       2.5712
    1127       2.4448
    1128       2.1406
    1129       2.2099
    1130       2.2214
    1131       2.4897
    1132       2.5299
    1133       2.5497
    1134       2.6181
    1135       2.5044
    1136       2.5730
    1137       2.7835
    1138       2.6342
    1139       2.7250
    1140       2.6550
    1141       2.7167
    1142       2.7648
    1143       2.6811
    1144       2.6240
    1145       2.6103
    1146       2.5643
    1147       2.2631
    1148       2.5335
    1149       2.4898
    1150       2.6165
    1151       2.6557
    1152       2.7852
    1153       2.6230
    1154       2.5549
    1155       2.6396
    1156       2.3689
    1157       2.4139
    1158       2.4648
    1159       2.3384
    1160       2.4382
    1161       2.4955
    1162       2.4133
    1163       2.2300
    1164       2.2729
    1165       2.3847
    1166       2.1289
    1167       2.4939
    1168       2.3166
    1169       2.5618
    1170       2.6594
    1171       2.5238
    1172       2.5989
    1173       2.5851
    1174       2.3927
    1175       2.2617
    1176       2.1917
    1177       2.1844
    1178       2.2929
    1179       2.4341
    1180       2.4335
    1181       2.6594
    1182       2.5430
    1183       2.6721
    1184       2.9042
    1185       2.6797
    1186       2.7833
    1187       2.8504
    1188       2.8846
    1189       2.6342
    1190       2.7934
    1191       2.7210
    1192       2.5671
    1193       2.6819
    1194       2.5693
    1195       2.5659
    1196       2.6129
    1197       2.8248
    1198       2.8975
    1199       2.7761
    1200       2.7293
    1201       2.6326
    1202       2.7473
    1203       2.7177
    1204       2.7260
    1205       2.6882
    1206       2.6376
    1207       2.7181
    1208       2.5261
    1209       2.5492
    1210       2.6356
    1211       2.4604
    1212       2.5608
    1213       2.5966
    1214       2.6883
    1215       2.5310
    1216       2.5365
    1217       2.5044
    1218       2.5848
    1219       2.4261
    1220       2.7796
    1221       2.6311
    1222       2.7830
    1223       2.5983
    1224       2.6484
    1225       2.6235
    1226       2.5803
    1227       2.5591
    1228       2.5300
    1229       2.6136
    1230       2.5237
    1231       2.7228
    1232       2.6170
    1233       2.6140
    1234       2.5176
    1235       2.4702
    1236       2.7113
    1237       2.5863
    1238       2.8565
    1239       2.7499
    1240       2.7499
    1241       2.6434
    1242       2.6542
    1243       2.7473
    1244       2.8372
    1245       2.7243
    1246       2.7705
    1247       2.7780
    1248       2.5981
    1249       2.5487
    1250       2.6624
    1251       2.7604
    1252       2.7995
    1253       2.8648
    1254       2.7644
    1255       2.6528
    1256       2.7863
    1257       2.6302
    1258       2.3384
    1259       2.3993
    1260       2.5932
    1261       2.5465
    1262       2.6378
    1263       2.7240
    1264       2.4768
    1265       2.6012
    1266       2.5495
    1267       2.5298
    1268       2.5640
    1269       2.5987
    1270       2.5646
    1271       2.4663
    1272       2.3925
    1273       2.4147
    1274       2.2988
    1275       2.5588
    1276       2.5340
    1277       2.4092
    1278       2.2470
    1279       2.3686
    1280       2.5028
    1281       2.2766
    1282       2.3667
    1283       2.2972
    1284       2.3913
    1285       2.4772
    1286       2.3952
    1287       2.5477
    1288       2.5287
    1289       2.5683
    1290       2.7461
    1291       2.6738
    1292       2.5310
    1293       2.5562
    1294       2.5134
    1295       2.6304
    1296       2.6156
    1297       2.6212
    1298       2.4603
    1299       2.5560
    1300       2.6420
    1301       2.6399
    1302       2.5577
    1303       2.5983
    1304       2.6688
    1305       2.6104
    1306       2.6958
    1307       2.5711
    1308       2.6584
    1309       2.5748
    1310       2.4003
    1311       2.5955
    1312       2.5292
    1313       2.7453
    1314       2.6228
    1315       2.7491
    1316       2.5659
    1317       2.5409
    1318       2.6174
    1319       2.5440
    1320       2.7041
    1321       2.5156
    1322       2.4995
    1323       2.5967
    1324       2.4464
    1325       2.4047
    1326       2.5319
    1327       2.5784
    1328       2.6308
    1329       2.2833
    1330       2.2984
    1331       2.4132
    1332       2.5614
    1333       2.6241
    1334       2.5782
    1335       2.4711
    1336       2.2044
    1337       2.5040
    1338       2.5181
    1339       2.5760
    1340       2.5394
    1341       2.5308
    1342       2.4626
    1343       2.5152
    1344       2.5538
    1345       2.6739
    1346       2.4544
    1347       2.4318
    1348       2.4934
    1349       2.5186
    1350       2.4110
    1351       2.4045
    1352       2.5977
    1353       2.2825
    1354       2.4513
    1355       2.4798
    1356       2.3488
    1357       2.4479
    1358       2.3158
    1359       2.2486
    1360       2.1689
    1361       2.2602
    1362       2.2030
    1363       2.1646
    1364       2.2340
    1365       2.2210
    1366       2.3159
    1367       2.3029
    1368       2.2651
    1369       2.3808
    1370       2.6990
    1371       2.4479
    1372       2.5260
    1373       2.6125
    1374       2.5062
    1375       2.6166
    1376       2.5297
    1377       2.6699
    1378       2.5477
    1379       2.5841
    1380       2.5888
    1381       2.5394
    1382       2.5242
    1383       2.5463
    1384       2.3424
    1385       2.5795
    1386       2.5487
    1387       2.5001
    1388       2.6078
    1389       2.7328
    1390       2.7670
    1391       2.7083
    1392       2.7584
    1393       2.7600
    1394       2.9097
    1395       2.7628
    1396       2.7475
    1397       2.8179
    1398       2.7484
    1399       2.8287
    1400       2.9799
    1401       2.8621
    1402       2.8680
    1403       2.9845
    1404       3.0936
    1405       3.1072
    1406       2.9675
    1407       2.8036
    1408       2.9250
    1409       2.7803
    1410       2.9340
    1411       3.0533
    1412       2.7274
    1413       2.8108
    1414       2.9388
    1415       3.0391
    1416       2.8058
    1417       2.5881
    1418       2.7425
    1419       2.7078
    1420       2.8383
    1421       2.9012
    1422       2.7837
    1423       2.7909
    1424       2.6370
    1425       2.9145
    1426       3.0537
    1427       2.6563
    1428       2.7559
    1429       2.7450
    1430       2.8512
    1431       2.7742
    1432       3.0274
    1433       2.9245
    1434       2.9947
    1435       3.1480
    1436       2.8610
    1437       2.7577
    1438       2.6525
    1439       2.6248
    1440       2.6669
    1441       2.6769
    1442       2.8597
    1443       2.8103
    1444       2.7007
    1445       2.6969
    1446       2.8459
    1447       2.6923
    1448       2.7200
    1449       2.8664
    1450       2.8300
    1451       2.7681
    1452       2.7181
    1453       2.5150
    1454       2.4826
    1455       2.6752
    1456       2.5968
    1457       2.6691
    1458       2.5674
    1459       2.6016
    1460       2.7730
    1461       2.5971
    1462       2.5718
    1463       2.5399
    1464       2.5127
    1465       2.4187
    1466       2.6624
    1467       2.7800
    1468       2.8951
    1469       2.8948
    1470       2.8134
    1471       2.7270
    1472       2.7144
    1473       2.6963
    1474       2.7118
    1475       2.6282
    1476       2.5207
    1477       2.7764
    1478       2.8385
    1479       2.7304
    1480       2.7098
    1481       2.7438
    1482       2.4845
    1483       2.7255
    1484       2.6868
    1485       2.6482
    1486       2.6630
    1487       2.6716
    1488       2.6401
    1489       2.6123
    1490       2.7847
    1491       2.7547
    1492       2.6948
    1493       2.8842
    1494       2.8612
    1495       3.0637
    1496       2.8576
    1497       2.8479
    1498       2.8717
    1499       2.8950
    1500       2.8393
    1501       2.9406
    1502       2.7855
    1503       2.8874
    1504       2.6021
    1505       2.4017
    1506       2.5436
    1507       2.5616
    1508       2.4991
    1509       2.4763
    1510       2.4452
    1511       2.3479
    1512       2.3915
    1513       2.4511
    1514       2.6247
    1515       2.4054
    1516       2.5560
    1517       2.6807
    1518       2.5368
    1519       2.5111
    1520       2.5200
    1521       2.4873
    1522       2.3679
    1523       2.3737
    1524       2.4398
    1525       2.6461
    1526       2.4601
    1527       2.4452
    1528       2.6025
    1529       2.6877
    1530       2.7302
    1531       2.8320
    1532       2.8292
    1533       2.7929
    1534       2.5294
    1535       2.5643
    1536       2.6209
    1537       2.5895
    1538       2.6906
    1539       2.6837
    1540       2.7185
    1541       2.4004
    1542       2.4017
    1543       2.4240
    1544       2.3841
    1545       2.2389
    1546       2.3080
    1547       2.4310
    1548       2.3474
    1549       2.3865
    1550       2.5579
    1551       2.4299
    1552       2.4404
    1553       2.5461
    1554       2.6484
    1555       2.7158
    1556       2.6141
    1557       2.6124
    1558       2.7284
    1559       2.6470
    1560       2.4764
    1561       2.5082
    1562       2.3563
    1563       2.3388
    1564       2.4691
    1565       2.5610
    1566       2.6970
    1567       2.7709
    1568       2.6251
    1569       2.6952
    1570       2.6703
    1571       2.7385
    1572       2.6442
    1573       2.5742
    1574       2.7110
    1575       2.6493
    1576       2.6944
    1577       2.6249
    1578       2.3961
    1579       2.6416
    1580       2.7068
    1581       2.6825
    1582       2.4871
    1583       2.5552
    1584       2.4875
    1585       2.3936
    1586       2.2969
    1587       2.4019
    1588       2.4003
    1589       2.3361
    1590       2.4910
    1591       2.3073
    1592       2.4630
    1593       2.5545
    1594       2.3287
    1595       2.3650
    1596       2.3084
    1597       2.3715
    1598       2.4198
    1599       2.5038
    1600       2.4579
    1601       2.4717
    1602       2.4522
    1603       2.3524
    1604       2.5949
    1605       2.3506
    1606       2.2879
    1607       2.1357
    1608       2.0609
    1609       2.0962
    1610       2.2043
    1611       2.2426
    1612       2.2853
    1613       2.2159
    1614       2.3998
    1615       2.2590
    1616       2.3909
    1617       2.4611
    1618       2.2833
    1619       2.3178
    1620       2.3451
    1621       2.4013
    1622       2.4145
    1623       2.5073
    1624       2.5001
    1625       2.3955
    1626       2.3836
    1627       2.3414
    1628       2.5832
    1629       2.4845
    1630       2.4097
    1631       2.3930
    1632       2.1647
    1633       2.3763
    1634       2.4545
    1635       2.4456
    1636       2.5297
    1637       2.6829
    1638       2.5839
    1639       2.3843
    1640       2.4621
    1641       2.2976
    1642       2.3249
    1643       2.2577
    1644       2.2149
    1645       2.3417
    1646       2.2948
    1647       2.4243
    1648       2.2473
    1649       2.3300
    1650       2.3197
    1651       2.4687
    1652       2.5333
    1653       2.5349
    1654       2.5285
    1655       2.4497
    1656       2.3121
    1657       2.2907
    1658       2.4111
    1659       2.3749
    1660       2.5967
    1661       2.6460
    1662       2.7016
    1663       2.6325
    1664       2.4418
    1665       2.6335
    1666       2.6001
    1667       2.5910
    1668       2.5118
    1669       2.5034
    1670       2.2912
    1671       2.3375
    1672       2.5033
    1673       2.4254
    1674       2.5044
    1675       2.4962
    1676       2.4903
    1677       2.6390
    1678       2.5769
    1679       2.6102
    1680       2.4659
    1681       2.5256
    1682       2.6217
    1683       2.5802
    1684       2.6448
    1685       2.3706
    1686       2.5158
    1687       2.4436
    1688       2.3421
    1689       2.2919
    1690       2.2646
    1691       2.4390
    1692       2.4467
    1693       2.3229
    1694       2.4487
    1695       2.4449
    1696       2.3186
    1697       2.4778
    1698       2.6095
    1699       2.5569
    1700       2.6542
    1701       2.3211
    1702       2.3780
    1703       2.3427
    1704       2.1665
    1705       2.3992
    1706       2.3581
    1707       2.2250
    1708       2.1992
    1709       2.3958
    1710       2.2063
    1711       2.2728
    1712       2.0301
    1713       2.3019
    1714       2.2372
    1715       2.2144
    1716       2.2728
    1717       2.0538
    1718       2.3248
    1719       2.3954
    1720       2.2750
    1721       2.4140
    1722       2.3183
    1723       2.4100
    1724       2.3087
    1725       2.2732
    1726       2.3960
    1727       2.4487
    1728       2.3258
    1729       2.1842
    1730       2.2312
    1731       2.2932
    1732       2.3018
    1733       2.3671
    1734       2.3036
    1735       2.5096
    1736       2.1992
    1737       2.1495
    1738       2.2215
    1739       2.2491
    1740       2.1640
    1741       2.2550
    1742       2.3906
    1743       2.3914
    1744       2.5174
    1745       2.6334
    1746       2.4889
    1747       2.3966
    1748       2.3309
    1749       2.3386
    1750       2.5285
    1751       2.3539
    1752       2.4336
    1753       2.5180
    1754       2.5022
    1755       2.4277
    1756       2.5830
    1757       2.5894
    1758       2.5653
    1759       2.3962
    1760       2.4143
    1761       2.4469
    1762       2.6149
    1763       2.6573
    1764       2.8650
    1765       2.7155
    1766       2.6614
    1767       2.7201
    1768       2.6551
    1769       2.8375
    1770       2.8774
    1771       2.8838
    1772       2.6456
    1773       2.5656
    1774       2.5028
    1775       2.6615
    1776       2.7279
    1777       2.8137
    1778       2.7230
    1779       2.6761
    1780       2.5915
    1781       2.6542
    1782       2.5841
    1783       2.5535
    1784       2.7144
    1785       2.5665
    1786       2.5349
    1787       2.5707
    1788       2.6848
    1789       2.5623
    1790       2.4014
    1791       2.6276
    1792       2.3201
    1793       2.4232
    1794       2.2976
    1795       2.4018
    1796       2.3513
    1797       2.2785
    1798       2.3624
    1799       2.3269
    1800       2.3119
    1801       2.2895
    1802       2.2963
    1803       2.3832
    1804       2.2873
    1805       2.4409
    1806       2.4268
    1807       2.4412
    1808       2.4996
    1809       2.5483
    1810       2.5886
    1811       2.6166
    1812       2.6697
    1813       2.5226
    1814       2.7248
    1815       2.6623
    1816       2.8504
    1817       2.8680
    1818       2.8945
    1819       2.8230
    1820       2.6292
    1821       2.5240
    1822       2.4775
    1823       2.4503
    1824       2.7919
    1825       2.7196
    1826       2.7248
    1827       2.7501
    1828       2.8141
    1829       2.7959
    1830       2.8142
    1831       2.7284
    1832       2.6440
    1833       2.7869
    1834       2.7712
    1835       2.6997
    1836       2.6490
    1837       2.5545
    1838       2.6646
    1839       2.6965
    1840       2.7994
    1841       2.7647
    1842       2.8135
    1843       2.9030
    1844       2.7939
    1845       2.9830
    1846       3.0575
    1847       2.8744
    1848       2.9218
    1849       2.7787
    1850       2.6191
    1851       2.7372
    1852       2.5533
    1853       2.4908
    1854       2.5928
    1855       2.7050
    1856       2.7969
    1857       2.7555
    1858       2.5227
    1859       2.7942
    1860       2.7277
    1861       2.8679
    1862       2.8083
    1863       2.8166
    1864       2.7524
    1865       2.8460
    1866       2.7686
    1867       3.0219
    1868       3.0164
    1869       3.0935
    1870       3.1031
    1871       3.0574
    1872       2.9499
    1873       3.0015
    1874       2.8937
    1875       3.0720
    1876       2.9093
    1877       2.9913
    1878       2.9680
    1879       3.0277
    1880       2.8378
    1881       2.9680
    1882       2.9379
    1883       3.0367
    1884       2.9552
    1885       2.8851
    1886       2.9808
    1887       3.0549
    1888       3.1677
    1889       3.1582
    1890       2.9852
    1891       2.9823
    1892       3.0678
    1893       3.0987
    1894       3.0846
    1895       3.0287
    1896       3.0887
    1897       3.0007
    1898       2.9292
    1899       2.9612
    1900       3.0256
    1901       2.9342
    1902       3.0304
    1903       2.9794
    1904       2.8667
    1905       3.0353
    1906       3.0774
    1907       3.0727
    1908       2.8833
    1909       2.9151
    1910       2.9714
    1911       3.0791
    1912       3.1185
    1913       3.0266
    1914       2.9796
    1915       2.9992
    1916       3.1887
    1917       3.1049
    1918       3.0965
    1919       3.1882
    1920       3.2484
    1921       3.1923
    1922       3.1237
    1923       3.1579
    1924       2.9672
    1925       3.2143
    1926       3.0869
    1927       3.0391
    1928       3.0795
    1929       3.0949
    1930       3.1300
    1931       3.0683
    1932       2.9945
    1933       3.1253
    1934       3.0534
    1935       3.0548
    1936       2.9268
    1937       3.0309
    1938       3.1038
    1939       3.1200
    1940       3.0915
    1941       3.0712
    1942       3.0598
    1943       3.1414
    1944       3.1720
    1945       3.0127
    1946       2.8059
    1947       2.9622
    1948       3.0282
    1949       2.8755
    1950       3.0673
    1951       3.0466
    1952       3.0216
    1953       3.1452
    1954       3.1448
    1955       3.0882
    1956       3.1108
    1957       3.1006
    1958       3.1084
    1959       3.1175
    1960       3.3667
    1961       3.1935
    1962       3.3766
    1963       3.3188
    1964       3.2579
    1965       3.0653
    1966       3.1591
    1967       3.1755
    1968       3.1510
    1969       3.2405
    1970       3.1272
    1971       3.0917
    1972       3.1373
    1973       3.2741
    1974       3.0821
    1975       3.0701
    1976       3.1746
    1977       3.0903
    1978       3.1184
    1979       2.9703
    1980       3.0498
    1981       3.3496
    1982       3.2595
    1983       3.1179
    1984       3.0235
    1985       3.0457
    1986       3.1077
    1987       3.0963
    1988       2.9609
    1989       3.0667
    1990       3.0098
    1991       3.1283
    1992       3.2962
    1993       3.0964
    1994       3.1520
    1995       3.2947
    1996       3.3449
    1997       3.1240
    1998       3.3504
    1999       3.1128
    2000       3.2283
