# Supplementary material for: FNR-like unit interacts with C-terminal related residues trigger nNOS reductase domain conformational flexibility change
Source: Front Neurosci. 2026 Feb 11;20:1751011. doi: 10.3389/fnins.2026.1751011 (PMC12932508; doi:10.3389/fnins.2026.1751011)
Supplement: Supplementary file 3 [file Data_Sheet_3.zip › Model_3/12opc-fmn-rmsd.dat]

#Frame     RMSD_00002
       1       0.0000
       2       0.8917
       3       0.7412
       4       0.6636
       5       0.8312
       6       0.5119
       7       0.9373
       8       1.1976
       9       1.0029
      10       0.8735
      11       1.0411
      12       0.8410
      13       0.9154
      14       0.9604
      15       0.9636
      16       0.8910
      17       0.9832
      18       0.9381
      19       1.0173
      20       0.8098
      21       1.0223
      22       0.9845
      23       0.8386
      24       0.7780
      25       0.8203
      26       1.1352
      27       1.0348
      28       0.8780
      29       0.9089
      30       0.9022
      31       1.0693
      32       1.1043
      33       0.6989
      34       1.1016
      35       1.2282
      36       1.1045
      37       1.3321
      38       1.1316
      39       1.2028
      40       1.1363
      41       0.8043
      42       0.9654
      43       1.1237
      44       1.4220
      45       1.2212
      46       1.0454
      47       1.3306
      48       1.4513
      49       1.8723
      50       1.2332
      51       1.4424
      52       1.0774
      53       1.2764
      54       0.9032
      55       1.4225
      56       1.0909
      57       2.0060
      58       1.3593
      59       1.3214
      60       1.3871
      61       1.4118
      62       1.0952
      63       1.4278
      64       1.2496
      65       1.1011
      66       1.0642
      67       1.0851
      68       1.1095
      69       1.4607
      70       0.9519
      71       0.9454
      72       0.8983
      73       1.5369
      74       1.0922
      75       1.2695
      76       1.2370
      77       1.1646
      78       1.3306
      79       1.4838
      80       1.4392
      81       1.3950
      82       1.4530
      83       1.4097
      84       1.3637
      85       1.3771
      86       1.3375
      87       1.2641
      88       1.2128
      89       1.4193
      90       1.3191
      91       1.1598
      92       1.4001
      93       1.4563
      94       1.4494
      95       1.3914
      96       1.2831
      97       1.4905
      98       1.1771
      99       1.4082
     100       1.3089
     101       1.1990
     102       1.3898
     103       1.3876
     104       1.3172
     105       1.0584
     106       1.4912
     107       1.4978
     108       1.4494
     109       1.2797
     110       1.3146
     111       1.3413
     112       1.5251
     113       1.3697
     114       1.6513
     115       1.4327
     116       1.5033
     117       1.3282
     118       1.5318
     119       1.2087
     120       1.4782
     121       1.3995
     122       1.3800
     123       1.4542
     124       1.2398
     125       1.4741
     126       1.3329
     127       1.4558
     128       1.4299
     129       1.3545
     130       1.1388
     131       1.1040
     132       1.1067
     133       1.0206
     134       1.2906
     135       1.0195
     136       1.0829
     137       1.1318
     138       1.0882
     139       1.3056
     140       1.3413
     141       1.1618
     142       1.0318
     143       1.2825
     144       1.1219
     145       1.2871
     146       1.1203
     147       1.2390
     148       1.1299
     149       0.9285
     150       1.4305
     151       1.2699
     152       0.9849
     153       1.2195
     154       0.9152
     155       1.2489
     156       1.3446
     157       1.0097
     158       1.1252
     159       1.3365
     160       1.2608
     161       1.2408
     162       1.3413
     163       1.3803
     164       1.2714
     165       1.3426
     166       1.3132
     167       1.4314
     168       1.2710
     169       1.4569
     170       1.2101
     171       1.2740
     172       1.1922
     173       1.2430
     174       1.3706
     175       1.1926
     176       1.0864
     177       1.3548
     178       1.2490
     179       1.0490
     180       1.6081
     181       1.5349
     182       1.2754
     183       1.5984
     184       1.3959
     185       1.5272
     186       1.3801
     187       1.4910
     188       1.0551
     189       1.2513
     190       1.4250
     191       1.3525
     192       1.2375
     193       1.1414
     194       1.3327
     195       1.4123
     196       1.4800
     197       1.5630
     198       1.4836
     199       1.2850
     200       1.6280
     201       1.3133
     202       1.1218
     203       1.2439
     204       1.1236
     205       1.0941
     206       1.3090
     207       1.1562
     208       1.1646
     209       1.2959
     210       1.0961
     211       1.2722
     212       1.4340
     213       1.6186
     214       1.5850
     215       1.7262
     216       1.3196
     217       1.2409
     218       1.4661
     219       1.2557
     220       1.4916
     221       1.4369
     222       1.3557
     223       1.3257
     224       1.2589
     225       1.0906
     226       1.2864
     227       1.0208
     228       1.2713
     229       1.1085
     230       1.0682
     231       1.2098
     232       0.9860
     233       1.0755
     234       0.9655
     235       1.4066
     236       1.2035
     237       1.1628
     238       1.2692
     239       1.0986
     240       1.4890
     241       1.1904
     242       1.1480
     243       0.9618
     244       1.3356
     245       1.4028
     246       1.2292
     247       1.0607
     248       1.1248
     249       1.2845
     250       1.2343
     251       1.3245
     252       1.1550
     253       0.9860
     254       1.1014
     255       1.4266
     256       1.1369
     257       1.1339
     258       1.1882
     259       1.3836
     260       1.3986
     261       1.2573
     262       1.2734
     263       1.5225
     264       1.4518
     265       1.4360
     266       1.4130
     267       1.2452
     268       1.1899
     269       1.3704
     270       1.2560
     271       1.0267
     272       0.9443
     273       0.9314
     274       1.1862
     275       1.1344
     276       1.1789
     277       0.8877
     278       0.9703
     279       1.1322
     280       1.0986
     281       1.2819
     282       1.2906
     283       1.0148
     284       1.2236
     285       1.2426
     286       1.1040
     287       1.2601
     288       1.3107
     289       1.0901
     290       1.1451
     291       1.1767
     292       0.9674
     293       1.3172
     294       1.1824
     295       1.2622
     296       0.9858
     297       1.0436
     298       1.1714
     299       1.2794
     300       1.1493
     301       1.0506
     302       0.9417
     303       1.1244
     304       1.0228
     305       0.9331
     306       1.0816
     307       1.0297
     308       0.9658
     309       1.0150
     310       1.1978
     311       1.1519
     312       1.1242
     313       0.9828
     314       0.9126
     315       1.1466
     316       1.1676
     317       1.2072
     318       1.1198
     319       1.3717
     320       1.3920
     321       1.1312
     322       1.2318
     323       1.3910
     324       1.1997
     325       1.1508
     326       0.9624
     327       1.0552
     328       1.2597
     329       1.1694
     330       1.0528
     331       1.2397
     332       1.2472
     333       1.2424
     334       1.2599
     335       1.2606
     336       1.7383
     337       1.6581
     338       1.6158
     339       1.2798
     340       1.4141
     341       1.7026
     342       1.5946
     343       1.3509
     344       1.2070
     345       1.2864
     346       1.5952
     347       1.4007
     348       1.4469
     349       1.5745
     350       1.3853
     351       1.4328
     352       1.5273
     353       1.5649
     354       1.3790
     355       1.4711
     356       1.3242
     357       1.3454
     358       1.4098
     359       1.6646
     360       1.2383
     361       1.2485
     362       1.0806
     363       0.9302
     364       1.1870
     365       1.0610
     366       1.1365
     367       1.0630
     368       1.2879
     369       1.3424
     370       1.2203
     371       1.3652
     372       1.3021
     373       1.1930
     374       1.3366
     375       0.9911
     376       1.1771
     377       1.0957
     378       1.0645
     379       1.1179
     380       1.1886
     381       1.1239
     382       1.1478
     383       1.1665
     384       1.0184
     385       1.0766
     386       1.2380
     387       1.1052
     388       1.2519
     389       1.0849
     390       1.1325
     391       1.1815
     392       1.1662
     393       1.2587
     394       1.2573
     395       1.3627
     396       1.1621
     397       1.2900
     398       1.3472
     399       1.2422
     400       1.2551
     401       0.8729
     402       1.1971
     403       1.3649
     404       1.1898
     405       1.1447
     406       1.2957
     407       1.2856
     408       1.4960
     409       1.2359
     410       1.0595
     411       1.1654
     412       1.2463
     413       1.2978
     414       1.1794
     415       1.2826
     416       1.2789
     417       1.1647
     418       0.9164
     419       1.3200
     420       1.1751
     421       1.1895
     422       1.1231
     423       1.1919
     424       1.2717
     425       1.0229
     426       1.1563
     427       0.9690
     428       1.1104
     429       0.9327
     430       1.2590
     431       0.9198
     432       1.3192
     433       1.1617
     434       1.1956
     435       1.2051
     436       1.3244
     437       1.0800
     438       1.2414
     439       1.4115
     440       1.4158
     441       1.3869
     442       1.2029
     443       1.5537
     444       1.2890
     445       1.1582
     446       0.8407
     447       1.0355
     448       1.1233
     449       0.8943
     450       1.2051
     451       1.2170
     452       1.0479
     453       1.0198
     454       1.1299
     455       1.0304
     456       1.0664
     457       1.3786
     458       1.3733
     459       0.9425
     460       1.5134
     461       1.0859
     462       1.1491
     463       1.0738
     464       1.1591
     465       1.2445
     466       1.1063
     467       1.0505
     468       1.1590
     469       1.3110
     470       1.3178
     471       1.2306
     472       1.0670
     473       1.0814
     474       0.8056
     475       1.0615
     476       1.1424
     477       1.1565
     478       1.0898
     479       1.0872
     480       1.1483
     481       1.0602
     482       1.0427
     483       0.9557
     484       1.4805
     485       1.0621
     486       1.2346
     487       0.9957
     488       1.1093
     489       1.0728
     490       0.9649
     491       1.3565
     492       1.1700
     493       1.1515
     494       1.1351
     495       1.1819
     496       1.2792
     497       1.0123
     498       1.0658
     499       0.9492
     500       0.9933
     501       1.0608
     502       1.1071
     503       1.0758
     504       1.3152
     505       0.7468
     506       0.9935
     507       1.1815
     508       1.2406
     509       1.0661
     510       1.2573
     511       1.2059
     512       1.1983
     513       1.2594
     514       1.2783
     515       1.5789
     516       1.3202
     517       1.1942
     518       1.3349
     519       1.3821
     520       1.4293
     521       1.3165
     522       1.3209
     523       1.2416
     524       1.2326
     525       1.3151
     526       1.6464
     527       1.3961
     528       1.3893
     529       1.4560
     530       1.1808
     531       1.3724
     532       1.3666
     533       1.5876
     534       1.3563
     535       1.1062
     536       0.9975
     537       1.3201
     538       1.1164
     539       1.5032
     540       1.0436
     541       1.1714
     542       1.1177
     543       0.9657
     544       1.1142
     545       1.4084
     546       1.1073
     547       1.1365
     548       1.1964
     549       1.2805
     550       1.2304
     551       1.2557
     552       1.1816
     553       1.2329
     554       1.0548
     555       0.9083
     556       1.2238
     557       1.1514
     558       1.2443
     559       1.0748
     560       1.0135
     561       0.8186
     562       0.9701
     563       0.7102
     564       0.6929
     565       1.1528
     566       0.9569
     567       0.7811
     568       1.1035
     569       1.5540
     570       1.0197
     571       1.1273
     572       0.9137
     573       1.4032
     574       1.2861
     575       1.4733
     576       1.2232
     577       1.2548
     578       0.9402
     579       1.2430
     580       0.9949
     581       1.2174
     582       1.1693
     583       1.1120
     584       1.1111
     585       1.1262
     586       1.1621
     587       0.8627
     588       1.3871
     589       1.2435
     590       1.2724
     591       1.2234
     592       1.0882
     593       1.0215
     594       1.1631
     595       1.1287
     596       1.3519
     597       1.5063
     598       1.0817
     599       1.1638
     600       1.1022
     601       1.1181
     602       1.1178
     603       1.2468
     604       1.1045
     605       0.9340
     606       1.0861
     607       1.3240
     608       1.1693
     609       1.3185
     610       1.3190
     611       1.1889
     612       0.9817
     613       1.2447
     614       1.1483
     615       1.0859
     616       1.1448
     617       0.9727
     618       1.2545
     619       0.9173
     620       1.1354
     621       1.1072
     622       0.9643
     623       1.0127
     624       1.2883
     625       1.1681
     626       1.0491
     627       0.9501
     628       1.3669
     629       1.1584
     630       1.3808
     631       0.7493
     632       1.0828
     633       1.1989
     634       0.9776
     635       1.0135
     636       1.2518
     637       1.1800
     638       1.1494
     639       1.3335
     640       1.0912
     641       0.9346
     642       0.9997
     643       0.9818
     644       1.0405
     645       1.0937
     646       1.0811
     647       1.3503
     648       1.4969
     649       1.0991
     650       1.2105
     651       1.1809
     652       1.3974
     653       1.5096
     654       1.3585
     655       1.2972
     656       1.1599
     657       1.3265
     658       1.1020
     659       1.2238
     660       1.1936
     661       1.2083
     662       1.3787
     663       1.2361
     664       1.1915
     665       1.1056
     666       1.0358
     667       1.2742
     668       1.0591
     669       1.0876
     670       1.0260
     671       1.1329
     672       1.1345
     673       1.1140
     674       1.0978
     675       1.1321
     676       0.9380
     677       1.1019
     678       1.2585
     679       1.3722
     680       0.9730
     681       1.2546
     682       1.1335
     683       1.2826
     684       1.0658
     685       1.1014
     686       1.0205
     687       1.0059
     688       1.3394
     689       1.0765
     690       1.1958
     691       1.5079
     692       1.4434
     693       0.9821
     694       1.3963
     695       1.4172
     696       1.4419
     697       1.4307
     698       1.0189
     699       1.2451
     700       1.1942
     701       1.1084
     702       1.0848
     703       1.1628
     704       1.0842
     705       1.0873
     706       1.0395
     707       1.1342
     708       1.1338
     709       1.1968
     710       1.3109
     711       1.0679
     712       1.0667
     713       0.9801
     714       1.0232
     715       1.0170
     716       1.0218
     717       0.8661
     718       1.0008
     719       1.0549
     720       1.2296
     721       0.8403
     722       0.9978
     723       1.0271
     724       1.0192
     725       0.8390
     726       0.9034
     727       0.7645
     728       1.1377
     729       0.8974
     730       1.0553
     731       0.8688
     732       1.1750
     733       1.1128
     734       0.9889
     735       1.0084
     736       1.1035
     737       1.1637
     738       1.2899
     739       1.4075
     740       1.2605
     741       1.0974
     742       1.1457
     743       1.0635
     744       1.0775
     745       1.0942
     746       1.2027
     747       1.3380
     748       1.1971
     749       1.1764
     750       1.3419
     751       1.0732
     752       1.0576
     753       1.2702
     754       1.5178
     755       1.2613
     756       1.1828
     757       1.0421
     758       1.0797
     759       1.5699
     760       1.2666
     761       1.2441
     762       1.2894
     763       1.0257
     764       1.1052
     765       1.0786
     766       1.1572
     767       1.1528
     768       1.1358
     769       0.9804
     770       0.8228
     771       1.1061
     772       1.2638
     773       1.2593
     774       1.3031
     775       1.5039
     776       1.0861
     777       1.2622
     778       1.1552
     779       1.5870
     780       1.0715
     781       1.0999
     782       1.3243
     783       1.2040
     784       1.2659
     785       1.0925
     786       1.4186
     787       1.3337
     788       1.4727
     789       1.7375
     790       1.4261
     791       1.4712
     792       1.3648
     793       1.3916
     794       1.4571
     795       1.4611
     796       1.4227
     797       1.1587
     798       1.1920
     799       1.0555
     800       1.0772
     801       1.1946
     802       1.0714
     803       1.1486
     804       1.3618
     805       1.3499
     806       1.3860
     807       1.2281
     808       1.0521
     809       1.1120
     810       1.4979
     811       1.4549
     812       1.1813
     813       1.2264
     814       1.4436
     815       1.3534
     816       1.1240
     817       1.3827
     818       1.3876
     819       1.1962
     820       1.1646
     821       1.3160
     822       0.8140
     823       0.9069
     824       1.0134
     825       0.9646
     826       1.1044
     827       1.1519
     828       1.0026
     829       1.0084
     830       1.0162
     831       0.9225
     832       1.0528
     833       0.9758
     834       1.2089
     835       1.2526
     836       1.0583
     837       1.1702
     838       1.0145
     839       1.2286
     840       1.0590
     841       1.1925
     842       1.2552
     843       1.1030
     844       1.0385
     845       1.1617
     846       1.1024
     847       0.9748
     848       1.1975
     849       1.0906
     850       1.1583
     851       0.9624
     852       1.0371
     853       1.2066
     854       1.0693
     855       0.9241
     856       1.2552
     857       1.1092
     858       1.1916
     859       1.0275
     860       0.9439
     861       1.1656
     862       1.5004
     863       1.1445
     864       1.0333
     865       0.8713
     866       1.4007
     867       1.0410
     868       1.2390
     869       1.0796
     870       1.1270
     871       1.0842
     872       0.9522
     873       1.4363
     874       1.1075
     875       1.0023
     876       1.4272
     877       1.3946
     878       1.0877
     879       1.3023
     880       1.4832
     881       1.0800
     882       1.3949
     883       1.2517
     884       1.1552
     885       1.2069
     886       1.5523
     887       1.2249
     888       1.4472
     889       1.2178
     890       1.3360
     891       1.4337
     892       1.3863
     893       1.3171
     894       1.2806
     895       1.2985
     896       1.4589
     897       1.4746
     898       1.5787
     899       1.4304
     900       1.4375
     901       1.2385
     902       1.1378
     903       1.3429
     904       1.3154
     905       1.2501
     906       1.3773
     907       1.3600
     908       1.1571
     909       1.3716
     910       1.5839
     911       1.4551
     912       1.6642
     913       1.2670
     914       1.2633
     915       1.1550
     916       1.4661
     917       1.4934
     918       1.5158
     919       1.4890
     920       1.1645
     921       1.3118
     922       1.3539
     923       0.9519
     924       1.3561
     925       1.2235
     926       1.1878
     927       1.6282
     928       1.3198
     929       1.3174
     930       1.3393
     931       1.1445
     932       1.1344
     933       1.0853
     934       1.1423
     935       1.1920
     936       0.9770
     937       1.2064
     938       0.9645
     939       1.0468
     940       0.9661
     941       1.2438
     942       0.9075
     943       1.2630
     944       1.0975
     945       1.4427
     946       1.3768
     947       1.1478
     948       1.2018
     949       1.2085
     950       1.2179
     951       1.5131
     952       1.1921
     953       1.5528
     954       1.5233
     955       1.2581
     956       1.4245
     957       1.4916
     958       1.4255
     959       1.5280
     960       1.2783
     961       1.3652
     962       1.3161
     963       1.2774
     964       1.3015
     965       1.2823
     966       1.4676
     967       1.5072
     968       1.4914
     969       1.0955
     970       1.1886
     971       1.6225
     972       1.4519
     973       1.6538
     974       1.3682
     975       1.2322
     976       1.2490
     977       1.2994
     978       1.2642
     979       0.9717
     980       1.3454
     981       1.4087
     982       1.2298
     983       1.4027
     984       1.2759
     985       1.1832
     986       1.2586
     987       1.3274
     988       1.3674
     989       1.1347
     990       1.3748
     991       1.2551
     992       1.2225
     993       1.1979
     994       1.3711
     995       1.1250
     996       1.1998
     997       1.4315
     998       1.4690
     999       1.2751
    1000       1.2945
    1001       1.4069
    1002       1.2851
    1003       1.4316
    1004       1.3137
    1005       1.2020
    1006       1.0380
    1007       1.1902
    1008       1.2755
    1009       1.2141
    1010       1.2850
    1011       1.5496
    1012       1.4162
    1013       1.2820
    1014       1.5379
    1015       1.2901
    1016       1.4354
    1017       1.4300
    1018       1.2013
    1019       1.3535
    1020       1.2892
    1021       1.2739
    1022       1.2092
    1023       1.2170
    1024       1.0546
    1025       1.1987
    1026       1.2082
    1027       1.1884
    1028       1.0159
    1029       1.1618
    1030       1.3583
    1031       1.2918
    1032       1.1717
    1033       1.1756
    1034       1.1901
    1035       1.0964
    1036       1.0590
    1037       1.0816
    1038       1.2425
    1039       1.1023
    1040       1.1418
    1041       0.9415
    1042       1.0510
    1043       0.9702
    1044       1.1821
    1045       1.2191
    1046       1.2617
    1047       1.0553
    1048       1.1701
    1049       1.0397
    1050       1.0678
    1051       1.0854
    1052       1.5240
    1053       1.1483
    1054       1.0173
    1055       1.1202
    1056       0.9825
    1057       1.1099
    1058       1.0819
    1059       0.9765
    1060       1.1405
    1061       1.1602
    1062       1.2695
    1063       1.1181
    1064       1.0727
    1065       1.0414
    1066       1.0999
    1067       0.8153
    1068       1.2901
    1069       1.1247
    1070       1.3418
    1071       1.3611
    1072       1.3100
    1073       1.1955
    1074       1.2744
    1075       1.3630
    1076       1.5759
    1077       1.2587
    1078       1.4097
    1079       1.5966
    1080       1.1969
    1081       1.4941
    1082       1.3844
    1083       1.3850
    1084       1.3916
    1085       1.3606
    1086       1.2158
    1087       1.3739
    1088       1.3127
    1089       1.3363
    1090       1.3180
    1091       1.4271
    1092       1.3905
    1093       1.3736
    1094       1.2380
    1095       1.0302
    1096       1.0611
    1097       0.9804
    1098       1.1894
    1099       1.1121
    1100       1.4483
    1101       1.2267
    1102       1.3212
    1103       1.0259
    1104       1.0333
    1105       0.9750
    1106       0.8249
    1107       1.0409
    1108       0.9109
    1109       1.0372
    1110       1.0717
    1111       0.9973
    1112       0.9988
    1113       1.0306
    1114       1.1319
    1115       1.1771
    1116       1.2053
    1117       0.9492
    1118       1.1343
    1119       1.2050
    1120       1.2975
    1121       1.0591
    1122       0.9700
    1123       1.2056
    1124       1.1185
    1125       1.1466
    1126       1.4079
    1127       1.0448
    1128       1.0029
    1129       0.9907
    1130       0.9863
    1131       1.0167
    1132       1.0207
    1133       1.1562
    1134       1.0995
    1135       0.9885
    1136       1.1326
    1137       1.2418
    1138       0.9718
    1139       1.0502
    1140       0.9933
    1141       1.2644
    1142       1.2462
    1143       0.9677
    1144       0.9707
    1145       1.0580
    1146       1.0024
    1147       1.1113
    1148       0.9171
    1149       1.1564
    1150       1.1649
    1151       1.1664
    1152       1.0182
    1153       1.1602
    1154       1.1666
    1155       0.9383
    1156       1.1695
    1157       1.2162
    1158       1.0565
    1159       1.3419
    1160       1.2134
    1161       1.1822
    1162       1.1918
    1163       1.0641
    1164       1.2883
    1165       1.1426
    1166       0.9565
    1167       1.0890
    1168       1.1261
    1169       1.2713
    1170       0.9981
    1171       1.2331
    1172       1.1576
    1173       0.9174
    1174       1.0932
    1175       1.2065
    1176       1.2432
    1177       1.2027
    1178       1.0559
    1179       1.0120
    1180       1.1241
    1181       1.2551
    1182       1.1650
    1183       1.0587
    1184       1.0037
    1185       0.9854
    1186       0.9594
    1187       1.1056
    1188       1.0117
    1189       1.1906
    1190       1.0949
    1191       1.1685
    1192       1.0152
    1193       1.2343
    1194       1.1229
    1195       1.2386
    1196       1.1628
    1197       1.1792
    1198       1.0992
    1199       1.1365
    1200       1.2195
    1201       1.1645
    1202       1.2392
    1203       1.4926
    1204       1.2151
    1205       1.3481
    1206       1.3023
    1207       0.9267
    1208       1.1673
    1209       1.1021
    1210       1.1983
    1211       1.0479
    1212       1.0051
    1213       1.3464
    1214       1.2178
    1215       1.2359
    1216       1.0704
    1217       1.1179
    1218       1.1037
    1219       1.1359
    1220       1.3685
    1221       1.0427
    1222       1.2814
    1223       1.2112
    1224       1.2502
    1225       1.0122
    1226       1.2091
    1227       1.2364
    1228       1.1951
    1229       1.0905
    1230       1.0443
    1231       1.1650
    1232       1.2007
    1233       1.3185
    1234       1.1849
    1235       1.1200
    1236       1.2748
    1237       1.0774
    1238       1.0764
    1239       1.1110
    1240       1.2155
    1241       1.0761
    1242       1.2256
    1243       1.2220
    1244       1.1648
    1245       1.1602
    1246       1.0989
    1247       0.9249
    1248       1.0635
    1249       1.1227
    1250       1.1126
    1251       1.0340
    1252       1.3016
    1253       1.1869
    1254       1.1911
    1255       1.1373
    1256       1.1102
    1257       0.9796
    1258       0.9954
    1259       1.1334
    1260       1.0905
    1261       1.1352
    1262       1.1093
    1263       1.2511
    1264       1.1769
    1265       1.1079
    1266       1.1710
    1267       0.9120
    1268       1.2222
    1269       1.1075
    1270       0.8820
    1271       1.0094
    1272       1.1531
    1273       0.9919
    1274       0.9147
    1275       0.9391
    1276       1.0395
    1277       1.2255
    1278       1.0093
    1279       1.1506
    1280       1.0784
    1281       1.1495
    1282       1.1926
    1283       1.0466
    1284       1.3005
    1285       0.9990
    1286       1.0062
    1287       0.9528
    1288       1.1686
    1289       0.9700
    1290       0.9926
    1291       1.3064
    1292       1.0146
    1293       1.2146
    1294       1.0763
    1295       1.2642
    1296       0.8233
    1297       0.9135
    1298       0.9674
    1299       1.1119
    1300       0.9845
    1301       1.2349
    1302       1.0492
    1303       1.1965
    1304       1.1734
    1305       1.0696
    1306       1.0068
    1307       1.0338
    1308       0.9819
    1309       0.9451
    1310       1.0223
    1311       1.1019
    1312       1.0690
    1313       1.2139
    1314       1.1360
    1315       1.0312
    1316       1.1435
    1317       1.2379
    1318       0.9531
    1319       0.9370
    1320       1.0844
    1321       1.1703
    1322       1.1043
    1323       1.2626
    1324       1.1988
    1325       1.2672
    1326       1.0040
    1327       1.2267
    1328       1.0163
    1329       1.0718
    1330       1.2864
    1331       1.0120
    1332       1.1114
    1333       1.1923
    1334       1.1736
    1335       1.0081
    1336       1.1295
    1337       1.2794
    1338       1.1129
    1339       1.0336
    1340       1.1441
    1341       1.2741
    1342       1.0697
    1343       1.0738
    1344       1.3044
    1345       1.2925
    1346       1.3115
    1347       1.1524
    1348       1.3395
    1349       1.1693
    1350       1.3042
    1351       1.3789
    1352       1.2626
    1353       1.1559
    1354       1.2557
    1355       1.1784
    1356       1.1181
    1357       1.2885
    1358       1.0983
    1359       1.2064
    1360       1.1181
    1361       0.9587
    1362       1.1998
    1363       1.1462
    1364       1.0864
    1365       1.3409
    1366       1.1997
    1367       1.1625
    1368       1.1926
    1369       1.1760
    1370       1.2244
    1371       1.2108
    1372       1.4477
    1373       1.3794
    1374       1.1628
    1375       1.3995
    1376       1.2837
    1377       1.1968
    1378       1.2305
    1379       1.2783
    1380       1.1886
    1381       1.1493
    1382       1.2018
    1383       1.1879
    1384       0.9389
    1385       1.2547
    1386       1.2770
    1387       1.1018
    1388       1.0415
    1389       1.0232
    1390       1.0438
    1391       1.0174
    1392       0.9853
    1393       1.1108
    1394       1.2682
    1395       1.2102
    1396       1.2509
    1397       1.3381
    1398       1.1277
    1399       0.9860
    1400       1.0272
    1401       1.4096
    1402       1.0972
    1403       1.1268
    1404       1.1788
    1405       1.1568
    1406       1.2524
    1407       1.2391
    1408       1.0177
    1409       1.1128
    1410       1.2840
    1411       1.3448
    1412       1.1263
    1413       1.2552
    1414       1.1591
    1415       1.3311
    1416       1.1947
    1417       1.2010
    1418       1.2107
    1419       1.0950
    1420       1.0483
    1421       1.0826
    1422       1.1869
    1423       1.0788
    1424       1.1148
    1425       1.1582
    1426       1.1555
    1427       1.2139
    1428       1.0797
    1429       1.2701
    1430       1.1204
    1431       1.1284
    1432       1.2181
    1433       1.3701
    1434       1.2250
    1435       0.9129
    1436       1.3210
    1437       1.2509
    1438       1.1473
    1439       1.1801
    1440       1.5103
    1441       1.2217
    1442       1.2533
    1443       1.3176
    1444       1.3693
    1445       1.2661
    1446       1.1348
    1447       1.1006
    1448       1.2025
    1449       1.2099
    1450       1.2566
    1451       0.9480
    1452       1.2470
    1453       1.2395
    1454       1.1357
    1455       1.2271
    1456       1.3824
    1457       1.3212
    1458       1.2096
    1459       1.2941
    1460       1.2651
    1461       1.1128
    1462       1.2055
    1463       1.0835
    1464       1.2093
    1465       1.3077
    1466       1.2512
    1467       1.1182
    1468       0.9592
    1469       1.2094
    1470       1.0593
    1471       1.2798
    1472       1.2134
    1473       1.2603
    1474       1.3535
    1475       1.0936
    1476       1.1621
    1477       1.2840
    1478       1.1350
    1479       1.0008
    1480       0.8017
    1481       1.1649
    1482       1.1847
    1483       1.0290
    1484       1.3189
    1485       1.0465
    1486       1.0299
    1487       1.0684
    1488       1.2886
    1489       1.1263
    1490       1.0776
    1491       1.0864
    1492       1.0075
    1493       1.0029
    1494       1.0005
    1495       1.1909
    1496       1.1540
    1497       1.2564
    1498       1.2030
    1499       1.2129
    1500       1.2451
    1501       1.0422
    1502       1.2532
    1503       1.0813
    1504       1.0188
    1505       1.2441
    1506       1.0721
    1507       1.3766
    1508       1.3382
    1509       1.2068
    1510       1.2382
    1511       1.1454
    1512       1.1417
    1513       1.0118
    1514       0.9614
    1515       1.0945
    1516       1.1087
    1517       1.0942
    1518       1.1871
    1519       1.0742
    1520       1.2268
    1521       1.4085
    1522       1.0038
    1523       1.0879
    1524       1.1533
    1525       1.0844
    1526       1.1840
    1527       1.2960
    1528       1.1404
    1529       1.2302
    1530       1.2484
    1531       1.2896
    1532       1.2745
    1533       1.4180
    1534       1.3027
    1535       1.1681
    1536       1.1874
    1537       1.2270
    1538       1.3075
    1539       1.3279
    1540       1.3161
    1541       1.1568
    1542       1.3161
    1543       1.4446
    1544       1.0065
    1545       1.2216
    1546       1.1493
    1547       1.1815
    1548       1.1333
    1549       1.3073
    1550       1.3021
    1551       1.0392
    1552       1.0893
    1553       1.3037
    1554       1.3592
    1555       1.3160
    1556       1.2279
    1557       1.3044
    1558       1.0546
    1559       1.3150
    1560       1.1952
    1561       1.2112
    1562       1.2044
    1563       1.2769
    1564       1.1623
    1565       1.1853
    1566       1.2732
    1567       1.1234
    1568       1.4375
    1569       1.2486
    1570       1.3634
    1571       1.3545
    1572       1.3318
    1573       1.2693
    1574       1.0926
    1575       1.0651
    1576       1.1497
    1577       1.1474
    1578       1.0045
    1579       1.1473
    1580       1.2166
    1581       1.2214
    1582       1.2493
    1583       1.1363
    1584       1.1499
    1585       1.1270
    1586       1.3562
    1587       1.2365
    1588       1.3095
    1589       1.2665
    1590       1.4014
    1591       1.3616
    1592       1.0968
    1593       1.2975
    1594       1.1933
    1595       1.3751
    1596       1.2688
    1597       1.1462
    1598       1.3069
    1599       1.2443
    1600       1.0752
    1601       1.1520
    1602       1.2993
    1603       1.1949
    1604       1.1585
    1605       0.9991
    1606       1.2075
    1607       1.1613
    1608       1.1265
    1609       1.0464
    1610       1.2563
    1611       1.2824
    1612       1.1341
    1613       1.0666
    1614       1.2626
    1615       1.1669
    1616       1.3322
    1617       1.1440
    1618       1.1009
    1619       1.2099
    1620       1.0607
    1621       1.3567
    1622       1.0084
    1623       1.3411
    1624       1.1287
    1625       1.1754
    1626       1.1751
    1627       1.4954
    1628       1.1830
    1629       1.1057
    1630       1.2176
    1631       1.3006
    1632       1.2550
    1633       1.0608
    1634       1.2091
    1635       1.1135
    1636       1.4009
    1637       1.2396
    1638       1.1663
    1639       1.2950
    1640       1.1803
    1641       1.0358
    1642       1.3785
    1643       1.1914
    1644       1.3723
    1645       1.2173
    1646       1.0271
    1647       1.4285
    1648       1.4135
    1649       1.0890
    1650       1.3930
    1651       1.1336
    1652       1.2029
    1653       1.1435
    1654       1.2594
    1655       1.3257
    1656       1.4565
    1657       1.2569
    1658       1.3501
    1659       1.2460
    1660       1.3574
    1661       1.2963
    1662       1.4212
    1663       1.1658
    1664       1.2307
    1665       1.1819
    1666       1.3964
    1667       1.2774
    1668       1.2816
    1669       1.4377
    1670       1.2721
    1671       1.3206
    1672       1.1940
    1673       1.3227
    1674       1.2511
    1675       1.3364
    1676       1.4481
    1677       1.1131
    1678       1.6698
    1679       1.1886
    1680       1.3805
    1681       1.2533
    1682       1.4929
    1683       1.1406
    1684       1.4300
    1685       1.3093
    1686       1.2371
    1687       1.0685
    1688       1.3012
    1689       1.3357
    1690       1.1839
    1691       1.4382
    1692       1.5175
    1693       1.1701
    1694       1.2655
    1695       1.1896
    1696       1.3185
    1697       1.2492
    1698       1.2153
    1699       1.3116
    1700       1.2074
    1701       1.3022
    1702       1.2614
    1703       1.5982
    1704       1.4405
    1705       1.2585
    1706       1.1441
    1707       0.9896
    1708       0.9680
    1709       1.0604
    1710       1.2247
    1711       1.1774
    1712       1.1288
    1713       1.2983
    1714       1.3285
    1715       1.2713
    1716       1.1238
    1717       1.1830
    1718       1.1908
    1719       1.1748
    1720       1.1775
    1721       1.2239
    1722       1.3552
    1723       1.2655
    1724       1.4350
    1725       1.0386
    1726       0.9119
    1727       1.1373
    1728       1.5046
    1729       1.0450
    1730       1.2170
    1731       1.1441
    1732       1.0868
    1733       1.1798
    1734       1.1110
    1735       1.2051
    1736       1.2801
    1737       1.2055
    1738       1.2160
    1739       1.2921
    1740       1.3067
    1741       1.3076
    1742       0.9707
    1743       1.2538
    1744       1.2641
    1745       1.4109
    1746       1.2500
    1747       1.1391
    1748       1.1180
    1749       1.3125
    1750       1.2185
    1751       1.1426
    1752       1.2607
    1753       1.4500
    1754       1.6069
    1755       1.2362
    1756       1.2043
    1757       1.2565
    1758       1.2517
    1759       1.3878
    1760       1.1982
    1761       1.3312
    1762       1.3937
    1763       1.3879
    1764       1.1711
    1765       1.1587
    1766       1.3147
    1767       1.1822
    1768       1.3414
    1769       1.3333
    1770       1.3168
    1771       1.3937
    1772       1.2816
    1773       1.3056
    1774       1.3416
    1775       1.0467
    1776       1.2035
    1777       1.1037
    1778       1.1272
    1779       1.1696
    1780       1.2716
    1781       1.1543
    1782       1.2281
    1783       1.3220
    1784       1.2091
    1785       1.0587
    1786       1.3867
    1787       1.4263
    1788       1.2507
    1789       1.1283
    1790       1.1890
    1791       1.2720
    1792       1.0479
    1793       1.3268
    1794       1.0600
    1795       1.1448
    1796       1.1776
    1797       1.0291
    1798       1.2784
    1799       1.3627
    1800       1.0843
    1801       1.0193
    1802       1.1106
    1803       1.0894
    1804       0.9956
    1805       1.2298
    1806       1.0893
    1807       1.0206
    1808       1.1666
    1809       1.0709
    1810       1.0508
    1811       1.0244
    1812       1.0569
    1813       1.0071
    1814       1.0385
    1815       1.2133
    1816       1.3273
    1817       1.4271
    1818       1.1684
    1819       1.1743
    1820       1.0466
    1821       1.2218
    1822       1.1052
    1823       0.8565
    1824       1.0678
    1825       1.2238
    1826       1.0871
    1827       1.2157
    1828       1.2389
    1829       1.2297
    1830       1.0893
    1831       1.1241
    1832       1.1706
    1833       1.0775
    1834       1.1666
    1835       1.0879
    1836       1.2910
    1837       1.4334
    1838       1.2096
    1839       1.2975
    1840       1.1629
    1841       0.9201
    1842       1.1533
    1843       1.2520
    1844       1.1703
    1845       1.2367
    1846       1.0398
    1847       1.1396
    1848       1.2739
    1849       1.2411
    1850       1.3528
    1851       1.1852
    1852       1.0978
    1853       1.2311
    1854       1.1012
    1855       1.1804
    1856       1.1861
    1857       1.2242
    1858       1.1650
    1859       0.9795
    1860       1.1958
    1861       1.1393
    1862       1.1275
    1863       1.2733
    1864       1.0317
    1865       1.0715
    1866       1.0332
    1867       1.1894
    1868       1.2169
    1869       1.2452
    1870       1.1620
    1871       1.1577
    1872       1.1351
    1873       1.2414
    1874       1.1121
    1875       1.0279
    1876       0.9962
    1877       1.1794
    1878       0.9513
    1879       1.0515
    1880       1.1302
    1881       1.2253
    1882       1.0011
    1883       1.1397
    1884       1.3310
    1885       1.2780
    1886       1.3192
    1887       1.1831
    1888       1.3345
    1889       1.2021
    1890       1.1618
    1891       1.1014
    1892       1.0747
    1893       1.0392
    1894       1.3314
    1895       1.0884
    1896       1.0997
    1897       1.1448
    1898       1.2212
    1899       1.2852
    1900       1.2917
    1901       0.9961
    1902       1.1696
    1903       0.8435
    1904       1.1799
    1905       1.0428
    1906       1.1541
    1907       1.1233
    1908       1.0633
    1909       1.2108
    1910       1.2155
    1911       1.0514
    1912       1.2711
    1913       1.2160
    1914       1.0918
    1915       1.1939
    1916       1.1982
    1917       1.2797
    1918       0.9950
    1919       1.1563
    1920       1.1269
    1921       1.3805
    1922       1.1159
    1923       1.2336
    1924       1.3832
    1925       1.2533
    1926       1.1235
    1927       1.1990
    1928       1.0473
    1929       1.1299
    1930       0.8683
    1931       1.2234
    1932       1.2292
    1933       1.0977
    1934       1.0957
    1935       1.2688
    1936       1.2608
    1937       1.3126
    1938       0.9967
    1939       1.0984
    1940       1.0532
    1941       1.1047
    1942       1.1061
    1943       1.1773
    1944       1.1359
    1945       1.3525
    1946       1.1385
    1947       1.0425
    1948       1.1539
    1949       0.9694
    1950       1.0388
    1951       1.2238
    1952       1.2350
    1953       1.0974
    1954       1.3086
    1955       1.2360
    1956       1.2003
    1957       1.2215
    1958       1.2757
    1959       1.3197
    1960       1.3079
    1961       1.1636
    1962       1.2194
    1963       1.2636
    1964       1.1533
    1965       1.1900
    1966       1.3203
    1967       1.1360
    1968       1.1242
    1969       1.1544
    1970       1.1528
    1971       1.2409
    1972       1.2253
    1973       1.2558
    1974       1.3838
    1975       1.2236
    1976       0.9250
    1977       1.3079
    1978       1.1922
    1979       1.0314
    1980       1.1709
    1981       1.0820
    1982       1.0546
    1983       1.2874
    1984       1.1085
    1985       1.0553
    1986       1.1109
    1987       1.0777
    1988       1.1589
    1989       1.1071
    1990       0.9928
    1991       1.1246
    1992       1.2133
    1993       1.1945
    1994       1.1942
    1995       1.1723
    1996       1.0192
    1997       1.2161
    1998       1.0896
    1999       1.1627
    2000       1.0988
