# Supplementary material for: FNR-like unit interacts with C-terminal related residues trigger nNOS reductase domain conformational flexibility change
Source: Front Neurosci. 2026 Feb 11;20:1751011. doi: 10.3389/fnins.2026.1751011 (PMC12932508; doi:10.3389/fnins.2026.1751011)
Supplement: Supplementary file 3 [file Data_Sheet_3.zip › Model_3/12opc-hbond1-avgout.out]

#Acceptor            DonorH         Donor   Frames         Frac      AvgDist       AvgAng
FAD_666@O4       SER_463@HG    SER_463@OG      484       0.9758       2.6937     165.3106
NAP_667@O8       SER_564@HG    SER_564@OG      481       0.9698       2.6649     164.2744
FAD_666@O3        CYS_462@H     CYS_462@N      469       0.9456       2.8290     162.3604
FAD_666@O3       ARG_424@HE    ARG_424@NE      463       0.9335       2.7872     157.1462
NAP_667@O13    ARG_565@HH21   ARG_565@NH2      445       0.8972       2.8012     160.7858
FAD_666@O9       TYR_426@HH    TYR_426@OH      432       0.8710       2.7906     162.7817
FAD_666@O4        SER_463@H     SER_463@N      412       0.8306       2.8556     162.9159
FMN_665@O2        SER_17@HG     SER_17@OG      389       0.7843       2.6427     165.7845
NAP_667@O9     ARG_535@HH21   ARG_535@NH2      378       0.7621       2.7873     158.1897
FMN_665@O3         GLU_13@H      GLU_13@N      365       0.7359       2.8443     157.1963
FMN_665@O16       CYS_144@H     CYS_144@N      365       0.7359       2.8758     164.7074
FMN_665@O2       THR_12@HG1    THR_12@OG1      362       0.7298       2.7784     164.4104
NAP_667@O16    ARG_261@HH12   ARG_261@NH1      341       0.6875       2.8231     155.5901
FAD_666@N42    ASN_394@HD21   ASN_394@ND2      325       0.6552       2.8908     159.7782
NAP_667@O8       ARG_565@HE    ARG_565@NE      314       0.6331       2.8431     161.8968
NAP_667@O41    GLN_255@HE21   GLN_255@NE2      288       0.5806       2.8770     160.6386
FAD_666@O31       SER_427@H     SER_427@N      258       0.5202       2.8900     161.5766
FMN_665@O4         LYS_16@H      LYS_16@N      242       0.4879       2.8915     151.5674
FAD_666@O21       ALA_444@H     ALA_444@N      223       0.4496       2.8994     161.1625
FAD_666@O37     HIE_458@HE2   HIE_458@NE2      220       0.4435       2.8928     155.3297
FMN_665@O2         SER_17@H      SER_17@N      172       0.3468       2.8974     152.6139
FAD_666@N42      TYR_448@HH    TYR_448@OH      167       0.3367       2.8748     158.2404
NAP_667@O9       ARG_535@HE    ARG_535@NE      139       0.2802       2.8557     150.4705
FAD_666@O18       VAL_461@H     VAL_461@N      136       0.2742       2.9134     164.0460
NAP_667@O16      ARG_535@HE    ARG_535@NE      124       0.2500       2.9045     155.4713
FAD_666@O18    ARG_424@HH21   ARG_424@NH2      122       0.2460       2.8710     146.5484
FMN_665@H32    GLN_174@HE21   GLN_174@NE2      116       0.2339       2.8566     147.1669
FMN_665@O4         THR_14@H      THR_14@N      114       0.2298       2.8846     145.6746
NAP_667@O9     ARG_261@HH22   ARG_261@NH2       87       0.1754       2.8469     154.3803
FMN_665@O3        SER_58@HG     SER_58@OG       82       0.1653       2.7484     163.1675
FAD_666@O22    ARG_424@HH21   ARG_424@NH2       75       0.1512       2.8772     148.8446
NAP_667@O34      TYR_573@HH    TYR_573@OH       72       0.1452       2.8020     163.0752
NAP_667@O30    ARG_261@HH22   ARG_261@NH2       64       0.1290       2.8595     141.7475
NAP_667@O17    ARG_565@HH22   ARG_565@NH2       63       0.1270       2.8160     156.7133
FMN_665@H36        THR_59@H      THR_59@N       55       0.1109       2.9208     149.4250
FAD_666@O13       TYR_425@H     TYR_425@N       55       0.1109       2.9218     148.7679
NAP_667@O10    ARG_651@HH21   ARG_651@NH2       48       0.0968       2.7853     153.5702
FMN_665@O3         THR_14@H      THR_14@N       45       0.0907       2.9379     152.4820
NAP_667@O13    ARG_535@HH21   ARG_535@NH2       43       0.0867       2.7816     150.7644
FAD_666@H57       TYR_425@H     TYR_425@N       41       0.0827       2.8204     139.3471
FAD_666@O3     ARG_424@HH21   ARG_424@NH2       41       0.0827       2.8979     144.2091
FMN_665@H52     GLY_136@HA2    GLY_136@CA       40       0.0806       2.8862     141.4464
FMN_665@O19        GLY_63@H      GLY_63@N       40       0.0806       2.9212     142.9705
NAP_667@O10    ARG_651@HH22   ARG_651@NH2       39       0.0786       2.8021     156.2434
NAP_667@O13      ARG_565@HE    ARG_565@NE       35       0.0706       2.8539     147.1723
FMN_665@O8     GLN_174@HE21   GLN_174@NE2       35       0.0706       2.8934     150.4009
FMN_665@O16       SER_137@H     SER_137@N       31       0.0625       2.9273     156.4508
NAP_667@O8       TYR_573@HH    TYR_573@OH       30       0.0605       2.7756     161.9776
NAP_667@O30    ARG_261@HH12   ARG_261@NH1       28       0.0565       2.8499     148.3115
FMN_665@H51        THR_14@H      THR_14@N       26       0.0524       2.7812     138.9690
NAP_667@O16    ARG_261@HH22   ARG_261@NH2       25       0.0504       2.8936     143.3675
NAP_667@O35    ARG_651@HH12   ARG_651@NH1       24       0.0484       2.8697     158.1647
FAD_666@C44      TYR_448@HH    TYR_448@OH       22       0.0444       2.9231     141.5992
NAP_667@O9     ARG_651@HH22   ARG_651@NH2       21       0.0423       2.8406     160.5816
FAD_666@H53      TYR_426@HH    TYR_426@OH       20       0.0403       2.9116     149.0035
NAP_667@O10    ARG_651@HH12   ARG_651@NH1       19       0.0383       2.8280     154.1573
NAP_667@O35    ARG_261@HH22   ARG_261@NH2       19       0.0383       2.9044     158.1390
NAP_667@O13    ARG_651@HH22   ARG_651@NH2       17       0.0343       2.8350     155.9995
NAP_667@O10      ARG_651@HE    ARG_651@NE       17       0.0343       2.8881     146.2118
NAP_667@O23    ARG_651@HH22   ARG_651@NH2       15       0.0302       2.8516     147.8981
NAP_667@O13      ARG_535@HE    ARG_535@NE       14       0.0282       2.8903     146.5276
FAD_666@H68     TYR_653@HB2    TYR_653@CB       13       0.0262       2.8568     160.8115
FAD_666@H66     HIE_458@HE2   HIE_458@NE2       12       0.0242       2.7916     142.7475
FMN_665@O4       THR_12@HG1    THR_12@OG1       12       0.0242       2.8288     141.1000
NAP_667@N6     GLN_575@HE21   GLN_575@NE2       10       0.0202       2.9240     150.5482
FMN_665@O3       THR_12@HG1    THR_12@OG1        9       0.0181       2.7333     158.1966
NAP_667@O29      TYR_573@HH    TYR_573@OH        9       0.0181       2.7498     152.5390
NAP_667@O9     ARG_651@HH12   ARG_651@NH1        9       0.0181       2.8894     154.8996
FAD_666@H50    VAL_446@HG21   VAL_446@CG2        9       0.0181       2.9040     142.9840
FAD_666@H50    VAL_446@HG22   VAL_446@CG2        9       0.0181       2.9254     141.1267
NAP_667@H54      TYR_573@HH    TYR_573@OH        8       0.0161       2.7278     143.8639
NAP_667@O10    ARG_535@HH22   ARG_535@NH2        8       0.0161       2.7876     155.2666
FAD_666@H69     TYR_653@HB2    TYR_653@CB        8       0.0161       2.8680     154.4570
NAP_667@H54     TYR_573@HE1   TYR_573@CE1        8       0.0161       2.9633     146.9378
FAD_666@H50    VAL_446@HG23   VAL_446@CG2        7       0.0141       2.9707     144.5773
NAP_667@H60       ILE_445@H     ILE_445@N        6       0.0121       2.8831     144.6387
NAP_667@O10    ARG_565@HH22   ARG_565@NH2        5       0.0101       2.7753     154.3710
FAD_666@H69     TYR_653@HD1   TYR_653@CD1        5       0.0101       2.8442     146.6545
NAP_667@N39     LYS_571@HZ2    LYS_571@NZ        5       0.0101       2.8711     151.8816
NAP_667@O22      TYR_573@HH    TYR_573@OH        5       0.0101       2.8962     157.4033
NAP_667@O23    ARG_651@HH12   ARG_651@NH1        5       0.0101       2.9142     148.4325
FMN_665@H44      PHE_60@HE1    PHE_60@CE1        5       0.0101       2.9605     142.6717
FMN_665@H42      PHE_60@HE1    PHE_60@CE1        5       0.0101       2.9684     144.0601
FAD_666@H69     TRP_391@HB3    TRP_391@CB        4       0.0081       2.8283     152.6070
NAP_667@O41     THR_263@HG1   THR_263@OG1        4       0.0081       2.8645     142.9421
FAD_666@H68    THR_450@HG23   THR_450@CG2        4       0.0081       2.8754     142.8949
FMN_665@H32      LYS_16@HE3     LYS_16@CE        4       0.0081       2.8960     149.2301
NAP_667@H61       ILE_445@H     ILE_445@N        4       0.0081       2.9144     141.0930
FMN_665@H33     GLY_136@HA2    GLY_136@CA        4       0.0081       2.9157     140.4114
NAP_667@H68     LEU_650@HB2    LEU_650@CB        4       0.0081       2.9159     145.3958
FMN_665@O4         GLU_13@H      GLU_13@N        3       0.0060       2.8723     143.1092
NAP_667@O10    ARG_651@HH11   ARG_651@NH1        3       0.0060       2.8965     146.8562
FAD_666@H68    THR_450@HG22   THR_450@CG2        3       0.0060       2.8984     149.9088
NAP_667@O23      ARG_651@HE    ARG_651@NE        3       0.0060       2.9100     162.1991
FMN_665@H38     SER_137@HB3    SER_137@CB        3       0.0060       2.9352     138.4488
FAD_666@H63    THR_652@HG23   THR_652@CG2        3       0.0060       2.9473     148.8686
NAP_667@O23    ARG_651@HH21   ARG_651@NH2        3       0.0060       2.9491     156.0358
FAD_666@H68     TRP_391@HB3    TRP_391@CB        3       0.0060       2.9507     152.4894
NAP_667@O17     LYS_571@HZ2    LYS_571@NZ        2       0.0040       2.7439     150.5275
FAD_666@H68     TYR_653@HD1   TYR_653@CD1        2       0.0040       2.8078     145.5929
NAP_667@O17     LYS_571@HZ3    LYS_571@NZ        2       0.0040       2.8184     159.9717
FMN_665@O2        SER_58@HG     SER_58@OG        2       0.0040       2.8272     160.7696
FMN_665@O6       LYS_16@HZ3     LYS_16@NZ        2       0.0040       2.8400     142.0326
NAP_667@O8     ARG_565@HH21   ARG_565@NH2        2       0.0040       2.8435     162.7367
NAP_667@O8       ARG_535@HE    ARG_535@NE        2       0.0040       2.8453     157.3136
NAP_667@O9     ARG_261@HH12   ARG_261@NH1        2       0.0040       2.8504     151.6655
NAP_667@O25    ARG_651@HH21   ARG_651@NH2        2       0.0040       2.8558     148.8216
FAD_666@H84    THR_656@HG21   THR_656@CG2        2       0.0040       2.8618     138.4917
FAD_666@H68      THR_450@HB    THR_450@CB        2       0.0040       2.8619     139.9245
NAP_667@H47     PRO_500@HB2    PRO_500@CB        2       0.0040       2.8646     152.5030
NAP_667@O9     ARG_565@HH21   ARG_565@NH2        2       0.0040       2.8775     143.6622
FMN_665@H32      LYS_16@HZ2     LYS_16@NZ        2       0.0040       2.8952     138.6951
FAD_666@H63    THR_652@HG21   THR_652@CG2        2       0.0040       2.8957     138.2349
FMN_665@H42     TYR_425@HE2   TYR_425@CE2        2       0.0040       2.8979     144.0265
NAP_667@N6      LYS_571@HZ3    LYS_571@NZ        2       0.0040       2.9020     159.8943
NAP_667@N6      LYS_571@HZ1    LYS_571@NZ        2       0.0040       2.9048     161.4891
FAD_666@H69    THR_450@HG23   THR_450@CG2        2       0.0040       2.9094     158.5246
FMN_665@H30      LYS_16@HE2     LYS_16@CE        2       0.0040       2.9159     142.5042
NAP_667@O13    ARG_651@HH12   ARG_651@NH1        2       0.0040       2.9312     152.0771
FAD_666@H84    THR_656@HG23   THR_656@CG2        2       0.0040       2.9380     140.8453
FAD_666@H73      TYR_448@HH    TYR_448@OH        2       0.0040       2.9408     139.8772
FMN_665@O6       LYS_16@HE3     LYS_16@CE        2       0.0040       2.9888     140.1626
NAP_667@O29    ARG_565@HH21   ARG_565@NH2        2       0.0040       2.9980     137.2899
NAP_667@H56    ARG_651@HH12   ARG_651@NH1        1       0.0020       2.7080     135.4201
NAP_667@O25     LYS_571@HZ1    LYS_571@NZ        1       0.0020       2.7504     145.8390
NAP_667@O10     LYS_571@HZ1    LYS_571@NZ        1       0.0020       2.7615     170.7781
FAD_666@H53     TYR_426@HE1   TYR_426@CE1        1       0.0020       2.7716     135.8364
NAP_667@O17    ARG_535@HH22   ARG_535@NH2        1       0.0020       2.7828     159.5802
NAP_667@H58     LYS_571@HG3    LYS_571@CG        1       0.0020       2.7999     138.7138
NAP_667@O17    ARG_651@HH21   ARG_651@NH2        1       0.0020       2.8127     159.0587
NAP_667@H51    ARG_651@HH12   ARG_651@NH1        1       0.0020       2.8154     139.2898
NAP_667@H43     LYS_571@HD2    LYS_571@CD        1       0.0020       2.8234     139.3120
NAP_667@O22    ARG_651@HH12   ARG_651@NH1        1       0.0020       2.8271     144.6569
NAP_667@H48     TYR_573@HE1   TYR_573@CE1        1       0.0020       2.8534     142.2317
NAP_667@H72     ARG_261@HD3    ARG_261@CD        1       0.0020       2.8758     138.5204
FMN_665@H32      LYS_16@HD2     LYS_16@CD        1       0.0020       2.8780     148.3619
NAP_667@H55    ARG_651@HH22   ARG_651@NH2        1       0.0020       2.8786     135.3630
NAP_667@H61     ALA_444@HB3    ALA_444@CB        1       0.0020       2.8835     150.7610
NAP_667@O25    ARG_651@HH12   ARG_651@NH1        1       0.0020       2.8861     136.6050
NAP_667@N21     LYS_571@HZ3    LYS_571@NZ        1       0.0020       2.8882     139.5340
NAP_667@H66     SER_564@HB2    SER_564@CB        1       0.0020       2.8904     150.0565
FMN_665@H36       SER_58@HG     SER_58@OG        1       0.0020       2.9149     147.7595
NAP_667@N39     LYS_571@HZ1    LYS_571@NZ        1       0.0020       2.9156     159.6430
NAP_667@H52    ARG_535@HH21   ARG_535@NH2        1       0.0020       2.9219     148.9419
FAD_666@H84    THR_656@HG22   THR_656@CG2        1       0.0020       2.9295     144.9116
NAP_667@H68      THR_649@HB    THR_649@CB        1       0.0020       2.9326     136.9257
FMN_665@H30      LYS_16@HZ3     LYS_16@NZ        1       0.0020       2.9392     137.1440
NAP_667@H56    LEU_650@HD23   LEU_650@CD2        1       0.0020       2.9415     137.2291
NAP_667@H61     ARG_261@HB2    ARG_261@CB        1       0.0020       2.9422     140.9577
NAP_667@O22    ARG_651@HH22   ARG_651@NH2        1       0.0020       2.9436     169.4260
FAD_666@H82      VAL_443@HA    VAL_443@CA        1       0.0020       2.9460     148.7875
NAP_667@H61       SER_262@H     SER_262@N        1       0.0020       2.9461     136.4830
FAD_666@H63    THR_652@HG22   THR_652@CG2        1       0.0020       2.9477     135.1445
NAP_667@H58      LYS_572@HA    LYS_572@CA        1       0.0020       2.9481     144.2740
NAP_667@H56    LEU_650@HD21   LEU_650@CD2        1       0.0020       2.9508     137.8937
FAD_666@H64    VAL_648@HG12   VAL_648@CG1        1       0.0020       2.9551     138.1209
FAD_666@H54     ARG_424@HB3    ARG_424@CB        1       0.0020       2.9558     136.2433
NAP_667@H68     THR_649@HG1   THR_649@OG1        1       0.0020       2.9573     135.9381
FAD_666@H64    VAL_648@HG11   VAL_648@CG1        1       0.0020       2.9602     147.3737
FAD_666@H52    THR_649@HG23   THR_649@CG2        1       0.0020       2.9638     139.5787
FAD_666@H67    VAL_446@HG11   VAL_446@CG1        1       0.0020       2.9657     136.8007
FMN_665@C48        GLY_61@H      GLY_61@N        1       0.0020       2.9666     148.8019
NAP_667@H59     LYS_571@HZ3    LYS_571@NZ        1       0.0020       2.9682     140.3722
FMN_665@H44     TYR_425@HE2   TYR_425@CE2        1       0.0020       2.9685     147.1991
NAP_667@H52    ARG_565@HH21   ARG_565@NH2        1       0.0020       2.9696     136.0382
FAD_666@H61    THR_652@HG22   THR_652@CG2        1       0.0020       2.9698     136.5618
FAD_666@H69    ASN_394@HD21   ASN_394@ND2        1       0.0020       2.9716     135.0203
NAP_667@H58     LYS_571@HG2    LYS_571@CG        1       0.0020       2.9726     142.4638
NAP_667@H71     LEU_650@HB2    LEU_650@CB        1       0.0020       2.9726     137.9350
FMN_665@O6       LYS_16@HE2     LYS_16@CE        1       0.0020       2.9728     135.7078
FMN_665@H34    GLN_174@HE21   GLN_174@NE2        1       0.0020       2.9740     148.6647
FAD_666@O18     HIE_458@HE2   HIE_458@NE2        1       0.0020       2.9766     149.5872
NAP_667@N39     LYS_571@HZ3    LYS_571@NZ        1       0.0020       2.9771     137.8598
NAP_667@O35      TYR_573@HH    TYR_573@OH        1       0.0020       2.9777     139.0085
NAP_667@O17    ARG_565@HH12   ARG_565@NH1        1       0.0020       2.9792     171.9329
NAP_667@H59     LYS_571@HG2    LYS_571@CG        1       0.0020       2.9808     152.0305
NAP_667@O34      SER_564@HG    SER_564@OG        1       0.0020       2.9875     144.9825
NAP_667@H50      ARG_651@HE    ARG_651@NE        1       0.0020       2.9875     155.2861
FMN_665@H43      PHE_60@HE1    PHE_60@CE1        1       0.0020       2.9883     142.2643
NAP_667@H61     ALA_444@HB2    ALA_444@CB        1       0.0020       2.9909     151.7410
FAD_666@H71    ARG_480@HH11   ARG_480@NH1        1       0.0020       2.9909     135.5503
NAP_667@H66     LYS_571@HE3    LYS_571@CE        1       0.0020       2.9911     159.7511
NAP_667@H50    LEU_650@HD21   LEU_650@CD2        1       0.0020       2.9961     140.2128
NAP_667@H59     LYS_571@HG3    LYS_571@CG        1       0.0020       2.9973     149.0907
FAD_666@H67    VAL_446@HG23   VAL_446@CG2        1       0.0020       2.9974     140.6400
FMN_665@H43     TYR_425@HE2   TYR_425@CE2        1       0.0020       2.9985     151.6677
