# Supplementary material for: FNR-like unit interacts with C-terminal related residues trigger nNOS reductase domain conformational flexibility change
Source: Front Neurosci. 2026 Feb 11;20:1751011. doi: 10.3389/fnins.2026.1751011 (PMC12932508; doi:10.3389/fnins.2026.1751011)
Supplement: Supplementary file 3 [file Data_Sheet_3.zip › Model_3/12opc-hbond1.out]

#Frame   HB_00001[UU]
       1           18
       2           20
       3           22
       4           18
       5           20
       6           18
       7           16
       8           20
       9           20
      10           22
      11           24
      12           18
      13           20
      14           20
      15           21
      16           20
      17           21
      18           26
      19           21
      20           20
      21           19
      22           22
      23           25
      24           15
      25           20
      26           21
      27           17
      28           17
      29           20
      30           23
      31           19
      32           21
      33           18
      34           24
      35           20
      36           22
      37           22
      38           22
      39           23
      40           19
      41           22
      42           22
      43           21
      44           18
      45           22
      46           23
      47           17
      48           26
      49           18
      50           18
      51           20
      52           22
      53           16
      54           21
      55           20
      56           18
      57           25
      58           19
      59           22
      60           20
      61           18
      62           16
      63           18
      64           21
      65           19
      66           19
      67           22
      68           20
      69           19
      70           22
      71           25
      72           18
      73           18
      74           18
      75           19
      76           21
      77           22
      78           17
      79           21
      80           20
      81           21
      82           20
      83           21
      84           20
      85           21
      86           24
      87           23
      88           23
      89           15
      90           23
      91           20
      92           24
      93           22
      94           20
      95           24
      96           16
      97           21
      98           16
      99           17
     100           22
     101           20
     102           24
     103           21
     104           22
     105           20
     106           21
     107           21
     108           17
     109           17
     110           19
     111           15
     112           13
     113           19
     114           19
     115           20
     116           16
     117           15
     118           19
     119           17
     120           19
     121           15
     122           20
     123           18
     124           19
     125           12
     126           16
     127           22
     128           15
     129           18
     130           20
     131           20
     132           21
     133           20
     134           20
     135           16
     136           24
     137           20
     138           20
     139           20
     140           28
     141           23
     142           20
     143           21
     144           19
     145           23
     146           20
     147           20
     148           23
     149           24
     150           20
     151           18
     152           16
     153           21
     154           22
     155           20
     156           22
     157           22
     158           21
     159           24
     160           23
     161           18
     162           20
     163           18
     164           20
     165           18
     166           18
     167           16
     168           19
     169           20
     170           16
     171           16
     172           19
     173           17
     174           16
     175           20
     176           18
     177           24
     178           17
     179           18
     180           20
     181           20
     182           20
     183           18
     184           18
     185           22
     186           22
     187           23
     188           15
     189           17
     190           21
     191           21
     192           17
     193           20
     194           21
     195           25
     196           22
     197           25
     198           19
     199           21
     200           22
     201           21
     202           18
     203           21
     204           20
     205           20
     206           21
     207           15
     208           19
     209           20
     210           18
     211           18
     212           21
     213           20
     214           17
     215           19
     216           19
     217           21
     218           21
     219           19
     220           18
     221           19
     222           18
     223           21
     224           15
     225           20
     226           19
     227           18
     228           22
     229           25
     230           20
     231           22
     232           21
     233           17
     234           21
     235           21
     236           17
     237           18
     238           18
     239           22
     240           16
     241           19
     242           27
     243           23
     244           19
     245           20
     246           21
     247           20
     248           22
     249           18
     250           16
     251           21
     252           20
     253           23
     254           26
     255           22
     256           19
     257           23
     258           24
     259           21
     260           21
     261           24
     262           21
     263           11
     264           18
     265           17
     266           23
     267           19
     268           18
     269           21
     270           21
     271           21
     272           21
     273           19
     274           22
     275           20
     276           22
     277           19
     278           22
     279           21
     280           25
     281           22
     282           25
     283           23
     284           26
     285           27
     286           22
     287           22
     288           22
     289           30
     290           24
     291           27
     292           27
     293           21
     294           21
     295           24
     296           23
     297           24
     298           20
     299           25
     300           22
     301           25
     302           29
     303           24
     304           23
     305           21
     306           23
     307           25
     308           19
     309           22
     310           22
     311           24
     312           24
     313           23
     314           23
     315           17
     316           23
     317           15
     318           20
     319           15
     320           19
     321           19
     322           19
     323           17
     324           15
     325           22
     326           19
     327           24
     328           20
     329           26
     330           20
     331           20
     332           22
     333           22
     334           21
     335           20
     336           20
     337           15
     338           22
     339           19
     340           17
     341           23
     342           19
     343           19
     344           21
     345           19
     346           17
     347           18
     348           22
     349           19
     350           22
     351           20
     352           21
     353           23
     354           23
     355           24
     356           16
     357           21
     358           23
     359           24
     360           19
     361           21
     362           17
     363           17
     364           20
     365           21
     366           19
     367           17
     368           22
     369           22
     370           23
     371           16
     372           19
     373           20
     374           14
     375           19
     376           19
     377           23
     378           21
     379           19
     380           19
     381           24
     382           20
     383           16
     384           21
     385           19
     386           20
     387           15
     388           14
     389           23
     390           22
     391           21
     392           22
     393           20
     394           22
     395           23
     396           25
     397           19
     398           17
     399           15
     400           22
     401           23
     402           19
     403           21
     404           18
     405           19
     406           17
     407           21
     408           23
     409           20
     410           20
     411           21
     412           24
     413           20
     414           18
     415           21
     416           20
     417           19
     418           26
     419           16
     420           23
     421           17
     422           19
     423           21
     424           22
     425           20
     426           17
     427           18
     428           22
     429           17
     430           21
     431           18
     432           21
     433           20
     434           20
     435           16
     436           25
     437           21
     438           22
     439           18
     440           21
     441           16
     442           16
     443           22
     444           21
     445           22
     446           20
     447           20
     448           16
     449           19
     450           16
     451           18
     452           21
     453           18
     454           17
     455           19
     456           18
     457           20
     458           21
     459           19
     460           20
     461           16
     462           19
     463           17
     464           20
     465           19
     466           19
     467           22
     468           21
     469           22
     470           22
     471           21
     472           22
     473           20
     474           15
     475           21
     476           17
     477           24
     478           18
     479           19
     480           16
     481           21
     482           20
     483           16
     484           19
     485           22
     486           20
     487           19
     488           16
     489           15
     490           18
     491           17
     492           18
     493           11
     494           20
     495           22
     496           17
