# Supplementary material for: FNR-like unit interacts with C-terminal related residues trigger nNOS reductase domain conformational flexibility change
Source: Front Neurosci. 2026 Feb 11;20:1751011. doi: 10.3389/fnins.2026.1751011 (PMC12932508; doi:10.3389/fnins.2026.1751011)
Supplement: Supplementary file 3 [file Data_Sheet_3.zip › Model_3/12opc-hbond2-avgout.out]

#Acceptor            DonorH         Donor   Frames         Frac      AvgDist       AvgAng
TYR_425@O       FAD_666@H57   FAD_666@O13      493       0.9940       2.6699     164.2600
GLU_170@OE2     FMN_665@H34   FMN_665@O10      478       0.9637       2.6670     164.8628
THR_14@OG1      FMN_665@H51    FMN_665@O4      448       0.9032       2.7860     158.2872
THR_442@O       FAD_666@H82   FAD_666@N81      422       0.8508       2.8339     162.4744
HIE_142@O       FMN_665@H46   FMN_665@N45      394       0.7944       2.8435     165.0645
GLU_170@OE2     FMN_665@H32    FMN_665@O8      391       0.7883       2.7333     163.1627
GLY_61@O        FMN_665@H53   FMN_665@N21      323       0.6512       2.8824     159.9122
THR_59@O        FMN_665@H36   FMN_665@O12      291       0.5867       2.6911     152.6215
SER_262@O       NAP_667@H60   NAP_667@N40      154       0.3105       2.8479     156.0724
VAL_648@O       FAD_666@H64   FAD_666@O26      102       0.2056       2.8005     155.4934
SER_58@OG       FMN_665@H36   FMN_665@O12       95       0.1915       2.8435     156.5092
GLY_136@HA2     FMN_665@H52   FMN_665@N14       83       0.1673       2.8830     143.3961
SER_262@O       NAP_667@H61   NAP_667@N40       76       0.1532       2.8550     156.9660
TRP_391@O       FAD_666@H69   FAD_666@N39       66       0.1331       2.8829     151.6633
LYS_571@O       NAP_667@H59   NAP_667@N37       44       0.0887       2.8655     154.8916
TRP_391@O       FAD_666@H68   FAD_666@N39       43       0.0867       2.8671     148.7943
ASN_394@OD1     FAD_666@H69   FAD_666@N39       40       0.0806       2.9110     160.4832
LYS_571@O       NAP_667@H58   NAP_667@N37       36       0.0726       2.8808     151.2626
ASN_394@OD1     FAD_666@H68   FAD_666@N39       27       0.0544       2.9138     163.0137
GLN_174@HE21    FMN_665@H32    FMN_665@O8       22       0.0444       2.8370     147.4121
THR_263@OG1     NAP_667@H60   NAP_667@N40       22       0.0444       2.9247     156.0776
SER_137@HB3     FMN_665@H38   FMN_665@C13       18       0.0363       2.9130     141.6384
THR_263@HG1     NAP_667@H60   NAP_667@N40       17       0.0343       2.8844     148.9554
THR_450@O       FAD_666@H68   FAD_666@N39       16       0.0323       2.8660     149.6239
THR_450@O       FAD_666@H69   FAD_666@N39       14       0.0282       2.8262     145.1286
TYR_653@HB2     FAD_666@H68   FAD_666@N39       12       0.0242       2.7890     148.0923
VAL_446@HG22    FAD_666@H50    FAD_666@C6       12       0.0242       2.9372     139.7513
TYR_653@HB2     FAD_666@H69   FAD_666@N39        9       0.0181       2.8122     146.7379
VAL_446@HG21    FAD_666@H50    FAD_666@C6        9       0.0181       2.9226     138.3921
ASP_576@OD1     NAP_667@H59   NAP_667@N37        8       0.0161       2.8750     153.9283
THR_263@OG1     NAP_667@H61   NAP_667@N40        8       0.0161       2.9044     155.0988
THR_263@HG1     NAP_667@H61   NAP_667@N40        8       0.0161       2.9367     147.9796
ASP_576@OD1     NAP_667@H58   NAP_667@N37        7       0.0141       2.8051     155.5036
VAL_446@HG23    FAD_666@H50    FAD_666@C6        7       0.0141       2.9095     138.5729
GLY_136@HA2     FMN_665@H33    FMN_665@C9        7       0.0141       2.9229     141.0558
ARG_565@HH21    NAP_667@H52   NAP_667@C27        6       0.0121       2.8872     153.9886
TRP_391@HB3     FAD_666@H69   FAD_666@N39        5       0.0101       2.8179     139.8652
TYR_573@HE1     NAP_667@H54   NAP_667@C32        5       0.0101       2.9429     143.9280
TYR_653@HD1     FAD_666@H69   FAD_666@N39        4       0.0081       2.7688     145.0427
SER_564@HB2     NAP_667@H66   NAP_667@C65        4       0.0081       2.9213     139.9482
THR_652@HG21    FAD_666@H63   FAD_666@C24        4       0.0081       2.9529     139.9262
THR_59@H        FMN_665@H36   FMN_665@O12        3       0.0060       2.7593     138.1559
THR_14@HG1      FMN_665@H51    FMN_665@O4        3       0.0060       2.8086     141.2854
GLN_174@NE2     FMN_665@H32    FMN_665@O8        3       0.0060       2.8541     151.9946
ASP_576@OD2     NAP_667@H59   NAP_667@N37        3       0.0060       2.8679     152.4118
ILE_445@O       NAP_667@H61   NAP_667@N40        3       0.0060       2.8949     148.9918
THR_652@HG23    FAD_666@H63   FAD_666@C24        3       0.0060       2.9167     138.2199
THR_656@HG21    FAD_666@H84   FAD_666@C83        3       0.0060       2.9213     149.2940
LYS_16@HZ3      FMN_665@H32    FMN_665@O8        3       0.0060       2.9269     146.1828
THR_656@HG23    FAD_666@H84   FAD_666@C83        3       0.0060       2.9573     142.1900
TRP_391@HH2     FAD_666@H60   FAD_666@C15        3       0.0060       2.9620     141.6584
LYS_16@HE3      FMN_665@H32    FMN_665@O8        2       0.0040       2.7608     141.2482
TYR_653@HD1     FAD_666@H68   FAD_666@N39        2       0.0040       2.7802     140.2490
TRP_391@HB3     FAD_666@H68   FAD_666@N39        2       0.0040       2.8063     138.8025
TYR_573@H       NAP_667@H59   NAP_667@N37        2       0.0040       2.8489     141.6441
VAL_648@HG11    FAD_666@H64   FAD_666@O26        2       0.0040       2.8522     149.6504
ASN_394@HD21    FAD_666@H68   FAD_666@N39        2       0.0040       2.9179     137.5429
LYS_572@HA      NAP_667@H58   NAP_667@N37        2       0.0040       2.9414     142.7340
ARG_651@HH22    NAP_667@H55   NAP_667@C32        2       0.0040       2.9473     157.3846
THR_652@HG23    FAD_666@H61   FAD_666@C20        2       0.0040       2.9496     138.3592
ASN_394@HD21    FAD_666@H69   FAD_666@N39        2       0.0040       2.9554     136.1381
TYR_573@HE1     NAP_667@H48   NAP_667@C18        2       0.0040       2.9561     155.5378
LEU_650@HD13    NAP_667@H71   NAP_667@C69        2       0.0040       2.9647     138.2250
TYR_448@HH      FAD_666@H66   FAD_666@C34        2       0.0040       2.9745     159.8268
THR_656@HB      FAD_666@H84   FAD_666@C83        2       0.0040       2.9858     148.2474
SER_58@HG       FMN_665@H36   FMN_665@O12        2       0.0040       2.9928     154.0031
ASP_602@OD1     NAP_667@H62   NAP_667@O24        1       0.0020       2.5099     166.7905
THR_450@HG23    FAD_666@H69   FAD_666@N39        1       0.0020       2.7267     142.1663
LYS_16@HZ2      FMN_665@H32    FMN_665@O8        1       0.0020       2.7617     136.5501
LYS_571@HG2     NAP_667@H59   NAP_667@N37        1       0.0020       2.7962     135.8011
TYR_573@HD2     NAP_667@H58   NAP_667@N37        1       0.0020       2.7974     144.4878
THR_450@HG23    FAD_666@H68   FAD_666@N39        1       0.0020       2.8255     136.9030
THR_450@HB      FAD_666@H69   FAD_666@N39        1       0.0020       2.8354     141.2786
GLN_174@HE21    FMN_665@H34   FMN_665@O10        1       0.0020       2.8364     137.6103
GLU_13@HB2      FMN_665@H51    FMN_665@O4        1       0.0020       2.8615     140.7251
PHE_60@HE1      FMN_665@H42   FMN_665@C25        1       0.0020       2.8673     141.8442
THR_652@HG22    FAD_666@H63   FAD_666@C24        1       0.0020       2.9075     138.4543
LEU_650@HD23    NAP_667@H71   NAP_667@C69        1       0.0020       2.9119     135.5309
TYR_425@HE2     FMN_665@H42   FMN_665@C25        1       0.0020       2.9160     147.2429
VAL_446@HG12    FAD_666@H67   FAD_666@C34        1       0.0020       2.9179     135.3018
LYS_571@HD3     NAP_667@H43    NAP_667@C4        1       0.0020       2.9224     137.2604
ILE_445@O       NAP_667@H60   NAP_667@N40        1       0.0020       2.9249     141.3591
ILE_445@H       NAP_667@H60   NAP_667@N40        1       0.0020       2.9274     138.6889
THR_450@HG22    FAD_666@H68   FAD_666@N39        1       0.0020       2.9289     136.2294
HIE_283@HD2     FAD_666@H79   FAD_666@C78        1       0.0020       2.9294     156.6237
LYS_16@HE2      FMN_665@H32    FMN_665@O8        1       0.0020       2.9369     139.5482
THR_649@HG23    FAD_666@H64   FAD_666@O26        1       0.0020       2.9432     150.1970
ARG_261@HD3     NAP_667@H72   NAP_667@C70        1       0.0020       2.9457     147.7161
THR_649@HG23    FAD_666@H52    FAD_666@C8        1       0.0020       2.9570     138.1009
LYS_571@HB3     NAP_667@H59   NAP_667@N37        1       0.0020       2.9640     172.7214
LYS_16@HZ3      FMN_665@H34   FMN_665@O10        1       0.0020       2.9658     140.7321
LEU_650@HD23    NAP_667@H56   NAP_667@C33        1       0.0020       2.9668     139.5220
LEU_650@HD21    NAP_667@H56   NAP_667@C33        1       0.0020       2.9695     148.8332
THR_450@HG22    FAD_666@H69   FAD_666@N39        1       0.0020       2.9706     139.5632
LEU_650@HB3     NAP_667@H71   NAP_667@C69        1       0.0020       2.9745     138.5536
VAL_446@HG11    FAD_666@H67   FAD_666@C34        1       0.0020       2.9839     138.0997
ARG_651@HH22    NAP_667@H50   NAP_667@O23        1       0.0020       2.9862     142.6110
TYR_425@HE2     FMN_665@H44   FMN_665@C25        1       0.0020       2.9866     135.7817
LEU_650@HD11    NAP_667@H46   NAP_667@C12        1       0.0020       2.9884     139.4352
LYS_571@HB3     NAP_667@H58   NAP_667@N37        1       0.0020       2.9898     141.6131
SER_137@HB2     FMN_665@H38   FMN_665@C13        1       0.0020       2.9901     138.1520
LYS_571@HD2     NAP_667@H43    NAP_667@C4        1       0.0020       2.9961     172.8361
VAL_446@HG23    FAD_666@H67   FAD_666@C34        1       0.0020       2.9984     140.0500
