# Supplementary material for: FNR-like unit interacts with C-terminal related residues trigger nNOS reductase domain conformational flexibility change
Source: Front Neurosci. 2026 Feb 11;20:1751011. doi: 10.3389/fnins.2026.1751011 (PMC12932508; doi:10.3389/fnins.2026.1751011)
Supplement: Supplementary file 3 [file Data_Sheet_3.zip › Model_3/12opc-hbond2.out]

#Frame   HB_00002[UU]
       1            9
       2            8
       3            9
       4           10
       5            8
       6            7
       7            8
       8            8
       9            7
      10            9
      11            8
      12            9
      13            7
      14            9
      15           11
      16            7
      17            7
      18            8
      19            6
      20            8
      21           13
      22            7
      23           10
      24            8
      25            9
      26            8
      27            4
      28            9
      29            8
      30            8
      31            8
      32            9
      33            7
      34            8
      35           10
      36            7
      37            8
      38            9
      39            7
      40            7
      41           12
      42            9
      43           10
      44            9
      45           11
      46            7
      47            8
      48            9
      49            5
      50            6
      51           12
      52            8
      53            9
      54            7
      55            8
      56            7
      57           10
      58            8
      59            9
      60            9
      61            9
      62            6
      63            8
      64            9
      65            8
      66            8
      67           11
      68            8
      69            8
      70            9
      71            7
      72           10
      73            9
      74            5
      75            9
      76            8
      77            6
      78            8
      79            8
      80           10
      81            6
      82            8
      83            9
      84            9
      85            9
      86            8
      87            8
      88            9
      89            8
      90           12
      91            7
      92           10
      93            7
      94            9
      95            8
      96            8
      97            8
      98            8
      99            6
     100            7
     101            8
     102            9
     103            9
     104            7
     105            9
     106            7
     107           11
     108            8
     109            8
     110            7
     111            8
     112            7
     113            9
     114            9
     115            9
     116            9
     117            9
     118            8
     119            9
     120            8
     121            9
     122           11
     123            7
     124           10
     125            9
     126            9
     127            8
     128            8
     129            9
     130           10
     131            8
     132            9
     133           10
     134            7
     135            9
     136           10
     137            8
     138            7
     139           11
     140           11
     141            9
     142            9
     143            8
     144           10
     145           11
     146           10
     147            9
     148            7
     149           11
     150            8
     151           11
     152            9
     153           11
     154            9
     155           12
     156           10
     157           12
     158           12
     159            8
     160            7
     161           11
     162           11
     163           12
     164           12
     165           10
     166           10
     167           11
     168           11
     169           12
     170           10
     171           10
     172           10
     173           13
     174            7
     175           12
     176            9
     177            8
     178           10
     179           11
     180            8
     181            8
     182            9
     183            8
     184           11
     185            9
     186            9
     187           10
     188           11
     189            9
     190           10
     191            9
     192            8
     193           10
     194            8
     195            7
     196            8
     197            7
     198            8
     199            9
     200            9
     201            8
     202           10
     203           10
     204            8
     205            9
     206            8
     207            7
     208            7
     209            7
     210           11
     211           10
     212            7
     213           11
     214            9
     215            8
     216           11
     217            9
     218            9
     219            8
     220            9
     221            7
     222            7
     223           10
     224            9
     225            9
     226            7
     227            7
     228            8
     229            7
     230            7
     231            9
     232           10
     233           10
     234            9
     235            9
     236           10
     237            9
     238            8
     239            8
     240           11
     241            9
     242            9
     243            8
     244            8
     245            6
     246            8
     247            9
     248            8
     249            9
     250            7
     251            8
     252           10
     253            9
     254            9
     255           10
     256            9
     257           11
     258            9
     259            8
     260            7
     261           11
     262            9
     263           11
     264            6
     265            8
     266            8
     267            9
     268            9
     269            9
     270            8
     271           10
     272           11
     273            7
     274           10
     275            8
     276            8
     277            8
     278            7
     279            9
     280            9
     281           10
     282            8
     283            7
     284           11
     285            6
     286            8
     287            9
     288           11
     289            5
     290            8
     291           13
     292            9
     293            8
     294            6
     295           10
     296           11
     297            8
     298            9
     299            6
     300            7
     301            8
     302            9
     303           11
     304            8
     305            8
     306            8
     307           10
     308            7
     309           10
     310            7
     311            8
     312            7
     313            8
     314           10
     315            9
     316           10
     317            9
     318            8
     319            8
     320            8
     321            8
     322            9
     323            9
     324           10
     325            9
     326           11
     327            8
     328            9
     329            9
     330           11
     331            9
     332           11
     333            8
     334           11
     335           10
     336            6
     337           12
     338           10
     339            7
     340            8
     341            9
     342            8
     343           10
     344            9
     345           10
     346           11
     347           11
     348           10
     349            9
     350            7
     351            9
     352            8
     353            8
     354            8
     355            9
     356            9
     357            9
     358            8
     359           10
     360            8
     361           11
     362           11
     363           10
     364           12
     365            8
     366            9
     367            9
     368           12
     369            9
     370            6
     371            6
     372           11
     373            9
     374            8
     375           11
     376           13
     377            8
     378            8
     379            8
     380            7
     381            9
     382            8
     383            8
     384           11
     385           11
     386           10
     387           12
     388            9
     389            3
     390           10
     391           11
     392            9
     393            9
     394           11
     395            8
     396            7
     397           11
     398            9
     399            9
     400            7
     401            5
     402            7
     403            9
     404            8
     405            9
     406            9
     407           10
     408            6
     409            8
     410            9
     411           11
     412            7
     413            7
     414            8
     415           11
     416            9
     417            7
     418           10
     419            8
     420            8
     421            8
     422           10
     423            7
     424            8
     425            9
     426            9
     427            8
     428            9
     429            9
     430           10
     431           10
     432            9
     433           10
     434            8
     435           10
     436            6
     437            9
     438            7
     439            9
     440           12
     441           10
     442            5
     443           12
     444            6
     445            9
     446            8
     447            7
     448            5
     449            8
     450            7
     451            9
     452            8
     453           11
     454            8
     455            8
     456            9
     457            5
     458            5
     459            9
     460            8
     461            8
     462            7
     463            6
     464           10
     465           12
     466            8
     467            8
     468            8
     469            7
     470            7
     471            8
     472            5
     473            6
     474            8
     475            9
     476           10
     477            8
     478            8
     479            8
     480            7
     481           11
     482            7
     483            9
     484           10
     485            9
     486           11
     487            9
     488            8
     489           13
     490            7
     491           11
     492            7
     493           10
     494            8
     495            9
     496            9
