# Supplementary material for: FNR-like unit interacts with C-terminal related residues trigger nNOS reductase domain conformational flexibility change
Source: Front Neurosci. 2026 Feb 11;20:1751011. doi: 10.3389/fnins.2026.1751011 (PMC12932508; doi:10.3389/fnins.2026.1751011)
Supplement: Supplementary file 3 [file Data_Sheet_3.zip › Model_3/12opc-nap-binding-rmsd.dat]

#Frame     RMSD_00004
       1       0.0000
       2       0.6002
       3       0.6633
       4       0.5482
       5       0.5786
       6       0.7700
       7       0.6104
       8       0.6936
       9       0.7367
      10       0.7075
      11       0.6927
      12       0.7712
      13       0.7806
      14       0.6893
      15       0.6897
      16       0.6976
      17       0.6402
      18       0.7783
      19       0.6283
      20       0.7385
      21       0.6990
      22       0.6752
      23       0.7373
      24       0.7986
      25       0.7318
      26       0.7209
      27       0.7370
      28       0.7700
      29       0.7912
      30       0.6925
      31       0.7169
      32       0.7313
      33       0.8199
      34       0.7281
      35       0.7509
      36       0.7706
      37       0.6887
      38       0.7966
      39       0.8195
      40       0.6949
      41       0.7381
      42       0.7526
      43       0.8201
      44       0.8530
      45       0.8402
      46       0.7816
      47       0.7213
      48       0.7270
      49       0.8013
      50       0.7980
      51       0.9699
      52       0.8819
      53       0.9812
      54       0.8285
      55       0.8823
      56       0.9318
      57       0.9324
      58       0.8553
      59       0.9790
      60       0.8817
      61       1.0031
      62       1.0254
      63       0.9718
      64       0.9403
      65       0.8949
      66       0.9222
      67       0.9748
      68       0.9644
      69       0.9691
      70       0.9550
      71       0.9624
      72       0.8506
      73       0.9151
      74       0.8852
      75       0.9163
      76       0.8816
      77       0.9182
      78       0.8664
      79       0.9915
      80       0.9102
      81       0.9382
      82       0.9375
      83       0.9108
      84       0.8627
      85       0.9122
      86       0.9468
      87       0.8405
      88       0.8397
      89       0.8300
      90       0.8077
      91       0.8597
      92       0.9443
      93       0.8862
      94       0.9438
      95       0.9025
      96       0.9680
      97       0.9575
      98       0.8739
      99       0.8346
     100       0.8338
     101       0.8655
     102       0.8797
     103       0.7591
     104       0.8679
     105       0.7539
     106       0.7976
     107       0.8097
     108       0.8403
     109       0.8896
     110       0.8722
     111       0.7921
     112       0.7779
     113       0.7875
     114       0.7705
     115       0.7977
     116       0.8458
     117       0.8364
     118       0.8852
     119       0.8666
     120       0.8727
     121       0.7755
     122       0.8976
     123       0.7920
     124       0.7970
     125       0.8965
     126       0.8911
     127       0.8558
     128       0.8416
     129       0.8516
     130       0.7910
     131       0.8429
     132       0.8561
     133       0.7966
     134       0.8042
     135       0.7813
     136       0.8547
     137       0.8782
     138       0.8049
     139       0.8372
     140       0.9268
     141       0.9636
     142       0.8790
     143       0.9040
     144       0.8428
     145       0.9159
     146       0.9159
     147       0.8625
     148       0.8431
     149       0.9206
     150       0.9456
     151       0.8806
     152       0.8620
     153       0.9365
     154       0.8839
     155       0.7423
     156       0.8121
     157       0.9400
     158       0.8700
     159       0.8537
     160       1.0056
     161       0.8944
     162       0.9253
     163       0.8601
     164       0.9408
     165       0.7702
     166       0.8740
     167       0.8121
     168       0.8654
     169       0.7404
     170       0.8263
     171       0.7999
     172       0.8739
     173       0.8898
     174       0.8725
     175       0.9056
     176       0.8858
     177       0.8907
     178       0.8859
     179       0.8254
     180       0.8703
     181       0.7810
     182       0.8738
     183       0.9480
     184       0.7552
     185       0.9308
     186       0.8439
     187       0.8279
     188       0.8504
     189       0.8814
     190       0.8555
     191       0.8286
     192       0.8285
     193       0.8894
     194       0.9063
     195       0.8933
     196       0.9428
     197       0.8675
     198       0.8357
     199       0.9669
     200       0.8861
     201       0.8776
     202       1.0915
     203       0.9091
     204       0.9044
     205       0.8860
     206       0.8799
     207       0.9434
     208       0.8881
     209       0.8614
     210       0.9529
     211       0.8487
     212       0.9457
     213       0.9336
     214       0.8674
     215       0.8378
     216       0.8941
     217       0.9064
     218       0.7946
     219       0.7937
     220       0.8598
     221       0.9043
     222       0.9158
     223       0.8558
     224       0.7656
     225       0.8327
     226       0.9187
     227       0.8120
     228       0.8484
     229       0.9268
     230       0.8839
     231       0.8347
     232       0.8569
     233       0.8264
     234       0.7607
     235       0.8550
     236       0.7674
     237       0.8411
     238       0.8781
     239       0.9200
     240       0.8956
     241       0.8588
     242       0.8469
     243       0.8337
     244       0.8809
     245       0.7750
     246       0.7953
     247       0.8684
     248       0.7947
     249       0.8129
     250       0.8534
     251       0.8143
     252       0.7646
     253       0.8242
     254       0.7945
     255       0.8970
     256       0.9154
     257       0.8556
     258       0.8818
     259       0.8483
     260       0.8961
     261       0.8231
     262       0.8128
     263       0.8225
     264       0.9196
     265       0.8161
     266       0.8621
     267       0.9271
     268       0.7114
     269       0.8374
     270       0.7879
     271       0.8513
     272       0.8586
     273       0.7810
     274       0.8800
     275       0.9046
     276       0.8733
     277       0.8693
     278       0.8522
     279       0.8341
     280       0.8449
     281       0.8676
     282       0.8565
     283       0.9183
     284       0.8770
     285       0.8127
     286       0.8992
     287       0.9343
     288       0.9696
     289       0.8929
     290       1.0510
     291       0.9185
     292       0.8379
     293       0.9180
     294       0.9160
     295       0.8548
     296       0.8617
     297       0.8104
     298       0.9140
     299       0.8410
     300       1.0243
     301       0.8751
     302       0.9248
     303       0.9031
     304       0.8773
     305       0.9003
     306       0.9658
     307       0.8742
     308       0.9362
     309       0.9223
     310       0.8012
     311       0.8545
     312       0.8929
     313       0.8162
     314       0.8687
     315       0.8060
     316       0.8410
     317       0.8760
     318       0.8393
     319       0.7967
     320       0.8667
     321       0.8034
     322       0.8255
     323       0.9237
     324       0.9387
     325       0.9293
     326       0.9296
     327       0.8908
     328       0.8601
     329       0.9013
     330       0.8932
     331       0.8915
     332       0.8607
     333       0.8647
     334       0.9129
     335       0.9484
     336       0.9623
     337       0.8951
     338       0.8830
     339       0.8432
     340       0.7991
     341       0.8440
     342       0.8774
     343       0.8965
     344       0.8764
     345       0.8669
     346       0.9165
     347       0.8527
     348       0.7851
     349       0.9399
     350       0.9445
     351       0.8268
     352       0.8560
     353       0.9029
     354       0.8741
     355       0.9732
     356       1.0096
     357       0.8761
     358       0.9120
     359       0.8631
     360       1.0086
     361       0.8432
     362       0.8778
     363       0.9032
     364       0.8986
     365       0.9101
     366       0.8947
     367       0.9973
     368       0.9129
     369       0.9181
     370       0.8872
     371       0.8779
     372       0.8840
     373       0.8803
     374       0.8811
     375       0.9525
     376       0.9762
     377       0.9199
     378       0.9844
     379       1.0552
     380       1.0653
     381       1.0145
     382       1.0352
     383       0.9836
     384       1.0056
     385       1.0329
     386       0.9901
     387       1.0580
     388       1.0235
     389       1.0770
     390       0.9706
     391       1.0163
     392       0.9871
     393       0.9900
     394       0.9964
     395       1.0583
     396       1.0540
     397       1.0437
     398       1.0498
     399       1.0016
     400       1.0258
     401       0.8555
     402       0.9795
     403       0.8945
     404       0.9311
     405       1.0902
     406       0.9327
     407       0.9230
     408       0.8921
     409       0.9503
     410       1.0613
     411       1.0305
     412       0.9579
     413       1.0847
     414       1.0414
     415       0.9270
     416       0.9289
     417       0.9892
     418       1.0485
     419       0.9811
     420       1.0109
     421       0.9409
     422       0.9960
     423       0.9132
     424       0.9727
     425       0.8766
     426       0.9618
     427       0.9596
     428       0.9120
     429       0.9446
     430       1.0596
     431       0.9852
     432       1.0336
     433       1.0054
     434       0.9758
     435       0.9411
     436       0.9766
     437       1.0540
     438       1.0898
     439       1.0921
     440       1.1547
     441       1.1294
     442       1.0994
     443       0.9498
     444       1.0462
     445       1.0501
     446       1.0117
     447       0.8877
     448       1.0120
     449       0.9208
     450       0.9718
     451       0.9310
     452       1.0268
     453       0.9276
     454       0.9445
     455       0.8735
     456       1.0167
     457       0.9058
     458       0.9265
     459       0.9909
     460       0.9189
     461       0.9098
     462       0.9831
     463       0.8911
     464       0.9689
     465       0.8937
     466       0.8800
     467       0.8449
     468       0.9130
     469       0.9245
     470       0.9255
     471       0.9093
     472       0.9116
     473       0.9361
     474       0.8471
     475       0.8365
     476       0.7883
     477       0.8250
     478       0.8322
     479       0.9012
     480       0.8704
     481       0.8508
     482       0.8273
     483       0.8594
     484       0.8153
     485       0.8873
     486       0.8967
     487       0.9319
     488       0.9204
     489       0.8917
     490       0.8701
     491       0.8784
     492       0.8624
     493       0.9996
     494       1.0440
     495       1.0155
     496       0.9646
     497       0.9747
     498       1.1138
     499       1.0092
     500       1.1399
     501       0.9778
     502       0.9438
     503       0.9635
     504       0.9734
     505       0.8370
     506       0.9985
     507       0.9739
     508       0.9066
     509       0.9692
     510       0.9576
     511       0.9255
     512       0.8463
     513       0.9607
     514       0.9027
     515       1.0000
     516       0.9006
     517       0.8392
     518       0.9671
     519       0.9571
     520       0.9567
     521       0.8579
     522       0.8736
     523       0.9511
     524       0.9213
     525       0.8978
     526       0.8985
     527       0.8600
     528       0.9421
     529       1.0072
     530       0.8960
     531       0.8886
     532       0.8314
     533       0.9450
     534       0.9731
     535       0.9375
     536       0.8469
     537       0.9867
     538       0.9694
     539       0.8853
     540       0.8594
     541       0.7842
     542       0.8439
     543       0.8336
     544       0.7939
     545       0.8116
     546       0.8287
     547       0.8974
     548       0.8795
     549       0.8631
     550       0.9016
     551       0.9231
     552       0.8608
     553       0.9375
     554       0.9480
     555       0.8956
     556       0.9839
     557       0.9039
     558       0.9476
     559       0.9030
     560       0.9708
     561       0.9085
     562       0.9580
     563       0.8661
     564       0.8905
     565       0.9394
     566       0.9274
     567       0.9093
     568       0.8216
     569       0.8975
     570       0.9289
     571       0.9043
     572       1.0099
     573       0.9847
     574       0.8933
     575       0.9468
     576       0.9138
     577       0.9886
     578       1.0253
     579       0.9105
     580       0.8782
     581       0.9392
     582       1.0224
     583       1.0678
     584       0.9488
     585       0.9392
     586       1.0225
     587       0.9420
     588       0.9900
     589       0.9530
     590       0.9420
     591       1.0438
     592       0.9990
     593       1.1240
     594       0.9811
     595       0.9954
     596       1.0099
     597       1.0023
     598       0.9910
     599       1.0706
     600       1.0589
     601       1.0975
     602       1.0180
     603       1.0070
     604       0.9399
     605       0.9699
     606       0.9269
     607       0.9446
     608       0.8917
     609       0.8802
     610       1.0415
     611       1.0353
     612       1.0036
     613       0.9706
     614       1.0496
     615       1.0007
     616       0.9557
     617       0.9227
     618       0.9172
     619       0.9307
     620       0.8899
     621       0.9851
     622       0.8838
     623       0.8850
     624       0.9367
     625       0.8528
     626       0.9926
     627       0.9352
     628       0.9391
     629       0.9031
     630       0.9730
     631       0.8960
     632       0.9604
     633       0.9398
     634       0.8908
     635       0.7946
     636       0.8688
     637       0.8542
     638       0.9246
     639       0.8832
     640       0.8708
     641       0.8515
     642       0.7950
     643       0.7480
     644       0.7534
     645       0.8281
     646       0.8057
     647       0.8671
     648       0.7961
     649       0.9175
     650       1.0220
     651       0.8816
     652       0.8637
     653       0.8624
     654       0.8470
     655       0.7883
     656       0.8026
     657       0.8592
     658       0.7953
     659       0.8860
     660       0.9382
     661       0.8962
     662       0.8889
     663       0.9471
     664       0.9161
     665       0.8832
     666       0.8682
     667       0.8967
     668       0.9022
     669       0.8421
     670       0.8463
     671       0.8690
     672       0.8447
     673       0.8381
     674       0.8512
     675       0.9502
     676       0.8703
     677       0.8509
     678       0.9014
     679       0.8857
     680       0.9229
     681       0.9100
     682       1.0043
     683       0.8423
     684       0.9278
     685       0.9494
     686       0.9615
     687       0.9585
     688       0.9716
     689       0.9774
     690       0.8438
     691       0.9354
     692       0.9560
     693       0.9415
     694       1.0157
     695       0.9975
     696       0.9679
     697       0.9028
     698       0.9265
     699       0.9342
     700       0.8547
     701       0.8878
     702       0.9990
     703       0.9665
     704       1.0533
     705       0.9587
     706       1.0365
     707       1.0073
     708       1.0875
     709       1.0573
     710       1.0285
     711       0.9492
     712       0.9988
     713       0.8450
     714       0.8954
     715       0.8912
     716       0.8944
     717       0.9583
     718       0.9058
     719       0.9669
     720       1.0683
     721       1.0024
     722       0.9398
     723       0.8775
     724       0.9678
     725       1.0001
     726       0.9779
     727       0.9135
     728       0.9675
     729       1.0719
     730       0.9982
     731       0.9000
     732       0.9826
     733       1.0230
     734       1.0561
     735       1.0310
     736       0.9574
     737       1.0286
     738       0.9931
     739       0.9275
     740       0.9785
     741       0.9893
     742       0.9428
     743       1.0117
     744       0.9861
     745       0.9924
     746       1.0194
     747       0.9806
     748       0.9788
     749       0.9653
     750       0.9663
     751       0.9865
     752       1.1080
     753       0.9343
     754       0.9657
     755       0.9544
     756       1.0955
     757       1.1361
     758       1.0830
     759       0.9934
     760       0.9813
     761       1.0559
     762       1.0765
     763       0.9775
     764       1.0070
     765       1.0188
     766       1.0637
     767       0.8784
     768       0.9466
     769       0.9189
     770       0.9775
     771       0.9951
     772       0.9806
     773       0.9756
     774       1.0016
     775       0.9418
     776       0.8930
     777       1.0357
     778       0.9394
     779       1.0406
     780       1.0056
     781       0.9239
     782       0.9857
     783       0.9660
     784       1.0281
     785       0.9982
     786       1.0048
     787       0.9951
     788       0.9853
     789       1.0201
     790       1.0142
     791       1.0209
     792       1.0938
     793       0.9848
     794       1.0240
     795       1.0120
     796       1.0513
     797       1.0269
     798       1.0364
     799       0.9170
     800       0.8890
     801       0.9942
     802       0.9115
     803       0.8393
     804       0.8318
     805       0.9764
     806       0.9321
     807       0.9539
     808       0.9502
     809       0.8751
     810       0.9461
     811       0.9693
     812       0.9572
     813       0.9072
     814       0.9201
     815       0.8890
     816       0.8325
     817       0.8606
     818       0.8394
     819       0.8103
     820       0.9257
     821       0.9498
     822       0.9811
     823       0.9659
     824       0.9158
     825       0.9270
     826       0.9101
     827       0.9699
     828       0.9632
     829       0.9116
     830       0.8972
     831       0.8454
     832       0.8987
     833       0.8015
     834       0.9446
     835       0.9315
     836       0.7874
     837       0.8159
     838       0.8519
     839       0.8232
     840       0.8006
     841       0.8322
     842       0.9093
     843       0.9084
     844       0.8302
     845       0.8365
     846       0.8942
     847       0.8840
     848       0.9019
     849       0.9579
     850       1.0119
     851       0.8899
     852       0.9093
     853       0.9918
     854       0.9074
     855       1.0284
     856       0.9181
     857       0.9555
     858       0.9024
     859       1.0186
     860       1.0073
     861       0.9484
     862       0.9080
     863       0.9303
     864       1.0660
     865       1.0829
     866       1.0351
     867       1.0819
     868       1.0517
     869       1.0313
     870       1.0300
     871       1.0720
     872       1.0152
     873       0.9890
     874       0.9333
     875       0.9897
     876       0.9847
     877       0.9723
     878       1.0052
     879       0.9549
     880       0.9524
     881       1.0291
     882       1.0397
     883       0.9476
     884       1.0492
     885       0.9366
     886       1.0821
     887       1.0164
     888       1.0521
     889       1.0201
     890       0.9622
     891       1.0113
     892       0.9641
     893       0.9841
     894       0.9919
     895       0.9704
     896       1.0565
     897       1.0192
     898       1.0442
     899       1.0852
     900       1.0983
     901       0.9925
     902       1.0291
     903       1.0463
     904       1.0395
     905       0.9630
     906       1.0515
     907       1.0145
     908       1.0204
     909       1.0136
     910       0.9725
     911       1.0230
     912       0.9994
     913       1.0340
     914       0.9678
     915       0.9601
     916       0.9341
     917       0.9137
     918       0.9443
     919       0.8944
     920       0.9317
     921       0.8884
     922       0.9245
     923       0.9289
     924       1.0233
     925       0.9892
     926       0.9841
     927       0.9549
     928       0.9126
     929       0.8804
     930       0.9724
     931       1.0290
     932       0.9248
     933       0.9794
     934       0.9535
     935       0.9905
     936       1.0155
     937       1.0607
     938       1.0644
     939       0.9846
     940       0.9465
     941       0.8322
     942       0.9896
     943       0.9793
     944       1.0058
     945       0.9104
     946       1.0196
     947       1.0377
     948       0.9393
     949       0.9993
     950       1.0148
     951       1.0391
     952       0.9660
     953       0.9955
     954       0.9993
     955       0.9240
     956       0.9573
     957       1.0872
     958       0.9154
     959       0.9345
     960       1.0846
     961       0.9644
     962       0.9686
     963       1.0109
     964       1.0003
     965       0.9192
     966       0.9665
     967       0.9948
     968       1.0038
     969       0.9661
     970       0.8917
     971       0.9793
     972       1.1544
     973       1.0691
     974       0.9087
     975       0.9796
     976       1.0181
     977       1.0410
     978       1.0455
     979       0.9511
     980       0.8593
     981       0.9169
     982       0.9697
     983       1.0301
     984       0.9968
     985       0.8557
     986       0.9901
     987       0.9495
     988       0.9504
     989       1.0498
     990       1.0108
     991       0.8974
     992       1.0499
     993       1.0496
     994       1.0044
     995       1.1104
     996       0.9804
     997       0.9714
     998       0.9518
     999       0.9597
    1000       0.9315
    1001       0.9082
    1002       0.9593
    1003       0.9392
    1004       1.0212
    1005       0.9734
    1006       0.8280
    1007       0.9065
    1008       0.9741
    1009       0.9651
    1010       0.9987
    1011       0.9166
    1012       0.9809
    1013       0.9919
    1014       0.9935
    1015       0.9558
    1016       0.9840
    1017       0.8919
    1018       0.9093
    1019       0.9892
    1020       0.9124
    1021       0.9933
    1022       0.8792
    1023       0.9150
    1024       0.9401
    1025       1.0111
    1026       0.9568
    1027       0.9709
    1028       1.0238
    1029       0.8838
    1030       0.9284
    1031       1.0481
    1032       1.0300
    1033       0.9606
    1034       1.0224
    1035       0.9959
    1036       0.9434
    1037       0.9608
    1038       0.8585
    1039       0.9262
    1040       0.9949
    1041       0.9324
    1042       1.0594
    1043       0.9854
    1044       0.8807
    1045       0.9489
    1046       0.8577
    1047       0.9353
    1048       0.9752
    1049       0.9791
    1050       1.0678
    1051       1.0406
    1052       1.0660
    1053       1.0011
    1054       1.0515
    1055       0.9550
    1056       0.9236
    1057       0.9253
    1058       0.8303
    1059       0.8635
    1060       0.9608
    1061       0.9152
    1062       0.9095
    1063       0.9530
    1064       0.9440
    1065       0.8075
    1066       0.9341
    1067       0.9058
    1068       0.9781
    1069       0.9909
    1070       0.9341
    1071       0.9592
    1072       0.9410
    1073       0.9133
    1074       0.9291
    1075       1.0087
    1076       1.0032
    1077       0.8982
    1078       0.9352
    1079       0.9620
    1080       0.8521
    1081       0.8895
    1082       0.8617
    1083       0.9899
    1084       0.9216
    1085       0.8629
    1086       0.9084
    1087       0.8764
    1088       0.9291
    1089       0.9739
    1090       0.9526
    1091       0.9711
    1092       0.9468
    1093       0.9942
    1094       0.9248
    1095       0.9344
    1096       0.9896
    1097       0.8636
    1098       0.9710
    1099       1.0627
    1100       0.9642
    1101       0.9652
    1102       0.9260
    1103       0.9603
    1104       0.9808
    1105       1.0568
    1106       1.0072
    1107       1.0877
    1108       0.9558
    1109       1.0186
    1110       1.1586
    1111       0.9943
    1112       0.9939
    1113       1.0123
    1114       1.0602
    1115       0.9572
    1116       0.9386
    1117       0.9356
    1118       0.9724
    1119       0.9309
    1120       1.0929
    1121       1.0244
    1122       1.0936
    1123       0.9684
    1124       1.0129
    1125       1.1062
    1126       0.9957
    1127       0.9553
    1128       1.0853
    1129       1.0024
    1130       0.9976
    1131       0.9624
    1132       0.9363
    1133       1.0137
    1134       1.0408
    1135       0.9554
    1136       0.9937
    1137       1.0389
    1138       0.9636
    1139       1.0576
    1140       0.9864
    1141       0.9863
    1142       1.0730
    1143       1.0631
    1144       1.0065
    1145       0.9357
    1146       1.0092
    1147       0.8492
    1148       0.9155
    1149       0.9669
    1150       0.9422
    1151       0.9352
    1152       0.9617
    1153       0.8644
    1154       1.0097
    1155       1.0769
    1156       1.0564
    1157       0.9600
    1158       1.0794
    1159       1.1092
    1160       1.1054
    1161       1.0792
    1162       1.0005
    1163       1.0669
    1164       1.0384
    1165       1.0054
    1166       1.0002
    1167       1.0555
    1168       0.9990
    1169       0.9665
    1170       0.9021
    1171       0.9207
    1172       0.9721
    1173       1.0603
    1174       1.0344
    1175       0.9845
    1176       0.9590
    1177       0.9098
    1178       1.0463
    1179       1.0820
    1180       1.0478
    1181       1.0578
    1182       1.0757
    1183       0.9884
    1184       1.0813
    1185       0.9920
    1186       1.0394
    1187       0.9575
    1188       1.0645
    1189       0.9976
    1190       0.8915
    1191       1.0266
    1192       0.8944
    1193       0.9238
    1194       1.0538
    1195       0.9485
    1196       1.0009
    1197       0.9767
    1198       0.9591
    1199       1.0343
    1200       1.0255
    1201       0.9967
    1202       1.0767
    1203       1.0655
    1204       1.0254
    1205       1.1553
    1206       1.1143
    1207       1.1265
    1208       1.1007
    1209       1.1723
    1210       1.0270
    1211       1.1551
    1212       1.0671
    1213       1.1251
    1214       1.1317
    1215       1.0165
    1216       1.1380
    1217       1.1208
    1218       1.0385
    1219       1.0542
    1220       1.0477
    1221       1.0398
    1222       1.0508
    1223       1.0146
    1224       1.0036
    1225       0.9457
    1226       0.9829
    1227       0.9991
    1228       1.0403
    1229       1.0367
    1230       0.9511
    1231       0.8614
    1232       0.9130
    1233       0.9461
    1234       0.8979
    1235       0.9296
    1236       0.9889
    1237       0.9153
    1238       0.9808
    1239       0.9183
    1240       0.9609
    1241       1.0556
    1242       1.0039
    1243       0.9122
    1244       0.9330
    1245       0.9252
    1246       0.9098
    1247       0.8726
    1248       0.9177
    1249       0.9521
    1250       0.9328
    1251       0.9479
    1252       0.9400
    1253       0.9073
    1254       0.8453
    1255       0.8223
    1256       0.8629
    1257       0.9867
    1258       0.9502
    1259       0.8892
    1260       0.9221
    1261       0.8683
    1262       0.8837
    1263       0.8258
    1264       0.8952
    1265       0.8974
    1266       0.9355
    1267       0.9580
    1268       0.8479
    1269       0.8848
    1270       0.9062
    1271       0.8645
    1272       0.9271
    1273       0.9215
    1274       0.9084
    1275       0.9018
    1276       0.9227
    1277       0.8931
    1278       0.8846
    1279       0.7963
    1280       0.8015
    1281       0.8999
    1282       1.0120
    1283       0.9284
    1284       0.8388
    1285       0.9529
    1286       0.8477
    1287       0.9891
    1288       0.9537
    1289       0.8915
    1290       0.9412
    1291       0.9440
    1292       0.8724
    1293       0.8681
    1294       0.9130
    1295       0.8602
    1296       0.8935
    1297       0.9446
    1298       0.9376
    1299       0.8763
    1300       0.8153
    1301       0.9350
    1302       0.8935
    1303       0.9672
    1304       0.8975
    1305       0.9018
    1306       0.8255
    1307       0.9877
    1308       0.8655
    1309       0.9551
    1310       0.9249
    1311       1.0214
    1312       0.9067
    1313       0.8774
    1314       0.9816
    1315       0.9510
    1316       1.0180
    1317       0.9429
    1318       1.0102
    1319       0.9389
    1320       1.0662
    1321       0.9428
    1322       0.9309
    1323       0.9169
    1324       0.8834
    1325       0.9117
    1326       0.9669
    1327       0.8790
    1328       0.9796
    1329       0.9203
    1330       0.8742
    1331       0.9282
    1332       0.9771
    1333       0.9709
    1334       0.9294
    1335       0.9907
    1336       0.9860
    1337       1.0374
    1338       0.9053
    1339       1.0184
    1340       1.0391
    1341       1.0569
    1342       0.9414
    1343       0.9478
    1344       0.9654
    1345       0.9475
    1346       0.8920
    1347       0.9710
    1348       0.8501
    1349       0.8947
    1350       0.8815
    1351       0.8538
    1352       0.8606
    1353       0.8171
    1354       0.8884
    1355       1.0028
    1356       0.8902
    1357       1.0087
    1358       1.0361
    1359       0.9470
    1360       0.9437
    1361       0.9205
    1362       0.9491
    1363       0.9525
    1364       1.0367
    1365       0.9821
    1366       0.9599
    1367       0.8682
    1368       0.8554
    1369       0.8706
    1370       0.9012
    1371       0.9475
    1372       0.9530
    1373       0.9810
    1374       0.8807
    1375       0.9956
    1376       0.9495
    1377       0.9785
    1378       0.9358
    1379       1.0728
    1380       1.0287
    1381       0.9442
    1382       1.0729
    1383       0.9431
    1384       0.9873
    1385       0.9541
    1386       0.9750
    1387       0.9235
    1388       0.9343
    1389       0.9602
    1390       0.9750
    1391       0.9415
    1392       0.9533
    1393       1.0294
    1394       1.0113
    1395       0.9617
    1396       0.9609
    1397       0.9627
    1398       0.9628
    1399       0.9016
    1400       0.9315
    1401       0.9200
    1402       0.9432
    1403       0.9636
    1404       0.9733
    1405       0.9727
    1406       0.9542
    1407       0.9838
    1408       0.9594
    1409       1.0294
    1410       1.0764
    1411       0.9563
    1412       1.0844
    1413       1.1090
    1414       1.0266
    1415       0.9893
    1416       1.0295
    1417       0.9488
    1418       1.0362
    1419       1.0996
    1420       0.9918
    1421       0.9766
    1422       1.0489
    1423       1.0256
    1424       0.9356
    1425       0.9362
    1426       0.9304
    1427       0.9949
    1428       1.0890
    1429       0.9782
    1430       1.1233
    1431       0.9447
    1432       0.9413
    1433       1.0032
    1434       0.9782
    1435       1.0117
    1436       0.9937
    1437       1.1263
    1438       1.0088
    1439       0.9624
    1440       0.9626
    1441       0.9703
    1442       1.0123
    1443       1.0611
    1444       1.0468
    1445       0.9819
    1446       1.0497
    1447       1.0096
    1448       1.0933
    1449       1.0795
    1450       1.0505
    1451       1.2340
    1452       1.1382
    1453       1.0777
    1454       1.0333
    1455       0.9233
    1456       0.9787
    1457       0.9386
    1458       0.8726
    1459       1.0180
    1460       1.0380
    1461       0.9614
    1462       0.8846
    1463       0.9653
    1464       0.9896
    1465       0.8718
    1466       0.9727
    1467       0.8953
    1468       0.9729
    1469       0.9270
    1470       1.0405
    1471       0.9428
    1472       1.0147
    1473       1.0299
    1474       0.9455
    1475       0.9293
    1476       1.0498
    1477       0.9689
    1478       1.0083
    1479       0.9139
    1480       0.9324
    1481       0.9212
    1482       1.0019
    1483       0.9281
    1484       0.8853
    1485       0.9255
    1486       0.9621
    1487       0.9598
    1488       1.0802
    1489       0.9965
    1490       1.0193
    1491       1.0844
    1492       0.9634
    1493       1.0136
    1494       1.0573
    1495       0.9915
    1496       1.0018
    1497       1.0031
    1498       0.9811
    1499       0.9505
    1500       0.9635
    1501       0.9609
    1502       0.9733
    1503       1.0061
    1504       0.9519
    1505       0.9635
    1506       0.9100
    1507       0.9374
    1508       0.9469
    1509       0.9891
    1510       0.9918
    1511       0.9327
    1512       0.9970
    1513       0.9849
    1514       0.9542
    1515       0.9219
    1516       0.9462
    1517       0.8642
    1518       1.0177
    1519       0.9227
    1520       0.9407
    1521       0.9104
    1522       0.9314
    1523       0.9376
    1524       1.0436
    1525       1.0234
    1526       0.9157
    1527       1.0438
    1528       0.9783
    1529       1.0467
    1530       0.8998
    1531       0.9452
    1532       0.9041
    1533       0.9314
    1534       0.8922
    1535       0.8653
    1536       0.8579
    1537       0.9531
    1538       0.9574
    1539       0.9453
    1540       0.9379
    1541       0.9823
    1542       0.9326
    1543       0.9253
    1544       0.9338
    1545       1.0045
    1546       0.9308
    1547       0.9466
    1548       0.9063
    1549       0.8751
    1550       0.9902
    1551       0.8966
    1552       1.0076
    1553       0.9652
    1554       1.0104
    1555       0.9855
    1556       1.0267
    1557       1.0324
    1558       0.9679
    1559       1.0597
    1560       0.9296
    1561       0.8913
    1562       0.8777
    1563       1.0436
    1564       0.9487
    1565       0.9614
    1566       1.0650
    1567       1.0202
    1568       0.9378
    1569       1.0059
    1570       0.8848
    1571       1.0091
    1572       0.9498
    1573       0.9701
    1574       0.9669
    1575       0.9057
    1576       0.9276
    1577       0.8585
    1578       0.8799
    1579       0.8845
    1580       0.9524
    1581       0.8596
    1582       0.8763
    1583       0.8209
    1584       0.9218
    1585       0.9299
    1586       0.9214
    1587       0.8701
    1588       0.9606
    1589       0.8747
    1590       0.9848
    1591       0.9764
    1592       0.9338
    1593       1.0026
    1594       0.8726
    1595       0.9960
    1596       0.9059
    1597       0.8938
    1598       0.9243
    1599       0.7904
    1600       0.9029
    1601       0.9741
    1602       0.8872
    1603       0.9419
    1604       0.8883
    1605       0.8593
    1606       0.9723
    1607       0.8984
    1608       0.9431
    1609       0.8183
    1610       0.8921
    1611       0.9172
    1612       0.8905
    1613       0.9212
    1614       0.8300
    1615       0.8688
    1616       0.9769
    1617       0.9506
    1618       0.9165
    1619       0.9052
    1620       0.8532
    1621       0.8429
    1622       0.9208
    1623       0.9180
    1624       0.9894
    1625       0.9047
    1626       0.9236
    1627       0.8514
    1628       0.9970
    1629       0.8991
    1630       0.9227
    1631       0.9492
    1632       0.9190
    1633       0.9138
    1634       0.9435
    1635       0.9045
    1636       0.9162
    1637       0.9555
    1638       0.9346
    1639       1.0025
    1640       0.9550
    1641       0.8419
    1642       0.9107
    1643       0.8667
    1644       0.9366
    1645       0.9032
    1646       0.8842
    1647       0.8868
    1648       0.8832
    1649       0.9389
    1650       0.9158
    1651       0.9107
    1652       0.8774
    1653       0.8684
    1654       1.0096
    1655       0.9508
    1656       1.0554
    1657       0.9001
    1658       0.9282
    1659       0.9068
    1660       0.9049
    1661       0.9212
    1662       0.8859
    1663       0.9849
    1664       0.9617
    1665       0.9421
    1666       0.9502
    1667       0.9141
    1668       1.0397
    1669       0.9652
    1670       1.0231
    1671       1.1483
    1672       1.1796
    1673       1.0557
    1674       1.1112
    1675       1.1346
    1676       1.2419
    1677       1.2227
    1678       1.1838
    1679       1.1359
    1680       1.0812
    1681       1.0519
    1682       1.0927
    1683       1.0998
    1684       1.0414
    1685       1.0471
    1686       1.0658
    1687       1.0153
    1688       1.1199
    1689       1.0366
    1690       1.1281
    1691       1.1789
    1692       1.1524
    1693       1.0416
    1694       1.1960
    1695       0.9809
    1696       1.0078
    1697       0.9669
    1698       1.1372
    1699       1.0533
    1700       1.0072
    1701       1.0769
    1702       1.1219
    1703       1.1674
    1704       1.0975
    1705       1.0336
    1706       1.0246
    1707       1.2112
    1708       1.0689
    1709       1.0862
    1710       1.0044
    1711       1.1201
    1712       0.9885
    1713       1.0610
    1714       0.9894
    1715       0.9965
    1716       1.0679
    1717       0.9923
    1718       0.9942
    1719       1.0145
    1720       1.0392
    1721       1.0210
    1722       1.0398
    1723       1.1088
    1724       0.9532
    1725       1.0131
    1726       1.0124
    1727       1.0542
    1728       0.9627
    1729       0.9873
    1730       1.1530
    1731       1.0755
    1732       1.0029
    1733       0.9766
    1734       0.9281
    1735       0.9803
    1736       1.1145
    1737       1.0817
    1738       0.9565
    1739       1.0368
    1740       1.0314
    1741       1.0491
    1742       0.9896
    1743       1.0135
    1744       1.0542
    1745       1.0652
    1746       1.0855
    1747       1.0812
    1748       1.1162
    1749       1.1168
    1750       1.0828
    1751       1.0705
    1752       0.9159
    1753       1.0178
    1754       1.0207
    1755       0.9204
    1756       0.9728
    1757       0.9539
    1758       0.9480
    1759       1.0226
    1760       0.9368
    1761       0.9167
    1762       0.9638
    1763       0.9931
    1764       0.8475
    1765       1.0503
    1766       1.0939
    1767       1.0528
    1768       1.0983
    1769       1.0085
    1770       1.0205
    1771       1.1115
    1772       1.0771
    1773       1.1085
    1774       1.0130
    1775       1.0560
    1776       0.9354
    1777       1.1561
    1778       1.0462
    1779       1.0745
    1780       1.0380
    1781       1.1046
    1782       1.0857
    1783       1.1205
    1784       1.1046
    1785       1.1100
    1786       1.1158
    1787       1.1622
    1788       1.0513
    1789       1.1154
    1790       1.0531
    1791       1.2148
    1792       1.0755
    1793       1.1547
    1794       1.0772
    1795       1.1218
    1796       1.0873
    1797       1.1207
    1798       1.0840
    1799       1.0967
    1800       1.1057
    1801       1.1595
    1802       1.1124
    1803       1.0621
    1804       1.0328
    1805       0.9970
    1806       1.0134
    1807       1.0100
    1808       1.0236
    1809       1.0328
    1810       1.0974
    1811       1.1706
    1812       0.9796
    1813       0.9614
    1814       0.9723
    1815       1.0599
    1816       1.0277
    1817       1.0077
    1818       1.0724
    1819       1.1133
    1820       1.0989
    1821       1.0703
    1822       1.0090
    1823       1.0211
    1824       1.0093
    1825       0.9985
    1826       1.0941
    1827       1.0604
    1828       1.0923
    1829       1.1548
    1830       1.0696
    1831       0.9761
    1832       0.9871
    1833       1.0201
    1834       1.1353
    1835       1.1313
    1836       1.1632
    1837       1.2513
    1838       1.2064
    1839       1.1867
    1840       1.2044
    1841       1.3422
    1842       1.1622
    1843       1.1407
    1844       1.1421
    1845       1.1966
    1846       1.0767
    1847       1.1628
    1848       1.0781
    1849       1.1240
    1850       1.1617
    1851       1.1698
    1852       1.1466
    1853       1.1309
    1854       1.0199
    1855       1.1104
    1856       1.0593
    1857       1.1290
    1858       1.1190
    1859       1.1372
    1860       1.0316
    1861       1.0570
    1862       1.1475
    1863       1.1553
    1864       1.1301
    1865       1.0979
    1866       1.2053
    1867       1.1571
    1868       1.1052
    1869       1.1030
    1870       1.1573
    1871       1.0603
    1872       1.1678
    1873       1.1063
    1874       1.0976
    1875       1.1268
    1876       1.1279
    1877       1.1247
    1878       0.9664
    1879       1.1350
    1880       1.1971
    1881       1.1598
    1882       1.1963
    1883       1.1318
    1884       1.0257
    1885       1.0156
    1886       1.0581
    1887       1.1219
    1888       1.0996
    1889       1.0717
    1890       1.0980
    1891       1.1517
    1892       1.1804
    1893       1.0840
    1894       1.0354
    1895       1.0947
    1896       1.1140
    1897       0.9856
    1898       1.1334
    1899       1.0582
    1900       1.0406
    1901       1.1671
    1902       1.0469
    1903       1.1127
    1904       1.0890
    1905       1.1092
    1906       1.0397
    1907       1.0604
    1908       1.1829
    1909       1.2200
    1910       1.1095
    1911       1.0723
    1912       1.0228
    1913       1.0666
    1914       1.0661
    1915       0.9871
    1916       1.0304
    1917       1.0924
    1918       1.0146
    1919       0.9601
    1920       1.0356
    1921       1.0139
    1922       1.1128
    1923       1.1822
    1924       1.1880
    1925       1.0857
    1926       1.0603
    1927       1.1080
    1928       1.0590
    1929       1.0709
    1930       1.0925
    1931       1.0636
    1932       1.1023
    1933       1.1953
    1934       1.1946
    1935       1.1494
    1936       1.0461
    1937       1.1158
    1938       1.0309
    1939       1.1185
    1940       1.0888
    1941       1.1225
    1942       1.1202
    1943       1.2142
    1944       1.2573
    1945       1.2274
    1946       1.2442
    1947       1.2934
    1948       1.3036
    1949       1.2646
    1950       1.1426
    1951       1.2541
    1952       1.1668
    1953       1.1784
    1954       1.2579
    1955       1.1325
    1956       1.1877
    1957       1.1457
    1958       1.1949
    1959       1.3142
    1960       1.0767
    1961       1.0896
    1962       1.0626
    1963       1.1157
    1964       0.9984
    1965       1.0543
    1966       1.0768
    1967       1.1317
    1968       1.0801
    1969       1.0096
    1970       1.1238
    1971       1.0333
    1972       1.0097
    1973       0.9625
    1974       1.0487
    1975       1.0173
    1976       0.9737
    1977       0.9404
    1978       1.0332
    1979       0.9172
    1980       1.0093
    1981       0.9755
    1982       0.9804
    1983       1.0093
    1984       1.0633
    1985       1.0324
    1986       1.0307
    1987       1.0974
    1988       1.0992
    1989       1.1065
    1990       1.0380
    1991       1.1301
    1992       1.0494
    1993       1.0104
    1994       1.0278
    1995       1.1071
    1996       1.0556
    1997       1.0483
    1998       1.0322
    1999       1.0415
    2000       1.0473
