# Supplementary material for: FNR-like unit interacts with C-terminal related residues trigger nNOS reductase domain conformational flexibility change
Source: Front Neurosci. 2026 Feb 11;20:1751011. doi: 10.3389/fnins.2026.1751011 (PMC12932508; doi:10.3389/fnins.2026.1751011)
Supplement: Supplementary file 3 [file Data_Sheet_3.zip › Model_3/12opc-nap-rmsd.dat]

#Frame     RMSD_00004
       1       0.0000
       2       1.3184
       3       1.6193
       4       1.6420
       5       1.5540
       6       1.4993
       7       1.3984
       8       1.1976
       9       1.4240
      10       1.9849
      11       1.7316
      12       1.8627
      13       1.2489
      14       1.5116
      15       1.9865
      16       2.0726
      17       2.1648
      18       2.1355
      19       1.5611
      20       1.8936
      21       1.3934
      22       2.4107
      23       2.3932
      24       3.0482
      25       2.4926
      26       2.6117
      27       2.1691
      28       2.2587
      29       3.2108
      30       2.4767
      31       3.4435
      32       2.1979
      33       3.1447
      34       2.6671
      35       3.1326
      36       2.5304
      37       2.6094
      38       3.2539
      39       3.1112
      40       3.4960
      41       3.0998
      42       3.1000
      43       2.8047
      44       2.4699
      45       3.3264
      46       2.7893
      47       3.4371
      48       2.7614
      49       3.3897
      50       3.5149
      51       3.6931
      52       3.6570
      53       3.8900
      54       3.2673
      55       4.1128
      56       3.4593
      57       2.8152
      58       3.3329
      59       3.6635
      60       4.4784
      61       5.5387
      62       5.0198
      63       4.3644
      64       4.0730
      65       4.6971
      66       4.5838
      67       4.1393
      68       4.6867
      69       4.1587
      70       4.9693
      71       5.7996
      72       5.4617
      73       5.6588
      74       5.4122
      75       5.5918
      76       5.1488
      77       5.2666
      78       5.0652
      79       5.2751
      80       5.0071
      81       5.3004
      82       5.5486
      83       5.2004
      84       5.1887
      85       5.0719
      86       4.9560
      87       5.3493
      88       5.2804
      89       5.8561
      90       5.9803
      91       6.2132
      92       6.6087
      93       6.0079
      94       6.2988
      95       7.6622
      96       5.7420
      97       6.7527
      98       6.0142
      99       6.0558
     100       6.3745
     101       6.4191
     102       5.7860
     103       5.9781
     104       5.7150
     105       5.4587
     106       5.3440
     107       4.9455
     108       5.8671
     109       5.0705
     110       5.3975
     111       5.9949
     112       5.8833
     113       6.6275
     114       6.3564
     115       6.4103
     116       6.3418
     117       6.5468
     118       6.5399
     119       7.0614
     120       7.1418
     121       5.8043
     122       6.7656
     123       6.3242
     124       5.6764
     125       6.5871
     126       6.7473
     127       6.4738
     128       6.4154
     129       6.5542
     130       6.9763
     131       7.5507
     132       7.3648
     133       6.8015
     134       6.7380
     135       7.0867
     136       6.9608
     137       7.2362
     138       7.0038
     139       6.6798
     140       6.9606
     141       6.8130
     142       6.3079
     143       7.7821
     144       7.0883
     145       6.8940
     146       7.0847
     147       7.8711
     148       7.5441
     149       7.2311
     150       7.3931
     151       6.7041
     152       6.5936
     153       6.4824
     154       6.5730
     155       6.5768
     156       6.5278
     157       6.7018
     158       6.8270
     159       7.2782
     160       6.1413
     161       6.9559
     162       6.3513
     163       6.5839
     164       6.4554
     165       6.3055
     166       6.2529
     167       6.8959
     168       6.9992
     169       6.5234
     170       6.7374
     171       6.4078
     172       6.2738
     173       6.1979
     174       6.3848
     175       6.7257
     176       6.8821
     177       7.2872
     178       6.4754
     179       6.5978
     180       6.5867
     181       6.4382
     182       6.0926
     183       6.3031
     184       6.6357
     185       6.2049
     186       6.2745
     187       5.9793
     188       6.6685
     189       7.6717
     190       7.4551
     191       7.5957
     192       7.6801
     193       6.8408
     194       7.4993
     195       7.2767
     196       7.2501
     197       7.5912
     198       7.6880
     199       7.9190
     200       7.7189
     201       8.6977
     202       8.4036
     203       8.2679
     204       8.5993
     205       8.4552
     206       8.0167
     207       8.5464
     208       9.0299
     209       8.0773
     210       8.4515
     211       7.6838
     212       7.3136
     213       7.5921
     214       7.7339
     215       8.0380
     216       7.7486
     217       7.3439
     218       8.0062
     219       7.5203
     220       8.1839
     221       8.0496
     222       8.0726
     223       8.0832
     224       8.2659
     225       7.8246
     226       7.7719
     227       7.8226
     228       8.1632
     229       8.4106
     230       8.2886
     231       7.9196
     232       8.1943
     233       7.9398
     234       7.0724
     235       8.0736
     236       7.7432
     237       8.1890
     238       8.2468
     239       7.8519
     240       7.6050
     241       7.9565
     242       7.6642
     243       6.8421
     244       6.7332
     245       7.9170
     246       7.5673
     247       7.2997
     248       7.1977
     249       7.1401
     250       7.1433
     251       7.0533
     252       7.1416
     253       6.7216
     254       6.7282
     255       7.1261
     256       6.9182
     257       6.9378
     258       7.5976
     259       6.6925
     260       6.9087
     261       6.9516
     262       6.2560
     263       6.2765
     264       7.2256
     265       6.9961
     266       6.6455
     267       6.7138
     268       7.1554
     269       7.1239
     270       6.9430
     271       7.0187
     272       7.2234
     273       6.8601
     274       6.9325
     275       6.6087
     276       6.6192
     277       6.5089
     278       6.5619
     279       6.7588
     280       7.4085
     281       6.9123
     282       6.4994
     283       6.6210
     284       6.9801
     285       6.3480
     286       6.8114
     287       6.4551
     288       5.9813
     289       6.2747
     290       5.9937
     291       6.4430
     292       5.7190
     293       6.2571
     294       6.5862
     295       6.6758
     296       7.1738
     297       6.3150
     298       6.4366
     299       6.3052
     300       7.1782
     301       6.8801
     302       7.6884
     303       8.1077
     304       7.8759
     305       8.0124
     306       7.4767
     307       7.0912
     308       7.0713
     309       6.2311
     310       7.0177
     311       6.7359
     312       6.7807
     313       7.1506
     314       6.6448
     315       6.1330
     316       6.4994
     317       6.2677
     318       6.0188
     319       6.3261
     320       6.6420
     321       7.2019
     322       6.1921
     323       6.4584
     324       6.7733
     325       6.7616
     326       6.6702
     327       6.2195
     328       6.7832
     329       6.8720
     330       6.3175
     331       6.9097
     332       6.5990
     333       5.9980
     334       5.7840
     335       6.1754
     336       6.0892
     337       5.8960
     338       5.9886
     339       6.5083
     340       6.1598
     341       6.7800
     342       6.5463
     343       5.5371
     344       6.2477
     345       6.5760
     346       5.4905
     347       5.9187
     348       5.8961
     349       5.5957
     350       6.3671
     351       6.5252
     352       6.4725
     353       6.1834
     354       6.4756
     355       6.9419
     356       7.2828
     357       6.5705
     358       6.0882
     359       5.9689
     360       6.1198
     361       6.6002
     362       6.5796
     363       6.3003
     364       6.5102
     365       6.3903
     366       6.1692
     367       6.2835
     368       6.2886
     369       6.4579
     370       6.4036
     371       6.9429
     372       6.5904
     373       6.4500
     374       6.3716
     375       6.9320
     376       6.5494
     377       6.3449
     378       6.1975
     379       6.2588
     380       6.3592
     381       6.1432
     382       6.1347
     383       7.0083
     384       6.8975
     385       6.1695
     386       6.4950
     387       6.4640
     388       6.9642
     389       6.0523
     390       6.5387
     391       6.9274
     392       6.9709
     393       6.4375
     394       6.7800
     395       6.1694
     396       6.4781
     397       6.9303
     398       6.6571
     399       6.4957
     400       6.8445
     401       6.7943
     402       6.6886
     403       6.2991
     404       6.1019
     405       6.9516
     406       7.1364
     407       6.9680
     408       6.6753
     409       7.1705
     410       6.8018
     411       6.6414
     412       6.4179
     413       6.0012
     414       6.1981
     415       6.1111
     416       6.1318
     417       6.0084
     418       6.1964
     419       6.2003
     420       6.1990
     421       6.5668
     422       6.6427
     423       6.1095
     424       6.1735
     425       5.9298
     426       5.6147
     427       5.9934
     428       6.1174
     429       5.9614
     430       6.7746
     431       6.2079
     432       5.6723
     433       6.2090
     434       6.7024
     435       6.7759
     436       7.1525
     437       7.7864
     438       7.8735
     439       8.1350
     440       7.4003
     441       7.4970
     442       7.4686
     443       8.0511
     444       7.8605
     445       8.1898
     446       8.1613
     447       8.7805
     448       8.5193
     449       8.2440
     450       6.8715
     451       7.6060
     452       7.4596
     453       6.7615
     454       7.2522
     455       7.4376
     456       8.1117
     457       8.2456
     458       7.5536
     459       7.2420
     460       8.0183
     461       7.8872
     462       7.5422
     463       7.4875
     464       7.3310
     465       7.8628
     466       6.9351
     467       7.2930
     468       7.7797
     469       8.0158
     470       7.9123
     471       7.8066
     472       8.7218
     473       8.2519
     474       7.9859
     475       8.2533
     476       8.4777
     477       8.0829
     478       7.5794
     479       7.7647
     480       7.5717
     481       7.6026
     482       6.6257
     483       8.0093
     484       8.0809
     485       7.9333
     486       7.9394
     487       7.9294
     488       8.0633
     489       7.6326
     490       7.7543
     491       8.5104
     492       7.3923
     493       8.6683
     494       8.9544
     495       8.6100
     496       8.5294
     497       8.3436
     498       8.8411
     499       8.7969
     500       9.7723
     501       9.2700
     502       9.2777
     503       9.1386
     504       9.5172
     505       8.8551
     506       9.6226
     507       8.8041
     508       9.0982
     509       8.7025
     510       9.2349
     511       9.4324
     512       9.6737
     513      10.3183
     514      10.0192
     515      10.2045
     516      10.2121
     517       9.4653
     518       9.7553
     519       9.2646
     520       9.6919
     521       8.9632
     522       8.8057
     523       9.6421
     524       9.5317
     525       9.9465
     526       9.3988
     527       9.5708
     528       9.2205
     529       9.0586
     530       9.5077
     531       9.3521
     532       9.8645
     533       9.5393
     534       9.6302
     535       9.3759
     536       9.4044
     537      10.3430
     538      10.3532
     539       9.7646
     540       9.6435
     541       8.8856
     542       9.1532
     543       9.6892
     544       9.8430
     545       9.5585
     546       9.6992
     547      10.2451
     548       9.5613
     549       9.9934
     550       9.5439
     551       9.7795
     552      10.2481
     553       9.7454
     554      10.2582
     555       8.7496
     556       9.2190
     557       9.6740
     558       9.8966
     559       9.9296
     560       9.9256
     561       9.8634
     562       9.6594
     563       9.6840
     564       9.9281
     565       9.8236
     566      10.0773
     567       9.8321
     568       9.8069
     569       9.2655
     570       9.0865
     571       8.7511
     572       9.4954
     573       9.2847
     574       8.6737
     575       8.8579
     576       9.3034
     577       9.2192
     578       9.5858
     579       8.9950
     580       8.9153
     581       9.3605
     582       9.7606
     583       9.9111
     584       9.6177
     585       9.8571
     586      10.0394
     587       9.6936
     588      10.1036
     589       8.8182
     590       8.6877
     591       8.9625
     592       9.6015
     593       8.9923
     594       9.2276
     595       9.5228
     596      10.0253
     597      10.7787
     598      10.0299
     599      10.4695
     600      10.3706
     601      10.0201
     602      10.0289
     603       9.4641
     604       9.6892
     605       9.5997
     606       8.8558
     607       8.5710
     608       9.0380
     609       9.1698
     610       9.1079
     611       8.7325
     612       9.0435
     613       8.8815
     614       8.8326
     615       9.4127
     616       8.7250
     617       8.8889
     618       8.1784
     619       8.0657
     620       7.7953
     621       8.2306
     622       9.4595
     623       9.9188
     624       9.6998
     625       9.5297
     626       9.8327
     627      10.3122
     628      10.0103
     629       9.9545
     630       9.6565
     631       9.2047
     632       9.8457
     633       9.6372
     634      10.0150
     635       9.2428
     636       9.4530
     637       9.4461
     638       9.3331
     639       9.6849
     640       9.6796
     641       9.7345
     642       9.4247
     643       9.6824
     644       9.5039
     645      10.0471
     646       9.8302
     647       9.9229
     648       9.9867
     649      10.6547
     650      10.4057
     651      10.9069
     652      10.7971
     653      10.2740
     654       9.4031
     655       9.5177
     656      10.0440
     657       9.8559
     658      10.1839
     659       9.8537
     660       9.8443
     661      10.0591
     662      10.0068
     663       9.8110
     664       9.9263
     665      10.0261
     666       9.5508
     667       9.9746
     668      10.0370
     669       9.6493
     670       9.2624
     671       9.9084
     672       9.6444
     673       9.7870
     674       9.5653
     675       9.7846
     676       9.4791
     677       9.3846
     678      10.2656
     679      10.6990
     680      10.2677
     681      10.4058
     682      10.0862
     683      10.1784
     684       9.7697
     685       9.7733
     686       9.8853
     687       9.8306
     688      10.5486
     689      10.5586
     690      10.1283
     691       9.8989
     692       9.6715
     693      10.0490
     694      10.8852
     695      10.4054
     696      10.8676
     697      10.6948
     698      10.7309
     699      10.6143
     700      10.5726
     701      10.6024
     702      10.8034
     703      10.4817
     704      11.0520
     705      10.5654
     706      10.7715
     707      10.8837
     708      10.9337
     709      10.7077
     710      10.3422
     711       9.5407
     712       9.2650
     713       9.9743
     714       9.3389
     715       9.2674
     716       9.2689
     717       9.8386
     718      10.0583
     719      10.8387
     720      10.3680
     721       9.9872
     722       9.3556
     723       8.2730
     724       8.6027
     725       8.7263
     726       8.5010
     727       8.5635
     728       7.8882
     729       8.0269
     730       8.4465
     731       8.7777
     732       9.0438
     733       8.3615
     734       8.8074
     735      10.0615
     736       9.4384
     737      10.0016
     738       8.7463
     739       8.8544
     740       8.8080
     741       8.6468
     742       8.8474
     743       9.3314
     744       9.2948
     745       8.8276
     746       8.1690
     747       8.5542
     748       8.7086
     749       8.4261
     750       8.6868
     751       8.5214
     752       8.3401
     753       8.3163
     754       8.3982
     755       8.4646
     756       8.4059
     757       8.2108
     758       8.7954
     759       8.4862
     760       7.9559
     761       7.8629
     762       7.7801
     763       8.0642
     764       7.6163
     765       8.2923
     766       8.3432
     767       8.1864
     768       8.2496
     769       8.6121
     770       8.3148
     771       7.3878
     772       8.1282
     773       8.5548
     774       8.4734
     775       8.8771
     776       8.4711
     777       7.9821
     778       8.3145
     779       8.5568
     780       8.2563
     781       8.2568
     782       8.4658
     783       8.2083
     784       8.0540
     785       8.1454
     786       8.2888
     787       7.7520
     788       8.1230
     789       8.8006
     790       8.8256
     791       8.4815
     792       8.5696
     793       8.3455
     794       8.0479
     795       7.3498
     796       7.7431
     797       8.4390
     798       8.7801
     799       8.7147
     800       8.7952
     801       9.4813
     802       8.9749
     803       9.6553
     804       9.5509
     805       8.3564
     806       8.6361
     807       8.8359
     808       8.6455
     809       8.7609
     810       9.0807
     811      10.1129
     812       9.6775
     813       9.2253
     814       9.2600
     815       9.1396
     816       8.9758
     817       8.7673
     818       9.7842
     819       9.4175
     820       9.3040
     821       9.7029
     822       9.5036
     823       9.4591
     824       9.2811
     825       8.8831
     826       8.8876
     827       9.1385
     828       8.8490
     829       8.4521
     830       9.1233
     831       8.7873
     832       8.4356
     833       8.2081
     834       8.8986
     835       8.6869
     836       9.6200
     837       9.5382
     838      10.3516
     839       9.5475
     840      10.5371
     841      10.0360
     842      10.4923
     843      10.0400
     844      10.2613
     845       9.7988
     846       9.4465
     847       8.9454
     848      10.0335
     849       9.7545
     850       9.2372
     851       9.3077
     852       9.2909
     853       9.7673
     854       9.2670
     855       9.5882
     856       9.4181
     857       8.8413
     858       8.9235
     859       8.9099
     860       8.1132
     861       8.8197
     862       9.0986
     863       8.9562
     864       9.5236
     865       9.8792
     866       9.7482
     867      10.0164
     868      10.2032
     869      10.0330
     870       9.6538
     871       9.6210
     872       9.9607
     873      10.2348
     874      10.2112
     875      10.0335
     876       9.8287
     877      10.0986
     878      10.2956
     879      10.1832
     880      10.2228
     881      10.4886
     882      10.1481
     883      10.4061
     884      10.2673
     885      10.5769
     886      10.6908
     887      10.3526
     888      10.2288
     889      10.6160
     890      10.7039
     891      10.4923
     892      10.4917
     893      10.3332
     894      10.7031
     895      10.3704
     896      10.0847
     897       9.8865
     898      10.6694
     899      10.3729
     900       9.9737
     901      10.2514
     902      10.0077
     903      10.4844
     904      10.3559
     905      10.2226
     906      11.0476
     907      10.8591
     908      10.3397
     909      10.3475
     910      10.2403
     911      11.0332
     912      10.4935
     913      10.9136
     914      10.3754
     915      10.6413
     916      10.9052
     917      10.9609
     918      10.5914
     919      10.6325
     920      10.9160
     921      11.2698
     922      10.7304
     923      10.5711
     924      10.5894
     925      10.5268
     926      10.5306
     927      10.5324
     928      10.7093
     929      10.6946
     930      10.5525
     931      10.8973
     932      11.1232
     933      11.0187
     934      10.7324
     935      10.5214
     936      10.5572
     937      11.4427
     938      10.2622
     939      10.4305
     940      10.7847
     941      10.8002
     942      10.1746
     943      10.7066
     944      10.5521
     945      10.6194
     946      10.6805
     947      11.1131
     948      10.7647
     949      10.9400
     950      10.8465
     951      10.8078
     952      10.5973
     953      10.9765
     954      10.7871
     955      10.9345
     956      10.9168
     957      11.5476
     958      10.6391
     959      10.9032
     960      11.6632
     961      10.7545
     962      11.0741
     963      11.2085
     964      11.0613
     965      11.1263
     966      10.4962
     967      10.5646
     968      10.7744
     969      10.8018
     970      10.6978
     971      10.5528
     972      10.1685
     973      10.4896
     974       9.8642
     975       9.2641
     976       9.3205
     977       9.7678
     978      10.3700
     979      10.1696
     980       9.9629
     981      10.1067
     982      10.2934
     983      10.2664
     984      10.2436
     985      10.3891
     986      10.0079
     987      10.2389
     988      10.1835
     989       9.7392
     990      10.1418
     991      10.3731
     992      10.6381
     993      10.4232
     994       9.6931
     995      10.8377
     996       9.9155
     997      10.1300
     998       9.9771
     999      10.3770
    1000       9.7265
    1001      10.3892
    1002       9.7612
    1003       9.6018
    1004       9.7032
    1005       9.8383
    1006       9.3340
    1007       9.4917
    1008       9.9555
    1009       9.9521
    1010       9.6723
    1011      10.0300
    1012       9.7785
    1013      10.3122
    1014      11.2808
    1015      10.5557
    1016      10.1676
    1017      10.5831
    1018      10.0770
    1019       9.8737
    1020       9.9203
    1021      10.0195
    1022      10.1264
    1023       9.8078
    1024      10.2799
    1025      10.7286
    1026       9.8914
    1027      10.0158
    1028       9.8713
    1029      10.4250
    1030      10.5276
    1031      10.7227
    1032      10.8224
    1033      10.3604
    1034      10.2961
    1035      10.6358
    1036      10.3385
    1037      10.2988
    1038       9.5630
    1039       9.9326
    1040      10.4539
    1041      10.2054
    1042      10.7559
    1043      10.8973
    1044      11.1810
    1045      10.9386
    1046       9.9736
    1047      11.1691
    1048      10.6745
    1049      10.3442
    1050      11.3523
    1051      11.5182
    1052      10.7628
    1053      10.8293
    1054      10.7842
    1055      10.3293
    1056      10.4561
    1057      10.7790
    1058      10.2849
    1059      10.3787
    1060      10.1282
    1061      10.4302
    1062      10.8650
    1063      10.3939
    1064       9.9936
    1065       9.9813
    1066       9.7541
    1067      10.1260
    1068      10.3424
    1069      10.6292
    1070      11.1936
    1071      10.0556
    1072       9.3972
    1073       9.8221
    1074      10.0312
    1075      10.7907
    1076       9.9972
    1077      10.5334
    1078      10.0104
    1079      10.2662
    1080       9.8022
    1081       9.0948
    1082       9.6814
    1083       8.6409
    1084       9.0740
    1085       8.5607
    1086       9.3158
    1087       9.4220
    1088       9.8500
    1089       9.1006
    1090       9.9777
    1091       9.5278
    1092      10.0921
    1093       9.7551
    1094      10.0719
    1095       9.6916
    1096      10.0779
    1097       9.6987
    1098       9.7398
    1099      10.5594
    1100      10.2119
    1101       9.8773
    1102       9.7754
    1103       9.1731
    1104      10.0291
    1105       9.8424
    1106      10.4623
    1107       9.7183
    1108       9.6114
    1109       9.4792
    1110       9.5671
    1111      10.3535
    1112       9.9939
    1113       9.2375
    1114      10.1948
    1115      10.1755
    1116      10.0463
    1117       9.1579
    1118       8.6260
    1119       8.6924
    1120       7.8992
    1121       6.9909
    1122       8.1003
    1123       8.1424
    1124       8.1267
    1125       7.2974
    1126       8.2244
    1127       9.0470
    1128       9.1210
    1129       9.0262
    1130       9.7707
    1131       8.5544
    1132       7.6989
    1133       9.4778
    1134       9.3833
    1135       8.6208
    1136       9.0725
    1137       8.9377
    1138       8.1977
    1139       8.4130
    1140       8.4632
    1141       8.7500
    1142       9.2045
    1143       8.2915
    1144       7.8703
    1145       8.1864
    1146       7.9845
    1147       7.4185
    1148       8.2344
    1149       7.9472
    1150       8.1403
    1151       9.0010
    1152       8.2188
    1153       7.6043
    1154       7.4309
    1155       7.3017
    1156       7.6424
    1157       7.9964
    1158       7.7796
    1159       7.8947
    1160       7.2075
    1161       7.3807
    1162       7.3015
    1163       8.1389
    1164       8.0193
    1165       7.9442
    1166       8.6527
    1167       8.3657
    1168       8.7342
    1169       7.9528
    1170       7.4972
    1171       7.8886
    1172       7.2468
    1173       7.0448
    1174       7.6296
    1175       7.7831
    1176       7.9323
    1177       8.0264
    1178       7.9308
    1179       7.9884
    1180       8.0449
    1181       7.5904
    1182       6.8623
    1183       7.1406
    1184       7.2815
    1185       7.1445
    1186       7.0764
    1187       7.5793
    1188       7.2141
    1189       6.9181
    1190       7.8754
    1191       7.8347
    1192       8.1614
    1193       7.9344
    1194       7.6156
    1195       7.2219
    1196       7.4609
    1197       7.4214
    1198       6.9310
    1199       6.7223
    1200       7.1947
    1201       7.5245
    1202       7.5011
    1203       7.3001
    1204       7.2577
    1205       7.4242
    1206       7.2270
    1207       7.6603
    1208       7.5202
    1209       7.2671
    1210       7.4182
    1211       7.9974
    1212       7.6375
    1213       7.9903
    1214       7.9546
    1215       7.6316
    1216       7.8388
    1217       8.5783
    1218       7.7834
    1219       7.1156
    1220       7.5441
    1221       7.4264
    1222       7.6834
    1223       7.7807
    1224       7.8651
    1225       7.6603
    1226       7.7725
    1227       7.8921
    1228       8.0036
    1229       7.2683
    1230       7.4539
    1231       7.8678
    1232       7.8366
    1233       7.6525
    1234       7.5269
    1235       7.6175
    1236       7.8259
    1237       7.4660
    1238       7.6155
    1239       8.0763
    1240       8.1321
    1241       7.7248
    1242       7.9370
    1243       8.1130
    1244       7.4209
    1245       7.6599
    1246       7.7195
    1247       8.1842
    1248       8.1686
    1249       8.2373
    1250       7.9637
    1251       7.9642
    1252       7.6635
    1253       7.6409
    1254       7.2381
    1255       7.6180
    1256       7.9569
    1257       7.4957
    1258       7.9459
    1259       8.0046
    1260       8.6361
    1261       8.5317
    1262       7.8333
    1263       7.9049
    1264       8.2893
    1265       8.1381
    1266       8.5650
    1267       8.5970
    1268       8.1497
    1269       7.2340
    1270       7.2611
    1271       7.2578
    1272       7.8535
    1273       7.5264
    1274       8.1716
    1275       7.6437
    1276       7.7255
    1277       7.6193
    1278       7.1040
    1279       7.2797
    1280       6.9623
    1281       6.9669
    1282       7.1183
    1283       6.7827
    1284       7.3276
    1285       6.9310
    1286       6.6452
    1287       6.5819
    1288       6.6864
    1289       7.2067
    1290       7.3885
    1291       7.5502
    1292       7.0191
    1293       6.9307
    1294       7.1013
    1295       7.3557
    1296       6.8653
    1297       7.0968
    1298       6.7861
    1299       7.0037
    1300       6.8218
    1301       7.1317
    1302       6.6840
    1303       6.6682
    1304       7.1576
    1305       7.2498
    1306       6.5808
    1307       6.9673
    1308       6.6565
    1309       6.6533
    1310       7.2504
    1311       6.7476
    1312       7.2562
    1313       6.6069
    1314       7.1640
    1315       7.3060
    1316       6.5977
    1317       6.7497
    1318       6.9350
    1319       7.2972
    1320       7.1111
    1321       6.9108
    1322       7.0950
    1323       6.8078
    1324       6.8465
    1325       6.8038
    1326       6.5412
    1327       7.0864
    1328       7.6021
    1329       7.9172
    1330       7.9111
    1331       7.1920
    1332       7.4906
    1333       7.1039
    1334       7.1925
    1335       6.9452
    1336       7.7389
    1337       8.4426
    1338       7.7815
    1339       7.9493
    1340       7.5810
    1341       8.2671
    1342       8.0771
    1343       7.6550
    1344       7.8727
    1345       7.8722
    1346       8.0806
    1347       8.1680
    1348       7.1979
    1349       8.5410
    1350       7.3150
    1351       8.6138
    1352       7.3931
    1353       8.2883
    1354       8.3737
    1355       8.1659
    1356       8.3921
    1357       8.4753
    1358       8.8340
    1359       9.1634
    1360       8.9624
    1361       8.8236
    1362       8.6863
    1363       7.7834
    1364       7.7722
    1365       8.1427
    1366       8.3948
    1367       8.4269
    1368       8.6705
    1369       9.2859
    1370       8.7589
    1371       9.0137
    1372       9.2913
    1373      10.1501
    1374       9.8050
    1375       9.5719
    1376       9.7746
    1377       9.6891
    1378       9.5754
    1379       9.4107
    1380       9.6009
    1381       9.2778
    1382      10.6647
    1383       9.9459
    1384      10.7489
    1385      10.6324
    1386      10.7482
    1387      10.7869
    1388      10.2288
    1389      10.3636
    1390      10.4448
    1391      10.4060
    1392      10.1418
    1393       9.9854
    1394       9.8780
    1395      10.0918
    1396      10.6157
    1397      11.2491
    1398      10.6306
    1399      10.0542
    1400      10.1032
    1401      10.7406
    1402      10.0628
    1403      10.2490
    1404       9.9736
    1405      10.1284
    1406      10.1668
    1407      11.0339
    1408      10.0662
    1409      10.6804
    1410      10.2316
    1411       9.4111
    1412      10.2554
    1413      10.4498
    1414      10.2540
    1415      11.4355
    1416      10.7705
    1417      10.5031
    1418      10.8871
    1419      10.6335
    1420      10.5369
    1421      10.3352
    1422      10.2871
    1423      10.4867
    1424      10.2407
    1425      10.5444
    1426       9.6768
    1427      10.0895
    1428      10.3811
    1429      10.9876
    1430      10.5378
    1431      10.3716
    1432       9.2125
    1433       9.7246
    1434      10.2680
    1435      10.6601
    1436      10.7326
    1437      11.0868
    1438      10.6035
    1439      10.4775
    1440      10.4463
    1441       9.4515
    1442       9.4789
    1443       9.3757
    1444       9.8824
    1445       9.5762
    1446       9.2088
    1447       8.9023
    1448       9.1358
    1449       9.0604
    1450      10.3008
    1451       9.1573
    1452       9.5697
    1453       9.2064
    1454       9.0877
    1455       9.6511
    1456       9.7093
    1457       9.1838
    1458       9.9093
    1459      10.6983
    1460      10.1525
    1461      10.8341
    1462      10.3296
    1463      10.2106
    1464      10.1960
    1465      10.1399
    1466       9.9210
    1467      10.0865
    1468       9.6114
    1469      10.4285
    1470      10.5401
    1471      10.2730
    1472       9.6200
    1473      10.8693
    1474      10.4891
    1475      10.2932
    1476       9.5904
    1477       9.9146
    1478      10.1566
    1479      10.3456
    1480       9.6302
    1481      10.7021
    1482      10.2347
    1483      10.1492
    1484      10.0366
    1485      10.0455
    1486       9.1551
    1487       8.3155
    1488       8.2182
    1489       7.8555
    1490       7.8935
    1491       7.2160
    1492       7.3435
    1493       7.4493
    1494       7.6816
    1495       7.6468
    1496       7.3056
    1497       7.6677
    1498       7.1701
    1499       7.6350
    1500       7.2076
    1501       8.0558
    1502       7.4549
    1503       7.0555
    1504       7.8452
    1505       7.8040
    1506       8.0057
    1507       7.4506
    1508       7.6175
    1509       7.9592
    1510       7.9009
    1511       8.4998
    1512       8.8302
    1513       8.6755
    1514       8.5200
    1515       7.7945
    1516       7.4980
    1517       7.6161
    1518       7.7712
    1519       7.6481
    1520       7.3549
    1521       7.1826
    1522       7.6158
    1523       7.4667
    1524       7.7246
    1525       7.8637
    1526       7.5127
    1527       7.4097
    1528       7.7077
    1529       7.5755
    1530       7.5708
    1531       7.7158
    1532       6.6485
    1533       6.7169
    1534       6.8654
    1535       7.0931
    1536       7.2575
    1537       6.7268
    1538       7.1970
    1539       6.9893
    1540       7.3093
    1541       7.0627
    1542       6.5848
    1543       7.2440
    1544       7.4343
    1545       6.8567
    1546       7.2618
    1547       7.3836
    1548       7.5255
    1549       7.8418
    1550       8.0728
    1551       8.0700
    1552       8.0403
    1553       7.7988
    1554       8.3369
    1555       8.3365
    1556       8.4013
    1557       8.7721
    1558       8.9762
    1559       8.8510
    1560       8.6706
    1561       8.1277
    1562       7.6852
    1563       8.2198
    1564       7.5967
    1565       7.0825
    1566       7.7677
    1567       7.2066
    1568       7.2289
    1569       7.2964
    1570       7.0658
    1571       7.3025
    1572       7.9325
    1573       8.2489
    1574       7.7002
    1575       8.7369
    1576       8.0946
    1577       7.8032
    1578       7.5610
    1579       7.8546
    1580       7.5344
    1581       7.2145
    1582       7.1356
    1583       7.2902
    1584       7.4169
    1585       7.6959
    1586       7.4880
    1587       7.4441
    1588       8.8140
    1589       8.6425
    1590      10.3420
    1591      10.1559
    1592       9.6978
    1593      10.0661
    1594       9.8677
    1595       9.2418
    1596       8.9772
    1597       9.4934
    1598       9.6666
    1599       9.6553
    1600      10.5622
    1601       8.9128
    1602       9.2903
    1603       9.1644
    1604       9.4591
    1605       9.8166
    1606       9.8007
    1607       9.7956
    1608       9.2520
    1609       9.5521
    1610       9.3337
    1611       9.4461
    1612       9.1834
    1613       9.3147
    1614       9.8332
    1615       9.8472
    1616       9.3830
    1617       9.3379
    1618       9.3396
    1619       8.6733
    1620       8.4772
    1621       8.1913
    1622       9.0375
    1623       8.7887
    1624       9.0144
    1625       9.1938
    1626      10.0697
    1627       8.9971
    1628       9.5744
    1629       9.4378
    1630       9.3648
    1631       8.7372
    1632       9.4925
    1633       9.9835
    1634       9.6332
    1635       9.1610
    1636      11.2504
    1637      10.7869
    1638      10.4188
    1639      10.4809
    1640      10.2265
    1641      10.7105
    1642      10.9282
    1643      10.9765
    1644      11.2057
    1645      10.2524
    1646      10.8635
    1647      10.7556
    1648      10.3610
    1649      10.5099
    1650      10.5104
    1651      10.3103
    1652      10.5104
    1653      10.6734
    1654      10.4272
    1655      10.5126
    1656      10.0863
    1657      10.6157
    1658      10.4228
    1659      10.5805
    1660      10.5599
    1661      10.4127
    1662      10.3794
    1663      10.8503
    1664      10.8105
    1665      11.0354
    1666      10.9011
    1667      10.5046
    1668      10.6594
    1669      10.3109
    1670      10.2646
    1671      10.2274
    1672      10.3409
    1673      10.6603
    1674      10.6983
    1675      10.3894
    1676      10.6294
    1677      10.6752
    1678      10.3986
    1679      10.7269
    1680      10.6976
    1681      10.1197
    1682       9.7207
    1683       9.1468
    1684       9.2577
    1685       9.9985
    1686       9.8164
    1687      10.1286
    1688       9.8290
    1689      10.5138
    1690       9.7612
    1691      10.5715
    1692       9.8597
    1693       9.3892
    1694      10.1585
    1695       9.9198
    1696       9.3746
    1697      10.2479
    1698       9.9778
    1699       9.3747
    1700       9.8614
    1701      10.0501
    1702       9.9024
    1703       9.6706
    1704      10.0784
    1705       9.8944
    1706      10.0208
    1707       9.8431
    1708      10.0410
    1709      10.0338
    1710       9.6905
    1711      10.3190
    1712      10.0342
    1713       9.8992
    1714       9.5788
    1715       9.4641
    1716       9.8412
    1717       9.6973
    1718       9.8892
    1719      10.1427
    1720       9.8019
    1721       9.4625
    1722       9.6759
    1723       9.4191
    1724       8.9542
    1725       9.2270
    1726       8.7284
    1727       9.0730
    1728       8.9311
    1729       9.3022
    1730       9.0262
    1731       8.9530
    1732       8.7419
    1733       9.2504
    1734       9.8761
    1735       9.9386
    1736       9.9944
    1737      10.2506
    1738      10.2128
    1739       9.8892
    1740      10.3187
    1741       9.6223
    1742      10.0961
    1743      10.2687
    1744      10.1945
    1745       9.5991
    1746      10.2319
    1747      10.0837
    1748      10.6794
    1749      10.6565
    1750      10.1019
    1751       9.8123
    1752       9.1097
    1753       8.9360
    1754       9.2032
    1755       9.4198
    1756       9.1211
    1757       9.4996
    1758       9.1567
    1759       9.0985
    1760       9.7624
    1761       9.8427
    1762       9.5716
    1763       9.6006
    1764       8.8912
    1765       9.3213
    1766      10.0673
    1767       9.1828
    1768       9.8551
    1769       9.1217
    1770       9.4928
    1771       9.3096
    1772      10.0469
    1773       9.0817
    1774       9.0016
    1775       9.8975
    1776       9.2702
    1777       9.4955
    1778       9.5855
    1779       9.7411
    1780       9.8911
    1781       8.9365
    1782       8.1015
    1783       8.3503
    1784       8.3387
    1785       7.6945
    1786       8.5692
    1787       8.3074
    1788       8.1706
    1789       8.4974
    1790       9.1376
    1791       9.3228
    1792       9.7270
    1793       9.7552
    1794       9.4944
    1795       8.8916
    1796       8.8829
    1797       9.5360
    1798       9.5142
    1799       9.0682
    1800       9.2700
    1801       9.5256
    1802       9.4358
    1803       9.8137
    1804      10.2951
    1805       9.5795
    1806      10.0675
    1807       9.9266
    1808       9.7951
    1809       8.9297
    1810       9.3061
    1811      10.0876
    1812       9.7110
    1813       9.7909
    1814      10.0765
    1815       9.5867
    1816       9.8592
    1817      10.1356
    1818      10.0112
    1819       9.8543
    1820       9.9239
    1821      10.0242
    1822       9.7798
    1823       9.4815
    1824       9.4815
    1825       9.8202
    1826      10.0948
    1827      10.0591
    1828       9.8723
    1829       9.8200
    1830       9.4984
    1831       9.8859
    1832      10.5034
    1833       9.9530
    1834      10.2729
    1835      10.3645
    1836      10.2128
    1837      10.8964
    1838      10.8361
    1839      10.4634
    1840      10.2099
    1841      10.6051
    1842      10.1157
    1843      10.2923
    1844      10.1620
    1845      10.3860
    1846       9.6004
    1847       9.6970
    1848       9.4397
    1849      10.4855
    1850      10.0539
    1851      10.2091
    1852      10.9559
    1853      10.4771
    1854      10.1255
    1855      10.4142
    1856      10.0273
    1857      10.2703
    1858       9.8062
    1859       9.8780
    1860       9.9131
    1861      10.2053
    1862      10.2887
    1863       9.7586
    1864      10.1633
    1865      10.0429
    1866       9.5612
    1867       9.9065
    1868      10.2655
    1869      10.4466
    1870      10.1146
    1871      10.1692
    1872       9.8440
    1873       9.6312
    1874       9.9838
    1875      10.3127
    1876      10.1570
    1877      10.0347
    1878       9.6404
    1879      10.3613
    1880      10.1826
    1881      10.0335
    1882      10.4025
    1883      10.5396
    1884       9.7269
    1885       9.9298
    1886       9.5240
    1887      10.1234
    1888       9.9263
    1889      10.5521
    1890      10.2511
    1891      10.5246
    1892       9.9604
    1893      10.0188
    1894       9.7579
    1895      10.0687
    1896      10.1718
    1897      10.5809
    1898       9.7704
    1899      10.2488
    1900       9.9602
    1901       9.7135
    1902      10.4333
    1903      10.0242
    1904      10.1254
    1905      10.0702
    1906      10.5441
    1907       9.9276
    1908      10.3840
    1909      10.2329
    1910      10.7839
    1911      10.5524
    1912      10.5649
    1913      10.2592
    1914      10.1608
    1915      10.1099
    1916      10.1902
    1917      10.6102
    1918      10.4670
    1919      10.4439
    1920      10.0350
    1921       9.9592
    1922      10.3917
    1923      10.8001
    1924      10.0164
    1925      10.3424
    1926      10.5990
    1927      10.6738
    1928      10.1920
    1929      10.4734
    1930      10.1662
    1931      10.4077
    1932      10.7309
    1933      10.3700
    1934      10.1544
    1935      10.3498
    1936      10.9465
    1937      10.8603
    1938       9.7274
    1939      10.0271
    1940      10.5902
    1941      10.2733
    1942      10.3508
    1943      10.2323
    1944      10.2710
    1945      10.5881
    1946      10.1754
    1947      10.4055
    1948      10.0927
    1949      10.1153
    1950      10.4352
    1951      10.2029
    1952      10.1463
    1953       9.8194
    1954      10.2213
    1955      10.1725
    1956      10.3363
    1957      10.2957
    1958      10.6776
    1959      10.6710
    1960      10.5695
    1961      10.4399
    1962      10.6469
    1963      10.5976
    1964      10.3549
    1965      10.2484
    1966      10.3948
    1967      10.2975
    1968      10.2272
    1969      10.2164
    1970      11.0416
    1971      10.8849
    1972      10.6268
    1973      11.2353
    1974      10.6221
    1975      10.6323
    1976      11.7215
    1977      11.0544
    1978      10.8320
    1979      10.8596
    1980      10.9660
    1981      10.8986
    1982      11.0963
    1983      10.7452
    1984      10.8716
    1985      10.8033
    1986      10.6479
    1987      10.4704
    1988      10.5423
    1989      10.9085
    1990      10.3133
    1991      11.2904
    1992      10.6772
    1993      10.0675
    1994      10.3354
    1995       9.9679
    1996      10.7546
    1997      10.3887
    1998      11.5431
    1999      10.7100
    2000      10.5500
