# Supplementary material for: FNR-like unit interacts with C-terminal related residues trigger nNOS reductase domain conformational flexibility change
Source: Front Neurosci. 2026 Feb 11;20:1751011. doi: 10.3389/fnins.2026.1751011 (PMC12932508; doi:10.3389/fnins.2026.1751011)
Supplement: Supplementary file 3 [file Data_Sheet_3.zip › Model_3/12opc-overall-rmsd.dat]

#Frame     RMSD_00001
       1       0.0000
       2       0.7421
       3       0.9566
       4       0.9927
       5       0.9988
       6       0.9560
       7       1.0403
       8       0.9442
       9       1.1573
      10       1.0483
      11       1.0254
      12       1.1416
      13       1.1105
      14       1.1779
      15       1.3181
      16       1.2744
      17       1.3138
      18       1.3409
      19       1.2747
      20       1.1709
      21       1.1872
      22       1.2683
      23       1.4818
      24       1.4189
      25       1.4635
      26       1.4432
      27       1.4366
      28       1.3737
      29       1.3655
      30       1.2230
      31       1.1994
      32       1.2449
      33       1.3837
      34       1.2522
      35       1.2055
      36       1.3216
      37       1.2259
      38       1.2973
      39       1.2042
      40       1.2286
      41       1.2679
      42       1.3142
      43       1.3536
      44       1.2999
      45       1.3544
      46       1.4015
      47       1.3848
      48       1.5233
      49       1.5771
      50       1.7139
      51       1.6707
      52       1.5581
      53       1.4643
      54       1.3876
      55       1.4828
      56       1.4978
      57       1.4468
      58       1.3342
      59       1.5183
      60       1.5595
      61       1.5794
      62       1.6692
      63       1.5852
      64       1.5536
      65       1.5931
      66       1.5668
      67       1.5792
      68       1.6044
      69       1.5695
      70       1.6353
      71       1.5597
      72       1.4675
      73       1.5485
      74       1.5287
      75       1.5978
      76       1.6755
      77       1.7224
      78       1.6366
      79       1.7907
      80       1.6297
      81       1.6031
      82       1.6683
      83       1.5954
      84       1.7645
      85       1.6600
      86       1.6417
      87       1.5936
      88       1.7561
      89       1.7632
      90       1.6592
      91       1.6882
      92       1.6454
      93       1.6387
      94       1.7177
      95       1.7403
      96       1.8057
      97       1.7543
      98       1.8271
      99       1.8984
     100       1.8454
     101       1.9610
     102       1.9075
     103       1.9621
     104       1.8321
     105       1.7335
     106       1.9098
     107       1.9227
     108       1.7160
     109       1.8946
     110       1.9024
     111       1.7726
     112       1.8149
     113       1.8164
     114       1.7238
     115       1.8147
     116       1.9327
     117       2.0110
     118       1.8808
     119       1.9398
     120       1.7921
     121       1.9783
     122       1.8740
     123       1.8593
     124       1.7775
     125       1.9905
     126       2.0123
     127       2.0963
     128       1.9357
     129       1.9492
     130       2.0410
     131       1.8508
     132       1.8882
     133       1.7864
     134       1.7702
     135       1.8881
     136       1.8385
     137       1.9246
     138       1.9302
     139       1.8757
     140       1.8883
     141       1.8676
     142       1.8400
     143       1.7776
     144       1.7441
     145       1.7335
     146       1.7343
     147       1.8629
     148       1.8362
     149       1.8309
     150       1.8596
     151       1.8060
     152       1.9626
     153       1.9868
     154       2.0914
     155       1.9832
     156       2.0794
     157       2.1138
     158       2.1563
     159       2.0020
     160       2.0676
     161       1.9315
     162       1.9981
     163       2.0241
     164       2.0156
     165       2.0702
     166       1.8963
     167       1.8329
     168       1.9607
     169       2.0452
     170       2.0915
     171       2.1227
     172       2.1605
     173       2.2058
     174       2.2691
     175       2.4024
     176       2.4226
     177       2.3934
     178       2.2603
     179       2.3439
     180       2.2802
     181       2.2416
     182       2.3353
     183       2.3660
     184       2.2132
     185       2.2530
     186       2.2619
     187       2.3953
     188       2.4229
     189       2.4140
     190       2.5218
     191       2.3439
     192       2.5000
     193       2.4910
     194       2.4666
     195       2.2587
     196       2.5323
     197       2.6287
     198       2.5314
     199       2.5490
     200       2.5209
     201       2.3848
     202       2.4777
     203       2.5034
     204       2.4907
     205       2.2948
     206       2.2528
     207       2.2547
     208       2.2249
     209       2.3880
     210       2.3568
     211       2.3333
     212       2.3368
     213       2.3779
     214       2.3652
     215       2.3137
     216       2.5000
     217       2.6003
     218       2.4920
     219       2.4891
     220       2.5377
     221       2.3971
     222       2.2188
     223       2.1971
     224       2.1601
     225       2.2291
     226       2.2543
     227       2.2292
     228       2.2805
     229       2.2417
     230       2.0494
     231       2.1177
     232       2.0040
     233       2.2176
     234       2.2900
     235       2.1763
     236       2.0842
     237       2.1581
     238       2.1730
     239       2.2495
     240       2.2792
     241       2.2720
     242       2.3819
     243       2.4383
     244       2.2979
     245       2.2228
     246       2.3018
     247       2.3090
     248       2.3486
     249       2.2831
     250       2.2690
     251       2.3600
     252       2.2939
     253       2.1758
     254       2.1793
     255       2.1520
     256       2.3230
     257       2.2704
     258       2.2358
     259       2.3938
     260       2.4997
     261       2.3850
     262       2.2832
     263       2.2088
     264       2.2370
     265       2.1991
     266       2.2359
     267       2.3336
     268       2.2685
     269       2.3334
     270       2.2057
     271       2.2137
     272       2.1668
     273       2.1742
     274       2.2562
     275       2.2596
     276       2.1278
     277       2.2511
     278       2.1228
     279       2.1167
     280       2.3243
     281       2.2994
     282       2.2529
     283       2.2595
     284       2.3183
     285       2.3065
     286       2.4084
     287       2.3546
     288       2.3157
     289       2.4018
     290       2.5243
     291       2.3266
     292       2.2105
     293       2.3662
     294       2.3056
     295       2.2816
     296       2.2511
     297       2.1179
     298       2.2686
     299       2.2470
     300       2.2382
     301       2.2911
     302       2.2521
     303       2.2382
     304       2.1715
     305       2.2148
     306       2.1634
     307       2.2525
     308       2.3887
     309       2.4695
     310       2.3202
     311       2.1925
     312       2.2644
     313       2.2665
     314       2.2648
     315       2.3894
     316       2.4193
     317       2.4484
     318       2.3415
     319       2.4282
     320       2.4809
     321       2.3848
     322       2.4241
     323       2.4325
     324       2.4700
     325       2.5422
     326       2.4305
     327       2.4606
     328       2.5265
     329       2.3404
     330       2.4263
     331       2.3389
     332       2.3752
     333       2.2946
     334       2.2192
     335       2.3608
     336       2.4158
     337       2.4001
     338       2.2681
     339       2.4011
     340       2.3513
     341       2.3112
     342       2.3941
     343       2.2982
     344       2.2162
     345       2.1437
     346       2.2795
     347       2.1393
     348       2.1302
     349       2.1567
     350       2.2037
     351       2.2782
     352       2.2302
     353       2.2473
     354       2.2553
     355       2.3451
     356       2.3297
     357       2.2853
     358       2.2052
     359       2.2129
     360       2.2203
     361       2.2264
     362       2.1725
     363       2.1887
     364       2.3542
     365       2.3372
     366       2.4759
     367       2.3318
     368       2.2807
     369       2.2537
     370       2.2124
     371       2.2181
     372       2.1612
     373       2.2576
     374       2.3079
     375       2.2865
     376       2.1939
     377       2.2628
     378       2.1740
     379       2.2594
     380       2.1183
     381       2.1228
     382       2.2585
     383       2.2918
     384       2.4210
     385       2.2649
     386       2.3523
     387       2.4251
     388       2.5173
     389       2.4207
     390       2.4803
     391       2.4729
     392       2.3876
     393       2.4029
     394       2.4482
     395       2.5253
     396       2.4725
     397       2.5718
     398       2.5168
     399       2.5251
     400       2.2974
     401       2.4137
     402       2.5860
     403       2.5756
     404       2.6959
     405       2.4012
     406       2.5313
     407       2.3904
     408       2.4531
     409       2.4756
     410       2.3803
     411       2.4362
     412       2.2969
     413       2.2479
     414       2.4586
     415       2.3529
     416       2.3994
     417       2.3223
     418       2.4243
     419       2.4472
     420       2.4120
     421       2.4517
     422       2.4877
     423       2.4271
     424       2.3965
     425       2.3170
     426       2.2751
     427       2.1787
     428       2.0922
     429       2.2056
     430       2.1823
     431       2.2050
     432       2.2762
     433       2.3198
     434       2.2035
     435       2.1720
     436       2.1787
     437       2.2299
     438       2.2860
     439       2.3068
     440       2.3813
     441       2.1503
     442       2.2091
     443       2.1612
     444       2.0759
     445       2.0172
     446       1.9699
     447       1.9799
     448       2.1709
     449       2.1639
     450       2.2624
     451       2.2509
     452       2.2680
     453       2.2197
     454       2.4318
     455       2.3439
     456       2.3434
     457       2.3651
     458       2.3612
     459       2.3874
     460       2.2339
     461       2.4033
     462       2.3158
     463       2.3878
     464       2.2765
     465       2.1125
     466       2.1872
     467       2.1883
     468       2.2184
     469       2.1964
     470       2.2171
     471       2.3265
     472       2.3754
     473       2.3411
     474       2.2676
     475       2.3054
     476       2.2273
     477       2.0753
     478       2.2325
     479       2.2308
     480       2.2590
     481       2.2884
     482       2.2353
     483       2.0868
     484       2.3152
     485       2.3294
     486       2.4870
     487       2.4860
     488       2.4421
     489       2.5478
     490       2.5051
     491       2.6596
     492       2.5779
     493       2.6214
     494       2.7033
     495       2.5868
     496       2.5318
     497       2.4345
     498       2.4956
     499       2.4041
     500       2.4583
     501       2.4219
     502       2.3273
     503       2.4170
     504       2.2955
     505       2.2524
     506       2.1735
     507       2.2544
     508       2.2913
     509       2.3849
     510       2.3926
     511       2.3903
     512       2.3029
     513       2.4498
     514       2.3414
     515       2.5064
     516       2.3421
     517       2.3247
     518       2.3810
     519       2.1617
     520       2.2551
     521       2.2763
     522       2.2375
     523       2.2638
     524       2.3546
     525       2.4734
     526       2.3862
     527       2.3563
     528       2.2994
     529       2.4677
     530       2.2967
     531       2.3377
     532       2.3292
     533       2.3679
     534       2.3828
     535       2.4114
     536       2.3060
     537       2.3497
     538       2.2892
     539       2.2560
     540       2.4045
     541       2.3978
     542       2.4982
     543       2.4281
     544       2.4228
     545       2.4441
     546       2.3993
     547       2.3642
     548       2.3979
     549       2.3964
     550       2.3557
     551       2.5393
     552       2.6153
     553       2.7841
     554       2.9331
     555       2.6298
     556       2.6579
     557       2.6491
     558       2.5779
     559       2.7807
     560       2.6629
     561       2.4095
     562       2.3732
     563       2.2419
     564       2.3062
     565       2.3795
     566       2.3294
     567       2.4029
     568       2.4457
     569       2.4201
     570       2.2937
     571       2.3472
     572       2.4161
     573       2.2386
     574       2.2855
     575       2.2750
     576       2.2833
     577       2.2061
     578       2.3404
     579       2.2198
     580       2.0892
     581       2.1664
     582       2.1896
     583       2.1997
     584       2.1543
     585       2.2441
     586       2.2136
     587       2.2908
     588       2.1690
     589       2.1142
     590       2.3025
     591       2.2545
     592       2.2722
     593       2.3037
     594       2.4121
     595       2.5663
     596       2.4921
     597       2.5320
     598       2.4805
     599       2.5285
     600       2.4215
     601       2.3951
     602       2.3752
     603       2.3193
     604       2.3824
     605       2.4601
     606       2.6101
     607       2.5085
     608       2.5600
     609       2.5738
     610       2.6826
     611       2.7371
     612       2.6377
     613       2.8051
     614       2.7759
     615       2.7903
     616       2.6913
     617       2.5836
     618       2.5892
     619       2.6159
     620       2.5088
     621       2.5459
     622       2.4719
     623       2.6706
     624       2.6231
     625       2.7198
     626       2.5906
     627       2.4855
     628       2.4890
     629       2.5027
     630       2.4884
     631       2.4113
     632       2.5220
     633       2.4840
     634       2.5171
     635       2.4866
     636       2.4583
     637       2.5757
     638       2.6476
     639       2.5978
     640       2.7439
     641       2.5682
     642       2.6832
     643       2.4828
     644       2.4431
     645       2.5693
     646       2.5108
     647       2.5791
     648       2.4857
     649       2.5458
     650       2.4093
     651       2.4397
     652       2.5812
     653       2.6144
     654       2.5767
     655       2.5552
     656       2.4754
     657       2.3507
     658       2.3229
     659       2.3713
     660       2.2075
     661       2.2307
     662       2.1129
     663       2.2894
     664       2.5161
     665       2.4393
     666       2.5450
     667       2.4918
     668       2.4151
     669       2.4933
     670       2.3416
     671       2.3936
     672       2.4146
     673       2.3352
     674       2.3956
     675       2.4746
     676       2.4313
     677       2.4731
     678       2.3857
     679       2.4146
     680       2.5562
     681       2.5131
     682       2.5236
     683       2.4413
     684       2.5373
     685       2.5812
     686       2.7113
     687       2.5926
     688       2.6416
     689       2.5055
     690       2.4631
     691       2.5591
     692       2.5658
     693       2.5509
     694       2.7392
     695       2.6546
     696       2.6966
     697       2.6566
     698       2.6551
     699       2.8783
     700       2.9644
     701       2.6448
     702       2.5368
     703       2.5421
     704       2.4121
     705       2.3716
     706       2.3811
     707       2.2788
     708       2.3397
     709       2.3602
     710       2.3287
     711       2.4495
     712       2.5141
     713       2.4530
     714       2.3394
     715       2.2796
     716       2.3640
     717       2.2835
     718       2.2025
     719       2.1654
     720       2.1727
     721       2.1214
     722       2.3095
     723       2.2260
     724       2.1825
     725       2.2021
     726       2.1236
     727       1.9772
     728       2.0739
     729       2.1899
     730       2.1837
     731       2.2600
     732       2.3003
     733       2.2757
     734       2.2802
     735       2.1017
     736       2.1894
     737       2.0561
     738       2.1640
     739       2.0818
     740       2.1439
     741       2.1785
     742       2.1244
     743       2.1493
     744       2.2227
     745       2.2986
     746       2.3586
     747       2.3604
     748       2.3018
     749       2.2680
     750       2.3160
     751       2.2285
     752       2.1714
     753       2.2342
     754       2.1716
     755       2.0539
     756       2.1212
     757       2.0852
     758       2.0135
     759       2.1238
     760       2.1611
     761       2.1418
     762       2.2718
     763       2.2755
     764       2.2617
     765       2.3104
     766       2.2725
     767       2.2520
     768       2.1543
     769       2.0898
     770       2.2311
     771       2.2633
     772       2.2522
     773       2.2430
     774       2.1473
     775       2.1447
     776       2.2945
     777       2.4290
     778       2.4387
     779       2.3788
     780       2.3211
     781       2.3938
     782       2.4368
     783       2.3356
     784       2.4893
     785       2.4968
     786       2.5648
     787       2.6918
     788       2.5010
     789       2.5119
     790       2.5048
     791       2.4748
     792       2.5039
     793       2.4412
     794       2.4689
     795       2.4821
     796       2.5273
     797       2.2932
     798       2.3097
     799       2.3387
     800       2.3133
     801       2.2504
     802       2.2842
     803       2.2253
     804       2.2622
     805       2.2426
     806       2.2208
     807       2.2183
     808       2.2759
     809       2.0878
     810       2.2101
     811       2.0865
     812       2.1826
     813       1.9718
     814       2.1263
     815       2.1674
     816       2.1188
     817       2.0335
     818       1.9836
     819       2.1024
     820       2.0356
     821       2.1416
     822       2.1957
     823       2.1558
     824       2.2122
     825       2.1637
     826       2.2151
     827       2.3588
     828       2.2642
     829       2.2316
     830       2.2575
     831       2.4051
     832       2.3148
     833       2.3021
     834       2.5431
     835       2.5036
     836       2.3955
     837       2.4037
     838       2.4612
     839       2.4616
     840       2.4961
     841       2.4949
     842       2.4296
     843       2.3481
     844       2.2972
     845       2.3994
     846       2.5176
     847       2.4025
     848       2.4879
     849       2.2807
     850       2.1862
     851       2.3318
     852       2.3040
     853       2.3452
     854       2.2678
     855       2.2092
     856       2.3661
     857       2.2807
     858       2.4597
     859       2.4183
     860       2.4332
     861       2.4201
     862       2.3139
     863       2.2618
     864       2.1692
     865       2.3698
     866       2.3903
     867       2.3883
     868       2.3449
     869       2.1725
     870       2.1710
     871       2.2453
     872       2.3091
     873       2.1608
     874       2.2286
     875       2.1165
     876       2.2658
     877       2.3251
     878       2.4007
     879       2.2771
     880       2.2888
     881       2.1469
     882       2.1942
     883       2.3097
     884       2.3131
     885       2.3810
     886       2.5100
     887       2.3952
     888       2.2309
     889       2.3751
     890       2.2324
     891       2.2294
     892       2.1990
     893       2.1664
     894       2.2369
     895       2.3261
     896       2.3517
     897       2.2932
     898       2.3371
     899       2.4891
     900       2.3819
     901       2.4748
     902       2.3475
     903       2.4624
     904       2.3111
     905       2.2123
     906       2.2325
     907       2.2382
     908       2.1382
     909       2.2417
     910       2.1102
     911       2.1808
     912       2.1461
     913       2.2368
     914       2.2540
     915       2.1472
     916       2.3229
     917       2.4627
     918       2.3488
     919       2.2970
     920       2.3002
     921       2.2569
     922       2.2283
     923       2.2471
     924       2.2755
     925       2.1888
     926       2.2729
     927       2.2146
     928       2.2109
     929       2.1631
     930       2.3295
     931       2.3064
     932       2.2223
     933       2.1202
     934       2.0393
     935       2.2155
     936       2.2160
     937       2.1265
     938       2.0888
     939       2.1062
     940       2.1194
     941       2.1517
     942       2.2433
     943       2.1798
     944       2.1901
     945       2.1618
     946       2.2124
     947       2.1993
     948       2.1453
     949       2.1764
     950       2.2500
     951       2.3721
     952       2.2257
     953       2.3262
     954       2.3782
     955       2.2058
     956       2.3003
     957       2.2340
     958       2.1486
     959       2.1959
     960       2.2885
     961       2.1585
     962       2.2835
     963       2.0895
     964       2.2097
     965       2.2645
     966       2.2371
     967       2.3039
     968       2.3038
     969       2.2648
     970       2.3643
     971       2.3349
     972       2.3860
     973       2.3428
     974       2.3514
     975       2.3507
     976       2.3293
     977       2.3713
     978       2.3036
     979       2.2851
     980       2.1443
     981       2.2474
     982       2.3927
     983       2.4538
     984       2.3266
     985       2.3975
     986       2.3435
     987       2.3518
     988       2.3757
     989       2.3733
     990       2.4396
     991       2.4755
     992       2.5592
     993       2.6053
     994       2.6990
     995       2.6599
     996       2.6874
     997       2.5473
     998       2.3235
     999       2.5335
    1000       2.5391
    1001       2.5143
    1002       2.5894
    1003       2.4383
    1004       2.3293
    1005       2.4467
    1006       2.3825
    1007       2.3046
    1008       2.2896
    1009       2.1840
    1010       2.2947
    1011       2.3978
    1012       2.3638
    1013       2.3405
    1014       2.3194
    1015       2.3603
    1016       2.3133
    1017       2.2027
    1018       2.2264
    1019       2.2762
    1020       2.2955
    1021       2.2172
    1022       2.2466
    1023       2.3486
    1024       2.3214
    1025       2.3519
    1026       2.3230
    1027       2.3596
    1028       2.2297
    1029       2.1963
    1030       2.3736
    1031       2.2516
    1032       2.2339
    1033       2.3057
    1034       2.3241
    1035       2.0815
    1036       2.1750
    1037       2.2005
    1038       2.2178
    1039       2.3441
    1040       2.2157
    1041       2.1932
    1042       2.2997
    1043       2.2586
    1044       2.3637
    1045       2.2826
    1046       2.2870
    1047       2.1972
    1048       2.2019
    1049       2.3741
    1050       2.3667
    1051       2.3253
    1052       2.5087
    1053       2.5626
    1054       2.5668
    1055       2.4611
    1056       2.3777
    1057       2.3831
    1058       2.1256
    1059       2.3881
    1060       2.2406
    1061       2.1534
    1062       2.1075
    1063       2.0629
    1064       2.1606
    1065       2.1556
    1066       2.1442
    1067       2.1049
    1068       2.1145
    1069       2.2115
    1070       2.1437
    1071       2.3034
    1072       2.1955
    1073       2.0771
    1074       2.0427
    1075       2.1130
    1076       2.1862
    1077       2.2783
    1078       2.3813
    1079       2.2077
    1080       2.4334
    1081       2.2891
    1082       2.2512
    1083       2.3602
    1084       2.3037
    1085       2.3697
    1086       2.4569
    1087       2.5713
    1088       2.4632
    1089       2.3980
    1090       2.3095
    1091       2.5434
    1092       2.3513
    1093       2.2803
    1094       2.2341
    1095       2.3061
    1096       2.3300
    1097       2.2756
    1098       2.1316
    1099       2.1887
    1100       2.2490
    1101       2.2851
    1102       2.2683
    1103       2.2477
    1104       2.4175
    1105       2.2394
    1106       2.2804
    1107       2.3137
    1108       2.1782
    1109       2.1414
    1110       2.2726
    1111       2.1933
    1112       2.0941
    1113       2.0052
    1114       2.1207
    1115       2.1343
    1116       2.0956
    1117       2.1780
    1118       2.2889
    1119       2.1002
    1120       2.0953
    1121       2.1842
    1122       2.2419
    1123       2.3933
    1124       2.3259
    1125       2.4546
    1126       2.4643
    1127       2.3039
    1128       2.1952
    1129       2.2188
    1130       2.2049
    1131       2.2646
    1132       2.2850
    1133       2.3708
    1134       2.4816
    1135       2.3821
    1136       2.4016
    1137       2.5876
    1138       2.4297
    1139       2.5792
    1140       2.5447
    1141       2.5366
    1142       2.5444
    1143       2.5094
    1144       2.5202
    1145       2.5319
    1146       2.4248
    1147       2.4116
    1148       2.3990
    1149       2.3244
    1150       2.3624
    1151       2.3285
    1152       2.4383
    1153       2.2948
    1154       2.3023
    1155       2.3298
    1156       2.1502
    1157       2.2643
    1158       2.2702
    1159       2.2863
    1160       2.2565
    1161       2.2628
    1162       2.2304
    1163       2.1251
    1164       2.2063
    1165       2.1591
    1166       2.0379
    1167       2.2011
    1168       2.1913
    1169       2.3433
    1170       2.3324
    1171       2.3065
    1172       2.3249
    1173       2.2897
    1174       2.3028
    1175       2.1377
    1176       2.1032
    1177       2.1736
    1178       2.2138
    1179       2.3655
    1180       2.3431
    1181       2.3912
    1182       2.4498
    1183       2.3562
    1184       2.4981
    1185       2.3761
    1186       2.3370
    1187       2.3756
    1188       2.3928
    1189       2.3603
    1190       2.4792
    1191       2.4600
    1192       2.4325
    1193       2.4318
    1194       2.4639
    1195       2.4726
    1196       2.3766
    1197       2.5195
    1198       2.5496
    1199       2.5702
    1200       2.5331
    1201       2.4120
    1202       2.4180
    1203       2.3848
    1204       2.4882
    1205       2.5755
    1206       2.5800
    1207       2.6353
    1208       2.4886
    1209       2.5826
    1210       2.4751
    1211       2.4460
    1212       2.4756
    1213       2.4450
    1214       2.4558
    1215       2.4011
    1216       2.4012
    1217       2.3657
    1218       2.4571
    1219       2.3429
    1220       2.5077
    1221       2.4017
    1222       2.5028
    1223       2.3252
    1224       2.4849
    1225       2.4210
    1226       2.3874
    1227       2.3822
    1228       2.3306
    1229       2.4183
    1230       2.4232
    1231       2.4292
    1232       2.3284
    1233       2.4286
    1234       2.2521
    1235       2.2973
    1236       2.4122
    1237       2.5304
    1238       2.6521
    1239       2.5687
    1240       2.4742
    1241       2.3581
    1242       2.3991
    1243       2.4481
    1244       2.5690
    1245       2.5125
    1246       2.5062
    1247       2.5756
    1248       2.4081
    1249       2.4552
    1250       2.4222
    1251       2.4133
    1252       2.3209
    1253       2.4084
    1254       2.3180
    1255       2.2957
    1256       2.4125
    1257       2.3422
    1258       2.3381
    1259       2.3353
    1260       2.3534
    1261       2.3731
    1262       2.3585
    1263       2.3972
    1264       2.3236
    1265       2.3405
    1266       2.3219
    1267       2.3102
    1268       2.2813
    1269       2.2289
    1270       2.2527
    1271       2.1965
    1272       2.2252
    1273       2.2894
    1274       2.1852
    1275       2.3016
    1276       2.3445
    1277       2.2568
    1278       2.2443
    1279       2.2210
    1280       2.2613
    1281       2.2895
    1282       2.2813
    1283       2.1898
    1284       2.1977
    1285       2.3042
    1286       2.2833
    1287       2.3644
    1288       2.2947
    1289       2.3312
    1290       2.4624
    1291       2.3739
    1292       2.3294
    1293       2.3691
    1294       2.2463
    1295       2.3486
    1296       2.3091
    1297       2.3351
    1298       2.1885
    1299       2.1646
    1300       2.2685
    1301       2.3347
    1302       2.1950
    1303       2.2115
    1304       2.2546
    1305       2.1970
    1306       2.1801
    1307       2.2090
    1308       2.2139
    1309       2.1714
    1310       2.0873
    1311       2.2115
    1312       2.2223
    1313       2.3674
    1314       2.2239
    1315       2.3768
    1316       2.3127
    1317       2.2565
    1318       2.3197
    1319       2.3020
    1320       2.3163
    1321       2.3191
    1322       2.3384
    1323       2.3775
    1324       2.2406
    1325       2.1013
    1326       2.1859
    1327       2.2447
    1328       2.2790
    1329       2.0752
    1330       2.0483
    1331       2.1134
    1332       2.1814
    1333       2.2388
    1334       2.2447
    1335       2.1830
    1336       2.1945
    1337       2.3932
    1338       2.3306
    1339       2.3576
    1340       2.3656
    1341       2.4452
    1342       2.4001
    1343       2.3322
    1344       2.4210
    1345       2.4664
    1346       2.3058
    1347       2.2760
    1348       2.2167
    1349       2.3003
    1350       2.1994
    1351       2.1731
    1352       2.3391
    1353       2.2022
    1354       2.3053
    1355       2.3687
    1356       2.2213
    1357       2.2830
    1358       2.1692
    1359       2.1233
    1360       2.0665
    1361       2.1399
    1362       2.0881
    1363       2.1451
    1364       2.2683
    1365       2.0398
    1366       2.1557
    1367       2.1733
    1368       2.1188
    1369       2.1196
    1370       2.2624
    1371       2.2007
    1372       2.1999
    1373       2.2759
    1374       2.2321
    1375       2.3004
    1376       2.2705
    1377       2.3933
    1378       2.3768
    1379       2.3195
    1380       2.4467
    1381       2.4116
    1382       2.3941
    1383       2.2208
    1384       2.2319
    1385       2.3474
    1386       2.3363
    1387       2.2587
    1388       2.2666
    1389       2.3651
    1390       2.4199
    1391       2.3539
    1392       2.3747
    1393       2.4029
    1394       2.5046
    1395       2.4098
    1396       2.4115
    1397       2.4247
    1398       2.3815
    1399       2.3999
    1400       2.4736
    1401       2.3845
    1402       2.3464
    1403       2.4324
    1404       2.4977
    1405       2.4445
    1406       2.3801
    1407       2.3788
    1408       2.4198
    1409       2.4339
    1410       2.5141
    1411       2.5460
    1412       2.3944
    1413       2.4230
    1414       2.5411
    1415       2.6710
    1416       2.5782
    1417       2.3890
    1418       2.4765
    1419       2.4924
    1420       2.5419
    1421       2.5276
    1422       2.4036
    1423       2.4209
    1424       2.3869
    1425       2.6113
    1426       2.5611
    1427       2.3593
    1428       2.4530
    1429       2.4251
    1430       2.4810
    1431       2.4467
    1432       2.5599
    1433       2.4675
    1434       2.5307
    1435       2.5438
    1436       2.3599
    1437       2.4043
    1438       2.3344
    1439       2.3389
    1440       2.4393
    1441       2.3570
    1442       2.4383
    1443       2.4962
    1444       2.5323
    1445       2.5053
    1446       2.5107
    1447       2.4328
    1448       2.4623
    1449       2.5291
    1450       2.5173
    1451       2.4877
    1452       2.4496
    1453       2.4490
    1454       2.5121
    1455       2.4623
    1456       2.3859
    1457       2.3118
    1458       2.3085
    1459       2.3084
    1460       2.4742
    1461       2.3591
    1462       2.3436
    1463       2.4086
    1464       2.4154
    1465       2.2932
    1466       2.5490
    1467       2.5261
    1468       2.6198
    1469       2.5207
    1470       2.4831
    1471       2.5127
    1472       2.4882
    1473       2.3709
    1474       2.3452
    1475       2.3419
    1476       2.3978
    1477       2.4281
    1478       2.4957
    1479       2.5049
    1480       2.4818
    1481       2.5195
    1482       2.3782
    1483       2.5182
    1484       2.5349
    1485       2.4486
    1486       2.5033
    1487       2.4610
    1488       2.4296
    1489       2.3677
    1490       2.4592
    1491       2.4315
    1492       2.4616
    1493       2.5951
    1494       2.5134
    1495       2.7991
    1496       2.6228
    1497       2.6007
    1498       2.6536
    1499       2.6968
    1500       2.6971
    1501       2.4757
    1502       2.4932
    1503       2.5506
    1504       2.4781
    1505       2.4988
    1506       2.5402
    1507       2.4938
    1508       2.4568
    1509       2.4795
    1510       2.5101
    1511       2.3722
    1512       2.4722
    1513       2.5061
    1514       2.4467
    1515       2.3809
    1516       2.5667
    1517       2.6121
    1518       2.4729
    1519       2.4548
    1520       2.5934
    1521       2.4755
    1522       2.5239
    1523       2.5029
    1524       2.6744
    1525       2.8382
    1526       2.7936
    1527       2.6508
    1528       2.8019
    1529       2.7849
    1530       2.8110
    1531       2.9319
    1532       2.9012
    1533       2.9666
    1534       2.7534
    1535       2.8642
    1536       2.8126
    1537       2.9001
    1538       2.8562
    1539       2.6401
    1540       2.6488
    1541       2.4695
    1542       2.5537
    1543       2.4885
    1544       2.5396
    1545       2.4720
    1546       2.6121
    1547       2.5639
    1548       2.5028
    1549       2.3713
    1550       2.4253
    1551       2.4146
    1552       2.3466
    1553       2.4937
    1554       2.5530
    1555       2.6134
    1556       2.6001
    1557       2.6070
    1558       2.5960
    1559       2.6416
    1560       2.4604
    1561       2.3614
    1562       2.2728
    1563       2.2942
    1564       2.4384
    1565       2.4538
    1566       2.4950
    1567       2.4977
    1568       2.4456
    1569       2.5003
    1570       2.4172
    1571       2.4638
    1572       2.3559
    1573       2.3086
    1574       2.4421
    1575       2.3636
    1576       2.5001
    1577       2.3926
    1578       2.3532
    1579       2.5569
    1580       2.6420
    1581       2.6346
    1582       2.6098
    1583       2.5555
    1584       2.4695
    1585       2.4364
    1586       2.4891
    1587       2.4802
    1588       2.5098
    1589       2.3938
    1590       2.4318
    1591       2.4089
    1592       2.5371
    1593       2.4894
    1594       2.4339
    1595       2.5059
    1596       2.4670
    1597       2.4675
    1598       2.5138
    1599       2.6603
    1600       2.4838
    1601       2.5951
    1602       2.4937
    1603       2.3422
    1604       2.4208
    1605       2.3294
    1606       2.3031
    1607       2.1914
    1608       2.0995
    1609       2.1260
    1610       2.2613
    1611       2.3671
    1612       2.4932
    1613       2.5318
    1614       2.6218
    1615       2.3991
    1616       2.4168
    1617       2.4829
    1618       2.4317
    1619       2.4350
    1620       2.4319
    1621       2.3898
    1622       2.4732
    1623       2.6006
    1624       2.5404
    1625       2.5601
    1626       2.5005
    1627       2.5383
    1628       2.5291
    1629       2.4765
    1630       2.3633
    1631       2.3596
    1632       2.4587
    1633       2.6143
    1634       2.5610
    1635       2.6524
    1636       2.7027
    1637       2.6821
    1638       2.7651
    1639       2.5605
    1640       2.7020
    1641       2.4089
    1642       2.3788
    1643       2.2567
    1644       2.4241
    1645       2.2676
    1646       2.2640
    1647       2.3014
    1648       2.3033
    1649       2.2166
    1650       2.3518
    1651       2.3222
    1652       2.2983
    1653       2.3938
    1654       2.3622
    1655       2.4717
    1656       2.4466
    1657       2.3237
    1658       2.5432
    1659       2.5731
    1660       2.5308
    1661       2.5373
    1662       2.7037
    1663       2.6088
    1664       2.5087
    1665       2.7453
    1666       2.5988
    1667       2.6584
    1668       2.5428
    1669       2.5501
    1670       2.4780
    1671       2.5792
    1672       2.5957
    1673       2.5684
    1674       2.5014
    1675       2.5362
    1676       2.5758
    1677       2.5677
    1678       2.4313
    1679       2.4519
    1680       2.5132
    1681       2.4461
    1682       2.4680
    1683       2.4541
    1684       2.4866
    1685       2.3608
    1686       2.4076
    1687       2.3015
    1688       2.1827
    1689       2.1641
    1690       2.1816
    1691       2.1902
    1692       2.2915
    1693       2.1451
    1694       2.2370
    1695       2.2459
    1696       2.3069
    1697       2.3685
    1698       2.4644
    1699       2.4425
    1700       2.3185
    1701       2.2475
    1702       2.3620
    1703       2.3519
    1704       2.3198
    1705       2.2860
    1706       2.2747
    1707       2.3804
    1708       2.2786
    1709       2.4058
    1710       2.4092
    1711       2.4204
    1712       2.4169
    1713       2.3538
    1714       2.2999
    1715       2.2652
    1716       2.2459
    1717       2.0759
    1718       2.2099
    1719       2.2313
    1720       2.1619
    1721       2.2507
    1722       2.2725
    1723       2.2215
    1724       2.2349
    1725       2.1631
    1726       2.3339
    1727       2.3471
    1728       2.3390
    1729       2.3453
    1730       2.3243
    1731       2.4048
    1732       2.3227
    1733       2.2904
    1734       2.2531
    1735       2.4501
    1736       2.3941
    1737       2.3874
    1738       2.3035
    1739       2.4150
    1740       2.3658
    1741       2.1991
    1742       2.3892
    1743       2.4484
    1744       2.5363
    1745       2.5853
    1746       2.4703
    1747       2.5353
    1748       2.5615
    1749       2.4122
    1750       2.4789
    1751       2.3470
    1752       2.3186
    1753       2.4641
    1754       2.3676
    1755       2.3243
    1756       2.4177
    1757       2.5725
    1758       2.5420
    1759       2.3388
    1760       2.2726
    1761       2.2940
    1762       2.4099
    1763       2.3839
    1764       2.3935
    1765       2.4148
    1766       2.3076
    1767       2.3343
    1768       2.3772
    1769       2.4079
    1770       2.5205
    1771       2.4642
    1772       2.3732
    1773       2.3009
    1774       2.2696
    1775       2.2333
    1776       2.3048
    1777       2.3973
    1778       2.2774
    1779       2.3405
    1780       2.3197
    1781       2.3909
    1782       2.2213
    1783       2.2162
    1784       2.2644
    1785       2.1753
    1786       2.1555
    1787       2.2303
    1788       2.3368
    1789       2.2257
    1790       2.1823
    1791       2.3233
    1792       2.1130
    1793       2.1080
    1794       2.1292
    1795       2.1504
    1796       2.1395
    1797       2.0424
    1798       2.0946
    1799       2.0671
    1800       2.1248
    1801       2.1182
    1802       2.1325
    1803       2.1472
    1804       2.1425
    1805       2.2383
    1806       2.2846
    1807       2.3478
    1808       2.2727
    1809       2.3435
    1810       2.4038
    1811       2.4502
    1812       2.4334
    1813       2.3489
    1814       2.4341
    1815       2.3252
    1816       2.4436
    1817       2.4392
    1818       2.3987
    1819       2.4498
    1820       2.4214
    1821       2.2952
    1822       2.2632
    1823       2.2501
    1824       2.3823
    1825       2.3401
    1826       2.2656
    1827       2.3225
    1828       2.4463
    1829       2.3668
    1830       2.2858
    1831       2.3064
    1832       2.2566
    1833       2.2197
    1834       2.2076
    1835       2.2121
    1836       2.2475
    1837       2.2045
    1838       2.2950
    1839       2.2774
    1840       2.2679
    1841       2.3250
    1842       2.2857
    1843       2.3862
    1844       2.3132
    1845       2.4046
    1846       2.4350
    1847       2.4579
    1848       2.4952
    1849       2.3873
    1850       2.3329
    1851       2.3074
    1852       2.2496
    1853       2.1613
    1854       2.3343
    1855       2.3641
    1856       2.3418
    1857       2.2689
    1858       2.2577
    1859       2.4523
    1860       2.3653
    1861       2.4368
    1862       2.4418
    1863       2.5379
    1864       2.4958
    1865       2.4833
    1866       2.5250
    1867       2.4908
    1868       2.4736
    1869       2.5830
    1870       2.6037
    1871       2.6721
    1872       2.4963
    1873       2.5766
    1874       2.5841
    1875       2.6963
    1876       2.5939
    1877       2.5747
    1878       2.6018
    1879       2.6538
    1880       2.4179
    1881       2.4458
    1882       2.4197
    1883       2.5696
    1884       2.6401
    1885       2.5857
    1886       2.5569
    1887       2.4957
    1888       2.6250
    1889       2.4851
    1890       2.4275
    1891       2.5572
    1892       2.5436
    1893       2.5679
    1894       2.5603
    1895       2.6106
    1896       2.5289
    1897       2.4246
    1898       2.5054
    1899       2.6165
    1900       2.5329
    1901       2.5796
    1902       2.5693
    1903       2.4876
    1904       2.4245
    1905       2.4045
    1906       2.5496
    1907       2.5119
    1908       2.4230
    1909       2.4301
    1910       2.4117
    1911       2.4407
    1912       2.4840
    1913       2.4459
    1914       2.4914
    1915       2.4351
    1916       2.5878
    1917       2.5971
    1918       2.5233
    1919       2.6278
    1920       2.6333
    1921       2.6173
    1922       2.5799
    1923       2.5496
    1924       2.5519
    1925       2.6170
    1926       2.6365
    1927       2.5157
    1928       2.5114
    1929       2.5601
    1930       2.7158
    1931       2.5701
    1932       2.5989
    1933       2.6502
    1934       2.7431
    1935       2.7873
    1936       2.6368
    1937       2.7898
    1938       2.9748
    1939       2.8636
    1940       2.7408
    1941       2.7468
    1942       2.7077
    1943       2.5958
    1944       2.7926
    1945       2.6384
    1946       2.6738
    1947       2.8016
    1948       2.7427
    1949       2.5923
    1950       2.7641
    1951       2.7585
    1952       2.8080
    1953       2.8755
    1954       2.7794
    1955       2.7190
    1956       2.8391
    1957       2.7462
    1958       2.7848
    1959       2.8027
    1960       2.8502
    1961       2.7919
    1962       2.8790
    1963       2.8294
    1964       2.8003
    1965       2.5945
    1966       2.6473
    1967       2.6228
    1968       2.8012
    1969       2.7781
    1970       2.6876
    1971       2.6385
    1972       2.6061
    1973       2.6601
    1974       2.6666
    1975       2.6936
    1976       2.6395
    1977       2.7171
    1978       2.5885
    1979       2.5665
    1980       2.5465
    1981       2.6800
    1982       2.6469
    1983       2.5160
    1984       2.4478
    1985       2.4575
    1986       2.6259
    1987       2.6578
    1988       2.7445
    1989       2.7738
    1990       2.7272
    1991       2.7607
    1992       2.8682
    1993       2.6298
    1994       2.8335
    1995       2.9996
    1996       2.9521
    1997       2.8702
    1998       3.0077
    1999       2.8448
    2000       2.9935
