# Supplementary material for: FNR-like unit interacts with C-terminal related residues trigger nNOS reductase domain conformational flexibility change
Source: Front Neurosci. 2026 Feb 11;20:1751011. doi: 10.3389/fnins.2026.1751011 (PMC12932508; doi:10.3389/fnins.2026.1751011)
Supplement: Supplementary file 3 [file Data_Sheet_3.zip › Model_3/12opc-rmsf.dat]

#Res        AtomicFlx
   1.000       4.7296
   2.000       4.1895
   3.000       2.4663
   4.000       1.8550
   5.000       1.8943
   6.000       1.2150
   7.000       0.9792
   8.000       0.9621
   9.000       0.9866
  10.000       0.7693
  11.000       0.6065
  12.000       0.5718
  13.000       0.9322
  14.000       0.5469
  15.000       0.5257
  16.000       0.6478
  17.000       0.7223
  18.000       0.9559
  19.000       0.6979
  20.000       1.0896
  21.000       0.7978
  22.000       1.4172
  23.000       1.0750
  24.000       1.2297
  25.000       1.3953
  26.000       1.9147
  27.000       1.6578
  28.000       1.6943
  29.000       2.5146
  30.000       2.6635
  31.000       1.9505
  32.000       1.7135
  33.000       1.6693
  34.000       1.3982
  35.000       1.9170
  36.000       0.9998
  37.000       1.1958
  38.000       0.7909
  39.000       0.8722
  40.000       1.3620
  41.000       1.5965
  42.000       1.0070
  43.000       1.5977
  44.000       1.3010
  45.000       1.4383
  46.000       1.7382
  47.000       1.0625
  48.000       1.3855
  49.000       1.7657
  50.000       1.2021
  51.000       1.1991
  52.000       1.1059
  53.000       1.0856
  54.000       1.0881
  55.000       0.7501
  56.000       0.8221
  57.000       0.5945
  58.000       0.5226
  59.000       0.4958
  60.000       0.6420
  61.000       0.5504
  62.000       0.8715
  63.000       0.5423
  64.000       0.6667
  65.000       0.6629
  66.000       0.6344
  67.000       1.1986
  68.000       1.1340
  69.000       0.6310
  70.000       1.0751
  71.000       1.4642
  72.000       0.7984
  73.000       0.6646
  74.000       0.9950
  75.000       0.7680
  76.000       0.9588
  77.000       0.9625
  78.000       1.3435
  79.000       1.0657
  80.000       0.9630
  81.000       1.4119
  82.000       2.4523
  83.000       4.1745
  84.000       4.6749
  85.000       4.0232
  86.000       2.8312
  87.000       2.6300
  88.000       1.8919
  89.000       1.2076
  90.000       1.2969
  91.000       0.8861
  92.000       0.6217
  93.000       0.8864
  94.000       0.9862
  95.000       0.6927
  96.000       0.6661
  97.000       0.8558
  98.000       0.7090
  99.000       0.7485
 100.000       0.5752
 101.000       0.8337
 102.000       0.9884
 103.000       0.9144
 104.000       1.2476
 105.000       1.5535
 106.000       1.8072
 107.000       2.0809
 108.000       1.5618
 109.000       1.8644
 110.000       1.8716
 111.000       1.3499
 112.000       1.9705
 113.000       2.6072
 114.000       3.2188
 115.000       2.6330
 116.000       2.5426
 117.000       3.5856
 118.000       3.3685
 119.000       2.3797
 120.000       3.1305
 121.000       3.3355
 122.000       2.9091
 123.000       1.3961
 124.000       1.2700
 125.000       0.9245
 126.000       1.0373
 127.000       1.5096
 128.000       0.9330
 129.000       1.6001
 130.000       0.7287
 131.000       0.8694
 132.000       0.7231
 133.000       0.7882
 134.000       0.6185
 135.000       0.6329
 136.000       0.4874
 137.000       0.5266
 138.000       0.7769
 139.000       0.6164
 140.000       0.5860
 141.000       0.5074
 142.000       0.5067
 143.000       0.5343
 144.000       0.5155
 145.000       0.5035
 146.000       0.5493
 147.000       0.5196
 148.000       0.7817
 149.000       0.5841
 150.000       0.8222
 151.000       0.6767
 152.000       0.6858
 153.000       0.7281
 154.000       0.7529
 155.000       0.9511
 156.000       0.8859
 157.000       0.8403
 158.000       0.7886
 159.000       0.7549
 160.000       1.2383
 161.000       0.7855
 162.000       0.9822
 163.000       1.2545
 164.000       1.6178
 165.000       0.9561
 166.000       1.2247
 167.000       0.9858
 168.000       0.5816
 169.000       0.5921
 170.000       0.6569
 171.000       0.9611
 172.000       0.9998
 173.000       0.7573
 174.000       0.7117
 175.000       1.0150
 176.000       1.2302
 177.000       0.9642
 178.000       1.0390
 179.000       1.5480
 180.000       2.0390
 181.000       1.3705
 182.000       1.0701
 183.000       2.4818
 184.000       2.9222
 185.000       2.4287
 186.000       3.0393
 187.000       2.0676
 188.000       3.4720
 189.000       4.4193
 190.000       3.9014
 191.000       4.3259
 192.000       6.2137
 193.000       7.2724
 194.000       5.5119
 195.000       4.9481
 196.000       4.5483
 197.000       5.2475
 198.000       6.0323
 199.000       6.0692
 200.000       4.2733
 201.000       6.0005
 202.000       5.4985
 203.000       5.3178
 204.000       3.4466
 205.000       3.7322
 206.000       2.8829
 207.000       3.3798
 208.000       2.4314
 209.000       2.9278
 210.000       2.5628
 211.000       2.7491
 212.000       2.9155
 213.000       2.8812
 214.000       1.8676
 215.000       1.0386
 216.000       1.5490
 217.000       1.5076
 218.000       1.1835
 219.000       1.3724
 220.000       0.8528
 221.000       0.9234
 222.000       0.9470
 223.000       1.0725
 224.000       2.5379
 225.000       1.1988
 226.000       1.2953
 227.000       2.0262
 228.000       1.0842
 229.000       0.8512
 230.000       1.1927
 231.000       0.6819
 232.000       0.6757
 233.000       1.2956
 234.000       0.5839
 235.000       0.5746
 236.000       0.7898
 237.000       1.1302
 238.000       0.7874
 239.000       0.6126
 240.000       1.0707
 241.000       1.1594
 242.000       2.1385
 243.000       0.6865
 244.000       0.7175
 245.000       0.7396
 246.000       0.6097
 247.000       1.3145
 248.000       0.6592
 249.000       0.8212
 250.000       0.6425
 251.000       0.6215
 252.000       1.2076
 253.000       0.6326
 254.000       0.6275
 255.000       0.6405
 256.000       1.0201
 257.000       1.0908
 258.000       2.0454
 259.000       1.1213
 260.000       1.1768
 261.000       0.7464
 262.000       0.6197
 263.000       0.5056
 264.000       0.7732
 265.000       0.8273
 266.000       0.7694
 267.000       0.8971
 268.000       0.7069
 269.000       0.8660
 270.000       0.7549
 271.000       1.4321
 272.000       1.1284
 273.000       0.8630
 274.000       1.6314
 275.000       1.1975
 276.000       0.6558
 277.000       1.3147
 278.000       0.6067
 279.000       0.8442
 280.000       0.6604
 281.000       0.5630
 282.000       0.6728
 283.000       0.4976
 284.000       0.5180
 285.000       0.4444
 286.000       0.7637
 287.000       0.6025
 288.000       0.5301
 289.000       0.5187
 290.000       0.4932
 291.000       0.8161
 292.000       1.2329
 293.000       1.0058
 294.000       0.6623
 295.000       0.5889
 296.000       0.7584
 297.000       0.6483
 298.000       0.5947
 299.000       0.6809
 300.000       1.2812
 301.000       1.0106
 302.000       0.7715
 303.000       1.4358
 304.000       1.1117
 305.000       0.8213
 306.000       0.8757
 307.000       0.8626
 308.000       0.8903
 309.000       1.4874
 310.000       1.4279
 311.000       0.9282
 312.000       0.7690
 313.000       0.9874
 314.000       0.7834
 315.000       1.0722
 316.000       1.4275
 317.000       1.2963
 318.000       1.7682
 319.000       2.1517
 320.000       1.9224
 321.000       2.7881
 322.000       3.1164
 323.000       3.7032
 324.000       4.0908
 325.000       3.2154
 326.000       2.9951
 327.000       2.3298
 328.000       1.9204
 329.000       1.6002
 330.000       1.1544
 331.000       1.5006
 332.000       1.4014
 333.000       1.4010
 334.000       1.1889
 335.000       1.6407
 336.000       0.9060
 337.000       0.7374
 338.000       0.7112
 339.000       0.7157
 340.000       0.6715
 341.000       0.7501
 342.000       0.7356
 343.000       1.1709
 344.000       0.5671
 345.000       0.5967
 346.000       0.6334
 347.000       0.6832
 348.000       0.6277
 349.000       0.6584
 350.000       0.4549
 351.000       0.5178
 352.000       0.4908
 353.000       0.5122
 354.000       0.4873
 355.000       0.5276
 356.000       0.5304
 357.000       0.5552
 358.000       0.8635
 359.000       0.5911
 360.000       0.7393
 361.000       1.2278
 362.000       0.8842
 363.000       0.6145
 364.000       0.7296
 365.000       0.9596
 366.000       0.9367
 367.000       0.7771
 368.000       1.1205
 369.000       0.9584
 370.000       1.5463
 371.000       1.4705
 372.000       0.7330
 373.000       1.0845
 374.000       1.2518
 375.000       0.7462
 376.000       0.6558
 377.000       1.0201
 378.000       0.7657
 379.000       0.6648
 380.000       0.7155
 381.000       1.4593
 382.000       0.6568
 383.000       1.2736
 384.000       1.4717
 385.000       0.9812
 386.000       0.5358
 387.000       0.9426
 388.000       0.9327
 389.000       0.6147
 390.000       0.7132
 391.000       0.8312
 392.000       0.8344
 393.000       0.7576
 394.000       0.5871
 395.000       0.5534
 396.000       0.5427
 397.000       0.5960
 398.000       0.6441
 399.000       1.0365
 400.000       0.6203
 401.000       0.6988
 402.000       1.1378
 403.000       0.7690
 404.000       0.6754
 405.000       0.7871
 406.000       0.7141
 407.000       0.7680
 408.000       1.4498
 409.000       1.1860
 410.000       0.6861
 411.000       0.6417
 412.000       0.6262
 413.000       0.6707
 414.000       0.7938
 415.000       0.7344
 416.000       0.6482
 417.000       0.7747
 418.000       0.7184
 419.000       0.5481
 420.000       0.7110
 421.000       0.6827
 422.000       0.4768
 423.000       0.4406
 424.000       0.4453
 425.000       0.5082
 426.000       0.4326
 427.000       0.4281
 428.000       0.5399
 429.000       0.4453
 430.000       0.5826
 431.000       0.5484
 432.000       0.6215
 433.000       0.8193
 434.000       0.8154
 435.000       0.7529
 436.000       0.7974
 437.000       0.9507
 438.000       0.8034
 439.000       0.7174
 440.000       0.5870
 441.000       0.4918
 442.000       0.4638
 443.000       0.5189
 444.000       0.4776
 445.000       0.6539
 446.000       0.8048
 447.000       0.7046
 448.000       0.5883
 449.000       0.6979
 450.000       0.7717
 451.000       1.0993
 452.000       1.3405
 453.000       1.1586
 454.000       2.2531
 455.000       1.4598
 456.000       1.4485
 457.000       1.0662
 458.000       0.6317
 459.000       0.9158
 460.000       0.5171
 461.000       0.5739
 462.000       0.4328
 463.000       0.4878
 464.000       0.6628
 465.000       0.5388
 466.000       0.5322
 467.000       0.6780
 468.000       1.3725
 469.000       0.6667
 470.000       1.0969
 471.000       0.9468
 472.000       1.5548
 473.000       0.9457
 474.000       0.8009
 475.000       0.6032
 476.000       0.5182
 477.000       0.5111
 478.000       0.6339
 479.000       0.7100
 480.000       0.5902
 481.000       0.7282
 482.000       0.8794
 483.000       0.7820
 484.000       0.7305
 485.000       0.6347
 486.000       0.8287
 487.000       0.7107
 488.000       0.8352
 489.000       0.9003
 490.000       1.0830
 491.000       1.3543
 492.000       1.8264
 493.000       0.8610
 494.000       0.6624
 495.000       0.7722
 496.000       0.6247
 497.000       0.5741
 498.000       0.5048
 499.000       0.6802
 500.000       0.6561
 501.000       0.5028
 502.000       0.5860
 503.000       0.4319
 504.000       0.4873
 505.000       0.4373
 506.000       0.4272
 507.000       0.4860
 508.000       0.5043
 509.000       0.4834
 510.000       0.5354
 511.000       0.5445
 512.000       0.5355
 513.000       0.5695
 514.000       0.5955
 515.000       0.8584
 516.000       0.7862
 517.000       0.9251
 518.000       0.9205
 519.000       1.3235
 520.000       1.0223
 521.000       1.5768
 522.000       1.1971
 523.000       1.8499
 524.000       1.8262
 525.000       2.2258
 526.000       1.6280
 527.000       0.8496
 528.000       0.7333
 529.000       0.7937
 530.000       0.6402
 531.000       0.5662
 532.000       0.5388
 533.000       0.5421
 534.000       0.7073
 535.000       0.7002
 536.000       0.9127
 537.000       0.9266
 538.000       1.9545
 539.000       1.2184
 540.000       0.6349
 541.000       0.6222
 542.000       0.5323
 543.000       0.5105
 544.000       1.1506
 545.000       1.4645
 546.000       0.9142
 547.000       0.6099
 548.000       0.9781
 549.000       1.2077
 550.000       0.6926
 551.000       1.0238
 552.000       1.2315
 553.000       1.3398
 554.000       0.7625
 555.000       0.7059
 556.000       0.8223
 557.000       1.6789
 558.000       1.1675
 559.000       0.9662
 560.000       0.6920
 561.000       0.6986
 562.000       0.7069
 563.000       0.8216
 564.000       0.7109
 565.000       0.9432
 566.000       1.3123
 567.000       1.7871
 568.000       1.8075
 569.000       1.7781
 570.000       1.5259
 571.000       1.6083
 572.000       1.5685
 573.000       1.3623
 574.000       0.7848
 575.000       0.7687
 576.000       1.0456
 577.000       0.7622
 578.000       0.8542
 579.000       1.2073
 580.000       1.3222
 581.000       1.1086
 582.000       0.6896
 583.000       0.6671
 584.000       1.5779
 585.000       0.8646
 586.000       0.6798
 587.000       0.8925
 588.000       1.8074
 589.000       0.7491
 590.000       0.8941
 591.000       1.2838
 592.000       1.8764
 593.000       1.7201
 594.000       0.9062
 595.000       0.6317
 596.000       0.6519
 597.000       0.9346
 598.000       0.4680
 599.000       0.4983
 600.000       0.7184
 601.000       0.4649
 602.000       0.7513
 603.000       0.5642
 604.000       0.8021
 605.000       0.5574
 606.000       0.4916
 607.000       0.5477
 608.000       0.6184
 609.000       0.5085
 610.000       0.7010
 611.000       1.0827
 612.000       0.5847
 613.000       0.6490
 614.000       0.8230
 615.000       1.6551
 616.000       0.7035
 617.000       0.7913
 618.000       0.8948
 619.000       1.4669
 620.000       1.2302
 621.000       1.0629
 622.000       1.6679
 623.000       1.0399
 624.000       1.1167
 625.000       1.3769
 626.000       1.6364
 627.000       1.1083
 628.000       0.7825
 629.000       0.7832
 630.000       0.9190
 631.000       1.0401
 632.000       0.6876
 633.000       0.8038
 634.000       1.6282
 635.000       0.8296
 636.000       0.5748
 637.000       0.7421
 638.000       0.9539
 639.000       0.8251
 640.000       0.6277
 641.000       0.5123
 642.000       0.4906
 643.000       0.5053
 644.000       0.5502
 645.000       0.6375
 646.000       0.6323
 647.000       0.6916
 648.000       0.9172
 649.000       1.1602
 650.000       1.0618
 651.000       1.7415
 652.000       0.5608
 653.000       0.9153
 654.000       1.2585
 655.000       0.6607
 656.000       0.5830
 657.000       1.1060
 658.000       1.3878
 659.000       0.6052
 660.000       0.8142
 661.000       0.7863
 662.000       0.6506
 663.000       1.2235
 664.000       2.5193
