# Supplementary material for: FNR-like unit interacts with C-terminal related residues trigger nNOS reductase domain conformational flexibility change
Source: Front Neurosci. 2026 Feb 11;20:1751011. doi: 10.3389/fnins.2026.1751011 (PMC12932508; doi:10.3389/fnins.2026.1751011)
Supplement: Supplementary file 3 [file Data_Sheet_3.zip › Model_3/FINAL_DECOMP_MMPBSA.dat]

| Run on Tue Nov  4 22:21:30 2025
|| GB non-polar solvation energies calculated with gbsa=2
idecomp = 2: Per-residue decomp adding 1-4 interactions to EEL and VDW.
Energy Decomposition Analysis (All units kcal/mol): Generalized Born solvent


Complex:
Total Energy Decomposition:
Residue |       Internal      |    van der Waals    |    Electrostatic    |   Polar Solvation   |   Non-Polar Solv.   |       TOTAL
-------------------------------------------------------------------------------------------------------------------------------------------
ALA   1 |    8.423 +/-  2.148 |    0.243 +/-  0.728 |  -24.433 +/-  6.978 |  -52.873 +/-  6.786 |    1.211 +/-  0.118 |  -67.429 +/-  2.518
LYS   2 |   18.221 +/-  3.186 |    0.482 +/-  1.157 |   23.752 +/-  8.364 |  -44.602 +/-  8.221 |    1.470 +/-  0.140 |   -0.676 +/-  3.560
ARG   3 |   22.416 +/-  4.030 |   -4.461 +/-  1.362 | -180.086 +/-  9.559 |  -13.175 +/-  9.176 |    0.942 +/-  0.132 | -174.363 +/-  3.525
VAL   4 |   14.597 +/-  2.647 |   -1.372 +/-  1.403 |  -25.693 +/-  1.305 |   -0.988 +/-  1.183 |    0.531 +/-  0.119 |  -12.925 +/-  2.639
LYS   5 |   17.552 +/-  3.135 |   -3.225 +/-  1.320 |  -24.386 +/- 13.113 |   -6.256 +/- 13.156 |    0.964 +/-  0.145 |  -15.351 +/-  3.714
ALA   6 |    7.528 +/-  2.108 |   -5.049 +/-  0.897 |  -12.003 +/-  1.386 |    2.256 +/-  0.755 |    0.005 +/-  0.007 |   -7.262 +/-  2.312
THR   7 |   16.271 +/-  2.328 |   -4.533 +/-  1.322 |  -40.837 +/-  4.354 |    2.111 +/-  2.191 |    0.062 +/-  0.045 |  -26.926 +/-  2.791
ILE   8 |   18.268 +/-  2.904 |   -6.933 +/-  1.585 |  -10.597 +/-  1.410 |    0.893 +/-  0.669 |    0.000 +/-  0.001 |    1.631 +/-  2.828
LEU   9 |   16.087 +/-  3.030 |   -6.604 +/-  1.541 |  -34.647 +/-  1.384 |    1.889 +/-  0.880 |    0.001 +/-  0.002 |  -23.274 +/-  3.226
TYR  10 |   19.108 +/-  3.052 |   -8.935 +/-  1.319 |  -25.692 +/-  2.671 |   -8.531 +/-  2.134 |    0.222 +/-  0.051 |  -23.829 +/-  3.251
ALA  11 |    8.143 +/-  2.173 |   -6.040 +/-  0.896 |   -6.860 +/-  1.988 |    2.338 +/-  0.781 |    0.000 +/-  0.002 |   -2.419 +/-  2.472
THR  12 |   15.328 +/-  2.665 |   -5.057 +/-  1.419 |  -37.355 +/-  2.437 |   -5.447 +/-  1.644 |    0.072 +/-  0.030 |  -32.459 +/-  2.918
GLU  13 |   18.102 +/-  3.052 |   -4.541 +/-  1.542 |   45.030 +/-  8.616 | -114.969 +/-  7.717 |    0.124 +/-  0.056 |  -56.254 +/-  3.351
THR  14 |   17.434 +/-  2.624 |   -3.717 +/-  1.384 |  -38.538 +/-  1.856 |   -0.683 +/-  0.970 |    0.052 +/-  0.018 |  -25.452 +/-  3.065
GLY  15 |    6.311 +/-  1.940 |   -3.353 +/-  0.854 |   -8.584 +/-  1.244 |    2.748 +/-  0.758 |    0.034 +/-  0.016 |   -2.844 +/-  1.979
LYS  16 |   18.269 +/-  3.196 |   -5.031 +/-  1.401 |  -87.708 +/-  5.940 |   53.911 +/-  5.141 |    0.378 +/-  0.061 |  -20.182 +/-  3.692
SER  17 |   12.753 +/-  2.279 |   -4.943 +/-  1.359 |  -24.173 +/-  2.164 |    0.063 +/-  0.921 |    0.005 +/-  0.005 |  -16.295 +/-  2.787
GLN  18 |   23.945 +/-  3.185 |   -6.157 +/-  1.276 |  -71.650 +/-  4.799 |   -7.751 +/-  3.661 |    0.289 +/-  0.078 |  -61.324 +/-  3.219
ALA  19 |    7.469 +/-  2.027 |   -2.836 +/-  0.862 |   -9.792 +/-  2.067 |    1.436 +/-  0.870 |    0.372 +/-  0.064 |   -3.351 +/-  2.409
TYR  20 |   18.757 +/-  3.110 |   -5.630 +/-  1.355 |  -32.796 +/-  2.664 |    0.663 +/-  2.126 |    0.316 +/-  0.056 |  -18.690 +/-  3.173
ALA  21 |    7.567 +/-  2.012 |   -5.479 +/-  0.935 |   -2.243 +/-  1.152 |    1.823 +/-  0.585 |    0.001 +/-  0.002 |    1.669 +/-  2.139
LYS  22 |   17.634 +/-  3.300 |   -3.853 +/-  1.155 |  -16.769 +/-  8.578 |  -14.232 +/-  8.241 |    1.019 +/-  0.142 |  -16.200 +/-  3.558
THR  23 |   16.050 +/-  2.568 |   -3.018 +/-  1.136 |  -39.530 +/-  2.142 |   -1.673 +/-  1.942 |    0.481 +/-  0.084 |  -27.690 +/-  2.672
LEU  24 |   17.180 +/-  2.853 |   -6.448 +/-  1.408 |  -34.487 +/-  1.166 |    2.506 +/-  0.634 |    0.019 +/-  0.019 |  -21.230 +/-  3.061
CYS  25 |   10.263 +/-  2.298 |   -6.199 +/-  0.977 |   -7.485 +/-  1.850 |   -0.666 +/-  1.272 |    0.122 +/-  0.052 |   -3.966 +/-  2.566
GLU  26 |   17.783 +/-  3.007 |   -3.741 +/-  1.428 |  -14.116 +/- 14.512 |  -55.897 +/- 14.080 |    0.623 +/-  0.178 |  -55.349 +/-  3.190
ILE  27 |   18.218 +/-  3.063 |   -4.202 +/-  1.865 |  -10.887 +/-  1.244 |   -0.304 +/-  1.072 |    0.192 +/-  0.123 |    3.016 +/-  3.084
PHE  28 |   18.014 +/-  3.183 |   -5.339 +/-  1.309 |   -5.168 +/-  2.178 |   -0.062 +/-  0.958 |    0.110 +/-  0.049 |    7.555 +/-  3.418
LYS  29 |   18.450 +/-  3.118 |   -3.175 +/-  1.543 |  -35.051 +/- 14.450 |    2.484 +/- 13.064 |    0.835 +/-  0.149 |  -16.457 +/-  3.686
HIE  30 |   34.008 +/-  2.848 |   -4.835 +/-  2.091 |  -20.090 +/-  3.490 |   -8.847 +/-  2.714 |    0.789 +/-  0.360 |    1.025 +/-  3.179
ALA  31 |    7.901 +/-  1.997 |   -2.705 +/-  0.880 |   -4.848 +/-  1.560 |   -1.316 +/-  1.303 |    0.323 +/-  0.099 |   -0.645 +/-  2.186
PHE  32 |   16.544 +/-  3.197 |   -4.668 +/-  1.291 |   -7.439 +/-  1.858 |   -0.990 +/-  1.190 |    0.375 +/-  0.087 |    3.822 +/-  3.417
ASP  33 |   16.813 +/-  2.514 |   -3.794 +/-  1.317 |  -33.238 +/- 14.591 |  -44.898 +/- 14.314 |    0.382 +/-  0.115 |  -64.736 +/-  2.785
ALA  34 |    7.882 +/-  2.169 |   -4.150 +/-  0.777 |    3.090 +/-  2.115 |   -0.824 +/-  2.070 |    0.125 +/-  0.053 |    6.123 +/-  2.366
LYS  35 |   17.757 +/-  3.369 |   -3.391 +/-  1.274 |  -30.185 +/- 14.276 |    0.071 +/- 14.970 |    0.958 +/-  0.170 |  -14.790 +/-  3.922
ALA  36 |    7.346 +/-  1.978 |   -3.394 +/-  0.824 |   -6.858 +/-  1.244 |   -0.673 +/-  1.265 |    0.246 +/-  0.059 |   -3.333 +/-  2.112
MET  37 |   15.257 +/-  2.717 |   -6.365 +/-  1.162 |   -8.872 +/-  3.034 |   -1.091 +/-  2.571 |    0.378 +/-  0.108 |   -0.692 +/-  2.955
SER  38 |   10.139 +/-  2.007 |   -5.328 +/-  1.023 |   -7.246 +/-  2.563 |  -10.220 +/-  2.269 |    0.140 +/-  0.042 |  -12.515 +/-  2.746
MET  39 |   15.947 +/-  2.733 |  -10.237 +/-  1.159 |   -6.121 +/-  1.705 |   -4.631 +/-  1.365 |    0.015 +/-  0.012 |   -5.027 +/-  2.840
GLU  40 |   18.008 +/-  2.930 |   -3.331 +/-  1.379 |   75.753 +/- 11.560 | -148.417 +/- 10.931 |    0.631 +/-  0.172 |  -57.355 +/-  3.078
GLU  41 |   17.843 +/-  2.935 |   -2.212 +/-  1.211 |   69.616 +/- 10.906 | -142.066 +/- 10.949 |    0.943 +/-  0.069 |  -55.876 +/-  2.949
TYR  42 |   17.876 +/-  3.195 |   -5.895 +/-  1.341 |  -23.208 +/-  3.325 |  -10.585 +/-  2.703 |    0.154 +/-  0.047 |  -21.657 +/-  3.435
ASP  43 |   15.069 +/-  2.862 |   -3.135 +/-  0.938 |   74.005 +/-  9.870 | -142.722 +/-  8.762 |    0.628 +/-  0.072 |  -56.155 +/-  2.613
ILE  44 |   20.006 +/-  2.870 |   -3.337 +/-  1.584 |   -8.366 +/-  1.228 |   -2.175 +/-  0.814 |    0.251 +/-  0.081 |    6.378 +/-  2.809
VAL  45 |   15.466 +/-  2.857 |   -0.317 +/-  1.190 |  -22.525 +/-  2.056 |   -5.859 +/-  1.552 |    0.816 +/-  0.071 |  -12.419 +/-  2.820
HIE  46 |   34.213 +/-  2.899 |   -4.991 +/-  1.084 |  -16.110 +/-  2.522 |   -8.596 +/-  2.083 |    0.765 +/-  0.069 |    5.281 +/-  3.105
LEU  47 |   18.129 +/-  2.818 |   -5.866 +/-  1.388 |  -34.744 +/-  1.002 |    0.389 +/-  0.601 |    0.005 +/-  0.007 |  -22.087 +/-  3.016
GLU  48 |   19.280 +/-  2.693 |   -3.648 +/-  1.184 |   79.888 +/-  6.129 | -152.054 +/-  6.350 |    0.679 +/-  0.106 |  -55.855 +/-  2.571
HIE  49 |   34.332 +/-  2.812 |   -3.133 +/-  1.040 |  -22.247 +/-  3.786 |   -6.368 +/-  3.973 |    1.077 +/-  0.086 |    3.660 +/-  2.904
GLU  50 |   17.181 +/-  2.829 |   -4.096 +/-  1.488 |   32.246 +/-  9.464 | -102.325 +/-  9.316 |    0.208 +/-  0.050 |  -56.786 +/-  2.864
ALA  51 |    7.634 +/-  2.029 |   -2.066 +/-  0.789 |    0.421 +/-  2.721 |   -2.116 +/-  1.854 |    0.357 +/-  0.073 |    4.231 +/-  2.389
LEU  52 |   17.337 +/-  2.958 |   -5.623 +/-  1.491 |  -28.297 +/-  1.741 |    0.691 +/-  1.154 |    0.046 +/-  0.039 |  -15.846 +/-  3.045
VAL  53 |   14.476 +/-  2.420 |   -5.362 +/-  1.514 |  -28.744 +/-  1.322 |    1.969 +/-  0.821 |    0.004 +/-  0.005 |  -17.657 +/-  2.431
LEU  54 |   16.635 +/-  2.906 |   -6.148 +/-  1.422 |  -29.342 +/-  1.651 |   -1.123 +/-  1.050 |    0.006 +/-  0.011 |  -19.971 +/-  3.192
VAL  55 |   14.101 +/-  2.462 |   -4.992 +/-  1.445 |  -31.134 +/-  1.225 |    2.210 +/-  0.859 |    0.002 +/-  0.003 |  -19.814 +/-  2.601
VAL  56 |   14.570 +/-  2.548 |   -5.155 +/-  1.539 |  -29.351 +/-  1.337 |    0.081 +/-  0.665 |    0.000 +/-  0.001 |  -19.854 +/-  2.837
THR  57 |   17.021 +/-  2.456 |   -6.707 +/-  1.251 |  -35.732 +/-  1.534 |   -1.335 +/-  0.588 |    0.000 +/-  0.000 |  -26.752 +/-  2.766
SER  58 |   11.950 +/-  2.150 |   -6.130 +/-  1.120 |  -13.631 +/-  2.179 |   -3.800 +/-  1.233 |    0.000 +/-  0.001 |  -11.610 +/-  2.599
THR  59 |   16.052 +/-  2.502 |   -7.275 +/-  1.274 |  -39.423 +/-  1.941 |   -0.879 +/-  0.993 |    0.000 +/-  0.001 |  -31.525 +/-  3.124
PHE  60 |   16.698 +/-  2.866 |   -6.107 +/-  1.285 |   -5.783 +/-  1.276 |   -4.296 +/-  0.609 |    0.046 +/-  0.024 |    0.558 +/-  2.986
GLY  61 |    5.338 +/-  1.630 |   -2.510 +/-  0.904 |   -8.790 +/-  1.105 |   -0.482 +/-  0.683 |    0.077 +/-  0.026 |   -6.366 +/-  1.840
ASN  62 |   22.219 +/-  2.808 |   -5.259 +/-  1.164 |  -88.826 +/-  2.891 |   -4.290 +/-  2.247 |    0.123 +/-  0.059 |  -76.032 +/-  2.779
GLY  63 |    5.819 +/-  1.687 |   -3.746 +/-  0.816 |  -14.835 +/-  1.412 |    0.302 +/-  0.624 |    0.004 +/-  0.004 |  -12.457 +/-  1.793
ASP  64 |   16.419 +/-  2.525 |   -5.549 +/-  1.198 |   56.890 +/-  5.240 | -117.010 +/-  5.000 |    0.050 +/-  0.037 |  -49.199 +/-  2.635
PRO  65 |   23.333 +/-  2.568 |   -5.759 +/-  1.030 |    4.122 +/-  1.140 |   -4.246 +/-  1.201 |    0.126 +/-  0.041 |   17.576 +/-  2.554
PRO  66 |   21.549 +/-  2.610 |   -7.437 +/-  1.117 |   -9.319 +/-  1.893 |   -3.252 +/-  1.026 |    0.001 +/-  0.002 |    1.541 +/-  2.938
GLU  67 |   18.290 +/-  2.926 |   -3.005 +/-  1.164 |   87.404 +/- 10.630 | -157.502 +/- 10.164 |    0.757 +/-  0.129 |  -54.056 +/-  2.905
ASN  68 |   22.971 +/-  3.214 |   -5.205 +/-  1.255 |  -86.182 +/-  5.513 |   -5.949 +/-  4.103 |    0.226 +/-  0.075 |  -74.140 +/-  2.912
GLY  69 |    5.924 +/-  1.791 |   -3.514 +/-  0.868 |  -15.136 +/-  1.005 |    1.743 +/-  0.699 |    0.000 +/-  0.000 |  -10.983 +/-  1.779
GLU  70 |   18.733 +/-  2.733 |   -4.220 +/-  1.306 |   83.457 +/-  9.677 | -148.151 +/-  9.556 |    0.470 +/-  0.105 |  -49.711 +/-  2.743
LYS  71 |   17.929 +/-  3.335 |   -2.215 +/-  1.188 | -117.805 +/- 18.028 |   83.810 +/- 17.256 |    1.051 +/-  0.153 |  -17.231 +/-  3.883
PHE  72 |   16.116 +/-  2.891 |   -6.997 +/-  1.083 |  -10.837 +/-  1.047 |   -2.611 +/-  0.639 |    0.041 +/-  0.022 |   -4.289 +/-  3.037
GLY  73 |    5.108 +/-  1.607 |   -3.641 +/-  0.800 |  -12.429 +/-  0.999 |   -0.722 +/-  0.575 |    0.017 +/-  0.014 |  -11.667 +/-  1.755
CYS  74 |   10.004 +/-  1.963 |   -3.747 +/-  0.900 |   -3.871 +/-  1.995 |   -2.716 +/-  1.376 |    0.467 +/-  0.081 |    0.138 +/-  2.099
ALA  75 |    7.469 +/-  2.068 |   -3.574 +/-  0.881 |   -2.517 +/-  1.178 |   -1.546 +/-  0.644 |    0.208 +/-  0.049 |    0.040 +/-  2.034
LEU  76 |   16.383 +/-  2.745 |   -7.590 +/-  1.218 |  -29.533 +/-  1.117 |   -0.568 +/-  0.622 |    0.001 +/-  0.003 |  -21.307 +/-  2.764
MET  77 |   15.688 +/-  2.774 |   -7.902 +/-  1.128 |  -13.439 +/-  1.317 |   -0.785 +/-  0.883 |    0.165 +/-  0.050 |   -6.273 +/-  2.889
GLU  78 |   17.936 +/-  2.854 |   -3.775 +/-  1.297 |   76.711 +/-  6.749 | -148.358 +/-  7.050 |    0.766 +/-  0.124 |  -56.720 +/-  2.734
MET  79 |   15.525 +/-  2.847 |   -6.289 +/-  1.122 |   -0.076 +/-  1.117 |   -2.869 +/-  0.893 |    0.463 +/-  0.075 |    6.755 +/-  2.881
ARG  80 |   23.581 +/-  4.009 |   -7.261 +/-  1.788 | -282.446 +/-  7.473 |   91.968 +/-  6.317 |    0.195 +/-  0.083 | -173.962 +/-  4.412
HIE  81 |   35.544 +/-  2.728 |   -6.781 +/-  1.311 |  -13.165 +/-  2.875 |   -7.170 +/-  2.353 |    0.260 +/-  0.130 |    8.688 +/-  2.986
PRO  82 |   21.023 +/-  2.608 |   -3.427 +/-  0.969 |   -7.621 +/-  2.467 |   -1.882 +/-  1.755 |    0.449 +/-  0.086 |    8.541 +/-  2.835
ASN  83 |   22.666 +/-  2.735 |   -1.472 +/-  1.233 |  -86.005 +/-  4.563 |  -10.527 +/-  3.064 |    0.833 +/-  0.153 |  -74.506 +/-  2.714
SER  84 |   13.185 +/-  2.300 |   -0.004 +/-  1.161 |   -7.832 +/-  3.418 |   -9.733 +/-  2.790 |    0.811 +/-  0.095 |   -3.573 +/-  2.368
VAL  85 |   15.288 +/-  2.564 |    0.587 +/-  1.296 |  -24.323 +/-  1.676 |   -3.792 +/-  1.119 |    0.827 +/-  0.095 |  -11.413 +/-  2.683
GLN  86 |   24.608 +/-  3.312 |   -2.381 +/-  1.288 |  -70.606 +/-  4.511 |  -12.481 +/-  3.769 |    0.719 +/-  0.159 |  -60.141 +/-  3.307
GLU  87 |   17.844 +/-  2.853 |   -0.350 +/-  1.281 |   43.407 +/- 16.810 | -119.650 +/- 15.476 |    1.048 +/-  0.149 |  -57.701 +/-  3.523
GLU  88 |   17.837 +/-  2.839 |   -2.307 +/-  1.544 |   56.992 +/- 12.828 | -120.494 +/- 11.140 |    0.678 +/-  0.129 |  -47.293 +/-  3.338
ARG  89 |   23.233 +/-  4.013 |   -4.840 +/-  1.815 | -271.820 +/- 11.438 |   81.444 +/-  8.204 |    0.480 +/-  0.108 | -171.504 +/-  5.027
LYS  90 |   19.226 +/-  3.369 |   -5.193 +/-  1.502 |  -96.892 +/- 10.721 |   68.385 +/- 10.637 |    0.366 +/-  0.157 |  -14.107 +/-  4.045
SER  91 |   11.442 +/-  2.168 |   -2.021 +/-  1.236 |  -20.615 +/-  3.145 |   -2.467 +/-  2.363 |    0.245 +/-  0.093 |  -13.417 +/-  2.547
TYR  92 |   18.750 +/-  3.060 |   -6.446 +/-  1.200 |  -23.367 +/-  1.893 |   -3.095 +/-  1.025 |    0.179 +/-  0.056 |  -13.979 +/-  3.408
LYS  93 |   18.264 +/-  3.224 |   -6.068 +/-  1.284 |  -96.334 +/-  6.340 |   71.672 +/-  6.071 |    0.313 +/-  0.058 |  -12.154 +/-  4.042
VAL  94 |   15.479 +/-  2.746 |   -4.260 +/-  1.428 |  -21.068 +/-  1.566 |   -3.597 +/-  1.170 |    0.204 +/-  0.070 |  -13.242 +/-  2.909
ARG  95 |   22.439 +/-  3.669 |   -6.840 +/-  1.852 | -299.594 +/-  6.813 |   97.979 +/-  5.018 |    0.154 +/-  0.108 | -185.862 +/-  4.196
PHE  96 |   16.930 +/-  2.921 |   -7.073 +/-  1.179 |  -10.437 +/-  1.081 |   -4.475 +/-  0.766 |    0.173 +/-  0.050 |   -4.881 +/-  3.158
ASN  97 |   22.859 +/-  2.647 |   -5.013 +/-  1.077 |  -87.656 +/-  2.647 |   -3.853 +/-  1.891 |    0.105 +/-  0.054 |  -73.558 +/-  2.713
SER  98 |   10.920 +/-  2.147 |   -3.134 +/-  1.044 |   -5.453 +/-  2.587 |   -7.974 +/-  1.831 |    0.237 +/-  0.124 |   -5.404 +/-  2.872
VAL  99 |   14.615 +/-  2.615 |   -3.018 +/-  1.348 |  -21.570 +/-  2.065 |   -1.622 +/-  1.263 |    0.137 +/-  0.068 |  -11.459 +/-  2.779
SER 100 |   12.726 +/-  2.227 |   -4.280 +/-  1.150 |  -14.657 +/-  2.013 |   -2.775 +/-  1.288 |    0.002 +/-  0.004 |   -8.985 +/-  2.497
SER 101 |   11.418 +/-  2.432 |   -3.595 +/-  1.197 |  -16.405 +/-  4.678 |    1.065 +/-  3.131 |    0.059 +/-  0.060 |   -7.458 +/-  3.423
TYR 102 |   18.390 +/-  3.112 |   -2.960 +/-  1.266 |  -26.259 +/-  2.791 |   -8.136 +/-  2.493 |    0.596 +/-  0.128 |  -18.370 +/-  3.318
SER 103 |   12.888 +/-  2.283 |   -0.617 +/-  1.150 |  -14.683 +/-  3.353 |   -6.216 +/-  2.183 |    0.481 +/-  0.084 |   -8.147 +/-  2.495
ASP 104 |   17.789 +/-  2.657 |   -0.339 +/-  1.151 |   70.672 +/-  6.962 | -146.207 +/-  6.941 |    0.756 +/-  0.050 |  -57.330 +/-  2.415
SER 105 |   12.795 +/-  2.273 |   -0.355 +/-  1.019 |   -2.501 +/-  3.698 |   -9.219 +/-  2.970 |    0.569 +/-  0.128 |    1.289 +/-  2.457
ARG 106 |   22.595 +/-  3.813 |   -4.509 +/-  1.716 | -252.617 +/- 17.125 |   67.470 +/- 12.787 |    0.559 +/-  0.213 | -166.501 +/-  5.644
LYS 107 |   18.065 +/-  3.420 |   -2.040 +/-  1.221 |  -89.262 +/- 12.043 |   57.864 +/- 11.248 |    0.809 +/-  0.170 |  -14.564 +/-  4.288
SER 108 |   12.654 +/-  2.243 |   -1.841 +/-  1.138 |  -16.386 +/-  2.596 |   -6.542 +/-  1.795 |    0.338 +/-  0.106 |  -11.776 +/-  2.524
SER 109 |   11.033 +/-  2.426 |   -1.461 +/-  1.057 |   -2.614 +/-  2.905 |  -12.555 +/-  2.657 |    0.498 +/-  0.137 |   -5.099 +/-  2.550
GLY 110 |    5.666 +/-  1.711 |   -0.945 +/-  0.568 |   -7.173 +/-  1.897 |   -5.001 +/-  1.839 |    0.515 +/-  0.100 |   -6.938 +/-  1.677
ASP 111 |   17.587 +/-  2.597 |   -2.111 +/-  1.486 |   36.304 +/- 11.612 | -114.627 +/-  8.520 |    0.113 +/-  0.074 |  -62.734 +/-  4.664
GLY 112 |    6.724 +/-  1.820 |   -1.257 +/-  0.809 |    3.692 +/-  1.932 |   -5.443 +/-  1.238 |    0.164 +/-  0.046 |    3.880 +/-  1.912
PRO 113 |   21.041 +/-  2.534 |   -2.183 +/-  0.928 |   -5.018 +/-  1.939 |   -7.274 +/-  1.620 |    0.793 +/-  0.108 |    7.361 +/-  2.665
ASP 114 |   14.691 +/-  2.665 |   -1.609 +/-  1.141 |   72.893 +/-  8.505 | -145.438 +/-  8.283 |    0.833 +/-  0.074 |  -58.631 +/-  2.497
LEU 115 |   16.644 +/-  2.934 |   -1.956 +/-  1.356 |  -21.854 +/-  2.567 |   -3.299 +/-  1.921 |    0.654 +/-  0.134 |   -9.811 +/-  3.114
ARG 116 |   21.852 +/-  3.717 |   -6.391 +/-  1.924 | -290.472 +/-  9.866 |   90.595 +/-  7.655 |    0.481 +/-  0.186 | -183.935 +/-  4.414
ASP 117 |   15.974 +/-  3.247 |   -1.683 +/-  1.118 |   86.596 +/-  7.385 | -167.919 +/-  8.517 |    0.874 +/-  0.061 |  -66.158 +/-  2.718
ASN 118 |   21.693 +/-  3.187 |   -1.265 +/-  1.032 |  -83.641 +/-  4.205 |  -13.459 +/-  3.431 |    0.935 +/-  0.076 |  -75.737 +/-  2.906
PHE 119 |   16.497 +/-  2.922 |   -3.439 +/-  1.216 |   -4.475 +/-  3.223 |   -7.720 +/-  2.661 |    0.449 +/-  0.113 |    1.312 +/-  3.100
GLU 120 |   17.701 +/-  2.828 |   -2.164 +/-  1.412 |   89.964 +/-  7.196 | -160.086 +/-  7.039 |    0.870 +/-  0.188 |  -53.715 +/-  2.964
SER 121 |   12.159 +/-  2.210 |   -1.591 +/-  1.480 |   -6.907 +/-  3.742 |  -10.730 +/-  3.843 |    0.634 +/-  0.259 |   -6.435 +/-  2.485
THR 122 |   16.166 +/-  2.604 |   -0.185 +/-  1.504 |  -29.393 +/-  3.034 |   -8.359 +/-  2.562 |    0.807 +/-  0.135 |  -20.964 +/-  2.910
GLY 123 |    6.672 +/-  1.687 |   -1.501 +/-  0.813 |    2.530 +/-  1.736 |   -2.413 +/-  1.156 |    0.141 +/-  0.075 |    5.429 +/-  2.012
PRO 124 |   20.956 +/-  2.374 |   -3.697 +/-  0.896 |   -2.414 +/-  1.086 |   -5.066 +/-  0.994 |    0.483 +/-  0.073 |   10.262 +/-  2.500
LEU 125 |   16.267 +/-  2.794 |   -5.197 +/-  1.539 |  -32.841 +/-  1.291 |    0.503 +/-  0.584 |    0.014 +/-  0.012 |  -21.254 +/-  2.933
ALA 126 |    7.641 +/-  2.090 |   -1.910 +/-  1.030 |   -3.257 +/-  1.874 |   -2.484 +/-  1.484 |    0.373 +/-  0.111 |    0.363 +/-  2.336
ASN 127 |   22.894 +/-  3.307 |   -1.841 +/-  1.172 |  -86.904 +/-  4.954 |   -6.836 +/-  4.110 |    0.837 +/-  0.118 |  -71.849 +/-  2.986
VAL 128 |   14.286 +/-  2.632 |   -4.318 +/-  1.383 |  -21.655 +/-  1.354 |   -0.112 +/-  0.988 |    0.057 +/-  0.037 |  -11.742 +/-  2.878
ARG 129 |   21.705 +/-  3.700 |   -5.540 +/-  1.349 | -219.752 +/- 13.409 |   25.600 +/- 12.491 |    0.872 +/-  0.136 | -177.114 +/-  3.508
PHE 130 |   18.089 +/-  3.108 |   -9.071 +/-  1.285 |  -17.505 +/-  1.413 |    1.845 +/-  0.858 |    0.003 +/-  0.004 |   -6.639 +/-  3.278
SER 131 |   10.357 +/-  2.060 |   -5.177 +/-  0.986 |   -9.661 +/-  2.526 |   -4.012 +/-  1.686 |    0.006 +/-  0.005 |   -8.488 +/-  2.353
VAL 132 |   14.477 +/-  2.616 |   -6.123 +/-  1.208 |  -26.674 +/-  1.400 |    1.669 +/-  1.059 |    0.007 +/-  0.005 |  -16.644 +/-  2.706
PHE 133 |   16.579 +/-  3.045 |   -6.595 +/-  1.277 |   -6.224 +/-  1.376 |   -3.031 +/-  0.651 |    0.016 +/-  0.011 |    0.745 +/-  3.268
GLY 134 |    5.077 +/-  1.648 |   -4.200 +/-  0.803 |  -11.126 +/-  1.218 |    2.126 +/-  0.651 |    0.000 +/-  0.000 |   -8.123 +/-  1.821
LEU 135 |   16.090 +/-  2.943 |   -7.424 +/-  1.465 |  -27.412 +/-  1.038 |   -1.308 +/-  0.501 |    0.016 +/-  0.009 |  -20.039 +/-  3.165
GLY 136 |    5.419 +/-  1.621 |   -4.424 +/-  0.775 |  -12.389 +/-  1.136 |    1.294 +/-  0.455 |    0.000 +/-  0.000 |  -10.100 +/-  1.878
SER 137 |    9.945 +/-  1.975 |   -6.650 +/-  0.897 |   -2.150 +/-  1.081 |   -6.052 +/-  0.749 |    0.074 +/-  0.023 |   -4.834 +/-  2.342
ARG 138 |   22.274 +/-  3.720 |   -8.216 +/-  1.398 | -254.555 +/- 14.390 |   61.027 +/- 10.413 |    0.409 +/-  0.074 | -179.062 +/-  4.621
ALA 139 |    7.827 +/-  2.161 |   -3.382 +/-  0.740 |   -6.952 +/-  0.851 |   -3.921 +/-  0.692 |    0.217 +/-  0.037 |   -6.211 +/-  2.273
TYR 140 |   18.311 +/-  3.114 |   -6.904 +/-  1.107 |  -10.436 +/-  1.252 |   -6.397 +/-  0.962 |    0.469 +/-  0.049 |   -4.957 +/-  3.292
PRO 141 |   20.993 +/-  2.363 |   -6.747 +/-  0.901 |   -6.133 +/-  1.588 |   -1.109 +/-  1.056 |    0.041 +/-  0.025 |    7.045 +/-  2.676
HIE 142 |   34.005 +/-  2.588 |   -8.773 +/-  1.202 |  -18.722 +/-  1.698 |   -4.890 +/-  0.922 |    0.097 +/-  0.030 |    1.718 +/-  2.895
PHE 143 |   15.482 +/-  2.851 |   -8.211 +/-  1.144 |   -6.813 +/-  1.605 |   -2.659 +/-  1.486 |    0.044 +/-  0.026 |   -2.156 +/-  3.146
CYS 144 |   11.445 +/-  2.211 |   -6.922 +/-  1.049 |   -6.205 +/-  1.191 |   -0.607 +/-  0.527 |    0.000 +/-  0.000 |   -2.289 +/-  2.261
ALA 145 |    7.909 +/-  2.116 |   -4.692 +/-  0.813 |   -4.863 +/-  1.069 |   -0.077 +/-  0.555 |    0.109 +/-  0.027 |   -1.615 +/-  2.122
PHE 146 |   16.155 +/-  3.078 |   -8.563 +/-  1.207 |   -6.680 +/-  0.981 |   -3.108 +/-  0.441 |    0.012 +/-  0.008 |   -2.184 +/-  3.214
GLY 147 |    5.157 +/-  1.587 |   -4.446 +/-  0.728 |   -6.636 +/-  0.982 |   -2.533 +/-  0.613 |    0.000 +/-  0.000 |   -8.458 +/-  1.717
HIE 148 |   34.134 +/-  2.890 |   -7.601 +/-  1.280 |  -27.323 +/-  3.630 |   -2.758 +/-  2.432 |    0.328 +/-  0.096 |   -3.220 +/-  3.417
ALA 149 |    7.145 +/-  1.998 |   -5.393 +/-  0.834 |   -6.453 +/-  1.060 |   -0.736 +/-  0.460 |    0.007 +/-  0.006 |   -5.429 +/-  2.133
VAL 150 |   14.885 +/-  2.769 |   -5.952 +/-  1.183 |  -29.693 +/-  1.053 |   -0.869 +/-  0.487 |    0.003 +/-  0.004 |  -21.626 +/-  2.595
ASP 151 |   17.772 +/-  2.139 |   -6.979 +/-  1.219 |   28.529 +/-  8.400 | -107.584 +/-  7.936 |    0.107 +/-  0.023 |  -68.155 +/-  2.499
THR 152 |   15.010 +/-  2.319 |   -5.534 +/-  1.307 |  -34.664 +/-  1.737 |   -1.883 +/-  1.454 |    0.078 +/-  0.063 |  -26.993 +/-  2.912
LEU 153 |   16.583 +/-  2.717 |   -7.537 +/-  1.344 |  -26.898 +/-  1.152 |   -1.345 +/-  0.644 |    0.013 +/-  0.008 |  -19.185 +/-  2.881
LEU 154 |   16.314 +/-  2.782 |   -7.047 +/-  1.315 |  -33.907 +/-  1.227 |   -1.895 +/-  0.694 |    0.010 +/-  0.009 |  -26.526 +/-  3.029
GLU 155 |   18.258 +/-  2.993 |   -4.197 +/-  1.420 |   49.488 +/- 13.564 | -129.742 +/- 12.072 |    0.456 +/-  0.094 |  -65.737 +/-  3.618
GLU 156 |   19.507 +/-  3.071 |   -4.917 +/-  1.654 |   37.919 +/-  7.687 | -116.652 +/-  6.068 |    0.069 +/-  0.034 |  -64.074 +/-  4.533
LEU 157 |   16.600 +/-  2.656 |   -6.506 +/-  1.440 |  -32.306 +/-  1.248 |    0.859 +/-  0.608 |    0.010 +/-  0.013 |  -21.343 +/-  2.978
GLY 158 |    6.160 +/-  1.851 |   -2.917 +/-  0.873 |  -14.656 +/-  1.549 |    0.695 +/-  0.941 |    0.132 +/-  0.051 |  -10.586 +/-  1.839
GLY 159 |    5.516 +/-  1.662 |   -3.486 +/-  0.761 |   -6.270 +/-  1.851 |   -5.600 +/-  1.407 |    0.057 +/-  0.022 |   -9.783 +/-  1.736
GLU 160 |   17.527 +/-  2.989 |   -3.971 +/-  1.242 |   53.753 +/- 11.650 | -120.304 +/- 11.444 |    0.629 +/-  0.078 |  -52.366 +/-  2.903
ARG 161 |   21.608 +/-  3.834 |   -5.445 +/-  1.594 | -284.656 +/-  9.795 |   85.273 +/-  8.069 |    0.498 +/-  0.064 | -182.722 +/-  3.899
ILE 162 |   21.752 +/-  2.964 |   -2.526 +/-  1.582 |  -14.984 +/-  1.313 |   -1.202 +/-  1.093 |    0.517 +/-  0.084 |    3.558 +/-  3.012
LEU 163 |   16.846 +/-  2.906 |   -2.524 +/-  1.315 |  -18.062 +/-  2.680 |   -6.053 +/-  1.560 |    0.291 +/-  0.059 |   -9.503 +/-  3.023
LYS 164 |   17.727 +/-  3.291 |   -1.894 +/-  1.075 |  -27.775 +/- 12.475 |   -2.860 +/- 12.507 |    1.277 +/-  0.089 |  -13.524 +/-  3.681
MET 165 |   15.940 +/-  2.674 |   -7.975 +/-  1.142 |   -6.151 +/-  2.762 |    0.649 +/-  2.374 |    0.224 +/-  0.089 |    2.686 +/-  2.893
ARG 166 |   22.596 +/-  3.863 |   -7.609 +/-  1.496 | -188.826 +/-  6.921 |   -1.954 +/-  6.390 |    0.432 +/-  0.151 | -175.362 +/-  3.838
GLU 167 |   19.653 +/-  2.896 |   -4.655 +/-  1.352 |   27.503 +/-  8.294 |  -98.727 +/-  7.797 |    0.318 +/-  0.054 |  -55.908 +/-  2.966
GLY 168 |    5.647 +/-  1.777 |   -4.044 +/-  0.831 |   -8.075 +/-  1.173 |   -1.793 +/-  0.523 |    0.001 +/-  0.004 |   -8.264 +/-  1.965
ASP 169 |   16.587 +/-  2.593 |   -6.677 +/-  1.289 |  -11.911 +/-  6.917 |  -68.232 +/-  5.497 |    0.072 +/-  0.026 |  -70.161 +/-  3.424
GLU 170 |   18.424 +/-  2.903 |   -3.203 +/-  1.641 |   -2.871 +/-  7.212 |  -71.487 +/-  5.268 |    0.364 +/-  0.037 |  -58.774 +/-  3.803
LEU 171 |   17.795 +/-  3.134 |   -4.764 +/-  1.344 |  -30.890 +/-  1.162 |    0.450 +/-  0.824 |    0.106 +/-  0.041 |  -17.303 +/-  3.221
CYS 172 |   10.879 +/-  2.190 |   -4.579 +/-  1.118 |   -3.067 +/-  1.170 |   -0.590 +/-  1.082 |    0.031 +/-  0.026 |    2.672 +/-  2.458
GLY 173 |    5.648 +/-  1.658 |   -2.287 +/-  0.735 |  -10.637 +/-  1.167 |   -0.249 +/-  1.022 |    0.207 +/-  0.042 |   -7.318 +/-  1.874
GLN 174 |   26.044 +/-  3.196 |   -6.265 +/-  1.555 |  -82.121 +/-  2.736 |   -1.028 +/-  1.550 |    0.062 +/-  0.028 |  -63.308 +/-  3.195
GLU 175 |   18.889 +/-  2.835 |   -4.207 +/-  1.631 |  -31.467 +/-  7.735 |  -41.706 +/-  6.758 |    0.202 +/-  0.063 |  -58.289 +/-  3.359
GLU 176 |   18.886 +/-  2.871 |   -4.574 +/-  1.281 |   14.609 +/-  5.968 |  -84.676 +/-  5.939 |    0.537 +/-  0.078 |  -55.218 +/-  2.900
ALA 177 |    7.387 +/-  1.802 |   -3.316 +/-  0.762 |   -6.750 +/-  1.695 |    1.930 +/-  1.113 |    0.210 +/-  0.042 |   -0.538 +/-  1.932
PHE 178 |   16.253 +/-  3.014 |   -5.913 +/-  1.326 |   -5.609 +/-  1.749 |    2.059 +/-  0.838 |    0.044 +/-  0.018 |    6.833 +/-  3.194
ARG 179 |   21.888 +/-  4.047 |   -4.823 +/-  1.595 | -223.922 +/-  7.665 |   24.567 +/-  6.371 |    0.549 +/-  0.178 | -181.742 +/-  3.641
THR 180 |   16.206 +/-  2.717 |   -1.467 +/-  1.053 |  -37.475 +/-  2.317 |   -5.668 +/-  1.795 |    0.743 +/-  0.100 |  -27.661 +/-  2.704
TRP 181 |   22.163 +/-  3.560 |   -8.205 +/-  1.250 |    0.168 +/-  2.596 |   -4.704 +/-  1.624 |    0.290 +/-  0.101 |    9.712 +/-  3.846
ALA 182 |    7.879 +/-  2.208 |   -3.867 +/-  0.936 |   -1.003 +/-  1.902 |   -0.754 +/-  0.839 |    0.086 +/-  0.051 |    2.340 +/-  2.221
LYS 183 |   17.664 +/-  3.043 |   -5.087 +/-  1.276 |   10.440 +/-  8.061 |  -30.738 +/-  7.593 |    0.625 +/-  0.130 |   -7.096 +/-  3.624
LYS 184 |   18.159 +/-  3.435 |   -3.407 +/-  1.154 |    4.619 +/-  8.401 |  -36.865 +/-  8.705 |    1.025 +/-  0.155 |  -16.469 +/-  4.250
VAL 185 |   14.594 +/-  2.663 |   -2.976 +/-  1.404 |  -31.137 +/-  1.452 |   -1.953 +/-  0.799 |    0.233 +/-  0.088 |  -21.239 +/-  2.911
PHE 186 |   16.277 +/-  3.117 |   -6.652 +/-  1.556 |   -2.296 +/-  2.326 |   -3.500 +/-  0.884 |    0.159 +/-  0.096 |    3.988 +/-  4.102
LYS 187 |   17.350 +/-  3.331 |   -7.608 +/-  1.591 |  -22.818 +/- 10.058 |   -2.906 +/-  9.281 |    0.194 +/-  0.107 |  -15.788 +/-  4.262
ALA 188 |    7.433 +/-  2.089 |   -3.049 +/-  0.788 |   -6.876 +/-  1.337 |   -4.755 +/-  0.919 |    0.396 +/-  0.078 |   -6.850 +/-  2.114
ALA 189 |    7.483 +/-  2.162 |   -4.078 +/-  1.064 |   -4.436 +/-  1.306 |   -1.872 +/-  0.780 |    0.137 +/-  0.096 |   -2.765 +/-  2.281
CYS 190 |   11.099 +/-  2.180 |   -6.993 +/-  1.040 |   -6.690 +/-  1.389 |   -0.965 +/-  0.860 |    0.007 +/-  0.014 |   -3.543 +/-  2.362
ASP 191 |   17.366 +/-  2.697 |   -4.134 +/-  1.160 |    9.996 +/-  6.944 |  -85.183 +/-  6.763 |    0.537 +/-  0.065 |  -61.418 +/-  2.696
VAL 192 |   14.753 +/-  2.786 |   -0.450 +/-  1.396 |  -24.737 +/-  1.436 |   -4.746 +/-  1.025 |    0.853 +/-  0.121 |  -14.327 +/-  2.996
PHE 193 |   17.201 +/-  3.133 |   -1.173 +/-  1.783 |   -5.573 +/-  1.529 |   -5.376 +/-  0.994 |    0.828 +/-  0.233 |    5.907 +/-  3.545
CYS 194 |   11.424 +/-  2.376 |   -0.980 +/-  0.993 |   -0.429 +/-  1.789 |   -3.487 +/-  1.254 |    0.809 +/-  0.052 |    7.337 +/-  2.266
VAL 195 |   14.568 +/-  2.683 |   -1.649 +/-  1.325 |  -29.856 +/-  1.553 |   -0.830 +/-  0.638 |    0.397 +/-  0.083 |  -17.369 +/-  2.969
GLY 196 |    5.597 +/-  1.772 |   -1.795 +/-  0.628 |   -9.154 +/-  1.477 |   -3.297 +/-  1.479 |    0.393 +/-  0.053 |   -8.256 +/-  1.776
ASP 197 |   17.114 +/-  2.434 |   -2.843 +/-  1.592 |   -2.642 +/-  9.061 |  -73.539 +/-  8.861 |    0.452 +/-  0.097 |  -61.459 +/-  2.481
ASP 198 |   15.554 +/-  2.833 |    0.305 +/-  1.153 |   24.068 +/-  5.623 | -100.109 +/-  4.649 |    1.084 +/-  0.065 |  -59.098 +/-  2.453
VAL 199 |   15.580 +/-  2.686 |    0.182 +/-  1.939 |  -24.564 +/-  3.648 |   -2.827 +/-  2.089 |    0.770 +/-  0.229 |  -10.858 +/-  2.920
ASN 200 |   21.526 +/-  2.946 |   -4.272 +/-  1.231 |  -81.634 +/-  8.890 |  -10.019 +/-  6.800 |    0.227 +/-  0.063 |  -74.172 +/-  3.092
ILE 201 |   18.001 +/-  3.123 |    1.831 +/-  1.357 |   -5.857 +/-  2.543 |   -8.338 +/-  2.403 |    1.273 +/-  0.110 |    6.910 +/-  3.183
GLU 202 |   18.211 +/-  2.904 |   -0.950 +/-  1.381 |   -9.243 +/- 13.426 |  -60.746 +/- 12.653 |    0.862 +/-  0.113 |  -51.865 +/-  3.181
LYS 203 |   19.344 +/-  3.297 |   -0.515 +/-  1.213 |    4.126 +/-  8.474 |  -23.838 +/-  8.296 |    1.299 +/-  0.115 |    0.415 +/-  3.443
PRO 204 |   21.266 +/-  2.574 |   -3.724 +/-  1.448 |  -11.322 +/-  2.525 |    0.482 +/-  1.443 |    0.455 +/-  0.185 |    7.156 +/-  3.364
ASN 205 |   20.826 +/-  2.785 |   -3.905 +/-  1.225 |  -82.461 +/-  5.299 |  -10.479 +/-  5.293 |    0.583 +/-  0.121 |  -75.436 +/-  2.686
ASN 206 |   21.105 +/-  2.898 |   -6.966 +/-  1.359 |  -89.085 +/-  3.103 |   -1.902 +/-  2.495 |    0.113 +/-  0.040 |  -76.734 +/-  2.881
SER 207 |   10.700 +/-  2.010 |   -4.973 +/-  1.177 |  -11.035 +/-  3.243 |   -2.356 +/-  2.810 |    0.103 +/-  0.056 |   -7.561 +/-  2.670
LEU 208 |   17.143 +/-  2.932 |   -3.255 +/-  1.943 |  -25.595 +/-  1.390 |   -1.438 +/-  1.820 |    0.438 +/-  0.164 |  -12.708 +/-  3.048
ILE 209 |   19.290 +/-  3.463 |   -1.084 +/-  1.704 |  -13.941 +/-  1.993 |   -0.073 +/-  1.895 |    0.597 +/-  0.173 |    4.788 +/-  3.284
SER 210 |   12.812 +/-  2.236 |   -3.236 +/-  1.476 |  -12.993 +/-  3.195 |   -3.886 +/-  2.522 |    0.094 +/-  0.058 |   -7.209 +/-  2.653
ASN 211 |   22.481 +/-  2.967 |   -3.425 +/-  1.727 |  -93.004 +/-  5.871 |   -3.942 +/-  4.258 |    0.457 +/-  0.206 |  -77.434 +/-  3.045
ASP 212 |   15.369 +/-  3.021 |   -2.251 +/-  1.203 |    9.447 +/- 11.429 |  -76.578 +/- 11.097 |    0.734 +/-  0.161 |  -53.278 +/-  2.639
ARG 213 |   22.127 +/-  3.975 |   -5.160 +/-  1.706 | -196.471 +/- 10.538 |    4.397 +/-  8.722 |    0.565 +/-  0.171 | -174.544 +/-  4.313
SER 214 |   11.547 +/-  2.162 |   -2.238 +/-  1.195 |  -18.817 +/-  4.360 |   -2.711 +/-  3.368 |    0.266 +/-  0.081 |  -11.953 +/-  2.916
TRP 215 |   21.754 +/-  3.330 |  -10.312 +/-  1.374 |    6.524 +/-  2.356 |   -5.048 +/-  1.839 |    0.145 +/-  0.071 |   13.062 +/-  3.539
LYS 216 |   17.676 +/-  3.099 |   -3.918 +/-  1.134 |   -6.309 +/- 11.921 |  -13.264 +/- 12.325 |    0.891 +/-  0.139 |   -4.922 +/-  3.618
ARG 217 |   22.904 +/-  3.904 |   -4.720 +/-  1.352 | -220.387 +/- 22.740 |   23.347 +/- 20.059 |    0.747 +/-  0.187 | -178.110 +/-  4.503
ASN 218 |   22.847 +/-  2.856 |   -2.289 +/-  1.109 |  -83.565 +/-  3.942 |  -10.152 +/-  3.825 |    0.805 +/-  0.080 |  -72.354 +/-  2.558
LYS 219 |   18.226 +/-  3.248 |   -5.223 +/-  1.457 |  -46.993 +/- 13.646 |   18.110 +/- 13.453 |    0.275 +/-  0.156 |  -15.605 +/-  3.735
PHE 220 |   15.802 +/-  2.898 |   -6.574 +/-  1.089 |   -1.872 +/-  1.032 |   -3.048 +/-  0.907 |    0.165 +/-  0.045 |    4.472 +/-  3.176
ARG 221 |   21.919 +/-  3.832 |   -6.045 +/-  1.546 | -213.437 +/-  5.103 |   17.182 +/-  4.349 |    0.757 +/-  0.056 | -179.624 +/-  3.477
LEU 222 |   16.538 +/-  3.046 |   -4.449 +/-  1.437 |  -33.100 +/-  0.914 |   -0.652 +/-  0.742 |    0.224 +/-  0.053 |  -21.439 +/-  3.053
THR 223 |   15.839 +/-  2.570 |   -3.301 +/-  1.299 |  -37.323 +/-  3.233 |   -4.776 +/-  3.058 |    0.302 +/-  0.066 |  -29.260 +/-  2.739
TYR 224 |   17.492 +/-  2.999 |   -1.838 +/-  1.264 |  -21.009 +/-  1.703 |   -9.380 +/-  1.648 |    1.038 +/-  0.120 |  -13.697 +/-  3.289
VAL 225 |   14.552 +/-  2.684 |   -3.080 +/-  1.370 |  -22.695 +/-  1.344 |   -3.647 +/-  0.989 |    0.225 +/-  0.073 |  -14.645 +/-  2.883
ALA 226 |    7.918 +/-  2.081 |   -0.805 +/-  0.867 |   -1.286 +/-  2.003 |   -7.821 +/-  1.793 |    0.734 +/-  0.130 |   -1.260 +/-  2.230
GLU 227 |   18.054 +/-  2.901 |   -0.789 +/-  1.222 |   43.954 +/-  5.735 | -114.613 +/-  5.924 |    1.067 +/-  0.083 |  -52.327 +/-  2.798
ALA 228 |    8.927 +/-  2.048 |   -1.536 +/-  0.904 |   10.755 +/-  1.326 |   -7.092 +/-  1.158 |    0.258 +/-  0.075 |   11.311 +/-  2.060
PRO 229 |   21.037 +/-  2.511 |   -3.549 +/-  0.964 |   -6.461 +/-  1.554 |   -4.324 +/-  1.414 |    0.368 +/-  0.071 |    7.070 +/-  2.671
ASP 230 |   14.915 +/-  3.192 |   -1.096 +/-  1.168 |   38.305 +/-  9.859 | -110.463 +/-  8.385 |    0.731 +/-  0.074 |  -57.608 +/-  2.569
LEU 231 |   17.643 +/-  2.816 |   -4.384 +/-  1.320 |  -31.919 +/-  1.556 |   -0.019 +/-  0.962 |    0.214 +/-  0.058 |  -18.464 +/-  3.029
THR 232 |   16.812 +/-  2.466 |   -4.653 +/-  1.265 |  -37.602 +/-  3.638 |   -4.233 +/-  2.260 |    0.194 +/-  0.063 |  -29.481 +/-  2.738
GLN 233 |   24.109 +/-  3.144 |   -3.537 +/-  1.281 |  -73.780 +/-  3.290 |   -8.169 +/-  2.556 |    0.803 +/-  0.088 |  -60.573 +/-  3.025
GLY 234 |    5.161 +/-  1.602 |   -3.546 +/-  0.905 |  -11.694 +/-  1.165 |    0.846 +/-  0.628 |    0.002 +/-  0.005 |   -9.231 +/-  1.823
LEU 235 |   15.916 +/-  2.794 |   -7.366 +/-  1.336 |  -33.920 +/-  1.110 |    1.576 +/-  0.571 |    0.005 +/-  0.004 |  -23.790 +/-  3.006
SER 236 |   10.640 +/-  2.339 |   -4.317 +/-  1.148 |  -16.508 +/-  2.287 |   -2.204 +/-  1.975 |    0.192 +/-  0.058 |  -12.198 +/-  2.628
ASN 237 |   22.569 +/-  2.751 |   -4.166 +/-  1.347 |  -88.755 +/-  4.041 |   -5.367 +/-  2.589 |    0.526 +/-  0.105 |  -75.193 +/-  2.812
VAL 238 |   14.326 +/-  2.533 |   -4.856 +/-  1.324 |  -27.554 +/-  1.950 |    1.342 +/-  1.653 |    0.059 +/-  0.037 |  -16.683 +/-  2.761
HIE 239 |   34.494 +/-  2.797 |  -10.362 +/-  1.032 |  -11.313 +/-  1.553 |   -5.515 +/-  1.137 |    0.010 +/-  0.008 |    7.315 +/-  2.935
LYS 240 |   19.239 +/-  3.337 |   -2.996 +/-  1.414 |  -35.625 +/- 10.754 |   14.596 +/- 10.942 |    0.741 +/-  0.103 |   -4.045 +/-  3.888
LYS 241 |   18.716 +/-  3.077 |   -3.470 +/-  1.556 |  -95.874 +/- 12.522 |   72.229 +/- 10.650 |    0.380 +/-  0.122 |   -8.019 +/-  3.990
ARG 242 |   22.228 +/-  3.992 |   -1.986 +/-  1.586 | -242.081 +/- 17.150 |   45.969 +/- 15.251 |    1.314 +/-  0.157 | -174.556 +/-  4.161
VAL 243 |   14.332 +/-  2.446 |   -5.299 +/-  1.260 |  -30.854 +/-  1.511 |   -0.611 +/-  1.130 |    0.105 +/-  0.046 |  -22.325 +/-  2.803
SER 244 |   12.003 +/-  2.107 |   -3.366 +/-  1.162 |  -11.412 +/-  2.889 |   -5.431 +/-  2.199 |    0.098 +/-  0.034 |   -8.107 +/-  2.645
ALA 245 |    7.821 +/-  2.139 |   -3.253 +/-  0.825 |   -2.244 +/-  1.698 |   -1.451 +/-  1.148 |    0.231 +/-  0.074 |    1.104 +/-  2.181
ALA 246 |    7.909 +/-  2.204 |   -4.119 +/-  0.969 |    3.294 +/-  1.189 |   -0.367 +/-  0.713 |    0.015 +/-  0.016 |    6.732 +/-  2.261
ARG 247 |   21.939 +/-  4.122 |   -5.816 +/-  1.465 | -230.499 +/-  6.866 |   38.070 +/-  5.752 |    0.738 +/-  0.103 | -175.569 +/-  3.680
LEU 248 |   17.817 +/-  2.834 |   -6.614 +/-  1.253 |  -28.911 +/-  1.687 |   -1.708 +/-  1.188 |    0.089 +/-  0.039 |  -19.328 +/-  3.075
LEU 249 |   16.419 +/-  2.846 |   -3.535 +/-  1.397 |  -28.688 +/-  1.420 |   -2.544 +/-  1.018 |    0.489 +/-  0.074 |  -17.859 +/-  2.959
SER 250 |   11.654 +/-  2.276 |   -2.911 +/-  0.989 |   -4.068 +/-  1.731 |   -9.497 +/-  1.194 |    0.352 +/-  0.040 |   -4.471 +/-  2.786
ARG 251 |   22.640 +/-  3.693 |   -6.252 +/-  1.370 | -223.347 +/-  5.390 |   36.478 +/-  4.381 |    0.475 +/-  0.060 | -170.006 +/-  3.755
GLN 252 |   23.895 +/-  3.075 |   -2.772 +/-  1.193 |  -76.006 +/-  2.508 |  -11.231 +/-  1.937 |    0.877 +/-  0.072 |  -65.237 +/-  3.011
ASN 253 |   22.209 +/-  2.627 |   -5.411 +/-  1.153 |  -85.457 +/-  2.408 |   -8.218 +/-  1.479 |    0.434 +/-  0.079 |  -76.443 +/-  2.623
LEU 254 |   16.181 +/-  2.808 |   -4.682 +/-  1.380 |  -30.526 +/-  0.918 |   -0.013 +/-  0.714 |    0.308 +/-  0.058 |  -18.732 +/-  2.960
GLN 255 |   24.847 +/-  3.025 |   -5.666 +/-  1.453 |  -83.250 +/-  2.959 |   -2.207 +/-  1.353 |    0.072 +/-  0.027 |  -66.205 +/-  2.992
SER 256 |   12.785 +/-  2.418 |   -1.499 +/-  1.056 |   -0.276 +/-  2.816 |   -8.757 +/-  1.764 |    0.268 +/-  0.049 |    2.522 +/-  2.758
PRO 257 |   20.869 +/-  2.434 |   -0.874 +/-  0.875 |    3.810 +/-  1.489 |   -6.074 +/-  1.416 |    0.867 +/-  0.059 |   18.598 +/-  2.535
LYS 258 |   19.042 +/-  3.006 |    1.045 +/-  1.086 |   -4.896 +/-  4.610 |  -30.590 +/-  4.537 |    1.712 +/-  0.041 |  -13.689 +/-  3.117
SER 259 |   11.166 +/-  2.163 |   -1.223 +/-  1.050 |  -10.495 +/-  2.322 |   -9.739 +/-  2.063 |    0.315 +/-  0.058 |   -9.977 +/-  2.733
SER 260 |   12.215 +/-  2.180 |   -0.301 +/-  0.926 |    1.170 +/-  3.170 |  -12.911 +/-  2.528 |    0.762 +/-  0.078 |    0.936 +/-  2.371
ARG 261 |   23.012 +/-  3.890 |   -7.206 +/-  1.573 | -215.743 +/-  8.504 |   21.154 +/-  6.145 |    0.182 +/-  0.046 | -178.601 +/-  4.502
SER 262 |   10.331 +/-  2.127 |   -4.200 +/-  0.981 |  -16.763 +/-  1.664 |   -6.257 +/-  1.840 |    0.221 +/-  0.038 |  -16.669 +/-  2.889
THR 263 |   15.235 +/-  2.417 |   -6.521 +/-  1.232 |  -37.082 +/-  1.538 |    1.324 +/-  0.613 |    0.013 +/-  0.008 |  -27.030 +/-  2.736
ILE 264 |   21.219 +/-  2.977 |   -6.991 +/-  1.674 |  -11.998 +/-  1.168 |   -0.966 +/-  0.378 |    0.030 +/-  0.026 |    1.294 +/-  2.998
PHE 265 |   17.383 +/-  3.087 |   -5.756 +/-  1.165 |  -10.821 +/-  1.149 |    0.033 +/-  0.518 |    0.180 +/-  0.041 |    1.018 +/-  3.223
VAL 266 |   14.360 +/-  2.650 |   -5.973 +/-  1.514 |  -20.684 +/-  1.069 |    0.056 +/-  0.469 |    0.000 +/-  0.002 |  -12.241 +/-  2.783
ARG 267 |   22.550 +/-  3.986 |   -7.374 +/-  1.643 | -230.108 +/-  5.203 |   31.989 +/-  4.725 |    0.501 +/-  0.070 | -182.442 +/-  3.866
LEU 268 |   16.967 +/-  2.781 |   -6.999 +/-  1.380 |  -34.234 +/-  1.011 |   -0.153 +/-  0.612 |    0.003 +/-  0.004 |  -24.416 +/-  2.912
HIE 269 |   34.593 +/-  2.742 |   -8.346 +/-  1.234 |  -24.601 +/-  3.344 |   -3.991 +/-  2.618 |    0.376 +/-  0.075 |   -1.970 +/-  3.311
THR 270 |   16.576 +/-  2.272 |   -5.113 +/-  1.347 |  -37.296 +/-  1.553 |   -2.827 +/-  0.900 |    0.028 +/-  0.015 |  -28.633 +/-  2.636
ASN 271 |   21.754 +/-  2.961 |   -1.996 +/-  1.279 |  -87.296 +/-  4.295 |   -7.272 +/-  3.626 |    0.640 +/-  0.127 |  -74.170 +/-  2.968
GLY 272 |    5.759 +/-  1.751 |   -1.209 +/-  0.686 |   -9.360 +/-  1.280 |   -2.961 +/-  0.958 |    0.293 +/-  0.063 |   -7.479 +/-  1.676
ASN 273 |   22.579 +/-  2.823 |   -3.768 +/-  1.157 |  -85.426 +/-  2.575 |   -9.484 +/-  1.815 |    0.375 +/-  0.052 |  -75.725 +/-  2.865
GLN 274 |   24.358 +/-  3.177 |   -1.763 +/-  1.230 |  -69.128 +/-  3.598 |  -15.255 +/-  3.109 |    1.071 +/-  0.089 |  -60.716 +/-  2.943
GLU 275 |   17.720 +/-  2.831 |   -2.653 +/-  1.412 |   45.641 +/- 13.753 | -116.040 +/- 13.000 |    0.582 +/-  0.148 |  -54.750 +/-  3.018
LEU 276 |   16.454 +/-  2.663 |   -5.318 +/-  1.416 |  -30.038 +/-  0.964 |   -0.402 +/-  0.653 |    0.011 +/-  0.009 |  -19.292 +/-  2.701
GLN 277 |   23.941 +/-  2.958 |   -2.510 +/-  1.251 |  -66.849 +/-  3.284 |  -14.661 +/-  2.631 |    0.845 +/-  0.133 |  -59.234 +/-  2.908
TYR 278 |   17.563 +/-  2.895 |   -6.615 +/-  1.341 |  -32.954 +/-  2.537 |    0.549 +/-  1.436 |    0.094 +/-  0.034 |  -21.362 +/-  3.399
GLN 279 |   24.892 +/-  2.889 |   -1.977 +/-  1.387 |  -70.737 +/-  3.475 |   -5.319 +/-  2.612 |    0.683 +/-  0.065 |  -52.458 +/-  3.059
PRO 280 |   20.654 +/-  2.490 |   -6.200 +/-  0.864 |   -0.145 +/-  1.294 |   -6.534 +/-  1.284 |    0.062 +/-  0.023 |    7.837 +/-  2.595
GLY 281 |    5.843 +/-  1.825 |   -3.505 +/-  0.483 |   -7.668 +/-  0.888 |   -3.832 +/-  0.953 |    0.032 +/-  0.012 |   -9.131 +/-  1.704
ASP 282 |   14.693 +/-  2.649 |   -6.471 +/-  1.066 |   54.176 +/-  4.651 | -122.034 +/-  4.669 |    0.202 +/-  0.030 |  -59.434 +/-  2.510
HIE 283 |   35.242 +/-  2.723 |   -9.557 +/-  1.381 |  -23.369 +/-  2.390 |   -1.281 +/-  1.207 |    0.003 +/-  0.004 |    1.039 +/-  3.078
LEU 284 |   18.208 +/-  2.698 |   -7.231 +/-  1.345 |  -33.132 +/-  1.017 |    1.372 +/-  0.435 |    0.005 +/-  0.006 |  -20.777 +/-  2.862
GLY 285 |    5.651 +/-  1.644 |   -3.898 +/-  0.963 |  -12.152 +/-  1.104 |   -0.669 +/-  0.364 |    0.000 +/-  0.000 |  -11.068 +/-  1.853
VAL 286 |   15.051 +/-  2.665 |   -5.801 +/-  1.382 |  -29.784 +/-  1.012 |    1.377 +/-  0.380 |    0.000 +/-  0.001 |  -19.156 +/-  2.769
PHE 287 |   17.021 +/-  3.040 |   -7.426 +/-  1.175 |    2.438 +/-  1.012 |   -1.794 +/-  0.655 |    0.018 +/-  0.017 |   10.257 +/-  3.247
PRO 288 |   21.286 +/-  2.463 |   -7.402 +/-  1.000 |   -3.022 +/-  0.763 |   -3.029 +/-  0.666 |    0.006 +/-  0.005 |    7.839 +/-  2.622
GLY 289 |    5.434 +/-  1.749 |   -3.907 +/-  0.757 |  -10.419 +/-  2.161 |    1.139 +/-  1.305 |    0.006 +/-  0.009 |   -7.747 +/-  2.003
ASN 290 |   19.431 +/-  2.776 |   -6.073 +/-  1.291 |  -88.153 +/-  2.021 |    0.677 +/-  1.296 |    0.007 +/-  0.010 |  -74.111 +/-  2.726
HIE 291 |   34.125 +/-  2.709 |   -6.568 +/-  1.024 |  -19.766 +/-  4.552 |   -8.659 +/-  3.778 |    0.568 +/-  0.074 |   -0.300 +/-  2.959
GLU 292 |   18.804 +/-  2.793 |   -2.809 +/-  1.472 |   16.935 +/- 13.569 |  -95.011 +/- 13.238 |    0.530 +/-  0.122 |  -61.551 +/-  3.046
ASP 293 |   14.485 +/-  2.917 |   -2.477 +/-  0.972 |   40.693 +/-  5.609 | -113.117 +/-  6.212 |    0.734 +/-  0.045 |  -59.682 +/-  2.600
LEU 294 |   17.068 +/-  2.750 |   -5.605 +/-  1.387 |  -28.936 +/-  1.021 |   -0.551 +/-  0.646 |    0.214 +/-  0.038 |  -17.810 +/-  2.934
VAL 295 |   14.134 +/-  2.533 |   -6.864 +/-  1.261 |  -29.836 +/-  1.046 |    0.022 +/-  0.504 |    0.000 +/-  0.000 |  -22.543 +/-  2.738
ASN 296 |   20.974 +/-  2.633 |   -4.283 +/-  0.999 |  -90.414 +/-  2.057 |   -6.453 +/-  1.585 |    0.562 +/-  0.049 |  -79.613 +/-  2.454
ALA 297 |    7.080 +/-  2.056 |   -3.748 +/-  0.902 |   -5.084 +/-  1.693 |   -0.202 +/-  0.694 |    0.200 +/-  0.035 |   -1.754 +/-  2.344
LEU 298 |   17.260 +/-  2.628 |   -7.881 +/-  1.362 |  -28.594 +/-  1.037 |   -0.362 +/-  0.688 |    0.000 +/-  0.001 |  -19.577 +/-  2.789
ILE 299 |   17.737 +/-  3.053 |   -4.241 +/-  1.453 |  -13.149 +/-  1.071 |   -2.799 +/-  0.894 |    0.255 +/-  0.040 |   -2.197 +/-  3.084
GLU 300 |   18.081 +/-  2.951 |   -2.107 +/-  1.162 |   70.323 +/-  5.870 | -138.512 +/-  5.825 |    1.028 +/-  0.051 |  -51.186 +/-  2.869
ARG 301 |   23.443 +/-  4.039 |   -4.991 +/-  1.509 | -275.010 +/- 11.135 |   82.115 +/-  9.312 |    0.654 +/-  0.100 | -173.788 +/-  4.047
LEU 302 |   16.174 +/-  2.778 |   -5.145 +/-  1.244 |  -29.648 +/-  1.734 |   -6.752 +/-  1.427 |    0.208 +/-  0.036 |  -25.164 +/-  2.874
GLU 303 |   18.239 +/-  2.996 |   -2.338 +/-  1.474 |   48.030 +/- 19.373 | -123.304 +/- 18.003 |    0.768 +/-  0.093 |  -58.605 +/-  3.183
ASP 304 |   16.449 +/-  2.586 |   -1.905 +/-  1.247 |   17.283 +/-  9.947 |  -93.294 +/-  8.595 |    0.615 +/-  0.103 |  -60.852 +/-  2.939
ALA 305 |    9.319 +/-  2.101 |   -1.196 +/-  0.848 |    9.381 +/-  0.760 |   -5.301 +/-  0.575 |    0.320 +/-  0.032 |   12.523 +/-  2.195
PRO 306 |   22.381 +/-  2.404 |   -2.360 +/-  1.123 |    6.422 +/-  1.061 |   -6.062 +/-  1.011 |    0.233 +/-  0.074 |   20.616 +/-  2.585
PRO 307 |   20.731 +/-  2.420 |   -2.440 +/-  1.053 |   -6.525 +/-  1.090 |   -2.772 +/-  0.702 |    0.646 +/-  0.106 |    9.640 +/-  2.657
ALA 308 |    8.355 +/-  2.079 |   -3.490 +/-  0.716 |   -5.430 +/-  1.354 |   -0.466 +/-  0.863 |    0.179 +/-  0.057 |   -0.852 +/-  2.335
ASN 309 |   21.761 +/-  2.987 |   -1.683 +/-  1.232 |  -79.892 +/-  3.589 |  -11.784 +/-  2.272 |    0.833 +/-  0.059 |  -70.765 +/-  2.687
HIE 310 |   34.247 +/-  2.926 |   -5.853 +/-  1.089 |  -13.443 +/-  1.693 |   -9.134 +/-  1.152 |    0.624 +/-  0.099 |    6.440 +/-  3.170
VAL 311 |   14.370 +/-  2.770 |   -3.876 +/-  1.346 |  -26.825 +/-  1.362 |    0.566 +/-  0.757 |    0.302 +/-  0.074 |  -15.463 +/-  3.063
VAL 312 |   16.206 +/-  2.555 |   -5.793 +/-  1.330 |  -20.925 +/-  1.086 |   -0.395 +/-  0.550 |    0.036 +/-  0.020 |  -10.871 +/-  2.675
LYS 313 |   17.741 +/-  3.287 |   -5.395 +/-  1.379 |  -65.765 +/- 11.635 |   35.597 +/- 10.642 |    0.383 +/-  0.075 |  -17.439 +/-  3.945
VAL 314 |   14.460 +/-  2.837 |   -4.784 +/-  1.296 |  -32.325 +/-  1.209 |   -1.309 +/-  0.641 |    0.033 +/-  0.019 |  -23.924 +/-  2.904
GLU 315 |   18.578 +/-  2.799 |   -6.132 +/-  1.439 |  -20.992 +/-  7.852 |  -52.964 +/-  6.999 |    0.141 +/-  0.046 |  -61.368 +/-  3.205
MET 316 |   15.518 +/-  2.931 |   -7.765 +/-  1.300 |   -9.342 +/-  2.062 |   -0.232 +/-  1.479 |    0.227 +/-  0.086 |   -1.593 +/-  3.088
LEU 317 |   17.012 +/-  3.121 |   -5.314 +/-  1.355 |  -31.225 +/-  3.446 |   -3.121 +/-  2.335 |    0.246 +/-  0.065 |  -22.402 +/-  3.263
GLU 318 |   18.674 +/-  2.927 |   -4.321 +/-  1.446 |   -3.124 +/- 13.583 |  -71.096 +/- 13.048 |    0.442 +/-  0.092 |  -59.425 +/-  2.991
GLU 319 |   19.583 +/-  2.879 |   -1.428 +/-  1.401 |   22.119 +/-  9.893 |  -86.524 +/-  9.814 |    0.888 +/-  0.132 |  -45.361 +/-  2.671
ARG 320 |   22.580 +/-  3.979 |   -4.411 +/-  1.604 | -203.056 +/-  6.492 |    8.326 +/-  5.583 |    0.728 +/-  0.104 | -175.833 +/-  3.732
ASN 321 |   22.986 +/-  2.874 |   -1.421 +/-  1.122 |  -86.258 +/-  4.145 |  -14.876 +/-  3.150 |    0.847 +/-  0.094 |  -78.722 +/-  2.901
THR 322 |   15.210 +/-  2.458 |   -1.212 +/-  1.263 |  -29.839 +/-  2.173 |  -10.108 +/-  1.437 |    0.501 +/-  0.095 |  -25.447 +/-  2.545
ALA 323 |    7.688 +/-  2.088 |    0.086 +/-  0.761 |    2.572 +/-  1.085 |   -6.188 +/-  0.866 |    0.797 +/-  0.035 |    4.956 +/-  2.272
LEU 324 |   16.620 +/-  3.051 |    2.664 +/-  1.357 |  -25.806 +/-  1.543 |   -5.771 +/-  1.012 |    1.296 +/-  0.061 |  -10.995 +/-  3.119
GLY 325 |    5.671 +/-  1.723 |   -0.679 +/-  0.708 |   -3.763 +/-  1.591 |   -6.486 +/-  1.269 |    0.351 +/-  0.065 |   -4.907 +/-  1.735
VAL 326 |   15.256 +/-  2.714 |    2.086 +/-  1.180 |  -22.253 +/-  1.185 |   -5.359 +/-  0.885 |    1.189 +/-  0.046 |   -9.081 +/-  2.866
ILE 327 |   18.767 +/-  2.711 |   -0.279 +/-  1.597 |   -7.396 +/-  1.802 |   -5.118 +/-  1.559 |    0.698 +/-  0.100 |    6.672 +/-  2.892
SER 328 |   10.531 +/-  2.199 |   -1.628 +/-  1.040 |  -11.952 +/-  2.856 |   -7.530 +/-  2.011 |    0.509 +/-  0.058 |  -10.070 +/-  2.776
ASN 329 |   22.850 +/-  2.842 |   -4.977 +/-  1.370 |  -86.169 +/-  2.950 |  -10.049 +/-  1.665 |    0.273 +/-  0.061 |  -78.071 +/-  2.815
TRP 330 |   22.024 +/-  3.137 |  -10.318 +/-  1.146 |    5.416 +/-  2.410 |   -4.370 +/-  1.569 |    0.395 +/-  0.071 |   13.147 +/-  3.517
LYS 331 |   17.520 +/-  3.293 |   -4.019 +/-  1.434 |  -44.798 +/- 12.074 |    9.605 +/- 11.351 |    0.681 +/-  0.102 |  -21.011 +/-  3.851
ASP 332 |   14.559 +/-  2.696 |   -2.434 +/-  1.169 |  -16.119 +/-  7.209 |  -63.902 +/-  6.571 |    0.531 +/-  0.076 |  -67.365 +/-  2.634
GLU 333 |   17.919 +/-  2.912 |   -5.007 +/-  1.447 |   -7.550 +/- 15.189 |  -61.500 +/- 13.181 |    0.193 +/-  0.130 |  -55.945 +/-  3.883
SER 334 |   12.029 +/-  2.387 |   -1.375 +/-  0.870 |   -1.098 +/-  3.004 |   -9.682 +/-  2.626 |    0.612 +/-  0.095 |    0.486 +/-  2.493
ARG 335 |   22.663 +/-  3.992 |   -4.002 +/-  1.941 | -214.369 +/-  7.034 |   25.490 +/-  7.552 |    0.750 +/-  0.157 | -169.468 +/-  5.993
LEU 336 |   18.241 +/-  3.096 |   -3.922 +/-  1.331 |  -23.419 +/-  1.042 |   -0.699 +/-  0.818 |    0.061 +/-  0.026 |   -9.737 +/-  3.156
PRO 337 |   22.302 +/-  2.565 |   -4.441 +/-  1.104 |    2.366 +/-  1.217 |   -2.350 +/-  0.850 |    0.059 +/-  0.029 |   17.935 +/-  2.601
PRO 338 |   20.900 +/-  2.554 |   -4.854 +/-  0.880 |   -5.621 +/-  0.953 |   -2.388 +/-  0.858 |    0.238 +/-  0.039 |    8.275 +/-  2.645
CYS 339 |   10.750 +/-  2.196 |   -5.184 +/-  1.063 |   -2.658 +/-  1.957 |   -0.759 +/-  0.754 |    0.051 +/-  0.020 |    2.200 +/-  2.759
THR 340 |   16.622 +/-  2.407 |   -4.923 +/-  1.385 |  -32.635 +/-  1.856 |   -5.314 +/-  1.149 |    0.107 +/-  0.051 |  -26.142 +/-  2.872
ILE 341 |   17.605 +/-  2.996 |   -5.427 +/-  1.471 |   -9.302 +/-  1.039 |   -0.384 +/-  0.486 |    0.008 +/-  0.005 |    2.500 +/-  2.992
PHE 342 |   16.017 +/-  2.855 |   -5.382 +/-  1.105 |   -8.311 +/-  1.226 |   -2.828 +/-  0.622 |    0.316 +/-  0.068 |   -0.189 +/-  3.058
GLN 343 |   23.797 +/-  2.916 |   -6.266 +/-  1.315 |  -75.792 +/-  2.175 |   -6.348 +/-  1.948 |    0.409 +/-  0.115 |  -64.199 +/-  3.060
ALA 344 |    7.106 +/-  1.886 |   -5.671 +/-  0.871 |   -7.020 +/-  1.079 |    0.211 +/-  0.479 |    0.006 +/-  0.007 |   -5.368 +/-  2.092
PHE 345 |   16.677 +/-  3.030 |   -7.742 +/-  1.335 |   -2.673 +/-  1.048 |   -2.925 +/-  0.512 |    0.000 +/-  0.001 |    3.337 +/-  3.163
LYS 346 |   17.512 +/-  3.138 |   -7.530 +/-  1.336 |  -77.100 +/- 10.605 |   46.281 +/-  9.263 |    0.249 +/-  0.077 |  -20.588 +/-  3.936
TYR 347 |   18.673 +/-  3.158 |   -6.859 +/-  1.294 |  -29.625 +/-  1.798 |   -7.784 +/-  1.406 |    0.245 +/-  0.085 |  -25.349 +/-  3.448
TYR 348 |   17.977 +/-  3.018 |   -8.089 +/-  1.319 |  -24.836 +/-  1.349 |   -5.016 +/-  0.973 |    0.021 +/-  0.017 |  -19.944 +/-  3.206
LEU 349 |   16.199 +/-  3.024 |   -6.948 +/-  1.478 |  -32.305 +/-  1.107 |    0.585 +/-  0.537 |    0.006 +/-  0.008 |  -22.463 +/-  3.142
ASP 350 |   17.233 +/-  2.519 |   -5.946 +/-  1.208 |   24.658 +/-  4.208 |  -98.762 +/-  3.891 |    0.123 +/-  0.018 |  -62.694 +/-  2.471
ILE 351 |   21.004 +/-  3.033 |   -7.057 +/-  1.445 |  -14.692 +/-  0.942 |    0.393 +/-  0.525 |    0.000 +/-  0.000 |   -0.351 +/-  2.924
THR 352 |   17.324 +/-  2.519 |   -3.048 +/-  1.206 |  -33.490 +/-  1.254 |   -2.646 +/-  0.821 |    0.180 +/-  0.047 |  -21.679 +/-  2.690
THR 353 |   17.359 +/-  2.555 |   -2.998 +/-  1.345 |  -25.474 +/-  1.615 |   -0.636 +/-  0.904 |    0.192 +/-  0.036 |  -11.556 +/-  2.637
PRO 354 |   22.285 +/-  2.492 |   -5.828 +/-  1.045 |    4.390 +/-  1.020 |   -1.751 +/-  0.877 |    0.023 +/-  0.012 |   19.118 +/-  2.561
PRO 355 |   21.269 +/-  2.509 |   -6.950 +/-  1.070 |  -10.811 +/-  1.006 |   -0.419 +/-  0.520 |    0.001 +/-  0.002 |    3.091 +/-  2.670
THR 356 |   17.998 +/-  2.341 |   -3.600 +/-  1.278 |  -27.096 +/-  1.770 |   -3.835 +/-  1.925 |    0.153 +/-  0.040 |  -16.380 +/-  2.974
PRO 357 |   21.102 +/-  2.531 |   -6.910 +/-  1.140 |   -9.343 +/-  1.700 |   -0.718 +/-  0.860 |    0.025 +/-  0.019 |    4.156 +/-  2.806
LEU 358 |   17.201 +/-  2.810 |   -3.545 +/-  1.377 |  -30.515 +/-  1.487 |   -1.170 +/-  0.971 |    0.489 +/-  0.140 |  -17.540 +/-  3.099
GLN 359 |   24.156 +/-  2.956 |   -8.255 +/-  1.436 |  -77.127 +/-  2.389 |   -4.017 +/-  1.363 |    0.176 +/-  0.034 |  -65.066 +/-  2.952
LEU 360 |   17.293 +/-  2.861 |   -7.536 +/-  1.374 |  -33.563 +/-  1.275 |    1.158 +/-  0.577 |    0.001 +/-  0.002 |  -22.646 +/-  2.969
GLN 361 |   23.810 +/-  3.077 |   -5.375 +/-  1.300 |  -74.608 +/-  3.164 |   -6.701 +/-  2.334 |    0.478 +/-  0.112 |  -62.397 +/-  2.945
GLN 362 |   24.599 +/-  3.068 |   -6.911 +/-  1.419 |  -77.751 +/-  2.934 |   -1.179 +/-  2.004 |    0.107 +/-  0.066 |  -61.136 +/-  3.238
PHE 363 |   16.674 +/-  2.929 |   -8.185 +/-  1.181 |   -7.748 +/-  1.422 |   -1.900 +/-  0.746 |    0.003 +/-  0.005 |   -1.157 +/-  3.095
ALA 364 |    7.669 +/-  2.169 |   -4.620 +/-  0.979 |   -5.877 +/-  2.690 |   -0.284 +/-  1.361 |    0.019 +/-  0.023 |   -3.093 +/-  2.558
SER 365 |   11.245 +/-  2.168 |   -2.600 +/-  1.030 |   -8.707 +/-  2.893 |   -5.891 +/-  2.914 |    0.493 +/-  0.081 |   -5.461 +/-  2.642
LEU 366 |   17.291 +/-  3.106 |   -4.802 +/-  1.390 |  -29.666 +/-  1.602 |   -1.650 +/-  0.882 |    0.133 +/-  0.055 |  -18.694 +/-  3.321
ALA 367 |    7.375 +/-  2.023 |   -5.266 +/-  0.879 |   -8.780 +/-  2.604 |    2.068 +/-  1.840 |    0.030 +/-  0.029 |   -4.573 +/-  2.385
THR 368 |   16.633 +/-  2.773 |   -1.064 +/-  1.235 |  -32.622 +/-  2.690 |   -6.421 +/-  2.769 |    0.734 +/-  0.074 |  -22.741 +/-  3.094
ASN 369 |   22.381 +/-  2.741 |   -3.621 +/-  1.334 |  -96.701 +/-  5.325 |   -2.577 +/-  3.343 |    0.471 +/-  0.052 |  -80.046 +/-  3.163
GLU 370 |   17.892 +/-  3.043 |   -1.868 +/-  1.301 |   11.854 +/- 10.346 |  -79.927 +/- 10.009 |    0.979 +/-  0.082 |  -51.070 +/-  2.872
LYS 371 |   17.599 +/-  3.224 |   -2.065 +/-  1.073 |  -33.955 +/-  5.512 |   -2.473 +/-  5.747 |    1.315 +/-  0.080 |  -19.579 +/-  3.341
GLU 372 |   17.762 +/-  2.688 |   -5.532 +/-  1.448 |   11.850 +/-  6.586 |  -82.106 +/-  6.347 |    0.191 +/-  0.053 |  -57.835 +/-  2.802
LYS 373 |   17.651 +/-  3.192 |   -6.000 +/-  1.284 |  -55.172 +/- 13.634 |   23.620 +/- 13.335 |    0.540 +/-  0.100 |  -19.361 +/-  4.159
GLN 374 |   23.511 +/-  3.022 |   -3.660 +/-  1.189 |  -72.038 +/-  2.423 |   -9.041 +/-  1.875 |    0.812 +/-  0.088 |  -60.416 +/-  2.854
ARG 375 |   21.771 +/-  3.723 |   -6.944 +/-  1.336 | -235.664 +/-  6.927 |   42.905 +/-  5.750 |    0.594 +/-  0.061 | -177.338 +/-  3.775
LEU 376 |   16.041 +/-  2.652 |   -8.026 +/-  1.313 |  -36.309 +/-  1.334 |    1.340 +/-  0.528 |    0.001 +/-  0.002 |  -26.952 +/-  2.745
LEU 377 |   17.038 +/-  2.632 |   -4.118 +/-  1.251 |  -32.124 +/-  1.350 |    0.083 +/-  0.872 |    0.472 +/-  0.092 |  -18.649 +/-  2.854
VAL 378 |   14.572 +/-  2.582 |   -2.355 +/-  1.313 |  -29.556 +/-  1.732 |    0.659 +/-  0.927 |    0.383 +/-  0.078 |  -16.297 +/-  2.697
LEU 379 |   16.302 +/-  2.853 |   -8.178 +/-  1.311 |  -30.512 +/-  0.987 |    0.148 +/-  0.670 |    0.001 +/-  0.002 |  -22.239 +/-  3.004
SER 380 |   10.516 +/-  2.171 |   -4.420 +/-  1.184 |   -8.667 +/-  1.932 |   -0.781 +/-  1.883 |    0.067 +/-  0.040 |   -3.284 +/-  2.764
LYS 381 |   18.545 +/-  3.184 |   -2.405 +/-  1.150 |  -13.261 +/-  8.229 |  -16.403 +/-  8.588 |    1.141 +/-  0.122 |  -12.384 +/-  3.707
GLY 382 |    5.370 +/-  1.738 |   -2.202 +/-  0.767 |  -10.201 +/-  1.313 |   -3.029 +/-  0.754 |    0.166 +/-  0.027 |   -9.897 +/-  1.815
LEU 383 |   17.304 +/-  2.957 |   -3.323 +/-  1.351 |  -27.260 +/-  1.646 |   -4.069 +/-  1.010 |    0.314 +/-  0.108 |  -17.035 +/-  3.109
GLN 384 |   24.395 +/-  3.184 |   -2.023 +/-  1.185 |  -72.002 +/-  4.615 |  -13.932 +/-  4.130 |    1.097 +/-  0.108 |  -62.465 +/-  3.100
GLU 385 |   17.601 +/-  2.870 |   -3.835 +/-  1.279 |   17.940 +/-  6.055 |  -91.281 +/-  5.555 |    0.541 +/-  0.048 |  -59.034 +/-  2.907
TYR 386 |   16.991 +/-  3.029 |   -8.619 +/-  1.365 |  -32.900 +/-  1.488 |   -2.256 +/-  0.693 |    0.013 +/-  0.011 |  -26.772 +/-  3.188
GLU 387 |   17.996 +/-  2.744 |   -5.978 +/-  1.294 |   35.737 +/-  7.092 | -106.588 +/-  6.992 |    0.233 +/-  0.077 |  -58.601 +/-  2.936
GLU 388 |   16.873 +/-  2.711 |   -2.957 +/-  1.479 |   22.215 +/-  7.134 |  -97.597 +/-  6.180 |    0.607 +/-  0.059 |  -60.860 +/-  2.915
TRP 389 |   21.691 +/-  3.279 |  -11.092 +/-  1.187 |    0.925 +/-  1.724 |   -1.793 +/-  0.836 |    0.072 +/-  0.030 |    9.803 +/-  3.566
LYS 390 |   17.339 +/-  3.111 |   -8.594 +/-  1.183 |  -68.543 +/-  4.073 |   45.153 +/-  4.485 |    0.208 +/-  0.032 |  -14.438 +/-  3.859
TRP 391 |   22.943 +/-  3.471 |  -10.117 +/-  1.219 |   -7.402 +/-  1.868 |   -4.066 +/-  1.365 |    0.328 +/-  0.062 |    1.686 +/-  3.659
GLY 392 |    5.916 +/-  1.687 |   -2.852 +/-  0.880 |   -5.699 +/-  1.976 |    0.668 +/-  1.272 |    0.066 +/-  0.047 |   -1.901 +/-  1.992
LYS 393 |   18.654 +/-  2.950 |   -4.414 +/-  1.328 |  -87.070 +/-  6.242 |   58.639 +/-  5.942 |    0.602 +/-  0.106 |  -13.589 +/-  3.415
ASN 394 |   22.896 +/-  3.044 |   -3.170 +/-  1.363 |  -84.754 +/-  2.295 |   -4.929 +/-  0.996 |    0.148 +/-  0.032 |  -69.809 +/-  2.907
PRO 395 |   21.132 +/-  2.477 |   -7.063 +/-  0.909 |   -8.331 +/-  1.355 |   -0.399 +/-  0.720 |    0.020 +/-  0.014 |    5.359 +/-  2.671
THR 396 |   16.959 +/-  2.458 |   -4.576 +/-  1.419 |  -34.337 +/-  3.330 |   -3.574 +/-  2.644 |    0.170 +/-  0.038 |  -25.358 +/-  2.722
MET 397 |   16.561 +/-  2.788 |  -10.186 +/-  1.316 |   -6.261 +/-  1.023 |    0.156 +/-  0.793 |    0.000 +/-  0.001 |    0.270 +/-  2.889
VAL 398 |   14.668 +/-  2.592 |   -4.828 +/-  1.234 |  -27.864 +/-  1.579 |   -2.330 +/-  1.038 |    0.108 +/-  0.034 |  -20.247 +/-  2.658
GLU 399 |   18.306 +/-  2.861 |   -5.029 +/-  1.143 |   59.859 +/-  7.237 | -130.141 +/-  7.458 |    0.615 +/-  0.057 |  -56.390 +/-  2.909
VAL 400 |   14.281 +/-  2.524 |   -5.588 +/-  1.319 |  -24.366 +/-  1.169 |   -0.921 +/-  0.665 |    0.004 +/-  0.005 |  -16.591 +/-  2.658
LEU 401 |   16.357 +/-  2.809 |   -6.409 +/-  1.335 |  -30.834 +/-  1.180 |   -2.744 +/-  0.896 |    0.074 +/-  0.030 |  -23.557 +/-  2.941
GLU 402 |   17.863 +/-  2.687 |   -2.718 +/-  1.250 |   52.998 +/-  8.463 | -130.770 +/-  7.614 |    0.760 +/-  0.075 |  -61.867 +/-  2.959
GLU 403 |   18.065 +/-  2.941 |   -3.403 +/-  1.265 |   14.330 +/-  7.486 |  -86.884 +/-  6.982 |    0.493 +/-  0.043 |  -57.399 +/-  2.935
PHE 404 |   17.183 +/-  2.763 |   -6.296 +/-  1.258 |    2.477 +/-  1.406 |   -3.044 +/-  0.979 |    0.043 +/-  0.020 |   10.363 +/-  2.922
PRO 405 |   21.192 +/-  2.373 |   -3.110 +/-  0.736 |   -5.753 +/-  1.154 |   -4.566 +/-  1.159 |    0.719 +/-  0.055 |    8.483 +/-  2.438
SER 406 |   11.215 +/-  2.054 |   -2.230 +/-  1.417 |  -23.610 +/-  2.532 |    0.758 +/-  1.523 |    0.151 +/-  0.035 |  -13.715 +/-  2.311
ILE 407 |   17.138 +/-  2.837 |   -5.170 +/-  1.390 |   -4.942 +/-  2.091 |   -5.704 +/-  1.648 |    0.079 +/-  0.028 |    1.402 +/-  3.050
GLN 408 |   24.270 +/-  3.188 |   -3.949 +/-  1.272 |  -77.026 +/-  4.844 |   -2.378 +/-  4.199 |    0.582 +/-  0.121 |  -58.502 +/-  3.433
MET 409 |   18.068 +/-  3.167 |   -7.629 +/-  1.359 |    1.220 +/-  1.636 |   -1.080 +/-  0.980 |    0.018 +/-  0.019 |   10.598 +/-  3.103
PRO 410 |   21.291 +/-  2.454 |   -6.727 +/-  1.187 |   -7.582 +/-  1.417 |   -1.756 +/-  0.767 |    0.036 +/-  0.039 |    5.262 +/-  2.865
ALA 411 |    7.566 +/-  2.077 |   -4.766 +/-  0.871 |   -6.867 +/-  1.210 |    0.067 +/-  0.674 |    0.002 +/-  0.003 |   -3.999 +/-  2.273
THR 412 |   17.018 +/-  2.411 |   -5.059 +/-  1.256 |  -34.897 +/-  1.399 |   -3.785 +/-  1.199 |    0.076 +/-  0.022 |  -26.647 +/-  2.531
LEU 413 |   17.101 +/-  2.753 |   -7.252 +/-  1.503 |  -31.102 +/-  1.343 |    2.177 +/-  0.770 |    0.000 +/-  0.000 |  -19.076 +/-  3.140
LEU 414 |   16.272 +/-  2.941 |   -6.975 +/-  1.309 |  -28.445 +/-  1.068 |    1.303 +/-  0.916 |    0.001 +/-  0.001 |  -17.845 +/-  3.068
LEU 415 |   16.845 +/-  2.869 |   -5.144 +/-  1.348 |  -31.665 +/-  1.638 |    0.110 +/-  1.307 |    0.056 +/-  0.019 |  -19.798 +/-  2.855
THR 416 |   17.415 +/-  2.643 |   -4.192 +/-  1.323 |  -41.833 +/-  2.478 |    1.710 +/-  1.721 |    0.110 +/-  0.050 |  -26.789 +/-  2.818
GLN 417 |   24.549 +/-  3.130 |   -6.300 +/-  1.483 |  -70.517 +/-  2.430 |   -4.513 +/-  1.291 |    0.200 +/-  0.073 |  -56.582 +/-  3.010
LEU 418 |   17.394 +/-  2.718 |   -6.822 +/-  1.356 |  -31.327 +/-  2.588 |    2.291 +/-  1.529 |    0.043 +/-  0.037 |  -18.421 +/-  3.136
SER 419 |   12.770 +/-  2.167 |   -3.773 +/-  0.904 |   -9.945 +/-  2.062 |   -6.591 +/-  1.674 |    0.230 +/-  0.031 |   -7.310 +/-  2.694
LEU 420 |   16.171 +/-  2.944 |   -4.215 +/-  1.363 |  -26.924 +/-  1.571 |   -0.334 +/-  0.699 |    0.233 +/-  0.073 |  -15.069 +/-  3.217
LEU 421 |   17.854 +/-  3.076 |   -7.859 +/-  1.278 |  -32.812 +/-  1.102 |    2.845 +/-  0.673 |    0.004 +/-  0.005 |  -19.968 +/-  3.201
GLN 422 |   25.382 +/-  2.952 |   -5.432 +/-  1.241 |  -72.164 +/-  2.199 |   -0.309 +/-  1.318 |    0.262 +/-  0.028 |  -52.260 +/-  2.857
PRO 423 |   20.602 +/-  2.301 |   -6.676 +/-  0.867 |    0.670 +/-  0.735 |   -2.168 +/-  0.673 |    0.053 +/-  0.018 |   12.480 +/-  2.343
ARG 424 |   23.510 +/-  3.844 |   -9.073 +/-  1.489 | -272.134 +/-  4.325 |   71.842 +/-  3.530 |    0.196 +/-  0.022 | -185.661 +/-  3.800
TYR 425 |   16.783 +/-  2.988 |   -7.525 +/-  1.231 |  -32.577 +/-  1.235 |   -3.355 +/-  0.692 |    0.028 +/-  0.011 |  -26.646 +/-  3.156
TYR 426 |   16.796 +/-  3.071 |   -9.987 +/-  1.291 |  -28.998 +/-  1.279 |   -4.034 +/-  0.666 |    0.000 +/-  0.000 |  -26.222 +/-  3.162
SER 427 |    9.605 +/-  1.988 |   -6.482 +/-  0.975 |  -14.127 +/-  1.348 |   -0.284 +/-  0.714 |    0.001 +/-  0.002 |  -11.287 +/-  2.162
ILE 428 |   17.420 +/-  2.908 |   -7.979 +/-  1.459 |   -9.576 +/-  1.308 |    0.727 +/-  0.606 |    0.001 +/-  0.001 |    0.592 +/-  3.190
SER 429 |   13.690 +/-  2.228 |   -5.030 +/-  1.256 |  -24.821 +/-  1.495 |    1.407 +/-  0.929 |    0.000 +/-  0.000 |  -14.754 +/-  2.556
SER 430 |   11.792 +/-  2.218 |   -5.130 +/-  1.268 |  -15.504 +/-  2.328 |   -2.958 +/-  1.267 |    0.000 +/-  0.001 |  -11.800 +/-  2.534
SER 431 |   11.844 +/-  2.178 |   -6.126 +/-  1.176 |   -2.973 +/-  1.817 |   -3.862 +/-  1.228 |    0.000 +/-  0.000 |   -1.117 +/-  2.515
PRO 432 |   20.608 +/-  2.328 |   -7.509 +/-  0.865 |   -6.753 +/-  0.850 |   -4.436 +/-  0.807 |    0.139 +/-  0.040 |    2.049 +/-  2.417
ASP 433 |   13.396 +/-  2.606 |   -3.136 +/-  1.447 |    3.878 +/- 11.022 |  -79.908 +/-  8.281 |    0.334 +/-  0.045 |  -65.436 +/-  3.777
MET 434 |   15.142 +/-  2.806 |   -7.439 +/-  1.184 |   -7.356 +/-  1.120 |   -2.684 +/-  0.912 |    0.403 +/-  0.078 |   -1.933 +/-  2.846
TYR 435 |   18.589 +/-  3.312 |   -5.319 +/-  1.251 |  -14.390 +/-  1.630 |   -8.723 +/-  1.232 |    0.508 +/-  0.076 |   -9.336 +/-  3.467
PRO 436 |   20.547 +/-  2.478 |   -2.822 +/-  0.796 |   -6.184 +/-  0.979 |   -3.779 +/-  0.881 |    0.711 +/-  0.051 |    8.472 +/-  2.589
ASP 437 |   14.317 +/-  2.585 |   -3.335 +/-  1.119 |   39.404 +/-  6.054 | -112.579 +/-  5.585 |    0.514 +/-  0.074 |  -61.679 +/-  2.679
GLU 438 |   18.530 +/-  2.774 |   -4.912 +/-  1.592 |    2.116 +/-  6.442 |  -71.826 +/-  5.298 |    0.148 +/-  0.029 |  -55.945 +/-  3.073
VAL 439 |   14.506 +/-  2.490 |   -5.102 +/-  1.299 |  -28.415 +/-  1.210 |    1.855 +/-  0.388 |    0.004 +/-  0.005 |  -17.153 +/-  2.842
HIE 440 |   33.127 +/-  2.731 |   -8.882 +/-  1.439 |  -25.142 +/-  2.209 |   -1.086 +/-  1.220 |    0.027 +/-  0.016 |   -1.956 +/-  3.468
LEU 441 |   16.472 +/-  2.992 |   -7.526 +/-  1.351 |  -33.278 +/-  0.971 |    2.291 +/-  0.506 |    0.001 +/-  0.002 |  -22.041 +/-  3.185
THR 442 |   15.398 +/-  2.351 |   -5.059 +/-  1.243 |  -39.828 +/-  1.409 |   -0.404 +/-  0.701 |    0.000 +/-  0.000 |  -29.894 +/-  2.567
VAL 443 |   14.565 +/-  2.589 |   -5.543 +/-  1.427 |  -32.426 +/-  1.069 |    1.952 +/-  0.372 |    0.000 +/-  0.001 |  -21.452 +/-  2.742
ALA 444 |    7.465 +/-  2.074 |   -4.793 +/-  0.762 |   -1.257 +/-  1.003 |   -2.176 +/-  0.573 |    0.023 +/-  0.017 |   -0.738 +/-  2.133
ILE 445 |   17.853 +/-  2.916 |   -4.732 +/-  1.539 |   -9.211 +/-  1.037 |   -0.391 +/-  0.765 |    0.216 +/-  0.051 |    3.735 +/-  2.932
VAL 446 |   14.382 +/-  2.642 |   -4.024 +/-  1.303 |  -27.080 +/-  1.244 |   -1.056 +/-  0.749 |    0.011 +/-  0.011 |  -17.767 +/-  2.828
SER 447 |    9.870 +/-  2.200 |   -2.783 +/-  0.874 |  -13.864 +/-  2.181 |   -2.584 +/-  2.051 |    0.338 +/-  0.053 |   -9.024 +/-  2.319
TYR 448 |   19.399 +/-  3.055 |   -5.736 +/-  1.333 |  -25.899 +/-  1.868 |   -3.391 +/-  1.522 |    0.203 +/-  0.049 |  -15.424 +/-  3.096
HIE 449 |   34.404 +/-  2.919 |   -8.236 +/-  1.183 |  -18.041 +/-  2.169 |   -7.997 +/-  1.783 |    0.278 +/-  0.038 |    0.409 +/-  3.098
THR 450 |   17.217 +/-  2.399 |   -5.245 +/-  1.256 |  -29.146 +/-  3.294 |   -3.337 +/-  2.150 |    0.035 +/-  0.029 |  -20.476 +/-  2.823
ARG 451 |   23.389 +/-  3.828 |   -2.447 +/-  1.770 | -269.683 +/-  7.728 |   65.330 +/-  6.444 |    0.768 +/-  0.141 | -182.642 +/-  3.703
ASP 452 |   15.211 +/-  2.760 |   -1.278 +/-  1.104 |   37.096 +/-  9.666 | -113.765 +/-  9.899 |    0.724 +/-  0.127 |  -62.011 +/-  2.745
GLY 453 |    5.545 +/-  1.727 |   -1.219 +/-  0.747 |   -6.130 +/-  2.357 |   -7.189 +/-  1.998 |    0.333 +/-  0.056 |   -8.659 +/-  1.763
GLU 454 |   17.768 +/-  2.878 |   -0.171 +/-  1.156 |   46.302 +/-  5.412 | -117.882 +/-  5.264 |    1.304 +/-  0.060 |  -52.680 +/-  2.728
GLY 455 |    6.747 +/-  1.807 |   -0.373 +/-  0.698 |    3.109 +/-  1.570 |   -5.034 +/-  1.219 |    0.368 +/-  0.078 |    4.817 +/-  1.730
PRO 456 |   20.937 +/-  2.489 |   -2.474 +/-  1.415 |   -5.389 +/-  1.270 |   -2.019 +/-  1.074 |    0.620 +/-  0.185 |   11.674 +/-  2.920
VAL 457 |   14.457 +/-  2.601 |   -2.214 +/-  1.097 |  -23.082 +/-  1.205 |   -3.816 +/-  0.908 |    0.586 +/-  0.062 |  -14.068 +/-  2.574
HIE 458 |   33.840 +/-  2.687 |   -9.188 +/-  1.159 |  -24.968 +/-  2.181 |   -1.895 +/-  0.826 |    0.125 +/-  0.037 |   -2.085 +/-  3.028
HIE 459 |   33.946 +/-  2.836 |   -5.946 +/-  0.842 |  -12.983 +/-  2.974 |  -10.029 +/-  2.454 |    0.816 +/-  0.055 |    5.805 +/-  3.027
GLY 460 |    5.262 +/-  1.715 |   -3.208 +/-  0.926 |  -15.612 +/-  1.818 |    1.481 +/-  0.718 |    0.002 +/-  0.004 |  -12.075 +/-  2.056
VAL 461 |   14.286 +/-  2.642 |   -5.297 +/-  1.114 |  -32.966 +/-  1.383 |    3.691 +/-  0.724 |    0.059 +/-  0.020 |  -20.227 +/-  2.672
CYS 462 |    9.481 +/-  2.121 |   -6.938 +/-  1.049 |   -9.381 +/-  1.099 |    0.964 +/-  0.526 |    0.000 +/-  0.000 |   -5.873 +/-  2.344
SER 463 |   11.135 +/-  2.216 |   -5.807 +/-  1.216 |  -21.824 +/-  1.424 |   -0.192 +/-  0.727 |    0.001 +/-  0.002 |  -16.687 +/-  2.536
SER 464 |   11.913 +/-  2.190 |   -4.312 +/-  1.008 |  -17.305 +/-  2.273 |    1.125 +/-  1.621 |    0.158 +/-  0.057 |   -8.422 +/-  2.641
TRP 465 |   22.308 +/-  3.260 |  -12.778 +/-  1.341 |   -1.835 +/-  1.667 |   -4.618 +/-  0.874 |    0.087 +/-  0.059 |    3.163 +/-  3.538
LEU 466 |   16.994 +/-  2.932 |   -6.922 +/-  1.426 |  -36.244 +/-  1.091 |    2.871 +/-  0.537 |    0.001 +/-  0.003 |  -23.301 +/-  3.109
ASN 467 |   23.447 +/-  3.105 |   -5.060 +/-  1.047 |  -83.160 +/-  1.833 |   -5.209 +/-  1.525 |    0.486 +/-  0.059 |  -69.497 +/-  3.093
ARG 468 |   23.212 +/-  3.828 |   -6.246 +/-  1.893 | -224.396 +/- 12.263 |   36.308 +/- 12.843 |    0.672 +/-  0.230 | -170.451 +/-  3.862
ILE 469 |   21.072 +/-  2.801 |   -4.468 +/-  1.538 |  -28.178 +/-  1.531 |    4.877 +/-  0.825 |    0.041 +/-  0.021 |   -6.657 +/-  3.027
GLN 470 |   23.796 +/-  2.908 |   -2.452 +/-  1.246 |  -74.108 +/-  3.800 |   -8.917 +/-  3.277 |    0.818 +/-  0.077 |  -60.863 +/-  2.942
ALA 471 |    8.491 +/-  2.197 |   -1.954 +/-  0.848 |   -3.944 +/-  2.236 |   -4.126 +/-  1.695 |    0.444 +/-  0.083 |   -1.090 +/-  2.419
ASP 472 |   15.843 +/-  2.676 |   -0.423 +/-  1.060 |   40.172 +/-  6.762 | -117.264 +/-  7.305 |    0.993 +/-  0.093 |  -60.678 +/-  2.315
ASP 473 |   14.377 +/-  2.816 |   -3.428 +/-  1.128 |   34.706 +/-  7.013 | -102.597 +/-  6.600 |    0.363 +/-  0.064 |  -56.579 +/-  2.699
VAL 474 |   14.160 +/-  2.658 |   -1.610 +/-  1.203 |  -22.423 +/-  1.145 |   -0.992 +/-  0.702 |    0.498 +/-  0.062 |  -10.367 +/-  2.682
VAL 475 |   15.690 +/-  2.559 |   -4.243 +/-  1.302 |  -20.633 +/-  1.225 |    1.399 +/-  0.459 |    0.001 +/-  0.002 |   -7.786 +/-  2.841
PRO 476 |   21.571 +/-  2.685 |   -6.974 +/-  0.982 |   -9.831 +/-  0.870 |   -0.384 +/-  0.481 |    0.008 +/-  0.008 |    4.389 +/-  2.731
CYS 477 |   11.395 +/-  2.182 |   -6.974 +/-  1.110 |   -5.051 +/-  1.217 |    0.482 +/-  0.789 |    0.001 +/-  0.001 |   -0.148 +/-  2.291
PHE 478 |   16.979 +/-  3.168 |   -5.414 +/-  1.406 |   -9.214 +/-  1.518 |   -0.483 +/-  0.937 |    0.121 +/-  0.055 |    1.988 +/-  3.612
VAL 479 |   14.369 +/-  2.597 |   -3.825 +/-  1.164 |  -18.459 +/-  1.705 |   -2.297 +/-  1.407 |    0.225 +/-  0.042 |   -9.986 +/-  2.707
ARG 480 |   23.908 +/-  3.888 |   -7.085 +/-  1.544 | -270.327 +/-  6.097 |   81.647 +/-  6.007 |    0.276 +/-  0.078 | -171.581 +/-  3.644
GLY 481 |    5.414 +/-  1.726 |   -2.746 +/-  0.574 |  -13.586 +/-  1.520 |   -1.559 +/-  1.426 |    0.253 +/-  0.046 |  -12.224 +/-  1.766
ALA 482 |    8.969 +/-  2.033 |   -2.989 +/-  0.805 |    8.752 +/-  1.285 |   -2.718 +/-  1.096 |    0.109 +/-  0.038 |   12.123 +/-  2.057
PRO 483 |   21.168 +/-  2.461 |   -2.994 +/-  0.926 |  -10.998 +/-  2.600 |    0.185 +/-  2.108 |    0.450 +/-  0.098 |    7.811 +/-  2.653
SER 484 |   12.901 +/-  2.266 |   -2.504 +/-  0.959 |  -13.438 +/-  2.334 |   -3.536 +/-  1.343 |    0.077 +/-  0.056 |   -6.499 +/-  2.876
PHE 485 |   16.585 +/-  3.078 |   -6.697 +/-  1.224 |    0.598 +/-  1.041 |   -6.800 +/-  0.737 |    0.087 +/-  0.031 |    3.773 +/-  3.278
HIE 486 |   34.159 +/-  2.767 |   -5.155 +/-  1.111 |  -12.465 +/-  2.198 |   -9.885 +/-  1.847 |    0.843 +/-  0.058 |    7.496 +/-  3.065
LEU 487 |   18.070 +/-  2.956 |   -5.648 +/-  1.408 |  -17.977 +/-  1.250 |   -2.695 +/-  0.931 |    0.045 +/-  0.026 |   -8.204 +/-  3.072
PRO 488 |   20.997 +/-  2.453 |   -4.707 +/-  0.854 |    3.151 +/-  0.991 |   -4.254 +/-  0.965 |    0.140 +/-  0.049 |   15.326 +/-  2.553
ARG 489 |   22.736 +/-  3.915 |   -2.097 +/-  1.544 | -247.516 +/-  8.268 |   47.330 +/-  6.373 |    0.669 +/-  0.088 | -178.878 +/-  4.099
ASN 490 |   24.115 +/-  2.770 |   -1.925 +/-  1.145 |  -83.165 +/-  3.010 |   -7.378 +/-  2.275 |    0.627 +/-  0.055 |  -67.726 +/-  2.708
PRO 491 |   21.338 +/-  2.432 |   -4.218 +/-  1.340 |   -8.944 +/-  2.008 |   -1.036 +/-  1.094 |    0.283 +/-  0.145 |    7.422 +/-  3.248
GLN 492 |   24.376 +/-  3.274 |   -1.811 +/-  1.537 |  -68.552 +/-  3.252 |  -12.359 +/-  3.087 |    0.932 +/-  0.176 |  -57.414 +/-  3.073
VAL 493 |   16.072 +/-  2.647 |   -2.034 +/-  1.447 |  -21.598 +/-  1.367 |    1.761 +/-  0.662 |    0.110 +/-  0.060 |   -5.689 +/-  2.772
PRO 494 |   21.019 +/-  2.301 |   -4.381 +/-  0.992 |   -6.752 +/-  1.318 |   -3.762 +/-  0.795 |    0.392 +/-  0.054 |    6.516 +/-  2.661
CYS 495 |   11.140 +/-  2.170 |   -6.645 +/-  0.968 |   -3.401 +/-  1.142 |    2.205 +/-  0.751 |    0.026 +/-  0.013 |    3.326 +/-  2.194
ILE 496 |   17.630 +/-  3.071 |   -6.072 +/-  1.439 |   -8.444 +/-  0.899 |   -0.322 +/-  0.425 |    0.066 +/-  0.023 |    2.858 +/-  2.988
LEU 497 |   16.696 +/-  2.842 |   -7.150 +/-  1.432 |  -33.041 +/-  0.998 |    2.208 +/-  0.388 |    0.000 +/-  0.000 |  -21.286 +/-  3.082
VAL 498 |   14.405 +/-  2.548 |   -5.671 +/-  1.247 |  -27.300 +/-  1.003 |   -0.048 +/-  0.405 |    0.001 +/-  0.003 |  -18.613 +/-  2.585
GLY 499 |    6.875 +/-  1.734 |   -4.045 +/-  0.727 |   -2.247 +/-  0.993 |    1.889 +/-  0.555 |    0.000 +/-  0.001 |    2.471 +/-  1.831
PRO 500 |   21.050 +/-  2.375 |   -6.113 +/-  1.171 |   -4.596 +/-  1.178 |   -4.011 +/-  0.920 |    0.068 +/-  0.027 |    6.397 +/-  2.642
GLY 501 |    5.091 +/-  1.731 |   -2.715 +/-  0.828 |   -7.612 +/-  1.102 |   -2.209 +/-  0.751 |    0.056 +/-  0.016 |   -7.389 +/-  1.869
THR 502 |   17.699 +/-  2.675 |   -4.619 +/-  1.148 |  -33.490 +/-  2.074 |   -4.264 +/-  1.329 |    0.147 +/-  0.031 |  -24.527 +/-  2.781
GLY 503 |    5.729 +/-  1.748 |   -4.433 +/-  0.785 |   -6.823 +/-  0.928 |   -0.787 +/-  0.578 |    0.004 +/-  0.004 |   -6.309 +/-  1.754
ILE 504 |   19.470 +/-  2.864 |   -5.691 +/-  1.562 |  -14.259 +/-  1.006 |    0.504 +/-  0.519 |    0.005 +/-  0.004 |    0.029 +/-  2.855
ALA 505 |   10.836 +/-  2.364 |   -4.863 +/-  0.911 |   -0.742 +/-  1.059 |    1.979 +/-  0.517 |    0.000 +/-  0.000 |    7.210 +/-  2.363
PRO 506 |   21.045 +/-  2.459 |   -7.494 +/-  0.932 |  -10.997 +/-  0.981 |    1.178 +/-  0.450 |    0.005 +/-  0.005 |    3.737 +/-  2.584
PHE 507 |   16.034 +/-  2.960 |   -8.277 +/-  1.320 |   -3.189 +/-  0.900 |   -0.571 +/-  0.546 |    0.000 +/-  0.000 |    3.997 +/-  3.087
ARG 508 |   22.287 +/-  3.876 |  -10.081 +/-  1.510 | -238.611 +/-  8.671 |   39.239 +/-  6.341 |    0.097 +/-  0.031 | -187.069 +/-  4.283
SER 509 |   10.135 +/-  2.094 |   -7.320 +/-  1.041 |  -21.681 +/-  1.480 |    0.732 +/-  0.849 |    0.000 +/-  0.001 |  -18.135 +/-  2.352
PHE 510 |   17.135 +/-  3.158 |   -7.939 +/-  1.147 |   -9.823 +/-  1.131 |   -0.318 +/-  0.509 |    0.017 +/-  0.011 |   -0.927 +/-  3.289
TRP 511 |   25.368 +/-  3.378 |  -11.846 +/-  1.324 |   -3.102 +/-  1.165 |   -3.945 +/-  0.893 |    0.073 +/-  0.020 |    6.548 +/-  3.585
GLN 512 |   23.069 +/-  2.874 |   -8.046 +/-  1.281 |  -77.123 +/-  2.216 |   -4.207 +/-  1.161 |    0.094 +/-  0.029 |  -66.213 +/-  2.833
GLN 513 |   22.902 +/-  2.780 |   -8.229 +/-  1.513 |  -77.263 +/-  2.709 |   -1.359 +/-  0.913 |    0.024 +/-  0.012 |  -63.925 +/-  3.177
ARG 514 |   22.441 +/-  4.079 |  -10.141 +/-  1.408 | -215.335 +/-  4.851 |   26.716 +/-  4.334 |    0.058 +/-  0.040 | -176.261 +/-  3.771
GLN 515 |   23.754 +/-  3.199 |   -6.579 +/-  1.327 |  -81.834 +/-  5.182 |   -3.564 +/-  4.061 |    0.234 +/-  0.076 |  -67.989 +/-  3.127
PHE 516 |   16.112 +/-  3.066 |   -6.728 +/-  1.164 |  -12.423 +/-  1.174 |   -0.428 +/-  0.663 |    0.351 +/-  0.061 |   -3.116 +/-  3.278
ASP 517 |   14.235 +/-  2.514 |   -6.693 +/-  1.217 |   -7.230 +/- 10.287 |  -63.923 +/-  8.347 |    0.060 +/-  0.040 |  -63.552 +/-  3.469
ILE 518 |   17.722 +/-  2.913 |   -4.229 +/-  1.562 |  -10.576 +/-  1.136 |   -3.042 +/-  0.866 |    0.320 +/-  0.083 |    0.196 +/-  3.092
GLN 519 |   23.497 +/-  3.009 |   -3.431 +/-  1.104 |  -70.945 +/-  3.218 |  -11.718 +/-  2.593 |    0.870 +/-  0.067 |  -61.726 +/-  2.863
HIE 520 |   34.359 +/-  2.837 |   -4.789 +/-  0.923 |   -8.515 +/-  1.915 |  -10.907 +/-  1.738 |    0.845 +/-  0.060 |   10.993 +/-  2.919
LYS 521 |   18.433 +/-  3.157 |   -1.372 +/-  1.411 |  -45.549 +/-  9.554 |   13.229 +/-  9.793 |    1.058 +/-  0.128 |  -14.202 +/-  3.493
GLY 522 |    5.628 +/-  1.641 |   -0.950 +/-  0.578 |  -13.349 +/-  1.033 |   -3.334 +/-  0.730 |    0.477 +/-  0.047 |  -11.528 +/-  1.589
MET 523 |   16.289 +/-  2.699 |   -5.931 +/-  1.507 |   -3.453 +/-  1.912 |   -4.045 +/-  1.283 |    0.328 +/-  0.164 |    3.188 +/-  3.214
ASN 524 |   23.386 +/-  2.887 |   -1.156 +/-  1.221 |  -73.533 +/-  3.688 |  -12.541 +/-  2.694 |    0.868 +/-  0.161 |  -62.974 +/-  2.769
PRO 525 |   20.869 +/-  2.501 |   -3.788 +/-  1.725 |   -7.071 +/-  3.681 |   -2.677 +/-  2.459 |    0.364 +/-  0.223 |    7.697 +/-  3.193
CYS 526 |   12.224 +/-  2.269 |   -3.581 +/-  1.224 |    9.225 +/-  2.068 |   -3.797 +/-  1.518 |    0.156 +/-  0.090 |   14.228 +/-  2.600
PRO 527 |   21.279 +/-  2.582 |   -3.981 +/-  1.020 |   -3.350 +/-  1.540 |   -4.660 +/-  1.108 |    0.441 +/-  0.097 |    9.729 +/-  2.862
MET 528 |   15.710 +/-  2.794 |   -9.440 +/-  1.163 |   -9.071 +/-  1.263 |    2.133 +/-  0.601 |    0.006 +/-  0.007 |   -0.662 +/-  2.758
VAL 529 |   14.237 +/-  2.493 |   -4.904 +/-  1.310 |  -26.046 +/-  1.014 |   -0.035 +/-  0.472 |    0.105 +/-  0.035 |  -16.643 +/-  2.697
LEU 530 |   17.620 +/-  2.784 |   -7.887 +/-  1.368 |  -32.166 +/-  1.032 |    2.515 +/-  0.498 |    0.011 +/-  0.012 |  -19.906 +/-  2.968
VAL 531 |   14.690 +/-  2.639 |   -5.907 +/-  1.291 |  -29.273 +/-  1.088 |    0.141 +/-  0.430 |    0.000 +/-  0.001 |  -20.349 +/-  2.779
PHE 532 |   16.602 +/-  3.084 |   -7.383 +/-  1.241 |   -8.925 +/-  1.109 |   -2.073 +/-  0.621 |    0.028 +/-  0.014 |   -1.752 +/-  3.199
GLY 533 |    5.284 +/-  1.702 |   -3.912 +/-  0.736 |   -9.031 +/-  1.061 |   -0.385 +/-  0.515 |    0.030 +/-  0.015 |   -8.014 +/-  1.858
CYS 534 |   11.522 +/-  2.190 |   -5.535 +/-  1.081 |    5.199 +/-  1.460 |   -2.060 +/-  0.934 |    0.058 +/-  0.021 |    9.184 +/-  2.151
ARG 535 |   22.602 +/-  3.891 |  -10.200 +/-  1.570 | -207.702 +/-  8.832 |   10.024 +/-  7.860 |    0.188 +/-  0.078 | -185.087 +/-  3.667
GLN 536 |   24.793 +/-  3.045 |   -7.034 +/-  1.236 |  -81.555 +/-  4.023 |   -5.408 +/-  3.128 |    0.272 +/-  0.076 |  -68.931 +/-  3.017
SER 537 |   12.908 +/-  2.213 |   -3.301 +/-  1.231 |   -8.397 +/-  4.186 |   -4.300 +/-  3.204 |    0.218 +/-  0.089 |   -2.872 +/-  2.982
LYS 538 |   18.539 +/-  3.448 |   -0.961 +/-  1.209 |   -0.637 +/-  6.320 |  -29.660 +/-  6.538 |    1.346 +/-  0.111 |  -11.373 +/-  3.711
ILE 539 |   20.538 +/-  3.378 |   -2.702 +/-  1.638 |  -16.092 +/-  1.287 |   -1.305 +/-  0.833 |    0.431 +/-  0.077 |    0.870 +/-  3.171
ASP 540 |   16.888 +/-  2.553 |   -4.797 +/-  1.444 |  -41.747 +/-  6.077 |  -32.969 +/-  5.173 |    0.044 +/-  0.013 |  -62.581 +/-  3.074
HIE 541 |   34.713 +/-  2.827 |   -9.038 +/-  1.261 |  -17.218 +/-  2.345 |   -0.946 +/-  1.489 |    0.151 +/-  0.032 |    7.662 +/-  3.068
ILE 542 |   20.597 +/-  3.037 |   -5.889 +/-  1.319 |   -9.264 +/-  0.872 |    0.038 +/-  0.711 |    0.032 +/-  0.011 |    5.514 +/-  3.078
TYR 543 |   18.613 +/-  3.105 |   -6.815 +/-  1.351 |  -24.584 +/-  2.057 |   -3.402 +/-  1.107 |    0.096 +/-  0.028 |  -16.092 +/-  3.281
ARG 544 |   21.936 +/-  4.036 |   -5.876 +/-  1.494 | -187.348 +/- 14.778 |  -10.436 +/- 11.896 |    0.692 +/-  0.138 | -181.033 +/-  4.805
GLU 545 |   17.739 +/-  2.824 |   -2.224 +/-  1.341 |  -22.575 +/- 12.830 |  -58.330 +/- 12.766 |    0.908 +/-  0.105 |  -64.483 +/-  2.975
GLU 546 |   18.721 +/-  2.913 |   -3.737 +/-  1.367 |  -24.031 +/-  7.039 |  -47.886 +/-  6.570 |    0.445 +/-  0.070 |  -56.488 +/-  2.815
THR 547 |   16.745 +/-  2.452 |   -5.873 +/-  1.173 |  -37.527 +/-  1.597 |    0.306 +/-  1.294 |    0.035 +/-  0.019 |  -26.314 +/-  2.661
LEU 548 |   16.581 +/-  2.642 |   -3.088 +/-  1.378 |  -33.281 +/-  1.464 |    0.056 +/-  0.779 |    0.562 +/-  0.086 |  -19.170 +/-  2.819
GLN 549 |   23.652 +/-  3.004 |   -3.710 +/-  1.328 |  -78.845 +/-  4.215 |   -5.920 +/-  2.946 |    0.703 +/-  0.078 |  -64.121 +/-  2.884
ALA 550 |    7.891 +/-  1.988 |   -5.393 +/-  0.835 |   -2.297 +/-  1.010 |    0.672 +/-  0.574 |    0.034 +/-  0.016 |    0.906 +/-  2.101
LYS 551 |   18.497 +/-  3.267 |   -5.851 +/-  1.331 |  -24.307 +/- 11.046 |   -5.506 +/-  9.944 |    0.634 +/-  0.076 |  -16.533 +/-  3.892
ASN 552 |   22.301 +/-  3.105 |   -2.512 +/-  1.015 |  -83.670 +/-  2.625 |  -11.750 +/-  2.549 |    0.879 +/-  0.072 |  -74.752 +/-  2.803
LYS 553 |   18.721 +/-  3.264 |   -2.563 +/-  1.249 |   -8.446 +/-  6.008 |  -21.456 +/-  6.225 |    0.904 +/-  0.095 |  -12.840 +/-  3.803
GLY 554 |    5.949 +/-  1.854 |   -1.829 +/-  0.730 |  -12.846 +/-  1.945 |   -1.619 +/-  1.430 |    0.276 +/-  0.114 |  -10.069 +/-  2.013
VAL 555 |   14.971 +/-  2.504 |   -4.019 +/-  1.435 |  -26.513 +/-  1.022 |    0.414 +/-  0.693 |    0.029 +/-  0.028 |  -15.118 +/-  2.531
PHE 556 |   16.758 +/-  2.898 |   -8.810 +/-  1.196 |    1.644 +/-  1.255 |   -2.309 +/-  1.303 |    0.013 +/-  0.012 |    7.296 +/-  3.140
ARG 557 |   22.889 +/-  3.850 |   -4.064 +/-  1.540 | -179.660 +/-  8.193 |  -16.154 +/-  7.945 |    1.101 +/-  0.184 | -175.888 +/-  3.723
GLU 558 |   18.018 +/-  2.859 |   -4.284 +/-  1.464 |  -20.782 +/- 10.722 |  -54.708 +/-  9.359 |    0.510 +/-  0.074 |  -61.246 +/-  3.265
LEU 559 |   16.411 +/-  2.624 |   -4.938 +/-  1.212 |  -28.142 +/-  1.877 |   -1.644 +/-  1.117 |    0.250 +/-  0.056 |  -18.063 +/-  2.829
TYR 560 |   16.612 +/-  2.990 |   -5.418 +/-  1.174 |  -23.835 +/-  2.258 |   -9.255 +/-  1.653 |    0.356 +/-  0.062 |  -21.541 +/-  3.157
THR 561 |   15.513 +/-  2.434 |   -5.190 +/-  1.065 |  -33.221 +/-  1.757 |   -2.379 +/-  1.801 |    0.174 +/-  0.051 |  -25.104 +/-  2.638
ALA 562 |    7.384 +/-  2.053 |   -4.556 +/-  0.916 |   -4.469 +/-  1.327 |   -0.057 +/-  0.795 |    0.024 +/-  0.018 |   -1.674 +/-  2.226
TYR 563 |   16.890 +/-  2.912 |   -7.806 +/-  1.174 |  -23.513 +/-  2.536 |   -7.641 +/-  2.050 |    0.168 +/-  0.064 |  -21.904 +/-  3.239
SER 564 |   12.310 +/-  2.210 |   -3.630 +/-  1.324 |  -12.685 +/-  3.301 |    0.554 +/-  1.650 |    0.062 +/-  0.035 |   -3.389 +/-  2.632
ARG 565 |   22.861 +/-  4.068 |   -4.499 +/-  1.530 | -219.780 +/-  7.900 |   14.617 +/-  6.649 |    0.788 +/-  0.100 | -186.012 +/-  3.885
GLU 566 |   18.699 +/-  2.774 |   -5.270 +/-  1.492 |  -18.381 +/-  9.676 |  -45.703 +/-  9.235 |    0.173 +/-  0.058 |  -50.482 +/-  3.178
PRO 567 |   21.183 +/-  2.620 |   -2.116 +/-  0.797 |   -7.381 +/-  1.028 |   -6.010 +/-  0.835 |    0.861 +/-  0.068 |    6.538 +/-  2.705
ASP 568 |   14.263 +/-  2.712 |   -0.687 +/-  1.042 |    9.349 +/-  7.130 |  -76.662 +/-  7.402 |    0.924 +/-  0.071 |  -52.814 +/-  2.622
ARG 569 |   23.801 +/-  3.985 |   -2.862 +/-  1.307 | -170.198 +/-  6.832 |  -12.447 +/-  6.065 |    0.973 +/-  0.135 | -160.733 +/-  3.895
PRO 570 |   20.665 +/-  2.386 |   -1.966 +/-  0.879 |    1.596 +/-  2.092 |   -5.515 +/-  1.478 |    0.686 +/-  0.086 |   15.466 +/-  2.530
LYS 571 |   17.839 +/-  3.125 |   -2.791 +/-  1.317 |  -23.979 +/-  7.895 |    1.265 +/-  7.923 |    0.944 +/-  0.156 |   -6.722 +/-  3.859
LYS 572 |   17.931 +/-  3.187 |   -4.628 +/-  1.545 |  -47.933 +/- 10.900 |   16.236 +/-  9.524 |    0.546 +/-  0.131 |  -17.848 +/-  3.986
TYR 573 |   17.709 +/-  3.102 |   -4.388 +/-  1.517 |  -29.970 +/-  2.509 |   -4.802 +/-  2.057 |    0.475 +/-  0.154 |  -20.976 +/-  3.552
VAL 574 |   15.396 +/-  2.810 |   -5.895 +/-  1.347 |  -27.075 +/-  0.956 |    1.243 +/-  0.590 |    0.055 +/-  0.032 |  -16.274 +/-  2.871
GLN 575 |   24.453 +/-  2.846 |   -6.477 +/-  1.441 |  -83.110 +/-  3.664 |   -0.685 +/-  2.106 |    0.259 +/-  0.065 |  -65.560 +/-  3.175
ASP 576 |   13.645 +/-  2.559 |   -4.355 +/-  1.184 |   12.549 +/-  8.622 |  -82.323 +/-  8.969 |    0.411 +/-  0.085 |  -60.073 +/-  2.723
VAL 577 |   14.597 +/-  2.616 |   -5.096 +/-  1.359 |  -26.825 +/-  1.255 |    0.971 +/-  0.689 |    0.035 +/-  0.030 |  -16.319 +/-  2.819
LEU 578 |   17.421 +/-  2.783 |   -7.309 +/-  1.264 |  -32.698 +/-  1.247 |    2.462 +/-  0.809 |    0.001 +/-  0.002 |  -20.124 +/-  2.872
GLN 579 |   24.605 +/-  2.872 |   -5.434 +/-  1.285 |  -76.095 +/-  4.427 |   -6.700 +/-  3.869 |    0.442 +/-  0.092 |  -63.183 +/-  2.906
GLU 580 |   18.556 +/-  2.927 |   -2.123 +/-  1.447 |   -1.285 +/- 18.261 |  -72.674 +/- 17.226 |    0.780 +/-  0.097 |  -56.747 +/-  3.069
GLN 581 |   24.835 +/-  3.122 |   -3.128 +/-  1.299 |  -69.641 +/-  4.847 |   -9.540 +/-  3.983 |    0.652 +/-  0.110 |  -56.822 +/-  3.200
LEU 582 |   20.509 +/-  3.111 |   -4.491 +/-  1.601 |  -33.723 +/-  1.616 |    1.533 +/-  0.849 |    0.060 +/-  0.030 |  -16.112 +/-  3.113
ALA 583 |    7.789 +/-  2.005 |   -4.339 +/-  0.874 |   -9.692 +/-  1.505 |    0.526 +/-  1.043 |    0.070 +/-  0.038 |   -5.645 +/-  2.071
GLU 584 |   18.117 +/-  2.858 |   -3.017 +/-  1.317 |   -3.919 +/- 10.544 |  -69.058 +/- 10.667 |    0.766 +/-  0.126 |  -57.111 +/-  2.806
SER 585 |   11.491 +/-  2.293 |   -4.145 +/-  1.006 |   -9.517 +/-  3.880 |   -4.784 +/-  3.153 |    0.304 +/-  0.092 |   -6.651 +/-  2.568
VAL 586 |   14.276 +/-  2.714 |   -5.230 +/-  1.318 |  -29.579 +/-  1.270 |    2.042 +/-  0.597 |    0.001 +/-  0.003 |  -18.489 +/-  2.766
TYR 587 |   17.921 +/-  2.892 |   -6.641 +/-  1.308 |  -21.711 +/-  2.407 |   -7.411 +/-  2.106 |    0.378 +/-  0.073 |  -17.464 +/-  3.213
ARG 588 |   22.334 +/-  4.016 |   -4.625 +/-  1.517 | -186.032 +/- 12.552 |   -8.631 +/- 10.833 |    1.140 +/-  0.136 | -175.813 +/-  3.808
ALA 589 |    7.506 +/-  2.083 |   -4.621 +/-  0.933 |   -9.149 +/-  1.420 |   -0.178 +/-  0.781 |    0.057 +/-  0.022 |   -6.387 +/-  2.215
LEU 590 |   17.568 +/-  2.923 |   -6.091 +/-  1.419 |  -23.554 +/-  1.497 |   -0.491 +/-  1.077 |    0.003 +/-  0.005 |  -12.564 +/-  3.157
LYS 591 |   18.888 +/-  3.168 |   -3.957 +/-  1.534 |  -44.634 +/- 18.408 |    5.137 +/- 16.781 |    0.584 +/-  0.150 |  -23.981 +/-  3.881
GLU 592 |   18.266 +/-  2.967 |   -0.634 +/-  1.414 |    5.100 +/- 17.740 |  -80.590 +/- 17.146 |    0.912 +/-  0.124 |  -56.945 +/-  3.076
GLN 593 |   25.512 +/-  3.162 |    0.134 +/-  1.098 |  -69.783 +/-  3.089 |  -14.116 +/-  2.602 |    1.371 +/-  0.069 |  -56.882 +/-  2.881
GLY 594 |    5.752 +/-  1.820 |   -2.225 +/-  0.729 |   -3.635 +/-  1.593 |   -4.147 +/-  1.277 |    0.169 +/-  0.038 |   -4.086 +/-  1.794
GLY 595 |    5.993 +/-  1.843 |   -3.616 +/-  0.755 |   -4.169 +/-  2.215 |   -4.288 +/-  1.443 |    0.041 +/-  0.023 |   -6.039 +/-  2.075
HIE 596 |   34.656 +/-  2.825 |   -9.186 +/-  1.041 |  -18.915 +/-  1.746 |   -3.508 +/-  0.977 |    0.287 +/-  0.042 |    3.334 +/-  3.043
ILE 597 |   18.290 +/-  2.785 |   -6.785 +/-  1.448 |  -11.671 +/-  0.996 |   -0.678 +/-  0.464 |    0.003 +/-  0.004 |   -0.841 +/-  2.865
TYR 598 |   16.780 +/-  2.984 |   -9.067 +/-  1.354 |  -32.160 +/-  1.529 |    1.729 +/-  0.776 |    0.003 +/-  0.004 |  -22.715 +/-  3.143
VAL 599 |   14.127 +/-  2.632 |   -5.323 +/-  1.212 |  -27.261 +/-  1.026 |   -0.397 +/-  0.498 |    0.001 +/-  0.002 |  -18.854 +/-  2.820
CYS 600 |   10.161 +/-  2.272 |   -6.472 +/-  0.963 |   -5.456 +/-  1.293 |    2.838 +/-  0.909 |    0.001 +/-  0.001 |    1.072 +/-  2.454
GLY 601 |    5.715 +/-  1.775 |   -3.938 +/-  0.714 |   -9.406 +/-  1.201 |   -2.859 +/-  0.516 |    0.008 +/-  0.007 |  -10.479 +/-  1.724
ASP 602 |   19.086 +/-  2.645 |   -5.546 +/-  1.286 |   17.015 +/-  6.255 |  -89.167 +/-  5.558 |    0.255 +/-  0.060 |  -58.356 +/-  3.175
VAL 603 |   14.948 +/-  2.583 |   -5.229 +/-  1.339 |  -30.234 +/-  1.471 |    1.502 +/-  0.955 |    0.031 +/-  0.014 |  -18.982 +/-  2.770
THR 604 |   16.236 +/-  2.557 |   -3.886 +/-  1.304 |  -35.356 +/-  2.691 |   -4.661 +/-  1.660 |    0.189 +/-  0.068 |  -27.478 +/-  2.663
MET 605 |   15.840 +/-  2.568 |   -7.843 +/-  1.316 |  -11.288 +/-  1.557 |    0.118 +/-  0.872 |    0.117 +/-  0.029 |   -3.055 +/-  2.700
ALA 606 |    7.468 +/-  2.012 |   -5.430 +/-  0.735 |   -8.539 +/-  1.178 |    1.161 +/-  0.600 |    0.002 +/-  0.007 |   -5.337 +/-  2.131
ALA 607 |    7.583 +/-  2.074 |   -5.112 +/-  0.757 |   -8.425 +/-  1.133 |    1.514 +/-  0.666 |    0.037 +/-  0.019 |   -4.403 +/-  2.075
ASP 608 |   14.086 +/-  2.548 |   -5.773 +/-  0.990 |   28.682 +/- 10.044 |  -98.657 +/-  9.431 |    0.342 +/-  0.064 |  -61.320 +/-  2.567
VAL 609 |   14.103 +/-  2.612 |   -5.094 +/-  1.404 |  -30.478 +/-  1.009 |    3.249 +/-  0.476 |    0.000 +/-  0.001 |  -18.220 +/-  2.745
LEU 610 |   18.187 +/-  2.882 |   -5.268 +/-  1.443 |  -30.119 +/-  1.234 |    2.548 +/-  0.651 |    0.077 +/-  0.040 |  -14.575 +/-  3.101
LYS 611 |   17.840 +/-  3.321 |   -4.216 +/-  1.231 |  -70.318 +/- 10.165 |   37.596 +/- 10.187 |    0.910 +/-  0.192 |  -18.188 +/-  3.737
ALA 612 |    7.522 +/-  2.038 |   -5.165 +/-  0.897 |  -11.978 +/-  1.241 |    2.696 +/-  0.727 |    0.032 +/-  0.028 |   -6.892 +/-  2.118
ILE 613 |   17.544 +/-  3.037 |   -5.829 +/-  1.496 |  -15.238 +/-  1.060 |    2.859 +/-  0.693 |    0.001 +/-  0.003 |   -0.664 +/-  3.163
GLN 614 |   23.577 +/-  2.922 |   -6.731 +/-  1.363 |  -77.881 +/-  3.816 |   -0.389 +/-  2.681 |    0.130 +/-  0.064 |  -61.296 +/-  3.123
ARG 615 |   22.991 +/-  3.937 |   -5.958 +/-  1.480 | -228.334 +/- 14.073 |   34.152 +/- 12.592 |    0.785 +/-  0.154 | -176.363 +/-  4.175
ILE 616 |   17.583 +/-  2.967 |   -7.107 +/-  1.453 |  -19.623 +/-  1.230 |    2.100 +/-  0.788 |    0.006 +/-  0.009 |   -7.040 +/-  3.003
MET 617 |   15.984 +/-  2.726 |   -9.689 +/-  1.248 |  -13.435 +/-  1.176 |    1.090 +/-  0.804 |    0.029 +/-  0.017 |   -6.020 +/-  2.772
THR 618 |   15.534 +/-  2.206 |   -5.366 +/-  1.222 |  -33.157 +/-  1.633 |   -4.246 +/-  1.276 |    0.210 +/-  0.060 |  -27.026 +/-  2.343
GLN 619 |   23.918 +/-  3.108 |   -3.729 +/-  1.162 |  -70.686 +/-  2.983 |  -10.297 +/-  2.219 |    0.819 +/-  0.107 |  -59.976 +/-  2.990
GLN 620 |   24.158 +/-  2.833 |   -5.085 +/-  1.322 |  -74.520 +/-  4.084 |   -5.776 +/-  2.884 |    0.452 +/-  0.097 |  -60.772 +/-  3.067
GLY 621 |    5.880 +/-  1.701 |   -2.893 +/-  0.804 |   -2.769 +/-  1.375 |   -2.223 +/-  1.153 |    0.101 +/-  0.039 |   -1.903 +/-  1.835
LYS 622 |   19.232 +/-  3.244 |   -0.648 +/-  1.243 |  -31.819 +/-  6.728 |   -0.426 +/-  7.102 |    1.416 +/-  0.073 |  -12.245 +/-  3.395
LEU 623 |   17.189 +/-  2.945 |   -3.279 +/-  1.319 |  -32.961 +/-  1.493 |   -1.235 +/-  1.081 |    0.435 +/-  0.057 |  -19.852 +/-  3.044
SER 624 |   11.604 +/-  2.259 |   -2.061 +/-  1.125 |  -13.479 +/-  3.483 |   -7.267 +/-  3.011 |    0.491 +/-  0.063 |  -10.711 +/-  2.617
GLU 625 |   18.741 +/-  3.027 |   -2.698 +/-  1.273 |   29.938 +/- 12.063 | -106.832 +/- 11.420 |    0.634 +/-  0.139 |  -60.217 +/-  3.105
GLU 626 |   17.446 +/-  2.687 |   -2.089 +/-  1.315 |   51.469 +/- 13.381 | -126.316 +/- 12.294 |    0.813 +/-  0.150 |  -58.678 +/-  2.895
ASP 627 |   14.020 +/-  2.430 |   -3.608 +/-  1.098 |   47.309 +/-  6.066 | -120.980 +/-  5.731 |    0.568 +/-  0.040 |  -62.691 +/-  2.420
ALA 628 |    7.592 +/-  2.050 |   -5.583 +/-  0.888 |   -7.037 +/-  1.045 |    1.399 +/-  0.592 |    0.000 +/-  0.000 |   -3.630 +/-  2.177
GLY 629 |    5.233 +/-  1.651 |   -3.596 +/-  0.679 |  -12.118 +/-  1.454 |    1.278 +/-  0.729 |    0.111 +/-  0.047 |   -9.092 +/-  1.812
VAL 630 |   14.267 +/-  2.564 |   -1.672 +/-  1.285 |  -32.513 +/-  1.221 |    1.906 +/-  0.529 |    0.635 +/-  0.077 |  -17.377 +/-  2.717
PHE 631 |   16.170 +/-  3.081 |   -4.560 +/-  1.247 |   -8.401 +/-  1.415 |   -1.031 +/-  0.817 |    0.411 +/-  0.090 |    2.590 +/-  3.266
ILE 632 |   17.487 +/-  2.968 |   -6.061 +/-  1.421 |  -12.894 +/-  1.327 |    0.773 +/-  0.704 |    0.011 +/-  0.008 |   -0.685 +/-  2.992
SER 633 |   10.806 +/-  2.378 |   -5.365 +/-  0.970 |   -4.170 +/-  2.548 |   -5.321 +/-  1.615 |    0.195 +/-  0.044 |   -3.854 +/-  2.416
ARG 634 |   22.392 +/-  3.937 |   -6.617 +/-  1.509 | -254.750 +/- 14.329 |   60.419 +/- 11.682 |    0.610 +/-  0.133 | -177.946 +/-  4.517
LEU 635 |   18.110 +/-  2.796 |   -7.291 +/-  1.409 |  -31.401 +/-  1.188 |    0.527 +/-  0.598 |    0.042 +/-  0.025 |  -20.012 +/-  2.994
ARG 636 |   22.162 +/-  3.775 |   -9.266 +/-  1.453 | -277.143 +/-  7.260 |   82.905 +/-  6.908 |    0.070 +/-  0.042 | -181.272 +/-  3.837
ASP 637 |   18.278 +/-  2.434 |   -4.941 +/-  1.357 |   26.879 +/-  6.827 | -110.850 +/-  6.416 |    0.202 +/-  0.061 |  -70.431 +/-  2.655
ASP 638 |   15.067 +/-  2.894 |   -2.794 +/-  1.384 |   24.344 +/- 10.248 |  -99.442 +/-  9.156 |    0.456 +/-  0.062 |  -62.369 +/-  3.085
ASN 639 |   21.170 +/-  2.765 |   -2.615 +/-  1.229 |  -82.207 +/-  4.541 |   -3.685 +/-  2.791 |    0.553 +/-  0.069 |  -66.783 +/-  3.180
ARG 640 |   23.291 +/-  3.972 |   -8.455 +/-  1.501 | -249.279 +/-  8.126 |   55.553 +/-  7.320 |    0.263 +/-  0.056 | -178.628 +/-  3.852
TYR 641 |   17.803 +/-  2.895 |   -9.658 +/-  1.090 |  -28.175 +/-  1.117 |   -5.255 +/-  0.836 |    0.007 +/-  0.007 |  -25.278 +/-  3.079
HIE 642 |   33.289 +/-  2.731 |  -11.400 +/-  1.253 |  -24.977 +/-  1.757 |   -2.545 +/-  0.747 |    0.027 +/-  0.016 |   -5.606 +/-  2.959
GLU 643 |   18.655 +/-  2.743 |   -5.561 +/-  1.352 |   29.988 +/-  5.105 | -103.676 +/-  4.638 |    0.037 +/-  0.038 |  -60.556 +/-  2.966
ASP 644 |   16.303 +/-  2.322 |   -5.785 +/-  1.294 |   36.927 +/-  5.495 | -103.526 +/-  4.628 |    0.042 +/-  0.016 |  -56.040 +/-  2.850
ILE 645 |   17.469 +/-  2.728 |   -5.161 +/-  1.452 |   -7.198 +/-  1.461 |   -0.713 +/-  1.264 |    0.117 +/-  0.038 |    4.514 +/-  2.840
PHE 646 |   16.808 +/-  3.008 |   -7.253 +/-  1.369 |   -7.001 +/-  1.867 |   -2.575 +/-  1.276 |    0.065 +/-  0.031 |    0.045 +/-  3.189
GLY 647 |    5.741 +/-  1.676 |   -2.841 +/-  0.690 |   -5.941 +/-  1.350 |   -1.772 +/-  1.014 |    0.137 +/-  0.040 |   -4.677 +/-  2.101
VAL 648 |   14.593 +/-  2.648 |   -3.543 +/-  1.319 |  -23.298 +/-  1.618 |   -1.478 +/-  1.029 |    0.117 +/-  0.033 |  -13.610 +/-  2.838
THR 649 |   17.420 +/-  2.585 |   -3.389 +/-  1.155 |  -32.310 +/-  2.081 |   -2.754 +/-  1.594 |    0.148 +/-  0.040 |  -20.886 +/-  2.772
LEU 650 |   18.178 +/-  2.861 |   -2.803 +/-  1.326 |  -17.517 +/-  1.297 |   -2.191 +/-  1.050 |    0.352 +/-  0.077 |   -3.981 +/-  2.983
ARG 651 |   23.881 +/-  4.051 |   -3.462 +/-  1.553 | -245.200 +/- 12.231 |   46.724 +/- 10.228 |    0.738 +/-  0.200 | -177.319 +/-  5.238
THR 652 |   16.443 +/-  2.336 |   -4.713 +/-  1.297 |  -39.994 +/-  1.736 |   -5.261 +/-  1.086 |    0.023 +/-  0.010 |  -33.502 +/-  2.641
TYR 653 |   17.468 +/-  3.024 |   -6.001 +/-  1.243 |  -28.501 +/-  3.413 |   -7.249 +/-  2.424 |    0.360 +/-  0.110 |  -23.922 +/-  3.369
GLU 654 |   17.402 +/-  2.922 |   -3.623 +/-  1.186 |   48.272 +/- 12.079 | -119.036 +/- 11.576 |    0.768 +/-  0.122 |  -56.217 +/-  2.886
VAL 655 |   13.965 +/-  2.526 |   -3.250 +/-  1.370 |  -29.243 +/-  1.162 |   -0.800 +/-  0.624 |    0.114 +/-  0.061 |  -19.214 +/-  2.635
THR 656 |   15.540 +/-  2.484 |   -3.592 +/-  1.248 |  -40.114 +/-  1.358 |   -0.610 +/-  0.828 |    0.063 +/-  0.023 |  -28.712 +/-  2.525
ASN 657 |   22.180 +/-  3.128 |   -4.042 +/-  1.133 |  -81.969 +/-  3.851 |   -7.672 +/-  2.475 |    0.536 +/-  0.130 |  -70.968 +/-  2.918
ARG 658 |   22.196 +/-  3.905 |   -6.060 +/-  1.317 | -247.373 +/-  8.785 |   57.353 +/-  8.682 |    0.750 +/-  0.159 | -173.134 +/-  4.016
LEU 659 |   16.300 +/-  2.879 |   -7.333 +/-  1.361 |  -26.170 +/-  1.265 |   -1.271 +/-  0.647 |    0.033 +/-  0.018 |  -18.441 +/-  2.977
ARG 660 |   23.087 +/-  4.098 |   -7.220 +/-  1.529 | -256.604 +/-  7.376 |   60.876 +/-  6.227 |    0.345 +/-  0.091 | -179.517 +/-  3.813
SER 661 |   12.275 +/-  2.289 |   -2.129 +/-  1.063 |  -16.475 +/-  2.909 |   -8.405 +/-  2.337 |    0.506 +/-  0.077 |  -14.228 +/-  2.297
GLU 662 |   17.555 +/-  3.007 |   -5.583 +/-  1.543 |   41.260 +/-  8.507 | -109.904 +/-  7.093 |    0.091 +/-  0.052 |  -56.581 +/-  3.559
SER 663 |   13.159 +/-  2.240 |   -2.884 +/-  1.080 |   -2.209 +/-  5.268 |   -7.480 +/-  4.186 |    0.109 +/-  0.063 |    0.695 +/-  2.611
ILE 664 |   21.769 +/-  3.176 |   -0.146 +/-  1.607 |   45.194 +/- 10.765 | -126.913 +/-  9.951 |    1.003 +/-  0.148 |  -59.093 +/-  3.360
FMN 665 |   65.905 +/-  5.900 |  -14.640 +/-  2.697 | -286.766 +/-  7.052 |  -79.785 +/-  4.269 |    0.289 +/-  0.046 | -314.997 +/-  5.939
FAD 666 |  148.004 +/-  7.008 |  -24.035 +/-  3.199 | -407.891 +/-  9.316 | -160.228 +/-  7.004 |    0.764 +/-  0.102 | -443.385 +/-  7.603
NAP 667 |  182.298 +/- 13.531 |   -5.879 +/-  4.194 | -587.825 +/- 26.511 | -155.951 +/- 17.788 |    2.600 +/-  0.304 | -564.757 +/- 11.309

Sidechain Energy Decomposition:
Residue |       Internal      |    van der Waals    |    Electrostatic    |   Polar Solvation   |   Non-Polar Solv.   |       TOTAL
-------------------------------------------------------------------------------------------------------------------------------------------
ALA   1 |    4.145 +/-  1.361 |   -0.348 +/-  0.278 |    2.782 +/-  0.895 |   -4.432 +/-  0.903 |    0.458 +/-  0.088 |    2.605 +/-  1.402
LYS   2 |   14.275 +/-  2.827 |    0.080 +/-  0.876 |   12.964 +/-  7.454 |  -34.626 +/-  7.411 |    1.239 +/-  0.148 |   -6.067 +/-  3.092
ARG   3 |   18.640 +/-  3.702 |   -3.949 +/-  1.153 | -172.386 +/-  8.689 |   -9.705 +/-  8.206 |    0.805 +/-  0.136 | -166.596 +/-  3.173
VAL   4 |   10.288 +/-  2.207 |   -0.861 +/-  0.905 |  -16.278 +/-  0.379 |    0.597 +/-  0.252 |    0.471 +/-  0.118 |   -5.784 +/-  2.283
LYS   5 |   13.818 +/-  2.689 |   -1.723 +/-  1.031 |  -12.686 +/- 12.177 |  -10.144 +/- 12.012 |    0.934 +/-  0.143 |   -9.802 +/-  3.113
ALA   6 |    3.843 +/-  1.400 |   -2.919 +/-  0.470 |    0.816 +/-  0.240 |    1.214 +/-  0.195 |    0.000 +/-  0.002 |    2.955 +/-  1.433
THR   7 |   11.879 +/-  1.863 |   -2.961 +/-  1.049 |  -30.329 +/-  3.639 |    3.823 +/-  2.006 |    0.059 +/-  0.043 |  -17.529 +/-  2.112
ILE   8 |   14.195 +/-  2.462 |   -5.720 +/-  1.148 |   -2.833 +/-  0.244 |    0.846 +/-  0.183 |    0.000 +/-  0.001 |    6.489 +/-  2.366
LEU   9 |   12.205 +/-  2.435 |   -5.296 +/-  0.975 |  -24.507 +/-  0.474 |    2.425 +/-  0.159 |    0.001 +/-  0.002 |  -15.171 +/-  2.506
TYR  10 |   14.586 +/-  2.619 |   -7.023 +/-  0.883 |  -17.928 +/-  2.011 |   -5.538 +/-  1.954 |    0.222 +/-  0.051 |  -15.681 +/-  2.729
ALA  11 |    4.055 +/-  1.374 |   -3.198 +/-  0.494 |   -0.931 +/-  0.210 |    2.976 +/-  0.135 |    0.000 +/-  0.000 |    2.902 +/-  1.432
THR  12 |   10.708 +/-  2.088 |   -3.893 +/-  1.055 |  -27.399 +/-  1.341 |    0.106 +/-  0.826 |    0.051 +/-  0.024 |  -20.427 +/-  2.221
GLU  13 |   13.696 +/-  2.458 |   -3.812 +/-  1.098 |   42.210 +/-  7.801 |  -99.828 +/-  7.031 |    0.100 +/-  0.050 |  -47.634 +/-  2.771
THR  14 |   12.387 +/-  1.935 |   -2.886 +/-  0.960 |  -27.129 +/-  1.266 |    0.742 +/-  0.700 |    0.037 +/-  0.015 |  -16.848 +/-  2.135
GLY  15 |    1.793 +/-  0.653 |   -1.020 +/-  0.191 |    1.788 +/-  0.164 |   -1.542 +/-  0.138 |    0.000 +/-  0.001 |    1.019 +/-  0.677
LYS  16 |   14.354 +/-  2.730 |   -4.090 +/-  1.107 |  -60.730 +/-  5.233 |   40.088 +/-  4.464 |    0.324 +/-  0.059 |  -10.053 +/-  3.198
SER  17 |    7.880 +/-  1.621 |   -2.870 +/-  1.050 |   -7.150 +/-  1.821 |    0.387 +/-  0.785 |    0.002 +/-  0.003 |   -1.751 +/-  2.046
GLN  18 |   19.793 +/-  2.772 |   -4.284 +/-  0.925 |  -61.416 +/-  4.667 |   -8.439 +/-  3.701 |    0.287 +/-  0.076 |  -54.059 +/-  2.736
ALA  19 |    3.782 +/-  1.368 |   -1.684 +/-  0.356 |    0.804 +/-  0.274 |    1.063 +/-  0.213 |    0.331 +/-  0.053 |    4.295 +/-  1.416
TYR  20 |   14.777 +/-  2.697 |   -4.373 +/-  0.979 |  -20.339 +/-  2.348 |   -1.154 +/-  1.984 |    0.279 +/-  0.052 |  -10.811 +/-  2.756
ALA  21 |    3.890 +/-  1.387 |   -3.150 +/-  0.505 |    0.443 +/-  0.219 |    1.644 +/-  0.160 |    0.001 +/-  0.002 |    2.828 +/-  1.486
LYS  22 |   13.915 +/-  2.829 |   -2.281 +/-  0.831 |   -1.336 +/-  7.323 |  -20.372 +/-  7.193 |    0.996 +/-  0.146 |   -9.078 +/-  3.092
THR  23 |   11.380 +/-  2.021 |   -2.054 +/-  0.728 |  -22.538 +/-  1.573 |   -2.051 +/-  1.537 |    0.450 +/-  0.081 |  -14.814 +/-  2.017
LEU  24 |   12.994 +/-  2.382 |   -4.975 +/-  1.047 |  -23.680 +/-  0.448 |    1.369 +/-  0.203 |    0.016 +/-  0.016 |  -14.276 +/-  2.513
CYS  25 |    6.214 +/-  1.532 |   -4.309 +/-  0.601 |    4.872 +/-  1.149 |   -1.174 +/-  0.691 |    0.111 +/-  0.046 |    5.713 +/-  1.742
GLU  26 |   13.672 +/-  2.498 |   -2.278 +/-  1.063 |  -11.020 +/- 13.433 |  -49.995 +/- 12.662 |    0.592 +/-  0.161 |  -49.029 +/-  2.718
ILE  27 |   13.921 +/-  2.588 |   -3.409 +/-  1.398 |   -2.503 +/-  0.280 |    0.569 +/-  0.241 |    0.151 +/-  0.092 |    8.730 +/-  2.651
PHE  28 |   13.484 +/-  2.699 |   -3.948 +/-  0.936 |    1.338 +/-  0.377 |   -0.900 +/-  0.286 |    0.103 +/-  0.047 |   10.078 +/-  2.798
LYS  29 |   14.109 +/-  2.757 |   -2.465 +/-  1.168 |  -18.823 +/- 13.890 |   -4.064 +/- 12.801 |    0.793 +/-  0.148 |  -10.449 +/-  3.252
HIE  30 |   29.936 +/-  2.348 |   -4.250 +/-  1.560 |   -4.354 +/-  2.401 |   -7.831 +/-  2.229 |    0.653 +/-  0.304 |   14.154 +/-  2.686
ALA  31 |    3.931 +/-  1.351 |   -1.757 +/-  0.464 |    1.488 +/-  0.310 |    0.422 +/-  0.294 |    0.191 +/-  0.083 |    4.275 +/-  1.448
PHE  32 |   12.671 +/-  2.784 |   -3.282 +/-  0.911 |    1.784 +/-  0.495 |   -1.411 +/-  0.377 |    0.371 +/-  0.087 |   10.133 +/-  2.933
ASP  33 |   11.487 +/-  1.946 |   -2.271 +/-  0.938 |  -27.950 +/- 13.634 |  -37.333 +/- 13.382 |    0.352 +/-  0.108 |  -55.714 +/-  1.997
ALA  34 |    3.933 +/-  1.355 |   -2.907 +/-  0.456 |    0.948 +/-  0.255 |    1.016 +/-  0.210 |    0.006 +/-  0.012 |    2.996 +/-  1.429
LYS  35 |   14.062 +/-  3.038 |   -2.009 +/-  1.035 |  -16.301 +/- 12.633 |   -5.133 +/- 13.681 |    0.927 +/-  0.173 |   -8.453 +/-  3.410
ALA  36 |    3.801 +/-  1.342 |   -2.431 +/-  0.420 |    0.895 +/-  0.264 |    1.073 +/-  0.232 |    0.080 +/-  0.043 |    3.418 +/-  1.410
MET  37 |   11.417 +/-  2.238 |   -4.914 +/-  0.810 |   -1.040 +/-  2.778 |    1.163 +/-  2.536 |    0.349 +/-  0.108 |    6.973 +/-  2.455
SER  38 |    6.352 +/-  1.461 |   -3.181 +/-  0.579 |   -2.507 +/-  2.064 |   -5.248 +/-  1.832 |    0.118 +/-  0.036 |   -4.466 +/-  2.362
MET  39 |   11.714 +/-  2.198 |   -8.147 +/-  0.848 |   -1.363 +/-  0.910 |    1.995 +/-  0.621 |    0.000 +/-  0.001 |    4.199 +/-  2.333
GLU  40 |   14.001 +/-  2.442 |   -2.502 +/-  1.031 |   62.556 +/- 10.457 | -121.943 +/-  9.858 |    0.505 +/-  0.145 |  -47.384 +/-  2.575
GLU  41 |   13.770 +/-  2.473 |   -1.713 +/-  0.779 |   55.118 +/-  9.844 | -116.590 +/-  9.903 |    0.789 +/-  0.062 |  -48.627 +/-  2.379
TYR  42 |   13.760 +/-  2.752 |   -4.842 +/-  1.119 |  -23.751 +/-  1.786 |    0.094 +/-  1.158 |    0.076 +/-  0.033 |  -14.664 +/-  2.935
ASP  43 |   10.488 +/-  2.218 |   -1.610 +/-  0.571 |   57.873 +/-  8.066 | -121.339 +/-  7.824 |    0.575 +/-  0.062 |  -54.014 +/-  1.977
ILE  44 |   15.057 +/-  2.411 |   -3.074 +/-  1.138 |   -4.997 +/-  0.243 |    2.811 +/-  0.176 |    0.213 +/-  0.073 |   10.010 +/-  2.421
VAL  45 |   10.820 +/-  2.261 |   -0.508 +/-  0.750 |  -17.496 +/-  0.490 |    1.292 +/-  0.156 |    0.699 +/-  0.057 |   -5.192 +/-  2.214
HIE  46 |   29.986 +/-  2.314 |   -3.968 +/-  0.686 |   -2.738 +/-  2.422 |  -10.522 +/-  2.247 |    0.754 +/-  0.071 |   13.512 +/-  2.403
LEU  47 |   13.573 +/-  2.358 |   -4.344 +/-  1.048 |  -25.203 +/-  0.394 |    2.406 +/-  0.152 |    0.005 +/-  0.006 |  -13.563 +/-  2.531
GLU  48 |   15.087 +/-  2.242 |   -2.765 +/-  0.856 |   70.479 +/-  5.341 | -130.961 +/-  5.566 |    0.563 +/-  0.092 |  -47.597 +/-  2.153
HIE  49 |   30.238 +/-  2.390 |   -3.342 +/-  0.726 |   -3.210 +/-  3.622 |  -10.456 +/-  3.843 |    0.847 +/-  0.105 |   14.077 +/-  2.485
GLU  50 |   13.087 +/-  2.303 |   -3.373 +/-  1.260 |   22.456 +/-  9.021 |  -82.409 +/-  8.875 |    0.132 +/-  0.042 |  -50.107 +/-  2.339
ALA  51 |    3.849 +/-  1.370 |   -1.190 +/-  0.344 |    0.690 +/-  0.323 |    1.225 +/-  0.283 |    0.220 +/-  0.057 |    4.793 +/-  1.423
LEU  52 |   13.119 +/-  2.470 |   -3.917 +/-  1.219 |  -22.880 +/-  0.453 |    0.362 +/-  0.257 |    0.046 +/-  0.039 |  -13.271 +/-  2.526
VAL  53 |   10.187 +/-  2.028 |   -4.152 +/-  0.927 |  -18.130 +/-  0.332 |    2.012 +/-  0.149 |    0.004 +/-  0.005 |  -10.079 +/-  2.071
LEU  54 |   12.846 +/-  2.528 |   -4.743 +/-  1.037 |  -22.633 +/-  0.432 |    0.655 +/-  0.243 |    0.006 +/-  0.011 |  -13.868 +/-  2.638
VAL  55 |    9.911 +/-  2.037 |   -3.941 +/-  0.897 |  -17.891 +/-  0.309 |    2.034 +/-  0.108 |    0.002 +/-  0.003 |   -9.885 +/-  2.078
VAL  56 |   10.173 +/-  2.028 |   -4.444 +/-  0.976 |  -16.973 +/-  0.343 |    0.974 +/-  0.164 |    0.000 +/-  0.001 |  -10.269 +/-  2.136
THR  57 |   11.903 +/-  1.917 |   -4.640 +/-  0.802 |  -23.211 +/-  0.946 |   -0.291 +/-  0.490 |    0.000 +/-  0.000 |  -16.239 +/-  2.071
SER  58 |    7.090 +/-  1.442 |   -3.949 +/-  0.719 |   -5.068 +/-  1.775 |   -0.387 +/-  0.981 |    0.000 +/-  0.001 |   -2.314 +/-  1.920
THR  59 |   10.951 +/-  2.001 |   -6.397 +/-  0.723 |  -24.985 +/-  0.835 |   -3.830 +/-  0.906 |    0.000 +/-  0.000 |  -24.261 +/-  2.249
PHE  60 |   12.736 +/-  2.465 |   -4.883 +/-  0.828 |    0.285 +/-  0.537 |   -0.352 +/-  0.376 |    0.046 +/-  0.024 |    7.832 +/-  2.567
GLY  61 |    1.423 +/-  0.537 |   -0.934 +/-  0.184 |    2.540 +/-  0.119 |   -2.427 +/-  0.109 |    0.004 +/-  0.003 |    0.606 +/-  0.574
ASN  62 |   17.745 +/-  2.281 |   -3.802 +/-  0.726 |  -80.954 +/-  2.114 |   -2.045 +/-  1.705 |    0.102 +/-  0.058 |  -68.953 +/-  2.164
GLY  63 |    1.564 +/-  0.590 |   -1.077 +/-  0.214 |    2.799 +/-  0.118 |   -2.758 +/-  0.098 |    0.000 +/-  0.000 |    0.527 +/-  0.623
ASP  64 |   10.230 +/-  1.910 |   -4.409 +/-  0.719 |   40.749 +/-  4.738 |  -98.846 +/-  4.589 |    0.050 +/-  0.037 |  -52.227 +/-  2.059
PRO  65 |   15.642 +/-  1.945 |   -4.241 +/-  0.677 |  -18.457 +/-  1.033 |   18.793 +/-  0.973 |    0.087 +/-  0.034 |   11.825 +/-  1.998
PRO  66 |   15.462 +/-  2.031 |   -6.229 +/-  0.616 |  -15.959 +/-  0.956 |   16.699 +/-  0.856 |    0.000 +/-  0.000 |    9.972 +/-  2.149
GLU  67 |   14.105 +/-  2.504 |   -1.811 +/-  0.798 |   76.080 +/-  8.999 | -135.237 +/-  8.679 |    0.718 +/-  0.124 |  -46.145 +/-  2.423
ASN  68 |   18.147 +/-  2.518 |   -3.685 +/-  0.921 |  -81.750 +/-  4.834 |   -3.467 +/-  3.956 |    0.210 +/-  0.082 |  -70.545 +/-  2.380
GLY  69 |    1.655 +/-  0.615 |   -1.214 +/-  0.173 |    2.710 +/-  0.138 |   -2.749 +/-  0.111 |    0.000 +/-  0.000 |    0.402 +/-  0.606
GLU  70 |   14.581 +/-  2.335 |   -3.105 +/-  0.873 |   74.335 +/-  9.830 | -132.404 +/-  9.604 |    0.465 +/-  0.103 |  -46.128 +/-  2.268
LYS  71 |   14.138 +/-  2.919 |   -1.156 +/-  0.921 |  -85.848 +/- 17.218 |   60.772 +/- 16.323 |    1.019 +/-  0.153 |  -11.074 +/-  3.391
PHE  72 |   12.347 +/-  2.480 |   -5.077 +/-  0.782 |    0.071 +/-  0.372 |   -0.384 +/-  0.292 |    0.017 +/-  0.014 |    6.974 +/-  2.548
GLY  73 |    1.375 +/-  0.564 |   -1.040 +/-  0.177 |    2.681 +/-  0.119 |   -2.599 +/-  0.105 |    0.002 +/-  0.003 |    0.418 +/-  0.604
CYS  74 |    6.135 +/-  1.477 |   -2.609 +/-  0.465 |    5.115 +/-  1.291 |   -0.901 +/-  1.008 |    0.434 +/-  0.075 |    8.175 +/-  1.537
ALA  75 |    3.756 +/-  1.305 |   -2.030 +/-  0.380 |   -1.522 +/-  0.223 |    3.366 +/-  0.185 |    0.158 +/-  0.044 |    3.728 +/-  1.338
LEU  76 |   12.466 +/-  2.238 |   -5.247 +/-  0.914 |  -24.384 +/-  0.440 |    2.316 +/-  0.154 |    0.001 +/-  0.003 |  -14.848 +/-  2.310
MET  77 |   11.530 +/-  2.301 |   -6.056 +/-  0.744 |   -2.968 +/-  0.707 |    2.990 +/-  0.669 |    0.149 +/-  0.048 |    5.645 +/-  2.406
GLU  78 |   13.985 +/-  2.429 |   -2.406 +/-  0.894 |   67.053 +/-  5.728 | -127.384 +/-  6.244 |    0.711 +/-  0.112 |  -48.042 +/-  2.288
MET  79 |   11.440 +/-  2.405 |   -5.192 +/-  0.805 |   -2.176 +/-  0.436 |    2.235 +/-  0.345 |    0.281 +/-  0.059 |    6.588 +/-  2.415
ARG  80 |   19.501 +/-  3.748 |   -6.706 +/-  1.283 | -246.581 +/-  6.212 |   64.856 +/-  5.481 |    0.136 +/-  0.067 | -168.794 +/-  3.868
HIE  81 |   30.392 +/-  2.330 |   -5.935 +/-  0.968 |   -5.748 +/-  2.487 |   -6.183 +/-  1.921 |    0.215 +/-  0.122 |   12.741 +/-  2.567
PRO  82 |   15.111 +/-  1.986 |   -2.039 +/-  0.618 |  -16.990 +/-  1.588 |   16.836 +/-  1.531 |    0.414 +/-  0.098 |   13.333 +/-  2.078
ASN  83 |   18.006 +/-  2.320 |   -0.943 +/-  0.907 |  -81.725 +/-  3.786 |   -5.761 +/-  2.690 |    0.688 +/-  0.134 |  -69.735 +/-  2.183
SER  84 |    8.001 +/-  1.574 |   -0.117 +/-  0.721 |   -4.901 +/-  2.715 |   -2.272 +/-  2.544 |    0.485 +/-  0.066 |    1.195 +/-  1.643
VAL  85 |   10.570 +/-  2.004 |   -0.183 +/-  0.859 |  -17.996 +/-  0.499 |    1.400 +/-  0.195 |    0.575 +/-  0.075 |   -5.633 +/-  2.049
GLN  86 |   20.414 +/-  2.836 |   -2.259 +/-  1.006 |  -66.910 +/-  3.688 |   -5.513 +/-  3.095 |    0.577 +/-  0.147 |  -53.690 +/-  2.749
GLU  87 |   13.573 +/-  2.428 |   -0.220 +/-  0.955 |   39.131 +/- 15.744 | -102.067 +/- 14.384 |    0.918 +/-  0.118 |  -48.665 +/-  2.761
GLU  88 |   13.731 +/-  2.406 |   -1.716 +/-  1.198 |   42.128 +/- 12.764 | -103.776 +/- 11.315 |    0.617 +/-  0.136 |  -49.016 +/-  2.709
ARG  89 |   19.433 +/-  3.710 |   -3.888 +/-  1.521 | -255.249 +/- 11.390 |   62.554 +/-  8.042 |    0.389 +/-  0.114 | -176.761 +/-  4.722
LYS  90 |   14.897 +/-  2.885 |   -3.884 +/-  1.243 |  -68.423 +/- 10.173 |   50.893 +/-  9.902 |    0.330 +/-  0.149 |   -6.186 +/-  3.546
SER  91 |    7.059 +/-  1.468 |   -1.624 +/-  0.778 |   -8.774 +/-  3.563 |    1.317 +/-  2.385 |    0.214 +/-  0.096 |   -1.808 +/-  2.026
TYR  92 |   14.348 +/-  2.626 |   -4.939 +/-  1.001 |  -23.887 +/-  0.889 |    0.623 +/-  0.556 |    0.162 +/-  0.048 |  -13.693 +/-  2.755
LYS  93 |   14.128 +/-  2.738 |   -4.378 +/-  0.989 |  -72.811 +/-  5.568 |   53.492 +/-  5.097 |    0.302 +/-  0.059 |   -9.267 +/-  3.586
VAL  94 |   10.749 +/-  2.224 |   -3.362 +/-  0.960 |  -17.124 +/-  0.423 |    1.834 +/-  0.221 |    0.123 +/-  0.044 |   -7.780 +/-  2.336
ARG  95 |   18.227 +/-  3.332 |   -5.831 +/-  1.480 | -268.960 +/-  5.766 |   77.623 +/-  4.072 |    0.063 +/-  0.050 | -178.877 +/-  3.667
PHE  96 |   12.467 +/-  2.451 |   -5.869 +/-  0.848 |   -0.220 +/-  0.403 |   -0.405 +/-  0.334 |    0.085 +/-  0.034 |    6.059 +/-  2.602
ASN  97 |   18.335 +/-  2.187 |   -4.441 +/-  0.688 |  -83.799 +/-  2.335 |   -0.271 +/-  1.381 |    0.041 +/-  0.036 |  -70.135 +/-  2.105
SER  98 |    6.822 +/-  1.593 |   -2.046 +/-  0.639 |   -4.119 +/-  1.848 |   -1.575 +/-  1.363 |    0.167 +/-  0.110 |   -0.751 +/-  2.110
VAL  99 |   10.193 +/-  2.179 |   -2.608 +/-  0.804 |  -16.989 +/-  0.465 |    1.809 +/-  0.240 |    0.113 +/-  0.061 |   -7.483 +/-  2.211
SER 100 |    7.780 +/-  1.472 |   -2.882 +/-  0.763 |   -7.256 +/-  1.045 |    1.070 +/-  0.766 |    0.001 +/-  0.002 |   -1.287 +/-  1.657
SER 101 |    6.937 +/-  1.758 |   -2.194 +/-  0.915 |   -9.279 +/-  4.024 |    2.515 +/-  2.394 |    0.024 +/-  0.047 |   -1.997 +/-  2.856
TYR 102 |   14.220 +/-  2.732 |   -2.525 +/-  0.834 |  -19.871 +/-  2.228 |   -3.474 +/-  2.026 |    0.454 +/-  0.120 |  -11.195 +/-  2.867
SER 103 |    7.871 +/-  1.581 |   -1.139 +/-  0.687 |   -6.761 +/-  2.802 |    0.175 +/-  1.951 |    0.271 +/-  0.081 |    0.416 +/-  1.934
ASP 104 |   12.247 +/-  2.021 |   -0.528 +/-  0.753 |   55.100 +/-  5.574 | -121.057 +/-  5.679 |    0.613 +/-  0.053 |  -53.624 +/-  1.790
SER 105 |    7.832 +/-  1.507 |   -0.451 +/-  0.639 |   -5.565 +/-  2.831 |   -1.644 +/-  2.470 |    0.425 +/-  0.092 |    0.597 +/-  1.649
ARG 106 |   18.614 +/-  3.454 |   -4.263 +/-  1.447 | -232.415 +/- 14.626 |   49.719 +/- 10.621 |    0.453 +/-  0.154 | -167.893 +/-  5.183
LYS 107 |   14.247 +/-  3.102 |   -2.023 +/-  1.000 |  -63.696 +/- 10.923 |   45.238 +/- 10.283 |    0.667 +/-  0.155 |   -5.568 +/-  3.933
SER 108 |    7.795 +/-  1.572 |   -1.367 +/-  0.644 |   -6.170 +/-  2.065 |   -0.444 +/-  1.584 |    0.214 +/-  0.075 |    0.027 +/-  1.929
SER 109 |    6.825 +/-  1.707 |   -1.377 +/-  0.575 |   -2.873 +/-  2.115 |   -2.860 +/-  1.889 |    0.309 +/-  0.090 |    0.025 +/-  1.868
GLY 110 |    1.573 +/-  0.582 |   -0.188 +/-  0.191 |    2.418 +/-  0.194 |   -2.322 +/-  0.179 |    0.020 +/-  0.008 |    1.501 +/-  0.606
ASP 111 |   12.263 +/-  2.037 |   -1.824 +/-  1.140 |   25.564 +/- 10.553 |  -93.549 +/-  7.372 |    0.076 +/-  0.057 |  -57.469 +/-  4.049
GLY 112 |    1.562 +/-  0.621 |   -0.054 +/-  0.285 |    2.771 +/-  0.183 |   -2.429 +/-  0.169 |    0.008 +/-  0.006 |    1.859 +/-  0.627
PRO 113 |   15.098 +/-  1.914 |   -1.105 +/-  0.603 |  -15.353 +/-  1.429 |   14.903 +/-  1.373 |    0.741 +/-  0.100 |   14.284 +/-  2.049
ASP 114 |   10.208 +/-  2.125 |   -1.099 +/-  0.614 |   55.629 +/-  6.819 | -119.587 +/-  7.308 |    0.755 +/-  0.065 |  -54.094 +/-  1.999
LEU 115 |   12.593 +/-  2.420 |   -1.087 +/-  1.029 |  -24.051 +/-  0.567 |    1.429 +/-  0.243 |    0.616 +/-  0.116 |  -10.499 +/-  2.509
ARG 116 |   17.896 +/-  3.401 |   -5.401 +/-  1.653 | -251.824 +/-  9.347 |   66.100 +/-  7.127 |    0.424 +/-  0.168 | -172.805 +/-  3.895
ASP 117 |   11.012 +/-  2.593 |   -1.419 +/-  0.601 |   73.925 +/-  5.555 | -138.500 +/-  6.028 |    0.681 +/-  0.058 |  -54.301 +/-  1.922
ASN 118 |   17.288 +/-  2.631 |   -1.291 +/-  0.633 |  -77.495 +/-  3.710 |   -9.245 +/-  2.760 |    0.706 +/-  0.094 |  -70.037 +/-  2.182
PHE 119 |   12.461 +/-  2.522 |   -3.052 +/-  0.982 |   -0.931 +/-  0.924 |    0.354 +/-  0.603 |    0.311 +/-  0.104 |    9.143 +/-  2.764
GLU 120 |   13.657 +/-  2.380 |   -1.604 +/-  1.161 |   74.425 +/-  7.505 | -136.058 +/-  7.588 |    0.767 +/-  0.194 |  -48.813 +/-  2.344
SER 121 |    7.554 +/-  1.566 |   -1.253 +/-  0.847 |   -3.507 +/-  1.910 |   -2.816 +/-  2.333 |    0.424 +/-  0.179 |    0.402 +/-  1.671
THR 122 |   11.352 +/-  2.012 |   -0.410 +/-  0.855 |  -23.309 +/-  2.074 |   -2.984 +/-  1.890 |    0.648 +/-  0.097 |  -14.704 +/-  2.103
GLY 123 |    1.563 +/-  0.596 |   -0.197 +/-  0.324 |    3.317 +/-  0.200 |   -2.967 +/-  0.195 |    0.003 +/-  0.005 |    1.719 +/-  0.642
PRO 124 |   14.854 +/-  1.828 |   -2.478 +/-  0.644 |  -19.191 +/-  1.209 |   19.595 +/-  1.224 |    0.316 +/-  0.069 |   13.096 +/-  1.970
LEU 125 |   12.259 +/-  2.237 |   -4.711 +/-  1.084 |  -24.663 +/-  0.404 |    2.635 +/-  0.152 |    0.012 +/-  0.011 |  -14.469 +/-  2.375
ALA 126 |    3.879 +/-  1.449 |   -1.527 +/-  0.440 |   -1.556 +/-  0.255 |    3.375 +/-  0.211 |    0.254 +/-  0.094 |    4.425 +/-  1.516
ASN 127 |   17.799 +/-  2.573 |   -0.981 +/-  0.797 |  -77.412 +/-  4.447 |   -8.940 +/-  3.923 |    0.750 +/-  0.092 |  -68.785 +/-  2.349
VAL 128 |   10.051 +/-  2.177 |   -3.651 +/-  0.880 |  -18.529 +/-  0.341 |    2.319 +/-  0.151 |    0.036 +/-  0.029 |   -9.774 +/-  2.337
ARG 129 |   18.238 +/-  3.388 |   -3.936 +/-  1.114 | -193.401 +/- 13.037 |    8.479 +/- 12.001 |    0.867 +/-  0.134 | -169.753 +/-  3.199
PHE 130 |   13.485 +/-  2.620 |   -7.475 +/-  0.893 |   -1.385 +/-  0.405 |    0.414 +/-  0.438 |    0.003 +/-  0.004 |    5.042 +/-  2.748
SER 131 |    6.252 +/-  1.400 |   -3.195 +/-  0.677 |   -3.105 +/-  1.368 |   -0.844 +/-  1.095 |    0.006 +/-  0.005 |   -0.887 +/-  1.547
VAL 132 |   10.153 +/-  2.060 |   -4.802 +/-  0.838 |  -18.238 +/-  0.340 |    2.031 +/-  0.110 |    0.000 +/-  0.000 |  -10.856 +/-  2.089
PHE 133 |   12.708 +/-  2.646 |   -4.768 +/-  0.848 |    0.447 +/-  0.622 |   -0.238 +/-  0.406 |    0.015 +/-  0.010 |    8.164 +/-  2.712
GLY 134 |    1.345 +/-  0.544 |   -1.106 +/-  0.197 |    2.017 +/-  0.102 |   -2.016 +/-  0.089 |    0.000 +/-  0.000 |    0.240 +/-  0.577
LEU 135 |   12.419 +/-  2.511 |   -5.307 +/-  1.164 |  -23.872 +/-  0.427 |    1.446 +/-  0.162 |    0.016 +/-  0.009 |  -15.299 +/-  2.703
GLY 136 |    1.448 +/-  0.537 |   -1.201 +/-  0.212 |    2.083 +/-  0.103 |   -2.015 +/-  0.089 |    0.000 +/-  0.000 |    0.314 +/-  0.581
SER 137 |    6.220 +/-  1.435 |   -3.670 +/-  0.480 |   -2.961 +/-  0.532 |   -2.866 +/-  0.611 |    0.074 +/-  0.023 |   -3.203 +/-  1.795
ARG 138 |   18.271 +/-  3.493 |   -6.659 +/-  1.109 | -229.956 +/- 13.355 |   45.362 +/-  9.542 |    0.407 +/-  0.075 | -172.575 +/-  4.208
ALA 139 |    3.898 +/-  1.403 |   -1.989 +/-  0.285 |   -0.325 +/-  0.199 |    2.146 +/-  0.146 |    0.173 +/-  0.033 |    3.904 +/-  1.459
TYR 140 |   13.481 +/-  2.707 |   -5.609 +/-  0.784 |  -16.794 +/-  0.742 |   -4.260 +/-  0.671 |    0.461 +/-  0.048 |  -12.721 +/-  2.813
PRO 141 |   14.967 +/-  1.833 |   -4.610 +/-  0.648 |  -15.345 +/-  0.859 |   16.603 +/-  0.826 |    0.026 +/-  0.016 |   11.642 +/-  1.979
HIE 142 |   30.054 +/-  2.156 |   -7.444 +/-  0.772 |   -5.182 +/-  1.343 |   -5.980 +/-  0.767 |    0.060 +/-  0.025 |   11.509 +/-  2.372
PHE 143 |   11.790 +/-  2.478 |   -6.408 +/-  0.891 |   -1.145 +/-  0.616 |   -0.098 +/-  0.495 |    0.011 +/-  0.016 |    4.150 +/-  2.687
CYS 144 |    6.847 +/-  1.517 |   -5.287 +/-  0.554 |    3.674 +/-  0.728 |   -0.097 +/-  0.397 |    0.000 +/-  0.000 |    5.137 +/-  1.630
ALA 145 |    3.983 +/-  1.379 |   -2.655 +/-  0.368 |   -1.140 +/-  0.217 |    3.132 +/-  0.152 |    0.064 +/-  0.026 |    3.384 +/-  1.406
PHE 146 |   12.295 +/-  2.576 |   -6.611 +/-  0.826 |   -0.152 +/-  0.311 |   -0.842 +/-  0.284 |    0.012 +/-  0.008 |    4.702 +/-  2.678
GLY 147 |    1.378 +/-  0.545 |   -1.149 +/-  0.183 |    2.311 +/-  0.101 |   -2.342 +/-  0.088 |    0.000 +/-  0.000 |    0.198 +/-  0.558
HIE 148 |   30.125 +/-  2.460 |   -6.107 +/-  0.882 |  -10.130 +/-  3.553 |   -4.139 +/-  2.301 |    0.319 +/-  0.097 |   10.068 +/-  2.877
ALA 149 |    3.637 +/-  1.302 |   -3.238 +/-  0.373 |   -1.233 +/-  0.184 |    3.110 +/-  0.131 |    0.005 +/-  0.005 |    2.282 +/-  1.350
VAL 150 |   10.436 +/-  2.200 |   -4.171 +/-  0.833 |  -17.875 +/-  0.326 |    1.800 +/-  0.115 |    0.002 +/-  0.003 |   -9.809 +/-  2.165
ASP 151 |   12.665 +/-  1.711 |   -4.444 +/-  0.936 |   22.284 +/-  7.008 |  -86.137 +/-  6.711 |    0.106 +/-  0.022 |  -55.525 +/-  2.137
THR 152 |   10.607 +/-  1.854 |   -3.623 +/-  0.888 |  -26.836 +/-  1.879 |    1.389 +/-  1.138 |    0.067 +/-  0.060 |  -18.396 +/-  2.604
LEU 153 |   12.590 +/-  2.416 |   -5.827 +/-  0.975 |  -24.147 +/-  0.404 |    2.507 +/-  0.181 |    0.013 +/-  0.008 |  -14.862 +/-  2.505
LEU 154 |   12.358 +/-  2.337 |   -4.982 +/-  0.950 |  -24.487 +/-  0.390 |    2.009 +/-  0.149 |    0.009 +/-  0.009 |  -15.093 +/-  2.452
GLU 155 |   14.365 +/-  2.467 |   -2.178 +/-  1.217 |   42.054 +/- 13.703 | -107.420 +/- 11.886 |    0.426 +/-  0.103 |  -52.754 +/-  3.362
GLU 156 |   15.300 +/-  2.579 |   -3.224 +/-  1.376 |   24.642 +/-  6.892 |  -94.711 +/-  5.329 |    0.040 +/-  0.030 |  -57.953 +/-  4.068
LEU 157 |   12.254 +/-  2.225 |   -5.183 +/-  1.068 |  -24.877 +/-  0.418 |    2.671 +/-  0.168 |    0.009 +/-  0.013 |  -15.126 +/-  2.447
GLY 158 |    1.772 +/-  0.644 |   -1.058 +/-  0.182 |    3.271 +/-  0.173 |   -3.145 +/-  0.163 |    0.002 +/-  0.003 |    0.842 +/-  0.660
GLY 159 |    1.489 +/-  0.572 |   -1.149 +/-  0.197 |    2.953 +/-  0.143 |   -2.934 +/-  0.129 |    0.000 +/-  0.001 |    0.360 +/-  0.613
GLU 160 |   13.652 +/-  2.627 |   -2.844 +/-  0.838 |   46.540 +/- 11.794 | -107.608 +/- 11.615 |    0.610 +/-  0.083 |  -49.651 +/-  2.399
ARG 161 |   18.082 +/-  3.497 |   -4.147 +/-  1.468 | -263.185 +/-  8.896 |   70.265 +/-  7.250 |    0.323 +/-  0.054 | -178.662 +/-  3.401
ILE 162 |   16.478 +/-  2.486 |   -2.688 +/-  1.079 |   -3.206 +/-  0.351 |    0.952 +/-  0.255 |    0.276 +/-  0.073 |   11.812 +/-  2.505
LEU 163 |   12.947 +/-  2.434 |   -2.246 +/-  1.040 |  -22.627 +/-  0.665 |    0.382 +/-  0.297 |    0.239 +/-  0.059 |  -11.304 +/-  2.482
LYS 164 |   14.102 +/-  2.928 |   -0.917 +/-  0.814 |  -12.465 +/- 11.488 |  -10.553 +/- 11.367 |    1.209 +/-  0.097 |   -8.624 +/-  3.200
MET 165 |   12.009 +/-  2.237 |   -7.015 +/-  0.796 |   -1.170 +/-  1.357 |    1.666 +/-  0.851 |    0.111 +/-  0.049 |    5.602 +/-  2.472
ARG 166 |   18.664 +/-  3.493 |   -5.923 +/-  1.216 | -166.088 +/-  6.353 |  -14.411 +/-  5.854 |    0.410 +/-  0.148 | -167.348 +/-  3.244
GLU 167 |   15.492 +/-  2.548 |   -3.335 +/-  1.060 |   29.985 +/-  7.635 |  -87.875 +/-  7.091 |    0.269 +/-  0.053 |  -45.464 +/-  2.453
GLY 168 |    1.521 +/-  0.571 |   -1.150 +/-  0.203 |    1.478 +/-  0.118 |   -1.678 +/-  0.108 |    0.000 +/-  0.000 |    0.171 +/-  0.586
ASP 169 |   11.269 +/-  1.976 |   -4.138 +/-  1.061 |   -8.239 +/-  6.484 |  -56.353 +/-  4.919 |    0.066 +/-  0.026 |  -57.394 +/-  2.992
GLU 170 |   14.080 +/-  2.390 |   -2.023 +/-  1.387 |   -5.036 +/-  6.653 |  -59.924 +/-  4.640 |    0.322 +/-  0.035 |  -52.581 +/-  3.365
LEU 171 |   13.523 +/-  2.696 |   -3.717 +/-  1.018 |  -24.279 +/-  0.441 |    1.574 +/-  0.220 |    0.052 +/-  0.029 |  -12.847 +/-  2.723
CYS 172 |    6.688 +/-  1.524 |   -3.976 +/-  0.617 |    5.466 +/-  1.016 |   -1.626 +/-  0.658 |    0.022 +/-  0.023 |    6.574 +/-  1.921
GLY 173 |    1.518 +/-  0.567 |   -0.839 +/-  0.198 |    1.758 +/-  0.132 |   -1.659 +/-  0.118 |    0.008 +/-  0.005 |    0.785 +/-  0.583
GLN 174 |   21.112 +/-  2.655 |   -5.344 +/-  1.184 |  -72.254 +/-  1.889 |   -0.776 +/-  1.094 |    0.056 +/-  0.022 |  -57.206 +/-  2.554
GLU 175 |   14.407 +/-  2.375 |   -2.579 +/-  1.400 |  -25.293 +/-  7.027 |  -35.405 +/-  6.086 |    0.165 +/-  0.057 |  -48.705 +/-  2.953
GLU 176 |   14.407 +/-  2.369 |   -3.301 +/-  0.926 |   18.753 +/-  5.258 |  -77.606 +/-  5.152 |    0.506 +/-  0.078 |  -47.242 +/-  2.377
ALA 177 |    3.693 +/-  1.190 |   -2.160 +/-  0.426 |    0.228 +/-  0.228 |    1.670 +/-  0.180 |    0.066 +/-  0.032 |    3.497 +/-  1.298
PHE 178 |   12.184 +/-  2.499 |   -5.359 +/-  0.891 |    0.173 +/-  0.781 |   -0.313 +/-  0.350 |    0.041 +/-  0.017 |    6.725 +/-  2.642
ARG 179 |   17.901 +/-  3.529 |   -3.745 +/-  1.453 | -206.746 +/-  6.843 |   17.876 +/-  5.777 |    0.528 +/-  0.181 | -174.186 +/-  3.171
THR 180 |   11.529 +/-  2.106 |   -0.855 +/-  0.601 |  -20.407 +/-  1.794 |   -5.238 +/-  1.602 |    0.689 +/-  0.083 |  -14.281 +/-  2.058
TRP 181 |   18.282 +/-  3.033 |   -6.883 +/-  0.923 |   10.535 +/-  0.988 |   -4.537 +/-  0.744 |    0.229 +/-  0.074 |   17.625 +/-  3.206
ALA 182 |    3.879 +/-  1.416 |   -2.523 +/-  0.422 |    1.526 +/-  0.246 |    0.373 +/-  0.186 |    0.082 +/-  0.047 |    3.337 +/-  1.465
LYS 183 |   13.763 +/-  2.692 |   -3.418 +/-  0.861 |   10.934 +/-  7.408 |  -29.425 +/-  6.967 |    0.620 +/-  0.132 |   -7.528 +/-  3.240
LYS 184 |   14.198 +/-  2.981 |   -2.028 +/-  0.873 |   13.850 +/-  7.868 |  -34.021 +/-  7.900 |    0.983 +/-  0.151 |   -7.018 +/-  3.542
VAL 185 |   10.236 +/-  2.167 |   -2.368 +/-  0.906 |  -16.168 +/-  0.369 |    0.413 +/-  0.185 |    0.204 +/-  0.082 |   -7.682 +/-  2.223
PHE 186 |   12.498 +/-  2.661 |   -4.652 +/-  1.307 |    1.033 +/-  1.213 |   -1.070 +/-  0.481 |    0.158 +/-  0.095 |    7.968 +/-  3.477
LYS 187 |   13.615 +/-  2.875 |   -5.582 +/-  1.238 |  -10.046 +/-  9.246 |   -5.152 +/-  8.452 |    0.193 +/-  0.106 |   -6.973 +/-  3.769
ALA 188 |    3.730 +/-  1.312 |   -1.682 +/-  0.371 |    1.124 +/-  0.237 |    0.665 +/-  0.207 |    0.325 +/-  0.058 |    4.162 +/-  1.330
ALA 189 |    3.776 +/-  1.375 |   -2.451 +/-  0.575 |    0.972 +/-  0.315 |    0.910 +/-  0.279 |    0.094 +/-  0.078 |    3.301 +/-  1.440
CYS 190 |    6.730 +/-  1.431 |   -5.090 +/-  0.655 |    3.392 +/-  0.985 |    0.332 +/-  0.513 |    0.006 +/-  0.013 |    5.370 +/-  1.719
ASP 191 |   12.127 +/-  2.170 |   -2.763 +/-  0.724 |    6.844 +/-  5.444 |  -71.459 +/-  5.533 |    0.494 +/-  0.062 |  -54.758 +/-  1.900
VAL 192 |   10.227 +/-  2.185 |   -0.415 +/-  0.977 |  -16.734 +/-  0.460 |    0.255 +/-  0.333 |    0.665 +/-  0.123 |   -6.002 +/-  2.374
PHE 193 |   12.998 +/-  2.670 |   -0.874 +/-  1.461 |    1.836 +/-  0.831 |   -1.708 +/-  0.593 |    0.689 +/-  0.237 |   12.941 +/-  2.949
CYS 194 |    6.794 +/-  1.607 |   -1.047 +/-  0.498 |    5.498 +/-  1.003 |   -1.793 +/-  0.936 |    0.623 +/-  0.044 |   10.074 +/-  1.612
VAL 195 |   10.170 +/-  2.193 |   -1.551 +/-  0.852 |  -16.818 +/-  0.417 |    0.562 +/-  0.209 |    0.364 +/-  0.085 |   -7.272 +/-  2.273
GLY 196 |    1.516 +/-  0.591 |   -0.564 +/-  0.160 |    1.159 +/-  0.225 |   -1.153 +/-  0.218 |    0.013 +/-  0.007 |    0.971 +/-  0.593
ASP 197 |   11.859 +/-  2.041 |   -2.127 +/-  1.163 |   -0.443 +/-  8.109 |  -62.773 +/-  7.842 |    0.287 +/-  0.076 |  -53.197 +/-  1.959
ASP 198 |   10.675 +/-  2.231 |   -0.261 +/-  0.632 |   19.440 +/-  4.845 |  -85.303 +/-  4.159 |    0.840 +/-  0.044 |  -54.609 +/-  1.862
VAL 199 |   10.867 +/-  2.096 |   -0.272 +/-  1.375 |  -16.920 +/-  0.469 |    0.321 +/-  0.180 |    0.620 +/-  0.265 |   -5.385 +/-  2.434
ASN 200 |   17.282 +/-  2.420 |   -4.031 +/-  1.023 |  -82.737 +/-  7.822 |   -2.238 +/-  6.516 |    0.057 +/-  0.053 |  -71.667 +/-  2.454
ILE 201 |   13.851 +/-  2.675 |    1.212 +/-  0.950 |   -2.440 +/-  0.489 |    0.232 +/-  0.343 |    1.037 +/-  0.093 |   13.892 +/-  2.616
GLU 202 |   14.174 +/-  2.494 |   -1.020 +/-  0.799 |   -6.556 +/- 12.050 |  -55.973 +/- 12.263 |    0.813 +/-  0.111 |  -48.563 +/-  2.356
LYS 203 |   14.154 +/-  2.874 |   -0.703 +/-  0.840 |    2.356 +/-  7.811 |  -24.354 +/-  8.067 |    1.168 +/-  0.110 |   -7.380 +/-  2.911
PRO 204 |   15.122 +/-  1.910 |   -2.439 +/-  1.091 |   -2.991 +/-  1.914 |    2.866 +/-  1.719 |    0.431 +/-  0.185 |   12.988 +/-  2.155
ASN 205 |   16.592 +/-  2.248 |   -2.521 +/-  0.864 |  -79.314 +/-  5.383 |   -6.018 +/-  5.060 |    0.493 +/-  0.122 |  -70.768 +/-  2.205
ASN 206 |   16.876 +/-  2.335 |   -5.485 +/-  0.851 |  -79.832 +/-  3.199 |   -3.393 +/-  2.737 |    0.111 +/-  0.040 |  -71.723 +/-  2.380
SER 207 |    6.480 +/-  1.415 |   -2.890 +/-  0.706 |   -5.042 +/-  2.802 |   -1.461 +/-  2.372 |    0.095 +/-  0.050 |   -2.817 +/-  1.779
LEU 208 |   12.819 +/-  2.424 |   -2.215 +/-  1.238 |  -22.399 +/-  0.553 |   -0.026 +/-  0.313 |    0.389 +/-  0.136 |  -11.432 +/-  2.535
ILE 209 |   14.513 +/-  2.816 |   -1.482 +/-  1.219 |   -2.838 +/-  0.458 |    0.687 +/-  0.288 |    0.547 +/-  0.135 |   11.426 +/-  2.785
SER 210 |    7.690 +/-  1.525 |   -2.192 +/-  0.992 |   -3.031 +/-  1.611 |   -2.915 +/-  2.013 |    0.072 +/-  0.047 |   -0.376 +/-  2.232
ASN 211 |   17.878 +/-  2.379 |   -2.443 +/-  1.167 |  -83.586 +/-  4.457 |   -2.947 +/-  3.301 |    0.400 +/-  0.190 |  -70.697 +/-  2.359
ASP 212 |   10.620 +/-  2.402 |   -1.769 +/-  0.734 |    3.505 +/-  9.571 |  -65.917 +/-  9.392 |    0.544 +/-  0.141 |  -53.016 +/-  1.992
ARG 213 |   18.074 +/-  3.522 |   -4.915 +/-  1.363 | -180.090 +/-  8.784 |   -0.220 +/-  7.055 |    0.434 +/-  0.143 | -166.717 +/-  3.820
SER 214 |    7.200 +/-  1.507 |   -1.714 +/-  0.760 |   -3.508 +/-  1.923 |   -1.893 +/-  1.922 |    0.198 +/-  0.070 |    0.284 +/-  1.831
TRP 215 |   17.876 +/-  2.969 |   -9.344 +/-  1.082 |    5.495 +/-  1.524 |   -2.647 +/-  0.679 |    0.059 +/-  0.039 |   11.439 +/-  3.215
LYS 216 |   13.972 +/-  2.757 |   -2.241 +/-  0.861 |   -5.679 +/- 10.027 |  -15.237 +/- 10.641 |    0.873 +/-  0.143 |   -8.312 +/-  3.208
ARG 217 |   18.799 +/-  3.601 |   -3.485 +/-  1.163 | -208.574 +/- 20.717 |   24.383 +/- 17.908 |    0.688 +/-  0.184 | -168.188 +/-  4.321
ASN 218 |   18.065 +/-  2.330 |   -1.638 +/-  0.707 |  -80.395 +/-  3.593 |   -4.899 +/-  3.201 |    0.657 +/-  0.078 |  -68.211 +/-  2.047
LYS 219 |   14.162 +/-  2.724 |   -4.429 +/-  1.115 |  -30.278 +/- 12.509 |   12.423 +/- 12.512 |    0.274 +/-  0.156 |   -7.847 +/-  3.260
PHE 220 |   11.975 +/-  2.549 |   -5.293 +/-  0.849 |    1.002 +/-  0.724 |   -0.997 +/-  0.521 |    0.104 +/-  0.046 |    6.791 +/-  2.710
ARG 221 |   18.050 +/-  3.471 |   -4.734 +/-  1.226 | -197.759 +/-  4.409 |    7.990 +/-  3.743 |    0.719 +/-  0.057 | -175.733 +/-  3.078
LEU 222 |   12.618 +/-  2.563 |   -3.807 +/-  1.046 |  -22.787 +/-  0.368 |    1.691 +/-  0.211 |    0.057 +/-  0.036 |  -12.228 +/-  2.595
THR 223 |   11.363 +/-  2.013 |   -2.367 +/-  0.889 |  -23.764 +/-  3.015 |   -1.956 +/-  2.690 |    0.259 +/-  0.062 |  -16.466 +/-  2.046
TYR 224 |   13.543 +/-  2.596 |   -1.014 +/-  1.024 |  -17.504 +/-  1.185 |   -6.509 +/-  1.312 |    0.908 +/-  0.135 |  -10.577 +/-  2.860
VAL 225 |   10.245 +/-  2.116 |   -2.590 +/-  0.916 |  -17.123 +/-  0.396 |    1.331 +/-  0.213 |    0.146 +/-  0.056 |   -7.992 +/-  2.229
ALA 226 |    3.907 +/-  1.295 |   -0.585 +/-  0.378 |    0.156 +/-  0.283 |    1.707 +/-  0.237 |    0.431 +/-  0.078 |    5.615 +/-  1.329
GLU 227 |   13.977 +/-  2.469 |   -0.587 +/-  0.821 |   40.758 +/-  5.787 | -103.033 +/-  5.921 |    0.971 +/-  0.059 |  -47.913 +/-  2.307
ALA 228 |    4.012 +/-  1.370 |   -1.434 +/-  0.533 |   -0.287 +/-  0.242 |    2.189 +/-  0.183 |    0.103 +/-  0.050 |    4.584 +/-  1.452
PRO 229 |   15.107 +/-  1.922 |   -2.785 +/-  0.630 |  -10.427 +/-  1.176 |   10.475 +/-  1.130 |    0.239 +/-  0.060 |   12.610 +/-  2.012
ASP 230 |   10.182 +/-  2.474 |   -1.216 +/-  0.722 |   32.984 +/-  8.329 |  -97.119 +/-  7.749 |    0.647 +/-  0.083 |  -54.522 +/-  2.017
LEU 231 |   13.155 +/-  2.370 |   -3.245 +/-  0.992 |  -24.115 +/-  0.375 |    1.546 +/-  0.204 |    0.153 +/-  0.047 |  -12.507 +/-  2.515
THR 232 |   12.039 +/-  1.890 |   -3.086 +/-  0.721 |  -22.459 +/-  2.073 |   -2.788 +/-  1.529 |    0.186 +/-  0.060 |  -16.108 +/-  2.097
GLN 233 |   20.127 +/-  2.726 |   -2.423 +/-  0.846 |  -65.844 +/-  2.919 |   -7.060 +/-  2.469 |    0.765 +/-  0.085 |  -54.435 +/-  2.455
GLY 234 |    1.414 +/-  0.542 |   -1.182 +/-  0.211 |    1.650 +/-  0.173 |   -1.578 +/-  0.164 |    0.000 +/-  0.000 |    0.304 +/-  0.588
LEU 235 |   12.005 +/-  2.381 |   -5.565 +/-  0.972 |  -23.857 +/-  0.400 |    2.016 +/-  0.181 |    0.005 +/-  0.004 |  -15.396 +/-  2.518
SER 236 |    6.509 +/-  1.633 |   -2.659 +/-  0.810 |   -4.439 +/-  1.881 |   -0.587 +/-  1.659 |    0.165 +/-  0.060 |   -1.011 +/-  2.008
ASN 237 |   18.091 +/-  2.265 |   -3.062 +/-  0.837 |  -78.364 +/-  2.922 |   -7.024 +/-  2.199 |    0.463 +/-  0.100 |  -69.896 +/-  1.993
VAL 238 |    9.948 +/-  2.151 |   -3.575 +/-  0.922 |  -17.441 +/-  0.302 |    1.788 +/-  0.184 |    0.009 +/-  0.013 |   -9.272 +/-  2.293
HIE 239 |   30.064 +/-  2.191 |   -8.873 +/-  0.722 |   -5.796 +/-  0.919 |   -4.556 +/-  0.587 |    0.005 +/-  0.006 |   10.843 +/-  2.328
LYS 240 |   14.743 +/-  2.817 |   -2.812 +/-  1.087 |  -24.366 +/-  9.903 |    7.119 +/- 10.119 |    0.505 +/-  0.103 |   -4.811 +/-  3.553
LYS 241 |   14.783 +/-  2.641 |   -3.542 +/-  1.340 |  -77.452 +/- 11.503 |   59.797 +/-  9.693 |    0.278 +/-  0.132 |   -6.135 +/-  3.455
ARG 242 |   18.395 +/-  3.649 |   -1.217 +/-  1.319 | -221.697 +/- 15.574 |   35.424 +/- 13.338 |    1.218 +/-  0.162 | -167.877 +/-  3.812
VAL 243 |   10.097 +/-  1.995 |   -4.356 +/-  0.938 |  -17.192 +/-  0.333 |    1.505 +/-  0.143 |    0.002 +/-  0.004 |   -9.944 +/-  2.161
SER 244 |    7.490 +/-  1.437 |   -2.592 +/-  0.591 |   -2.021 +/-  2.322 |   -2.548 +/-  2.026 |    0.044 +/-  0.030 |    0.373 +/-  1.740
ALA 245 |    3.885 +/-  1.360 |   -1.698 +/-  0.412 |    0.055 +/-  0.236 |    1.965 +/-  0.192 |    0.189 +/-  0.055 |    4.395 +/-  1.380
ALA 246 |    3.952 +/-  1.377 |   -2.753 +/-  0.436 |   -0.160 +/-  0.187 |    2.183 +/-  0.119 |    0.004 +/-  0.004 |    3.226 +/-  1.383
ARG 247 |   18.171 +/-  3.800 |   -4.587 +/-  1.202 | -207.332 +/-  6.547 |   21.619 +/-  5.376 |    0.738 +/-  0.103 | -171.391 +/-  3.337
LEU 248 |   13.436 +/-  2.441 |   -4.751 +/-  0.985 |  -23.279 +/-  0.373 |    1.278 +/-  0.215 |    0.069 +/-  0.023 |  -13.248 +/-  2.580
LEU 249 |   12.451 +/-  2.382 |   -3.154 +/-  1.092 |  -23.023 +/-  0.491 |    1.141 +/-  0.255 |    0.285 +/-  0.074 |  -12.299 +/-  2.531
SER 250 |    7.319 +/-  1.574 |   -1.197 +/-  0.712 |   -2.468 +/-  1.697 |   -5.567 +/-  0.932 |    0.289 +/-  0.041 |   -1.624 +/-  2.258
ARG 251 |   18.895 +/-  3.465 |   -5.999 +/-  1.226 | -210.833 +/-  4.686 |   30.321 +/-  3.856 |    0.286 +/-  0.053 | -167.330 +/-  3.406
GLN 252 |   20.018 +/-  2.626 |   -1.665 +/-  0.835 |  -64.209 +/-  1.991 |   -8.415 +/-  1.589 |    0.835 +/-  0.076 |  -53.436 +/-  2.482
ASN 253 |   17.673 +/-  2.196 |   -3.965 +/-  0.842 |  -81.388 +/-  2.086 |   -6.154 +/-  0.966 |    0.281 +/-  0.055 |  -73.554 +/-  2.168
LEU 254 |   12.188 +/-  2.344 |   -4.278 +/-  0.983 |  -22.868 +/-  0.388 |    1.190 +/-  0.167 |    0.130 +/-  0.044 |  -13.638 +/-  2.471
GLN 255 |   20.728 +/-  2.687 |   -5.308 +/-  1.182 |  -75.687 +/-  2.626 |    0.794 +/-  0.829 |    0.015 +/-  0.007 |  -59.458 +/-  2.546
SER 256 |    7.205 +/-  1.692 |   -1.680 +/-  0.539 |    0.023 +/-  1.317 |   -5.169 +/-  1.187 |    0.201 +/-  0.047 |    0.579 +/-  1.818
PRO 257 |   14.911 +/-  1.906 |   -0.636 +/-  0.505 |   -1.333 +/-  0.924 |    1.113 +/-  0.850 |    0.753 +/-  0.045 |   14.808 +/-  1.963
LYS 258 |   14.577 +/-  2.571 |    0.738 +/-  0.766 |    3.750 +/-  3.845 |  -26.729 +/-  3.869 |    1.343 +/-  0.039 |   -6.320 +/-  2.733
SER 259 |    6.838 +/-  1.556 |   -1.731 +/-  0.722 |   -2.498 +/-  1.722 |   -2.781 +/-  1.404 |    0.066 +/-  0.038 |   -0.107 +/-  1.961
SER 260 |    7.418 +/-  1.470 |   -0.628 +/-  0.520 |   -1.938 +/-  2.349 |   -5.305 +/-  1.687 |    0.438 +/-  0.080 |   -0.015 +/-  1.697
ARG 261 |   19.081 +/-  3.575 |   -6.653 +/-  1.341 | -202.479 +/-  7.370 |   15.246 +/-  5.130 |    0.095 +/-  0.042 | -174.710 +/-  4.090
SER 262 |    6.333 +/-  1.546 |   -2.645 +/-  0.551 |   -0.786 +/-  1.063 |   -4.430 +/-  1.767 |    0.212 +/-  0.037 |   -1.316 +/-  2.010
THR 263 |   10.748 +/-  1.867 |   -4.884 +/-  0.779 |  -24.207 +/-  1.306 |   -0.424 +/-  0.535 |    0.013 +/-  0.008 |  -18.752 +/-  2.063
ILE 264 |   15.639 +/-  2.438 |   -5.593 +/-  1.187 |   -3.415 +/-  0.212 |    1.127 +/-  0.149 |    0.030 +/-  0.026 |    7.788 +/-  2.451
PHE 265 |   13.018 +/-  2.665 |   -4.298 +/-  0.796 |    1.107 +/-  0.443 |   -1.586 +/-  0.306 |    0.180 +/-  0.041 |    8.421 +/-  2.820
VAL 266 |   10.173 +/-  2.138 |   -4.508 +/-  0.960 |  -17.148 +/-  0.343 |    1.608 +/-  0.129 |    0.000 +/-  0.002 |   -9.874 +/-  2.229
ARG 267 |   18.768 +/-  3.656 |   -5.501 +/-  1.348 | -207.902 +/-  4.608 |   16.768 +/-  3.982 |    0.501 +/-  0.070 | -177.365 +/-  3.488
LEU 268 |   12.983 +/-  2.423 |   -5.325 +/-  0.963 |  -23.185 +/-  0.381 |    1.868 +/-  0.146 |    0.003 +/-  0.004 |  -13.655 +/-  2.578
HIE 269 |   30.518 +/-  2.254 |   -6.490 +/-  0.819 |   -7.554 +/-  3.323 |   -6.627 +/-  2.763 |    0.375 +/-  0.075 |   10.221 +/-  2.705
THR 270 |   11.757 +/-  1.711 |   -4.342 +/-  0.744 |  -23.868 +/-  1.052 |   -1.857 +/-  0.895 |    0.026 +/-  0.015 |  -18.285 +/-  2.104
ASN 271 |   17.239 +/-  2.431 |   -2.117 +/-  0.990 |  -83.777 +/-  4.274 |   -1.948 +/-  3.968 |    0.442 +/-  0.145 |  -70.161 +/-  2.298
GLY 272 |    1.600 +/-  0.595 |   -0.521 +/-  0.207 |    2.306 +/-  0.130 |   -2.072 +/-  0.122 |    0.003 +/-  0.005 |    1.317 +/-  0.615
ASN 273 |   18.000 +/-  2.313 |   -2.904 +/-  0.802 |  -80.316 +/-  2.279 |   -5.507 +/-  1.428 |    0.301 +/-  0.053 |  -70.426 +/-  2.163
GLN 274 |   20.211 +/-  2.817 |   -1.123 +/-  0.778 |  -65.763 +/-  2.998 |   -7.861 +/-  2.488 |    0.974 +/-  0.079 |  -53.561 +/-  2.504
GLU 275 |   13.660 +/-  2.371 |   -2.077 +/-  1.082 |   35.386 +/- 12.941 |  -96.529 +/- 12.229 |    0.479 +/-  0.145 |  -49.081 +/-  2.443
LEU 276 |   12.194 +/-  2.258 |   -5.007 +/-  1.007 |  -23.544 +/-  0.392 |    1.437 +/-  0.171 |    0.001 +/-  0.002 |  -14.917 +/-  2.413
GLN 277 |   19.747 +/-  2.488 |   -2.048 +/-  0.889 |  -66.130 +/-  2.813 |   -6.316 +/-  2.209 |    0.721 +/-  0.123 |  -54.026 +/-  2.328
TYR 278 |   13.607 +/-  2.487 |   -5.380 +/-  1.113 |  -25.730 +/-  2.222 |    1.337 +/-  1.141 |    0.036 +/-  0.013 |  -16.130 +/-  2.900
GLN 279 |   19.659 +/-  2.469 |   -2.021 +/-  0.997 |  -76.062 +/-  3.291 |    0.704 +/-  2.457 |    0.682 +/-  0.065 |  -57.037 +/-  2.552
PRO 280 |   14.831 +/-  1.976 |   -4.787 +/-  0.597 |  -10.322 +/-  0.766 |   11.196 +/-  0.741 |    0.015 +/-  0.012 |   10.933 +/-  2.090
GLY 281 |    1.650 +/-  0.617 |   -0.824 +/-  0.154 |    2.223 +/-  0.106 |   -2.248 +/-  0.106 |    0.000 +/-  0.000 |    0.802 +/-  0.627
ASP 282 |    9.838 +/-  2.083 |   -4.255 +/-  0.762 |   47.936 +/-  4.158 | -107.080 +/-  4.194 |    0.202 +/-  0.030 |  -53.358 +/-  1.947
HIE 283 |   31.130 +/-  2.373 |   -8.065 +/-  1.048 |  -14.327 +/-  1.896 |   -2.636 +/-  0.967 |    0.003 +/-  0.004 |    6.105 +/-  2.543
LEU 284 |   13.662 +/-  2.268 |   -5.089 +/-  1.038 |  -23.953 +/-  0.405 |    1.771 +/-  0.155 |    0.005 +/-  0.006 |  -13.603 +/-  2.425
GLY 285 |    1.590 +/-  0.573 |   -1.340 +/-  0.170 |    2.083 +/-  0.129 |   -1.984 +/-  0.114 |    0.000 +/-  0.000 |    0.350 +/-  0.585
VAL 286 |   10.601 +/-  2.100 |   -4.324 +/-  0.890 |  -17.541 +/-  0.328 |    1.712 +/-  0.127 |    0.000 +/-  0.001 |   -9.551 +/-  2.212
PHE 287 |   12.133 +/-  2.628 |   -5.417 +/-  0.903 |   -0.049 +/-  0.405 |   -0.889 +/-  0.358 |    0.011 +/-  0.015 |    5.790 +/-  2.800
PRO 288 |   15.159 +/-  1.844 |   -5.397 +/-  0.646 |  -11.097 +/-  0.709 |   12.833 +/-  0.677 |    0.001 +/-  0.002 |   11.499 +/-  1.991
GLY 289 |    1.486 +/-  0.613 |   -1.093 +/-  0.188 |    1.765 +/-  0.127 |   -1.740 +/-  0.110 |    0.000 +/-  0.000 |    0.418 +/-  0.620
ASN 290 |   15.625 +/-  2.272 |   -4.891 +/-  0.947 |  -83.246 +/-  1.471 |    0.109 +/-  0.767 |    0.000 +/-  0.000 |  -72.403 +/-  2.075
HIE 291 |   30.308 +/-  2.305 |   -5.005 +/-  0.693 |   -7.469 +/-  3.902 |   -6.839 +/-  3.401 |    0.538 +/-  0.078 |   11.533 +/-  2.448
GLU 292 |   14.622 +/-  2.312 |   -2.084 +/-  1.099 |   20.036 +/- 12.475 |  -80.962 +/- 12.802 |    0.519 +/-  0.113 |  -47.869 +/-  2.415
ASP 293 |    9.959 +/-  2.350 |   -1.422 +/-  0.617 |   32.393 +/-  4.913 |  -95.744 +/-  5.294 |    0.676 +/-  0.044 |  -54.139 +/-  1.966
LEU 294 |   12.865 +/-  2.349 |   -3.706 +/-  1.057 |  -24.215 +/-  0.391 |    1.755 +/-  0.191 |    0.191 +/-  0.041 |  -13.110 +/-  2.489
VAL 295 |   10.003 +/-  2.058 |   -4.967 +/-  0.905 |  -17.199 +/-  0.309 |    1.567 +/-  0.151 |    0.000 +/-  0.000 |  -10.595 +/-  2.218
ASN 296 |   16.867 +/-  2.195 |   -2.772 +/-  0.672 |  -81.558 +/-  1.675 |   -4.007 +/-  1.368 |    0.537 +/-  0.047 |  -70.933 +/-  1.914
ALA 297 |    3.628 +/-  1.378 |   -2.114 +/-  0.391 |   -0.709 +/-  0.247 |    2.670 +/-  0.199 |    0.159 +/-  0.028 |    3.633 +/-  1.427
LEU 298 |   12.964 +/-  2.226 |   -5.504 +/-  1.048 |  -24.099 +/-  0.408 |    1.844 +/-  0.180 |    0.000 +/-  0.001 |  -14.795 +/-  2.380
ILE 299 |   13.442 +/-  2.493 |   -3.596 +/-  1.112 |   -4.102 +/-  0.206 |    1.898 +/-  0.158 |    0.217 +/-  0.038 |    7.859 +/-  2.561
GLU 300 |   13.949 +/-  2.567 |   -1.539 +/-  0.792 |   55.169 +/-  4.501 | -117.115 +/-  4.537 |    0.841 +/-  0.060 |  -48.696 +/-  2.419
ARG 301 |   19.138 +/-  3.613 |   -4.408 +/-  1.212 | -245.595 +/- 10.519 |   60.562 +/-  8.497 |    0.534 +/-  0.094 | -169.769 +/-  3.780
LEU 302 |   12.257 +/-  2.309 |   -4.332 +/-  0.993 |  -23.467 +/-  0.435 |    1.727 +/-  0.209 |    0.054 +/-  0.024 |  -13.761 +/-  2.432
GLU 303 |   14.063 +/-  2.562 |   -2.283 +/-  1.058 |   41.232 +/- 18.481 | -102.540 +/- 17.000 |    0.517 +/-  0.106 |  -49.011 +/-  2.630
ASP 304 |   11.498 +/-  2.109 |   -1.250 +/-  0.818 |   14.088 +/-  8.949 |  -79.432 +/-  8.144 |    0.551 +/-  0.102 |  -54.545 +/-  2.085
ALA 305 |    4.095 +/-  1.349 |   -1.065 +/-  0.591 |   -0.185 +/-  0.197 |    2.246 +/-  0.142 |    0.055 +/-  0.023 |    5.147 +/-  1.488
PRO 306 |   15.272 +/-  1.857 |   -2.452 +/-  0.775 |   -7.931 +/-  0.732 |    9.055 +/-  0.733 |    0.147 +/-  0.065 |   14.091 +/-  2.023
PRO 307 |   14.781 +/-  1.925 |   -1.576 +/-  0.643 |   -8.484 +/-  0.812 |    8.146 +/-  0.665 |    0.557 +/-  0.106 |   13.424 +/-  2.093
ALA 308 |    4.093 +/-  1.278 |   -1.844 +/-  0.394 |    0.009 +/-  0.199 |    1.958 +/-  0.144 |    0.107 +/-  0.053 |    4.324 +/-  1.332
ASN 309 |   17.273 +/-  2.370 |   -1.812 +/-  0.709 |  -77.551 +/-  2.120 |   -7.721 +/-  1.221 |    0.691 +/-  0.063 |  -69.119 +/-  2.039
HIE 310 |   30.220 +/-  2.369 |   -4.421 +/-  0.764 |   -3.949 +/-  1.385 |   -9.181 +/-  1.214 |    0.588 +/-  0.104 |   13.256 +/-  2.480
VAL 311 |   10.068 +/-  2.233 |   -2.437 +/-  0.944 |  -17.458 +/-  0.329 |    1.137 +/-  0.137 |    0.265 +/-  0.073 |   -8.425 +/-  2.392
VAL 312 |   11.345 +/-  2.054 |   -4.352 +/-  0.914 |  -17.134 +/-  0.327 |    1.154 +/-  0.132 |    0.027 +/-  0.018 |   -8.959 +/-  2.224
LYS 313 |   13.809 +/-  2.869 |   -4.222 +/-  1.062 |  -46.442 +/- 10.776 |   22.684 +/-  9.643 |    0.367 +/-  0.074 |  -13.804 +/-  3.555
VAL 314 |   10.197 +/-  2.342 |   -3.372 +/-  0.904 |  -17.051 +/-  0.325 |    1.228 +/-  0.150 |    0.024 +/-  0.014 |   -8.975 +/-  2.412
GLU 315 |   14.580 +/-  2.314 |   -4.284 +/-  1.226 |  -16.465 +/-  7.720 |  -45.816 +/-  6.912 |    0.141 +/-  0.046 |  -51.843 +/-  2.624
MET 316 |   11.597 +/-  2.454 |   -6.234 +/-  0.818 |   -0.940 +/-  1.592 |    0.966 +/-  1.292 |    0.227 +/-  0.086 |    5.616 +/-  2.571
LEU 317 |   12.968 +/-  2.595 |   -3.802 +/-  1.011 |  -23.616 +/-  0.618 |    0.436 +/-  0.232 |    0.206 +/-  0.068 |  -13.808 +/-  2.685
GLU 318 |   14.258 +/-  2.487 |   -3.786 +/-  1.124 |   -2.375 +/- 12.290 |  -57.491 +/- 11.750 |    0.334 +/-  0.095 |  -49.060 +/-  2.515
GLU 319 |   14.829 +/-  2.414 |   -1.052 +/-  0.984 |    9.762 +/-  8.469 |  -71.045 +/-  8.669 |    0.705 +/-  0.137 |  -46.800 +/-  2.180
ARG 320 |   18.312 +/-  3.561 |   -4.784 +/-  1.236 | -185.856 +/-  5.662 |    1.733 +/-  4.983 |    0.596 +/-  0.101 | -169.998 +/-  3.202
ASN 321 |   18.365 +/-  2.379 |   -1.539 +/-  0.735 |  -77.333 +/-  3.006 |   -9.227 +/-  2.364 |    0.668 +/-  0.079 |  -69.065 +/-  2.160
THR 322 |   10.847 +/-  2.005 |   -1.489 +/-  0.842 |  -23.304 +/-  1.477 |   -3.917 +/-  0.875 |    0.318 +/-  0.099 |  -17.545 +/-  2.131
ALA 323 |    3.818 +/-  1.315 |   -0.337 +/-  0.293 |    1.081 +/-  0.148 |    0.740 +/-  0.096 |    0.469 +/-  0.031 |    5.770 +/-  1.337
LEU 324 |   12.499 +/-  2.576 |    1.666 +/-  1.033 |  -22.782 +/-  0.426 |   -0.136 +/-  0.155 |    1.049 +/-  0.055 |   -7.704 +/-  2.590
GLY 325 |    1.541 +/-  0.567 |   -0.233 +/-  0.189 |    0.812 +/-  0.097 |   -0.592 +/-  0.091 |    0.008 +/-  0.006 |    1.536 +/-  0.583
VAL 326 |   10.534 +/-  2.137 |    1.231 +/-  0.772 |  -16.762 +/-  0.432 |    0.173 +/-  0.119 |    0.948 +/-  0.046 |   -3.877 +/-  2.200
ILE 327 |   14.310 +/-  2.291 |   -0.684 +/-  1.196 |   -2.759 +/-  0.404 |    0.440 +/-  0.223 |    0.574 +/-  0.108 |   11.881 +/-  2.455
SER 328 |    6.448 +/-  1.532 |   -1.467 +/-  0.504 |   -2.110 +/-  1.750 |   -4.703 +/-  1.543 |    0.373 +/-  0.057 |   -1.458 +/-  1.878
ASN 329 |   18.112 +/-  2.381 |   -3.368 +/-  0.998 |  -81.119 +/-  2.496 |   -6.052 +/-  1.372 |    0.226 +/-  0.062 |  -72.202 +/-  2.302
TRP 330 |   18.080 +/-  2.793 |   -9.311 +/-  0.888 |   10.813 +/-  0.890 |   -5.586 +/-  0.580 |    0.359 +/-  0.063 |   14.355 +/-  2.899
LYS 331 |   13.724 +/-  2.836 |   -3.262 +/-  1.018 |  -24.231 +/- 11.552 |    2.203 +/- 10.968 |    0.634 +/-  0.105 |  -10.933 +/-  3.425
ASP 332 |    9.993 +/-  2.110 |   -1.429 +/-  0.891 |   -9.214 +/-  5.651 |  -55.270 +/-  5.376 |    0.452 +/-  0.067 |  -55.467 +/-  2.045
GLU 333 |   13.835 +/-  2.425 |   -3.828 +/-  1.119 |  -10.949 +/- 16.202 |  -48.751 +/- 14.190 |    0.150 +/-  0.145 |  -49.543 +/-  3.621
SER 334 |    7.352 +/-  1.644 |   -1.007 +/-  0.420 |   -1.405 +/-  2.022 |   -4.861 +/-  2.033 |    0.481 +/-  0.076 |    0.561 +/-  1.714
ARG 335 |   18.562 +/-  3.675 |   -3.502 +/-  1.677 | -197.967 +/-  5.880 |   15.612 +/-  6.535 |    0.677 +/-  0.171 | -166.617 +/-  5.507
LEU 336 |   12.978 +/-  2.600 |   -3.408 +/-  1.015 |  -22.588 +/-  0.494 |    1.453 +/-  0.169 |    0.038 +/-  0.020 |  -11.528 +/-  2.631
PRO 337 |   15.183 +/-  1.960 |   -3.708 +/-  0.688 |   -9.016 +/-  1.260 |   10.109 +/-  1.228 |    0.017 +/-  0.019 |   12.584 +/-  2.098
PRO 338 |   15.009 +/-  1.972 |   -3.468 +/-  0.559 |   -8.362 +/-  1.284 |    8.961 +/-  1.242 |    0.234 +/-  0.039 |   12.373 +/-  2.015
CYS 339 |    6.601 +/-  1.575 |   -3.608 +/-  0.666 |    4.783 +/-  0.817 |   -0.478 +/-  0.360 |    0.037 +/-  0.015 |    7.335 +/-  1.709
THR 340 |   12.057 +/-  1.904 |   -3.884 +/-  0.873 |  -23.534 +/-  0.989 |   -3.907 +/-  0.935 |    0.103 +/-  0.049 |  -19.165 +/-  2.226
ILE 341 |   13.556 +/-  2.470 |   -4.020 +/-  1.077 |   -3.398 +/-  0.166 |    1.654 +/-  0.127 |    0.005 +/-  0.004 |    7.797 +/-  2.471
PHE 342 |   12.274 +/-  2.455 |   -3.348 +/-  0.824 |    0.714 +/-  0.574 |   -0.754 +/-  0.448 |    0.316 +/-  0.068 |    9.203 +/-  2.578
GLN 343 |   19.865 +/-  2.603 |   -4.229 +/-  0.924 |  -66.865 +/-  1.854 |   -4.314 +/-  1.689 |    0.409 +/-  0.116 |  -55.135 +/-  2.591
ALA 344 |    3.703 +/-  1.269 |   -3.047 +/-  0.419 |    0.019 +/-  0.192 |    1.984 +/-  0.141 |    0.005 +/-  0.007 |    2.664 +/-  1.315
PHE 345 |   12.996 +/-  2.738 |   -6.034 +/-  0.957 |    0.820 +/-  0.241 |   -1.269 +/-  0.266 |    0.000 +/-  0.001 |    6.512 +/-  2.795
LYS 346 |   13.493 +/-  2.691 |   -5.938 +/-  0.968 |  -52.884 +/-  9.808 |   30.710 +/-  8.514 |    0.249 +/-  0.077 |  -14.371 +/-  3.457
TYR 347 |   14.134 +/-  2.797 |   -5.171 +/-  0.985 |  -19.921 +/-  1.528 |   -4.876 +/-  1.054 |    0.242 +/-  0.085 |  -15.592 +/-  2.935
TYR 348 |   13.799 +/-  2.701 |   -6.423 +/-  0.952 |  -18.813 +/-  1.070 |   -4.117 +/-  0.620 |    0.021 +/-  0.017 |  -15.533 +/-  2.833
LEU 349 |   12.378 +/-  2.563 |   -5.520 +/-  1.096 |  -23.693 +/-  0.389 |    1.767 +/-  0.205 |    0.006 +/-  0.008 |  -15.062 +/-  2.678
ASP 350 |   11.834 +/-  1.945 |   -4.397 +/-  0.669 |   23.273 +/-  3.300 |  -82.705 +/-  3.258 |    0.121 +/-  0.017 |  -51.873 +/-  1.916
ILE 351 |   15.704 +/-  2.550 |   -5.796 +/-  1.054 |   -4.446 +/-  0.176 |    1.915 +/-  0.152 |    0.000 +/-  0.000 |    7.377 +/-  2.503
THR 352 |   12.342 +/-  2.008 |   -2.749 +/-  0.697 |  -24.044 +/-  0.759 |   -0.081 +/-  0.529 |    0.154 +/-  0.039 |  -14.378 +/-  2.115
THR 353 |   11.599 +/-  1.930 |   -2.407 +/-  0.837 |  -24.495 +/-  1.171 |    1.163 +/-  0.649 |    0.185 +/-  0.035 |  -13.956 +/-  2.058
PRO 354 |   15.178 +/-  1.941 |   -4.432 +/-  0.711 |  -10.295 +/-  0.763 |   12.233 +/-  0.632 |    0.005 +/-  0.005 |   12.688 +/-  2.058
PRO 355 |   15.337 +/-  1.987 |   -5.358 +/-  0.652 |  -10.624 +/-  0.649 |   12.042 +/-  0.608 |    0.000 +/-  0.001 |   11.398 +/-  2.118
THR 356 |   12.227 +/-  1.902 |   -3.198 +/-  0.781 |  -23.567 +/-  1.140 |   -3.459 +/-  1.710 |    0.151 +/-  0.039 |  -17.846 +/-  2.476
PRO 357 |   15.001 +/-  2.025 |   -4.924 +/-  0.578 |   -7.866 +/-  0.911 |    9.096 +/-  0.762 |    0.024 +/-  0.018 |   11.331 +/-  2.150
LEU 358 |   13.023 +/-  2.417 |   -1.765 +/-  1.040 |  -23.488 +/-  0.429 |    0.480 +/-  0.211 |    0.474 +/-  0.139 |  -11.276 +/-  2.553
GLN 359 |   20.213 +/-  2.596 |   -6.438 +/-  1.110 |  -67.566 +/-  2.141 |   -3.619 +/-  1.025 |    0.176 +/-  0.034 |  -57.235 +/-  2.498
LEU 360 |   12.905 +/-  2.355 |   -5.998 +/-  0.988 |  -23.780 +/-  0.406 |    1.808 +/-  0.170 |    0.001 +/-  0.002 |  -15.064 +/-  2.496
GLN 361 |   19.907 +/-  2.659 |   -3.605 +/-  0.878 |  -65.101 +/-  2.729 |   -5.844 +/-  2.260 |    0.455 +/-  0.112 |  -54.188 +/-  2.336
GLN 362 |   20.552 +/-  2.653 |   -5.726 +/-  1.009 |  -68.769 +/-  2.506 |   -1.235 +/-  1.607 |    0.104 +/-  0.065 |  -55.074 +/-  2.559
PHE 363 |   12.595 +/-  2.588 |   -5.634 +/-  0.851 |   -0.237 +/-  0.335 |   -0.819 +/-  0.277 |    0.003 +/-  0.005 |    5.909 +/-  2.726
ALA 364 |    3.906 +/-  1.413 |   -3.110 +/-  0.413 |    0.590 +/-  0.264 |    1.444 +/-  0.228 |    0.013 +/-  0.017 |    2.843 +/-  1.465
SER 365 |    6.903 +/-  1.530 |   -1.828 +/-  0.609 |   -2.306 +/-  2.353 |   -2.719 +/-  2.675 |    0.293 +/-  0.085 |    0.343 +/-  1.906
LEU 366 |   12.883 +/-  2.590 |   -3.704 +/-  1.028 |  -23.487 +/-  0.476 |    1.289 +/-  0.295 |    0.099 +/-  0.047 |  -12.919 +/-  2.674
ALA 367 |    3.708 +/-  1.280 |   -3.476 +/-  0.391 |   -0.019 +/-  0.222 |    1.928 +/-  0.163 |    0.000 +/-  0.000 |    2.141 +/-  1.327
THR 368 |   11.619 +/-  2.056 |   -1.047 +/-  0.758 |  -22.087 +/-  2.638 |   -3.461 +/-  2.687 |    0.516 +/-  0.084 |  -14.460 +/-  2.110
ASN 369 |   17.970 +/-  2.373 |   -2.629 +/-  0.872 |  -87.165 +/-  4.024 |   -0.996 +/-  2.733 |    0.421 +/-  0.056 |  -72.399 +/-  2.386
GLU 370 |   13.711 +/-  2.513 |   -0.928 +/-  0.842 |    8.857 +/- 10.272 |  -70.943 +/- 10.033 |    0.928 +/-  0.078 |  -48.375 +/-  2.372
LYS 371 |   13.868 +/-  2.826 |   -0.844 +/-  0.721 |  -13.696 +/-  4.896 |  -11.153 +/-  5.162 |    1.258 +/-  0.072 |  -10.568 +/-  2.888
GLU 372 |   13.856 +/-  2.225 |   -3.652 +/-  1.225 |   15.578 +/-  6.648 |  -74.838 +/-  6.188 |    0.180 +/-  0.051 |  -48.877 +/-  2.438
LYS 373 |   14.042 +/-  2.832 |   -4.207 +/-  1.001 |  -33.476 +/- 13.307 |   11.702 +/- 12.931 |    0.539 +/-  0.100 |  -11.398 +/-  3.784
GLN 374 |   19.661 +/-  2.603 |   -2.414 +/-  0.814 |  -63.681 +/-  2.263 |   -8.576 +/-  1.852 |    0.802 +/-  0.084 |  -54.209 +/-  2.318
ARG 375 |   18.162 +/-  3.392 |   -5.046 +/-  1.044 | -216.440 +/-  6.339 |   31.279 +/-  5.126 |    0.584 +/-  0.061 | -171.461 +/-  3.353
LEU 376 |   12.195 +/-  2.211 |   -5.744 +/-  0.994 |  -23.506 +/-  0.378 |    1.852 +/-  0.147 |    0.001 +/-  0.002 |  -15.202 +/-  2.338
LEU 377 |   12.777 +/-  2.126 |   -2.407 +/-  1.006 |  -22.857 +/-  0.519 |    0.226 +/-  0.343 |    0.463 +/-  0.087 |  -11.798 +/-  2.257
VAL 378 |   10.186 +/-  2.095 |   -1.830 +/-  0.838 |  -16.784 +/-  0.330 |    0.778 +/-  0.187 |    0.368 +/-  0.072 |   -7.282 +/-  2.221
LEU 379 |   12.341 +/-  2.420 |   -6.019 +/-  1.014 |  -23.539 +/-  0.361 |    1.785 +/-  0.146 |    0.000 +/-  0.002 |  -15.432 +/-  2.575
SER 380 |    6.218 +/-  1.531 |   -3.026 +/-  0.824 |   -5.621 +/-  1.275 |    1.439 +/-  1.210 |    0.025 +/-  0.021 |   -0.965 +/-  1.787
LYS 381 |   14.317 +/-  2.699 |   -1.876 +/-  0.825 |    2.398 +/-  7.306 |  -22.842 +/-  8.032 |    1.013 +/-  0.122 |   -6.992 +/-  3.216
GLY 382 |    1.471 +/-  0.599 |   -0.600 +/-  0.181 |    1.346 +/-  0.155 |   -1.068 +/-  0.145 |    0.017 +/-  0.009 |    1.166 +/-  0.597
LEU 383 |   13.094 +/-  2.526 |   -2.059 +/-  1.045 |  -23.725 +/-  0.629 |    1.116 +/-  0.280 |    0.266 +/-  0.098 |  -11.309 +/-  2.666
GLN 384 |   20.333 +/-  2.748 |   -0.968 +/-  0.861 |  -67.433 +/-  3.717 |   -5.934 +/-  3.464 |    1.042 +/-  0.098 |  -52.960 +/-  2.470
GLU 385 |   13.557 +/-  2.469 |   -2.032 +/-  1.031 |   13.484 +/-  5.861 |  -76.666 +/-  5.256 |    0.516 +/-  0.047 |  -51.141 +/-  2.452
TYR 386 |   13.297 +/-  2.580 |   -6.925 +/-  1.060 |  -22.997 +/-  0.935 |   -0.099 +/-  0.443 |    0.013 +/-  0.011 |  -16.711 +/-  2.748
GLU 387 |   14.072 +/-  2.238 |   -3.964 +/-  0.951 |   36.994 +/-  6.723 |  -93.915 +/-  6.642 |    0.232 +/-  0.076 |  -46.581 +/-  2.377
GLU 388 |   13.106 +/-  2.332 |   -1.217 +/-  1.202 |   18.787 +/-  6.948 |  -83.854 +/-  6.076 |    0.593 +/-  0.056 |  -52.585 +/-  2.447
TRP 389 |   18.053 +/-  2.926 |   -8.965 +/-  0.925 |    4.347 +/-  1.253 |   -1.453 +/-  0.582 |    0.036 +/-  0.022 |   12.018 +/-  3.169
LYS 390 |   13.514 +/-  2.790 |   -6.885 +/-  0.833 |  -41.994 +/-  3.436 |   28.701 +/-  3.964 |    0.207 +/-  0.032 |   -6.457 +/-  3.385
TRP 391 |   18.533 +/-  3.040 |   -8.544 +/-  0.828 |    7.435 +/-  1.162 |   -3.224 +/-  0.977 |    0.327 +/-  0.062 |   14.527 +/-  3.138
GLY 392 |    1.631 +/-  0.583 |   -0.924 +/-  0.247 |    2.212 +/-  0.144 |   -1.991 +/-  0.124 |    0.000 +/-  0.001 |    0.927 +/-  0.633
LYS 393 |   13.915 +/-  2.482 |   -3.304 +/-  0.980 |  -65.103 +/-  5.683 |   43.926 +/-  5.480 |    0.527 +/-  0.077 |  -10.038 +/-  2.984
ASN 394 |   17.033 +/-  2.392 |   -3.200 +/-  0.954 |  -86.694 +/-  2.001 |    0.102 +/-  0.646 |    0.049 +/-  0.020 |  -72.710 +/-  2.289
PRO 395 |   15.117 +/-  1.851 |   -5.034 +/-  0.613 |  -12.288 +/-  0.874 |   13.434 +/-  0.694 |    0.006 +/-  0.008 |   11.235 +/-  2.005
THR 396 |   12.281 +/-  1.909 |   -3.821 +/-  0.817 |  -24.973 +/-  2.270 |   -2.970 +/-  2.156 |    0.169 +/-  0.037 |  -19.313 +/-  2.174
MET 397 |   12.558 +/-  2.249 |   -8.086 +/-  0.788 |   -1.492 +/-  0.426 |    2.092 +/-  0.509 |    0.000 +/-  0.001 |    5.072 +/-  2.338
VAL 398 |   10.189 +/-  2.101 |   -3.665 +/-  0.874 |  -17.668 +/-  0.369 |    1.784 +/-  0.165 |    0.107 +/-  0.034 |   -9.253 +/-  2.173
GLU 399 |   13.885 +/-  2.414 |   -3.160 +/-  0.827 |   52.669 +/-  6.430 | -112.193 +/-  6.462 |    0.604 +/-  0.056 |  -48.195 +/-  2.373
VAL 400 |   10.035 +/-  2.024 |   -3.981 +/-  0.879 |  -17.179 +/-  0.315 |    1.739 +/-  0.171 |    0.004 +/-  0.005 |   -9.382 +/-  2.083
LEU 401 |   12.266 +/-  2.263 |   -4.401 +/-  1.033 |  -23.974 +/-  0.414 |    2.143 +/-  0.233 |    0.049 +/-  0.021 |  -13.917 +/-  2.409
GLU 402 |   13.618 +/-  2.169 |   -1.871 +/-  0.951 |   48.444 +/-  7.773 | -110.874 +/-  7.055 |    0.632 +/-  0.093 |  -50.051 +/-  2.334
GLU 403 |   14.154 +/-  2.502 |   -2.495 +/-  0.988 |    7.356 +/-  6.756 |  -69.119 +/-  6.300 |    0.316 +/-  0.046 |  -49.788 +/-  2.496
PHE 404 |   12.131 +/-  2.390 |   -4.851 +/-  0.878 |    1.754 +/-  0.422 |   -0.951 +/-  0.321 |    0.042 +/-  0.020 |    8.126 +/-  2.463
PRO 405 |   15.086 +/-  1.884 |   -2.017 +/-  0.544 |  -17.023 +/-  1.049 |   16.258 +/-  0.987 |    0.526 +/-  0.037 |   12.830 +/-  1.992
SER 406 |    6.772 +/-  1.364 |   -1.740 +/-  0.948 |  -12.226 +/-  1.303 |    2.643 +/-  0.714 |    0.049 +/-  0.020 |   -4.503 +/-  1.670
ILE 407 |   13.069 +/-  2.464 |   -4.669 +/-  1.084 |   -4.147 +/-  0.224 |    2.010 +/-  0.152 |    0.003 +/-  0.004 |    6.266 +/-  2.512
GLN 408 |   20.127 +/-  2.822 |   -2.636 +/-  0.961 |  -69.897 +/-  4.853 |   -3.372 +/-  4.265 |    0.560 +/-  0.117 |  -55.217 +/-  2.748
MET 409 |   12.109 +/-  2.505 |   -6.256 +/-  0.971 |   -1.973 +/-  0.882 |    2.499 +/-  0.786 |    0.013 +/-  0.019 |    6.392 +/-  2.532
PRO 410 |   15.375 +/-  1.889 |   -4.683 +/-  0.752 |   -8.099 +/-  1.029 |    8.989 +/-  1.009 |    0.036 +/-  0.039 |   11.617 +/-  1.993
ALA 411 |    3.905 +/-  1.393 |   -2.618 +/-  0.445 |    0.298 +/-  0.174 |    1.878 +/-  0.124 |    0.001 +/-  0.002 |    3.464 +/-  1.491
THR 412 |   12.197 +/-  1.838 |   -3.971 +/-  0.655 |  -22.540 +/-  0.718 |   -3.297 +/-  0.873 |    0.074 +/-  0.022 |  -17.537 +/-  2.028
LEU 413 |   13.046 +/-  2.355 |   -5.522 +/-  1.104 |  -24.112 +/-  0.392 |    1.892 +/-  0.204 |    0.000 +/-  0.000 |  -14.695 +/-  2.547
LEU 414 |   12.344 +/-  2.468 |   -4.712 +/-  1.025 |  -23.793 +/-  0.412 |    2.265 +/-  0.181 |    0.000 +/-  0.001 |  -13.896 +/-  2.557
LEU 415 |   12.629 +/-  2.353 |   -4.065 +/-  1.028 |  -23.322 +/-  0.382 |    1.674 +/-  0.194 |    0.040 +/-  0.017 |  -13.045 +/-  2.366
THR 416 |   12.030 +/-  1.956 |   -3.447 +/-  0.873 |  -27.821 +/-  1.328 |    0.616 +/-  0.922 |    0.020 +/-  0.022 |  -18.602 +/-  2.244
GLN 417 |   20.110 +/-  2.617 |   -5.370 +/-  1.077 |  -67.689 +/-  2.193 |   -2.943 +/-  1.270 |    0.192 +/-  0.069 |  -55.702 +/-  2.481
LEU 418 |   13.179 +/-  2.325 |   -5.329 +/-  1.065 |  -24.505 +/-  0.393 |    2.253 +/-  0.156 |    0.002 +/-  0.005 |  -14.399 +/-  2.514
SER 419 |    8.074 +/-  1.482 |   -2.270 +/-  0.407 |   -5.064 +/-  1.683 |   -1.005 +/-  1.395 |    0.184 +/-  0.029 |   -0.081 +/-  1.964
LEU 420 |   12.312 +/-  2.565 |   -2.992 +/-  1.067 |  -22.803 +/-  0.436 |    0.951 +/-  0.247 |    0.203 +/-  0.069 |  -12.330 +/-  2.679
LEU 421 |   13.601 +/-  2.653 |   -5.723 +/-  0.985 |  -24.742 +/-  0.417 |    1.918 +/-  0.150 |    0.002 +/-  0.003 |  -14.944 +/-  2.692
GLN 422 |   20.172 +/-  2.478 |   -4.261 +/-  0.830 |  -71.787 +/-  2.101 |    2.207 +/-  1.299 |    0.262 +/-  0.028 |  -53.407 +/-  2.337
PRO 423 |   14.789 +/-  1.763 |   -4.759 +/-  0.629 |  -10.891 +/-  0.998 |   11.571 +/-  0.922 |    0.012 +/-  0.007 |   10.722 +/-  1.919
ARG 424 |   19.672 +/-  3.544 |   -7.691 +/-  1.183 | -245.470 +/-  3.716 |   55.642 +/-  2.869 |    0.180 +/-  0.023 | -177.668 +/-  3.473
TYR 425 |   13.149 +/-  2.644 |   -6.322 +/-  0.783 |  -18.131 +/-  0.779 |   -3.066 +/-  0.630 |    0.027 +/-  0.011 |  -14.342 +/-  2.730
TYR 426 |   13.300 +/-  2.600 |   -7.853 +/-  1.043 |  -21.957 +/-  0.935 |   -1.212 +/-  0.554 |    0.000 +/-  0.000 |  -17.722 +/-  2.748
SER 427 |    5.875 +/-  1.444 |   -3.942 +/-  0.562 |   -3.624 +/-  0.551 |   -1.215 +/-  0.543 |    0.001 +/-  0.002 |   -2.904 +/-  1.628
ILE 428 |   13.226 +/-  2.463 |   -6.088 +/-  1.096 |   -4.606 +/-  0.198 |    2.345 +/-  0.127 |    0.001 +/-  0.001 |    4.877 +/-  2.533
SER 429 |    8.745 +/-  1.608 |   -4.038 +/-  0.685 |   -8.313 +/-  1.012 |    0.550 +/-  0.812 |    0.000 +/-  0.000 |   -3.056 +/-  1.867
SER 430 |    7.296 +/-  1.543 |   -4.109 +/-  0.745 |   -6.164 +/-  2.118 |   -0.712 +/-  1.110 |    0.000 +/-  0.001 |   -3.690 +/-  2.053
SER 431 |    6.629 +/-  1.577 |   -3.844 +/-  0.810 |   -5.130 +/-  1.250 |   -1.082 +/-  0.926 |    0.000 +/-  0.000 |   -3.427 +/-  1.904
PRO 432 |   14.912 +/-  1.798 |   -5.000 +/-  0.550 |  -12.271 +/-  0.900 |   12.848 +/-  0.795 |    0.097 +/-  0.035 |   10.586 +/-  1.823
ASP 433 |    9.374 +/-  2.114 |   -1.833 +/-  1.254 |   -5.326 +/- 10.526 |  -62.466 +/-  7.812 |    0.209 +/-  0.041 |  -60.042 +/-  3.369
MET 434 |   11.144 +/-  2.324 |   -6.127 +/-  0.830 |   -0.822 +/-  0.623 |    1.347 +/-  0.574 |    0.279 +/-  0.077 |    5.821 +/-  2.346
TYR 435 |   13.675 +/-  2.839 |   -3.724 +/-  0.950 |  -18.543 +/-  0.974 |   -4.614 +/-  0.942 |    0.494 +/-  0.076 |  -12.712 +/-  3.000
PRO 436 |   14.690 +/-  1.881 |   -1.661 +/-  0.521 |  -13.617 +/-  0.887 |   12.986 +/-  0.839 |    0.618 +/-  0.041 |   13.016 +/-  1.973
ASP 437 |    9.550 +/-  2.036 |   -2.076 +/-  0.685 |   34.533 +/-  4.192 |  -96.718 +/-  4.306 |    0.432 +/-  0.058 |  -54.280 +/-  1.868
GLU 438 |   14.517 +/-  2.330 |   -3.771 +/-  1.271 |   -4.962 +/-  5.741 |  -57.912 +/-  4.808 |    0.141 +/-  0.030 |  -51.987 +/-  2.645
VAL 439 |   10.195 +/-  2.022 |   -4.003 +/-  0.884 |  -17.813 +/-  0.295 |    1.824 +/-  0.107 |    0.004 +/-  0.005 |   -9.793 +/-  2.183
HIE 440 |   29.522 +/-  2.293 |   -7.760 +/-  1.053 |  -15.240 +/-  1.931 |   -0.501 +/-  1.057 |    0.027 +/-  0.016 |    6.048 +/-  3.095
LEU 441 |   12.698 +/-  2.472 |   -5.514 +/-  1.042 |  -23.662 +/-  0.386 |    1.893 +/-  0.150 |    0.001 +/-  0.002 |  -14.584 +/-  2.578
THR 442 |   10.786 +/-  1.830 |   -3.508 +/-  0.928 |  -29.245 +/-  0.995 |    1.350 +/-  0.631 |    0.000 +/-  0.000 |  -20.617 +/-  2.005
VAL 443 |   10.216 +/-  2.152 |   -4.454 +/-  0.898 |  -17.273 +/-  0.303 |    1.424 +/-  0.108 |    0.000 +/-  0.001 |  -10.086 +/-  2.250
ALA 444 |    3.879 +/-  1.326 |   -2.551 +/-  0.362 |    0.549 +/-  0.198 |    1.418 +/-  0.141 |    0.023 +/-  0.017 |    3.318 +/-  1.359
ILE 445 |   13.857 +/-  2.545 |   -3.732 +/-  1.138 |   -2.939 +/-  0.265 |    0.748 +/-  0.196 |    0.182 +/-  0.045 |    8.117 +/-  2.524
VAL 446 |   10.159 +/-  2.097 |   -3.217 +/-  0.921 |  -17.625 +/-  0.349 |    1.585 +/-  0.172 |    0.004 +/-  0.007 |   -9.093 +/-  2.266
SER 447 |    5.976 +/-  1.462 |   -2.017 +/-  0.640 |   -5.176 +/-  1.730 |    0.424 +/-  1.889 |    0.176 +/-  0.043 |   -0.617 +/-  1.633
TYR 448 |   14.839 +/-  2.560 |   -4.769 +/-  0.997 |  -20.607 +/-  1.738 |   -0.991 +/-  1.417 |    0.120 +/-  0.051 |  -11.408 +/-  2.678
HIE 449 |   30.138 +/-  2.363 |   -7.176 +/-  0.838 |   -8.701 +/-  1.619 |   -6.775 +/-  1.165 |    0.199 +/-  0.037 |    7.684 +/-  2.639
THR 450 |   12.109 +/-  1.787 |   -4.130 +/-  0.955 |  -24.482 +/-  2.106 |    0.116 +/-  1.310 |    0.017 +/-  0.022 |  -16.370 +/-  2.103
ARG 451 |   19.051 +/-  3.484 |   -2.761 +/-  1.456 | -241.529 +/-  7.260 |   50.578 +/-  5.913 |    0.605 +/-  0.128 | -174.056 +/-  3.312
ASP 452 |   10.080 +/-  2.145 |   -1.301 +/-  0.795 |   31.073 +/-  8.730 |  -91.822 +/-  9.017 |    0.476 +/-  0.133 |  -51.493 +/-  2.148
GLY 453 |    1.525 +/-  0.583 |   -0.458 +/-  0.163 |    2.116 +/-  0.148 |   -2.015 +/-  0.138 |    0.013 +/-  0.007 |    1.182 +/-  0.594
GLU 454 |   13.835 +/-  2.484 |   -0.228 +/-  0.757 |   39.798 +/-  3.965 | -102.465 +/-  3.866 |    1.067 +/-  0.034 |  -47.993 +/-  2.273
GLY 455 |    1.596 +/-  0.611 |    0.107 +/-  0.248 |    2.139 +/-  0.164 |   -1.772 +/-  0.159 |    0.009 +/-  0.008 |    2.079 +/-  0.620
PRO 456 |   15.010 +/-  1.860 |   -1.530 +/-  0.941 |  -11.743 +/-  0.975 |   11.446 +/-  0.978 |    0.525 +/-  0.179 |   13.708 +/-  2.126
VAL 457 |   10.044 +/-  2.013 |   -1.746 +/-  0.791 |  -17.441 +/-  0.364 |    0.823 +/-  0.134 |    0.415 +/-  0.062 |   -7.905 +/-  2.074
HIE 458 |   29.840 +/-  2.205 |   -8.131 +/-  0.670 |  -10.126 +/-  1.330 |   -4.735 +/-  0.661 |    0.082 +/-  0.028 |    6.930 +/-  2.453
HIE 459 |   30.155 +/-  2.375 |   -4.432 +/-  0.538 |   -4.266 +/-  2.397 |   -7.899 +/-  2.139 |    0.752 +/-  0.054 |   14.310 +/-  2.468
GLY 460 |    1.412 +/-  0.581 |   -1.042 +/-  0.238 |    2.124 +/-  0.103 |   -1.805 +/-  0.091 |    0.000 +/-  0.000 |    0.689 +/-  0.634
VAL 461 |   10.056 +/-  2.128 |   -3.458 +/-  0.750 |  -17.592 +/-  0.320 |    1.891 +/-  0.126 |    0.027 +/-  0.015 |   -9.076 +/-  2.129
CYS 462 |    5.652 +/-  1.465 |   -5.230 +/-  0.639 |    4.599 +/-  0.476 |   -0.628 +/-  0.232 |    0.000 +/-  0.000 |    4.393 +/-  1.601
SER 463 |    6.889 +/-  1.555 |   -3.540 +/-  0.850 |   -9.142 +/-  1.174 |    0.847 +/-  0.503 |    0.001 +/-  0.001 |   -4.945 +/-  1.869
SER 464 |    7.464 +/-  1.494 |   -2.261 +/-  0.704 |   -5.972 +/-  1.796 |    0.507 +/-  1.388 |    0.139 +/-  0.053 |   -0.122 +/-  1.915
TRP 465 |   18.389 +/-  2.960 |  -10.867 +/-  1.007 |    9.344 +/-  0.965 |   -6.210 +/-  0.790 |    0.083 +/-  0.054 |   10.739 +/-  3.187
LEU 466 |   12.690 +/-  2.424 |   -5.315 +/-  0.985 |  -23.666 +/-  0.397 |    1.905 +/-  0.178 |    0.001 +/-  0.002 |  -14.386 +/-  2.554
ASN 467 |   18.417 +/-  2.475 |   -3.499 +/-  0.602 |  -80.465 +/-  1.495 |   -4.478 +/-  1.020 |    0.409 +/-  0.061 |  -69.615 +/-  2.299
ARG 468 |   18.809 +/-  3.483 |   -5.676 +/-  1.608 | -204.772 +/- 11.220 |   25.222 +/- 11.755 |    0.567 +/-  0.216 | -165.850 +/-  3.351
ILE 469 |   15.974 +/-  2.410 |   -4.907 +/-  1.045 |   -3.886 +/-  0.246 |    1.837 +/-  0.144 |    0.023 +/-  0.016 |    9.042 +/-  2.536
GLN 470 |   19.658 +/-  2.489 |   -2.021 +/-  0.829 |  -68.835 +/-  3.219 |   -4.227 +/-  3.015 |    0.813 +/-  0.072 |  -54.612 +/-  2.237
ALA 471 |    4.164 +/-  1.382 |   -1.150 +/-  0.367 |    0.078 +/-  0.271 |    1.808 +/-  0.217 |    0.369 +/-  0.064 |    5.268 +/-  1.484
ASP 472 |   10.894 +/-  2.092 |   -0.724 +/-  0.604 |   33.429 +/-  6.364 |  -97.962 +/-  6.408 |    0.786 +/-  0.067 |  -53.577 +/-  1.889
ASP 473 |    9.868 +/-  2.285 |   -2.693 +/-  0.728 |   23.192 +/-  5.973 |  -84.327 +/-  5.870 |    0.306 +/-  0.066 |  -53.653 +/-  2.152
VAL 474 |    9.915 +/-  2.081 |   -1.183 +/-  0.851 |  -17.264 +/-  0.347 |    1.039 +/-  0.150 |    0.434 +/-  0.053 |   -7.059 +/-  2.119
VAL 475 |   10.234 +/-  2.168 |   -3.390 +/-  0.822 |  -17.035 +/-  0.289 |    1.690 +/-  0.135 |    0.001 +/-  0.002 |   -8.500 +/-  2.274
PRO 476 |   15.407 +/-  2.004 |   -4.667 +/-  0.690 |  -10.907 +/-  0.929 |   11.901 +/-  0.852 |    0.008 +/-  0.008 |   11.741 +/-  2.090
CYS 477 |    6.721 +/-  1.526 |   -4.737 +/-  0.633 |    5.062 +/-  0.536 |   -0.773 +/-  0.301 |    0.000 +/-  0.001 |    6.273 +/-  1.597
PHE 478 |   12.913 +/-  2.695 |   -4.528 +/-  0.966 |   -1.237 +/-  1.021 |   -0.384 +/-  0.600 |    0.116 +/-  0.056 |    6.880 +/-  3.198
VAL 479 |    9.961 +/-  2.133 |   -3.398 +/-  0.840 |  -18.287 +/-  0.382 |    1.949 +/-  0.114 |    0.072 +/-  0.028 |   -9.703 +/-  2.250
ARG 480 |   19.964 +/-  3.527 |   -6.572 +/-  1.129 | -237.175 +/-  4.774 |   58.794 +/-  4.646 |    0.195 +/-  0.076 | -164.794 +/-  3.206
GLY 481 |    1.484 +/-  0.603 |   -0.760 +/-  0.188 |    2.926 +/-  0.132 |   -2.604 +/-  0.127 |    0.003 +/-  0.004 |    1.049 +/-  0.631
ALA 482 |    3.964 +/-  1.266 |   -1.927 +/-  0.442 |   -1.414 +/-  0.227 |    3.224 +/-  0.172 |    0.027 +/-  0.014 |    3.874 +/-  1.320
PRO 483 |   15.020 +/-  1.865 |   -2.302 +/-  0.574 |  -17.669 +/-  1.566 |   17.864 +/-  1.444 |    0.256 +/-  0.080 |   13.169 +/-  2.017
SER 484 |    8.087 +/-  1.639 |   -2.028 +/-  0.512 |   -6.147 +/-  1.336 |    0.221 +/-  0.973 |    0.054 +/-  0.044 |    0.188 +/-  2.020
PHE 485 |   12.818 +/-  2.690 |   -5.686 +/-  0.922 |    0.099 +/-  0.379 |    0.139 +/-  0.285 |    0.011 +/-  0.010 |    7.381 +/-  2.859
HIE 486 |   30.090 +/-  2.260 |   -4.043 +/-  0.600 |    0.686 +/-  2.114 |  -13.651 +/-  2.245 |    0.816 +/-  0.058 |   13.898 +/-  2.362
LEU 487 |   12.837 +/-  2.491 |   -4.281 +/-  1.115 |  -23.410 +/-  0.448 |    2.207 +/-  0.187 |    0.001 +/-  0.004 |  -12.646 +/-  2.604
PRO 488 |   15.022 +/-  1.956 |   -3.163 +/-  0.622 |   -7.778 +/-  1.009 |    7.786 +/-  0.882 |    0.115 +/-  0.048 |   11.981 +/-  2.050
ARG 489 |   18.398 +/-  3.569 |   -1.763 +/-  1.342 | -233.160 +/-  7.390 |   43.141 +/-  5.425 |    0.557 +/-  0.081 | -172.826 +/-  3.679
ASN 490 |   18.239 +/-  2.270 |   -1.857 +/-  0.712 |  -82.051 +/-  2.021 |   -4.502 +/-  1.429 |    0.540 +/-  0.054 |  -69.632 +/-  2.029
PRO 491 |   15.150 +/-  1.860 |   -2.738 +/-  0.916 |   -5.006 +/-  1.306 |    5.179 +/-  1.224 |    0.270 +/-  0.140 |   12.855 +/-  2.148
GLN 492 |   20.116 +/-  2.824 |   -1.541 +/-  1.136 |  -64.565 +/-  2.694 |   -8.278 +/-  2.737 |    0.817 +/-  0.171 |  -53.452 +/-  2.580
VAL 493 |   10.369 +/-  2.137 |   -2.113 +/-  0.922 |  -16.789 +/-  0.339 |    1.111 +/-  0.160 |    0.100 +/-  0.057 |   -7.322 +/-  2.252
PRO 494 |   15.240 +/-  1.839 |   -2.889 +/-  0.624 |   -3.502 +/-  1.069 |    3.839 +/-  1.049 |    0.390 +/-  0.054 |   13.079 +/-  1.944
CYS 495 |    6.706 +/-  1.537 |   -4.585 +/-  0.609 |    5.449 +/-  0.886 |   -0.607 +/-  0.648 |    0.001 +/-  0.003 |    6.964 +/-  1.730
ILE 496 |   13.568 +/-  2.633 |   -4.427 +/-  1.117 |   -3.191 +/-  0.190 |    1.109 +/-  0.176 |    0.066 +/-  0.023 |    7.126 +/-  2.549
LEU 497 |   12.974 +/-  2.454 |   -5.773 +/-  0.998 |  -23.000 +/-  0.376 |    1.398 +/-  0.193 |    0.000 +/-  0.000 |  -14.400 +/-  2.564
VAL 498 |   10.231 +/-  2.081 |   -4.325 +/-  0.843 |  -17.547 +/-  0.339 |    1.696 +/-  0.159 |    0.001 +/-  0.003 |   -9.943 +/-  2.142
GLY 499 |    1.648 +/-  0.600 |   -0.674 +/-  0.303 |    1.752 +/-  0.104 |   -1.625 +/-  0.091 |    0.000 +/-  0.000 |    1.101 +/-  0.652
PRO 500 |   15.192 +/-  1.816 |   -4.233 +/-  0.731 |   -7.338 +/-  0.881 |    9.061 +/-  0.788 |    0.052 +/-  0.023 |   12.734 +/-  2.026
GLY 501 |    1.363 +/-  0.587 |   -0.760 +/-  0.187 |    1.039 +/-  0.112 |   -1.027 +/-  0.106 |    0.006 +/-  0.006 |    0.621 +/-  0.606
THR 502 |   12.568 +/-  2.082 |   -3.591 +/-  0.691 |  -22.438 +/-  1.313 |   -2.260 +/-  0.973 |    0.127 +/-  0.030 |  -15.594 +/-  2.192
GLY 503 |    1.543 +/-  0.603 |   -1.358 +/-  0.187 |    1.642 +/-  0.120 |   -1.672 +/-  0.098 |    0.000 +/-  0.000 |    0.154 +/-  0.623
ILE 504 |   14.562 +/-  2.349 |   -4.789 +/-  1.135 |   -2.957 +/-  0.177 |    0.859 +/-  0.138 |    0.005 +/-  0.004 |    7.681 +/-  2.369
ALA 505 |    4.685 +/-  1.443 |   -2.884 +/-  0.491 |   -0.010 +/-  0.179 |    1.942 +/-  0.129 |    0.000 +/-  0.000 |    3.732 +/-  1.503
PRO 506 |   15.099 +/-  1.954 |   -4.980 +/-  0.659 |  -11.101 +/-  0.695 |   11.879 +/-  0.644 |    0.005 +/-  0.005 |   10.903 +/-  2.026
PHE 507 |   12.251 +/-  2.561 |   -6.834 +/-  0.946 |    0.620 +/-  0.373 |   -1.581 +/-  0.296 |    0.000 +/-  0.000 |    4.455 +/-  2.645
ARG 508 |   18.428 +/-  3.559 |   -7.851 +/-  1.290 | -215.279 +/-  7.946 |   25.178 +/-  5.574 |    0.097 +/-  0.031 | -179.427 +/-  3.913
SER 509 |    6.225 +/-  1.530 |   -4.011 +/-  0.748 |   -5.353 +/-  0.938 |    0.462 +/-  0.698 |    0.000 +/-  0.001 |   -2.678 +/-  1.701
PHE 510 |   13.097 +/-  2.693 |   -5.558 +/-  0.848 |    0.367 +/-  0.462 |   -0.881 +/-  0.320 |    0.017 +/-  0.011 |    7.042 +/-  2.779
TRP 511 |   20.942 +/-  3.005 |  -10.131 +/-  1.012 |    9.463 +/-  0.769 |   -5.257 +/-  0.728 |    0.073 +/-  0.020 |   15.090 +/-  3.204
GLN 512 |   19.154 +/-  2.493 |   -6.097 +/-  0.980 |  -66.578 +/-  2.020 |   -4.284 +/-  1.043 |    0.090 +/-  0.026 |  -57.716 +/-  2.362
GLN 513 |   19.101 +/-  2.425 |   -6.159 +/-  1.227 |  -76.688 +/-  2.534 |    0.792 +/-  0.905 |    0.024 +/-  0.012 |  -62.929 +/-  2.763
ARG 514 |   18.483 +/-  3.802 |   -8.494 +/-  1.161 | -195.571 +/-  4.037 |   16.647 +/-  3.502 |    0.055 +/-  0.036 | -168.880 +/-  3.379
GLN 515 |   19.832 +/-  2.743 |   -4.840 +/-  0.831 |  -66.799 +/-  4.143 |   -2.865 +/-  3.496 |    0.234 +/-  0.075 |  -54.437 +/-  2.620
PHE 516 |   12.348 +/-  2.613 |   -4.718 +/-  0.847 |    1.094 +/-  0.557 |   -0.840 +/-  0.424 |    0.348 +/-  0.060 |    8.234 +/-  2.771
ASP 517 |    9.704 +/-  2.058 |   -4.630 +/-  0.828 |   -4.292 +/-  9.646 |  -56.138 +/-  7.938 |    0.059 +/-  0.040 |  -55.296 +/-  2.844
ILE 518 |   13.561 +/-  2.475 |   -3.318 +/-  1.239 |   -2.833 +/-  0.249 |    0.698 +/-  0.157 |    0.266 +/-  0.084 |    8.374 +/-  2.603
GLN 519 |   19.309 +/-  2.595 |   -2.643 +/-  0.802 |  -66.109 +/-  2.963 |   -6.689 +/-  2.300 |    0.639 +/-  0.076 |  -55.493 +/-  2.409
HIE 520 |   29.990 +/-  2.314 |   -4.722 +/-  0.601 |   -3.654 +/-  1.342 |   -9.004 +/-  1.288 |    0.581 +/-  0.059 |   13.191 +/-  2.420
LYS 521 |   14.262 +/-  2.693 |   -1.685 +/-  1.001 |  -27.791 +/-  9.567 |    7.191 +/- 10.037 |    0.809 +/-  0.137 |   -7.214 +/-  3.132
GLY 522 |    1.529 +/-  0.561 |   -0.377 +/-  0.178 |    1.475 +/-  0.121 |   -1.072 +/-  0.111 |    0.019 +/-  0.008 |    1.574 +/-  0.588
MET 523 |   12.176 +/-  2.287 |   -5.368 +/-  1.186 |    0.625 +/-  1.114 |   -0.037 +/-  0.808 |    0.248 +/-  0.179 |    7.644 +/-  2.509
ASN 524 |   17.753 +/-  2.390 |   -0.896 +/-  0.829 |  -77.520 +/-  2.499 |   -9.180 +/-  2.078 |    0.774 +/-  0.142 |  -69.070 +/-  2.042
PRO 525 |   14.945 +/-  1.938 |   -2.791 +/-  1.356 |   -3.800 +/-  1.205 |    4.123 +/-  1.353 |    0.279 +/-  0.223 |   12.755 +/-  2.221
CYS 526 |    6.733 +/-  1.560 |   -3.001 +/-  0.796 |    5.363 +/-  1.527 |   -1.472 +/-  1.017 |    0.112 +/-  0.090 |    7.735 +/-  1.962
PRO 527 |   14.956 +/-  1.959 |   -2.214 +/-  0.704 |    0.169 +/-  1.191 |    0.286 +/-  1.120 |    0.417 +/-  0.098 |   13.614 +/-  2.054
MET 528 |   11.730 +/-  2.314 |   -7.549 +/-  0.843 |    0.388 +/-  0.590 |    0.212 +/-  0.352 |    0.001 +/-  0.002 |    4.782 +/-  2.374
VAL 529 |   10.145 +/-  2.044 |   -3.508 +/-  0.894 |  -16.794 +/-  0.346 |    0.942 +/-  0.220 |    0.105 +/-  0.035 |   -9.109 +/-  2.165
LEU 530 |   13.505 +/-  2.367 |   -5.425 +/-  1.066 |  -23.388 +/-  0.368 |    0.850 +/-  0.190 |    0.011 +/-  0.012 |  -14.447 +/-  2.480
VAL 531 |   10.311 +/-  2.135 |   -4.492 +/-  0.867 |  -17.170 +/-  0.311 |    1.496 +/-  0.146 |    0.000 +/-  0.001 |   -9.855 +/-  2.178
PHE 532 |   12.688 +/-  2.656 |   -5.722 +/-  0.874 |    0.021 +/-  0.572 |   -1.352 +/-  0.316 |    0.028 +/-  0.014 |    5.663 +/-  2.793
GLY 533 |    1.383 +/-  0.551 |   -1.074 +/-  0.206 |    0.934 +/-  0.117 |   -1.002 +/-  0.103 |    0.001 +/-  0.001 |    0.242 +/-  0.569
CYS 534 |    7.154 +/-  1.438 |   -4.170 +/-  0.745 |    4.987 +/-  0.909 |   -0.255 +/-  0.629 |    0.006 +/-  0.005 |    7.723 +/-  1.482
ARG 535 |   18.200 +/-  3.500 |   -7.569 +/-  1.322 | -192.031 +/-  8.253 |    4.164 +/-  7.042 |    0.188 +/-  0.078 | -177.048 +/-  3.371
GLN 536 |   20.215 +/-  2.627 |   -4.961 +/-  0.916 |  -66.466 +/-  4.771 |   -4.624 +/-  3.465 |    0.272 +/-  0.076 |  -55.565 +/-  2.674
SER 537 |    7.748 +/-  1.513 |   -2.212 +/-  0.848 |   -5.733 +/-  2.918 |   -0.676 +/-  2.247 |    0.128 +/-  0.056 |   -0.744 +/-  2.196
LYS 538 |   14.278 +/-  3.004 |   -0.896 +/-  0.860 |    6.139 +/-  5.705 |  -28.727 +/-  6.139 |    1.162 +/-  0.110 |   -8.043 +/-  3.129
ILE 539 |   15.432 +/-  2.709 |   -2.037 +/-  1.262 |   -2.347 +/-  0.358 |    0.127 +/-  0.182 |    0.416 +/-  0.076 |   11.591 +/-  2.621
ASP 540 |   11.664 +/-  2.095 |   -3.213 +/-  1.050 |  -35.509 +/-  5.259 |  -28.935 +/-  4.387 |    0.043 +/-  0.013 |  -55.951 +/-  2.633
HIE 541 |   30.594 +/-  2.325 |   -7.224 +/-  0.949 |  -11.049 +/-  1.834 |   -1.845 +/-  1.109 |    0.082 +/-  0.029 |   10.557 +/-  2.510
ILE 542 |   15.548 +/-  2.520 |   -4.623 +/-  0.946 |   -3.459 +/-  0.175 |    1.137 +/-  0.133 |    0.020 +/-  0.009 |    8.623 +/-  2.494
TYR 543 |   14.154 +/-  2.661 |   -5.320 +/-  1.029 |  -22.558 +/-  0.817 |   -1.195 +/-  0.453 |    0.034 +/-  0.017 |  -14.884 +/-  2.704
ARG 544 |   18.273 +/-  3.647 |   -4.591 +/-  1.218 | -171.972 +/- 13.685 |  -14.293 +/- 10.918 |    0.674 +/-  0.138 | -171.910 +/-  4.089
GLU 545 |   13.814 +/-  2.422 |   -1.282 +/-  0.960 |   -8.262 +/- 12.568 |  -53.090 +/- 12.450 |    0.861 +/-  0.100 |  -47.959 +/-  2.612
GLU 546 |   14.721 +/-  2.521 |   -2.118 +/-  1.152 |  -17.522 +/-  6.675 |  -43.232 +/-  6.276 |    0.408 +/-  0.069 |  -47.742 +/-  2.489
THR 547 |   12.085 +/-  1.909 |   -4.082 +/-  0.803 |  -23.915 +/-  1.457 |    0.228 +/-  1.219 |    0.035 +/-  0.019 |  -15.650 +/-  2.053
LEU 548 |   12.521 +/-  2.247 |   -1.805 +/-  1.059 |  -22.679 +/-  0.538 |   -0.172 +/-  0.243 |    0.550 +/-  0.084 |  -11.584 +/-  2.384
GLN 549 |   19.755 +/-  2.575 |   -2.706 +/-  0.852 |  -64.948 +/-  4.147 |   -7.352 +/-  3.055 |    0.688 +/-  0.076 |  -54.563 +/-  2.379
ALA 550 |    3.942 +/-  1.308 |   -2.975 +/-  0.439 |    1.165 +/-  0.217 |    0.758 +/-  0.153 |    0.021 +/-  0.013 |    2.912 +/-  1.342
LYS 551 |   14.542 +/-  2.823 |   -4.410 +/-  0.979 |  -11.630 +/- 10.203 |   -9.796 +/-  9.181 |    0.583 +/-  0.072 |  -10.710 +/-  3.435
ASN 552 |   17.595 +/-  2.551 |   -2.011 +/-  0.699 |  -78.552 +/-  2.261 |   -7.868 +/-  2.105 |    0.618 +/-  0.079 |  -70.218 +/-  2.227
LYS 553 |   14.481 +/-  2.772 |   -2.652 +/-  0.874 |    2.707 +/-  5.255 |  -22.823 +/-  5.622 |    0.720 +/-  0.094 |   -7.567 +/-  3.323
GLY 554 |    1.684 +/-  0.625 |   -0.604 +/-  0.196 |    0.891 +/-  0.183 |   -0.594 +/-  0.157 |    0.016 +/-  0.008 |    1.392 +/-  0.649
VAL 555 |   10.383 +/-  2.084 |   -3.667 +/-  0.894 |  -16.443 +/-  0.307 |    1.002 +/-  0.151 |    0.006 +/-  0.008 |   -8.719 +/-  2.106
PHE 556 |   12.572 +/-  2.477 |   -6.755 +/-  0.891 |    1.178 +/-  0.283 |   -1.531 +/-  0.247 |    0.000 +/-  0.000 |    5.464 +/-  2.687
ARG 557 |   19.056 +/-  3.631 |   -3.487 +/-  1.257 | -166.825 +/-  7.383 |  -18.440 +/-  7.260 |    0.984 +/-  0.173 | -168.712 +/-  3.320
GLU 558 |   13.928 +/-  2.403 |   -2.551 +/-  1.061 |  -11.389 +/- 10.238 |  -50.335 +/-  9.039 |    0.509 +/-  0.073 |  -49.839 +/-  2.600
LEU 559 |   12.532 +/-  2.335 |   -3.957 +/-  0.934 |  -22.627 +/-  0.466 |    0.158 +/-  0.242 |    0.126 +/-  0.045 |  -13.767 +/-  2.417
TYR 560 |   13.106 +/-  2.651 |   -4.407 +/-  0.832 |  -16.456 +/-  1.770 |   -6.331 +/-  1.412 |    0.324 +/-  0.060 |  -13.764 +/-  2.789
THR 561 |   11.046 +/-  1.964 |   -4.066 +/-  0.758 |  -21.212 +/-  1.410 |   -3.418 +/-  1.663 |    0.077 +/-  0.029 |  -17.572 +/-  2.185
ALA 562 |    3.837 +/-  1.349 |   -2.638 +/-  0.550 |    0.870 +/-  0.221 |    1.258 +/-  0.153 |    0.005 +/-  0.008 |    3.332 +/-  1.448
TYR 563 |   13.365 +/-  2.571 |   -5.989 +/-  0.907 |  -18.044 +/-  2.134 |   -4.456 +/-  1.865 |    0.161 +/-  0.064 |  -14.961 +/-  2.800
SER 564 |    7.630 +/-  1.413 |   -2.388 +/-  0.959 |   -8.454 +/-  1.692 |    1.101 +/-  0.761 |    0.046 +/-  0.030 |   -2.065 +/-  1.571
ARG 565 |   18.545 +/-  3.701 |   -3.869 +/-  1.266 | -203.666 +/-  7.223 |   10.039 +/-  5.939 |    0.678 +/-  0.088 | -178.273 +/-  3.591
GLU 566 |   13.361 +/-  2.356 |   -4.641 +/-  1.183 |  -21.306 +/-  9.710 |  -37.634 +/-  9.312 |    0.136 +/-  0.065 |  -50.084 +/-  2.822
PRO 567 |   14.989 +/-  1.947 |   -1.417 +/-  0.542 |   -5.494 +/-  1.160 |    5.193 +/-  1.047 |    0.552 +/-  0.071 |   13.823 +/-  2.033
ASP 568 |    9.624 +/-  2.161 |   -1.221 +/-  0.611 |    3.065 +/-  6.109 |  -67.056 +/-  6.403 |    0.662 +/-  0.063 |  -54.928 +/-  1.879
ARG 569 |   18.794 +/-  3.636 |   -3.239 +/-  1.084 | -167.372 +/-  6.395 |  -14.097 +/-  5.539 |    0.880 +/-  0.138 | -165.034 +/-  3.406
PRO 570 |   14.760 +/-  1.814 |   -1.051 +/-  0.550 |   -2.126 +/-  0.946 |    2.226 +/-  0.858 |    0.587 +/-  0.086 |   14.396 +/-  1.890
LYS 571 |   14.064 +/-  2.660 |   -2.229 +/-  0.983 |  -18.106 +/-  7.331 |   -2.145 +/-  7.368 |    0.805 +/-  0.142 |   -7.610 +/-  3.317
LYS 572 |   13.956 +/-  2.727 |   -3.121 +/-  1.208 |  -27.278 +/-  9.566 |    7.056 +/-  8.286 |    0.528 +/-  0.133 |   -8.858 +/-  3.378
TYR 573 |   13.798 +/-  2.630 |   -3.116 +/-  1.303 |  -20.009 +/-  2.108 |   -3.273 +/-  1.932 |    0.461 +/-  0.152 |  -12.138 +/-  2.976
VAL 574 |   10.651 +/-  2.307 |   -4.079 +/-  0.924 |  -16.587 +/-  0.293 |    1.583 +/-  0.201 |    0.035 +/-  0.027 |   -8.397 +/-  2.411
GLN 575 |   20.322 +/-  2.423 |   -5.049 +/-  0.919 |  -72.029 +/-  2.711 |    0.495 +/-  1.830 |    0.257 +/-  0.064 |  -56.004 +/-  2.439
ASP 576 |    9.349 +/-  2.059 |   -3.051 +/-  0.761 |    9.088 +/-  7.771 |  -70.011 +/-  8.133 |    0.384 +/-  0.090 |  -54.242 +/-  2.084
VAL 577 |   10.132 +/-  2.099 |   -3.969 +/-  0.905 |  -16.551 +/-  0.339 |    1.064 +/-  0.192 |    0.033 +/-  0.029 |   -9.290 +/-  2.191
LEU 578 |   13.259 +/-  2.324 |   -4.864 +/-  0.993 |  -23.833 +/-  0.449 |    1.666 +/-  0.201 |    0.001 +/-  0.002 |  -13.771 +/-  2.449
GLN 579 |   20.560 +/-  2.492 |   -4.246 +/-  0.918 |  -66.873 +/-  4.451 |   -3.468 +/-  3.878 |    0.359 +/-  0.093 |  -53.668 +/-  2.428
GLU 580 |   14.389 +/-  2.569 |   -1.667 +/-  1.058 |   -3.638 +/- 17.169 |  -59.278 +/- 16.149 |    0.556 +/-  0.130 |  -49.637 +/-  2.547
GLN 581 |   20.200 +/-  2.654 |   -3.127 +/-  0.932 |  -66.095 +/-  4.392 |   -6.154 +/-  3.464 |    0.463 +/-  0.108 |  -54.713 +/-  2.641
LEU 582 |   15.350 +/-  2.472 |   -3.780 +/-  1.166 |  -23.347 +/-  0.441 |    1.256 +/-  0.219 |    0.015 +/-  0.015 |  -10.506 +/-  2.508
ALA 583 |    3.889 +/-  1.303 |   -2.321 +/-  0.427 |    0.394 +/-  0.306 |    1.649 +/-  0.238 |    0.056 +/-  0.034 |    3.668 +/-  1.387
GLU 584 |   14.038 +/-  2.399 |   -1.736 +/-  0.984 |    1.703 +/-  9.961 |  -62.832 +/- 10.065 |    0.738 +/-  0.118 |  -48.090 +/-  2.353
SER 585 |    7.107 +/-  1.586 |   -2.280 +/-  0.543 |   -1.447 +/-  2.954 |   -3.784 +/-  2.433 |    0.274 +/-  0.081 |   -0.129 +/-  1.914
VAL 586 |    9.977 +/-  2.084 |   -4.186 +/-  0.866 |  -17.066 +/-  0.304 |    1.671 +/-  0.138 |    0.001 +/-  0.003 |   -9.603 +/-  2.152
TYR 587 |   13.963 +/-  2.582 |   -4.840 +/-  0.968 |  -18.043 +/-  2.077 |   -5.698 +/-  1.903 |    0.378 +/-  0.073 |  -14.241 +/-  2.780
ARG 588 |   18.502 +/-  3.648 |   -3.190 +/-  1.227 | -170.030 +/- 11.018 |  -14.724 +/-  9.616 |    1.106 +/-  0.141 | -168.336 +/-  3.441
ALA 589 |    3.820 +/-  1.378 |   -2.938 +/-  0.406 |    0.705 +/-  0.211 |    1.242 +/-  0.174 |    0.041 +/-  0.019 |    2.871 +/-  1.433
LEU 590 |   13.249 +/-  2.416 |   -4.371 +/-  1.142 |  -23.269 +/-  0.402 |    1.908 +/-  0.190 |    0.000 +/-  0.001 |  -12.482 +/-  2.582
LYS 591 |   14.755 +/-  2.739 |   -3.605 +/-  1.091 |  -19.817 +/- 16.574 |   -3.598 +/- 15.231 |    0.572 +/-  0.149 |  -11.693 +/-  3.358
GLU 592 |   14.097 +/-  2.539 |   -0.848 +/-  0.951 |    9.534 +/- 18.473 |  -71.529 +/- 18.077 |    0.812 +/-  0.108 |  -47.933 +/-  2.475
GLN 593 |   20.827 +/-  2.704 |    0.200 +/-  0.795 |  -65.541 +/-  2.391 |   -8.605 +/-  1.854 |    1.054 +/-  0.047 |  -52.066 +/-  2.409
GLY 594 |    1.571 +/-  0.608 |   -0.770 +/-  0.198 |    1.279 +/-  0.166 |   -1.147 +/-  0.151 |    0.002 +/-  0.003 |    0.935 +/-  0.615
GLY 595 |    1.674 +/-  0.645 |   -0.878 +/-  0.193 |    1.072 +/-  0.133 |   -1.044 +/-  0.124 |    0.000 +/-  0.001 |    0.824 +/-  0.642
HIE 596 |   30.706 +/-  2.416 |   -7.214 +/-  0.671 |   -4.117 +/-  1.444 |   -7.822 +/-  0.899 |    0.286 +/-  0.042 |   11.839 +/-  2.604
ILE 597 |   14.191 +/-  2.381 |   -5.230 +/-  1.032 |   -3.519 +/-  0.200 |    1.515 +/-  0.168 |    0.002 +/-  0.004 |    6.959 +/-  2.377
TYR 598 |   13.289 +/-  2.615 |   -7.138 +/-  1.167 |  -23.179 +/-  1.242 |    1.135 +/-  0.695 |    0.003 +/-  0.004 |  -15.889 +/-  2.741
VAL 599 |   10.054 +/-  2.148 |   -4.518 +/-  0.751 |  -17.673 +/-  0.306 |    1.794 +/-  0.146 |    0.001 +/-  0.002 |  -10.342 +/-  2.242
CYS 600 |    6.226 +/-  1.610 |   -4.659 +/-  0.596 |    5.071 +/-  1.310 |   -0.252 +/-  0.980 |    0.000 +/-  0.001 |    6.388 +/-  1.713
GLY 601 |    1.563 +/-  0.605 |   -1.077 +/-  0.169 |    1.701 +/-  0.117 |   -1.908 +/-  0.110 |    0.002 +/-  0.002 |    0.281 +/-  0.604
ASP 602 |   13.396 +/-  2.001 |   -3.344 +/-  0.945 |   11.724 +/-  5.568 |  -73.057 +/-  4.807 |    0.220 +/-  0.057 |  -51.060 +/-  2.556
VAL 603 |   10.335 +/-  2.097 |   -4.021 +/-  0.854 |  -17.332 +/-  0.299 |    2.011 +/-  0.146 |    0.031 +/-  0.014 |   -8.977 +/-  2.179
THR 604 |   11.500 +/-  1.950 |   -2.747 +/-  0.853 |  -22.739 +/-  2.240 |   -1.650 +/-  1.670 |    0.187 +/-  0.068 |  -15.448 +/-  1.997
MET 605 |   12.040 +/-  2.212 |   -6.974 +/-  0.878 |   -1.332 +/-  0.507 |    1.163 +/-  0.420 |    0.101 +/-  0.026 |    4.998 +/-  2.256
ALA 606 |    3.787 +/-  1.287 |   -3.173 +/-  0.381 |   -0.943 +/-  0.237 |    2.831 +/-  0.189 |    0.001 +/-  0.004 |    2.503 +/-  1.363
ALA 607 |    3.878 +/-  1.336 |   -2.820 +/-  0.394 |   -0.749 +/-  0.339 |    2.720 +/-  0.300 |    0.022 +/-  0.014 |    3.050 +/-  1.389
ASP 608 |    9.629 +/-  2.051 |   -3.511 +/-  0.663 |   25.225 +/-  8.496 |  -86.340 +/-  8.172 |    0.324 +/-  0.060 |  -54.673 +/-  1.927
VAL 609 |    9.854 +/-  2.122 |   -4.427 +/-  0.855 |  -17.461 +/-  0.298 |    1.762 +/-  0.149 |    0.000 +/-  0.001 |  -10.272 +/-  2.241
LEU 610 |   14.080 +/-  2.441 |   -3.690 +/-  1.080 |  -24.517 +/-  0.454 |    2.129 +/-  0.244 |    0.077 +/-  0.040 |  -11.920 +/-  2.561
LYS 611 |   14.051 +/-  2.877 |   -2.685 +/-  0.971 |  -41.232 +/-  9.171 |   19.392 +/-  9.422 |    0.902 +/-  0.190 |   -9.574 +/-  3.259
ALA 612 |    3.844 +/-  1.288 |   -2.921 +/-  0.432 |   -0.034 +/-  0.286 |    2.090 +/-  0.206 |    0.017 +/-  0.016 |    2.996 +/-  1.371
ILE 613 |   13.484 +/-  2.638 |   -4.612 +/-  1.169 |   -3.644 +/-  0.206 |    1.803 +/-  0.203 |    0.001 +/-  0.003 |    7.033 +/-  2.761
GLN 614 |   19.444 +/-  2.526 |   -5.286 +/-  0.935 |  -71.781 +/-  3.433 |    0.308 +/-  2.550 |    0.129 +/-  0.064 |  -57.185 +/-  2.474
ARG 615 |   18.974 +/-  3.544 |   -4.302 +/-  1.114 | -205.001 +/- 13.261 |   18.598 +/- 11.446 |    0.779 +/-  0.151 | -170.952 +/-  3.767
ILE 616 |   13.377 +/-  2.573 |   -5.959 +/-  1.059 |   -3.005 +/-  0.185 |    1.525 +/-  0.160 |    0.004 +/-  0.006 |    5.942 +/-  2.583
MET 617 |   11.724 +/-  2.272 |   -7.265 +/-  0.858 |   -2.446 +/-  0.417 |    2.378 +/-  0.445 |    0.029 +/-  0.017 |    4.420 +/-  2.316
THR 618 |   10.892 +/-  1.800 |   -3.697 +/-  0.792 |  -22.401 +/-  1.007 |   -1.785 +/-  0.737 |    0.169 +/-  0.057 |  -16.823 +/-  1.912
GLN 619 |   19.855 +/-  2.619 |   -2.480 +/-  0.852 |  -64.138 +/-  2.120 |   -8.074 +/-  1.729 |    0.709 +/-  0.118 |  -54.128 +/-  2.341
GLN 620 |   20.124 +/-  2.477 |   -4.434 +/-  0.963 |  -67.110 +/-  3.575 |   -4.220 +/-  2.262 |    0.329 +/-  0.097 |  -55.312 +/-  2.708
GLY 621 |    1.589 +/-  0.573 |   -0.932 +/-  0.236 |    1.554 +/-  0.161 |   -1.353 +/-  0.149 |    0.001 +/-  0.001 |    0.858 +/-  0.590
LYS 622 |   14.722 +/-  2.853 |   -0.344 +/-  0.872 |  -11.470 +/-  6.724 |  -10.714 +/-  7.060 |    1.203 +/-  0.079 |   -6.602 +/-  3.022
LEU 623 |   12.765 +/-  2.509 |   -2.991 +/-  1.038 |  -23.406 +/-  0.436 |    1.489 +/-  0.185 |    0.339 +/-  0.051 |  -11.804 +/-  2.619
SER 624 |    7.091 +/-  1.573 |   -1.486 +/-  0.665 |   -3.529 +/-  2.723 |   -3.098 +/-  2.451 |    0.381 +/-  0.064 |   -0.642 +/-  1.769
GLU 625 |   14.625 +/-  2.635 |   -1.906 +/-  0.954 |   30.758 +/- 11.912 |  -92.576 +/- 11.405 |    0.593 +/-  0.140 |  -48.506 +/-  2.611
GLU 626 |   13.477 +/-  2.256 |   -1.042 +/-  1.017 |   49.453 +/- 12.975 | -110.668 +/- 12.048 |    0.774 +/-  0.134 |  -48.007 +/-  2.406
ASP 627 |    9.580 +/-  1.972 |   -2.253 +/-  0.683 |   41.507 +/-  5.190 | -104.735 +/-  4.973 |    0.546 +/-  0.038 |  -55.355 +/-  1.811
ALA 628 |    3.839 +/-  1.327 |   -3.567 +/-  0.418 |   -0.344 +/-  0.209 |    2.383 +/-  0.147 |    0.000 +/-  0.000 |    2.311 +/-  1.380
GLY 629 |    1.430 +/-  0.567 |   -0.903 +/-  0.185 |    2.175 +/-  0.166 |   -2.118 +/-  0.148 |    0.007 +/-  0.005 |    0.590 +/-  0.598
VAL 630 |   10.033 +/-  2.124 |   -1.122 +/-  0.768 |  -17.966 +/-  0.330 |    1.554 +/-  0.162 |    0.619 +/-  0.074 |   -6.882 +/-  2.189
PHE 631 |   12.432 +/-  2.660 |   -3.072 +/-  0.855 |    0.466 +/-  0.584 |   -0.613 +/-  0.327 |    0.390 +/-  0.086 |    9.603 +/-  2.766
ILE 632 |   13.533 +/-  2.512 |   -4.919 +/-  1.025 |   -3.732 +/-  0.196 |    1.826 +/-  0.179 |    0.011 +/-  0.008 |    6.719 +/-  2.494
SER 633 |    6.580 +/-  1.678 |   -2.995 +/-  0.495 |   -2.138 +/-  1.396 |   -2.250 +/-  1.177 |    0.191 +/-  0.044 |   -0.613 +/-  1.644
ARG 634 |   18.537 +/-  3.620 |   -4.686 +/-  1.268 | -229.647 +/- 13.166 |   42.786 +/- 10.533 |    0.608 +/-  0.133 | -172.402 +/-  4.359
LEU 635 |   13.463 +/-  2.263 |   -4.905 +/-  1.070 |  -23.203 +/-  0.478 |    1.504 +/-  0.234 |    0.039 +/-  0.023 |  -13.101 +/-  2.430
ARG 636 |   18.418 +/-  3.437 |   -7.055 +/-  1.258 | -245.424 +/-  6.560 |   61.348 +/-  5.778 |    0.067 +/-  0.043 | -172.646 +/-  3.486
ASP 637 |   12.827 +/-  1.982 |   -3.156 +/-  1.193 |   24.877 +/-  5.838 |  -88.797 +/-  5.430 |    0.131 +/-  0.047 |  -54.119 +/-  2.123
ASP 638 |   10.068 +/-  2.198 |   -2.250 +/-  1.048 |   17.282 +/-  9.290 |  -82.178 +/-  8.083 |    0.292 +/-  0.065 |  -56.786 +/-  2.742
ASN 639 |   16.696 +/-  2.279 |   -1.732 +/-  0.899 |  -81.763 +/-  4.073 |   -4.829 +/-  2.636 |    0.532 +/-  0.066 |  -71.096 +/-  2.470
ARG 640 |   18.919 +/-  3.627 |   -6.722 +/-  1.276 | -220.354 +/-  7.080 |   36.001 +/-  6.059 |    0.263 +/-  0.056 | -171.894 +/-  3.472
TYR 641 |   13.799 +/-  2.531 |   -7.441 +/-  0.810 |  -20.019 +/-  0.650 |   -2.684 +/-  0.522 |    0.001 +/-  0.002 |  -16.344 +/-  2.692
HIE 642 |   29.703 +/-  2.314 |   -9.716 +/-  0.849 |   -7.626 +/-  1.513 |   -6.518 +/-  0.855 |    0.026 +/-  0.016 |    5.869 +/-  2.505
GLU 643 |   15.025 +/-  2.358 |   -4.165 +/-  1.104 |   25.164 +/-  4.561 |  -87.201 +/-  4.094 |    0.016 +/-  0.031 |  -51.162 +/-  2.556
ASP 644 |   11.044 +/-  1.825 |   -3.746 +/-  0.905 |   31.574 +/-  4.605 |  -87.936 +/-  4.036 |    0.033 +/-  0.012 |  -49.031 +/-  2.118
ILE 645 |   13.404 +/-  2.352 |   -4.111 +/-  1.127 |   -4.582 +/-  0.297 |    2.430 +/-  0.179 |    0.076 +/-  0.021 |    7.218 +/-  2.333
PHE 646 |   12.907 +/-  2.585 |   -6.347 +/-  0.965 |    0.096 +/-  0.493 |   -0.864 +/-  0.354 |    0.034 +/-  0.021 |    5.825 +/-  2.601
GLY 647 |    1.568 +/-  0.582 |   -0.686 +/-  0.170 |    1.948 +/-  0.108 |   -1.980 +/-  0.112 |    0.009 +/-  0.006 |    0.859 +/-  0.581
VAL 648 |   10.274 +/-  2.115 |   -2.970 +/-  0.888 |  -17.567 +/-  0.327 |    1.754 +/-  0.155 |    0.080 +/-  0.021 |   -8.430 +/-  2.233
THR 649 |   12.312 +/-  1.997 |   -2.660 +/-  0.679 |  -23.714 +/-  1.539 |   -1.367 +/-  1.433 |    0.124 +/-  0.040 |  -15.306 +/-  2.170
LEU 650 |   13.772 +/-  2.399 |   -2.054 +/-  1.034 |  -23.142 +/-  0.498 |    0.797 +/-  0.266 |    0.322 +/-  0.074 |  -10.305 +/-  2.550
ARG 651 |   19.208 +/-  3.668 |   -2.607 +/-  1.279 | -220.021 +/- 11.744 |   33.276 +/-  9.393 |    0.690 +/-  0.189 | -169.454 +/-  5.078
THR 652 |   11.245 +/-  1.815 |   -4.923 +/-  0.660 |  -21.831 +/-  1.147 |   -2.035 +/-  0.722 |    0.004 +/-  0.005 |  -17.541 +/-  1.973
TYR 653 |   13.708 +/-  2.718 |   -3.751 +/-  1.014 |  -21.449 +/-  2.695 |   -2.558 +/-  2.223 |    0.344 +/-  0.106 |  -13.706 +/-  2.935
GLU 654 |   13.561 +/-  2.551 |   -2.033 +/-  0.828 |   42.059 +/- 11.152 | -103.308 +/- 10.652 |    0.735 +/-  0.123 |  -48.985 +/-  2.532
VAL 655 |    9.793 +/-  2.028 |   -3.151 +/-  0.882 |  -17.421 +/-  0.331 |    1.448 +/-  0.182 |    0.104 +/-  0.058 |   -9.227 +/-  2.102
THR 656 |   10.823 +/-  1.934 |   -3.179 +/-  0.855 |  -24.824 +/-  0.872 |    0.555 +/-  0.506 |    0.062 +/-  0.023 |  -16.562 +/-  1.924
ASN 657 |   17.628 +/-  2.545 |   -2.711 +/-  0.735 |  -79.222 +/-  2.905 |   -6.480 +/-  2.064 |    0.508 +/-  0.137 |  -70.277 +/-  2.253
ARG 658 |   18.401 +/-  3.538 |   -4.129 +/-  1.088 | -222.592 +/-  7.934 |   39.068 +/-  7.764 |    0.709 +/-  0.166 | -168.543 +/-  3.618
LEU 659 |   12.286 +/-  2.418 |   -5.241 +/-  1.022 |  -23.219 +/-  0.389 |    2.090 +/-  0.162 |    0.032 +/-  0.018 |  -14.052 +/-  2.520
ARG 660 |   19.138 +/-  3.767 |   -6.223 +/-  1.252 | -224.511 +/-  6.581 |   41.044 +/-  5.496 |    0.314 +/-  0.088 | -170.238 +/-  3.449
SER 661 |    7.574 +/-  1.584 |   -1.514 +/-  0.608 |   -4.523 +/-  2.438 |   -1.451 +/-  2.263 |    0.396 +/-  0.050 |    0.482 +/-  1.613
GLU 662 |   13.195 +/-  2.372 |   -4.631 +/-  1.268 |   31.916 +/-  7.979 |  -90.223 +/-  6.419 |    0.060 +/-  0.037 |  -49.684 +/-  2.983
SER 663 |    7.513 +/-  1.567 |   -2.277 +/-  0.710 |   -5.098 +/-  2.133 |   -0.737 +/-  1.590 |    0.037 +/-  0.030 |   -0.562 +/-  2.148
ILE 664 |   15.828 +/-  2.542 |   -0.129 +/-  1.188 |   10.005 +/-  1.847 |  -23.473 +/-  1.515 |    0.654 +/-  0.132 |    2.884 +/-  2.574
FMN 665 |   65.905 +/-  5.900 |  -14.640 +/-  2.697 | -286.766 +/-  7.052 |  -79.785 +/-  4.269 |    0.289 +/-  0.046 | -314.997 +/-  5.939
FAD 666 |  148.004 +/-  7.008 |  -24.035 +/-  3.199 | -407.891 +/-  9.316 | -160.228 +/-  7.004 |    0.764 +/-  0.102 | -443.385 +/-  7.603
NAP 667 |  182.298 +/- 13.531 |   -5.879 +/-  4.194 | -587.825 +/- 26.511 | -155.951 +/- 17.788 |    2.600 +/-  0.304 | -564.757 +/- 11.309

Backbone Energy Decomposition:
Residue |       Internal      |    van der Waals    |    Electrostatic    |   Polar Solvation   |   Non-Polar Solv.   |       TOTAL
-------------------------------------------------------------------------------------------------------------------------------------------
ALA   1 |    4.278 +/-  1.303 |    0.591 +/-  0.626 |  -27.215 +/-  6.200 |  -48.441 +/-  5.964 |    0.753 +/-  0.052 |  -70.034 +/-  1.840
LYS   2 |    3.946 +/-  1.093 |    0.402 +/-  0.616 |   10.788 +/-  1.983 |   -9.975 +/-  1.712 |    0.231 +/-  0.046 |    5.391 +/-  1.445
ARG   3 |    3.777 +/-  1.089 |   -0.512 +/-  0.600 |   -7.700 +/-  1.929 |   -3.470 +/-  1.957 |    0.138 +/-  0.040 |   -7.767 +/-  1.453
VAL   4 |    4.310 +/-  1.083 |   -0.511 +/-  0.794 |   -9.414 +/-  1.199 |   -1.585 +/-  1.072 |    0.060 +/-  0.022 |   -7.141 +/-  1.328
LYS   5 |    3.735 +/-  1.185 |   -1.502 +/-  0.658 |  -11.699 +/-  2.066 |    3.888 +/-  2.014 |    0.030 +/-  0.018 |   -5.549 +/-  1.881
ALA   6 |    3.685 +/-  1.186 |   -2.130 +/-  0.701 |  -12.819 +/-  1.363 |    1.042 +/-  0.776 |    0.005 +/-  0.006 |  -10.218 +/-  1.580
THR   7 |    4.392 +/-  1.049 |   -1.572 +/-  0.790 |  -10.508 +/-  1.507 |   -1.712 +/-  0.812 |    0.003 +/-  0.007 |   -9.397 +/-  1.619
ILE   8 |    4.072 +/-  1.121 |   -1.213 +/-  0.892 |   -7.764 +/-  1.375 |    0.046 +/-  0.671 |    0.000 +/-  0.001 |   -4.858 +/-  1.420
LEU   9 |    3.882 +/-  1.179 |   -1.309 +/-  1.037 |  -10.140 +/-  1.352 |   -0.535 +/-  0.874 |    0.000 +/-  0.000 |   -8.103 +/-  1.567
TYR  10 |    4.522 +/-  1.238 |   -1.913 +/-  0.835 |   -7.764 +/-  1.475 |   -2.993 +/-  0.790 |    0.000 +/-  0.000 |   -8.148 +/-  1.610
ALA  11 |    4.088 +/-  1.203 |   -2.842 +/-  0.682 |   -5.930 +/-  1.928 |   -0.637 +/-  0.745 |    0.000 +/-  0.002 |   -5.321 +/-  1.702
THR  12 |    4.620 +/-  1.151 |   -1.164 +/-  0.821 |   -9.956 +/-  1.912 |   -5.553 +/-  1.327 |    0.021 +/-  0.017 |  -12.032 +/-  1.589
GLU  13 |    4.406 +/-  1.249 |   -0.729 +/-  0.861 |    2.820 +/-  2.835 |  -15.141 +/-  2.014 |    0.024 +/-  0.013 |   -8.621 +/-  1.744
THR  14 |    5.047 +/-  1.275 |   -0.831 +/-  0.783 |  -11.409 +/-  1.344 |   -1.425 +/-  0.806 |    0.014 +/-  0.010 |   -8.605 +/-  1.827
GLY  15 |    4.518 +/-  1.378 |   -2.333 +/-  0.797 |  -10.371 +/-  1.230 |    4.290 +/-  0.766 |    0.033 +/-  0.016 |   -3.863 +/-  1.520
LYS  16 |    3.914 +/-  1.212 |   -0.942 +/-  0.744 |  -26.978 +/-  1.730 |   13.822 +/-  1.175 |    0.054 +/-  0.019 |  -10.129 +/-  1.535
SER  17 |    4.873 +/-  1.178 |   -2.072 +/-  0.748 |  -17.023 +/-  1.261 |   -0.324 +/-  0.582 |    0.002 +/-  0.003 |  -14.544 +/-  1.421
GLN  18 |    4.152 +/-  1.141 |   -1.873 +/-  0.769 |  -10.234 +/-  1.117 |    0.688 +/-  0.681 |    0.002 +/-  0.005 |   -7.264 +/-  1.457
ALA  19 |    3.688 +/-  1.152 |   -1.152 +/-  0.747 |  -10.596 +/-  2.107 |    0.373 +/-  0.900 |    0.041 +/-  0.022 |   -7.646 +/-  1.779
TYR  20 |    3.980 +/-  1.100 |   -1.256 +/-  0.826 |  -12.457 +/-  1.118 |    1.817 +/-  0.647 |    0.037 +/-  0.017 |   -7.879 +/-  1.291
ALA  21 |    3.677 +/-  1.054 |   -2.330 +/-  0.718 |   -2.686 +/-  1.152 |    0.179 +/-  0.600 |    0.000 +/-  0.000 |   -1.159 +/-  1.252
LYS  22 |    3.719 +/-  1.239 |   -1.572 +/-  0.678 |  -15.433 +/-  1.965 |    6.141 +/-  1.571 |    0.024 +/-  0.023 |   -7.122 +/-  1.646
THR  23 |    4.670 +/-  1.118 |   -0.964 +/-  0.787 |  -16.992 +/-  1.560 |    0.378 +/-  0.996 |    0.032 +/-  0.020 |  -12.876 +/-  1.513
LEU  24 |    4.186 +/-  1.075 |   -1.473 +/-  0.794 |  -10.807 +/-  1.088 |    1.137 +/-  0.567 |    0.003 +/-  0.005 |   -6.955 +/-  1.350
CYS  25 |    4.049 +/-  1.204 |   -1.889 +/-  0.716 |  -12.357 +/-  1.451 |    0.507 +/-  0.942 |    0.011 +/-  0.015 |   -9.679 +/-  1.450
GLU  26 |    4.110 +/-  1.131 |   -1.463 +/-  0.725 |   -3.097 +/-  2.152 |   -5.902 +/-  2.434 |    0.031 +/-  0.026 |   -6.320 +/-  1.548
ILE  27 |    4.297 +/-  1.165 |   -0.794 +/-  0.799 |   -8.384 +/-  1.211 |   -0.873 +/-  1.035 |    0.041 +/-  0.042 |   -5.713 +/-  1.484
PHE  28 |    4.530 +/-  1.225 |   -1.390 +/-  0.853 |   -6.506 +/-  2.125 |    0.838 +/-  0.935 |    0.006 +/-  0.010 |   -2.523 +/-  1.798
LYS  29 |    4.341 +/-  1.230 |   -0.711 +/-  0.906 |  -16.228 +/-  2.934 |    6.548 +/-  2.001 |    0.042 +/-  0.039 |   -6.008 +/-  1.702
HIE  30 |    4.072 +/-  1.102 |   -0.585 +/-  0.807 |  -15.736 +/-  2.398 |   -1.016 +/-  1.451 |    0.136 +/-  0.093 |  -13.128 +/-  1.848
ALA  31 |    3.970 +/-  1.105 |   -0.948 +/-  0.655 |   -6.335 +/-  1.643 |   -1.738 +/-  1.381 |    0.132 +/-  0.052 |   -4.920 +/-  1.364
PHE  32 |    3.873 +/-  1.118 |   -1.386 +/-  0.812 |   -9.223 +/-  1.738 |    0.422 +/-  1.097 |    0.004 +/-  0.007 |   -6.311 +/-  1.618
ASP  33 |    5.325 +/-  1.159 |   -1.523 +/-  0.725 |   -5.289 +/-  2.057 |   -7.564 +/-  1.625 |    0.030 +/-  0.021 |   -9.021 +/-  1.547
ALA  34 |    3.949 +/-  1.223 |   -1.243 +/-  0.572 |    2.142 +/-  2.194 |   -1.839 +/-  2.148 |    0.119 +/-  0.047 |    3.127 +/-  1.522
LYS  35 |    3.695 +/-  1.156 |   -1.382 +/-  0.799 |  -13.884 +/-  2.619 |    5.203 +/-  1.943 |    0.030 +/-  0.015 |   -6.337 +/-  1.742
ALA  36 |    3.545 +/-  1.013 |   -0.963 +/-  0.618 |   -7.753 +/-  1.294 |   -1.746 +/-  1.319 |    0.166 +/-  0.037 |   -6.751 +/-  1.274
MET  37 |    3.841 +/-  1.173 |   -1.451 +/-  0.731 |   -7.831 +/-  1.194 |   -2.254 +/-  0.725 |    0.030 +/-  0.012 |   -7.666 +/-  1.410
SER  38 |    3.787 +/-  1.042 |   -2.148 +/-  0.692 |   -4.739 +/-  1.433 |   -4.972 +/-  1.031 |    0.022 +/-  0.012 |   -8.049 +/-  1.491
MET  39 |    4.233 +/-  1.128 |   -2.090 +/-  0.666 |   -4.758 +/-  1.407 |   -6.625 +/-  1.242 |    0.015 +/-  0.012 |   -9.226 +/-  1.308
GLU  40 |    4.008 +/-  1.097 |   -0.828 +/-  0.647 |   13.197 +/-  3.108 |  -26.474 +/-  2.601 |    0.127 +/-  0.053 |   -9.971 +/-  1.406
GLU  41 |    4.074 +/-  1.175 |   -0.499 +/-  0.685 |   14.498 +/-  3.152 |  -25.476 +/-  2.982 |    0.154 +/-  0.045 |   -7.249 +/-  1.378
TYR  42 |    4.117 +/-  1.177 |   -1.053 +/-  0.659 |    0.544 +/-  2.814 |  -10.679 +/-  2.349 |    0.078 +/-  0.031 |   -6.994 +/-  1.604
ASP  43 |    4.581 +/-  1.214 |   -1.525 +/-  0.650 |   16.132 +/-  2.536 |  -21.384 +/-  1.519 |    0.054 +/-  0.021 |   -2.142 +/-  1.600
ILE  44 |    4.948 +/-  1.197 |   -0.263 +/-  0.826 |   -3.369 +/-  1.133 |   -4.986 +/-  0.759 |    0.037 +/-  0.018 |   -3.632 +/-  1.435
VAL  45 |    4.646 +/-  1.185 |    0.191 +/-  0.687 |   -5.029 +/-  1.772 |   -7.151 +/-  1.503 |    0.116 +/-  0.040 |   -7.227 +/-  1.327
HIE  46 |    4.227 +/-  1.237 |   -1.023 +/-  0.729 |  -13.372 +/-  1.086 |    1.926 +/-  0.708 |    0.011 +/-  0.014 |   -8.231 +/-  1.574
LEU  47 |    4.556 +/-  1.193 |   -1.523 +/-  0.708 |   -9.541 +/-  0.927 |   -2.017 +/-  0.559 |    0.000 +/-  0.000 |   -8.524 +/-  1.283
GLU  48 |    4.194 +/-  1.046 |   -0.883 +/-  0.617 |    9.408 +/-  1.407 |  -21.093 +/-  1.285 |    0.116 +/-  0.031 |   -8.257 +/-  1.153
HIE  49 |    4.095 +/-  1.163 |    0.209 +/-  0.646 |  -19.037 +/-  1.025 |    4.088 +/-  0.772 |    0.230 +/-  0.036 |  -10.417 +/-  1.232
GLU  50 |    4.094 +/-  1.148 |   -0.723 +/-  0.624 |    9.790 +/-  1.707 |  -19.916 +/-  1.452 |    0.076 +/-  0.026 |   -6.679 +/-  1.370
ALA  51 |    3.785 +/-  1.117 |   -0.875 +/-  0.641 |   -0.268 +/-  2.815 |   -3.341 +/-  1.915 |    0.137 +/-  0.045 |   -0.562 +/-  1.690
LEU  52 |    4.219 +/-  1.074 |   -1.705 +/-  0.697 |   -5.417 +/-  1.612 |    0.329 +/-  1.102 |    0.000 +/-  0.001 |   -2.575 +/-  1.548
VAL  53 |    4.289 +/-  1.077 |   -1.210 +/-  0.929 |  -10.615 +/-  1.277 |   -0.043 +/-  0.761 |    0.000 +/-  0.000 |   -7.578 +/-  1.452
LEU  54 |    3.789 +/-  1.085 |   -1.405 +/-  0.970 |   -6.709 +/-  1.518 |   -1.778 +/-  0.962 |    0.000 +/-  0.000 |   -6.103 +/-  1.582
VAL  55 |    4.190 +/-  1.090 |   -1.051 +/-  0.933 |  -13.244 +/-  1.221 |    0.175 +/-  0.854 |    0.000 +/-  0.000 |   -9.930 +/-  1.492
VAL  56 |    4.397 +/-  1.093 |   -0.711 +/-  0.967 |  -12.378 +/-  1.239 |   -0.893 +/-  0.687 |    0.000 +/-  0.000 |   -9.585 +/-  1.543
THR  57 |    5.118 +/-  1.131 |   -2.067 +/-  0.668 |  -12.520 +/-  1.206 |   -1.044 +/-  0.479 |    0.000 +/-  0.000 |  -10.513 +/-  1.554
SER  58 |    4.860 +/-  1.121 |   -2.181 +/-  0.798 |   -8.563 +/-  1.132 |   -3.413 +/-  0.596 |    0.000 +/-  0.000 |   -9.296 +/-  1.395
THR  59 |    5.101 +/-  1.164 |   -0.878 +/-  0.995 |  -14.438 +/-  1.657 |    2.951 +/-  0.471 |    0.000 +/-  0.000 |   -7.263 +/-  2.022
PHE  60 |    3.961 +/-  1.104 |   -1.224 +/-  0.963 |   -6.067 +/-  1.075 |   -3.944 +/-  0.460 |    0.000 +/-  0.000 |   -7.274 +/-  1.439
GLY  61 |    3.916 +/-  1.199 |   -1.576 +/-  0.870 |  -11.330 +/-  1.163 |    1.946 +/-  0.738 |    0.073 +/-  0.025 |   -6.972 +/-  1.558
ASN  62 |    4.474 +/-  1.129 |   -1.457 +/-  0.679 |   -7.872 +/-  1.468 |   -2.245 +/-  0.882 |    0.021 +/-  0.013 |   -7.079 +/-  1.323
GLY  63 |    4.255 +/-  1.215 |   -2.669 +/-  0.764 |  -17.634 +/-  1.435 |    3.060 +/-  0.632 |    0.004 +/-  0.004 |  -12.985 +/-  1.465
ASP  64 |    6.190 +/-  1.183 |   -1.140 +/-  0.843 |   16.141 +/-  1.656 |  -18.164 +/-  0.823 |    0.000 +/-  0.001 |    3.027 +/-  1.531
PRO  65 |    7.691 +/-  1.162 |   -1.518 +/-  0.611 |   22.578 +/-  1.720 |  -23.040 +/-  1.717 |    0.039 +/-  0.015 |    5.750 +/-  1.342
PRO  66 |    6.087 +/-  1.118 |   -1.208 +/-  0.865 |    6.639 +/-  1.718 |  -19.951 +/-  1.068 |    0.001 +/-  0.002 |   -8.431 +/-  1.698
GLU  67 |    4.185 +/-  1.148 |   -1.194 +/-  0.683 |   11.324 +/-  2.584 |  -22.265 +/-  2.212 |    0.039 +/-  0.024 |   -7.911 +/-  1.390
ASN  68 |    4.824 +/-  1.273 |   -1.520 +/-  0.671 |   -4.431 +/-  1.731 |   -2.482 +/-  1.191 |    0.015 +/-  0.016 |   -3.595 +/-  1.361
GLY  69 |    4.269 +/-  1.273 |   -2.300 +/-  0.818 |  -17.846 +/-  1.033 |    4.492 +/-  0.725 |    0.000 +/-  0.000 |  -11.385 +/-  1.437
GLU  70 |    4.152 +/-  1.104 |   -1.115 +/-  0.825 |    9.122 +/-  1.733 |  -15.747 +/-  1.311 |    0.005 +/-  0.007 |   -3.583 +/-  1.463
LYS  71 |    3.791 +/-  1.184 |   -1.059 +/-  0.723 |  -31.957 +/-  2.279 |   23.037 +/-  2.044 |    0.031 +/-  0.016 |   -6.157 +/-  1.500
PHE  72 |    3.768 +/-  1.131 |   -1.920 +/-  0.637 |  -10.908 +/-  0.953 |   -2.228 +/-  0.524 |    0.023 +/-  0.013 |  -11.264 +/-  1.331
GLY  73 |    3.733 +/-  1.141 |   -2.602 +/-  0.747 |  -15.110 +/-  1.047 |    1.878 +/-  0.623 |    0.015 +/-  0.013 |  -12.086 +/-  1.409
CYS  74 |    3.869 +/-  1.054 |   -1.139 +/-  0.712 |   -8.985 +/-  1.237 |   -1.815 +/-  0.726 |    0.033 +/-  0.023 |   -8.037 +/-  1.254
ALA  75 |    3.713 +/-  1.148 |   -1.544 +/-  0.775 |   -0.995 +/-  1.154 |   -4.912 +/-  0.629 |    0.050 +/-  0.024 |   -3.688 +/-  1.273
LEU  76 |    3.917 +/-  1.150 |   -2.343 +/-  0.698 |   -5.149 +/-  1.030 |   -2.884 +/-  0.567 |    0.000 +/-  0.000 |   -6.459 +/-  1.307
MET  77 |    4.158 +/-  1.116 |   -1.846 +/-  0.747 |  -10.471 +/-  1.241 |   -3.776 +/-  0.744 |    0.015 +/-  0.012 |  -11.919 +/-  1.288
GLU  78 |    3.950 +/-  1.058 |   -1.368 +/-  0.705 |    9.658 +/-  1.827 |  -20.974 +/-  1.625 |    0.056 +/-  0.027 |   -8.678 +/-  1.250
MET  79 |    4.085 +/-  1.136 |   -1.097 +/-  0.629 |    2.100 +/-  1.035 |   -5.103 +/-  0.828 |    0.182 +/-  0.038 |    0.167 +/-  1.348
ARG  80 |    4.080 +/-  1.131 |   -0.554 +/-  0.873 |  -35.865 +/-  2.358 |   27.112 +/-  1.425 |    0.059 +/-  0.039 |   -5.169 +/-  1.668
HIE  81 |    5.152 +/-  1.108 |   -0.846 +/-  0.708 |   -7.417 +/-  2.037 |   -0.987 +/-  1.768 |    0.045 +/-  0.024 |   -4.053 +/-  1.405
PRO  82 |    5.912 +/-  1.148 |   -1.388 +/-  0.649 |    9.368 +/-  2.369 |  -18.718 +/-  1.964 |    0.035 +/-  0.034 |   -4.792 +/-  1.699
ASN  83 |    4.660 +/-  1.149 |   -0.529 +/-  0.684 |   -4.280 +/-  2.105 |   -4.766 +/-  1.536 |    0.144 +/-  0.037 |   -4.771 +/-  1.557
SER  84 |    5.184 +/-  1.269 |    0.113 +/-  0.674 |   -2.931 +/-  1.571 |   -7.460 +/-  1.121 |    0.326 +/-  0.063 |   -4.768 +/-  1.432
VAL  85 |    4.717 +/-  1.191 |    0.770 +/-  0.731 |   -6.327 +/-  1.561 |   -5.192 +/-  1.077 |    0.252 +/-  0.051 |   -5.780 +/-  1.629
GLN  86 |    4.194 +/-  1.126 |   -0.122 +/-  0.710 |   -3.696 +/-  2.518 |   -6.968 +/-  1.816 |    0.142 +/-  0.064 |   -6.451 +/-  1.534
GLU  87 |    4.271 +/-  1.114 |   -0.130 +/-  0.709 |    4.276 +/-  3.709 |  -17.583 +/-  2.593 |    0.131 +/-  0.055 |   -9.036 +/-  1.963
GLU  88 |    4.106 +/-  1.165 |   -0.590 +/-  0.729 |   14.864 +/-  3.010 |  -16.717 +/-  2.636 |    0.061 +/-  0.029 |    1.723 +/-  1.683
ARG  89 |    3.800 +/-  1.113 |   -0.952 +/-  0.720 |  -16.571 +/-  2.457 |   18.889 +/-  2.114 |    0.091 +/-  0.054 |    5.257 +/-  1.621
LYS  90 |    4.329 +/-  1.291 |   -1.309 +/-  0.598 |  -28.469 +/-  1.663 |   17.492 +/-  1.567 |    0.036 +/-  0.021 |   -7.921 +/-  1.675
SER  91 |    4.382 +/-  1.176 |   -0.397 +/-  0.892 |  -11.841 +/-  1.580 |   -3.784 +/-  0.794 |    0.030 +/-  0.022 |  -11.609 +/-  1.853
TYR  92 |    4.401 +/-  1.138 |   -1.507 +/-  0.796 |    0.520 +/-  1.626 |   -3.718 +/-  1.000 |    0.016 +/-  0.014 |   -0.286 +/-  1.687
LYS  93 |    4.136 +/-  1.166 |   -1.690 +/-  0.645 |  -23.523 +/-  1.675 |   18.180 +/-  1.495 |    0.010 +/-  0.010 |   -2.887 +/-  1.628
VAL  94 |    4.730 +/-  1.165 |   -0.898 +/-  0.878 |   -3.944 +/-  1.370 |   -5.431 +/-  1.152 |    0.081 +/-  0.051 |   -5.461 +/-  1.624
ARG  95 |    4.212 +/-  1.132 |   -1.009 +/-  0.819 |  -30.634 +/-  2.172 |   20.356 +/-  1.563 |    0.091 +/-  0.069 |   -6.984 +/-  1.735
PHE  96 |    4.464 +/-  1.171 |   -1.204 +/-  0.621 |  -10.217 +/-  1.011 |   -4.070 +/-  0.725 |    0.089 +/-  0.025 |  -10.939 +/-  1.387
ASN  97 |    4.525 +/-  1.189 |   -0.573 +/-  0.713 |   -3.857 +/-  1.242 |   -3.583 +/-  1.014 |    0.064 +/-  0.030 |   -3.423 +/-  1.538
SER  98 |    4.098 +/-  1.065 |   -1.088 +/-  0.650 |   -1.334 +/-  1.370 |   -6.399 +/-  0.868 |    0.070 +/-  0.032 |   -4.653 +/-  1.384
VAL  99 |    4.422 +/-  1.062 |   -0.410 +/-  0.848 |   -4.581 +/-  1.849 |   -3.431 +/-  1.143 |    0.024 +/-  0.022 |   -3.976 +/-  1.464
SER 100 |    4.945 +/-  1.232 |   -1.397 +/-  0.733 |   -7.401 +/-  1.653 |   -3.845 +/-  0.871 |    0.001 +/-  0.003 |   -7.697 +/-  1.526
SER 101 |    4.481 +/-  1.158 |   -1.400 +/-  0.664 |   -7.126 +/-  1.522 |   -1.450 +/-  1.165 |    0.035 +/-  0.023 |   -5.460 +/-  1.585
TYR 102 |    4.169 +/-  1.132 |   -0.436 +/-  0.811 |   -6.389 +/-  1.295 |   -4.662 +/-  0.978 |    0.143 +/-  0.031 |   -7.174 +/-  1.506
SER 103 |    5.017 +/-  1.178 |    0.523 +/-  0.719 |   -7.922 +/-  1.509 |   -6.391 +/-  0.987 |    0.210 +/-  0.027 |   -8.563 +/-  1.310
ASP 104 |    5.542 +/-  1.236 |    0.189 +/-  0.696 |   15.572 +/-  1.782 |  -25.150 +/-  1.612 |    0.143 +/-  0.029 |   -3.706 +/-  1.353
SER 105 |    4.963 +/-  1.219 |    0.096 +/-  0.642 |    3.065 +/-  2.872 |   -7.575 +/-  2.089 |    0.144 +/-  0.049 |    0.692 +/-  1.551
ARG 106 |    3.982 +/-  1.151 |   -0.246 +/-  0.690 |  -20.202 +/-  4.697 |   17.751 +/-  3.417 |    0.106 +/-  0.073 |    1.391 +/-  1.942
LYS 107 |    3.818 +/-  1.172 |   -0.017 +/-  0.683 |  -25.565 +/-  2.261 |   12.626 +/-  1.935 |    0.142 +/-  0.053 |   -8.996 +/-  1.602
SER 108 |    4.859 +/-  1.208 |   -0.473 +/-  0.704 |  -10.216 +/-  1.744 |   -6.098 +/-  1.244 |    0.124 +/-  0.057 |  -11.803 +/-  1.367
SER 109 |    4.207 +/-  1.150 |   -0.084 +/-  0.687 |    0.259 +/-  1.413 |   -9.696 +/-  1.328 |    0.189 +/-  0.066 |   -5.125 +/-  1.391
GLY 110 |    4.094 +/-  1.217 |   -0.756 +/-  0.494 |   -9.592 +/-  1.805 |   -2.680 +/-  1.790 |    0.495 +/-  0.099 |   -8.439 +/-  1.305
ASP 111 |    5.324 +/-  1.131 |   -0.288 +/-  0.771 |   10.740 +/-  2.100 |  -21.078 +/-  1.793 |    0.037 +/-  0.035 |   -5.265 +/-  1.425
GLY 112 |    5.162 +/-  1.293 |   -1.203 +/-  0.743 |    0.921 +/-  1.984 |   -3.015 +/-  1.294 |    0.156 +/-  0.043 |    2.021 +/-  1.576
PRO 113 |    5.944 +/-  1.087 |   -1.078 +/-  0.633 |   10.335 +/-  1.878 |  -22.177 +/-  1.725 |    0.052 +/-  0.026 |   -6.924 +/-  1.307
ASP 114 |    4.483 +/-  1.157 |   -0.510 +/-  0.817 |   17.263 +/-  2.710 |  -25.851 +/-  1.837 |    0.078 +/-  0.048 |   -4.536 +/-  1.482
LEU 115 |    4.051 +/-  1.147 |   -0.869 +/-  0.764 |    2.197 +/-  2.328 |   -4.728 +/-  1.836 |    0.038 +/-  0.034 |    0.689 +/-  1.433
ARG 116 |    3.956 +/-  1.197 |   -0.989 +/-  0.734 |  -38.648 +/-  2.401 |   24.495 +/-  2.217 |    0.056 +/-  0.035 |  -11.130 +/-  1.604
ASP 117 |    4.962 +/-  1.236 |   -0.264 +/-  0.761 |   12.671 +/-  2.637 |  -29.419 +/-  3.099 |    0.194 +/-  0.050 |  -11.856 +/-  1.657
ASN 118 |    4.406 +/-  1.153 |    0.026 +/-  0.699 |   -6.146 +/-  1.750 |   -4.214 +/-  1.970 |    0.229 +/-  0.051 |   -5.700 +/-  1.634
PHE 119 |    4.036 +/-  1.178 |   -0.387 +/-  0.706 |   -3.544 +/-  3.275 |   -8.074 +/-  2.785 |    0.138 +/-  0.056 |   -7.831 +/-  1.331
GLU 120 |    4.045 +/-  1.131 |   -0.560 +/-  0.706 |   15.539 +/-  2.486 |  -24.028 +/-  2.089 |    0.103 +/-  0.037 |   -4.902 +/-  1.507
SER 121 |    4.605 +/-  1.169 |   -0.338 +/-  0.817 |   -3.400 +/-  2.875 |   -7.914 +/-  2.334 |    0.210 +/-  0.098 |   -6.837 +/-  1.640
THR 122 |    4.815 +/-  1.170 |    0.225 +/-  0.870 |   -6.085 +/-  2.113 |   -5.375 +/-  1.479 |    0.160 +/-  0.063 |   -6.260 +/-  1.678
GLY 123 |    5.109 +/-  1.194 |   -1.304 +/-  0.691 |   -0.786 +/-  1.831 |    0.554 +/-  1.257 |    0.138 +/-  0.073 |    3.711 +/-  1.704
PRO 124 |    6.102 +/-  1.098 |   -1.220 +/-  0.499 |   16.776 +/-  1.768 |  -24.660 +/-  1.679 |    0.167 +/-  0.032 |   -2.835 +/-  1.215
LEU 125 |    4.009 +/-  1.172 |   -0.486 +/-  0.949 |   -8.179 +/-  1.222 |   -2.131 +/-  0.599 |    0.002 +/-  0.004 |   -6.785 +/-  1.368
ALA 126 |    3.762 +/-  1.097 |   -0.384 +/-  0.841 |   -1.701 +/-  1.890 |   -5.859 +/-  1.533 |    0.119 +/-  0.039 |   -4.062 +/-  1.497
ASN 127 |    5.095 +/-  1.322 |   -0.859 +/-  0.694 |   -9.492 +/-  2.903 |    2.104 +/-  2.112 |    0.088 +/-  0.043 |   -3.064 +/-  1.613
VAL 128 |    4.235 +/-  1.103 |   -0.667 +/-  0.853 |   -3.127 +/-  1.257 |   -2.430 +/-  0.929 |    0.021 +/-  0.013 |   -1.968 +/-  1.369
ARG 129 |    3.467 +/-  1.101 |   -1.603 +/-  0.693 |  -26.351 +/-  1.861 |   17.121 +/-  1.320 |    0.005 +/-  0.005 |   -7.361 +/-  1.565
PHE 130 |    4.603 +/-  1.206 |   -1.596 +/-  0.807 |  -16.120 +/-  1.248 |    1.431 +/-  0.687 |    0.000 +/-  0.000 |  -11.682 +/-  1.306
SER 131 |    4.104 +/-  1.112 |   -1.982 +/-  0.715 |   -6.556 +/-  1.511 |   -3.168 +/-  0.977 |    0.000 +/-  0.000 |   -7.602 +/-  1.481
VAL 132 |    4.324 +/-  1.121 |   -1.321 +/-  0.663 |   -8.436 +/-  1.453 |   -0.362 +/-  1.073 |    0.007 +/-  0.005 |   -5.788 +/-  1.473
PHE 133 |    3.871 +/-  1.078 |   -1.827 +/-  0.773 |   -6.671 +/-  1.163 |   -2.794 +/-  0.558 |    0.001 +/-  0.001 |   -7.419 +/-  1.502
GLY 134 |    3.731 +/-  1.195 |   -3.094 +/-  0.743 |  -13.143 +/-  1.225 |    4.142 +/-  0.654 |    0.000 +/-  0.000 |   -8.363 +/-  1.505
LEU 135 |    3.671 +/-  1.118 |   -2.117 +/-  0.681 |   -3.540 +/-  0.943 |   -2.754 +/-  0.485 |    0.000 +/-  0.000 |   -4.740 +/-  1.465
GLY 136 |    3.971 +/-  1.174 |   -3.223 +/-  0.708 |  -14.472 +/-  1.155 |    3.310 +/-  0.474 |    0.000 +/-  0.000 |  -10.414 +/-  1.541
SER 137 |    3.725 +/-  1.062 |   -2.979 +/-  0.635 |    0.811 +/-  1.051 |   -3.187 +/-  0.492 |    0.000 +/-  0.000 |   -1.630 +/-  1.463
ARG 138 |    4.003 +/-  1.107 |   -1.557 +/-  0.796 |  -24.599 +/-  1.846 |   15.664 +/-  1.218 |    0.001 +/-  0.002 |   -6.488 +/-  1.669
ALA 139 |    3.929 +/-  1.182 |   -1.393 +/-  0.629 |   -6.627 +/-  0.792 |   -6.067 +/-  0.656 |    0.044 +/-  0.014 |  -10.114 +/-  1.368
TYR 140 |    4.830 +/-  1.073 |   -1.295 +/-  0.709 |    6.357 +/-  0.992 |   -2.137 +/-  0.747 |    0.008 +/-  0.006 |    7.764 +/-  1.384
PRO 141 |    6.026 +/-  1.077 |   -2.137 +/-  0.569 |    9.212 +/-  1.892 |  -17.713 +/-  1.227 |    0.015 +/-  0.014 |   -4.597 +/-  1.452
HIE 142 |    3.951 +/-  1.137 |   -1.329 +/-  0.735 |  -13.540 +/-  1.035 |    1.089 +/-  0.435 |    0.037 +/-  0.014 |   -9.792 +/-  1.464
PHE 143 |    3.692 +/-  1.045 |   -1.803 +/-  0.646 |   -5.668 +/-  1.519 |   -2.561 +/-  1.389 |    0.033 +/-  0.018 |   -6.307 +/-  1.443
CYS 144 |    4.598 +/-  1.141 |   -1.635 +/-  0.808 |   -9.879 +/-  1.177 |   -0.509 +/-  0.569 |    0.000 +/-  0.000 |   -7.426 +/-  1.371
ALA 145 |    3.925 +/-  1.139 |   -2.037 +/-  0.685 |   -3.723 +/-  1.075 |   -3.209 +/-  0.594 |    0.044 +/-  0.020 |   -4.999 +/-  1.257
PHE 146 |    3.860 +/-  1.142 |   -1.951 +/-  0.743 |   -6.529 +/-  0.864 |   -2.266 +/-  0.398 |    0.000 +/-  0.000 |   -6.886 +/-  1.324
GLY 147 |    3.779 +/-  1.143 |   -3.297 +/-  0.657 |   -8.947 +/-  1.005 |   -0.191 +/-  0.626 |    0.000 +/-  0.000 |   -8.656 +/-  1.398
HIE 148 |    4.009 +/-  1.093 |   -1.495 +/-  0.804 |  -17.193 +/-  1.400 |    1.382 +/-  0.684 |    0.009 +/-  0.008 |  -13.288 +/-  1.404
ALA 149 |    3.509 +/-  1.231 |   -2.155 +/-  0.695 |   -5.220 +/-  1.057 |   -3.846 +/-  0.469 |    0.002 +/-  0.003 |   -7.710 +/-  1.478
VAL 150 |    4.450 +/-  1.156 |   -1.780 +/-  0.685 |  -11.817 +/-  0.914 |   -2.669 +/-  0.455 |    0.000 +/-  0.001 |  -11.817 +/-  1.285
ASP 151 |    5.107 +/-  1.080 |   -2.535 +/-  0.708 |    6.245 +/-  2.260 |  -21.448 +/-  1.495 |    0.000 +/-  0.001 |  -12.630 +/-  1.420
THR 152 |    4.403 +/-  1.041 |   -1.912 +/-  0.767 |   -7.828 +/-  1.380 |   -3.271 +/-  0.954 |    0.010 +/-  0.012 |   -8.597 +/-  1.314
LEU 153 |    3.993 +/-  1.073 |   -1.711 +/-  0.792 |   -2.752 +/-  1.058 |   -3.853 +/-  0.585 |    0.000 +/-  0.000 |   -4.322 +/-  1.310
LEU 154 |    3.955 +/-  1.191 |   -2.065 +/-  0.719 |   -9.420 +/-  1.131 |   -3.904 +/-  0.659 |    0.000 +/-  0.001 |  -11.433 +/-  1.463
GLU 155 |    3.893 +/-  1.164 |   -2.019 +/-  0.703 |    7.434 +/-  2.069 |  -22.322 +/-  1.761 |    0.031 +/-  0.022 |  -12.983 +/-  1.361
GLU 156 |    4.207 +/-  1.155 |   -1.693 +/-  0.716 |   13.277 +/-  2.618 |  -21.941 +/-  2.155 |    0.029 +/-  0.029 |   -6.121 +/-  1.374
LEU 157 |    4.346 +/-  1.176 |   -1.323 +/-  0.849 |   -7.429 +/-  1.161 |   -1.812 +/-  0.645 |    0.001 +/-  0.002 |   -6.217 +/-  1.500
GLY 158 |    4.388 +/-  1.290 |   -1.859 +/-  0.796 |  -17.927 +/-  1.565 |    3.840 +/-  0.962 |    0.130 +/-  0.049 |  -11.427 +/-  1.405
GLY 159 |    4.027 +/-  1.182 |   -2.338 +/-  0.707 |   -9.223 +/-  1.815 |   -2.666 +/-  1.358 |    0.057 +/-  0.022 |  -10.143 +/-  1.423
GLU 160 |    3.875 +/-  1.055 |   -1.127 +/-  0.825 |    7.213 +/-  1.604 |  -12.696 +/-  1.024 |    0.019 +/-  0.016 |   -2.715 +/-  1.309
ARG 161 |    3.526 +/-  1.131 |   -1.299 +/-  0.552 |  -21.470 +/-  2.099 |   15.007 +/-  1.695 |    0.175 +/-  0.035 |   -4.060 +/-  1.615
ILE 162 |    5.274 +/-  1.195 |    0.162 +/-  0.843 |  -11.778 +/-  1.295 |   -2.153 +/-  1.075 |    0.241 +/-  0.027 |   -8.254 +/-  1.568
LEU 163 |    3.899 +/-  1.083 |   -0.278 +/-  0.763 |    4.564 +/-  2.248 |   -6.435 +/-  1.509 |    0.052 +/-  0.019 |    1.802 +/-  1.583
LYS 164 |    3.625 +/-  1.146 |   -0.977 +/-  0.572 |  -15.310 +/-  2.292 |    7.693 +/-  2.169 |    0.069 +/-  0.028 |   -4.901 +/-  1.618
MET 165 |    3.931 +/-  1.107 |   -0.961 +/-  0.606 |   -4.981 +/-  2.214 |   -1.018 +/-  2.135 |    0.113 +/-  0.053 |   -2.915 +/-  1.331
ARG 166 |    3.931 +/-  1.170 |   -1.685 +/-  0.657 |  -22.738 +/-  2.943 |   12.457 +/-  2.141 |    0.021 +/-  0.012 |   -8.014 +/-  1.872
GLU 167 |    4.161 +/-  1.108 |   -1.320 +/-  0.631 |   -2.482 +/-  1.445 |  -10.852 +/-  1.276 |    0.049 +/-  0.028 |  -10.443 +/-  1.359
GLY 168 |    4.127 +/-  1.294 |   -2.894 +/-  0.782 |   -9.553 +/-  1.202 |   -0.115 +/-  0.562 |    0.001 +/-  0.004 |   -8.435 +/-  1.623
ASP 169 |    5.318 +/-  1.169 |   -2.540 +/-  0.648 |   -3.673 +/-  1.404 |  -11.879 +/-  0.839 |    0.006 +/-  0.006 |  -12.767 +/-  1.469
GLU 170 |    4.344 +/-  1.223 |   -1.180 +/-  0.768 |    2.165 +/-  1.299 |  -11.564 +/-  0.962 |    0.041 +/-  0.016 |   -6.193 +/-  1.402
LEU 171 |    4.272 +/-  1.142 |   -1.047 +/-  0.687 |   -6.611 +/-  1.009 |   -1.124 +/-  0.746 |    0.054 +/-  0.021 |   -4.456 +/-  1.361
CYS 172 |    4.190 +/-  1.206 |   -0.604 +/-  0.831 |   -8.533 +/-  1.001 |    1.036 +/-  0.823 |    0.009 +/-  0.011 |   -3.902 +/-  1.424
GLY 173 |    4.130 +/-  1.190 |   -1.448 +/-  0.709 |  -12.395 +/-  1.189 |    1.410 +/-  1.040 |    0.199 +/-  0.041 |   -8.103 +/-  1.564
GLN 174 |    4.931 +/-  1.260 |   -0.921 +/-  0.921 |   -9.867 +/-  1.883 |   -0.253 +/-  0.875 |    0.006 +/-  0.012 |   -6.102 +/-  1.704
GLU 175 |    4.482 +/-  1.253 |   -1.627 +/-  0.854 |   -6.174 +/-  1.773 |   -6.301 +/-  1.198 |    0.036 +/-  0.025 |   -9.584 +/-  1.497
GLU 176 |    4.479 +/-  1.181 |   -1.273 +/-  0.706 |   -4.143 +/-  1.723 |   -7.070 +/-  1.618 |    0.031 +/-  0.019 |   -7.976 +/-  1.398
ALA 177 |    3.695 +/-  1.067 |   -1.156 +/-  0.591 |   -6.978 +/-  1.702 |    0.259 +/-  1.149 |    0.144 +/-  0.027 |   -4.035 +/-  1.320
PHE 178 |    4.069 +/-  1.237 |   -0.554 +/-  0.855 |   -5.782 +/-  1.528 |    2.372 +/-  0.738 |    0.003 +/-  0.004 |    0.108 +/-  1.511
ARG 179 |    3.987 +/-  1.257 |   -1.078 +/-  0.770 |  -17.176 +/-  2.039 |    6.690 +/-  1.353 |    0.021 +/-  0.016 |   -7.556 +/-  1.558
THR 180 |    4.676 +/-  1.218 |   -0.612 +/-  0.717 |  -17.068 +/-  1.449 |   -0.430 +/-  1.183 |    0.054 +/-  0.039 |  -13.380 +/-  1.539
TRP 181 |    3.882 +/-  1.251 |   -1.323 +/-  0.703 |  -10.367 +/-  2.084 |   -0.166 +/-  1.584 |    0.061 +/-  0.047 |   -7.913 +/-  1.476
ALA 182 |    4.000 +/-  1.247 |   -1.344 +/-  0.864 |   -2.530 +/-  1.863 |   -1.127 +/-  0.830 |    0.004 +/-  0.007 |   -0.997 +/-  1.454
LYS 183 |    3.901 +/-  1.135 |   -1.669 +/-  0.763 |   -0.494 +/-  1.852 |   -1.312 +/-  1.509 |    0.006 +/-  0.008 |    0.432 +/-  1.686
LYS 184 |    3.961 +/-  1.186 |   -1.378 +/-  0.635 |   -9.231 +/-  2.046 |   -2.844 +/-  1.660 |    0.042 +/-  0.031 |   -9.451 +/-  1.830
VAL 185 |    4.358 +/-  1.134 |   -0.608 +/-  0.867 |  -14.969 +/-  1.360 |   -2.366 +/-  0.802 |    0.029 +/-  0.018 |  -13.556 +/-  1.513
PHE 186 |    3.778 +/-  1.083 |   -2.000 +/-  0.873 |   -3.329 +/-  1.609 |   -2.430 +/-  0.718 |    0.001 +/-  0.003 |   -3.980 +/-  1.472
LYS 187 |    3.735 +/-  1.183 |   -2.026 +/-  0.860 |  -12.772 +/-  1.692 |    2.246 +/-  1.354 |    0.001 +/-  0.003 |   -8.815 +/-  1.559
ALA 188 |    3.703 +/-  1.144 |   -1.367 +/-  0.670 |   -7.999 +/-  1.326 |   -5.420 +/-  0.930 |    0.071 +/-  0.038 |  -11.012 +/-  1.297
ALA 189 |    3.707 +/-  1.163 |   -1.627 +/-  0.771 |   -5.408 +/-  1.347 |   -2.782 +/-  0.842 |    0.043 +/-  0.027 |   -6.066 +/-  1.417
CYS 190 |    4.369 +/-  1.229 |   -1.903 +/-  0.765 |  -10.082 +/-  1.343 |   -1.298 +/-  0.733 |    0.001 +/-  0.003 |   -8.913 +/-  1.629
ASP 191 |    5.240 +/-  1.097 |   -1.371 +/-  0.759 |    3.153 +/-  2.126 |  -13.723 +/-  1.683 |    0.042 +/-  0.021 |   -6.660 +/-  1.544
VAL 192 |    4.526 +/-  1.225 |   -0.036 +/-  0.703 |   -8.004 +/-  1.422 |   -5.000 +/-  1.064 |    0.189 +/-  0.035 |   -8.325 +/-  1.468
PHE 193 |    4.203 +/-  1.208 |   -0.299 +/-  0.705 |   -7.409 +/-  1.292 |   -3.668 +/-  0.826 |    0.139 +/-  0.037 |   -7.034 +/-  1.550
CYS 194 |    4.631 +/-  1.258 |    0.067 +/-  0.700 |   -5.927 +/-  1.540 |   -1.694 +/-  0.927 |    0.186 +/-  0.040 |   -2.737 +/-  1.368
VAL 195 |    4.398 +/-  1.169 |   -0.098 +/-  0.857 |  -13.038 +/-  1.465 |   -1.392 +/-  0.682 |    0.033 +/-  0.012 |  -10.097 +/-  1.644
GLY 196 |    4.081 +/-  1.270 |   -1.231 +/-  0.604 |  -10.313 +/-  1.577 |   -2.145 +/-  1.603 |    0.380 +/-  0.052 |   -9.227 +/-  1.468
ASP 197 |    5.255 +/-  1.074 |   -0.716 +/-  0.759 |   -2.199 +/-  2.489 |  -10.766 +/-  2.306 |    0.165 +/-  0.059 |   -8.261 +/-  1.428
ASP 198 |    4.879 +/-  1.239 |    0.566 +/-  0.781 |    4.627 +/-  1.875 |  -14.806 +/-  1.471 |    0.245 +/-  0.059 |   -4.489 +/-  1.420
VAL 199 |    4.713 +/-  1.222 |    0.455 +/-  0.884 |   -7.644 +/-  3.496 |   -3.148 +/-  2.083 |    0.151 +/-  0.054 |   -5.473 +/-  2.073
ASN 200 |    4.244 +/-  1.166 |   -0.241 +/-  0.625 |    1.103 +/-  2.960 |   -7.782 +/-  2.019 |    0.171 +/-  0.048 |   -2.506 +/-  1.652
ILE 201 |    4.150 +/-  1.168 |    0.619 +/-  0.685 |   -3.418 +/-  2.418 |   -8.570 +/-  2.291 |    0.236 +/-  0.052 |   -6.982 +/-  1.539
GLU 202 |    4.038 +/-  1.139 |    0.070 +/-  0.944 |   -2.687 +/-  3.434 |   -4.773 +/-  2.113 |    0.050 +/-  0.026 |   -3.302 +/-  2.123
LYS 203 |    5.189 +/-  1.226 |    0.188 +/-  0.781 |    1.770 +/-  2.648 |    0.516 +/-  2.535 |    0.131 +/-  0.052 |    7.795 +/-  1.745
PRO 204 |    6.144 +/-  1.177 |   -1.285 +/-  0.725 |   -8.331 +/-  2.857 |   -2.384 +/-  1.741 |    0.025 +/-  0.013 |   -5.832 +/-  2.030
ASN 205 |    4.233 +/-  1.170 |   -1.383 +/-  0.684 |   -3.148 +/-  1.488 |   -4.461 +/-  1.102 |    0.091 +/-  0.031 |   -4.668 +/-  1.562
ASN 206 |    4.230 +/-  1.154 |   -1.481 +/-  0.923 |   -9.253 +/-  1.967 |    1.491 +/-  1.173 |    0.002 +/-  0.004 |   -5.011 +/-  1.565
SER 207 |    4.220 +/-  1.112 |   -2.083 +/-  0.819 |   -5.993 +/-  1.650 |   -0.895 +/-  1.122 |    0.008 +/-  0.014 |   -4.743 +/-  1.648
LEU 208 |    4.324 +/-  1.134 |   -1.040 +/-  0.998 |   -3.196 +/-  1.255 |   -1.412 +/-  1.685 |    0.048 +/-  0.040 |   -1.276 +/-  1.560
ILE 209 |    4.777 +/-  1.219 |    0.399 +/-  1.026 |  -11.103 +/-  2.098 |   -0.760 +/-  1.951 |    0.050 +/-  0.060 |   -6.638 +/-  1.529
SER 210 |    5.122 +/-  1.221 |   -1.044 +/-  0.886 |   -9.962 +/-  2.391 |   -0.971 +/-  1.308 |    0.022 +/-  0.026 |   -6.833 +/-  1.722
ASN 211 |    4.603 +/-  1.239 |   -0.982 +/-  0.898 |   -9.419 +/-  2.888 |   -0.995 +/-  1.982 |    0.057 +/-  0.040 |   -6.736 +/-  1.551
ASP 212 |    4.749 +/-  1.259 |   -0.482 +/-  0.710 |    5.943 +/-  2.890 |  -10.661 +/-  2.792 |    0.190 +/-  0.063 |   -0.262 +/-  1.662
ARG 213 |    4.053 +/-  1.234 |   -0.246 +/-  0.762 |  -16.381 +/-  3.115 |    4.616 +/-  2.831 |    0.130 +/-  0.080 |   -7.827 +/-  1.715
SER 214 |    4.348 +/-  1.117 |   -0.525 +/-  0.755 |  -15.309 +/-  3.866 |   -0.818 +/-  2.505 |    0.068 +/-  0.033 |  -12.237 +/-  2.055
TRP 215 |    3.878 +/-  1.126 |   -0.968 +/-  0.632 |    1.029 +/-  1.818 |   -2.402 +/-  1.714 |    0.086 +/-  0.043 |    1.623 +/-  1.586
LYS 216 |    3.704 +/-  1.138 |   -1.677 +/-  0.655 |   -0.630 +/-  2.788 |    1.973 +/-  2.455 |    0.019 +/-  0.012 |    3.389 +/-  1.666
ARG 217 |    4.104 +/-  1.193 |   -1.235 +/-  0.574 |  -11.813 +/-  2.628 |   -1.037 +/-  2.558 |    0.059 +/-  0.023 |   -9.921 +/-  1.435
ASN 218 |    4.783 +/-  1.195 |   -0.651 +/-  0.594 |   -3.171 +/-  1.037 |   -5.253 +/-  1.099 |    0.148 +/-  0.032 |   -4.143 +/-  1.309
LYS 219 |    4.064 +/-  1.248 |   -0.794 +/-  0.858 |  -16.716 +/-  2.042 |    5.687 +/-  1.514 |    0.001 +/-  0.003 |   -7.758 +/-  1.665
PHE 220 |    3.827 +/-  1.087 |   -1.282 +/-  0.596 |   -2.875 +/-  0.890 |   -2.052 +/-  0.844 |    0.061 +/-  0.016 |   -2.320 +/-  1.354
ARG 221 |    3.869 +/-  1.185 |   -1.311 +/-  0.762 |  -15.679 +/-  1.529 |    9.192 +/-  1.180 |    0.038 +/-  0.011 |   -3.891 +/-  1.439
LEU 222 |    3.920 +/-  1.160 |   -0.642 +/-  0.689 |  -10.314 +/-  0.856 |   -2.343 +/-  0.739 |    0.167 +/-  0.031 |   -9.211 +/-  1.381
THR 223 |    4.477 +/-  1.164 |   -0.934 +/-  0.785 |  -13.559 +/-  1.122 |   -2.820 +/-  0.677 |    0.043 +/-  0.017 |  -12.794 +/-  1.383
TYR 224 |    3.948 +/-  1.108 |   -0.824 +/-  0.604 |   -3.505 +/-  1.160 |   -2.870 +/-  0.965 |    0.130 +/-  0.031 |   -3.121 +/-  1.377
VAL 225 |    4.307 +/-  1.160 |   -0.490 +/-  0.778 |   -5.573 +/-  1.181 |   -4.978 +/-  0.972 |    0.080 +/-  0.044 |   -6.654 +/-  1.440
ALA 226 |    4.012 +/-  1.230 |   -0.219 +/-  0.605 |   -1.442 +/-  1.870 |   -9.528 +/-  1.680 |    0.303 +/-  0.064 |   -6.875 +/-  1.443
GLU 227 |    4.077 +/-  1.148 |   -0.201 +/-  0.655 |    3.196 +/-  1.990 |  -11.580 +/-  1.974 |    0.095 +/-  0.043 |   -4.414 +/-  1.353
ALA 228 |    4.914 +/-  1.185 |   -0.103 +/-  0.599 |   11.042 +/-  1.342 |   -9.282 +/-  1.185 |    0.155 +/-  0.055 |    6.727 +/-  1.237
PRO 229 |    5.930 +/-  1.097 |   -0.764 +/-  0.620 |    3.966 +/-  1.558 |  -14.800 +/-  1.456 |    0.128 +/-  0.047 |   -5.540 +/-  1.373
ASP 230 |    4.733 +/-  1.272 |    0.121 +/-  0.853 |    5.321 +/-  2.248 |  -13.344 +/-  1.357 |    0.084 +/-  0.031 |   -3.086 +/-  1.596
LEU 231 |    4.489 +/-  1.196 |   -1.138 +/-  0.730 |   -7.804 +/-  1.434 |   -1.565 +/-  0.866 |    0.062 +/-  0.023 |   -5.957 +/-  1.375
THR 232 |    4.773 +/-  1.157 |   -1.567 +/-  0.820 |  -15.142 +/-  2.224 |   -1.444 +/-  1.150 |    0.008 +/-  0.007 |  -13.373 +/-  1.536
GLN 233 |    3.982 +/-  1.151 |   -1.114 +/-  0.843 |   -7.936 +/-  1.508 |   -1.109 +/-  0.902 |    0.039 +/-  0.028 |   -6.138 +/-  1.408
GLY 234 |    3.748 +/-  1.172 |   -2.365 +/-  0.842 |  -13.343 +/-  1.152 |    2.424 +/-  0.595 |    0.002 +/-  0.005 |   -9.534 +/-  1.487
LEU 235 |    3.911 +/-  1.110 |   -1.801 +/-  0.843 |  -10.063 +/-  0.997 |   -0.440 +/-  0.548 |    0.000 +/-  0.000 |   -8.393 +/-  1.356
SER 236 |    4.131 +/-  1.161 |   -1.658 +/-  0.719 |  -12.069 +/-  1.219 |   -1.617 +/-  0.776 |    0.027 +/-  0.015 |  -11.187 +/-  1.354
ASN 237 |    4.478 +/-  1.109 |   -1.103 +/-  0.834 |  -10.391 +/-  2.748 |    1.658 +/-  1.406 |    0.063 +/-  0.029 |   -5.296 +/-  1.817
VAL 238 |    4.378 +/-  1.079 |   -1.281 +/-  0.701 |  -10.112 +/-  1.852 |   -0.446 +/-  1.600 |    0.051 +/-  0.030 |   -7.411 +/-  1.393
HIE 239 |    4.430 +/-  1.244 |   -1.489 +/-  0.708 |   -5.516 +/-  1.100 |   -0.959 +/-  0.834 |    0.005 +/-  0.004 |   -3.529 +/-  1.407
LYS 240 |    4.496 +/-  1.247 |   -0.184 +/-  0.654 |  -11.259 +/-  2.662 |    7.477 +/-  2.184 |    0.236 +/-  0.028 |    0.766 +/-  1.437
LYS 241 |    3.933 +/-  1.241 |    0.072 +/-  0.922 |  -18.422 +/-  2.929 |   12.432 +/-  1.801 |    0.102 +/-  0.026 |   -1.883 +/-  1.900
ARG 242 |    3.832 +/-  1.147 |   -0.769 +/-  0.647 |  -20.383 +/-  2.525 |   10.545 +/-  2.608 |    0.096 +/-  0.030 |   -6.679 +/-  1.717
VAL 243 |    4.236 +/-  1.046 |   -0.943 +/-  0.550 |  -13.662 +/-  1.539 |   -2.116 +/-  1.135 |    0.104 +/-  0.046 |  -12.381 +/-  1.427
SER 244 |    4.513 +/-  1.170 |   -0.774 +/-  0.958 |   -9.391 +/-  1.263 |   -2.883 +/-  0.699 |    0.054 +/-  0.017 |   -8.480 +/-  1.623
ALA 245 |    3.936 +/-  1.157 |   -1.555 +/-  0.620 |   -2.299 +/-  1.683 |   -3.416 +/-  1.140 |    0.043 +/-  0.038 |   -3.292 +/-  1.392
ALA 246 |    3.957 +/-  1.252 |   -1.367 +/-  0.816 |    3.454 +/-  1.199 |   -2.550 +/-  0.740 |    0.012 +/-  0.015 |    3.506 +/-  1.547
ARG 247 |    3.767 +/-  1.108 |   -1.229 +/-  0.811 |  -23.167 +/-  1.714 |   16.451 +/-  1.262 |    0.000 +/-  0.001 |   -4.177 +/-  1.513
LEU 248 |    4.381 +/-  1.150 |   -1.863 +/-  0.613 |   -5.632 +/-  1.627 |   -2.986 +/-  1.136 |    0.020 +/-  0.022 |   -6.080 +/-  1.454
LEU 249 |    3.968 +/-  1.132 |   -0.381 +/-  0.775 |   -5.665 +/-  1.211 |   -3.685 +/-  0.964 |    0.204 +/-  0.031 |   -5.559 +/-  1.453
SER 250 |    4.335 +/-  1.140 |   -1.714 +/-  0.610 |   -1.600 +/-  1.215 |   -3.931 +/-  0.578 |    0.062 +/-  0.015 |   -2.847 +/-  1.417
ARG 251 |    3.745 +/-  1.115 |   -0.253 +/-  0.585 |  -12.514 +/-  1.498 |    6.157 +/-  1.167 |    0.189 +/-  0.028 |   -2.676 +/-  1.545
GLN 252 |    3.877 +/-  1.153 |   -1.107 +/-  0.776 |  -11.797 +/-  1.175 |   -2.817 +/-  0.714 |    0.042 +/-  0.018 |  -11.802 +/-  1.398
ASN 253 |    4.535 +/-  1.116 |   -1.446 +/-  0.564 |   -4.069 +/-  1.456 |   -2.064 +/-  1.038 |    0.153 +/-  0.044 |   -2.890 +/-  1.371
LEU 254 |    3.993 +/-  1.113 |   -0.403 +/-  0.771 |   -7.659 +/-  0.841 |   -1.203 +/-  0.667 |    0.178 +/-  0.025 |   -5.093 +/-  1.315
GLN 255 |    4.119 +/-  1.125 |   -0.358 +/-  0.768 |   -7.564 +/-  1.261 |   -3.001 +/-  0.903 |    0.058 +/-  0.028 |   -6.747 +/-  1.388
SER 256 |    5.580 +/-  1.173 |    0.181 +/-  0.889 |   -0.298 +/-  2.238 |   -3.588 +/-  1.142 |    0.068 +/-  0.017 |    1.943 +/-  1.580
PRO 257 |    5.957 +/-  1.085 |   -0.238 +/-  0.631 |    5.144 +/-  1.882 |   -7.187 +/-  1.784 |    0.114 +/-  0.025 |    3.790 +/-  1.410
LYS 258 |    4.464 +/-  1.273 |    0.306 +/-  0.557 |   -8.647 +/-  1.961 |   -3.862 +/-  1.490 |    0.369 +/-  0.042 |   -7.369 +/-  1.412
SER 259 |    4.328 +/-  1.162 |    0.508 +/-  0.683 |   -7.997 +/-  1.273 |   -6.958 +/-  1.138 |    0.249 +/-  0.045 |   -9.869 +/-  1.479
SER 260 |    4.798 +/-  1.189 |    0.327 +/-  0.644 |    3.107 +/-  1.469 |   -7.606 +/-  1.517 |    0.324 +/-  0.038 |    0.951 +/-  1.403
ARG 261 |    3.931 +/-  1.163 |   -0.553 +/-  0.676 |  -13.264 +/-  1.899 |    5.908 +/-  1.484 |    0.087 +/-  0.031 |   -3.891 +/-  1.551
SER 262 |    3.998 +/-  1.103 |   -1.554 +/-  0.662 |  -15.978 +/-  1.437 |   -1.828 +/-  0.510 |    0.009 +/-  0.008 |  -15.353 +/-  1.636
THR 263 |    4.487 +/-  1.059 |   -1.638 +/-  0.837 |  -12.875 +/-  0.957 |    1.748 +/-  0.432 |    0.000 +/-  0.000 |   -8.278 +/-  1.537
ILE 264 |    5.580 +/-  1.247 |   -1.398 +/-  0.865 |   -8.583 +/-  1.139 |   -2.093 +/-  0.341 |    0.000 +/-  0.000 |   -6.494 +/-  1.445
PHE 265 |    4.365 +/-  1.177 |   -1.458 +/-  0.847 |  -11.928 +/-  1.079 |    1.619 +/-  0.470 |    0.000 +/-  0.000 |   -7.403 +/-  1.418
VAL 266 |    4.186 +/-  1.138 |   -1.466 +/-  0.911 |   -3.536 +/-  0.977 |   -1.552 +/-  0.469 |    0.000 +/-  0.000 |   -2.367 +/-  1.434
ARG 267 |    3.781 +/-  1.123 |   -1.873 +/-  0.865 |  -22.205 +/-  1.469 |   15.220 +/-  1.162 |    0.000 +/-  0.000 |   -5.077 +/-  1.628
LEU 268 |    3.984 +/-  1.065 |   -1.674 +/-  0.865 |  -11.049 +/-  0.893 |   -2.021 +/-  0.594 |    0.000 +/-  0.000 |  -10.761 +/-  1.316
HIE 269 |    4.075 +/-  1.144 |   -1.856 +/-  0.839 |  -17.047 +/-  1.401 |    2.636 +/-  0.713 |    0.001 +/-  0.003 |  -12.191 +/-  1.579
THR 270 |    4.819 +/-  1.098 |   -0.771 +/-  0.889 |  -13.428 +/-  1.250 |   -0.970 +/-  0.757 |    0.002 +/-  0.006 |  -10.348 +/-  1.387
ASN 271 |    4.515 +/-  1.233 |    0.120 +/-  0.740 |   -3.519 +/-  1.428 |   -5.323 +/-  1.094 |    0.199 +/-  0.034 |   -4.008 +/-  1.440
GLY 272 |    4.158 +/-  1.252 |   -0.688 +/-  0.632 |  -11.666 +/-  1.288 |   -0.889 +/-  0.968 |    0.289 +/-  0.062 |   -8.796 +/-  1.318
ASN 273 |    4.579 +/-  1.169 |   -0.865 +/-  0.723 |   -5.110 +/-  1.679 |   -3.977 +/-  1.058 |    0.074 +/-  0.018 |   -5.299 +/-  1.570
GLN 274 |    4.147 +/-  1.065 |   -0.639 +/-  0.714 |   -3.365 +/-  1.546 |   -7.394 +/-  1.274 |    0.097 +/-  0.026 |   -7.155 +/-  1.267
GLU 275 |    4.060 +/-  1.146 |   -0.576 +/-  0.721 |   10.255 +/-  1.795 |  -19.511 +/-  1.628 |    0.103 +/-  0.033 |   -5.669 +/-  1.367
LEU 276 |    4.260 +/-  1.122 |   -0.311 +/-  0.791 |   -6.494 +/-  0.873 |   -1.839 +/-  0.643 |    0.010 +/-  0.009 |   -4.374 +/-  1.279
GLN 277 |    4.194 +/-  1.133 |   -0.462 +/-  0.676 |   -0.720 +/-  1.263 |   -8.344 +/-  0.989 |    0.124 +/-  0.026 |   -5.208 +/-  1.430
TYR 278 |    3.957 +/-  1.050 |   -1.235 +/-  0.605 |   -7.224 +/-  1.059 |   -0.788 +/-  0.718 |    0.059 +/-  0.028 |   -5.232 +/-  1.366
GLN 279 |    5.233 +/-  1.133 |    0.043 +/-  0.855 |    5.325 +/-  1.345 |   -6.023 +/-  0.802 |    0.001 +/-  0.002 |    4.579 +/-  1.486
PRO 280 |    5.822 +/-  1.034 |   -1.413 +/-  0.565 |   10.177 +/-  1.361 |  -17.730 +/-  1.307 |    0.047 +/-  0.016 |   -3.097 +/-  1.281
GLY 281 |    4.193 +/-  1.294 |   -2.681 +/-  0.440 |   -9.892 +/-  0.912 |   -1.585 +/-  0.992 |    0.032 +/-  0.012 |   -9.932 +/-  1.320
ASP 282 |    4.855 +/-  1.216 |   -2.216 +/-  0.561 |    6.240 +/-  1.363 |  -14.954 +/-  0.833 |    0.000 +/-  0.001 |   -6.076 +/-  1.459
HIE 283 |    4.113 +/-  1.056 |   -1.492 +/-  0.853 |   -9.042 +/-  1.168 |    1.355 +/-  0.615 |    0.000 +/-  0.000 |   -5.066 +/-  1.461
LEU 284 |    4.546 +/-  1.094 |   -2.142 +/-  0.779 |   -9.179 +/-  0.953 |   -0.399 +/-  0.397 |    0.000 +/-  0.000 |   -7.174 +/-  1.332
GLY 285 |    4.060 +/-  1.161 |   -2.558 +/-  0.927 |  -14.235 +/-  1.139 |    1.314 +/-  0.399 |    0.000 +/-  0.000 |  -11.418 +/-  1.526
VAL 286 |    4.451 +/-  1.114 |   -1.477 +/-  0.906 |  -12.243 +/-  0.883 |   -0.335 +/-  0.369 |    0.000 +/-  0.000 |   -9.605 +/-  1.329
PHE 287 |    4.888 +/-  1.135 |   -2.009 +/-  0.628 |    2.486 +/-  0.875 |   -0.905 +/-  0.566 |    0.006 +/-  0.006 |    4.467 +/-  1.391
PRO 288 |    6.127 +/-  1.118 |   -2.005 +/-  0.655 |    8.075 +/-  1.066 |  -15.862 +/-  0.975 |    0.005 +/-  0.005 |   -3.660 +/-  1.312
GLY 289 |    3.947 +/-  1.219 |   -2.814 +/-  0.674 |  -12.184 +/-  2.141 |    2.880 +/-  1.305 |    0.006 +/-  0.009 |   -8.165 +/-  1.672
ASN 290 |    3.806 +/-  1.179 |   -1.181 +/-  0.774 |   -4.907 +/-  1.470 |    0.568 +/-  1.052 |    0.007 +/-  0.010 |   -1.708 +/-  1.485
HIE 291 |    3.817 +/-  1.091 |   -1.563 +/-  0.726 |  -12.297 +/-  1.986 |   -1.821 +/-  1.119 |    0.031 +/-  0.024 |  -11.833 +/-  1.602
GLU 292 |    4.182 +/-  1.180 |   -0.726 +/-  0.957 |   -3.100 +/-  2.191 |  -14.049 +/-  0.977 |    0.012 +/-  0.013 |  -13.682 +/-  1.637
ASP 293 |    4.526 +/-  1.150 |   -1.055 +/-  0.647 |    8.300 +/-  1.475 |  -17.373 +/-  1.244 |    0.058 +/-  0.024 |   -5.542 +/-  1.460
LEU 294 |    4.202 +/-  1.108 |   -1.898 +/-  0.667 |   -4.721 +/-  0.917 |   -2.306 +/-  0.572 |    0.023 +/-  0.010 |   -4.700 +/-  1.349
VAL 295 |    4.131 +/-  1.110 |   -1.897 +/-  0.719 |  -12.637 +/-  0.963 |   -1.545 +/-  0.448 |    0.000 +/-  0.000 |  -11.948 +/-  1.376
ASN 296 |    4.107 +/-  1.077 |   -1.511 +/-  0.731 |   -8.856 +/-  1.168 |   -2.446 +/-  0.586 |    0.025 +/-  0.016 |   -8.680 +/-  1.275
ALA 297 |    3.453 +/-  1.074 |   -1.634 +/-  0.759 |   -4.375 +/-  1.700 |   -2.872 +/-  0.685 |    0.041 +/-  0.019 |   -5.387 +/-  1.534
LEU 298 |    4.295 +/-  1.129 |   -2.376 +/-  0.686 |   -4.495 +/-  0.943 |   -2.206 +/-  0.635 |    0.000 +/-  0.000 |   -4.781 +/-  1.370
ILE 299 |    4.295 +/-  1.176 |   -0.646 +/-  0.719 |   -9.047 +/-  1.025 |   -4.697 +/-  0.873 |    0.038 +/-  0.012 |  -10.057 +/-  1.340
GLU 300 |    4.133 +/-  1.109 |   -0.567 +/-  0.644 |   15.155 +/-  1.911 |  -21.397 +/-  1.747 |    0.188 +/-  0.045 |   -2.490 +/-  1.257
ARG 301 |    4.305 +/-  1.251 |   -0.583 +/-  0.715 |  -29.415 +/-  1.595 |   21.553 +/-  1.437 |    0.120 +/-  0.032 |   -4.019 +/-  1.538
LEU 302 |    3.917 +/-  1.131 |   -0.813 +/-  0.607 |   -6.181 +/-  1.613 |   -8.480 +/-  1.371 |    0.154 +/-  0.024 |  -11.403 +/-  1.387
GLU 303 |    4.176 +/-  1.172 |   -0.056 +/-  0.721 |    6.798 +/-  1.815 |  -20.764 +/-  1.639 |    0.251 +/-  0.043 |   -9.594 +/-  1.459
ASP 304 |    4.951 +/-  1.130 |   -0.655 +/-  0.679 |    3.196 +/-  1.716 |  -13.862 +/-  0.964 |    0.064 +/-  0.018 |   -6.307 +/-  1.613
ALA 305 |    5.224 +/-  1.191 |   -0.131 +/-  0.495 |    9.566 +/-  0.728 |   -7.547 +/-  0.588 |    0.265 +/-  0.025 |    7.376 +/-  1.206
PRO 306 |    7.109 +/-  1.087 |    0.092 +/-  0.701 |   14.353 +/-  1.055 |  -15.116 +/-  0.991 |    0.086 +/-  0.023 |    6.524 +/-  1.318
PRO 307 |    5.950 +/-  1.055 |   -0.863 +/-  0.714 |    1.959 +/-  1.186 |  -10.918 +/-  0.818 |    0.089 +/-  0.011 |   -3.783 +/-  1.292
ALA 308 |    4.262 +/-  1.187 |   -1.646 +/-  0.590 |   -5.439 +/-  1.308 |   -2.424 +/-  0.808 |    0.071 +/-  0.014 |   -5.176 +/-  1.503
ASN 309 |    4.488 +/-  1.287 |    0.128 +/-  0.746 |   -2.341 +/-  1.840 |   -4.063 +/-  1.432 |    0.142 +/-  0.037 |   -1.646 +/-  1.453
HIE 310 |    4.027 +/-  1.119 |   -1.432 +/-  0.643 |   -9.494 +/-  1.273 |    0.047 +/-  0.597 |    0.036 +/-  0.015 |   -6.816 +/-  1.535
VAL 311 |    4.303 +/-  1.076 |   -1.439 +/-  0.723 |   -9.367 +/-  1.236 |   -0.571 +/-  0.734 |    0.037 +/-  0.023 |   -7.037 +/-  1.502
VAL 312 |    4.861 +/-  1.166 |   -1.441 +/-  0.750 |   -3.791 +/-  0.984 |   -1.549 +/-  0.497 |    0.008 +/-  0.008 |   -1.912 +/-  1.320
LYS 313 |    3.932 +/-  1.149 |   -1.173 +/-  0.793 |  -19.323 +/-  1.544 |   12.913 +/-  1.329 |    0.016 +/-  0.011 |   -3.635 +/-  1.573
VAL 314 |    4.263 +/-  1.145 |   -1.412 +/-  0.705 |  -15.273 +/-  1.119 |   -2.537 +/-  0.603 |    0.010 +/-  0.009 |  -14.950 +/-  1.449
GLU 315 |    3.998 +/-  1.093 |   -1.848 +/-  0.750 |   -4.527 +/-  1.094 |   -7.148 +/-  0.733 |    0.000 +/-  0.000 |   -9.525 +/-  1.361
MET 316 |    3.921 +/-  1.088 |   -1.531 +/-  0.857 |   -8.402 +/-  1.289 |   -1.198 +/-  0.834 |    0.000 +/-  0.000 |   -7.209 +/-  1.359
LEU 317 |    4.044 +/-  1.189 |   -1.512 +/-  0.762 |   -7.609 +/-  3.228 |   -3.557 +/-  2.264 |    0.040 +/-  0.043 |   -8.594 +/-  1.751
GLU 318 |    4.417 +/-  1.176 |   -0.535 +/-  0.788 |   -0.749 +/-  2.229 |  -13.605 +/-  2.011 |    0.108 +/-  0.037 |  -10.364 +/-  1.423
GLU 319 |    4.755 +/-  1.232 |   -0.376 +/-  0.690 |   12.357 +/-  2.495 |  -15.479 +/-  1.914 |    0.183 +/-  0.038 |    1.439 +/-  1.464
ARG 320 |    4.267 +/-  1.254 |    0.372 +/-  0.846 |  -17.200 +/-  2.019 |    6.593 +/-  1.730 |    0.133 +/-  0.030 |   -5.835 +/-  1.483
ASN 321 |    4.620 +/-  1.158 |    0.118 +/-  0.692 |   -8.926 +/-  1.717 |   -5.649 +/-  1.121 |    0.179 +/-  0.034 |   -9.657 +/-  1.569
THR 322 |    4.363 +/-  1.123 |    0.277 +/-  0.677 |   -6.534 +/-  1.233 |   -6.191 +/-  0.895 |    0.183 +/-  0.054 |   -7.902 +/-  1.318
ALA 323 |    3.871 +/-  1.173 |    0.424 +/-  0.624 |    1.492 +/-  1.061 |   -6.929 +/-  0.840 |    0.329 +/-  0.032 |   -0.814 +/-  1.527
LEU 324 |    4.121 +/-  1.195 |    0.999 +/-  0.777 |   -3.024 +/-  1.422 |   -5.635 +/-  0.932 |    0.247 +/-  0.067 |   -3.291 +/-  1.488
GLY 325 |    4.130 +/-  1.254 |   -0.446 +/-  0.652 |   -4.575 +/-  1.595 |   -5.894 +/-  1.265 |    0.342 +/-  0.063 |   -6.443 +/-  1.387
VAL 326 |    4.722 +/-  1.267 |    0.854 +/-  0.635 |   -5.491 +/-  1.047 |   -5.532 +/-  0.860 |    0.242 +/-  0.031 |   -5.204 +/-  1.575
ILE 327 |    4.458 +/-  1.177 |    0.405 +/-  0.750 |   -4.638 +/-  1.636 |   -5.559 +/-  1.442 |    0.125 +/-  0.049 |   -5.209 +/-  1.512
SER 328 |    4.083 +/-  1.140 |   -0.161 +/-  0.854 |   -9.842 +/-  1.923 |   -2.827 +/-  0.802 |    0.136 +/-  0.026 |   -8.611 +/-  1.689
ASN 329 |    4.738 +/-  1.116 |   -1.609 +/-  0.860 |   -5.049 +/-  1.182 |   -3.997 +/-  0.750 |    0.047 +/-  0.012 |   -5.869 +/-  1.422
TRP 330 |    3.944 +/-  1.102 |   -1.007 +/-  0.812 |   -5.398 +/-  2.253 |    1.216 +/-  1.554 |    0.037 +/-  0.027 |   -1.208 +/-  1.591
LYS 331 |    3.796 +/-  1.206 |   -0.756 +/-  0.898 |  -20.567 +/-  2.312 |    7.402 +/-  1.848 |    0.047 +/-  0.018 |  -10.077 +/-  1.478
ASP 332 |    4.566 +/-  1.259 |   -1.005 +/-  0.667 |   -6.905 +/-  3.075 |   -8.632 +/-  2.485 |    0.078 +/-  0.036 |  -11.898 +/-  1.665
GLU 333 |    4.084 +/-  1.192 |   -1.179 +/-  0.662 |    3.399 +/-  2.114 |  -12.749 +/-  1.879 |    0.044 +/-  0.030 |   -6.402 +/-  1.612
SER 334 |    4.677 +/-  1.193 |   -0.368 +/-  0.657 |    0.307 +/-  2.179 |   -4.822 +/-  1.821 |    0.131 +/-  0.051 |   -0.074 +/-  1.521
ARG 335 |    4.101 +/-  1.208 |   -0.500 +/-  0.705 |  -16.402 +/-  2.447 |    9.878 +/-  1.860 |    0.073 +/-  0.043 |   -2.850 +/-  1.743
LEU 336 |    5.263 +/-  1.195 |   -0.513 +/-  0.678 |   -0.832 +/-  0.948 |   -2.151 +/-  0.810 |    0.024 +/-  0.016 |    1.790 +/-  1.544
PRO 337 |    7.119 +/-  1.178 |   -0.733 +/-  0.734 |   11.382 +/-  1.568 |  -12.458 +/-  1.164 |    0.042 +/-  0.018 |    5.352 +/-  1.340
PRO 338 |    5.891 +/-  1.097 |   -1.386 +/-  0.618 |    2.742 +/-  1.557 |  -11.349 +/-  1.537 |    0.004 +/-  0.007 |   -4.098 +/-  1.335
CYS 339 |    4.149 +/-  1.130 |   -1.576 +/-  0.790 |   -7.441 +/-  1.525 |   -0.281 +/-  0.557 |    0.014 +/-  0.011 |   -5.135 +/-  1.786
THR 340 |    4.565 +/-  1.097 |   -1.038 +/-  0.877 |   -9.101 +/-  1.531 |   -1.407 +/-  0.552 |    0.004 +/-  0.005 |   -6.977 +/-  1.666
ILE 341 |    4.049 +/-  1.078 |   -1.407 +/-  0.742 |   -5.903 +/-  1.005 |   -2.038 +/-  0.464 |    0.003 +/-  0.003 |   -5.297 +/-  1.292
PHE 342 |    3.742 +/-  1.041 |   -2.035 +/-  0.712 |   -9.026 +/-  1.082 |   -2.074 +/-  0.485 |    0.000 +/-  0.000 |   -9.392 +/-  1.294
GLN 343 |    3.932 +/-  1.073 |   -2.036 +/-  0.737 |   -8.928 +/-  0.954 |   -2.033 +/-  0.570 |    0.001 +/-  0.002 |   -9.064 +/-  1.259
ALA 344 |    3.403 +/-  1.029 |   -2.624 +/-  0.697 |   -7.038 +/-  1.057 |   -1.773 +/-  0.483 |    0.000 +/-  0.000 |   -8.032 +/-  1.392
PHE 345 |    3.682 +/-  0.990 |   -1.708 +/-  0.771 |   -3.493 +/-  0.987 |   -1.656 +/-  0.449 |    0.000 +/-  0.000 |   -3.175 +/-  1.311
LYS 346 |    4.019 +/-  1.160 |   -1.591 +/-  0.883 |  -24.216 +/-  1.598 |   15.571 +/-  1.098 |    0.000 +/-  0.000 |   -6.217 +/-  1.510
TYR 347 |    4.539 +/-  1.137 |   -1.689 +/-  0.705 |   -9.705 +/-  0.874 |   -2.907 +/-  0.756 |    0.003 +/-  0.003 |   -9.758 +/-  1.434
TYR 348 |    4.178 +/-  1.099 |   -1.666 +/-  0.788 |   -6.023 +/-  0.850 |   -0.899 +/-  0.779 |    0.000 +/-  0.002 |   -4.410 +/-  1.359
LEU 349 |    3.822 +/-  1.083 |   -1.429 +/-  0.794 |   -8.612 +/-  1.027 |   -1.182 +/-  0.506 |    0.000 +/-  0.000 |   -7.401 +/-  1.353
ASP 350 |    5.400 +/-  1.140 |   -1.549 +/-  0.850 |    1.385 +/-  1.831 |  -16.058 +/-  0.841 |    0.001 +/-  0.003 |  -10.820 +/-  1.588
ILE 351 |    5.300 +/-  1.276 |   -1.261 +/-  0.780 |  -10.246 +/-  0.931 |   -1.521 +/-  0.521 |    0.000 +/-  0.000 |   -7.728 +/-  1.381
THR 352 |    4.982 +/-  1.155 |   -0.299 +/-  0.741 |   -9.446 +/-  0.829 |   -2.564 +/-  0.592 |    0.027 +/-  0.015 |   -7.301 +/-  1.413
THR 353 |    5.760 +/-  1.184 |   -0.591 +/-  0.812 |   -0.978 +/-  0.860 |   -1.799 +/-  0.516 |    0.008 +/-  0.005 |    2.400 +/-  1.443
PRO 354 |    7.107 +/-  1.080 |   -1.396 +/-  0.618 |   14.685 +/-  1.208 |  -13.984 +/-  1.049 |    0.018 +/-  0.011 |    6.430 +/-  1.360
PRO 355 |    5.933 +/-  1.089 |   -1.593 +/-  0.815 |   -0.187 +/-  1.121 |  -12.461 +/-  0.711 |    0.001 +/-  0.002 |   -8.307 +/-  1.330
THR 356 |    5.771 +/-  1.084 |   -0.402 +/-  0.890 |   -3.528 +/-  1.193 |   -0.376 +/-  0.524 |    0.002 +/-  0.003 |    1.466 +/-  1.523
PRO 357 |    6.101 +/-  1.100 |   -1.986 +/-  0.936 |   -1.477 +/-  1.663 |   -9.814 +/-  1.013 |    0.001 +/-  0.002 |   -7.175 +/-  1.475
LEU 358 |    4.178 +/-  1.078 |   -1.780 +/-  0.683 |   -7.027 +/-  1.367 |   -1.650 +/-  0.919 |    0.015 +/-  0.013 |   -6.265 +/-  1.606
GLN 359 |    3.943 +/-  1.122 |   -1.817 +/-  0.790 |   -9.561 +/-  1.074 |   -0.398 +/-  0.751 |    0.001 +/-  0.002 |   -7.831 +/-  1.445
LEU 360 |    4.388 +/-  1.194 |   -1.538 +/-  0.911 |   -9.782 +/-  1.149 |   -0.650 +/-  0.558 |    0.000 +/-  0.000 |   -7.582 +/-  1.380
GLN 361 |    3.903 +/-  1.095 |   -1.770 +/-  0.754 |   -9.507 +/-  1.936 |   -0.857 +/-  1.087 |    0.023 +/-  0.018 |   -8.208 +/-  1.483
GLN 362 |    4.047 +/-  1.101 |   -1.185 +/-  0.821 |   -8.982 +/-  1.616 |    0.056 +/-  0.867 |    0.003 +/-  0.006 |   -6.062 +/-  1.591
PHE 363 |    4.079 +/-  1.180 |   -2.551 +/-  0.689 |   -7.512 +/-  1.378 |   -1.082 +/-  0.659 |    0.000 +/-  0.000 |   -7.066 +/-  1.555
ALA 364 |    3.763 +/-  1.151 |   -1.510 +/-  0.867 |   -6.466 +/-  2.708 |   -1.728 +/-  1.357 |    0.006 +/-  0.010 |   -5.936 +/-  1.922
SER 365 |    4.342 +/-  1.111 |   -0.772 +/-  0.647 |   -6.401 +/-  1.496 |   -3.172 +/-  1.425 |    0.199 +/-  0.053 |   -5.804 +/-  1.475
LEU 366 |    4.408 +/-  1.152 |   -1.099 +/-  0.726 |   -6.180 +/-  1.544 |   -2.939 +/-  0.797 |    0.034 +/-  0.023 |   -5.776 +/-  1.549
ALA 367 |    3.667 +/-  1.160 |   -1.790 +/-  0.705 |   -8.761 +/-  2.667 |    0.140 +/-  1.890 |    0.030 +/-  0.029 |   -6.714 +/-  1.671
THR 368 |    5.014 +/-  1.319 |   -0.017 +/-  0.721 |  -10.536 +/-  1.961 |   -2.960 +/-  1.336 |    0.218 +/-  0.056 |   -8.281 +/-  1.783
ASN 369 |    4.411 +/-  1.041 |   -0.992 +/-  0.781 |   -9.536 +/-  2.231 |   -1.580 +/-  1.347 |    0.050 +/-  0.020 |   -7.647 +/-  1.555
GLU 370 |    4.181 +/-  1.168 |   -0.940 +/-  0.788 |    2.997 +/-  1.981 |   -8.984 +/-  1.507 |    0.051 +/-  0.021 |   -2.696 +/-  1.276
LYS 371 |    3.731 +/-  1.119 |   -1.221 +/-  0.652 |  -20.259 +/-  1.836 |    8.680 +/-  1.575 |    0.057 +/-  0.027 |   -9.011 +/-  1.429
GLU 372 |    3.906 +/-  1.067 |   -1.879 +/-  0.701 |   -3.728 +/-  1.388 |   -7.268 +/-  0.808 |    0.011 +/-  0.007 |   -8.958 +/-  1.293
LYS 373 |    3.609 +/-  1.064 |   -1.794 +/-  0.765 |  -21.696 +/-  1.613 |   11.917 +/-  1.162 |    0.001 +/-  0.003 |   -7.963 +/-  1.430
GLN 374 |    3.851 +/-  1.083 |   -1.246 +/-  0.774 |   -8.357 +/-  1.306 |   -0.465 +/-  0.836 |    0.011 +/-  0.014 |   -6.207 +/-  1.369
ARG 375 |    3.608 +/-  1.092 |   -1.898 +/-  0.674 |  -19.224 +/-  1.456 |   11.626 +/-  1.056 |    0.010 +/-  0.008 |   -5.877 +/-  1.468
LEU 376 |    3.846 +/-  1.078 |   -2.282 +/-  0.758 |  -12.802 +/-  1.276 |   -0.512 +/-  0.485 |    0.000 +/-  0.000 |  -11.750 +/-  1.257
LEU 377 |    4.261 +/-  1.143 |   -1.711 +/-  0.675 |   -9.267 +/-  1.270 |   -0.142 +/-  0.852 |    0.009 +/-  0.013 |   -6.851 +/-  1.495
VAL 378 |    4.386 +/-  1.138 |   -0.525 +/-  0.876 |  -12.772 +/-  1.640 |   -0.119 +/-  0.874 |    0.015 +/-  0.018 |   -9.015 +/-  1.421
LEU 379 |    3.961 +/-  1.036 |   -2.158 +/-  0.626 |   -6.973 +/-  0.918 |   -1.638 +/-  0.640 |    0.001 +/-  0.002 |   -6.807 +/-  1.195
SER 380 |    4.298 +/-  1.182 |   -1.394 +/-  0.688 |   -3.046 +/-  1.484 |   -2.220 +/-  1.359 |    0.042 +/-  0.028 |   -2.319 +/-  1.716
LYS 381 |    4.228 +/-  1.272 |   -0.529 +/-  0.644 |  -15.659 +/-  1.957 |    6.439 +/-  1.489 |    0.129 +/-  0.056 |   -5.392 +/-  1.688
GLY 382 |    3.899 +/-  1.231 |   -1.602 +/-  0.761 |  -11.547 +/-  1.350 |   -1.961 +/-  0.809 |    0.149 +/-  0.026 |  -11.062 +/-  1.456
LEU 383 |    4.209 +/-  1.147 |   -1.264 +/-  0.706 |   -3.535 +/-  1.375 |   -5.185 +/-  0.919 |    0.048 +/-  0.019 |   -5.726 +/-  1.353
GLN 384 |    4.062 +/-  1.098 |   -1.055 +/-  0.677 |   -4.569 +/-  1.524 |   -7.998 +/-  1.095 |    0.055 +/-  0.023 |   -9.504 +/-  1.412
GLU 385 |    4.044 +/-  1.066 |   -1.803 +/-  0.625 |    4.456 +/-  1.251 |  -14.616 +/-  1.056 |    0.026 +/-  0.019 |   -7.893 +/-  1.241
TYR 386 |    3.694 +/-  1.173 |   -1.694 +/-  0.857 |   -9.903 +/-  1.002 |   -2.157 +/-  0.513 |    0.000 +/-  0.000 |  -10.060 +/-  1.388
GLU 387 |    3.923 +/-  1.155 |   -2.014 +/-  0.721 |   -1.257 +/-  1.329 |  -12.673 +/-  0.911 |    0.001 +/-  0.002 |  -12.020 +/-  1.369
GLU 388 |    3.767 +/-  1.175 |   -1.740 +/-  0.639 |    3.428 +/-  1.412 |  -13.743 +/-  1.037 |    0.014 +/-  0.010 |   -8.274 +/-  1.329
TRP 389 |    3.637 +/-  1.103 |   -2.127 +/-  0.621 |   -3.422 +/-  0.998 |   -0.340 +/-  0.546 |    0.036 +/-  0.016 |   -2.216 +/-  1.293
LYS 390 |    3.825 +/-  1.105 |   -1.709 +/-  0.844 |  -26.549 +/-  1.508 |   16.452 +/-  0.887 |    0.000 +/-  0.001 |   -7.982 +/-  1.647
TRP 391 |    4.411 +/-  1.158 |   -1.573 +/-  0.775 |  -14.837 +/-  1.420 |   -0.842 +/-  0.745 |    0.000 +/-  0.002 |  -12.841 +/-  1.452
GLY 392 |    4.286 +/-  1.209 |   -1.929 +/-  0.788 |   -7.911 +/-  2.023 |    2.660 +/-  1.305 |    0.066 +/-  0.047 |   -2.828 +/-  1.655
LYS 393 |    4.739 +/-  1.300 |   -1.109 +/-  0.682 |  -21.967 +/-  1.409 |   14.713 +/-  1.109 |    0.075 +/-  0.046 |   -3.551 +/-  1.627
ASN 394 |    5.863 +/-  1.251 |    0.030 +/-  0.801 |    1.940 +/-  1.271 |   -5.031 +/-  0.959 |    0.098 +/-  0.020 |    2.901 +/-  1.347
PRO 395 |    6.015 +/-  1.116 |   -2.029 +/-  0.618 |    3.957 +/-  1.371 |  -13.834 +/-  0.822 |    0.014 +/-  0.010 |   -5.876 +/-  1.424
THR 396 |    4.678 +/-  1.091 |   -0.755 +/-  1.016 |   -9.364 +/-  1.420 |   -0.604 +/-  0.818 |    0.001 +/-  0.002 |   -6.045 +/-  1.711
MET 397 |    4.003 +/-  1.143 |   -2.100 +/-  0.811 |   -4.769 +/-  0.890 |   -1.937 +/-  0.541 |    0.000 +/-  0.000 |   -4.803 +/-  1.379
VAL 398 |    4.479 +/-  1.059 |   -1.163 +/-  0.789 |  -10.196 +/-  1.419 |   -4.114 +/-  1.006 |    0.000 +/-  0.001 |  -10.994 +/-  1.332
GLU 399 |    4.422 +/-  1.110 |   -1.869 +/-  0.624 |    7.190 +/-  1.359 |  -17.949 +/-  1.219 |    0.011 +/-  0.009 |   -8.195 +/-  1.364
VAL 400 |    4.246 +/-  1.060 |   -1.607 +/-  0.734 |   -7.188 +/-  1.068 |   -2.660 +/-  0.624 |    0.001 +/-  0.001 |   -7.209 +/-  1.297
LEU 401 |    4.091 +/-  1.210 |   -2.008 +/-  0.639 |   -6.861 +/-  1.100 |   -4.887 +/-  0.882 |    0.025 +/-  0.016 |   -9.640 +/-  1.417
GLU 402 |    4.245 +/-  1.183 |   -0.847 +/-  0.666 |    4.554 +/-  1.325 |  -19.896 +/-  1.078 |    0.128 +/-  0.042 |  -11.816 +/-  1.403
GLU 403 |    3.911 +/-  1.102 |   -0.908 +/-  0.650 |    6.974 +/-  1.436 |  -17.766 +/-  1.278 |    0.177 +/-  0.022 |   -7.612 +/-  1.292
PHE 404 |    5.052 +/-  1.176 |   -1.445 +/-  0.716 |    0.723 +/-  1.344 |   -2.093 +/-  0.931 |    0.001 +/-  0.002 |    2.238 +/-  1.403
PRO 405 |    6.106 +/-  1.084 |   -1.094 +/-  0.459 |   11.270 +/-  1.320 |  -20.824 +/-  1.215 |    0.194 +/-  0.033 |   -4.347 +/-  1.153
SER 406 |    4.443 +/-  1.163 |   -0.489 +/-  0.849 |  -11.383 +/-  2.221 |   -1.885 +/-  1.157 |    0.102 +/-  0.025 |   -9.212 +/-  1.589
ILE 407 |    4.069 +/-  1.141 |   -0.501 +/-  0.662 |   -0.794 +/-  2.061 |   -7.714 +/-  1.649 |    0.076 +/-  0.027 |   -4.864 +/-  1.543
GLN 408 |    4.142 +/-  1.067 |   -1.313 +/-  0.717 |   -7.129 +/-  1.841 |    0.993 +/-  1.187 |    0.022 +/-  0.019 |   -3.284 +/-  1.729
MET 409 |    5.959 +/-  1.344 |   -1.373 +/-  0.768 |    3.193 +/-  1.582 |   -3.579 +/-  0.996 |    0.006 +/-  0.005 |    4.206 +/-  1.515
PRO 410 |    5.917 +/-  1.079 |   -2.043 +/-  0.736 |    0.517 +/-  1.503 |  -10.745 +/-  0.921 |    0.000 +/-  0.000 |   -6.355 +/-  1.605
ALA 411 |    3.661 +/-  1.098 |   -2.148 +/-  0.699 |   -7.164 +/-  1.183 |   -1.812 +/-  0.654 |    0.000 +/-  0.001 |   -7.463 +/-  1.320
THR 412 |    4.821 +/-  1.100 |   -1.087 +/-  0.865 |  -12.358 +/-  1.204 |   -0.487 +/-  0.761 |    0.002 +/-  0.002 |   -9.110 +/-  1.339
LEU 413 |    4.055 +/-  1.040 |   -1.730 +/-  0.873 |   -6.990 +/-  1.260 |    0.285 +/-  0.691 |    0.000 +/-  0.000 |   -4.381 +/-  1.501
LEU 414 |    3.928 +/-  1.151 |   -2.263 +/-  0.624 |   -4.652 +/-  0.993 |   -0.962 +/-  0.901 |    0.001 +/-  0.001 |   -3.949 +/-  1.357
LEU 415 |    4.216 +/-  1.161 |   -1.079 +/-  0.716 |   -8.343 +/-  1.595 |   -1.564 +/-  1.285 |    0.017 +/-  0.013 |   -6.753 +/-  1.445
THR 416 |    5.385 +/-  1.308 |   -0.744 +/-  0.817 |  -14.013 +/-  1.900 |    1.094 +/-  1.231 |    0.090 +/-  0.048 |   -8.187 +/-  1.541
GLN 417 |    4.439 +/-  1.256 |   -0.930 +/-  0.820 |   -2.828 +/-  1.123 |   -1.569 +/-  0.576 |    0.008 +/-  0.020 |   -0.880 +/-  1.483
LEU 418 |    4.214 +/-  1.138 |   -1.492 +/-  0.631 |   -6.822 +/-  2.548 |    0.038 +/-  1.542 |    0.041 +/-  0.037 |   -4.022 +/-  1.673
SER 419 |    4.696 +/-  1.154 |   -1.504 +/-  0.699 |   -4.881 +/-  1.072 |   -5.586 +/-  0.723 |    0.046 +/-  0.014 |   -7.229 +/-  1.458
LEU 420 |    3.860 +/-  1.065 |   -1.223 +/-  0.675 |   -4.121 +/-  1.471 |   -1.285 +/-  0.659 |    0.031 +/-  0.014 |   -2.739 +/-  1.408
LEU 421 |    4.253 +/-  1.149 |   -2.136 +/-  0.733 |   -8.070 +/-  1.018 |    0.927 +/-  0.677 |    0.002 +/-  0.003 |   -5.024 +/-  1.416
GLN 422 |    5.210 +/-  1.169 |   -1.171 +/-  0.756 |   -0.376 +/-  0.997 |   -2.516 +/-  0.438 |    0.001 +/-  0.001 |    1.148 +/-  1.389
PRO 423 |    5.812 +/-  1.101 |   -1.917 +/-  0.519 |   11.561 +/-  0.967 |  -13.739 +/-  0.934 |    0.041 +/-  0.014 |    1.759 +/-  1.245
ARG 424 |    3.838 +/-  1.110 |   -1.382 +/-  0.867 |  -26.664 +/-  1.298 |   16.200 +/-  0.919 |    0.016 +/-  0.006 |   -7.993 +/-  1.544
TYR 425 |    3.634 +/-  1.094 |   -1.203 +/-  0.924 |  -14.447 +/-  1.073 |   -0.290 +/-  0.384 |    0.001 +/-  0.002 |  -12.305 +/-  1.341
TYR 426 |    3.496 +/-  1.145 |   -2.134 +/-  0.707 |   -7.042 +/-  0.807 |   -2.821 +/-  0.355 |    0.000 +/-  0.000 |   -8.501 +/-  1.278
SER 427 |    3.730 +/-  1.039 |   -2.540 +/-  0.682 |  -10.503 +/-  1.380 |    0.931 +/-  0.500 |    0.000 +/-  0.000 |   -8.383 +/-  1.373
ILE 428 |    4.194 +/-  1.080 |   -1.891 +/-  0.684 |   -4.970 +/-  1.282 |   -1.618 +/-  0.614 |    0.000 +/-  0.001 |   -4.285 +/-  1.601
SER 429 |    4.945 +/-  1.172 |   -0.992 +/-  0.968 |  -16.508 +/-  1.116 |    0.858 +/-  0.474 |    0.000 +/-  0.000 |  -11.697 +/-  1.370
SER 430 |    4.496 +/-  1.142 |   -1.021 +/-  0.959 |   -9.340 +/-  1.507 |   -2.246 +/-  0.498 |    0.000 +/-  0.000 |   -8.111 +/-  1.723
SER 431 |    5.215 +/-  1.076 |   -2.282 +/-  0.684 |    2.157 +/-  1.223 |   -2.780 +/-  0.662 |    0.000 +/-  0.000 |    2.310 +/-  1.434
PRO 432 |    5.696 +/-  1.030 |   -2.509 +/-  0.521 |    5.518 +/-  0.917 |  -17.284 +/-  0.981 |    0.042 +/-  0.020 |   -8.537 +/-  1.210
ASP 433 |    4.022 +/-  1.092 |   -1.303 +/-  0.574 |    9.204 +/-  1.189 |  -17.442 +/-  0.956 |    0.125 +/-  0.030 |   -5.394 +/-  1.334
MET 434 |    3.998 +/-  1.109 |   -1.312 +/-  0.659 |   -6.534 +/-  0.892 |   -4.030 +/-  0.729 |    0.124 +/-  0.018 |   -7.754 +/-  1.355
TYR 435 |    4.914 +/-  1.103 |   -1.595 +/-  0.650 |    4.154 +/-  1.156 |   -4.110 +/-  0.721 |    0.014 +/-  0.008 |    3.377 +/-  1.268
PRO 436 |    5.857 +/-  1.081 |   -1.162 +/-  0.521 |    7.433 +/-  1.435 |  -16.766 +/-  1.303 |    0.093 +/-  0.023 |   -4.544 +/-  1.246
ASP 437 |    4.767 +/-  1.211 |   -1.258 +/-  0.697 |    4.871 +/-  2.693 |  -15.861 +/-  1.726 |    0.082 +/-  0.028 |   -7.399 +/-  1.817
GLU 438 |    4.013 +/-  1.118 |   -1.141 +/-  0.781 |    7.077 +/-  2.067 |  -13.914 +/-  1.284 |    0.007 +/-  0.007 |   -3.958 +/-  1.431
VAL 439 |    4.311 +/-  1.108 |   -1.099 +/-  0.872 |  -10.603 +/-  1.215 |    0.031 +/-  0.379 |    0.000 +/-  0.000 |   -7.360 +/-  1.520
HIE 440 |    3.605 +/-  1.114 |   -1.122 +/-  0.861 |   -9.902 +/-  1.129 |   -0.585 +/-  0.539 |    0.000 +/-  0.000 |   -8.004 +/-  1.360
LEU 441 |    3.773 +/-  1.178 |   -2.012 +/-  0.724 |   -9.616 +/-  0.901 |    0.398 +/-  0.497 |    0.000 +/-  0.000 |   -7.457 +/-  1.562
THR 442 |    4.612 +/-  1.125 |   -1.552 +/-  0.714 |  -10.584 +/-  0.951 |   -1.754 +/-  0.399 |    0.000 +/-  0.000 |   -9.277 +/-  1.437
VAL 443 |    4.349 +/-  1.088 |   -1.089 +/-  0.911 |  -15.153 +/-  1.005 |    0.528 +/-  0.366 |    0.000 +/-  0.000 |  -11.366 +/-  1.341
ALA 444 |    3.586 +/-  1.123 |   -2.243 +/-  0.586 |   -1.806 +/-  0.952 |   -3.594 +/-  0.570 |    0.001 +/-  0.002 |   -4.056 +/-  1.344
ILE 445 |    3.996 +/-  1.093 |   -1.000 +/-  0.703 |   -6.272 +/-  0.993 |   -1.139 +/-  0.752 |    0.033 +/-  0.016 |   -4.382 +/-  1.377
VAL 446 |    4.223 +/-  1.081 |   -0.807 +/-  0.724 |   -9.455 +/-  1.175 |   -2.641 +/-  0.663 |    0.007 +/-  0.007 |   -8.674 +/-  1.337
SER 447 |    3.894 +/-  1.134 |   -0.766 +/-  0.577 |   -8.689 +/-  1.007 |   -3.008 +/-  0.659 |    0.161 +/-  0.030 |   -8.406 +/-  1.337
TYR 448 |    4.560 +/-  1.167 |   -0.967 +/-  0.738 |   -5.292 +/-  0.894 |   -2.400 +/-  0.606 |    0.083 +/-  0.016 |   -4.016 +/-  1.336
HIE 449 |    4.266 +/-  1.217 |   -1.059 +/-  0.733 |   -9.340 +/-  1.474 |   -1.222 +/-  0.997 |    0.079 +/-  0.018 |   -7.275 +/-  1.560
THR 450 |    5.108 +/-  1.145 |   -1.115 +/-  0.674 |   -4.663 +/-  1.765 |   -3.453 +/-  1.340 |    0.019 +/-  0.013 |   -4.105 +/-  1.491
ARG 451 |    4.338 +/-  1.314 |    0.314 +/-  0.777 |  -28.154 +/-  1.975 |   14.752 +/-  1.662 |    0.163 +/-  0.034 |   -8.586 +/-  1.640
ASP 452 |    5.131 +/-  1.288 |    0.023 +/-  0.543 |    6.023 +/-  1.741 |  -21.943 +/-  1.440 |    0.248 +/-  0.029 |  -10.518 +/-  1.398
GLY 453 |    4.020 +/-  1.247 |   -0.761 +/-  0.696 |   -8.246 +/-  2.384 |   -5.174 +/-  2.016 |    0.320 +/-  0.055 |   -9.841 +/-  1.425
GLU 454 |    3.933 +/-  1.102 |    0.056 +/-  0.653 |    6.503 +/-  2.087 |  -15.417 +/-  1.995 |    0.237 +/-  0.043 |   -4.687 +/-  1.356
GLY 455 |    5.152 +/-  1.285 |   -0.480 +/-  0.600 |    0.970 +/-  1.626 |   -3.262 +/-  1.279 |    0.358 +/-  0.074 |    2.738 +/-  1.368
PRO 456 |    5.927 +/-  1.152 |   -0.945 +/-  0.702 |    6.354 +/-  1.421 |  -13.464 +/-  1.270 |    0.094 +/-  0.016 |   -2.033 +/-  1.483
VAL 457 |    4.413 +/-  1.191 |   -0.468 +/-  0.548 |   -5.640 +/-  1.111 |   -4.639 +/-  0.897 |    0.171 +/-  0.030 |   -6.163 +/-  1.310
HIE 458 |    4.001 +/-  1.079 |   -1.057 +/-  0.878 |  -14.842 +/-  1.753 |    2.840 +/-  0.603 |    0.043 +/-  0.020 |   -9.015 +/-  1.635
HIE 459 |    3.791 +/-  1.105 |   -1.514 +/-  0.555 |   -8.716 +/-  1.116 |   -2.129 +/-  0.704 |    0.063 +/-  0.020 |   -8.505 +/-  1.420
GLY 460 |    3.850 +/-  1.222 |   -2.167 +/-  0.881 |  -17.736 +/-  1.805 |    3.287 +/-  0.704 |    0.002 +/-  0.004 |  -12.764 +/-  1.723
VAL 461 |    4.230 +/-  1.054 |   -1.838 +/-  0.650 |  -15.375 +/-  1.315 |    1.800 +/-  0.673 |    0.032 +/-  0.014 |  -11.151 +/-  1.381
CYS 462 |    3.830 +/-  1.103 |   -1.708 +/-  0.823 |  -13.980 +/-  0.950 |    1.592 +/-  0.458 |    0.000 +/-  0.000 |  -10.266 +/-  1.364
SER 463 |    4.246 +/-  1.083 |   -2.267 +/-  0.718 |  -12.682 +/-  0.955 |   -1.039 +/-  0.456 |    0.000 +/-  0.000 |  -11.742 +/-  1.285
SER 464 |    4.449 +/-  1.112 |   -2.051 +/-  0.658 |  -11.333 +/-  1.291 |    0.617 +/-  0.691 |    0.018 +/-  0.016 |   -8.299 +/-  1.372
TRP 465 |    3.919 +/-  1.091 |   -1.911 +/-  0.807 |  -11.179 +/-  1.197 |    1.592 +/-  0.499 |    0.004 +/-  0.008 |   -7.575 +/-  1.390
LEU 466 |    4.304 +/-  1.160 |   -1.607 +/-  0.829 |  -12.578 +/-  1.020 |    0.966 +/-  0.504 |    0.000 +/-  0.001 |   -8.915 +/-  1.282
ASN 467 |    5.029 +/-  1.243 |   -1.561 +/-  0.731 |   -2.696 +/-  1.067 |   -0.730 +/-  1.019 |    0.076 +/-  0.027 |    0.119 +/-  1.527
ARG 468 |    4.403 +/-  1.249 |   -0.570 +/-  0.728 |  -19.624 +/-  1.892 |   11.086 +/-  1.461 |    0.105 +/-  0.036 |   -4.601 +/-  1.903
ILE 469 |    5.098 +/-  1.169 |    0.439 +/-  0.948 |  -24.292 +/-  1.528 |    3.040 +/-  0.807 |    0.017 +/-  0.009 |  -15.698 +/-  1.617
GLN 470 |    4.138 +/-  1.197 |   -0.430 +/-  0.878 |   -5.273 +/-  1.455 |   -4.690 +/-  0.896 |    0.005 +/-  0.009 |   -6.251 +/-  1.544
ALA 471 |    4.327 +/-  1.189 |   -0.804 +/-  0.640 |   -4.022 +/-  2.274 |   -5.934 +/-  1.726 |    0.075 +/-  0.041 |   -6.358 +/-  1.492
ASP 472 |    4.949 +/-  1.218 |    0.301 +/-  0.683 |    6.743 +/-  1.945 |  -19.302 +/-  1.741 |    0.208 +/-  0.054 |   -7.101 +/-  1.350
ASP 473 |    4.509 +/-  1.142 |   -0.735 +/-  0.651 |   11.514 +/-  1.947 |  -18.271 +/-  1.407 |    0.058 +/-  0.017 |   -2.926 +/-  1.465
VAL 474 |    4.246 +/-  1.131 |   -0.428 +/-  0.642 |   -5.158 +/-  1.012 |   -2.031 +/-  0.682 |    0.065 +/-  0.024 |   -3.307 +/-  1.360
VAL 475 |    5.457 +/-  1.044 |   -0.853 +/-  0.795 |   -3.598 +/-  1.187 |   -0.291 +/-  0.464 |    0.000 +/-  0.000 |    0.714 +/-  1.572
PRO 476 |    6.163 +/-  1.160 |   -2.306 +/-  0.626 |    1.076 +/-  1.106 |  -12.285 +/-  0.791 |    0.000 +/-  0.000 |   -7.352 +/-  1.451
CYS 477 |    4.674 +/-  1.151 |   -2.237 +/-  0.806 |  -10.113 +/-  1.052 |    1.255 +/-  0.707 |    0.000 +/-  0.001 |   -6.420 +/-  1.417
PHE 478 |    4.066 +/-  1.106 |   -0.886 +/-  0.944 |   -7.977 +/-  1.006 |   -0.099 +/-  0.637 |    0.005 +/-  0.005 |   -4.892 +/-  1.359
VAL 479 |    4.408 +/-  1.083 |   -0.427 +/-  0.616 |   -0.172 +/-  1.636 |   -4.245 +/-  1.402 |    0.153 +/-  0.035 |   -0.283 +/-  1.267
ARG 480 |    3.944 +/-  1.247 |   -0.513 +/-  0.877 |  -33.152 +/-  2.032 |   22.853 +/-  1.839 |    0.081 +/-  0.017 |   -6.787 +/-  1.473
GLY 481 |    3.930 +/-  1.211 |   -1.986 +/-  0.510 |  -16.512 +/-  1.490 |    1.044 +/-  1.381 |    0.251 +/-  0.045 |  -13.273 +/-  1.336
ALA 482 |    5.005 +/-  1.174 |   -1.062 +/-  0.549 |   10.166 +/-  1.225 |   -5.942 +/-  1.066 |    0.082 +/-  0.039 |    8.249 +/-  1.266
PRO 483 |    6.148 +/-  1.143 |   -0.692 +/-  0.642 |    6.671 +/-  2.506 |  -17.679 +/-  1.956 |    0.195 +/-  0.046 |   -5.358 +/-  1.352
SER 484 |    4.814 +/-  1.137 |   -0.476 +/-  0.694 |   -7.291 +/-  1.534 |   -3.756 +/-  0.759 |    0.023 +/-  0.020 |   -6.687 +/-  1.669
PHE 485 |    3.767 +/-  1.091 |   -1.010 +/-  0.643 |    0.498 +/-  0.998 |   -6.939 +/-  0.761 |    0.077 +/-  0.026 |   -3.608 +/-  1.356
HIE 486 |    4.068 +/-  1.187 |   -1.112 +/-  0.887 |  -13.151 +/-  1.834 |    3.766 +/-  0.846 |    0.027 +/-  0.010 |   -6.402 +/-  1.566
LEU 487 |    5.233 +/-  1.146 |   -1.367 +/-  0.602 |    5.433 +/-  1.145 |   -4.902 +/-  0.937 |    0.044 +/-  0.025 |    4.442 +/-  1.344
PRO 488 |    5.975 +/-  1.046 |   -1.544 +/-  0.510 |   10.928 +/-  1.262 |  -12.040 +/-  1.198 |    0.025 +/-  0.017 |    3.346 +/-  1.258
ARG 489 |    4.338 +/-  1.185 |   -0.334 +/-  0.608 |  -14.356 +/-  1.648 |    4.189 +/-  1.388 |    0.112 +/-  0.034 |   -6.052 +/-  1.501
ASN 490 |    5.876 +/-  1.214 |   -0.067 +/-  0.735 |   -1.115 +/-  1.780 |   -2.876 +/-  1.380 |    0.087 +/-  0.019 |    1.906 +/-  1.568
PRO 491 |    6.188 +/-  1.160 |   -1.480 +/-  0.708 |   -3.938 +/-  2.216 |   -6.215 +/-  1.190 |    0.013 +/-  0.018 |   -5.433 +/-  2.019
GLN 492 |    4.261 +/-  1.185 |   -0.270 +/-  0.744 |   -3.987 +/-  1.632 |   -4.081 +/-  1.113 |    0.115 +/-  0.033 |   -3.962 +/-  1.471
VAL 493 |    5.702 +/-  1.215 |    0.079 +/-  0.939 |   -4.809 +/-  1.337 |    0.650 +/-  0.646 |    0.010 +/-  0.007 |    1.632 +/-  1.613
PRO 494 |    5.779 +/-  1.044 |   -1.492 +/-  0.682 |   -3.250 +/-  1.424 |   -7.602 +/-  1.079 |    0.002 +/-  0.003 |   -6.563 +/-  1.519
CYS 495 |    4.435 +/-  1.177 |   -2.060 +/-  0.623 |   -8.851 +/-  1.028 |    2.813 +/-  0.567 |    0.025 +/-  0.013 |   -3.638 +/-  1.339
ILE 496 |    4.061 +/-  1.060 |   -1.645 +/-  0.743 |   -5.253 +/-  0.885 |   -1.431 +/-  0.428 |    0.000 +/-  0.000 |   -4.268 +/-  1.383
LEU 497 |    3.722 +/-  1.021 |   -1.377 +/-  0.844 |  -10.041 +/-  0.888 |    0.810 +/-  0.355 |    0.000 +/-  0.000 |   -6.886 +/-  1.353
VAL 498 |    4.174 +/-  1.113 |   -1.347 +/-  0.759 |   -9.753 +/-  0.953 |   -1.744 +/-  0.391 |    0.000 +/-  0.000 |   -8.670 +/-  1.333
GLY 499 |    5.227 +/-  1.231 |   -3.372 +/-  0.620 |   -4.000 +/-  1.011 |    3.514 +/-  0.569 |    0.000 +/-  0.001 |    1.370 +/-  1.436
PRO 500 |    5.858 +/-  1.052 |   -1.880 +/-  0.729 |    2.742 +/-  1.304 |  -13.072 +/-  1.031 |    0.015 +/-  0.008 |   -6.337 +/-  1.314
GLY 501 |    3.728 +/-  1.247 |   -1.955 +/-  0.783 |   -8.651 +/-  1.147 |   -1.182 +/-  0.796 |    0.050 +/-  0.017 |   -8.010 +/-  1.516
THR 502 |    5.131 +/-  1.190 |   -1.028 +/-  0.729 |  -11.052 +/-  1.185 |   -2.004 +/-  0.654 |    0.021 +/-  0.013 |   -8.933 +/-  1.370
GLY 503 |    4.187 +/-  1.250 |   -3.075 +/-  0.722 |   -8.465 +/-  0.960 |    0.886 +/-  0.610 |    0.004 +/-  0.004 |   -6.463 +/-  1.402
ILE 504 |    4.908 +/-  1.172 |   -0.902 +/-  0.883 |  -11.302 +/-  0.999 |   -0.355 +/-  0.514 |    0.000 +/-  0.000 |   -7.651 +/-  1.479
ALA 505 |    6.152 +/-  1.324 |   -1.979 +/-  0.704 |   -0.732 +/-  1.034 |    0.037 +/-  0.521 |    0.000 +/-  0.000 |    3.478 +/-  1.444
PRO 506 |    5.946 +/-  1.120 |   -2.514 +/-  0.665 |    0.104 +/-  1.188 |  -10.702 +/-  0.760 |    0.000 +/-  0.000 |   -7.166 +/-  1.318
PHE 507 |    3.783 +/-  1.102 |   -1.443 +/-  0.808 |   -3.809 +/-  0.796 |    1.010 +/-  0.455 |    0.000 +/-  0.000 |   -0.458 +/-  1.376
ARG 508 |    3.859 +/-  1.194 |   -2.230 +/-  0.731 |  -23.332 +/-  1.435 |   14.061 +/-  1.070 |    0.000 +/-  0.000 |   -7.642 +/-  1.602
SER 509 |    3.910 +/-  1.116 |   -3.309 +/-  0.646 |  -16.328 +/-  0.997 |    0.270 +/-  0.440 |    0.000 +/-  0.000 |  -15.457 +/-  1.315
PHE 510 |    4.038 +/-  1.091 |   -2.381 +/-  0.704 |  -10.189 +/-  0.985 |    0.563 +/-  0.447 |    0.000 +/-  0.000 |   -7.969 +/-  1.328
TRP 511 |    4.427 +/-  1.198 |   -1.715 +/-  0.796 |  -12.565 +/-  0.971 |    1.311 +/-  0.560 |    0.000 +/-  0.000 |   -8.542 +/-  1.474
GLN 512 |    3.915 +/-  1.070 |   -1.949 +/-  0.734 |  -10.544 +/-  0.978 |    0.077 +/-  0.557 |    0.004 +/-  0.006 |   -8.497 +/-  1.284
GLN 513 |    3.800 +/-  1.088 |   -2.071 +/-  0.725 |   -0.575 +/-  1.277 |   -2.151 +/-  0.674 |    0.000 +/-  0.001 |   -0.997 +/-  1.348
ARG 514 |    3.958 +/-  1.186 |   -1.648 +/-  0.779 |  -19.764 +/-  1.532 |   10.069 +/-  1.149 |    0.003 +/-  0.006 |   -7.382 +/-  1.497
GLN 515 |    3.921 +/-  1.100 |   -1.739 +/-  0.845 |  -15.035 +/-  1.526 |   -0.699 +/-  0.810 |    0.001 +/-  0.003 |  -13.552 +/-  1.491
PHE 516 |    3.764 +/-  1.126 |   -2.011 +/-  0.776 |  -13.518 +/-  1.031 |    0.412 +/-  0.571 |    0.002 +/-  0.004 |  -11.350 +/-  1.317
ASP 517 |    4.531 +/-  1.097 |   -2.063 +/-  0.797 |   -2.938 +/-  1.365 |   -7.785 +/-  0.758 |    0.000 +/-  0.001 |   -8.255 +/-  1.448
ILE 518 |    4.161 +/-  1.108 |   -0.911 +/-  0.761 |   -7.743 +/-  1.034 |   -3.740 +/-  0.801 |    0.054 +/-  0.020 |   -8.178 +/-  1.397
GLN 519 |    4.189 +/-  1.106 |   -0.788 +/-  0.657 |   -4.837 +/-  1.005 |   -5.029 +/-  0.750 |    0.231 +/-  0.032 |   -6.233 +/-  1.275
HIE 520 |    4.369 +/-  1.180 |   -0.068 +/-  0.648 |   -4.861 +/-  1.180 |   -1.903 +/-  1.076 |    0.265 +/-  0.023 |   -2.199 +/-  1.325
LYS 521 |    4.171 +/-  1.194 |    0.313 +/-  0.730 |  -17.758 +/-  1.351 |    6.038 +/-  1.179 |    0.248 +/-  0.039 |   -6.988 +/-  1.523
GLY 522 |    4.099 +/-  1.179 |   -0.573 +/-  0.551 |  -14.824 +/-  1.062 |   -2.262 +/-  0.754 |    0.458 +/-  0.047 |  -13.103 +/-  1.264
MET 523 |    4.113 +/-  1.103 |   -0.563 +/-  0.707 |   -4.077 +/-  1.566 |   -4.008 +/-  1.001 |    0.079 +/-  0.029 |   -4.456 +/-  1.608
ASN 524 |    5.634 +/-  1.191 |   -0.260 +/-  0.725 |    3.988 +/-  1.955 |   -3.360 +/-  1.233 |    0.094 +/-  0.045 |    6.096 +/-  1.629
PRO 525 |    5.924 +/-  1.112 |   -0.997 +/-  0.657 |   -3.270 +/-  3.860 |   -6.800 +/-  2.698 |    0.084 +/-  0.046 |   -5.058 +/-  1.900
CYS 526 |    5.491 +/-  1.188 |   -0.580 +/-  0.780 |    3.862 +/-  2.366 |   -2.325 +/-  1.070 |    0.044 +/-  0.029 |    6.492 +/-  2.125
PRO 527 |    6.323 +/-  1.175 |   -1.766 +/-  0.582 |   -3.519 +/-  1.572 |   -4.946 +/-  1.044 |    0.024 +/-  0.028 |   -3.885 +/-  1.540
MET 528 |    3.980 +/-  1.199 |   -1.891 +/-  0.735 |   -9.459 +/-  1.242 |    1.921 +/-  0.648 |    0.006 +/-  0.006 |   -5.444 +/-  1.361
VAL 529 |    4.093 +/-  1.050 |   -1.397 +/-  0.754 |   -9.252 +/-  0.924 |   -0.978 +/-  0.456 |    0.000 +/-  0.000 |   -7.534 +/-  1.462
LEU 530 |    4.115 +/-  1.151 |   -2.462 +/-  0.660 |   -8.778 +/-  0.971 |    1.665 +/-  0.484 |    0.000 +/-  0.001 |   -5.459 +/-  1.450
VAL 531 |    4.379 +/-  1.148 |   -1.415 +/-  0.795 |  -12.103 +/-  1.042 |   -1.355 +/-  0.413 |    0.000 +/-  0.000 |  -10.493 +/-  1.513
PHE 532 |    3.913 +/-  1.111 |   -1.661 +/-  0.889 |   -8.946 +/-  1.132 |   -0.721 +/-  0.572 |    0.000 +/-  0.001 |   -7.415 +/-  1.493
GLY 533 |    3.901 +/-  1.251 |   -2.839 +/-  0.640 |   -9.964 +/-  1.119 |    0.617 +/-  0.553 |    0.029 +/-  0.014 |   -8.256 +/-  1.520
CYS 534 |    4.368 +/-  1.223 |   -1.365 +/-  0.716 |    0.211 +/-  1.103 |   -1.805 +/-  0.515 |    0.052 +/-  0.022 |    1.461 +/-  1.410
ARG 535 |    4.402 +/-  1.168 |   -2.631 +/-  0.723 |  -15.671 +/-  1.904 |    5.861 +/-  1.271 |    0.000 +/-  0.000 |   -8.039 +/-  1.586
GLN 536 |    4.578 +/-  1.163 |   -2.073 +/-  0.721 |  -15.088 +/-  1.869 |   -0.783 +/-  0.784 |    0.000 +/-  0.000 |  -13.366 +/-  1.675
SER 537 |    5.160 +/-  1.157 |   -1.089 +/-  0.737 |   -2.664 +/-  2.185 |   -3.624 +/-  1.714 |    0.090 +/-  0.056 |   -2.128 +/-  1.529
LYS 538 |    4.260 +/-  1.193 |   -0.065 +/-  0.689 |   -6.776 +/-  1.919 |   -0.933 +/-  1.726 |    0.184 +/-  0.043 |   -3.330 +/-  1.618
ILE 539 |    5.106 +/-  1.285 |   -0.665 +/-  0.721 |  -13.745 +/-  1.254 |   -1.432 +/-  0.802 |    0.015 +/-  0.009 |  -10.722 +/-  1.392
ASP 540 |    5.225 +/-  1.137 |   -1.585 +/-  0.887 |   -6.238 +/-  1.475 |   -4.034 +/-  0.993 |    0.001 +/-  0.001 |   -6.630 +/-  1.590
HIE 541 |    4.119 +/-  1.187 |   -1.813 +/-  0.593 |   -6.169 +/-  1.198 |    0.899 +/-  0.788 |    0.069 +/-  0.014 |   -2.895 +/-  1.553
ILE 542 |    5.049 +/-  1.158 |   -1.267 +/-  0.694 |   -5.805 +/-  0.847 |   -1.099 +/-  0.689 |    0.012 +/-  0.007 |   -3.109 +/-  1.390
TYR 543 |    4.459 +/-  1.212 |   -1.495 +/-  0.730 |   -2.027 +/-  1.930 |   -2.207 +/-  0.999 |    0.062 +/-  0.018 |   -1.208 +/-  1.656
ARG 544 |    3.664 +/-  1.145 |   -1.285 +/-  0.759 |  -15.376 +/-  2.774 |    3.857 +/-  2.081 |    0.018 +/-  0.010 |   -9.123 +/-  1.663
GLU 545 |    3.925 +/-  1.057 |   -0.942 +/-  0.738 |  -14.313 +/-  2.150 |   -5.240 +/-  1.651 |    0.047 +/-  0.020 |  -16.524 +/-  1.346
GLU 546 |    4.000 +/-  1.129 |   -1.618 +/-  0.648 |   -6.510 +/-  1.625 |   -4.655 +/-  1.230 |    0.037 +/-  0.018 |   -8.746 +/-  1.272
THR 547 |    4.660 +/-  1.159 |   -1.790 +/-  0.720 |  -13.611 +/-  1.118 |    0.078 +/-  0.509 |    0.000 +/-  0.000 |  -10.664 +/-  1.410
LEU 548 |    4.060 +/-  1.104 |   -1.283 +/-  0.777 |  -10.602 +/-  1.276 |    0.228 +/-  0.675 |    0.011 +/-  0.013 |   -7.586 +/-  1.378
GLN 549 |    3.897 +/-  1.110 |   -1.004 +/-  0.862 |  -13.897 +/-  1.211 |    1.432 +/-  0.674 |    0.014 +/-  0.013 |   -9.558 +/-  1.375
ALA 550 |    3.949 +/-  1.140 |   -2.418 +/-  0.631 |   -3.463 +/-  1.003 |   -0.087 +/-  0.570 |    0.013 +/-  0.010 |   -2.006 +/-  1.350
LYS 551 |    3.955 +/-  1.170 |   -1.441 +/-  0.718 |  -12.677 +/-  1.691 |    4.290 +/-  1.368 |    0.051 +/-  0.018 |   -5.823 +/-  1.540
ASN 552 |    4.706 +/-  1.210 |   -0.501 +/-  0.632 |   -5.118 +/-  1.144 |   -3.882 +/-  1.011 |    0.261 +/-  0.028 |   -4.533 +/-  1.351
LYS 553 |    4.240 +/-  1.271 |    0.089 +/-  0.703 |  -11.153 +/-  1.735 |    1.366 +/-  1.342 |    0.183 +/-  0.048 |   -5.273 +/-  1.634
GLY 554 |    4.266 +/-  1.312 |   -1.225 +/-  0.670 |  -13.737 +/-  1.863 |   -1.025 +/-  1.367 |    0.260 +/-  0.113 |  -11.461 +/-  1.601
VAL 555 |    4.588 +/-  1.049 |   -0.352 +/-  0.836 |  -10.070 +/-  0.922 |   -0.588 +/-  0.639 |    0.023 +/-  0.023 |   -6.399 +/-  1.343
PHE 556 |    4.187 +/-  1.156 |   -2.055 +/-  0.638 |    0.466 +/-  1.222 |   -0.778 +/-  1.328 |    0.013 +/-  0.012 |    1.832 +/-  1.393
ARG 557 |    3.833 +/-  1.155 |   -0.577 +/-  0.785 |  -12.835 +/-  1.948 |    2.286 +/-  1.639 |    0.116 +/-  0.057 |   -7.176 +/-  1.682
GLU 558 |    4.090 +/-  1.150 |   -1.733 +/-  0.743 |   -9.392 +/-  1.526 |   -4.372 +/-  1.058 |    0.001 +/-  0.004 |  -11.407 +/-  1.632
LEU 559 |    3.879 +/-  1.112 |   -0.980 +/-  0.618 |   -5.516 +/-  1.704 |   -1.803 +/-  1.131 |    0.124 +/-  0.031 |   -4.296 +/-  1.554
TYR 560 |    3.506 +/-  1.000 |   -1.011 +/-  0.740 |   -7.379 +/-  1.281 |   -2.925 +/-  0.777 |    0.032 +/-  0.013 |   -7.777 +/-  1.291
THR 561 |    4.467 +/-  1.042 |   -1.124 +/-  0.533 |  -12.010 +/-  0.953 |    1.039 +/-  0.865 |    0.097 +/-  0.037 |   -7.532 +/-  1.261
ALA 562 |    3.547 +/-  1.105 |   -1.918 +/-  0.696 |   -5.339 +/-  1.308 |   -1.315 +/-  0.814 |    0.019 +/-  0.016 |   -5.006 +/-  1.393
TYR 563 |    3.524 +/-  1.086 |   -1.818 +/-  0.760 |   -5.470 +/-  1.795 |   -3.185 +/-  1.298 |    0.006 +/-  0.005 |   -6.942 +/-  1.518
SER 564 |    4.680 +/-  1.183 |   -1.242 +/-  0.852 |   -4.230 +/-  2.929 |   -0.547 +/-  1.648 |    0.016 +/-  0.017 |   -1.324 +/-  1.861
ARG 565 |    4.317 +/-  1.293 |   -0.630 +/-  0.712 |  -16.114 +/-  2.214 |    4.578 +/-  1.465 |    0.111 +/-  0.039 |   -7.739 +/-  1.530
GLU 566 |    5.338 +/-  1.204 |   -0.629 +/-  0.705 |    2.925 +/-  2.071 |   -8.069 +/-  1.608 |    0.037 +/-  0.023 |   -0.398 +/-  1.485
PRO 567 |    6.195 +/-  1.186 |   -0.699 +/-  0.454 |   -1.887 +/-  1.109 |  -11.203 +/-  0.894 |    0.309 +/-  0.029 |   -7.286 +/-  1.264
ASP 568 |    4.639 +/-  1.262 |    0.534 +/-  0.702 |    6.284 +/-  2.261 |   -9.606 +/-  1.753 |    0.262 +/-  0.033 |    2.114 +/-  1.641
ARG 569 |    5.007 +/-  1.223 |    0.377 +/-  0.754 |   -2.826 +/-  1.757 |    1.650 +/-  1.252 |    0.093 +/-  0.032 |    4.301 +/-  1.556
PRO 570 |    5.906 +/-  1.138 |   -0.916 +/-  0.578 |    3.722 +/-  2.033 |   -7.741 +/-  1.524 |    0.099 +/-  0.013 |    1.070 +/-  1.449
LYS 571 |    3.775 +/-  1.145 |   -0.562 +/-  0.694 |   -5.873 +/-  1.889 |    3.411 +/-  1.965 |    0.139 +/-  0.059 |    0.889 +/-  1.609
LYS 572 |    3.975 +/-  1.260 |   -1.507 +/-  0.765 |  -20.655 +/-  3.537 |    9.180 +/-  2.511 |    0.018 +/-  0.015 |   -8.990 +/-  2.233
TYR 573 |    3.911 +/-  1.212 |   -1.272 +/-  0.915 |   -9.961 +/-  1.392 |   -1.529 +/-  0.884 |    0.014 +/-  0.010 |   -8.838 +/-  1.580
VAL 574 |    4.746 +/-  1.192 |   -1.815 +/-  0.706 |  -10.488 +/-  0.855 |   -0.340 +/-  0.544 |    0.020 +/-  0.010 |   -7.877 +/-  1.348
GLN 575 |    4.131 +/-  1.146 |   -1.428 +/-  0.855 |  -11.081 +/-  2.035 |   -1.180 +/-  0.922 |    0.002 +/-  0.005 |   -9.556 +/-  1.701
ASP 576 |    4.296 +/-  1.104 |   -1.304 +/-  0.766 |    3.461 +/-  1.858 |  -12.311 +/-  1.423 |    0.027 +/-  0.021 |   -5.831 +/-  1.525
VAL 577 |    4.465 +/-  1.185 |   -1.128 +/-  0.852 |  -10.274 +/-  1.124 |   -0.093 +/-  0.638 |    0.001 +/-  0.004 |   -7.028 +/-  1.559
LEU 578 |    4.162 +/-  1.093 |   -2.445 +/-  0.686 |   -8.865 +/-  1.102 |    0.797 +/-  0.721 |    0.000 +/-  0.000 |   -6.352 +/-  1.360
GLN 579 |    4.045 +/-  1.094 |   -1.188 +/-  0.697 |   -9.222 +/-  1.348 |   -3.232 +/-  1.283 |    0.083 +/-  0.034 |   -9.515 +/-  1.426
GLU 580 |    4.167 +/-  1.132 |   -0.456 +/-  0.760 |    2.352 +/-  1.804 |  -13.396 +/-  1.699 |    0.224 +/-  0.050 |   -7.109 +/-  1.560
GLN 581 |    4.634 +/-  1.163 |   -0.000 +/-  0.708 |   -3.545 +/-  1.183 |   -3.387 +/-  1.052 |    0.189 +/-  0.030 |   -2.109 +/-  1.437
LEU 582 |    5.159 +/-  1.365 |   -0.711 +/-  0.840 |  -10.376 +/-  1.620 |    0.277 +/-  0.876 |    0.045 +/-  0.023 |   -5.606 +/-  1.639
ALA 583 |    3.900 +/-  1.167 |   -2.017 +/-  0.706 |  -10.086 +/-  1.373 |   -1.124 +/-  0.926 |    0.014 +/-  0.009 |   -9.313 +/-  1.270
GLU 584 |    4.079 +/-  1.136 |   -1.280 +/-  0.724 |   -5.622 +/-  2.165 |   -6.227 +/-  1.924 |    0.028 +/-  0.019 |   -9.021 +/-  1.368
SER 585 |    4.384 +/-  1.153 |   -1.865 +/-  0.677 |   -8.070 +/-  1.515 |   -1.000 +/-  1.235 |    0.030 +/-  0.020 |   -6.521 +/-  1.405
VAL 586 |    4.299 +/-  1.190 |   -1.044 +/-  0.816 |  -12.513 +/-  1.180 |    0.371 +/-  0.556 |    0.000 +/-  0.000 |   -8.886 +/-  1.468
TYR 587 |    3.958 +/-  1.073 |   -1.800 +/-  0.827 |   -3.668 +/-  1.077 |   -1.713 +/-  0.684 |    0.000 +/-  0.001 |   -3.223 +/-  1.371
ARG 588 |    3.832 +/-  1.113 |   -1.435 +/-  0.722 |  -16.001 +/-  2.526 |    6.093 +/-  2.195 |    0.034 +/-  0.025 |   -7.477 +/-  1.607
ALA 589 |    3.685 +/-  1.115 |   -1.683 +/-  0.798 |   -9.855 +/-  1.397 |   -1.421 +/-  0.783 |    0.015 +/-  0.011 |   -9.258 +/-  1.498
LEU 590 |    4.319 +/-  1.134 |   -1.720 +/-  0.672 |   -0.285 +/-  1.417 |   -2.399 +/-  1.059 |    0.002 +/-  0.004 |   -0.083 +/-  1.508
LYS 591 |    4.134 +/-  1.273 |   -0.352 +/-  0.956 |  -24.816 +/-  3.075 |    8.735 +/-  2.182 |    0.012 +/-  0.012 |  -12.288 +/-  1.793
GLU 592 |    4.169 +/-  1.083 |    0.214 +/-  0.800 |   -4.434 +/-  3.167 |   -9.061 +/-  2.594 |    0.100 +/-  0.037 |   -9.011 +/-  1.681
GLN 593 |    4.685 +/-  1.146 |   -0.066 +/-  0.559 |   -4.241 +/-  1.686 |   -5.511 +/-  1.485 |    0.317 +/-  0.050 |   -4.816 +/-  1.304
GLY 594 |    4.181 +/-  1.309 |   -1.454 +/-  0.669 |   -4.914 +/-  1.627 |   -3.000 +/-  1.299 |    0.167 +/-  0.037 |   -5.020 +/-  1.470
GLY 595 |    4.319 +/-  1.292 |   -2.739 +/-  0.701 |   -5.240 +/-  2.224 |   -3.244 +/-  1.459 |    0.041 +/-  0.023 |   -6.863 +/-  1.742
HIE 596 |    3.950 +/-  1.128 |   -1.972 +/-  0.740 |  -14.798 +/-  0.968 |    4.314 +/-  0.479 |    0.001 +/-  0.002 |   -8.506 +/-  1.409
ILE 597 |    4.099 +/-  1.056 |   -1.555 +/-  0.781 |   -8.152 +/-  0.990 |   -2.193 +/-  0.475 |    0.000 +/-  0.001 |   -7.801 +/-  1.386
TYR 598 |    3.491 +/-  1.025 |   -1.929 +/-  0.688 |   -8.981 +/-  0.936 |    0.593 +/-  0.350 |    0.000 +/-  0.000 |   -6.826 +/-  1.326
VAL 599 |    4.073 +/-  1.086 |   -0.806 +/-  0.858 |   -9.588 +/-  0.961 |   -2.191 +/-  0.499 |    0.000 +/-  0.001 |   -8.511 +/-  1.445
CYS 600 |    3.935 +/-  1.067 |   -1.813 +/-  0.696 |  -10.527 +/-  1.000 |    3.089 +/-  0.435 |    0.000 +/-  0.001 |   -5.316 +/-  1.374
GLY 601 |    4.152 +/-  1.268 |   -2.861 +/-  0.681 |  -11.107 +/-  1.240 |   -0.951 +/-  0.550 |    0.006 +/-  0.006 |  -10.760 +/-  1.385
ASP 602 |    5.690 +/-  1.257 |   -2.201 +/-  0.639 |    5.291 +/-  1.655 |  -16.110 +/-  1.209 |    0.035 +/-  0.012 |   -7.296 +/-  1.502
VAL 603 |    4.613 +/-  1.196 |   -1.208 +/-  0.866 |  -12.901 +/-  1.393 |   -0.509 +/-  0.926 |    0.000 +/-  0.000 |  -10.005 +/-  1.532
THR 604 |    4.736 +/-  1.173 |   -1.139 +/-  0.816 |  -12.617 +/-  1.704 |   -3.011 +/-  0.904 |    0.001 +/-  0.003 |  -12.030 +/-  1.450
MET 605 |    3.800 +/-  1.020 |   -0.869 +/-  0.860 |   -9.956 +/-  1.385 |   -1.045 +/-  0.710 |    0.016 +/-  0.013 |   -8.054 +/-  1.435
ALA 606 |    3.682 +/-  1.156 |   -2.257 +/-  0.590 |   -7.595 +/-  1.122 |   -1.671 +/-  0.590 |    0.001 +/-  0.003 |   -7.840 +/-  1.362
ALA 607 |    3.705 +/-  1.163 |   -2.292 +/-  0.606 |   -7.676 +/-  1.086 |   -1.206 +/-  0.696 |    0.015 +/-  0.010 |   -7.453 +/-  1.266
ASP 608 |    4.458 +/-  1.136 |   -2.262 +/-  0.597 |    3.457 +/-  2.076 |  -12.317 +/-  1.601 |    0.017 +/-  0.013 |   -6.647 +/-  1.413
VAL 609 |    4.248 +/-  1.078 |   -0.667 +/-  0.933 |  -13.016 +/-  0.925 |    1.487 +/-  0.439 |    0.000 +/-  0.000 |   -7.948 +/-  1.319
LEU 610 |    4.107 +/-  1.115 |   -1.579 +/-  0.816 |   -5.601 +/-  1.080 |    0.418 +/-  0.547 |    0.000 +/-  0.000 |   -2.654 +/-  1.336
LYS 611 |    3.789 +/-  1.138 |   -1.530 +/-  0.721 |  -29.085 +/-  2.162 |   18.204 +/-  1.827 |    0.008 +/-  0.009 |   -8.614 +/-  1.500
ALA 612 |    3.678 +/-  1.159 |   -2.244 +/-  0.759 |  -11.943 +/-  1.148 |    0.607 +/-  0.683 |    0.015 +/-  0.015 |   -9.888 +/-  1.353
ILE 613 |    4.060 +/-  1.112 |   -1.217 +/-  0.827 |  -11.595 +/-  1.005 |    1.055 +/-  0.610 |    0.000 +/-  0.000 |   -7.696 +/-  1.375
GLN 614 |    4.133 +/-  1.130 |   -1.445 +/-  0.907 |   -6.101 +/-  1.563 |   -0.698 +/-  0.759 |    0.000 +/-  0.001 |   -4.111 +/-  1.530
ARG 615 |    4.017 +/-  1.187 |   -1.656 +/-  0.891 |  -23.333 +/-  2.050 |   15.555 +/-  1.901 |    0.006 +/-  0.008 |   -5.412 +/-  1.746
ILE 616 |    4.206 +/-  1.104 |   -1.147 +/-  0.830 |  -16.618 +/-  1.196 |    0.575 +/-  0.759 |    0.002 +/-  0.004 |  -12.982 +/-  1.376
MET 617 |    4.260 +/-  1.177 |   -2.424 +/-  0.746 |  -10.989 +/-  1.173 |   -1.288 +/-  0.746 |    0.000 +/-  0.000 |  -10.440 +/-  1.344
THR 618 |    4.642 +/-  1.071 |   -1.669 +/-  0.733 |  -10.756 +/-  1.340 |   -2.462 +/-  1.001 |    0.040 +/-  0.017 |  -10.203 +/-  1.292
GLN 619 |    4.063 +/-  1.129 |   -1.249 +/-  0.674 |   -6.549 +/-  2.169 |   -2.223 +/-  1.552 |    0.110 +/-  0.050 |   -5.848 +/-  1.525
GLN 620 |    4.034 +/-  1.066 |   -0.650 +/-  0.656 |   -7.410 +/-  1.730 |   -1.556 +/-  1.649 |    0.123 +/-  0.043 |   -5.460 +/-  1.381
GLY 621 |    4.292 +/-  1.220 |   -1.960 +/-  0.705 |   -4.322 +/-  1.359 |   -0.870 +/-  1.136 |    0.100 +/-  0.038 |   -2.761 +/-  1.516
LYS 622 |    4.510 +/-  1.232 |   -0.304 +/-  0.664 |  -20.350 +/-  2.059 |   10.287 +/-  1.624 |    0.213 +/-  0.032 |   -5.643 +/-  1.574
LEU 623 |    4.425 +/-  1.163 |   -0.289 +/-  0.754 |   -9.556 +/-  1.325 |   -2.724 +/-  1.027 |    0.096 +/-  0.033 |   -8.048 +/-  1.446
SER 624 |    4.513 +/-  1.143 |   -0.574 +/-  0.832 |   -9.950 +/-  1.440 |   -4.169 +/-  1.012 |    0.110 +/-  0.035 |  -10.070 +/-  1.504
GLU 625 |    4.116 +/-  1.157 |   -0.792 +/-  0.829 |   -0.820 +/-  2.115 |  -14.257 +/-  1.245 |    0.041 +/-  0.018 |  -11.711 +/-  1.496
GLU 626 |    3.969 +/-  1.081 |   -1.047 +/-  0.700 |    2.017 +/-  1.898 |  -15.649 +/-  1.546 |    0.038 +/-  0.028 |  -10.671 +/-  1.308
ASP 627 |    4.440 +/-  1.096 |   -1.355 +/-  0.718 |    5.802 +/-  1.548 |  -16.245 +/-  1.200 |    0.022 +/-  0.013 |   -7.337 +/-  1.375
ALA 628 |    3.753 +/-  1.116 |   -2.016 +/-  0.760 |   -6.694 +/-  1.032 |   -0.984 +/-  0.577 |    0.000 +/-  0.000 |   -5.941 +/-  1.364
GLY 629 |    3.803 +/-  1.180 |   -2.693 +/-  0.616 |  -14.293 +/-  1.474 |    3.396 +/-  0.762 |    0.105 +/-  0.045 |   -9.683 +/-  1.507
VAL 630 |    4.234 +/-  1.108 |   -0.550 +/-  0.880 |  -14.546 +/-  1.142 |    0.352 +/-  0.513 |    0.016 +/-  0.013 |  -10.495 +/-  1.444
PHE 631 |    3.738 +/-  1.110 |   -1.488 +/-  0.758 |   -8.868 +/-  1.200 |   -0.418 +/-  0.681 |    0.022 +/-  0.015 |   -7.013 +/-  1.318
ILE 632 |    3.954 +/-  1.114 |   -1.142 +/-  0.805 |   -9.162 +/-  1.288 |   -1.053 +/-  0.691 |    0.000 +/-  0.000 |   -7.404 +/-  1.433
SER 633 |    4.225 +/-  1.205 |   -2.370 +/-  0.704 |   -2.031 +/-  1.559 |   -3.070 +/-  0.828 |    0.005 +/-  0.006 |   -3.242 +/-  1.464
ARG 634 |    3.854 +/-  1.057 |   -1.931 +/-  0.806 |  -25.103 +/-  2.061 |   17.634 +/-  1.521 |    0.002 +/-  0.003 |   -5.543 +/-  1.594
LEU 635 |    4.647 +/-  1.181 |   -2.386 +/-  0.758 |   -8.198 +/-  1.124 |   -0.977 +/-  0.561 |    0.004 +/-  0.005 |   -6.911 +/-  1.565
ARG 636 |    3.743 +/-  1.155 |   -2.210 +/-  0.681 |  -31.719 +/-  1.781 |   21.557 +/-  1.476 |    0.003 +/-  0.005 |   -8.626 +/-  1.841
ASP 637 |    5.451 +/-  1.072 |   -1.785 +/-  0.584 |    2.002 +/-  1.687 |  -22.053 +/-  1.463 |    0.072 +/-  0.027 |  -16.313 +/-  1.430
ASP 638 |    5.000 +/-  1.236 |   -0.545 +/-  0.719 |    7.062 +/-  1.574 |  -17.264 +/-  1.724 |    0.164 +/-  0.041 |   -5.583 +/-  1.435
ASN 639 |    4.474 +/-  1.167 |   -0.883 +/-  0.731 |   -0.443 +/-  1.601 |    1.144 +/-  0.936 |    0.021 +/-  0.013 |    4.313 +/-  1.574
ARG 640 |    4.372 +/-  1.176 |   -1.733 +/-  0.756 |  -28.925 +/-  1.731 |   19.552 +/-  1.544 |    0.000 +/-  0.001 |   -6.734 +/-  1.568
TYR 641 |    4.004 +/-  1.124 |   -2.217 +/-  0.601 |   -8.156 +/-  1.075 |   -2.571 +/-  0.803 |    0.007 +/-  0.007 |   -8.934 +/-  1.445
HIE 642 |    3.587 +/-  1.052 |   -1.684 +/-  0.744 |  -17.351 +/-  1.067 |    3.973 +/-  0.439 |    0.000 +/-  0.001 |  -11.475 +/-  1.289
GLU 643 |    3.630 +/-  0.980 |   -1.395 +/-  0.649 |    4.824 +/-  1.228 |  -16.474 +/-  0.957 |    0.021 +/-  0.018 |   -9.394 +/-  1.298
ASP 644 |    5.259 +/-  1.088 |   -2.040 +/-  0.730 |    5.353 +/-  1.498 |  -15.591 +/-  0.857 |    0.009 +/-  0.007 |   -7.008 +/-  1.555
ILE 645 |    4.064 +/-  1.052 |   -1.050 +/-  0.633 |   -2.616 +/-  1.386 |   -3.143 +/-  1.214 |    0.041 +/-  0.026 |   -2.704 +/-  1.551
PHE 646 |    3.902 +/-  1.167 |   -0.906 +/-  0.755 |   -7.097 +/-  1.721 |   -1.712 +/-  1.183 |    0.032 +/-  0.016 |   -5.780 +/-  1.529
GLY 647 |    4.173 +/-  1.191 |   -2.155 +/-  0.647 |   -7.890 +/-  1.339 |    0.208 +/-  1.040 |    0.128 +/-  0.037 |   -5.536 +/-  1.834
VAL 648 |    4.320 +/-  1.197 |   -0.573 +/-  0.709 |   -5.731 +/-  1.575 |   -3.233 +/-  0.993 |    0.037 +/-  0.025 |   -5.180 +/-  1.540
THR 649 |    5.107 +/-  1.204 |   -0.729 +/-  0.674 |   -8.595 +/-  1.266 |   -1.387 +/-  0.952 |    0.024 +/-  0.015 |   -5.580 +/-  1.421
LEU 650 |    4.407 +/-  1.078 |   -0.749 +/-  0.759 |    5.624 +/-  1.114 |   -2.988 +/-  1.007 |    0.030 +/-  0.015 |    6.325 +/-  1.449
ARG 651 |    4.673 +/-  1.257 |   -0.855 +/-  0.714 |  -25.179 +/-  3.311 |   13.448 +/-  2.456 |    0.048 +/-  0.038 |   -7.865 +/-  1.844
THR 652 |    5.198 +/-  1.063 |    0.211 +/-  0.985 |  -18.163 +/-  1.111 |   -3.226 +/-  0.578 |    0.018 +/-  0.008 |  -15.961 +/-  1.432
TYR 653 |    3.760 +/-  1.044 |   -2.249 +/-  0.591 |   -7.052 +/-  1.762 |   -4.691 +/-  1.101 |    0.016 +/-  0.012 |  -10.216 +/-  1.300
GLU 654 |    3.840 +/-  1.058 |   -1.590 +/-  0.634 |    6.213 +/-  1.923 |  -15.728 +/-  1.629 |    0.033 +/-  0.023 |   -7.232 +/-  1.267
VAL 655 |    4.171 +/-  1.086 |   -0.098 +/-  0.929 |  -11.823 +/-  1.057 |   -2.248 +/-  0.567 |    0.010 +/-  0.010 |   -9.987 +/-  1.382
THR 656 |    4.718 +/-  1.099 |   -0.413 +/-  0.876 |  -15.290 +/-  0.948 |   -1.165 +/-  0.537 |    0.000 +/-  0.001 |  -12.150 +/-  1.302
ASN 657 |    4.552 +/-  1.245 |   -1.331 +/-  0.789 |   -2.748 +/-  2.275 |   -1.192 +/-  0.983 |    0.028 +/-  0.022 |   -0.691 +/-  1.672
ARG 658 |    3.795 +/-  1.186 |   -1.931 +/-  0.635 |  -24.781 +/-  1.765 |   18.285 +/-  1.423 |    0.041 +/-  0.019 |   -4.591 +/-  1.650
LEU 659 |    4.014 +/-  1.123 |   -2.092 +/-  0.708 |   -2.951 +/-  1.175 |   -3.361 +/-  0.611 |    0.001 +/-  0.002 |   -4.389 +/-  1.327
ARG 660 |    3.949 +/-  1.155 |   -0.997 +/-  0.780 |  -32.093 +/-  2.013 |   19.832 +/-  1.517 |    0.030 +/-  0.023 |   -9.279 +/-  1.515
SER 661 |    4.701 +/-  1.199 |   -0.615 +/-  0.688 |  -11.952 +/-  1.402 |   -6.954 +/-  1.117 |    0.110 +/-  0.062 |  -14.710 +/-  1.492
GLU 662 |    4.360 +/-  1.245 |   -0.952 +/-  0.654 |    9.345 +/-  1.505 |  -19.681 +/-  1.302 |    0.031 +/-  0.026 |   -6.897 +/-  1.413
SER 663 |    5.646 +/-  1.207 |   -0.607 +/-  0.691 |    2.889 +/-  5.337 |   -6.743 +/-  3.902 |    0.071 +/-  0.048 |    1.257 +/-  1.794
ILE 664 |    5.941 +/-  1.613 |   -0.017 +/-  0.832 |   35.189 +/-  9.394 | -103.439 +/-  8.853 |    0.349 +/-  0.108 |  -61.977 +/-  2.025
FMN 665 |    0.000 +/-  0.000 |    0.000 +/-  0.000 |    0.000 +/-  0.000 |    0.000 +/-  0.000 |    0.000 +/-  0.000 |    0.000 +/-  0.000
FAD 666 |    0.000 +/-  0.000 |    0.000 +/-  0.000 |    0.000 +/-  0.000 |    0.000 +/-  0.000 |    0.000 +/-  0.000 |    0.000 +/-  0.000
NAP 667 |    0.000 +/-  0.000 |    0.000 +/-  0.000 |    0.000 +/-  0.000 |    0.000 +/-  0.000 |    0.000 +/-  0.000 |    0.000 +/-  0.000

Receptor:
Total Energy Decomposition:
Residue |       Internal      |    van der Waals    |    Electrostatic    |   Polar Solvation   |   Non-Polar Solv.   |       TOTAL
-------------------------------------------------------------------------------------------------------------------------------------------
ALA   1 |    8.424 +/-  2.149 |    0.243 +/-  0.729 |   -9.105 +/-  6.949 |  -68.195 +/-  6.715 |    1.211 +/-  0.118 |  -67.423 +/-  2.518
LYS   2 |   18.216 +/-  3.185 |    0.482 +/-  1.157 |   40.176 +/-  8.029 |  -61.017 +/-  7.862 |    1.470 +/-  0.140 |   -0.673 +/-  3.560
ARG   3 |   22.419 +/-  4.035 |   -4.461 +/-  1.362 | -161.555 +/-  9.321 |  -31.696 +/-  8.919 |    0.942 +/-  0.133 | -174.350 +/-  3.528
VAL   4 |   14.598 +/-  2.651 |   -1.371 +/-  1.403 |  -25.880 +/-  1.286 |   -0.804 +/-  1.144 |    0.531 +/-  0.119 |  -12.926 +/-  2.642
LYS   5 |   17.553 +/-  3.133 |   -3.225 +/-  1.320 |   -5.236 +/- 12.698 |  -25.395 +/- 12.679 |    0.964 +/-  0.145 |  -15.340 +/-  3.714
ALA   6 |    7.527 +/-  2.110 |   -5.048 +/-  0.898 |  -12.033 +/-  1.400 |    2.282 +/-  0.725 |    0.005 +/-  0.007 |   -7.267 +/-  2.315
THR   7 |   16.270 +/-  2.326 |   -4.532 +/-  1.321 |  -40.790 +/-  4.385 |    2.065 +/-  2.209 |    0.062 +/-  0.045 |  -26.925 +/-  2.790
ILE   8 |   18.270 +/-  2.902 |   -6.929 +/-  1.586 |  -10.581 +/-  1.531 |    0.914 +/-  0.773 |    0.000 +/-  0.001 |    1.674 +/-  2.828
LEU   9 |   16.087 +/-  3.032 |   -6.599 +/-  1.542 |  -35.049 +/-  1.381 |    2.380 +/-  0.871 |    0.001 +/-  0.002 |  -23.180 +/-  3.227
TYR  10 |   19.108 +/-  3.051 |   -8.902 +/-  1.319 |  -24.290 +/-  2.493 |   -9.626 +/-  1.916 |    0.222 +/-  0.051 |  -23.488 +/-  3.248
ALA  11 |    8.143 +/-  2.173 |   -5.904 +/-  0.896 |   -7.997 +/-  2.031 |    3.690 +/-  0.969 |    0.000 +/-  0.002 |   -2.067 +/-  2.480
THR  12 |   15.328 +/-  2.666 |   -4.800 +/-  1.274 |  -25.729 +/-  2.124 |  -12.801 +/-  1.839 |    0.081 +/-  0.031 |  -27.921 +/-  3.127
GLU  13 |   18.104 +/-  3.052 |   -4.068 +/-  1.480 |    5.575 +/-  8.809 |  -72.118 +/-  7.982 |    0.166 +/-  0.059 |  -52.341 +/-  3.330
THR  14 |   17.433 +/-  2.623 |   -3.456 +/-  1.179 |  -34.123 +/-  1.698 |   -1.825 +/-  1.084 |    0.123 +/-  0.022 |  -21.848 +/-  3.008
GLY  15 |    6.312 +/-  1.941 |   -3.021 +/-  0.847 |   -5.185 +/-  1.354 |    0.753 +/-  0.783 |    0.033 +/-  0.016 |   -1.108 +/-  2.051
LYS  16 |   18.269 +/-  3.197 |   -3.567 +/-  1.290 |  -26.502 +/-  5.392 |   -1.055 +/-  4.958 |    0.521 +/-  0.066 |  -12.335 +/-  3.385
SER  17 |   12.754 +/-  2.276 |   -5.367 +/-  1.084 |  -11.462 +/-  2.823 |   -8.294 +/-  2.346 |    0.043 +/-  0.021 |  -12.327 +/-  2.652
GLN  18 |   23.944 +/-  3.183 |   -6.064 +/-  1.275 |  -71.181 +/-  4.674 |   -8.033 +/-  3.562 |    0.289 +/-  0.078 |  -61.045 +/-  3.225
ALA  19 |    7.471 +/-  2.026 |   -2.807 +/-  0.862 |   -7.936 +/-  2.075 |   -0.238 +/-  0.884 |    0.372 +/-  0.064 |   -3.139 +/-  2.417
TYR  20 |   18.761 +/-  3.116 |   -5.579 +/-  1.355 |  -30.713 +/-  2.496 |   -1.192 +/-  1.960 |    0.316 +/-  0.056 |  -18.406 +/-  3.184
ALA  21 |    7.570 +/-  2.016 |   -5.470 +/-  0.936 |   -1.041 +/-  1.156 |    0.652 +/-  0.585 |    0.001 +/-  0.002 |    1.712 +/-  2.150
LYS  22 |   17.634 +/-  3.300 |   -3.848 +/-  1.154 |   12.606 +/-  8.883 |  -43.579 +/-  8.424 |    1.019 +/-  0.143 |  -16.167 +/-  3.556
THR  23 |   16.051 +/-  2.567 |   -3.014 +/-  1.136 |  -38.412 +/-  2.072 |   -2.771 +/-  1.851 |    0.481 +/-  0.084 |  -27.666 +/-  2.670
LEU  24 |   17.177 +/-  2.850 |   -6.445 +/-  1.408 |  -33.661 +/-  1.170 |    1.699 +/-  0.654 |    0.019 +/-  0.019 |  -21.211 +/-  3.057
CYS  25 |   10.264 +/-  2.298 |   -6.197 +/-  0.977 |   -6.761 +/-  1.894 |   -1.399 +/-  1.289 |    0.121 +/-  0.052 |   -3.972 +/-  2.564
GLU  26 |   17.787 +/-  3.010 |   -3.740 +/-  1.428 |  -36.935 +/- 14.577 |  -33.114 +/- 14.171 |    0.623 +/-  0.178 |  -55.380 +/-  3.191
ILE  27 |   18.217 +/-  3.062 |   -4.201 +/-  1.865 |  -10.278 +/-  1.251 |   -0.918 +/-  1.077 |    0.192 +/-  0.123 |    3.012 +/-  3.084
PHE  28 |   18.016 +/-  3.178 |   -5.338 +/-  1.308 |   -4.752 +/-  2.130 |   -0.474 +/-  0.921 |    0.110 +/-  0.049 |    7.562 +/-  3.412
LYS  29 |   18.449 +/-  3.121 |   -3.174 +/-  1.544 |  -13.484 +/- 14.203 |  -19.064 +/- 12.801 |    0.835 +/-  0.149 |  -16.438 +/-  3.689
HIE  30 |   34.008 +/-  2.848 |   -4.834 +/-  2.091 |  -19.848 +/-  3.536 |   -9.088 +/-  2.692 |    0.789 +/-  0.360 |    1.027 +/-  3.180
ALA  31 |    7.901 +/-  1.999 |   -2.705 +/-  0.880 |   -4.550 +/-  1.546 |   -1.614 +/-  1.293 |    0.323 +/-  0.099 |   -0.645 +/-  2.188
PHE  32 |   16.540 +/-  3.198 |   -4.668 +/-  1.290 |   -7.472 +/-  1.855 |   -0.959 +/-  1.178 |    0.375 +/-  0.087 |    3.817 +/-  3.418
ASP  33 |   16.812 +/-  2.516 |   -3.794 +/-  1.317 |  -52.951 +/- 14.571 |  -25.202 +/- 14.290 |    0.382 +/-  0.115 |  -64.753 +/-  2.788
ALA  34 |    7.881 +/-  2.168 |   -4.150 +/-  0.777 |    3.360 +/-  2.148 |   -1.099 +/-  2.109 |    0.125 +/-  0.053 |    6.116 +/-  2.365
LYS  35 |   17.758 +/-  3.369 |   -3.391 +/-  1.274 |   -8.235 +/- 14.188 |  -21.856 +/- 14.835 |    0.958 +/-  0.170 |  -14.765 +/-  3.926
ALA  36 |    7.345 +/-  1.980 |   -3.393 +/-  0.824 |   -6.269 +/-  1.273 |   -1.257 +/-  1.292 |    0.246 +/-  0.059 |   -3.327 +/-  2.110
MET  37 |   15.260 +/-  2.719 |   -6.362 +/-  1.162 |   -9.018 +/-  3.006 |   -0.928 +/-  2.530 |    0.378 +/-  0.108 |   -0.669 +/-  2.958
SER  38 |   10.139 +/-  2.007 |   -5.323 +/-  1.023 |   -6.310 +/-  2.725 |  -11.113 +/-  2.413 |    0.140 +/-  0.042 |  -12.467 +/-  2.742
MET  39 |   15.949 +/-  2.735 |  -10.228 +/-  1.159 |   -5.344 +/-  1.803 |   -5.450 +/-  1.432 |    0.015 +/-  0.012 |   -5.057 +/-  2.843
GLU  40 |   18.009 +/-  2.929 |   -3.327 +/-  1.380 |   47.410 +/- 11.810 | -120.161 +/- 11.175 |    0.631 +/-  0.172 |  -57.437 +/-  3.071
GLU  41 |   17.840 +/-  2.937 |   -2.210 +/-  1.211 |   44.556 +/- 10.991 | -117.058 +/- 11.068 |    0.943 +/-  0.069 |  -55.930 +/-  2.949
TYR  42 |   17.872 +/-  3.192 |   -5.894 +/-  1.341 |  -23.357 +/-  3.326 |  -10.437 +/-  2.708 |    0.154 +/-  0.047 |  -21.662 +/-  3.431
ASP  43 |   15.068 +/-  2.859 |   -3.135 +/-  0.938 |   52.256 +/-  9.610 | -120.998 +/-  8.523 |    0.628 +/-  0.072 |  -56.181 +/-  2.611
ILE  44 |   20.006 +/-  2.868 |   -3.337 +/-  1.584 |   -8.144 +/-  1.228 |   -2.401 +/-  0.812 |    0.251 +/-  0.081 |    6.375 +/-  2.807
VAL  45 |   15.469 +/-  2.856 |   -0.317 +/-  1.190 |  -22.371 +/-  2.045 |   -6.012 +/-  1.541 |    0.816 +/-  0.072 |  -12.416 +/-  2.818
HIE  46 |   34.217 +/-  2.898 |   -4.991 +/-  1.083 |  -15.840 +/-  2.407 |   -8.866 +/-  1.973 |    0.765 +/-  0.069 |    5.284 +/-  3.103
LEU  47 |   18.125 +/-  2.815 |   -5.866 +/-  1.387 |  -34.594 +/-  1.007 |    0.229 +/-  0.607 |    0.005 +/-  0.006 |  -22.102 +/-  3.014
GLU  48 |   19.278 +/-  2.691 |   -3.648 +/-  1.184 |   61.820 +/-  6.164 | -133.994 +/-  6.401 |    0.679 +/-  0.106 |  -55.865 +/-  2.568
HIE  49 |   34.333 +/-  2.811 |   -3.133 +/-  1.040 |  -22.143 +/-  3.743 |   -6.471 +/-  3.940 |    1.077 +/-  0.086 |    3.662 +/-  2.904
GLU  50 |   17.183 +/-  2.827 |   -4.096 +/-  1.488 |   11.144 +/-  9.449 |  -81.246 +/-  9.291 |    0.208 +/-  0.050 |  -56.807 +/-  2.863
ALA  51 |    7.633 +/-  2.026 |   -2.065 +/-  0.790 |    0.500 +/-  2.724 |   -2.196 +/-  1.852 |    0.357 +/-  0.074 |    4.229 +/-  2.388
LEU  52 |   17.337 +/-  2.952 |   -5.622 +/-  1.491 |  -28.217 +/-  1.779 |    0.597 +/-  1.172 |    0.046 +/-  0.039 |  -15.859 +/-  3.039
VAL  53 |   14.478 +/-  2.420 |   -5.361 +/-  1.514 |  -28.601 +/-  1.332 |    1.813 +/-  0.803 |    0.004 +/-  0.005 |  -17.668 +/-  2.430
LEU  54 |   16.634 +/-  2.907 |   -6.146 +/-  1.422 |  -29.451 +/-  1.767 |   -1.010 +/-  1.190 |    0.006 +/-  0.011 |  -19.967 +/-  3.194
VAL  55 |   14.103 +/-  2.461 |   -4.985 +/-  1.444 |  -30.970 +/-  1.224 |    2.216 +/-  0.763 |    0.002 +/-  0.003 |  -19.633 +/-  2.604
VAL  56 |   14.569 +/-  2.543 |   -5.123 +/-  1.539 |  -29.781 +/-  1.527 |    0.894 +/-  0.817 |    0.000 +/-  0.001 |  -19.441 +/-  2.835
THR  57 |   17.019 +/-  2.454 |   -6.595 +/-  1.251 |  -34.544 +/-  1.578 |   -1.497 +/-  0.656 |    0.000 +/-  0.000 |  -25.616 +/-  2.785
SER  58 |   11.950 +/-  2.150 |   -4.885 +/-  0.995 |   -6.646 +/-  1.703 |   -8.917 +/-  1.460 |    0.140 +/-  0.020 |   -8.359 +/-  2.405
THR  59 |   16.052 +/-  2.503 |   -5.152 +/-  1.166 |  -36.595 +/-  1.286 |   -3.213 +/-  1.138 |    0.148 +/-  0.018 |  -28.759 +/-  2.951
PHE  60 |   16.695 +/-  2.866 |   -2.149 +/-  1.338 |   -5.535 +/-  1.313 |   -5.244 +/-  0.723 |    0.315 +/-  0.042 |    4.081 +/-  2.967
GLY  61 |    5.339 +/-  1.628 |   -1.360 +/-  0.802 |   -8.137 +/-  1.058 |   -1.309 +/-  0.732 |    0.225 +/-  0.037 |   -5.241 +/-  1.824
ASN  62 |   22.215 +/-  2.809 |   -4.758 +/-  1.159 |  -88.104 +/-  3.372 |   -4.457 +/-  2.883 |    0.126 +/-  0.061 |  -74.979 +/-  2.766
GLY  63 |    5.817 +/-  1.685 |   -3.298 +/-  0.798 |  -12.465 +/-  1.429 |   -1.524 +/-  0.778 |    0.017 +/-  0.007 |  -11.453 +/-  1.735
ASP  64 |   16.417 +/-  2.525 |   -5.299 +/-  1.203 |   18.441 +/-  5.222 |  -78.219 +/-  5.065 |    0.050 +/-  0.037 |  -48.609 +/-  2.623
PRO  65 |   23.332 +/-  2.568 |   -5.692 +/-  1.029 |    3.923 +/-  1.174 |   -3.871 +/-  1.248 |    0.126 +/-  0.041 |   17.818 +/-  2.570
PRO  66 |   21.551 +/-  2.609 |   -7.251 +/-  1.115 |   -7.272 +/-  1.910 |   -5.280 +/-  1.097 |    0.001 +/-  0.002 |    1.747 +/-  2.925
GLU  67 |   18.287 +/-  2.927 |   -2.975 +/-  1.164 |   54.186 +/- 11.280 | -124.489 +/- 10.833 |    0.757 +/-  0.129 |  -54.234 +/-  2.895
ASN  68 |   22.966 +/-  3.212 |   -5.176 +/-  1.255 |  -85.835 +/-  6.523 |   -6.301 +/-  5.130 |    0.225 +/-  0.075 |  -74.120 +/-  2.907
GLY  69 |    5.923 +/-  1.791 |   -3.506 +/-  0.868 |  -14.266 +/-  1.028 |    0.803 +/-  0.760 |    0.000 +/-  0.000 |  -11.046 +/-  1.782
GLU  70 |   18.734 +/-  2.733 |   -4.210 +/-  1.306 |   53.263 +/-  9.494 | -118.099 +/-  9.416 |    0.470 +/-  0.105 |  -49.842 +/-  2.742
LYS  71 |   17.927 +/-  3.331 |   -2.213 +/-  1.188 |  -90.734 +/- 17.315 |   56.758 +/- 16.571 |    1.051 +/-  0.153 |  -17.211 +/-  3.878
PHE  72 |   16.115 +/-  2.895 |   -6.993 +/-  1.083 |  -10.190 +/-  1.055 |   -3.263 +/-  0.650 |    0.041 +/-  0.022 |   -4.291 +/-  3.042
GLY  73 |    5.107 +/-  1.606 |   -3.639 +/-  0.800 |  -11.752 +/-  1.004 |   -1.424 +/-  0.588 |    0.017 +/-  0.014 |  -11.692 +/-  1.754
CYS  74 |   10.004 +/-  1.961 |   -3.746 +/-  0.900 |   -3.444 +/-  2.065 |   -3.145 +/-  1.448 |    0.467 +/-  0.081 |    0.136 +/-  2.096
ALA  75 |    7.470 +/-  2.067 |   -3.574 +/-  0.881 |   -2.101 +/-  1.184 |   -1.973 +/-  0.643 |    0.208 +/-  0.049 |    0.031 +/-  2.035
LEU  76 |   16.381 +/-  2.747 |   -7.588 +/-  1.218 |  -28.946 +/-  1.128 |   -1.193 +/-  0.633 |    0.001 +/-  0.003 |  -21.345 +/-  2.764
MET  77 |   15.688 +/-  2.773 |   -7.900 +/-  1.128 |  -13.065 +/-  1.332 |   -1.148 +/-  0.903 |    0.165 +/-  0.050 |   -6.260 +/-  2.886
GLU  78 |   17.939 +/-  2.854 |   -3.774 +/-  1.297 |   55.737 +/-  7.030 | -127.397 +/-  7.323 |    0.766 +/-  0.124 |  -56.729 +/-  2.734
MET  79 |   15.524 +/-  2.843 |   -6.289 +/-  1.122 |    0.284 +/-  1.143 |   -3.229 +/-  0.905 |    0.463 +/-  0.075 |    6.753 +/-  2.876
ARG  80 |   23.585 +/-  4.008 |   -7.261 +/-  1.788 | -260.724 +/-  7.525 |   70.260 +/-  6.335 |    0.195 +/-  0.083 | -173.945 +/-  4.408
HIE  81 |   35.540 +/-  2.728 |   -6.781 +/-  1.311 |  -13.346 +/-  2.879 |   -6.991 +/-  2.374 |    0.260 +/-  0.130 |    8.683 +/-  2.987
PRO  82 |   21.024 +/-  2.609 |   -3.427 +/-  0.969 |   -7.758 +/-  2.404 |   -1.745 +/-  1.704 |    0.449 +/-  0.086 |    8.543 +/-  2.835
ASN  83 |   22.669 +/-  2.735 |   -1.472 +/-  1.232 |  -85.679 +/-  4.521 |  -10.854 +/-  3.035 |    0.833 +/-  0.153 |  -74.503 +/-  2.715
SER  84 |   13.185 +/-  2.300 |   -0.004 +/-  1.161 |   -7.642 +/-  3.426 |   -9.922 +/-  2.798 |    0.811 +/-  0.095 |   -3.572 +/-  2.371
VAL  85 |   15.288 +/-  2.569 |    0.587 +/-  1.296 |  -24.171 +/-  1.655 |   -3.943 +/-  1.099 |    0.827 +/-  0.095 |  -11.413 +/-  2.687
GLN  86 |   24.607 +/-  3.308 |   -2.380 +/-  1.289 |  -70.881 +/-  4.446 |  -12.207 +/-  3.712 |    0.719 +/-  0.159 |  -60.143 +/-  3.303
GLU  87 |   17.842 +/-  2.860 |   -0.350 +/-  1.283 |   23.828 +/- 17.368 | -100.082 +/- 16.053 |    1.048 +/-  0.149 |  -57.714 +/-  3.528
GLU  88 |   17.842 +/-  2.839 |   -2.307 +/-  1.543 |   36.649 +/- 13.099 | -100.166 +/- 11.425 |    0.678 +/-  0.129 |  -47.303 +/-  3.339
ARG  89 |   23.237 +/-  4.011 |   -4.839 +/-  1.815 | -249.590 +/- 11.459 |   59.220 +/-  8.179 |    0.480 +/-  0.108 | -171.492 +/-  5.022
LYS  90 |   19.227 +/-  3.369 |   -5.192 +/-  1.502 |  -75.480 +/- 10.519 |   46.977 +/- 10.377 |    0.366 +/-  0.157 |  -14.103 +/-  4.046
SER  91 |   11.442 +/-  2.171 |   -2.020 +/-  1.237 |  -20.822 +/-  3.173 |   -2.285 +/-  2.369 |    0.245 +/-  0.093 |  -13.440 +/-  2.546
TYR  92 |   18.749 +/-  3.058 |   -6.421 +/-  1.200 |  -23.157 +/-  1.890 |   -3.221 +/-  1.035 |    0.179 +/-  0.056 |  -13.872 +/-  3.400
LYS  93 |   18.263 +/-  3.225 |   -6.063 +/-  1.283 |  -68.351 +/-  6.196 |   43.665 +/-  5.876 |    0.313 +/-  0.058 |  -12.174 +/-  4.034
VAL  94 |   15.480 +/-  2.747 |   -4.258 +/-  1.427 |  -21.332 +/-  1.516 |   -3.353 +/-  1.064 |    0.204 +/-  0.070 |  -13.259 +/-  2.905
ARG  95 |   22.436 +/-  3.670 |   -6.837 +/-  1.852 | -275.388 +/-  6.852 |   73.720 +/-  5.003 |    0.154 +/-  0.108 | -185.914 +/-  4.191
PHE  96 |   16.932 +/-  2.924 |   -7.062 +/-  1.178 |  -10.965 +/-  1.082 |   -3.969 +/-  0.742 |    0.173 +/-  0.050 |   -4.890 +/-  3.159
ASN  97 |   22.863 +/-  2.649 |   -4.998 +/-  1.077 |  -86.385 +/-  2.603 |   -5.321 +/-  1.825 |    0.105 +/-  0.054 |  -73.735 +/-  2.712
SER  98 |   10.920 +/-  2.146 |   -3.121 +/-  1.044 |   -5.776 +/-  2.411 |   -7.697 +/-  1.642 |    0.237 +/-  0.125 |   -5.437 +/-  2.869
VAL  99 |   14.612 +/-  2.614 |   -3.008 +/-  1.348 |  -21.847 +/-  2.078 |   -1.539 +/-  1.258 |    0.137 +/-  0.068 |  -11.644 +/-  2.775
SER 100 |   12.726 +/-  2.224 |   -4.257 +/-  1.150 |  -14.587 +/-  2.042 |   -2.875 +/-  1.329 |    0.002 +/-  0.004 |   -8.991 +/-  2.488
SER 101 |   11.417 +/-  2.431 |   -3.584 +/-  1.198 |  -16.576 +/-  4.751 |    1.213 +/-  3.263 |    0.059 +/-  0.060 |   -7.471 +/-  3.410
TYR 102 |   18.392 +/-  3.115 |   -2.955 +/-  1.266 |  -26.084 +/-  2.846 |   -8.326 +/-  2.547 |    0.596 +/-  0.128 |  -18.376 +/-  3.317
SER 103 |   12.888 +/-  2.283 |   -0.614 +/-  1.150 |  -14.485 +/-  3.476 |   -6.428 +/-  2.322 |    0.481 +/-  0.084 |   -8.157 +/-  2.485
ASP 104 |   17.791 +/-  2.660 |   -0.337 +/-  1.151 |   43.281 +/-  6.946 | -118.859 +/-  6.931 |    0.756 +/-  0.050 |  -57.368 +/-  2.417
SER 105 |   12.796 +/-  2.274 |   -0.353 +/-  1.019 |   -1.813 +/-  3.697 |   -9.929 +/-  2.942 |    0.569 +/-  0.128 |    1.270 +/-  2.454
ARG 106 |   22.592 +/-  3.817 |   -4.506 +/-  1.716 | -224.502 +/- 17.488 |   39.354 +/- 13.068 |    0.559 +/-  0.213 | -166.502 +/-  5.647
LYS 107 |   18.061 +/-  3.421 |   -2.033 +/-  1.219 |  -58.961 +/- 11.043 |   27.488 +/- 10.066 |    0.809 +/-  0.170 |  -14.635 +/-  4.277
SER 108 |   12.652 +/-  2.240 |   -1.839 +/-  1.138 |  -16.040 +/-  2.619 |   -6.882 +/-  1.829 |    0.338 +/-  0.106 |  -11.770 +/-  2.521
SER 109 |   11.030 +/-  2.426 |   -1.460 +/-  1.058 |   -2.597 +/-  2.902 |  -12.575 +/-  2.646 |    0.498 +/-  0.137 |   -5.104 +/-  2.551
GLY 110 |    5.665 +/-  1.709 |   -0.945 +/-  0.568 |   -7.131 +/-  1.888 |   -5.045 +/-  1.836 |    0.515 +/-  0.100 |   -6.941 +/-  1.676
ASP 111 |   17.587 +/-  2.600 |   -2.110 +/-  1.486 |   11.791 +/- 11.944 |  -90.144 +/-  8.795 |    0.113 +/-  0.074 |  -62.764 +/-  4.663
GLY 112 |    6.721 +/-  1.819 |   -1.257 +/-  0.808 |    3.792 +/-  1.905 |   -5.544 +/-  1.219 |    0.164 +/-  0.046 |    3.877 +/-  1.910
PRO 113 |   21.041 +/-  2.532 |   -2.182 +/-  0.927 |   -4.836 +/-  1.959 |   -7.451 +/-  1.646 |    0.793 +/-  0.108 |    7.365 +/-  2.662
ASP 114 |   14.689 +/-  2.664 |   -1.609 +/-  1.140 |   53.028 +/-  8.611 | -125.585 +/-  8.430 |    0.833 +/-  0.074 |  -58.644 +/-  2.496
LEU 115 |   16.647 +/-  2.932 |   -1.955 +/-  1.356 |  -21.556 +/-  2.596 |   -3.598 +/-  1.951 |    0.654 +/-  0.134 |   -9.808 +/-  3.110
ARG 116 |   21.855 +/-  3.712 |   -6.389 +/-  1.924 | -266.382 +/-  9.323 |   66.510 +/-  7.297 |    0.481 +/-  0.186 | -183.927 +/-  4.419
ASP 117 |   15.974 +/-  3.248 |   -1.683 +/-  1.118 |   67.990 +/-  7.301 | -149.322 +/-  8.491 |    0.874 +/-  0.061 |  -66.166 +/-  2.717
ASN 118 |   21.693 +/-  3.186 |   -1.265 +/-  1.032 |  -83.401 +/-  4.228 |  -13.698 +/-  3.471 |    0.935 +/-  0.076 |  -75.736 +/-  2.905
PHE 119 |   16.494 +/-  2.925 |   -3.439 +/-  1.216 |   -4.365 +/-  3.185 |   -7.829 +/-  2.634 |    0.449 +/-  0.113 |    1.310 +/-  3.103
GLU 120 |   17.697 +/-  2.829 |   -2.164 +/-  1.411 |   72.436 +/-  7.062 | -142.565 +/-  6.925 |    0.870 +/-  0.188 |  -53.726 +/-  2.964
SER 121 |   12.159 +/-  2.214 |   -1.592 +/-  1.479 |   -6.865 +/-  3.747 |  -10.771 +/-  3.779 |    0.634 +/-  0.259 |   -6.435 +/-  2.488
THR 122 |   16.167 +/-  2.602 |   -0.185 +/-  1.504 |  -29.299 +/-  3.020 |   -8.453 +/-  2.545 |    0.807 +/-  0.136 |  -20.963 +/-  2.906
GLY 123 |    6.670 +/-  1.687 |   -1.501 +/-  0.814 |    2.774 +/-  1.752 |   -2.657 +/-  1.165 |    0.141 +/-  0.075 |    5.427 +/-  2.011
PRO 124 |   20.960 +/-  2.377 |   -3.697 +/-  0.896 |   -2.254 +/-  1.080 |   -5.226 +/-  0.990 |    0.483 +/-  0.073 |   10.266 +/-  2.502
LEU 125 |   16.272 +/-  2.797 |   -5.197 +/-  1.539 |  -32.855 +/-  1.298 |    0.512 +/-  0.598 |    0.014 +/-  0.012 |  -21.255 +/-  2.937
ALA 126 |    7.642 +/-  2.089 |   -1.910 +/-  1.030 |   -3.257 +/-  1.845 |   -2.484 +/-  1.456 |    0.373 +/-  0.111 |    0.363 +/-  2.336
ASN 127 |   22.897 +/-  3.310 |   -1.841 +/-  1.173 |  -86.828 +/-  4.883 |   -6.913 +/-  4.019 |    0.837 +/-  0.118 |  -71.847 +/-  2.987
VAL 128 |   14.286 +/-  2.632 |   -4.318 +/-  1.383 |  -21.774 +/-  1.355 |   -0.001 +/-  0.986 |    0.057 +/-  0.037 |  -11.750 +/-  2.878
ARG 129 |   21.708 +/-  3.701 |   -5.539 +/-  1.349 | -201.154 +/- 13.600 |    7.004 +/- 12.665 |    0.873 +/-  0.135 | -177.108 +/-  3.505
PHE 130 |   18.086 +/-  3.106 |   -9.069 +/-  1.285 |  -17.112 +/-  1.414 |    1.453 +/-  0.859 |    0.003 +/-  0.004 |   -6.639 +/-  3.275
SER 131 |   10.357 +/-  2.060 |   -5.176 +/-  0.986 |   -9.910 +/-  2.584 |   -3.768 +/-  1.728 |    0.006 +/-  0.005 |   -8.491 +/-  2.352
VAL 132 |   14.475 +/-  2.612 |   -6.116 +/-  1.208 |  -26.231 +/-  1.376 |    1.224 +/-  1.014 |    0.007 +/-  0.005 |  -16.641 +/-  2.703
PHE 133 |   16.577 +/-  3.041 |   -6.579 +/-  1.277 |   -6.998 +/-  1.405 |   -2.205 +/-  0.666 |    0.016 +/-  0.011 |    0.811 +/-  3.267
GLY 134 |    5.078 +/-  1.646 |   -4.165 +/-  0.803 |  -10.592 +/-  1.183 |    1.889 +/-  0.589 |    0.000 +/-  0.000 |   -7.790 +/-  1.821
LEU 135 |   16.092 +/-  2.946 |   -6.733 +/-  1.465 |  -27.243 +/-  0.987 |   -0.935 +/-  0.515 |    0.043 +/-  0.017 |  -18.776 +/-  3.182
GLY 136 |    5.418 +/-  1.622 |   -3.128 +/-  0.741 |  -11.321 +/-  1.056 |   -0.622 +/-  0.519 |    0.067 +/-  0.012 |   -9.586 +/-  1.875
SER 137 |    9.949 +/-  1.974 |   -4.696 +/-  0.847 |   -1.354 +/-  1.046 |   -6.839 +/-  0.757 |    0.162 +/-  0.026 |   -2.779 +/-  2.322
ARG 138 |   22.273 +/-  3.718 |   -8.025 +/-  1.398 | -218.387 +/- 14.486 |   24.322 +/- 10.499 |    0.408 +/-  0.074 | -179.409 +/-  4.632
ALA 139 |    7.826 +/-  2.159 |   -3.135 +/-  0.745 |   -6.678 +/-  0.891 |   -4.399 +/-  0.729 |    0.271 +/-  0.040 |   -6.115 +/-  2.264
TYR 140 |   18.313 +/-  3.118 |   -1.624 +/-  1.049 |  -10.340 +/-  1.356 |   -8.808 +/-  1.112 |    1.004 +/-  0.056 |   -1.456 +/-  3.241
PRO 141 |   20.991 +/-  2.362 |   -6.501 +/-  0.904 |   -5.379 +/-  1.622 |   -2.203 +/-  1.081 |    0.042 +/-  0.025 |    6.950 +/-  2.667
HIE 142 |   34.003 +/-  2.594 |   -8.139 +/-  1.152 |  -18.539 +/-  1.657 |   -3.001 +/-  0.962 |    0.118 +/-  0.031 |    4.443 +/-  2.854
PHE 143 |   15.483 +/-  2.853 |   -7.366 +/-  1.132 |   -3.953 +/-  1.628 |   -4.246 +/-  1.484 |    0.048 +/-  0.026 |   -0.034 +/-  3.152
CYS 144 |   11.444 +/-  2.212 |   -6.760 +/-  0.981 |   -2.939 +/-  1.176 |   -2.906 +/-  0.671 |    0.004 +/-  0.002 |   -1.157 +/-  2.248
ALA 145 |    7.909 +/-  2.114 |   -4.485 +/-  0.818 |   -3.850 +/-  1.103 |   -1.402 +/-  0.603 |    0.109 +/-  0.027 |   -1.720 +/-  2.129
PHE 146 |   16.149 +/-  3.079 |   -8.470 +/-  1.208 |   -5.488 +/-  0.964 |   -4.280 +/-  0.473 |    0.012 +/-  0.008 |   -2.077 +/-  3.218
GLY 147 |    5.157 +/-  1.586 |   -4.424 +/-  0.728 |   -5.550 +/-  0.997 |   -3.761 +/-  0.649 |    0.000 +/-  0.000 |   -8.578 +/-  1.717
HIE 148 |   34.137 +/-  2.889 |   -7.574 +/-  1.280 |  -25.972 +/-  3.653 |   -4.214 +/-  2.485 |    0.328 +/-  0.096 |   -3.295 +/-  3.409
ALA 149 |    7.147 +/-  1.995 |   -5.386 +/-  0.834 |   -5.627 +/-  1.066 |   -1.628 +/-  0.462 |    0.007 +/-  0.006 |   -5.487 +/-  2.132
VAL 150 |   14.885 +/-  2.771 |   -5.945 +/-  1.182 |  -28.860 +/-  1.066 |   -1.752 +/-  0.495 |    0.003 +/-  0.004 |  -21.670 +/-  2.595
ASP 151 |   17.772 +/-  2.139 |   -6.975 +/-  1.220 |    2.741 +/-  8.271 |  -81.857 +/-  7.826 |    0.107 +/-  0.023 |  -68.213 +/-  2.496
THR 152 |   15.008 +/-  2.319 |   -5.533 +/-  1.308 |  -33.957 +/-  1.734 |   -2.651 +/-  1.473 |    0.077 +/-  0.063 |  -27.056 +/-  2.907
LEU 153 |   16.584 +/-  2.717 |   -7.536 +/-  1.344 |  -26.289 +/-  1.155 |   -2.000 +/-  0.641 |    0.013 +/-  0.008 |  -19.227 +/-  2.880
LEU 154 |   16.313 +/-  2.781 |   -7.046 +/-  1.315 |  -33.350 +/-  1.226 |   -2.471 +/-  0.693 |    0.010 +/-  0.009 |  -26.544 +/-  3.026
GLU 155 |   18.259 +/-  2.994 |   -4.196 +/-  1.420 |   27.714 +/- 13.549 | -107.981 +/- 12.067 |    0.457 +/-  0.094 |  -65.748 +/-  3.616
GLU 156 |   19.508 +/-  3.068 |   -4.917 +/-  1.655 |   15.765 +/-  7.769 |  -94.508 +/-  6.143 |    0.069 +/-  0.034 |  -64.082 +/-  4.529
LEU 157 |   16.599 +/-  2.653 |   -6.506 +/-  1.441 |  -31.967 +/-  1.245 |    0.513 +/-  0.612 |    0.010 +/-  0.013 |  -21.351 +/-  2.975
GLY 158 |    6.159 +/-  1.855 |   -2.917 +/-  0.873 |  -14.423 +/-  1.548 |    0.461 +/-  0.940 |    0.132 +/-  0.051 |  -10.588 +/-  1.841
GLY 159 |    5.513 +/-  1.660 |   -3.486 +/-  0.761 |   -6.105 +/-  1.886 |   -5.769 +/-  1.436 |    0.057 +/-  0.022 |   -9.790 +/-  1.734
GLU 160 |   17.527 +/-  2.988 |   -3.971 +/-  1.242 |   34.407 +/- 11.641 | -100.973 +/- 11.432 |    0.629 +/-  0.078 |  -52.381 +/-  2.901
ARG 161 |   21.607 +/-  3.829 |   -5.444 +/-  1.594 | -260.574 +/-  9.710 |   61.190 +/-  8.014 |    0.498 +/-  0.064 | -182.722 +/-  3.894
ILE 162 |   21.756 +/-  2.964 |   -2.526 +/-  1.583 |  -14.780 +/-  1.334 |   -1.407 +/-  1.116 |    0.517 +/-  0.084 |    3.559 +/-  3.012
LEU 163 |   16.844 +/-  2.908 |   -2.523 +/-  1.315 |  -18.135 +/-  2.715 |   -5.994 +/-  1.600 |    0.291 +/-  0.059 |   -9.518 +/-  3.024
LYS 164 |   17.724 +/-  3.293 |   -1.893 +/-  1.074 |   -4.439 +/- 11.858 |  -26.200 +/- 11.821 |    1.277 +/-  0.089 |  -13.530 +/-  3.681
MET 165 |   15.939 +/-  2.672 |   -7.966 +/-  1.141 |   -5.634 +/-  2.744 |    0.065 +/-  2.314 |    0.224 +/-  0.089 |    2.628 +/-  2.889
ARG 166 |   22.592 +/-  3.861 |   -7.601 +/-  1.496 | -162.766 +/-  6.842 |  -28.004 +/-  6.268 |    0.432 +/-  0.151 | -175.347 +/-  3.836
GLU 167 |   19.655 +/-  2.898 |   -4.622 +/-  1.352 |   -4.463 +/-  8.601 |  -66.870 +/-  8.146 |    0.318 +/-  0.054 |  -55.982 +/-  2.979
GLY 168 |    5.649 +/-  1.779 |   -3.980 +/-  0.832 |   -9.050 +/-  1.201 |   -0.719 +/-  0.530 |    0.001 +/-  0.004 |   -8.099 +/-  1.969
ASP 169 |   16.585 +/-  2.593 |   -6.565 +/-  1.290 |  -53.219 +/-  7.019 |  -26.386 +/-  5.616 |    0.072 +/-  0.026 |  -69.513 +/-  3.377
GLU 170 |   18.425 +/-  2.904 |   -3.852 +/-  1.429 |  -40.743 +/-  5.495 |  -30.254 +/-  4.696 |    0.464 +/-  0.036 |  -55.961 +/-  2.979
LEU 171 |   17.796 +/-  3.133 |   -4.697 +/-  1.343 |  -30.893 +/-  1.158 |    0.303 +/-  0.863 |    0.106 +/-  0.041 |  -17.385 +/-  3.219
CYS 172 |   10.878 +/-  2.191 |   -4.560 +/-  1.118 |   -2.513 +/-  1.143 |   -1.087 +/-  0.996 |    0.031 +/-  0.026 |    2.749 +/-  2.457
GLY 173 |    5.649 +/-  1.659 |   -2.250 +/-  0.734 |  -10.008 +/-  1.123 |   -0.648 +/-  0.991 |    0.207 +/-  0.042 |   -7.050 +/-  1.875
GLN 174 |   26.044 +/-  3.192 |   -5.705 +/-  1.532 |  -82.927 +/-  2.752 |   -0.719 +/-  1.421 |    0.116 +/-  0.032 |  -63.191 +/-  3.246
GLU 175 |   18.888 +/-  2.833 |   -4.197 +/-  1.631 |  -61.439 +/-  7.776 |  -11.832 +/-  6.847 |    0.202 +/-  0.063 |  -58.379 +/-  3.359
GLU 176 |   18.892 +/-  2.878 |   -4.568 +/-  1.281 |  -15.243 +/-  5.886 |  -54.951 +/-  5.922 |    0.537 +/-  0.078 |  -55.334 +/-  2.904
ALA 177 |    7.388 +/-  1.800 |   -3.310 +/-  0.763 |   -5.984 +/-  1.709 |    1.130 +/-  1.119 |    0.210 +/-  0.042 |   -0.566 +/-  1.930
PHE 178 |   16.253 +/-  3.014 |   -5.902 +/-  1.326 |   -5.026 +/-  1.726 |    1.501 +/-  0.826 |    0.044 +/-  0.018 |    6.870 +/-  3.194
ARG 179 |   21.888 +/-  4.048 |   -4.821 +/-  1.596 | -194.935 +/-  7.725 |   -4.413 +/-  6.357 |    0.549 +/-  0.178 | -181.732 +/-  3.641
THR 180 |   16.206 +/-  2.717 |   -1.466 +/-  1.053 |  -37.095 +/-  2.333 |   -6.051 +/-  1.704 |    0.743 +/-  0.100 |  -27.662 +/-  2.701
TRP 181 |   22.163 +/-  3.563 |   -8.203 +/-  1.249 |    0.354 +/-  2.585 |   -4.887 +/-  1.613 |    0.290 +/-  0.101 |    9.716 +/-  3.851
ALA 182 |    7.879 +/-  2.206 |   -3.866 +/-  0.936 |   -0.614 +/-  1.932 |   -1.143 +/-  0.882 |    0.086 +/-  0.051 |    2.342 +/-  2.219
LYS 183 |   17.666 +/-  3.042 |   -5.087 +/-  1.276 |   33.183 +/-  8.272 |  -53.461 +/-  7.661 |    0.625 +/-  0.130 |   -7.072 +/-  3.621
LYS 184 |   18.161 +/-  3.439 |   -3.406 +/-  1.154 |   25.757 +/-  8.758 |  -57.986 +/-  8.946 |    1.025 +/-  0.155 |  -16.449 +/-  4.252
VAL 185 |   14.594 +/-  2.663 |   -2.975 +/-  1.404 |  -30.703 +/-  1.430 |   -2.392 +/-  0.784 |    0.233 +/-  0.088 |  -21.243 +/-  2.912
PHE 186 |   16.274 +/-  3.113 |   -6.651 +/-  1.556 |   -1.982 +/-  2.312 |   -3.810 +/-  0.864 |    0.159 +/-  0.096 |    3.989 +/-  4.100
LYS 187 |   17.352 +/-  3.332 |   -7.607 +/-  1.591 |   -3.559 +/- 10.194 |  -22.153 +/-  9.364 |    0.194 +/-  0.107 |  -15.773 +/-  4.264
ALA 188 |    7.437 +/-  2.092 |   -3.049 +/-  0.788 |   -6.587 +/-  1.337 |   -5.043 +/-  0.911 |    0.396 +/-  0.078 |   -6.845 +/-  2.115
ALA 189 |    7.485 +/-  2.162 |   -4.078 +/-  1.064 |   -4.141 +/-  1.326 |   -2.166 +/-  0.809 |    0.137 +/-  0.096 |   -2.763 +/-  2.281
CYS 190 |   11.098 +/-  2.178 |   -6.993 +/-  1.041 |   -6.550 +/-  1.385 |   -1.105 +/-  0.852 |    0.007 +/-  0.014 |   -3.543 +/-  2.360
ASP 191 |   17.367 +/-  2.698 |   -4.135 +/-  1.160 |   -7.076 +/-  6.711 |  -68.117 +/-  6.549 |    0.537 +/-  0.065 |  -61.424 +/-  2.695
VAL 192 |   14.756 +/-  2.787 |   -0.450 +/-  1.396 |  -24.458 +/-  1.449 |   -5.025 +/-  1.032 |    0.854 +/-  0.121 |  -14.324 +/-  2.996
PHE 193 |   17.200 +/-  3.135 |   -1.173 +/-  1.783 |   -5.431 +/-  1.541 |   -5.518 +/-  1.014 |    0.828 +/-  0.233 |    5.907 +/-  3.547
CYS 194 |   11.422 +/-  2.376 |   -0.980 +/-  0.993 |   -0.263 +/-  1.768 |   -3.652 +/-  1.221 |    0.809 +/-  0.052 |    7.336 +/-  2.267
VAL 195 |   14.567 +/-  2.685 |   -1.649 +/-  1.325 |  -29.931 +/-  1.560 |   -0.755 +/-  0.651 |    0.398 +/-  0.083 |  -17.370 +/-  2.972
GLY 196 |    5.597 +/-  1.772 |   -1.795 +/-  0.628 |   -9.397 +/-  1.512 |   -3.055 +/-  1.529 |    0.393 +/-  0.053 |   -8.257 +/-  1.776
ASP 197 |   17.111 +/-  2.429 |   -2.843 +/-  1.593 |  -21.282 +/-  9.106 |  -54.910 +/-  8.876 |    0.452 +/-  0.097 |  -61.472 +/-  2.477
ASP 198 |   15.552 +/-  2.833 |    0.306 +/-  1.153 |    7.120 +/-  5.915 |  -83.168 +/-  4.936 |    1.085 +/-  0.065 |  -59.105 +/-  2.454
VAL 199 |   15.580 +/-  2.685 |    0.183 +/-  1.939 |  -24.688 +/-  3.605 |   -2.704 +/-  2.065 |    0.770 +/-  0.229 |  -10.859 +/-  2.918
ASN 200 |   21.521 +/-  2.942 |   -4.271 +/-  1.230 |  -81.364 +/-  9.020 |  -10.290 +/-  6.979 |    0.227 +/-  0.063 |  -74.176 +/-  3.091
ILE 201 |   18.000 +/-  3.122 |    1.831 +/-  1.356 |   -5.598 +/-  2.563 |   -8.596 +/-  2.424 |    1.273 +/-  0.110 |    6.909 +/-  3.184
GLU 202 |   18.211 +/-  2.902 |   -0.950 +/-  1.381 |  -27.151 +/- 14.242 |  -42.847 +/- 13.437 |    0.862 +/-  0.113 |  -51.874 +/-  3.180
LYS 203 |   19.341 +/-  3.299 |   -0.515 +/-  1.213 |   19.668 +/-  8.524 |  -39.375 +/-  8.297 |    1.299 +/-  0.115 |    0.417 +/-  3.446
PRO 204 |   21.264 +/-  2.574 |   -3.725 +/-  1.449 |  -11.530 +/-  2.539 |    0.689 +/-  1.458 |    0.455 +/-  0.185 |    7.153 +/-  3.363
ASN 205 |   20.825 +/-  2.780 |   -3.905 +/-  1.225 |  -82.488 +/-  5.191 |  -10.452 +/-  5.183 |    0.583 +/-  0.121 |  -75.437 +/-  2.681
ASN 206 |   21.102 +/-  2.897 |   -6.966 +/-  1.359 |  -89.048 +/-  3.135 |   -1.939 +/-  2.533 |    0.113 +/-  0.040 |  -76.737 +/-  2.881
SER 207 |   10.699 +/-  2.013 |   -4.973 +/-  1.177 |  -11.183 +/-  3.258 |   -2.208 +/-  2.817 |    0.103 +/-  0.056 |   -7.561 +/-  2.669
LEU 208 |   17.136 +/-  2.929 |   -3.255 +/-  1.943 |  -25.867 +/-  1.399 |   -1.169 +/-  1.808 |    0.438 +/-  0.164 |  -12.717 +/-  3.042
ILE 209 |   19.290 +/-  3.468 |   -1.084 +/-  1.704 |  -14.317 +/-  2.013 |    0.300 +/-  1.898 |    0.597 +/-  0.173 |    4.786 +/-  3.288
SER 210 |   12.812 +/-  2.238 |   -3.236 +/-  1.475 |  -13.407 +/-  3.296 |   -3.473 +/-  2.635 |    0.094 +/-  0.058 |   -7.209 +/-  2.655
ASN 211 |   22.485 +/-  2.971 |   -3.425 +/-  1.727 |  -93.349 +/-  5.935 |   -3.599 +/-  4.305 |    0.457 +/-  0.206 |  -77.432 +/-  3.048
ASP 212 |   15.374 +/-  3.024 |   -2.250 +/-  1.203 |  -14.065 +/- 11.303 |  -53.101 +/- 10.897 |    0.734 +/-  0.160 |  -53.309 +/-  2.638
ARG 213 |   22.127 +/-  3.975 |   -5.159 +/-  1.706 | -170.244 +/-  9.969 |  -21.805 +/-  8.278 |    0.565 +/-  0.171 | -174.517 +/-  4.314
SER 214 |   11.548 +/-  2.165 |   -2.238 +/-  1.195 |  -18.694 +/-  4.230 |   -2.836 +/-  3.233 |    0.266 +/-  0.081 |  -11.953 +/-  2.918
TRP 215 |   21.756 +/-  3.324 |  -10.312 +/-  1.374 |    6.949 +/-  2.344 |   -5.468 +/-  1.838 |    0.145 +/-  0.071 |   13.070 +/-  3.533
LYS 216 |   17.676 +/-  3.102 |   -3.917 +/-  1.134 |   13.932 +/- 11.781 |  -33.490 +/- 12.170 |    0.891 +/-  0.139 |   -4.908 +/-  3.622
ARG 217 |   22.902 +/-  3.910 |   -4.720 +/-  1.353 | -199.084 +/- 22.602 |    2.060 +/- 19.910 |    0.747 +/-  0.187 | -178.094 +/-  4.502
ASN 218 |   22.850 +/-  2.855 |   -2.289 +/-  1.109 |  -83.795 +/-  4.026 |   -9.923 +/-  3.907 |    0.805 +/-  0.081 |  -72.352 +/-  2.558
LYS 219 |   18.228 +/-  3.247 |   -5.223 +/-  1.457 |  -25.162 +/- 13.365 |   -3.701 +/- 13.122 |    0.275 +/-  0.156 |  -15.582 +/-  3.737
PHE 220 |   15.801 +/-  2.902 |   -6.574 +/-  1.089 |   -1.601 +/-  1.037 |   -3.318 +/-  0.913 |    0.165 +/-  0.045 |    4.474 +/-  3.180
ARG 221 |   21.915 +/-  3.837 |   -6.045 +/-  1.547 | -193.970 +/-  5.120 |   -2.271 +/-  4.364 |    0.757 +/-  0.056 | -179.614 +/-  3.480
LEU 222 |   16.538 +/-  3.045 |   -4.449 +/-  1.437 |  -32.745 +/-  0.915 |   -1.007 +/-  0.733 |    0.224 +/-  0.053 |  -21.440 +/-  3.052
THR 223 |   15.841 +/-  2.572 |   -3.301 +/-  1.299 |  -37.636 +/-  3.220 |   -4.466 +/-  3.038 |    0.302 +/-  0.066 |  -29.260 +/-  2.741
TYR 224 |   17.490 +/-  3.002 |   -1.839 +/-  1.264 |  -20.984 +/-  1.667 |   -9.405 +/-  1.613 |    1.037 +/-  0.120 |  -13.700 +/-  3.292
VAL 225 |   14.549 +/-  2.683 |   -3.081 +/-  1.369 |  -22.782 +/-  1.356 |   -3.561 +/-  1.001 |    0.225 +/-  0.073 |  -14.649 +/-  2.882
ALA 226 |    7.919 +/-  2.080 |   -0.804 +/-  0.867 |   -1.368 +/-  2.008 |   -7.740 +/-  1.801 |    0.734 +/-  0.130 |   -1.259 +/-  2.229
GLU 227 |   18.055 +/-  2.903 |   -0.789 +/-  1.222 |   22.689 +/-  5.652 |  -93.367 +/-  5.913 |    1.067 +/-  0.083 |  -52.345 +/-  2.800
ALA 228 |    8.928 +/-  2.048 |   -1.536 +/-  0.904 |   11.074 +/-  1.329 |   -7.412 +/-  1.163 |    0.258 +/-  0.076 |   11.311 +/-  2.059
PRO 229 |   21.039 +/-  2.510 |   -3.549 +/-  0.963 |   -6.601 +/-  1.591 |   -4.188 +/-  1.468 |    0.368 +/-  0.071 |    7.069 +/-  2.670
ASP 230 |   14.915 +/-  3.190 |   -1.095 +/-  1.167 |   12.130 +/- 10.711 |  -84.321 +/-  9.177 |    0.731 +/-  0.074 |  -57.641 +/-  2.565
LEU 231 |   17.645 +/-  2.817 |   -4.381 +/-  1.320 |  -32.248 +/-  1.560 |    0.302 +/-  0.963 |    0.214 +/-  0.058 |  -18.467 +/-  3.028
THR 232 |   16.810 +/-  2.462 |   -4.650 +/-  1.266 |  -37.967 +/-  3.664 |   -3.875 +/-  2.275 |    0.194 +/-  0.063 |  -29.488 +/-  2.733
GLN 233 |   24.108 +/-  3.147 |   -3.535 +/-  1.282 |  -74.353 +/-  3.372 |   -7.601 +/-  2.651 |    0.803 +/-  0.088 |  -60.578 +/-  3.026
GLY 234 |    5.163 +/-  1.605 |   -3.545 +/-  0.905 |  -11.934 +/-  1.178 |    1.092 +/-  0.632 |    0.002 +/-  0.005 |   -9.221 +/-  1.826
LEU 235 |   15.915 +/-  2.791 |   -7.357 +/-  1.337 |  -34.433 +/-  1.100 |    2.129 +/-  0.583 |    0.005 +/-  0.004 |  -23.741 +/-  3.005
SER 236 |   10.639 +/-  2.337 |   -4.313 +/-  1.148 |  -17.009 +/-  2.253 |   -1.719 +/-  1.795 |    0.192 +/-  0.058 |  -12.210 +/-  2.623
ASN 237 |   22.568 +/-  2.750 |   -4.161 +/-  1.347 |  -89.527 +/-  4.145 |   -4.572 +/-  2.615 |    0.526 +/-  0.105 |  -75.166 +/-  2.809
VAL 238 |   14.322 +/-  2.533 |   -4.841 +/-  1.325 |  -28.013 +/-  1.882 |    2.032 +/-  1.598 |    0.059 +/-  0.037 |  -16.441 +/-  2.767
HIE 239 |   34.496 +/-  2.795 |  -10.289 +/-  1.032 |  -13.177 +/-  1.511 |   -4.029 +/-  1.159 |    0.010 +/-  0.008 |    7.011 +/-  2.936
LYS 240 |   19.239 +/-  3.341 |   -2.968 +/-  1.413 |   -0.718 +/- 10.107 |  -20.368 +/- 10.161 |    0.741 +/-  0.103 |   -4.074 +/-  3.917
LYS 241 |   18.714 +/-  3.076 |   -3.434 +/-  1.554 |  -53.532 +/- 12.961 |   29.985 +/- 11.165 |    0.380 +/-  0.122 |   -7.887 +/-  3.989
ARG 242 |   22.219 +/-  3.996 |   -1.980 +/-  1.586 | -214.267 +/- 16.701 |   18.161 +/- 14.636 |    1.314 +/-  0.157 | -174.553 +/-  4.157
VAL 243 |   14.327 +/-  2.447 |   -5.293 +/-  1.261 |  -30.233 +/-  1.491 |   -1.247 +/-  1.113 |    0.105 +/-  0.046 |  -22.340 +/-  2.802
SER 244 |   12.004 +/-  2.107 |   -3.363 +/-  1.163 |  -12.089 +/-  2.733 |   -4.764 +/-  2.009 |    0.098 +/-  0.034 |   -8.114 +/-  2.640
ALA 245 |    7.820 +/-  2.137 |   -3.251 +/-  0.825 |   -1.810 +/-  1.647 |   -1.909 +/-  1.092 |    0.231 +/-  0.074 |    1.082 +/-  2.178
ALA 246 |    7.910 +/-  2.203 |   -4.117 +/-  0.968 |    3.346 +/-  1.225 |   -0.445 +/-  0.718 |    0.015 +/-  0.016 |    6.709 +/-  2.258
ARG 247 |   21.939 +/-  4.123 |   -5.815 +/-  1.464 | -203.921 +/-  6.798 |   11.513 +/-  5.631 |    0.738 +/-  0.103 | -175.546 +/-  3.681
LEU 248 |   17.816 +/-  2.834 |   -6.611 +/-  1.253 |  -28.109 +/-  1.709 |   -2.555 +/-  1.202 |    0.089 +/-  0.039 |  -19.370 +/-  3.072
LEU 249 |   16.416 +/-  2.849 |   -3.533 +/-  1.396 |  -28.243 +/-  1.384 |   -3.028 +/-  0.973 |    0.489 +/-  0.074 |  -17.899 +/-  2.958
SER 250 |   11.657 +/-  2.274 |   -2.909 +/-  0.990 |   -4.513 +/-  1.673 |   -9.038 +/-  1.153 |    0.352 +/-  0.040 |   -4.452 +/-  2.781
ARG 251 |   22.643 +/-  3.693 |   -6.242 +/-  1.370 | -185.473 +/-  5.556 |   -1.540 +/-  4.524 |    0.475 +/-  0.060 | -170.137 +/-  3.753
GLN 252 |   23.893 +/-  3.073 |   -2.764 +/-  1.193 |  -76.216 +/-  2.547 |  -11.037 +/-  1.918 |    0.877 +/-  0.072 |  -65.246 +/-  3.007
ASN 253 |   22.208 +/-  2.628 |   -5.386 +/-  1.151 |  -85.423 +/-  2.444 |   -8.321 +/-  1.538 |    0.434 +/-  0.079 |  -76.488 +/-  2.618
LEU 254 |   16.180 +/-  2.805 |   -4.644 +/-  1.380 |  -30.077 +/-  0.998 |   -0.545 +/-  0.831 |    0.308 +/-  0.058 |  -18.778 +/-  2.961
GLN 255 |   24.846 +/-  3.024 |   -5.413 +/-  1.400 |  -80.015 +/-  2.708 |   -4.429 +/-  1.545 |    0.127 +/-  0.027 |  -64.885 +/-  2.863
SER 256 |   12.783 +/-  2.415 |   -1.487 +/-  1.056 |   -1.312 +/-  2.677 |   -7.759 +/-  1.562 |    0.268 +/-  0.049 |    2.493 +/-  2.758
PRO 257 |   20.872 +/-  2.433 |   -0.868 +/-  0.875 |    3.372 +/-  1.490 |   -5.652 +/-  1.416 |    0.867 +/-  0.059 |   18.590 +/-  2.537
LYS 258 |   19.040 +/-  3.005 |    1.051 +/-  1.085 |   27.656 +/-  3.952 |  -63.116 +/-  3.774 |    1.712 +/-  0.041 |  -13.657 +/-  3.114
SER 259 |   11.166 +/-  2.163 |   -1.198 +/-  1.050 |  -10.147 +/-  2.494 |  -10.173 +/-  2.282 |    0.315 +/-  0.058 |  -10.036 +/-  2.720
SER 260 |   12.216 +/-  2.180 |   -0.206 +/-  0.919 |    0.244 +/-  3.611 |  -12.180 +/-  3.106 |    0.764 +/-  0.077 |    0.838 +/-  2.352
ARG 261 |   23.011 +/-  3.888 |   -4.565 +/-  1.427 | -130.658 +/-  7.031 |  -58.938 +/-  5.556 |    0.546 +/-  0.065 | -170.605 +/-  3.826
SER 262 |   10.332 +/-  2.127 |   -3.970 +/-  0.904 |  -15.759 +/-  1.383 |   -5.536 +/-  1.816 |    0.238 +/-  0.039 |  -14.695 +/-  2.759
THR 263 |   15.238 +/-  2.426 |   -6.027 +/-  1.216 |  -35.962 +/-  1.468 |    0.746 +/-  0.797 |    0.037 +/-  0.014 |  -25.968 +/-  2.663
ILE 264 |   21.219 +/-  2.983 |   -6.909 +/-  1.674 |  -12.875 +/-  1.152 |   -0.011 +/-  0.376 |    0.030 +/-  0.026 |    1.453 +/-  3.006
PHE 265 |   17.383 +/-  3.089 |   -5.731 +/-  1.165 |  -10.981 +/-  1.147 |    0.201 +/-  0.467 |    0.180 +/-  0.041 |    1.051 +/-  3.225
VAL 266 |   14.362 +/-  2.650 |   -5.946 +/-  1.514 |  -20.899 +/-  1.036 |    0.287 +/-  0.441 |    0.000 +/-  0.002 |  -12.195 +/-  2.788
ARG 267 |   22.556 +/-  3.992 |   -7.368 +/-  1.643 | -201.782 +/-  5.133 |    3.629 +/-  4.564 |    0.501 +/-  0.070 | -182.464 +/-  3.868
LEU 268 |   16.967 +/-  2.785 |   -6.989 +/-  1.381 |  -33.969 +/-  1.016 |   -0.436 +/-  0.586 |    0.003 +/-  0.004 |  -24.424 +/-  2.913
HIE 269 |   34.588 +/-  2.741 |   -8.344 +/-  1.234 |  -25.638 +/-  3.357 |   -2.951 +/-  2.579 |    0.376 +/-  0.075 |   -1.969 +/-  3.308
THR 270 |   16.573 +/-  2.269 |   -5.112 +/-  1.347 |  -37.034 +/-  1.535 |   -3.103 +/-  0.900 |    0.028 +/-  0.015 |  -28.648 +/-  2.632
ASN 271 |   21.755 +/-  2.960 |   -1.996 +/-  1.280 |  -86.799 +/-  4.101 |   -7.769 +/-  3.436 |    0.640 +/-  0.127 |  -74.169 +/-  2.969
GLY 272 |    5.757 +/-  1.749 |   -1.208 +/-  0.686 |   -8.979 +/-  1.285 |   -3.345 +/-  0.955 |    0.293 +/-  0.063 |   -7.482 +/-  1.674
ASN 273 |   22.576 +/-  2.823 |   -3.767 +/-  1.157 |  -85.479 +/-  2.539 |   -9.444 +/-  1.704 |    0.374 +/-  0.052 |  -75.741 +/-  2.865
GLN 274 |   24.356 +/-  3.172 |   -1.762 +/-  1.229 |  -69.377 +/-  3.453 |  -15.020 +/-  2.930 |    1.071 +/-  0.089 |  -60.732 +/-  2.937
GLU 275 |   17.717 +/-  2.828 |   -2.651 +/-  1.412 |   16.871 +/- 13.949 |  -87.351 +/- 13.219 |    0.582 +/-  0.148 |  -54.831 +/-  3.014
LEU 276 |   16.455 +/-  2.663 |   -5.313 +/-  1.416 |  -30.279 +/-  0.967 |   -0.194 +/-  0.641 |    0.011 +/-  0.009 |  -19.320 +/-  2.701
GLN 277 |   23.940 +/-  2.955 |   -2.507 +/-  1.251 |  -67.411 +/-  3.196 |  -14.133 +/-  2.535 |    0.845 +/-  0.133 |  -59.266 +/-  2.905
TYR 278 |   17.556 +/-  2.899 |   -6.606 +/-  1.341 |  -32.460 +/-  2.584 |    0.095 +/-  1.499 |    0.094 +/-  0.034 |  -21.322 +/-  3.401
GLN 279 |   24.893 +/-  2.885 |   -1.972 +/-  1.387 |  -71.417 +/-  3.414 |   -4.676 +/-  2.522 |    0.683 +/-  0.065 |  -52.490 +/-  3.058
PRO 280 |   20.656 +/-  2.494 |   -6.194 +/-  0.864 |    0.126 +/-  1.261 |   -6.873 +/-  1.237 |    0.062 +/-  0.023 |    7.777 +/-  2.595
GLY 281 |    5.843 +/-  1.829 |   -3.482 +/-  0.483 |   -7.853 +/-  0.947 |   -3.799 +/-  1.041 |    0.032 +/-  0.012 |   -9.260 +/-  1.703
ASP 282 |   14.690 +/-  2.651 |   -6.422 +/-  1.065 |   21.705 +/-  4.601 |  -89.679 +/-  4.585 |    0.202 +/-  0.030 |  -59.505 +/-  2.506
HIE 283 |   35.241 +/-  2.722 |   -8.507 +/-  1.318 |  -22.230 +/-  2.518 |   -1.997 +/-  1.376 |    0.070 +/-  0.018 |    2.578 +/-  3.067
LEU 284 |   18.206 +/-  2.697 |   -7.108 +/-  1.348 |  -34.124 +/-  1.043 |    2.443 +/-  0.491 |    0.005 +/-  0.006 |  -20.577 +/-  2.865
GLY 285 |    5.650 +/-  1.644 |   -3.842 +/-  0.962 |  -10.822 +/-  1.112 |   -1.921 +/-  0.380 |    0.000 +/-  0.000 |  -10.935 +/-  1.851
VAL 286 |   15.050 +/-  2.666 |   -5.701 +/-  1.383 |  -31.492 +/-  1.028 |    3.209 +/-  0.482 |    0.000 +/-  0.001 |  -18.933 +/-  2.774
PHE 287 |   17.021 +/-  3.040 |   -7.380 +/-  1.174 |    3.719 +/-  0.996 |   -2.960 +/-  0.661 |    0.018 +/-  0.017 |   10.418 +/-  3.249
PRO 288 |   21.284 +/-  2.464 |   -7.281 +/-  0.999 |   -0.536 +/-  0.901 |   -5.431 +/-  0.699 |    0.006 +/-  0.005 |    8.042 +/-  2.625
GLY 289 |    5.435 +/-  1.748 |   -3.891 +/-  0.756 |  -11.848 +/-  1.937 |    2.570 +/-  1.069 |    0.006 +/-  0.009 |   -7.728 +/-  2.004
ASN 290 |   19.435 +/-  2.777 |   -6.048 +/-  1.290 |  -90.148 +/-  1.992 |    2.663 +/-  1.290 |    0.007 +/-  0.010 |  -74.091 +/-  2.726
HIE 291 |   34.125 +/-  2.706 |   -6.556 +/-  1.024 |  -19.464 +/-  4.973 |   -8.999 +/-  4.272 |    0.568 +/-  0.074 |   -0.325 +/-  2.956
GLU 292 |   18.804 +/-  2.794 |   -2.807 +/-  1.471 |  -16.452 +/- 15.433 |  -61.708 +/- 15.188 |    0.530 +/-  0.122 |  -61.632 +/-  3.047
ASP 293 |   14.489 +/-  2.918 |   -2.475 +/-  0.972 |    8.738 +/-  5.952 |  -81.240 +/-  6.602 |    0.734 +/-  0.045 |  -59.754 +/-  2.601
LEU 294 |   17.067 +/-  2.749 |   -5.596 +/-  1.387 |  -27.775 +/-  1.043 |   -1.671 +/-  0.694 |    0.214 +/-  0.038 |  -17.762 +/-  2.935
VAL 295 |   14.136 +/-  2.533 |   -6.861 +/-  1.261 |  -29.356 +/-  1.054 |   -0.451 +/-  0.524 |    0.000 +/-  0.000 |  -22.533 +/-  2.740
ASN 296 |   20.974 +/-  2.634 |   -4.283 +/-  1.000 |  -89.322 +/-  2.080 |   -7.548 +/-  1.657 |    0.562 +/-  0.049 |  -79.617 +/-  2.457
ALA 297 |    7.081 +/-  2.054 |   -3.748 +/-  0.902 |   -4.349 +/-  1.722 |   -0.936 +/-  0.721 |    0.200 +/-  0.035 |   -1.751 +/-  2.343
LEU 298 |   17.261 +/-  2.630 |   -7.879 +/-  1.362 |  -27.848 +/-  1.048 |   -1.106 +/-  0.718 |    0.000 +/-  0.001 |  -19.572 +/-  2.790
ILE 299 |   17.738 +/-  3.054 |   -4.241 +/-  1.453 |  -12.725 +/-  1.079 |   -3.226 +/-  0.905 |    0.255 +/-  0.040 |   -2.198 +/-  3.085
GLU 300 |   18.082 +/-  2.951 |   -2.107 +/-  1.162 |   46.079 +/-  6.256 | -114.295 +/-  6.237 |    1.029 +/-  0.051 |  -51.213 +/-  2.865
ARG 301 |   23.445 +/-  4.043 |   -4.990 +/-  1.509 | -246.460 +/- 11.158 |   53.594 +/-  9.322 |    0.654 +/-  0.100 | -173.756 +/-  4.043
LEU 302 |   16.171 +/-  2.775 |   -5.145 +/-  1.244 |  -29.354 +/-  1.736 |   -7.048 +/-  1.432 |    0.208 +/-  0.036 |  -25.168 +/-  2.866
GLU 303 |   18.238 +/-  2.996 |   -2.338 +/-  1.474 |   26.463 +/- 19.166 | -101.753 +/- 17.806 |    0.768 +/-  0.093 |  -58.622 +/-  3.182
ASP 304 |   16.453 +/-  2.591 |   -1.904 +/-  1.248 |   -4.418 +/- 10.082 |  -71.611 +/-  8.730 |    0.615 +/-  0.103 |  -60.866 +/-  2.945
ALA 305 |    9.319 +/-  2.097 |   -1.196 +/-  0.849 |    9.616 +/-  0.741 |   -5.536 +/-  0.558 |    0.320 +/-  0.032 |   12.524 +/-  2.192
PRO 306 |   22.379 +/-  2.405 |   -2.360 +/-  1.123 |    6.028 +/-  1.070 |   -5.668 +/-  1.017 |    0.233 +/-  0.074 |   20.613 +/-  2.587
PRO 307 |   20.728 +/-  2.419 |   -2.440 +/-  1.053 |   -6.750 +/-  1.085 |   -2.547 +/-  0.685 |    0.646 +/-  0.105 |    9.636 +/-  2.655
ALA 308 |    8.356 +/-  2.083 |   -3.489 +/-  0.716 |   -5.768 +/-  1.355 |   -0.130 +/-  0.869 |    0.179 +/-  0.057 |   -0.852 +/-  2.337
ASN 309 |   21.761 +/-  2.989 |   -1.683 +/-  1.232 |  -79.850 +/-  3.584 |  -11.826 +/-  2.270 |    0.833 +/-  0.059 |  -70.765 +/-  2.689
HIE 310 |   34.241 +/-  2.919 |   -5.853 +/-  1.089 |  -13.969 +/-  1.708 |   -8.611 +/-  1.130 |    0.624 +/-  0.099 |    6.433 +/-  3.163
VAL 311 |   14.371 +/-  2.768 |   -3.875 +/-  1.346 |  -26.405 +/-  1.374 |    0.144 +/-  0.759 |    0.302 +/-  0.074 |  -15.463 +/-  3.060
VAL 312 |   16.210 +/-  2.554 |   -5.792 +/-  1.330 |  -21.264 +/-  1.081 |   -0.060 +/-  0.536 |    0.036 +/-  0.020 |  -10.870 +/-  2.675
LYS 313 |   17.738 +/-  3.288 |   -5.394 +/-  1.379 |  -43.343 +/- 11.887 |   13.195 +/- 10.878 |    0.383 +/-  0.075 |  -17.420 +/-  3.943
VAL 314 |   14.457 +/-  2.835 |   -4.783 +/-  1.296 |  -32.232 +/-  1.230 |   -1.402 +/-  0.643 |    0.033 +/-  0.020 |  -23.926 +/-  2.902
GLU 315 |   18.576 +/-  2.799 |   -6.131 +/-  1.439 |  -41.890 +/-  8.009 |  -32.083 +/-  7.146 |    0.141 +/-  0.046 |  -61.387 +/-  3.205
MET 316 |   15.523 +/-  2.931 |   -7.764 +/-  1.300 |   -9.259 +/-  1.992 |   -0.315 +/-  1.413 |    0.227 +/-  0.086 |   -1.589 +/-  3.088
LEU 317 |   17.011 +/-  3.119 |   -5.313 +/-  1.355 |  -31.564 +/-  3.425 |   -2.783 +/-  2.324 |    0.247 +/-  0.065 |  -22.403 +/-  3.262
GLU 318 |   18.677 +/-  2.928 |   -4.321 +/-  1.445 |  -24.282 +/- 13.479 |  -49.959 +/- 12.965 |    0.442 +/-  0.092 |  -59.443 +/-  2.991
GLU 319 |   19.586 +/-  2.880 |   -1.427 +/-  1.402 |    3.545 +/-  9.981 |  -67.960 +/-  9.922 |    0.888 +/-  0.132 |  -45.369 +/-  2.670
ARG 320 |   22.584 +/-  3.983 |   -4.411 +/-  1.605 | -183.842 +/-  6.588 |  -10.873 +/-  5.675 |    0.729 +/-  0.104 | -175.813 +/-  3.735
ASN 321 |   22.987 +/-  2.877 |   -1.422 +/-  1.122 |  -86.229 +/-  4.098 |  -14.906 +/-  3.129 |    0.847 +/-  0.094 |  -78.721 +/-  2.904
THR 322 |   15.207 +/-  2.455 |   -1.212 +/-  1.263 |  -29.842 +/-  2.165 |  -10.104 +/-  1.431 |    0.501 +/-  0.095 |  -25.449 +/-  2.545
ALA 323 |    7.689 +/-  2.088 |    0.086 +/-  0.761 |    2.629 +/-  1.079 |   -6.245 +/-  0.845 |    0.797 +/-  0.035 |    4.957 +/-  2.272
LEU 324 |   16.621 +/-  3.053 |    2.664 +/-  1.358 |  -25.819 +/-  1.525 |   -5.757 +/-  1.025 |    1.296 +/-  0.061 |  -10.995 +/-  3.121
GLY 325 |    5.672 +/-  1.723 |   -0.680 +/-  0.708 |   -3.709 +/-  1.586 |   -6.541 +/-  1.270 |    0.351 +/-  0.065 |   -4.907 +/-  1.735
VAL 326 |   15.256 +/-  2.711 |    2.086 +/-  1.180 |  -22.306 +/-  1.205 |   -5.306 +/-  0.880 |    1.190 +/-  0.046 |   -9.080 +/-  2.866
ILE 327 |   18.768 +/-  2.711 |   -0.279 +/-  1.597 |   -7.243 +/-  1.818 |   -5.271 +/-  1.575 |    0.698 +/-  0.100 |    6.673 +/-  2.892
SER 328 |   10.530 +/-  2.199 |   -1.628 +/-  1.040 |  -12.026 +/-  2.820 |   -7.457 +/-  1.947 |    0.510 +/-  0.058 |  -10.071 +/-  2.777
ASN 329 |   22.851 +/-  2.845 |   -4.977 +/-  1.370 |  -86.441 +/-  2.916 |   -9.778 +/-  1.664 |    0.274 +/-  0.061 |  -78.071 +/-  2.818
TRP 330 |   22.028 +/-  3.141 |  -10.318 +/-  1.145 |    5.478 +/-  2.407 |   -4.431 +/-  1.566 |    0.395 +/-  0.071 |   13.153 +/-  3.518
LYS 331 |   17.521 +/-  3.291 |   -4.018 +/-  1.435 |  -22.051 +/- 11.951 |  -13.119 +/- 11.195 |    0.681 +/-  0.102 |  -20.986 +/-  3.853
ASP 332 |   14.561 +/-  2.694 |   -2.434 +/-  1.168 |  -38.533 +/-  7.378 |  -41.514 +/-  6.735 |    0.531 +/-  0.076 |  -67.389 +/-  2.633
GLU 333 |   17.917 +/-  2.908 |   -5.007 +/-  1.447 |  -35.467 +/- 15.449 |  -33.635 +/- 13.431 |    0.193 +/-  0.130 |  -55.998 +/-  3.879
SER 334 |   12.028 +/-  2.384 |   -1.374 +/-  0.870 |   -1.578 +/-  3.011 |   -9.208 +/-  2.622 |    0.612 +/-  0.095 |    0.479 +/-  2.489
ARG 335 |   22.659 +/-  3.992 |   -3.996 +/-  1.940 | -182.738 +/-  8.128 |   -6.105 +/-  6.629 |    0.750 +/-  0.157 | -169.431 +/-  5.989
LEU 336 |   18.241 +/-  3.100 |   -3.918 +/-  1.331 |  -22.911 +/-  1.060 |   -1.206 +/-  0.842 |    0.061 +/-  0.026 |   -9.733 +/-  3.158
PRO 337 |   22.302 +/-  2.565 |   -4.440 +/-  1.104 |    2.158 +/-  1.203 |   -2.158 +/-  0.843 |    0.059 +/-  0.029 |   17.921 +/-  2.601
PRO 338 |   20.900 +/-  2.555 |   -4.854 +/-  0.880 |   -6.170 +/-  0.966 |   -1.845 +/-  0.886 |    0.238 +/-  0.039 |    8.270 +/-  2.646
CYS 339 |   10.751 +/-  2.193 |   -5.184 +/-  1.063 |   -2.583 +/-  1.924 |   -0.835 +/-  0.819 |    0.051 +/-  0.020 |    2.202 +/-  2.757
THR 340 |   16.627 +/-  2.410 |   -4.922 +/-  1.385 |  -33.644 +/-  1.862 |   -4.305 +/-  1.138 |    0.107 +/-  0.051 |  -26.138 +/-  2.877
ILE 341 |   17.607 +/-  2.997 |   -5.427 +/-  1.472 |  -10.148 +/-  1.042 |    0.464 +/-  0.489 |    0.008 +/-  0.005 |    2.504 +/-  2.994
PHE 342 |   16.018 +/-  2.853 |   -5.381 +/-  1.105 |   -9.265 +/-  1.236 |   -1.871 +/-  0.625 |    0.316 +/-  0.069 |   -0.183 +/-  3.055
GLN 343 |   23.796 +/-  2.916 |   -6.264 +/-  1.315 |  -76.722 +/-  2.107 |   -5.420 +/-  1.839 |    0.409 +/-  0.115 |  -64.202 +/-  3.058
ALA 344 |    7.106 +/-  1.885 |   -5.669 +/-  0.871 |   -8.178 +/-  1.077 |    1.381 +/-  0.471 |    0.005 +/-  0.007 |   -5.354 +/-  2.092
PHE 345 |   16.678 +/-  3.026 |   -7.739 +/-  1.334 |   -4.038 +/-  1.032 |   -1.546 +/-  0.521 |    0.000 +/-  0.001 |    3.356 +/-  3.161
LYS 346 |   17.510 +/-  3.135 |   -7.524 +/-  1.336 |  -43.692 +/- 10.770 |   12.905 +/-  9.368 |    0.249 +/-  0.078 |  -20.552 +/-  3.935
TYR 347 |   18.675 +/-  3.162 |   -6.851 +/-  1.293 |  -30.785 +/-  1.751 |   -6.618 +/-  1.257 |    0.245 +/-  0.085 |  -25.333 +/-  3.453
TYR 348 |   17.978 +/-  3.018 |   -8.081 +/-  1.319 |  -26.052 +/-  1.348 |   -3.773 +/-  0.844 |    0.021 +/-  0.017 |  -19.908 +/-  3.208
LEU 349 |   16.196 +/-  3.020 |   -6.938 +/-  1.479 |  -33.154 +/-  1.074 |    1.532 +/-  0.530 |    0.006 +/-  0.008 |  -22.359 +/-  3.139
ASP 350 |   17.231 +/-  2.517 |   -5.887 +/-  1.208 |  -34.558 +/-  4.337 |  -40.220 +/-  3.930 |    0.123 +/-  0.018 |  -63.311 +/-  2.476
ILE 351 |   21.002 +/-  3.032 |   -7.043 +/-  1.445 |  -14.311 +/-  0.967 |    0.152 +/-  0.547 |    0.000 +/-  0.000 |   -0.200 +/-  2.926
THR 352 |   17.325 +/-  2.521 |   -2.958 +/-  1.205 |  -32.955 +/-  1.347 |   -2.998 +/-  1.020 |    0.180 +/-  0.047 |  -21.405 +/-  2.693
THR 353 |   17.358 +/-  2.555 |   -2.911 +/-  1.345 |  -24.414 +/-  1.516 |   -1.739 +/-  0.925 |    0.193 +/-  0.035 |  -11.513 +/-  2.635
PRO 354 |   22.285 +/-  2.494 |   -5.803 +/-  1.045 |    3.004 +/-  0.986 |   -0.499 +/-  0.851 |    0.023 +/-  0.012 |   19.010 +/-  2.562
PRO 355 |   21.268 +/-  2.506 |   -6.943 +/-  1.070 |  -11.277 +/-  1.024 |    0.012 +/-  0.497 |    0.001 +/-  0.002 |    3.060 +/-  2.665
THR 356 |   17.999 +/-  2.339 |   -3.589 +/-  1.278 |  -25.915 +/-  1.721 |   -4.998 +/-  1.905 |    0.153 +/-  0.040 |  -16.350 +/-  2.970
PRO 357 |   21.101 +/-  2.531 |   -6.905 +/-  1.140 |   -8.760 +/-  1.699 |   -1.343 +/-  0.845 |    0.025 +/-  0.019 |    4.118 +/-  2.805
LEU 358 |   17.200 +/-  2.807 |   -3.542 +/-  1.377 |  -29.768 +/-  1.502 |   -1.928 +/-  0.945 |    0.489 +/-  0.140 |  -17.549 +/-  3.096
GLN 359 |   24.157 +/-  2.955 |   -8.250 +/-  1.436 |  -76.702 +/-  2.354 |   -4.455 +/-  1.352 |    0.176 +/-  0.034 |  -65.073 +/-  2.949
LEU 360 |   17.294 +/-  2.861 |   -7.534 +/-  1.374 |  -32.985 +/-  1.263 |    0.565 +/-  0.565 |    0.001 +/-  0.002 |  -22.658 +/-  2.968
GLN 361 |   23.808 +/-  3.075 |   -5.374 +/-  1.301 |  -74.104 +/-  3.074 |   -7.210 +/-  2.293 |    0.478 +/-  0.112 |  -62.403 +/-  2.942
GLN 362 |   24.601 +/-  3.070 |   -6.910 +/-  1.419 |  -76.535 +/-  2.902 |   -2.403 +/-  1.975 |    0.107 +/-  0.066 |  -61.141 +/-  3.236
PHE 363 |   16.675 +/-  2.926 |   -8.183 +/-  1.182 |   -7.184 +/-  1.409 |   -2.456 +/-  0.742 |    0.003 +/-  0.005 |   -1.145 +/-  3.094
ALA 364 |    7.669 +/-  2.169 |   -4.620 +/-  0.978 |   -5.519 +/-  2.684 |   -0.641 +/-  1.352 |    0.019 +/-  0.023 |   -3.092 +/-  2.559
SER 365 |   11.245 +/-  2.168 |   -2.600 +/-  1.030 |   -8.178 +/-  2.875 |   -6.418 +/-  2.886 |    0.493 +/-  0.081 |   -5.458 +/-  2.641
LEU 366 |   17.291 +/-  3.112 |   -4.802 +/-  1.390 |  -29.350 +/-  1.604 |   -1.967 +/-  0.862 |    0.133 +/-  0.056 |  -18.695 +/-  3.325
ALA 367 |    7.372 +/-  2.015 |   -5.266 +/-  0.879 |   -8.521 +/-  2.615 |    1.809 +/-  1.851 |    0.030 +/-  0.029 |   -4.575 +/-  2.379
THR 368 |   16.630 +/-  2.770 |   -1.064 +/-  1.234 |  -32.439 +/-  2.607 |   -6.605 +/-  2.651 |    0.734 +/-  0.074 |  -22.743 +/-  3.090
ASN 369 |   22.375 +/-  2.733 |   -3.621 +/-  1.335 |  -96.918 +/-  5.075 |   -2.360 +/-  3.106 |    0.471 +/-  0.052 |  -80.052 +/-  3.159
GLU 370 |   17.894 +/-  3.047 |   -1.867 +/-  1.301 |   -8.493 +/- 10.489 |  -59.594 +/- 10.181 |    0.979 +/-  0.082 |  -51.081 +/-  2.873
LYS 371 |   17.595 +/-  3.228 |   -2.065 +/-  1.073 |  -12.225 +/-  5.122 |  -24.189 +/-  5.281 |    1.315 +/-  0.080 |  -19.568 +/-  3.343
GLU 372 |   17.763 +/-  2.685 |   -5.531 +/-  1.449 |  -12.421 +/-  6.518 |  -57.861 +/-  6.293 |    0.191 +/-  0.053 |  -57.858 +/-  2.800
LYS 373 |   17.651 +/-  3.189 |   -6.000 +/-  1.284 |  -34.042 +/- 13.644 |    2.504 +/- 13.290 |    0.540 +/-  0.100 |  -19.347 +/-  4.155
GLN 374 |   23.506 +/-  3.021 |   -3.659 +/-  1.189 |  -72.290 +/-  2.447 |   -8.792 +/-  1.906 |    0.812 +/-  0.088 |  -60.423 +/-  2.853
ARG 375 |   21.768 +/-  3.723 |   -6.943 +/-  1.336 | -207.479 +/-  6.844 |   14.740 +/-  5.586 |    0.594 +/-  0.061 | -177.320 +/-  3.773
LEU 376 |   16.039 +/-  2.648 |   -8.025 +/-  1.312 |  -36.777 +/-  1.325 |    1.799 +/-  0.518 |    0.001 +/-  0.002 |  -26.963 +/-  2.740
LEU 377 |   17.038 +/-  2.634 |   -4.118 +/-  1.251 |  -32.564 +/-  1.338 |    0.522 +/-  0.832 |    0.472 +/-  0.092 |  -18.651 +/-  2.856
VAL 378 |   14.572 +/-  2.581 |   -2.355 +/-  1.313 |  -29.792 +/-  1.732 |    0.881 +/-  0.912 |    0.383 +/-  0.078 |  -16.311 +/-  2.697
LEU 379 |   16.300 +/-  2.856 |   -8.175 +/-  1.311 |  -30.904 +/-  1.006 |    0.513 +/-  0.673 |    0.001 +/-  0.002 |  -22.265 +/-  3.004
SER 380 |   10.512 +/-  2.170 |   -4.418 +/-  1.184 |   -8.752 +/-  1.926 |   -0.705 +/-  1.808 |    0.067 +/-  0.040 |   -3.295 +/-  2.763
LYS 381 |   18.545 +/-  3.184 |   -2.404 +/-  1.151 |   10.798 +/-  8.127 |  -40.446 +/-  8.435 |    1.141 +/-  0.122 |  -12.366 +/-  3.705
GLY 382 |    5.372 +/-  1.741 |   -2.201 +/-  0.767 |  -10.582 +/-  1.308 |   -2.658 +/-  0.727 |    0.166 +/-  0.027 |   -9.903 +/-  1.816
LEU 383 |   17.306 +/-  2.959 |   -3.316 +/-  1.350 |  -27.895 +/-  1.600 |   -3.471 +/-  0.973 |    0.314 +/-  0.108 |  -17.062 +/-  3.110
GLN 384 |   24.395 +/-  3.183 |   -2.017 +/-  1.185 |  -72.363 +/-  4.354 |  -13.591 +/-  3.880 |    1.097 +/-  0.108 |  -62.479 +/-  3.099
GLU 385 |   17.604 +/-  2.874 |   -3.831 +/-  1.279 |  -11.834 +/-  5.899 |  -61.560 +/-  5.382 |    0.541 +/-  0.048 |  -59.080 +/-  2.910
TYR 386 |   16.992 +/-  3.033 |   -8.599 +/-  1.366 |  -33.938 +/-  1.490 |   -1.198 +/-  0.710 |    0.013 +/-  0.011 |  -26.729 +/-  3.189
GLU 387 |   17.996 +/-  2.746 |   -5.918 +/-  1.293 |   -4.059 +/-  7.108 |  -67.010 +/-  7.078 |    0.233 +/-  0.077 |  -58.758 +/-  2.935
GLU 388 |   16.874 +/-  2.711 |   -2.934 +/-  1.479 |  -14.641 +/-  7.698 |  -60.805 +/-  6.751 |    0.607 +/-  0.059 |  -60.900 +/-  2.907
TRP 389 |   21.689 +/-  3.275 |  -11.073 +/-  1.187 |    0.079 +/-  1.724 |   -0.917 +/-  0.800 |    0.072 +/-  0.030 |    9.851 +/-  3.563
LYS 390 |   17.337 +/-  3.114 |   -8.396 +/-  1.185 |  -18.056 +/-  3.937 |   -5.549 +/-  4.364 |    0.207 +/-  0.032 |  -14.457 +/-  3.842
TRP 391 |   22.943 +/-  3.469 |   -6.838 +/-  1.122 |   -6.937 +/-  2.220 |   -3.905 +/-  1.615 |    0.665 +/-  0.077 |    5.929 +/-  3.719
GLY 392 |    5.917 +/-  1.690 |   -2.769 +/-  0.875 |   -5.914 +/-  2.061 |    0.882 +/-  1.366 |    0.066 +/-  0.047 |   -1.817 +/-  1.976
LYS 393 |   18.651 +/-  2.952 |   -4.354 +/-  1.326 |  -52.395 +/-  6.171 |   23.894 +/-  5.826 |    0.602 +/-  0.106 |  -13.601 +/-  3.415
ASN 394 |   22.897 +/-  3.046 |   -3.018 +/-  1.233 |  -77.963 +/-  2.244 |   -8.831 +/-  1.274 |    0.186 +/-  0.038 |  -66.728 +/-  2.843
PRO 395 |   21.134 +/-  2.475 |   -7.028 +/-  0.908 |  -10.051 +/-  1.161 |    1.275 +/-  0.566 |    0.020 +/-  0.014 |    5.350 +/-  2.669
THR 396 |   16.961 +/-  2.459 |   -4.560 +/-  1.418 |  -32.828 +/-  3.323 |   -4.982 +/-  2.645 |    0.170 +/-  0.038 |  -25.239 +/-  2.723
MET 397 |   16.562 +/-  2.790 |  -10.181 +/-  1.316 |   -5.624 +/-  1.049 |   -0.490 +/-  0.754 |    0.000 +/-  0.001 |    0.267 +/-  2.887
VAL 398 |   14.667 +/-  2.594 |   -4.825 +/-  1.233 |  -26.965 +/-  1.581 |   -3.237 +/-  1.033 |    0.108 +/-  0.034 |  -20.252 +/-  2.659
GLU 399 |   18.307 +/-  2.861 |   -5.024 +/-  1.143 |   25.432 +/-  8.537 |  -95.828 +/-  8.805 |    0.615 +/-  0.057 |  -56.499 +/-  2.904
VAL 400 |   14.281 +/-  2.524 |   -5.585 +/-  1.318 |  -23.651 +/-  1.166 |   -1.645 +/-  0.675 |    0.004 +/-  0.005 |  -16.597 +/-  2.658
LEU 401 |   16.358 +/-  2.809 |   -6.408 +/-  1.335 |  -30.214 +/-  1.184 |   -3.367 +/-  0.899 |    0.074 +/-  0.030 |  -23.558 +/-  2.941
GLU 402 |   17.865 +/-  2.687 |   -2.717 +/-  1.250 |   25.894 +/-  8.420 | -103.707 +/-  7.591 |    0.760 +/-  0.075 |  -61.905 +/-  2.955
GLU 403 |   18.067 +/-  2.938 |   -3.401 +/-  1.266 |  -16.133 +/-  7.719 |  -56.476 +/-  7.208 |    0.493 +/-  0.043 |  -57.450 +/-  2.931
PHE 404 |   17.191 +/-  2.766 |   -6.295 +/-  1.258 |    2.453 +/-  1.377 |   -3.017 +/-  0.957 |    0.043 +/-  0.020 |   10.376 +/-  2.924
PRO 405 |   21.191 +/-  2.371 |   -3.110 +/-  0.736 |   -5.708 +/-  1.118 |   -4.607 +/-  1.124 |    0.719 +/-  0.055 |    8.485 +/-  2.437
SER 406 |   11.212 +/-  2.056 |   -2.230 +/-  1.417 |  -23.332 +/-  2.529 |    0.480 +/-  1.525 |    0.151 +/-  0.035 |  -13.718 +/-  2.311
ILE 407 |   17.136 +/-  2.839 |   -5.169 +/-  1.390 |   -4.823 +/-  2.131 |   -5.825 +/-  1.689 |    0.079 +/-  0.028 |    1.398 +/-  3.054
GLN 408 |   24.274 +/-  3.187 |   -3.949 +/-  1.272 |  -77.224 +/-  4.829 |   -2.183 +/-  4.201 |    0.582 +/-  0.121 |  -58.500 +/-  3.432
MET 409 |   18.064 +/-  3.169 |   -7.628 +/-  1.359 |    1.120 +/-  1.638 |   -0.981 +/-  1.002 |    0.018 +/-  0.019 |   10.593 +/-  3.105
PRO 410 |   21.288 +/-  2.452 |   -6.726 +/-  1.187 |   -8.156 +/-  1.411 |   -1.183 +/-  0.755 |    0.036 +/-  0.039 |    5.259 +/-  2.860
ALA 411 |    7.568 +/-  2.077 |   -4.766 +/-  0.871 |   -7.456 +/-  1.204 |    0.655 +/-  0.669 |    0.002 +/-  0.003 |   -3.997 +/-  2.273
THR 412 |   17.018 +/-  2.407 |   -5.058 +/-  1.256 |  -35.555 +/-  1.399 |   -3.129 +/-  1.173 |    0.076 +/-  0.022 |  -26.648 +/-  2.529
LEU 413 |   17.101 +/-  2.752 |   -7.250 +/-  1.502 |  -31.565 +/-  1.339 |    2.638 +/-  0.742 |    0.000 +/-  0.000 |  -19.077 +/-  3.138
LEU 414 |   16.275 +/-  2.943 |   -6.973 +/-  1.309 |  -29.137 +/-  1.074 |    1.996 +/-  0.913 |    0.001 +/-  0.001 |  -17.839 +/-  3.070
LEU 415 |   16.848 +/-  2.870 |   -5.142 +/-  1.348 |  -32.011 +/-  1.650 |    0.447 +/-  1.317 |    0.056 +/-  0.019 |  -19.802 +/-  2.855
THR 416 |   17.416 +/-  2.649 |   -4.190 +/-  1.324 |  -41.923 +/-  2.432 |    1.790 +/-  1.646 |    0.110 +/-  0.050 |  -26.797 +/-  2.822
GLN 417 |   24.545 +/-  3.129 |   -6.298 +/-  1.483 |  -71.079 +/-  2.403 |   -3.966 +/-  1.310 |    0.200 +/-  0.073 |  -56.599 +/-  3.008
LEU 418 |   17.392 +/-  2.722 |   -6.814 +/-  1.356 |  -30.752 +/-  2.575 |    1.764 +/-  1.514 |    0.043 +/-  0.037 |  -18.367 +/-  3.139
SER 419 |   12.772 +/-  2.166 |   -3.756 +/-  0.904 |   -8.882 +/-  1.941 |   -7.603 +/-  1.650 |    0.230 +/-  0.031 |   -7.239 +/-  2.693
LEU 420 |   16.170 +/-  2.945 |   -4.177 +/-  1.362 |  -28.209 +/-  1.545 |    1.109 +/-  0.681 |    0.233 +/-  0.073 |  -14.874 +/-  3.221
LEU 421 |   17.852 +/-  3.078 |   -7.790 +/-  1.278 |  -31.385 +/-  1.169 |    1.824 +/-  0.678 |    0.004 +/-  0.005 |  -19.495 +/-  3.197
GLN 422 |   25.376 +/-  2.955 |   -5.040 +/-  1.239 |  -75.120 +/-  2.289 |    1.960 +/-  1.372 |    0.293 +/-  0.032 |  -52.530 +/-  2.862
PRO 423 |   20.599 +/-  2.300 |   -6.416 +/-  0.866 |   -0.713 +/-  0.784 |   -0.967 +/-  0.801 |    0.082 +/-  0.021 |   12.584 +/-  2.356
ARG 424 |   23.512 +/-  3.846 |   -7.148 +/-  1.315 | -168.885 +/-  3.767 |  -18.340 +/-  3.374 |    0.522 +/-  0.030 | -170.339 +/-  3.746
TYR 425 |   16.782 +/-  2.990 |   -4.830 +/-  1.018 |  -27.503 +/-  1.127 |   -5.714 +/-  1.099 |    0.549 +/-  0.035 |  -20.716 +/-  3.165
TYR 426 |   16.794 +/-  3.069 |   -6.586 +/-  1.086 |  -22.726 +/-  1.049 |   -9.882 +/-  0.695 |    0.237 +/-  0.021 |  -22.164 +/-  3.113
SER 427 |    9.606 +/-  1.987 |   -5.652 +/-  0.877 |  -12.540 +/-  1.233 |   -0.874 +/-  0.740 |    0.045 +/-  0.018 |   -9.414 +/-  2.155
ILE 428 |   17.421 +/-  2.910 |   -7.898 +/-  1.459 |   -9.664 +/-  1.211 |    0.604 +/-  0.626 |    0.001 +/-  0.001 |    0.463 +/-  3.193
SER 429 |   13.688 +/-  2.227 |   -4.977 +/-  1.257 |  -24.831 +/-  1.537 |    1.438 +/-  0.927 |    0.000 +/-  0.000 |  -14.682 +/-  2.548
SER 430 |   11.791 +/-  2.220 |   -5.123 +/-  1.268 |  -16.383 +/-  2.382 |   -2.027 +/-  1.334 |    0.000 +/-  0.001 |  -11.743 +/-  2.527
SER 431 |   11.839 +/-  2.175 |   -6.124 +/-  1.176 |   -2.929 +/-  1.813 |   -3.938 +/-  1.208 |    0.000 +/-  0.000 |   -1.152 +/-  2.512
PRO 432 |   20.606 +/-  2.327 |   -7.507 +/-  0.865 |   -6.581 +/-  0.837 |   -4.570 +/-  0.808 |    0.139 +/-  0.040 |    2.087 +/-  2.416
ASP 433 |   13.396 +/-  2.608 |   -3.135 +/-  1.447 |  -19.799 +/- 11.003 |  -56.245 +/-  8.271 |    0.334 +/-  0.045 |  -65.450 +/-  3.776
MET 434 |   15.145 +/-  2.807 |   -7.438 +/-  1.184 |   -7.164 +/-  1.174 |   -2.890 +/-  0.985 |    0.403 +/-  0.078 |   -1.944 +/-  2.846
TYR 435 |   18.590 +/-  3.318 |   -5.317 +/-  1.251 |  -14.767 +/-  1.664 |   -8.340 +/-  1.254 |    0.508 +/-  0.076 |   -9.327 +/-  3.473
PRO 436 |   20.549 +/-  2.478 |   -2.822 +/-  0.796 |   -6.399 +/-  0.964 |   -3.562 +/-  0.874 |    0.711 +/-  0.051 |    8.476 +/-  2.589
ASP 437 |   14.317 +/-  2.585 |   -3.334 +/-  1.119 |   15.169 +/-  6.076 |  -88.380 +/-  5.614 |    0.514 +/-  0.074 |  -61.714 +/-  2.678
GLU 438 |   18.534 +/-  2.774 |   -4.910 +/-  1.592 |  -25.279 +/-  6.403 |  -44.511 +/-  5.294 |    0.148 +/-  0.029 |  -56.018 +/-  3.069
VAL 439 |   14.506 +/-  2.487 |   -5.091 +/-  1.299 |  -28.318 +/-  1.195 |    1.660 +/-  0.382 |    0.004 +/-  0.005 |  -17.240 +/-  2.835
HIE 440 |   33.125 +/-  2.731 |   -8.862 +/-  1.439 |  -25.789 +/-  2.225 |   -0.347 +/-  1.170 |    0.027 +/-  0.016 |   -1.847 +/-  3.453
LEU 441 |   16.468 +/-  2.991 |   -7.357 +/-  1.352 |  -32.076 +/-  1.017 |    1.050 +/-  0.446 |    0.001 +/-  0.002 |  -21.916 +/-  3.186
THR 442 |   15.400 +/-  2.350 |   -4.772 +/-  1.194 |  -37.612 +/-  1.330 |   -0.160 +/-  0.664 |    0.024 +/-  0.010 |  -27.120 +/-  2.541
VAL 443 |   14.563 +/-  2.587 |   -4.673 +/-  1.419 |  -29.473 +/-  1.014 |    0.560 +/-  0.369 |    0.003 +/-  0.004 |  -19.020 +/-  2.751
ALA 444 |    7.464 +/-  2.076 |   -3.758 +/-  0.698 |   -2.739 +/-  0.812 |   -0.912 +/-  0.534 |    0.200 +/-  0.037 |    0.255 +/-  2.102
ILE 445 |   17.850 +/-  2.913 |   -4.140 +/-  1.525 |   -7.537 +/-  0.918 |   -2.145 +/-  0.542 |    0.266 +/-  0.056 |    4.294 +/-  2.890
VAL 446 |   14.380 +/-  2.639 |   -2.290 +/-  1.277 |  -27.548 +/-  1.298 |   -0.749 +/-  0.725 |    0.185 +/-  0.041 |  -16.021 +/-  2.775
SER 447 |    9.871 +/-  2.198 |   -2.636 +/-  0.874 |  -13.686 +/-  2.020 |   -2.967 +/-  1.829 |    0.344 +/-  0.051 |   -9.074 +/-  2.317
TYR 448 |   19.393 +/-  3.058 |   -4.501 +/-  1.302 |  -24.805 +/-  1.091 |   -5.256 +/-  0.908 |    0.306 +/-  0.047 |  -14.862 +/-  3.113
HIE 449 |   34.404 +/-  2.915 |   -8.165 +/-  1.184 |  -20.882 +/-  2.166 |   -5.161 +/-  1.773 |    0.278 +/-  0.039 |    0.475 +/-  3.086
THR 450 |   17.219 +/-  2.399 |   -4.857 +/-  1.223 |  -29.560 +/-  3.331 |   -3.336 +/-  2.221 |    0.051 +/-  0.028 |  -20.484 +/-  2.799
ARG 451 |   23.389 +/-  3.828 |   -2.320 +/-  1.739 | -229.570 +/-  7.346 |   25.082 +/-  6.047 |    0.768 +/-  0.141 | -182.650 +/-  3.704
ASP 452 |   15.212 +/-  2.759 |   -1.195 +/-  1.105 |  -20.952 +/-  9.404 |  -56.306 +/-  9.603 |    0.729 +/-  0.127 |  -62.512 +/-  2.754
GLY 453 |    5.547 +/-  1.728 |   -1.210 +/-  0.746 |   -7.534 +/-  2.265 |   -5.843 +/-  1.919 |    0.333 +/-  0.056 |   -8.706 +/-  1.763
GLU 454 |   17.767 +/-  2.880 |   -0.164 +/-  1.157 |    7.151 +/-  5.930 |  -78.902 +/-  5.988 |    1.303 +/-  0.060 |  -52.845 +/-  2.725
GLY 455 |    6.745 +/-  1.807 |   -0.370 +/-  0.698 |    2.705 +/-  1.537 |   -4.665 +/-  1.193 |    0.368 +/-  0.078 |    4.783 +/-  1.728
PRO 456 |   20.936 +/-  2.491 |   -2.459 +/-  1.412 |   -6.008 +/-  1.284 |   -1.403 +/-  1.035 |    0.619 +/-  0.185 |   11.686 +/-  2.916
VAL 457 |   14.456 +/-  2.603 |   -2.182 +/-  1.097 |  -22.412 +/-  1.212 |   -4.437 +/-  0.927 |    0.586 +/-  0.062 |  -13.989 +/-  2.574
HIE 458 |   33.842 +/-  2.687 |   -7.665 +/-  1.130 |  -16.674 +/-  1.984 |   -9.061 +/-  0.915 |    0.268 +/-  0.040 |    0.710 +/-  2.919
HIE 459 |   33.946 +/-  2.838 |   -5.666 +/-  0.843 |  -14.538 +/-  3.357 |   -8.074 +/-  2.846 |    0.816 +/-  0.055 |    6.485 +/-  3.025
GLY 460 |    5.264 +/-  1.719 |   -2.153 +/-  0.919 |   -7.092 +/-  2.092 |   -2.981 +/-  0.906 |    0.042 +/-  0.012 |   -6.920 +/-  2.149
VAL 461 |   14.283 +/-  2.640 |   -3.783 +/-  1.084 |  -24.277 +/-  1.437 |    0.304 +/-  0.924 |    0.086 +/-  0.024 |  -13.387 +/-  2.668
CYS 462 |    9.481 +/-  2.119 |   -6.389 +/-  0.926 |    4.362 +/-  1.058 |   -6.593 +/-  0.753 |    0.010 +/-  0.004 |    0.870 +/-  2.417
SER 463 |   11.135 +/-  2.213 |   -6.237 +/-  0.803 |   -5.324 +/-  1.223 |  -10.729 +/-  0.892 |    0.035 +/-  0.011 |  -11.120 +/-  2.557
SER 464 |   11.911 +/-  2.191 |   -4.153 +/-  1.010 |  -12.325 +/-  2.152 |   -3.391 +/-  1.427 |    0.158 +/-  0.057 |   -7.800 +/-  2.665
TRP 465 |   22.306 +/-  3.257 |  -12.691 +/-  1.340 |    0.032 +/-  1.696 |   -6.211 +/-  0.886 |    0.087 +/-  0.059 |    3.523 +/-  3.547
LEU 466 |   16.993 +/-  2.932 |   -6.801 +/-  1.425 |  -33.749 +/-  1.097 |    0.692 +/-  0.562 |    0.001 +/-  0.003 |  -22.864 +/-  3.110
ASN 467 |   23.449 +/-  3.105 |   -5.036 +/-  1.047 |  -80.618 +/-  1.951 |   -7.812 +/-  1.654 |    0.486 +/-  0.059 |  -69.531 +/-  3.097
ARG 468 |   23.207 +/-  3.828 |   -6.228 +/-  1.892 | -178.102 +/- 12.046 |   -9.884 +/- 12.459 |    0.672 +/-  0.230 | -170.335 +/-  3.865
ILE 469 |   21.074 +/-  2.800 |   -4.459 +/-  1.539 |  -27.994 +/-  1.528 |    4.709 +/-  0.815 |    0.041 +/-  0.021 |   -6.629 +/-  3.026
GLN 470 |   23.793 +/-  2.908 |   -2.449 +/-  1.246 |  -74.397 +/-  3.705 |   -8.644 +/-  3.221 |    0.818 +/-  0.077 |  -60.879 +/-  2.940
ALA 471 |    8.492 +/-  2.200 |   -1.953 +/-  0.848 |   -4.035 +/-  2.197 |   -4.038 +/-  1.666 |    0.444 +/-  0.083 |   -1.090 +/-  2.421
ASP 472 |   15.847 +/-  2.678 |   -0.422 +/-  1.061 |   13.840 +/-  6.625 |  -90.970 +/-  7.185 |    0.993 +/-  0.093 |  -60.712 +/-  2.315
ASP 473 |   14.375 +/-  2.811 |   -3.425 +/-  1.128 |    2.334 +/-  7.306 |  -70.305 +/-  6.870 |    0.363 +/-  0.064 |  -56.658 +/-  2.698
VAL 474 |   14.157 +/-  2.656 |   -1.608 +/-  1.203 |  -23.151 +/-  1.131 |   -0.293 +/-  0.699 |    0.498 +/-  0.062 |  -10.397 +/-  2.681
VAL 475 |   15.686 +/-  2.558 |   -4.235 +/-  1.302 |  -19.893 +/-  1.238 |    0.655 +/-  0.426 |    0.001 +/-  0.002 |   -7.786 +/-  2.840
PRO 476 |   21.569 +/-  2.683 |   -6.965 +/-  0.982 |  -11.097 +/-  0.893 |    0.859 +/-  0.478 |    0.008 +/-  0.008 |    4.373 +/-  2.728
CYS 477 |   11.394 +/-  2.182 |   -6.963 +/-  1.111 |   -3.862 +/-  1.240 |   -0.772 +/-  0.821 |    0.001 +/-  0.001 |   -0.202 +/-  2.288
PHE 478 |   16.977 +/-  3.168 |   -5.359 +/-  1.407 |   -9.808 +/-  1.506 |    0.192 +/-  0.977 |    0.121 +/-  0.055 |    2.122 +/-  3.603
VAL 479 |   14.369 +/-  2.600 |   -3.806 +/-  1.164 |  -18.378 +/-  1.730 |   -2.511 +/-  1.453 |    0.225 +/-  0.042 |  -10.101 +/-  2.709
ARG 480 |   23.909 +/-  3.887 |   -6.623 +/-  1.535 | -231.625 +/-  6.162 |   41.504 +/-  6.087 |    0.349 +/-  0.078 | -172.486 +/-  3.578
GLY 481 |    5.415 +/-  1.726 |   -2.712 +/-  0.573 |  -13.822 +/-  1.724 |   -1.409 +/-  1.663 |    0.253 +/-  0.046 |  -12.275 +/-  1.767
ALA 482 |    8.972 +/-  2.034 |   -2.929 +/-  0.803 |    9.356 +/-  1.308 |   -3.480 +/-  1.124 |    0.109 +/-  0.038 |   12.029 +/-  2.052
PRO 483 |   21.166 +/-  2.458 |   -2.965 +/-  0.927 |  -10.313 +/-  2.620 |   -0.540 +/-  2.131 |    0.450 +/-  0.098 |    7.799 +/-  2.651
SER 484 |   12.900 +/-  2.266 |   -2.491 +/-  0.959 |  -12.947 +/-  2.290 |   -4.043 +/-  1.282 |    0.077 +/-  0.056 |   -6.504 +/-  2.867
PHE 485 |   16.586 +/-  3.078 |   -6.665 +/-  1.223 |    0.472 +/-  1.027 |   -6.606 +/-  0.750 |    0.087 +/-  0.031 |    3.873 +/-  3.278
HIE 486 |   34.156 +/-  2.770 |   -5.150 +/-  1.111 |  -12.828 +/-  2.144 |   -9.547 +/-  1.677 |    0.843 +/-  0.058 |    7.473 +/-  3.066
LEU 487 |   18.068 +/-  2.959 |   -5.641 +/-  1.408 |  -17.871 +/-  1.248 |   -2.858 +/-  0.922 |    0.045 +/-  0.026 |   -8.257 +/-  3.074
PRO 488 |   20.998 +/-  2.454 |   -4.706 +/-  0.854 |    2.874 +/-  0.958 |   -3.961 +/-  0.937 |    0.140 +/-  0.049 |   15.345 +/-  2.555
ARG 489 |   22.740 +/-  3.918 |   -2.096 +/-  1.544 | -223.076 +/-  8.153 |   22.901 +/-  6.247 |    0.669 +/-  0.088 | -178.862 +/-  4.100
ASN 490 |   24.115 +/-  2.768 |   -1.924 +/-  1.144 |  -83.403 +/-  2.960 |   -7.145 +/-  2.200 |    0.627 +/-  0.055 |  -67.731 +/-  2.708
PRO 491 |   21.337 +/-  2.432 |   -4.218 +/-  1.340 |   -9.153 +/-  2.032 |   -0.825 +/-  1.099 |    0.283 +/-  0.145 |    7.425 +/-  3.249
GLN 492 |   24.376 +/-  3.275 |   -1.811 +/-  1.537 |  -68.578 +/-  3.265 |  -12.333 +/-  3.098 |    0.932 +/-  0.176 |  -57.414 +/-  3.073
VAL 493 |   16.070 +/-  2.647 |   -2.034 +/-  1.446 |  -21.734 +/-  1.371 |    1.885 +/-  0.635 |    0.110 +/-  0.060 |   -5.703 +/-  2.773
PRO 494 |   21.019 +/-  2.300 |   -4.380 +/-  0.992 |   -6.901 +/-  1.312 |   -3.614 +/-  0.781 |    0.392 +/-  0.055 |    6.515 +/-  2.661
CYS 495 |   11.138 +/-  2.170 |   -6.644 +/-  0.968 |   -3.258 +/-  1.147 |    2.042 +/-  0.708 |    0.026 +/-  0.013 |    3.303 +/-  2.195
ILE 496 |   17.629 +/-  3.071 |   -6.070 +/-  1.439 |   -8.410 +/-  0.900 |   -0.415 +/-  0.394 |    0.066 +/-  0.023 |    2.801 +/-  2.986
LEU 497 |   16.696 +/-  2.843 |   -7.144 +/-  1.432 |  -32.950 +/-  1.010 |    2.020 +/-  0.365 |    0.000 +/-  0.000 |  -21.378 +/-  3.080
VAL 498 |   14.402 +/-  2.547 |   -5.658 +/-  1.246 |  -27.252 +/-  1.008 |   -0.216 +/-  0.395 |    0.001 +/-  0.003 |  -18.723 +/-  2.582
GLY 499 |    6.877 +/-  1.734 |   -4.016 +/-  0.727 |   -1.907 +/-  1.024 |    1.442 +/-  0.540 |    0.000 +/-  0.001 |    2.396 +/-  1.827
PRO 500 |   21.049 +/-  2.374 |   -5.586 +/-  1.225 |   -4.394 +/-  1.125 |   -4.342 +/-  0.900 |    0.202 +/-  0.048 |    6.931 +/-  2.652
GLY 501 |    5.090 +/-  1.733 |   -2.342 +/-  0.796 |   -6.197 +/-  1.028 |   -3.854 +/-  0.746 |    0.197 +/-  0.029 |   -7.105 +/-  1.871
THR 502 |   17.700 +/-  2.676 |   -3.272 +/-  1.106 |  -32.660 +/-  1.851 |   -5.740 +/-  1.311 |    0.262 +/-  0.045 |  -23.710 +/-  2.791
GLY 503 |    5.730 +/-  1.744 |   -4.327 +/-  0.784 |   -6.217 +/-  0.931 |   -1.501 +/-  0.594 |    0.004 +/-  0.004 |   -6.312 +/-  1.755
ILE 504 |   19.474 +/-  2.865 |   -5.629 +/-  1.561 |  -13.318 +/-  1.009 |   -0.529 +/-  0.495 |    0.005 +/-  0.004 |    0.002 +/-  2.850
ALA 505 |   10.839 +/-  2.364 |   -4.680 +/-  0.912 |    0.635 +/-  1.045 |    0.523 +/-  0.522 |    0.002 +/-  0.003 |    7.319 +/-  2.364
PRO 506 |   21.046 +/-  2.459 |   -7.422 +/-  0.933 |  -10.323 +/-  0.999 |    0.341 +/-  0.467 |    0.005 +/-  0.005 |    3.646 +/-  2.583
PHE 507 |   16.031 +/-  2.958 |   -8.256 +/-  1.320 |   -2.422 +/-  0.906 |   -1.273 +/-  0.531 |    0.000 +/-  0.000 |    4.080 +/-  3.082
ARG 508 |   22.292 +/-  3.874 |  -10.065 +/-  1.510 | -205.149 +/-  8.616 |    5.539 +/-  6.260 |    0.097 +/-  0.031 | -187.287 +/-  4.277
SER 509 |   10.134 +/-  2.093 |   -7.314 +/-  1.041 |  -20.622 +/-  1.480 |   -0.375 +/-  0.851 |    0.000 +/-  0.001 |  -18.178 +/-  2.350
PHE 510 |   17.139 +/-  3.162 |   -7.935 +/-  1.147 |   -9.244 +/-  1.131 |   -0.904 +/-  0.501 |    0.017 +/-  0.011 |   -0.927 +/-  3.289
TRP 511 |   25.370 +/-  3.382 |  -11.839 +/-  1.324 |   -2.748 +/-  1.165 |   -4.218 +/-  0.881 |    0.073 +/-  0.020 |    6.638 +/-  3.587
GLN 512 |   23.074 +/-  2.875 |   -8.044 +/-  1.281 |  -76.486 +/-  2.210 |   -4.881 +/-  1.128 |    0.094 +/-  0.029 |  -66.242 +/-  2.833
GLN 513 |   22.903 +/-  2.783 |   -8.228 +/-  1.513 |  -77.252 +/-  2.711 |   -1.388 +/-  0.916 |    0.024 +/-  0.012 |  -63.941 +/-  3.177
ARG 514 |   22.439 +/-  4.077 |  -10.140 +/-  1.408 | -190.485 +/-  4.790 |    1.880 +/-  4.249 |    0.058 +/-  0.040 | -176.249 +/-  3.769
GLN 515 |   23.750 +/-  3.195 |   -6.578 +/-  1.326 |  -81.515 +/-  5.268 |   -3.892 +/-  4.151 |    0.234 +/-  0.076 |  -68.000 +/-  3.123
PHE 516 |   16.113 +/-  3.071 |   -6.728 +/-  1.164 |  -12.034 +/-  1.169 |   -0.818 +/-  0.658 |    0.351 +/-  0.061 |   -3.116 +/-  3.284
ASP 517 |   14.235 +/-  2.517 |   -6.692 +/-  1.217 |  -29.483 +/- 10.281 |  -41.685 +/-  8.333 |    0.060 +/-  0.040 |  -63.566 +/-  3.469
ILE 518 |   17.720 +/-  2.916 |   -4.229 +/-  1.562 |  -10.188 +/-  1.136 |   -3.428 +/-  0.865 |    0.320 +/-  0.083 |    0.196 +/-  3.094
GLN 519 |   23.500 +/-  3.006 |   -3.431 +/-  1.104 |  -70.913 +/-  3.349 |  -11.751 +/-  2.746 |    0.870 +/-  0.067 |  -61.724 +/-  2.861
HIE 520 |   34.357 +/-  2.839 |   -4.789 +/-  0.923 |   -7.878 +/-  1.913 |  -11.543 +/-  1.735 |    0.845 +/-  0.060 |   10.992 +/-  2.921
LYS 521 |   18.436 +/-  3.158 |   -1.371 +/-  1.411 |  -24.663 +/-  9.023 |   -7.645 +/-  9.215 |    1.058 +/-  0.128 |  -14.186 +/-  3.494
GLY 522 |    5.629 +/-  1.643 |   -0.950 +/-  0.578 |  -13.167 +/-  1.029 |   -3.516 +/-  0.723 |    0.477 +/-  0.047 |  -11.526 +/-  1.592
MET 523 |   16.288 +/-  2.700 |   -5.931 +/-  1.507 |   -3.435 +/-  1.905 |   -4.063 +/-  1.268 |    0.327 +/-  0.164 |    3.187 +/-  3.213
ASN 524 |   23.387 +/-  2.887 |   -1.156 +/-  1.222 |  -73.705 +/-  3.746 |  -12.369 +/-  2.745 |    0.868 +/-  0.161 |  -62.974 +/-  2.770
PRO 525 |   20.869 +/-  2.501 |   -3.787 +/-  1.726 |   -6.841 +/-  3.733 |   -2.905 +/-  2.506 |    0.364 +/-  0.223 |    7.700 +/-  3.194
CYS 526 |   12.224 +/-  2.268 |   -3.581 +/-  1.224 |    8.910 +/-  2.061 |   -3.485 +/-  1.532 |    0.156 +/-  0.090 |   14.224 +/-  2.597
PRO 527 |   21.277 +/-  2.580 |   -3.980 +/-  1.020 |   -3.486 +/-  1.544 |   -4.526 +/-  1.101 |    0.441 +/-  0.097 |    9.725 +/-  2.860
MET 528 |   15.709 +/-  2.792 |   -9.438 +/-  1.163 |   -8.798 +/-  1.261 |    1.840 +/-  0.592 |    0.006 +/-  0.007 |   -0.681 +/-  2.755
VAL 529 |   14.237 +/-  2.494 |   -4.902 +/-  1.310 |  -26.068 +/-  1.017 |   -0.050 +/-  0.444 |    0.105 +/-  0.035 |  -16.678 +/-  2.698
LEU 530 |   17.620 +/-  2.784 |   -7.879 +/-  1.368 |  -31.792 +/-  1.023 |    2.057 +/-  0.496 |    0.011 +/-  0.012 |  -19.983 +/-  2.968
VAL 531 |   14.687 +/-  2.644 |   -5.897 +/-  1.291 |  -29.417 +/-  1.087 |    0.258 +/-  0.405 |    0.000 +/-  0.001 |  -20.367 +/-  2.784
PHE 532 |   16.600 +/-  3.083 |   -7.299 +/-  1.243 |   -8.495 +/-  1.140 |   -2.417 +/-  0.609 |    0.028 +/-  0.014 |   -1.583 +/-  3.199
GLY 533 |    5.283 +/-  1.701 |   -3.713 +/-  0.731 |   -8.348 +/-  0.995 |   -1.091 +/-  0.468 |    0.058 +/-  0.023 |   -7.811 +/-  1.851
CYS 534 |   11.521 +/-  2.189 |   -5.178 +/-  1.086 |    6.170 +/-  1.651 |   -2.722 +/-  1.256 |    0.122 +/-  0.022 |    9.913 +/-  2.145
ARG 535 |   22.605 +/-  3.889 |   -9.292 +/-  1.340 | -107.422 +/-  6.204 |  -80.252 +/-  5.822 |    0.273 +/-  0.088 | -174.088 +/-  3.533
GLN 536 |   24.792 +/-  3.047 |   -6.978 +/-  1.236 |  -84.741 +/-  3.962 |   -2.463 +/-  3.189 |    0.272 +/-  0.076 |  -69.118 +/-  3.017
SER 537 |   12.906 +/-  2.212 |   -3.291 +/-  1.231 |   -8.377 +/-  4.002 |   -4.372 +/-  3.000 |    0.218 +/-  0.089 |   -2.916 +/-  2.977
LYS 538 |   18.536 +/-  3.444 |   -0.953 +/-  1.209 |   32.877 +/-  5.721 |  -63.154 +/-  5.763 |    1.346 +/-  0.111 |  -11.348 +/-  3.704
ILE 539 |   20.536 +/-  3.377 |   -2.660 +/-  1.635 |  -15.371 +/-  1.362 |   -2.026 +/-  0.942 |    0.431 +/-  0.077 |    0.909 +/-  3.167
ASP 540 |   16.889 +/-  2.557 |   -4.370 +/-  1.431 | -101.702 +/-  5.958 |   25.823 +/-  5.086 |    0.066 +/-  0.021 |  -63.294 +/-  2.881
HIE 541 |   34.714 +/-  2.825 |   -8.996 +/-  1.260 |  -17.152 +/-  2.306 |   -1.135 +/-  1.445 |    0.151 +/-  0.032 |    7.582 +/-  3.064
ILE 542 |   20.597 +/-  3.038 |   -5.772 +/-  1.318 |   -8.912 +/-  0.877 |   -0.463 +/-  0.718 |    0.033 +/-  0.011 |    5.482 +/-  3.077
TYR 543 |   18.615 +/-  3.104 |   -6.786 +/-  1.350 |  -23.848 +/-  2.039 |   -4.015 +/-  1.105 |    0.096 +/-  0.028 |  -15.938 +/-  3.278
ARG 544 |   21.933 +/-  4.033 |   -5.869 +/-  1.494 | -154.607 +/- 14.628 |  -43.134 +/- 11.743 |    0.692 +/-  0.138 | -180.987 +/-  4.800
GLU 545 |   17.739 +/-  2.826 |   -2.222 +/-  1.341 |  -51.339 +/- 13.624 |  -29.615 +/- 13.622 |    0.908 +/-  0.105 |  -64.529 +/-  2.975
GLU 546 |   18.722 +/-  2.913 |   -3.733 +/-  1.367 |  -54.385 +/-  7.139 |  -17.596 +/-  6.711 |    0.445 +/-  0.070 |  -56.547 +/-  2.814
THR 547 |   16.741 +/-  2.453 |   -5.870 +/-  1.172 |  -36.873 +/-  1.599 |   -0.383 +/-  1.370 |    0.035 +/-  0.019 |  -26.350 +/-  2.662
LEU 548 |   16.579 +/-  2.644 |   -3.086 +/-  1.378 |  -32.800 +/-  1.468 |   -0.420 +/-  0.783 |    0.562 +/-  0.086 |  -19.166 +/-  2.821
GLN 549 |   23.654 +/-  3.003 |   -3.709 +/-  1.328 |  -78.380 +/-  4.078 |   -6.395 +/-  2.779 |    0.703 +/-  0.078 |  -64.127 +/-  2.884
ALA 550 |    7.890 +/-  1.987 |   -5.393 +/-  0.834 |   -1.763 +/-  1.013 |    0.128 +/-  0.562 |    0.034 +/-  0.016 |    0.896 +/-  2.098
LYS 551 |   18.498 +/-  3.265 |   -5.850 +/-  1.331 |    1.121 +/- 11.161 |  -30.903 +/- 10.072 |    0.634 +/-  0.076 |  -16.501 +/-  3.891
ASN 552 |   22.303 +/-  3.104 |   -2.512 +/-  1.015 |  -83.130 +/-  2.619 |  -12.288 +/-  2.606 |    0.879 +/-  0.072 |  -74.748 +/-  2.801
LYS 553 |   18.723 +/-  3.268 |   -2.563 +/-  1.248 |   13.877 +/-  6.008 |  -43.763 +/-  6.056 |    0.904 +/-  0.095 |  -12.821 +/-  3.804
GLY 554 |    5.948 +/-  1.855 |   -1.828 +/-  0.730 |  -12.693 +/-  1.955 |   -1.773 +/-  1.439 |    0.276 +/-  0.114 |  -10.071 +/-  2.014
VAL 555 |   14.974 +/-  2.503 |   -4.019 +/-  1.435 |  -26.391 +/-  1.040 |    0.270 +/-  0.700 |    0.029 +/-  0.028 |  -15.137 +/-  2.532
PHE 556 |   16.759 +/-  2.897 |   -8.808 +/-  1.195 |    1.969 +/-  1.263 |   -2.606 +/-  1.302 |    0.013 +/-  0.012 |    7.328 +/-  3.139
ARG 557 |   22.885 +/-  3.852 |   -4.063 +/-  1.540 | -157.648 +/-  8.240 |  -38.151 +/-  7.993 |    1.100 +/-  0.184 | -175.877 +/-  3.726
GLU 558 |   18.017 +/-  2.863 |   -4.283 +/-  1.464 |  -46.060 +/- 11.076 |  -29.466 +/-  9.694 |    0.510 +/-  0.074 |  -61.283 +/-  3.265
LEU 559 |   16.406 +/-  2.621 |   -4.935 +/-  1.212 |  -27.763 +/-  1.970 |   -2.056 +/-  1.206 |    0.250 +/-  0.056 |  -18.098 +/-  2.828
TYR 560 |   16.615 +/-  2.989 |   -5.412 +/-  1.174 |  -23.960 +/-  2.280 |   -9.126 +/-  1.663 |    0.356 +/-  0.062 |  -21.527 +/-  3.153
THR 561 |   15.510 +/-  2.433 |   -5.173 +/-  1.065 |  -32.805 +/-  1.766 |   -2.779 +/-  1.765 |    0.174 +/-  0.051 |  -25.074 +/-  2.636
ALA 562 |    7.388 +/-  2.057 |   -4.502 +/-  0.919 |   -5.443 +/-  1.297 |    0.875 +/-  0.581 |    0.024 +/-  0.018 |   -1.658 +/-  2.232
TYR 563 |   16.890 +/-  2.910 |   -7.706 +/-  1.173 |  -22.133 +/-  2.321 |   -8.633 +/-  1.796 |    0.168 +/-  0.064 |  -21.413 +/-  3.231
SER 564 |   12.312 +/-  2.216 |   -3.552 +/-  1.179 |   -4.089 +/-  2.717 |   -6.131 +/-  1.954 |    0.196 +/-  0.108 |   -1.264 +/-  2.530
ARG 565 |   22.861 +/-  4.069 |   -4.064 +/-  1.249 | -113.065 +/-  6.294 |  -81.238 +/-  5.705 |    1.012 +/-  0.080 | -174.495 +/-  3.579
GLU 566 |   18.699 +/-  2.773 |   -5.241 +/-  1.491 |  -58.229 +/-  9.985 |   -6.069 +/-  9.606 |    0.173 +/-  0.058 |  -50.667 +/-  3.173
PRO 567 |   21.183 +/-  2.619 |   -2.105 +/-  0.797 |   -7.055 +/-  1.050 |   -6.379 +/-  0.889 |    0.861 +/-  0.068 |    6.504 +/-  2.707
ASP 568 |   14.264 +/-  2.708 |   -0.683 +/-  1.041 |  -21.997 +/-  7.164 |  -45.425 +/-  7.490 |    0.924 +/-  0.071 |  -52.917 +/-  2.618
ARG 569 |   23.801 +/-  3.987 |   -2.849 +/-  1.308 | -138.117 +/-  6.977 |  -44.527 +/-  6.144 |    0.973 +/-  0.135 | -160.719 +/-  3.892
PRO 570 |   20.668 +/-  2.388 |   -1.938 +/-  0.876 |    0.910 +/-  1.860 |   -4.871 +/-  1.317 |    0.686 +/-  0.086 |   15.456 +/-  2.525
LYS 571 |   17.837 +/-  3.125 |   -1.880 +/-  1.311 |   39.537 +/-  5.085 |  -62.487 +/-  5.259 |    1.163 +/-  0.115 |   -5.830 +/-  3.857
LYS 572 |   17.936 +/-  3.192 |   -4.416 +/-  1.595 |  -14.293 +/- 11.276 |  -17.740 +/- 10.024 |    0.562 +/-  0.141 |  -17.951 +/-  3.913
TYR 573 |   17.707 +/-  3.106 |   -2.159 +/-  1.347 |  -26.517 +/-  2.421 |   -9.118 +/-  1.784 |    0.958 +/-  0.178 |  -19.129 +/-  3.323
VAL 574 |   15.393 +/-  2.809 |   -5.827 +/-  1.345 |  -26.065 +/-  0.988 |    0.177 +/-  0.594 |    0.056 +/-  0.032 |  -16.267 +/-  2.878
GLN 575 |   24.453 +/-  2.842 |   -6.400 +/-  1.445 |  -82.158 +/-  3.438 |   -1.653 +/-  2.066 |    0.277 +/-  0.059 |  -65.481 +/-  3.022
ASP 576 |   13.644 +/-  2.559 |   -4.311 +/-  1.168 |  -24.981 +/-  8.896 |  -45.111 +/-  9.363 |    0.424 +/-  0.087 |  -60.335 +/-  2.718
VAL 577 |   14.598 +/-  2.613 |   -5.082 +/-  1.360 |  -25.835 +/-  1.251 |   -0.047 +/-  0.697 |    0.035 +/-  0.030 |  -16.331 +/-  2.814
LEU 578 |   17.417 +/-  2.781 |   -7.303 +/-  1.263 |  -31.961 +/-  1.257 |    1.682 +/-  0.801 |    0.001 +/-  0.002 |  -20.164 +/-  2.871
GLN 579 |   24.610 +/-  2.869 |   -5.430 +/-  1.284 |  -75.450 +/-  4.028 |   -7.383 +/-  3.429 |    0.442 +/-  0.092 |  -63.211 +/-  2.900
GLU 580 |   18.556 +/-  2.926 |   -2.118 +/-  1.447 |  -30.773 +/- 19.903 |  -43.268 +/- 18.869 |    0.780 +/-  0.097 |  -56.823 +/-  3.066
GLN 581 |   24.834 +/-  3.123 |   -3.124 +/-  1.299 |  -68.730 +/-  5.103 |  -10.480 +/-  4.318 |    0.652 +/-  0.110 |  -56.848 +/-  3.203
LEU 582 |   20.510 +/-  3.111 |   -4.489 +/-  1.601 |  -33.502 +/-  1.582 |    1.298 +/-  0.805 |    0.060 +/-  0.030 |  -16.122 +/-  3.113
ALA 583 |    7.789 +/-  2.005 |   -4.338 +/-  0.874 |   -9.622 +/-  1.486 |    0.453 +/-  1.021 |    0.070 +/-  0.038 |   -5.647 +/-  2.072
GLU 584 |   18.118 +/-  2.858 |   -3.016 +/-  1.317 |  -26.210 +/- 10.802 |  -46.785 +/- 10.961 |    0.766 +/-  0.125 |  -57.126 +/-  2.807
SER 585 |   11.493 +/-  2.294 |   -4.145 +/-  1.006 |   -9.265 +/-  3.819 |   -5.044 +/-  3.091 |    0.304 +/-  0.092 |   -6.657 +/-  2.570
VAL 586 |   14.275 +/-  2.717 |   -5.229 +/-  1.318 |  -29.321 +/-  1.263 |    1.759 +/-  0.590 |    0.001 +/-  0.003 |  -18.514 +/-  2.771
TYR 587 |   17.916 +/-  2.894 |   -6.640 +/-  1.308 |  -21.672 +/-  2.366 |   -7.448 +/-  2.045 |    0.378 +/-  0.073 |  -17.466 +/-  3.215
ARG 588 |   22.336 +/-  4.021 |   -4.624 +/-  1.517 | -164.614 +/- 12.697 |  -30.037 +/- 10.953 |    1.140 +/-  0.136 | -175.798 +/-  3.810
ALA 589 |    7.508 +/-  2.085 |   -4.621 +/-  0.933 |   -8.916 +/-  1.411 |   -0.420 +/-  0.763 |    0.057 +/-  0.022 |   -6.392 +/-  2.217
LEU 590 |   17.569 +/-  2.924 |   -6.090 +/-  1.418 |  -23.386 +/-  1.485 |   -0.673 +/-  1.071 |    0.003 +/-  0.005 |  -12.577 +/-  3.159
LYS 591 |   18.890 +/-  3.165 |   -3.957 +/-  1.534 |  -24.797 +/- 18.427 |  -14.688 +/- 16.786 |    0.584 +/-  0.150 |  -23.968 +/-  3.881
GLU 592 |   18.269 +/-  2.968 |   -0.633 +/-  1.415 |  -14.763 +/- 17.745 |  -60.737 +/- 17.168 |    0.912 +/-  0.123 |  -56.952 +/-  3.077
GLN 593 |   25.512 +/-  3.158 |    0.133 +/-  1.098 |  -69.751 +/-  3.109 |  -14.148 +/-  2.617 |    1.371 +/-  0.069 |  -56.882 +/-  2.875
GLY 594 |    5.751 +/-  1.817 |   -2.224 +/-  0.729 |   -3.466 +/-  1.595 |   -4.318 +/-  1.270 |    0.169 +/-  0.038 |   -4.089 +/-  1.792
GLY 595 |    5.992 +/-  1.843 |   -3.616 +/-  0.755 |   -4.032 +/-  2.199 |   -4.429 +/-  1.424 |    0.041 +/-  0.023 |   -6.044 +/-  2.074
HIE 596 |   34.657 +/-  2.827 |   -9.184 +/-  1.041 |  -19.331 +/-  1.759 |   -3.114 +/-  0.952 |    0.287 +/-  0.042 |    3.314 +/-  3.045
ILE 597 |   18.290 +/-  2.783 |   -6.783 +/-  1.447 |  -11.552 +/-  0.994 |   -0.864 +/-  0.428 |    0.003 +/-  0.004 |   -0.907 +/-  2.860
TYR 598 |   16.781 +/-  2.986 |   -9.059 +/-  1.354 |  -31.946 +/-  1.515 |    1.468 +/-  0.746 |    0.003 +/-  0.004 |  -22.753 +/-  3.143
VAL 599 |   14.129 +/-  2.632 |   -5.307 +/-  1.212 |  -27.054 +/-  1.037 |   -0.804 +/-  0.450 |    0.001 +/-  0.002 |  -19.034 +/-  2.816
CYS 600 |   10.162 +/-  2.271 |   -6.396 +/-  0.963 |   -5.307 +/-  1.407 |    2.474 +/-  0.949 |    0.001 +/-  0.001 |    0.934 +/-  2.433
GLY 601 |    5.714 +/-  1.774 |   -3.815 +/-  0.715 |   -9.065 +/-  1.290 |   -3.283 +/-  0.620 |    0.008 +/-  0.007 |  -10.441 +/-  1.714
ASP 602 |   19.085 +/-  2.648 |   -5.237 +/-  1.294 |  -28.909 +/-  5.601 |  -43.577 +/-  4.800 |    0.345 +/-  0.055 |  -58.293 +/-  3.133
VAL 603 |   14.949 +/-  2.586 |   -5.132 +/-  1.339 |  -29.262 +/-  1.487 |    0.258 +/-  0.983 |    0.031 +/-  0.014 |  -19.157 +/-  2.773
THR 604 |   16.234 +/-  2.556 |   -3.833 +/-  1.305 |  -34.582 +/-  2.784 |   -5.558 +/-  1.765 |    0.189 +/-  0.068 |  -27.550 +/-  2.661
MET 605 |   15.841 +/-  2.570 |   -7.734 +/-  1.317 |  -10.151 +/-  1.549 |   -1.238 +/-  0.902 |    0.122 +/-  0.029 |   -3.161 +/-  2.690
ALA 606 |    7.468 +/-  2.015 |   -5.412 +/-  0.735 |   -7.835 +/-  1.187 |    0.361 +/-  0.609 |    0.002 +/-  0.007 |   -5.417 +/-  2.133
ALA 607 |    7.585 +/-  2.076 |   -5.103 +/-  0.757 |   -7.591 +/-  1.132 |    0.664 +/-  0.663 |    0.037 +/-  0.019 |   -4.408 +/-  2.073
ASP 608 |   14.086 +/-  2.550 |   -5.738 +/-  0.991 |  -11.688 +/-  9.680 |  -58.574 +/-  9.107 |    0.344 +/-  0.065 |  -61.570 +/-  2.561
VAL 609 |   14.104 +/-  2.613 |   -5.082 +/-  1.405 |  -29.825 +/-  1.006 |    2.478 +/-  0.467 |    0.000 +/-  0.001 |  -18.324 +/-  2.744
LEU 610 |   18.191 +/-  2.880 |   -5.264 +/-  1.442 |  -29.486 +/-  1.233 |    1.866 +/-  0.631 |    0.077 +/-  0.040 |  -14.616 +/-  3.097
LYS 611 |   17.835 +/-  3.322 |   -4.210 +/-  1.230 |  -36.929 +/- 10.407 |    4.206 +/- 10.403 |    0.910 +/-  0.192 |  -18.187 +/-  3.732
ALA 612 |    7.521 +/-  2.040 |   -5.161 +/-  0.897 |  -11.282 +/-  1.231 |    1.975 +/-  0.725 |    0.032 +/-  0.028 |   -6.916 +/-  2.119
ILE 613 |   17.546 +/-  3.039 |   -5.826 +/-  1.495 |  -14.669 +/-  1.058 |    2.257 +/-  0.677 |    0.001 +/-  0.003 |   -0.692 +/-  3.163
GLN 614 |   23.574 +/-  2.927 |   -6.730 +/-  1.363 |  -77.963 +/-  3.949 |   -0.318 +/-  2.827 |    0.130 +/-  0.064 |  -61.308 +/-  3.127
ARG 615 |   22.996 +/-  3.940 |   -5.956 +/-  1.479 | -199.846 +/- 15.009 |    5.677 +/- 13.542 |    0.785 +/-  0.154 | -176.344 +/-  4.173
ILE 616 |   17.582 +/-  2.966 |   -7.105 +/-  1.452 |  -19.101 +/-  1.226 |    1.566 +/-  0.785 |    0.006 +/-  0.009 |   -7.053 +/-  3.000
MET 617 |   15.983 +/-  2.723 |   -9.688 +/-  1.248 |  -13.028 +/-  1.171 |    0.685 +/-  0.794 |    0.029 +/-  0.017 |   -6.019 +/-  2.771
THR 618 |   15.537 +/-  2.208 |   -5.366 +/-  1.221 |  -32.654 +/-  1.656 |   -4.751 +/-  1.307 |    0.210 +/-  0.060 |  -27.025 +/-  2.346
GLN 619 |   23.920 +/-  3.110 |   -3.729 +/-  1.162 |  -70.284 +/-  2.948 |  -10.703 +/-  2.258 |    0.819 +/-  0.107 |  -59.977 +/-  2.991
GLN 620 |   24.156 +/-  2.828 |   -5.084 +/-  1.322 |  -74.248 +/-  4.165 |   -6.051 +/-  2.985 |    0.452 +/-  0.097 |  -60.775 +/-  3.061
GLY 621 |    5.881 +/-  1.701 |   -2.893 +/-  0.804 |   -2.455 +/-  1.364 |   -2.537 +/-  1.143 |    0.101 +/-  0.039 |   -1.903 +/-  1.835
LYS 622 |   19.233 +/-  3.246 |   -0.647 +/-  1.243 |  -12.036 +/-  6.567 |  -20.199 +/-  6.896 |    1.416 +/-  0.073 |  -12.233 +/-  3.396
LEU 623 |   17.188 +/-  2.948 |   -3.279 +/-  1.319 |  -32.986 +/-  1.498 |   -1.213 +/-  1.085 |    0.435 +/-  0.057 |  -19.855 +/-  3.046
SER 624 |   11.603 +/-  2.259 |   -2.060 +/-  1.126 |  -13.754 +/-  3.499 |   -6.992 +/-  3.015 |    0.491 +/-  0.063 |  -10.712 +/-  2.619
GLU 625 |   18.743 +/-  3.032 |   -2.697 +/-  1.273 |    4.070 +/- 12.116 |  -80.997 +/- 11.484 |    0.634 +/-  0.139 |  -60.247 +/-  3.111
GLU 626 |   17.445 +/-  2.689 |   -2.089 +/-  1.315 |   26.660 +/- 13.865 | -101.534 +/- 12.827 |    0.813 +/-  0.150 |  -58.705 +/-  2.895
ASP 627 |   14.021 +/-  2.433 |   -3.607 +/-  1.098 |   25.768 +/-  6.049 |  -99.455 +/-  5.720 |    0.568 +/-  0.040 |  -62.705 +/-  2.421
ALA 628 |    7.593 +/-  2.048 |   -5.582 +/-  0.888 |   -7.130 +/-  1.040 |    1.482 +/-  0.600 |    0.000 +/-  0.000 |   -3.637 +/-  2.175
GLY 629 |    5.234 +/-  1.649 |   -3.595 +/-  0.679 |  -12.349 +/-  1.444 |    1.508 +/-  0.738 |    0.111 +/-  0.047 |   -9.091 +/-  1.809
VAL 630 |   14.271 +/-  2.565 |   -1.672 +/-  1.286 |  -32.772 +/-  1.232 |    2.161 +/-  0.527 |    0.635 +/-  0.077 |  -17.377 +/-  2.716
PHE 631 |   16.171 +/-  3.076 |   -4.559 +/-  1.247 |   -8.431 +/-  1.425 |   -1.014 +/-  0.813 |    0.411 +/-  0.090 |    2.580 +/-  3.261
ILE 632 |   17.484 +/-  2.966 |   -6.060 +/-  1.420 |  -12.789 +/-  1.331 |    0.635 +/-  0.716 |    0.011 +/-  0.008 |   -0.719 +/-  2.990
SER 633 |   10.803 +/-  2.378 |   -5.364 +/-  0.969 |   -4.231 +/-  2.618 |   -5.272 +/-  1.636 |    0.195 +/-  0.044 |   -3.868 +/-  2.416
ARG 634 |   22.393 +/-  3.934 |   -6.616 +/-  1.510 | -233.162 +/- 14.353 |   38.846 +/- 11.682 |    0.610 +/-  0.133 | -177.929 +/-  4.518
LEU 635 |   18.112 +/-  2.798 |   -7.290 +/-  1.409 |  -31.323 +/-  1.200 |    0.404 +/-  0.581 |    0.042 +/-  0.025 |  -20.054 +/-  2.996
ARG 636 |   22.162 +/-  3.775 |   -9.260 +/-  1.453 | -245.730 +/-  7.125 |   51.334 +/-  6.727 |    0.070 +/-  0.042 | -181.425 +/-  3.831
ASP 637 |   18.275 +/-  2.436 |   -4.940 +/-  1.357 |    2.641 +/-  6.762 |  -86.611 +/-  6.382 |    0.202 +/-  0.061 |  -70.433 +/-  2.652
ASP 638 |   15.068 +/-  2.895 |   -2.793 +/-  1.385 |    1.819 +/- 10.226 |  -76.927 +/-  9.147 |    0.456 +/-  0.062 |  -62.378 +/-  3.085
ASN 639 |   21.174 +/-  2.764 |   -2.614 +/-  1.229 |  -82.334 +/-  4.801 |   -3.578 +/-  3.043 |    0.553 +/-  0.069 |  -66.798 +/-  3.174
ARG 640 |   23.285 +/-  3.978 |   -8.453 +/-  1.502 | -226.256 +/-  8.089 |   32.528 +/-  7.274 |    0.263 +/-  0.056 | -178.633 +/-  3.854
TYR 641 |   17.803 +/-  2.894 |   -9.653 +/-  1.090 |  -27.785 +/-  1.138 |   -5.676 +/-  0.838 |    0.007 +/-  0.007 |  -25.304 +/-  3.075
HIE 642 |   33.295 +/-  2.730 |  -11.393 +/-  1.254 |  -25.568 +/-  1.779 |   -2.019 +/-  0.740 |    0.027 +/-  0.016 |   -5.658 +/-  2.956
GLU 643 |   18.656 +/-  2.742 |   -5.533 +/-  1.352 |   -4.489 +/-  5.004 |  -69.403 +/-  4.572 |    0.037 +/-  0.038 |  -60.732 +/-  2.961
ASP 644 |   16.303 +/-  2.322 |   -5.404 +/-  1.294 |   -0.724 +/-  5.489 |  -66.783 +/-  4.474 |    0.061 +/-  0.022 |  -56.548 +/-  2.915
ILE 645 |   17.471 +/-  2.733 |   -4.355 +/-  1.440 |   -6.699 +/-  1.488 |   -2.282 +/-  1.207 |    0.228 +/-  0.036 |    4.363 +/-  2.859
PHE 646 |   16.810 +/-  3.005 |   -2.555 +/-  1.426 |   -7.768 +/-  1.903 |   -2.945 +/-  1.405 |    0.471 +/-  0.088 |    4.013 +/-  3.199
GLY 647 |    5.745 +/-  1.676 |   -2.276 +/-  0.633 |   -5.172 +/-  1.306 |   -2.671 +/-  1.160 |    0.181 +/-  0.042 |   -4.192 +/-  2.017
VAL 648 |   14.595 +/-  2.646 |   -2.764 +/-  1.289 |  -23.827 +/-  1.267 |   -1.746 +/-  0.967 |    0.270 +/-  0.054 |  -13.473 +/-  2.813
THR 649 |   17.420 +/-  2.585 |   -1.719 +/-  1.117 |  -31.101 +/-  1.758 |   -5.029 +/-  1.416 |    0.449 +/-  0.060 |  -19.980 +/-  2.710
LEU 650 |   18.177 +/-  2.864 |   -0.754 +/-  1.337 |  -15.824 +/-  1.198 |   -4.205 +/-  1.025 |    0.695 +/-  0.108 |   -1.911 +/-  2.983
ARG 651 |   23.885 +/-  4.054 |   -2.604 +/-  1.358 | -169.914 +/- 19.559 |  -26.736 +/- 18.163 |    1.042 +/-  0.148 | -174.327 +/-  4.257
THR 652 |   16.446 +/-  2.338 |   -2.793 +/-  1.253 |  -38.713 +/-  1.659 |   -6.581 +/-  1.112 |    0.209 +/-  0.030 |  -31.432 +/-  2.622
TYR 653 |   17.473 +/-  3.027 |   -4.949 +/-  1.227 |  -27.388 +/-  3.402 |   -8.342 +/-  2.429 |    0.419 +/-  0.115 |  -22.787 +/-  3.340
GLU 654 |   17.405 +/-  2.926 |   -3.532 +/-  1.186 |    2.801 +/- 12.618 |  -73.955 +/- 12.190 |    0.768 +/-  0.122 |  -56.513 +/-  2.863
VAL 655 |   13.962 +/-  2.528 |   -3.149 +/-  1.369 |  -27.974 +/-  1.161 |   -2.145 +/-  0.610 |    0.114 +/-  0.061 |  -19.192 +/-  2.639
THR 656 |   15.541 +/-  2.487 |   -2.897 +/-  1.232 |  -39.518 +/-  1.397 |   -1.571 +/-  0.920 |    0.165 +/-  0.036 |  -28.280 +/-  2.522
ASN 657 |   22.181 +/-  3.130 |   -3.989 +/-  1.127 |  -81.004 +/-  3.789 |   -8.781 +/-  2.580 |    0.536 +/-  0.130 |  -71.057 +/-  2.917
ARG 658 |   22.196 +/-  3.905 |   -6.030 +/-  1.317 | -206.125 +/-  8.900 |   15.893 +/-  8.661 |    0.750 +/-  0.159 | -173.316 +/-  4.008
LEU 659 |   16.298 +/-  2.879 |   -7.252 +/-  1.359 |  -25.246 +/-  1.258 |   -2.333 +/-  0.651 |    0.033 +/-  0.018 |  -18.500 +/-  2.975
ARG 660 |   23.086 +/-  4.099 |   -7.144 +/-  1.528 | -215.306 +/-  7.328 |   19.175 +/-  6.107 |    0.345 +/-  0.091 | -179.845 +/-  3.809
SER 661 |   12.276 +/-  2.289 |   -2.121 +/-  1.062 |  -15.647 +/-  2.803 |   -9.302 +/-  2.204 |    0.506 +/-  0.077 |  -14.288 +/-  2.294
GLU 662 |   17.554 +/-  3.005 |   -5.565 +/-  1.543 |    6.499 +/-  8.469 |  -75.316 +/-  7.142 |    0.091 +/-  0.052 |  -56.737 +/-  3.550
SER 663 |   13.157 +/-  2.238 |   -2.858 +/-  1.081 |   -1.690 +/-  5.312 |   -7.957 +/-  4.270 |    0.109 +/-  0.063 |    0.760 +/-  2.585
ILE 664 |   21.771 +/-  3.176 |   -0.138 +/-  1.606 |   14.311 +/- 11.231 |  -96.027 +/- 10.449 |    1.003 +/-  0.148 |  -59.080 +/-  3.354

Sidechain Energy Decomposition:
Residue |       Internal      |    van der Waals    |    Electrostatic    |   Polar Solvation   |   Non-Polar Solv.   |       TOTAL
-------------------------------------------------------------------------------------------------------------------------------------------
ALA   1 |    4.145 +/-  1.361 |   -0.348 +/-  0.278 |    4.757 +/-  0.888 |   -6.406 +/-  0.891 |    0.458 +/-  0.088 |    2.605 +/-  1.402
LYS   2 |   14.272 +/-  2.827 |    0.080 +/-  0.876 |   25.785 +/-  7.088 |  -47.442 +/-  7.006 |    1.239 +/-  0.148 |   -6.065 +/-  3.091
ARG   3 |   18.643 +/-  3.707 |   -3.949 +/-  1.153 | -157.923 +/-  8.472 |  -24.160 +/-  7.972 |    0.805 +/-  0.136 | -166.584 +/-  3.176
VAL   4 |   10.287 +/-  2.208 |   -0.861 +/-  0.905 |  -15.946 +/-  0.377 |    0.264 +/-  0.242 |    0.471 +/-  0.118 |   -5.785 +/-  2.284
LYS   5 |   13.819 +/-  2.688 |   -1.723 +/-  1.031 |    2.102 +/- 11.735 |  -24.920 +/- 11.521 |    0.934 +/-  0.143 |   -9.787 +/-  3.112
ALA   6 |    3.842 +/-  1.400 |   -2.919 +/-  0.471 |    1.535 +/-  0.236 |    0.496 +/-  0.191 |    0.000 +/-  0.002 |    2.955 +/-  1.433
THR   7 |   11.879 +/-  1.861 |   -2.960 +/-  1.049 |  -29.919 +/-  3.636 |    3.410 +/-  2.001 |    0.059 +/-  0.043 |  -17.532 +/-  2.111
ILE   8 |   14.196 +/-  2.461 |   -5.717 +/-  1.148 |   -2.030 +/-  0.246 |    0.051 +/-  0.186 |    0.000 +/-  0.001 |    6.500 +/-  2.365
LEU   9 |   12.205 +/-  2.435 |   -5.294 +/-  0.975 |  -23.970 +/-  0.474 |    1.887 +/-  0.152 |    0.001 +/-  0.002 |  -15.171 +/-  2.506
TYR  10 |   14.587 +/-  2.618 |   -6.998 +/-  0.882 |  -16.772 +/-  1.729 |   -6.818 +/-  1.668 |    0.222 +/-  0.051 |  -15.780 +/-  2.728
ALA  11 |    4.054 +/-  1.373 |   -3.173 +/-  0.494 |    0.367 +/-  0.217 |    1.722 +/-  0.144 |    0.000 +/-  0.000 |    2.970 +/-  1.431
THR  12 |   10.708 +/-  2.089 |   -3.977 +/-  0.849 |  -21.580 +/-  1.038 |   -5.615 +/-  1.190 |    0.060 +/-  0.024 |  -20.403 +/-  2.382
GLU  13 |   13.698 +/-  2.457 |   -3.280 +/-  1.086 |    5.384 +/-  7.947 |  -62.551 +/-  7.282 |    0.128 +/-  0.050 |  -46.621 +/-  2.746
THR  14 |   12.388 +/-  1.934 |   -2.758 +/-  0.829 |  -26.911 +/-  1.210 |    0.697 +/-  0.719 |    0.100 +/-  0.020 |  -16.484 +/-  2.044
GLY  15 |    1.794 +/-  0.653 |   -0.928 +/-  0.191 |    0.369 +/-  0.161 |   -0.268 +/-  0.138 |    0.000 +/-  0.001 |    0.966 +/-  0.679
LYS  16 |   14.357 +/-  2.731 |   -2.647 +/-  1.045 |  -19.344 +/-  4.647 |   -0.874 +/-  4.142 |    0.466 +/-  0.063 |   -8.041 +/-  2.937
SER  17 |    7.881 +/-  1.619 |   -3.434 +/-  0.680 |    1.432 +/-  2.102 |   -5.993 +/-  1.931 |    0.039 +/-  0.022 |   -0.074 +/-  1.939
GLN  18 |   19.792 +/-  2.770 |   -4.244 +/-  0.924 |  -61.667 +/-  4.502 |   -8.198 +/-  3.540 |    0.287 +/-  0.076 |  -54.029 +/-  2.735
ALA  19 |    3.782 +/-  1.368 |   -1.671 +/-  0.355 |    2.110 +/-  0.268 |   -0.223 +/-  0.206 |    0.331 +/-  0.053 |    4.330 +/-  1.415
TYR  20 |   14.780 +/-  2.701 |   -4.333 +/-  0.980 |  -18.942 +/-  2.164 |   -2.612 +/-  1.789 |    0.279 +/-  0.053 |  -10.827 +/-  2.761
ALA  21 |    3.891 +/-  1.389 |   -3.145 +/-  0.505 |    1.578 +/-  0.214 |    0.526 +/-  0.159 |    0.001 +/-  0.002 |    2.851 +/-  1.490
LYS  22 |   13.914 +/-  2.825 |   -2.277 +/-  0.831 |   20.547 +/-  7.616 |  -42.259 +/-  7.306 |    0.995 +/-  0.146 |   -9.080 +/-  3.091
THR  23 |   11.379 +/-  2.019 |   -2.052 +/-  0.729 |  -21.916 +/-  1.421 |   -2.672 +/-  1.393 |    0.450 +/-  0.081 |  -14.811 +/-  2.016
LEU  24 |   12.992 +/-  2.381 |   -4.972 +/-  1.047 |  -22.961 +/-  0.457 |    0.666 +/-  0.204 |    0.016 +/-  0.016 |  -14.260 +/-  2.511
CYS  25 |    6.213 +/-  1.531 |   -4.309 +/-  0.601 |    5.082 +/-  1.202 |   -1.381 +/-  0.716 |    0.111 +/-  0.047 |    5.716 +/-  1.741
GLU  26 |   13.676 +/-  2.502 |   -2.277 +/-  1.063 |  -30.532 +/- 13.455 |  -30.512 +/- 12.700 |    0.592 +/-  0.161 |  -49.053 +/-  2.720
ILE  27 |   13.920 +/-  2.588 |   -3.408 +/-  1.397 |   -1.758 +/-  0.280 |   -0.175 +/-  0.236 |    0.151 +/-  0.092 |    8.731 +/-  2.651
PHE  28 |   13.485 +/-  2.697 |   -3.948 +/-  0.935 |    1.752 +/-  0.378 |   -1.308 +/-  0.285 |    0.103 +/-  0.047 |   10.085 +/-  2.797
LYS  29 |   14.109 +/-  2.757 |   -2.464 +/-  1.168 |   -2.113 +/- 13.602 |  -20.757 +/- 12.498 |    0.793 +/-  0.148 |  -10.432 +/-  3.253
HIE  30 |   29.936 +/-  2.350 |   -4.250 +/-  1.560 |   -4.817 +/-  2.389 |   -7.368 +/-  2.167 |    0.653 +/-  0.304 |   14.155 +/-  2.690
ALA  31 |    3.931 +/-  1.351 |   -1.757 +/-  0.464 |    2.125 +/-  0.304 |   -0.215 +/-  0.289 |    0.191 +/-  0.083 |    4.276 +/-  1.447
PHE  32 |   12.667 +/-  2.783 |   -3.282 +/-  0.911 |    2.136 +/-  0.489 |   -1.761 +/-  0.372 |    0.371 +/-  0.087 |   10.131 +/-  2.931
ASP  33 |   11.486 +/-  1.947 |   -2.271 +/-  0.938 |  -43.924 +/- 13.618 |  -21.373 +/- 13.366 |    0.352 +/-  0.108 |  -55.730 +/-  2.001
ALA  34 |    3.931 +/-  1.355 |   -2.907 +/-  0.457 |    1.694 +/-  0.252 |    0.271 +/-  0.205 |    0.006 +/-  0.012 |    2.995 +/-  1.429
LYS  35 |   14.062 +/-  3.037 |   -2.008 +/-  1.034 |    0.330 +/- 12.456 |  -21.744 +/- 13.486 |    0.927 +/-  0.173 |   -8.433 +/-  3.411
ALA  36 |    3.801 +/-  1.343 |   -2.430 +/-  0.420 |    1.832 +/-  0.264 |    0.138 +/-  0.233 |    0.080 +/-  0.043 |    3.421 +/-  1.411
MET  37 |   11.417 +/-  2.241 |   -4.913 +/-  0.810 |   -0.253 +/-  2.715 |    0.374 +/-  2.469 |    0.349 +/-  0.108 |    6.974 +/-  2.457
SER  38 |    6.351 +/-  1.460 |   -3.178 +/-  0.579 |   -1.665 +/-  2.249 |   -6.097 +/-  1.992 |    0.118 +/-  0.036 |   -4.470 +/-  2.361
MET  39 |   11.716 +/-  2.198 |   -8.139 +/-  0.847 |   -0.681 +/-  1.085 |    1.316 +/-  0.764 |    0.000 +/-  0.001 |    4.212 +/-  2.334
GLU  40 |   14.002 +/-  2.443 |   -2.499 +/-  1.031 |   38.062 +/- 10.637 |  -97.516 +/- 10.031 |    0.505 +/-  0.145 |  -47.447 +/-  2.569
GLU  41 |   13.767 +/-  2.473 |   -1.712 +/-  0.779 |   33.651 +/-  9.855 |  -95.168 +/-  9.958 |    0.789 +/-  0.062 |  -48.673 +/-  2.379
TYR  42 |   13.755 +/-  2.749 |   -4.841 +/-  1.119 |  -23.098 +/-  1.785 |   -0.551 +/-  1.160 |    0.076 +/-  0.033 |  -14.659 +/-  2.931
ASP  43 |   10.488 +/-  2.216 |   -1.610 +/-  0.571 |   40.131 +/-  7.793 | -103.616 +/-  7.557 |    0.575 +/-  0.061 |  -54.033 +/-  1.976
ILE  44 |   15.059 +/-  2.411 |   -3.074 +/-  1.138 |   -4.337 +/-  0.247 |    2.149 +/-  0.183 |    0.213 +/-  0.073 |   10.011 +/-  2.421
VAL  45 |   10.822 +/-  2.260 |   -0.508 +/-  0.750 |  -17.176 +/-  0.493 |    0.972 +/-  0.155 |    0.700 +/-  0.057 |   -5.190 +/-  2.214
HIE  46 |   29.987 +/-  2.313 |   -3.968 +/-  0.686 |   -3.077 +/-  2.312 |  -10.182 +/-  2.144 |    0.754 +/-  0.071 |   13.513 +/-  2.403
LEU  47 |   13.569 +/-  2.355 |   -4.343 +/-  1.047 |  -24.658 +/-  0.401 |    1.856 +/-  0.160 |    0.005 +/-  0.006 |  -13.572 +/-  2.528
GLU  48 |   15.086 +/-  2.240 |   -2.765 +/-  0.856 |   55.394 +/-  5.355 | -115.885 +/-  5.596 |    0.563 +/-  0.092 |  -47.607 +/-  2.150
HIE  49 |   30.238 +/-  2.389 |   -3.342 +/-  0.726 |   -3.674 +/-  3.574 |   -9.991 +/-  3.809 |    0.847 +/-  0.105 |   14.078 +/-  2.485
GLU  50 |   13.087 +/-  2.302 |   -3.373 +/-  1.260 |    4.278 +/-  9.001 |  -64.251 +/-  8.844 |    0.132 +/-  0.042 |  -50.127 +/-  2.340
ALA  51 |    3.848 +/-  1.368 |   -1.190 +/-  0.345 |    1.299 +/-  0.323 |    0.615 +/-  0.282 |    0.220 +/-  0.057 |    4.793 +/-  1.422
LEU  52 |   13.116 +/-  2.466 |   -3.917 +/-  1.219 |  -22.393 +/-  0.452 |   -0.128 +/-  0.252 |    0.046 +/-  0.039 |  -13.277 +/-  2.523
VAL  53 |   10.187 +/-  2.028 |   -4.152 +/-  0.926 |  -17.719 +/-  0.331 |    1.598 +/-  0.149 |    0.004 +/-  0.005 |  -10.082 +/-  2.070
LEU  54 |   12.847 +/-  2.528 |   -4.742 +/-  1.037 |  -22.085 +/-  0.439 |    0.105 +/-  0.251 |    0.006 +/-  0.011 |  -13.868 +/-  2.638
VAL  55 |    9.913 +/-  2.038 |   -3.937 +/-  0.897 |  -17.376 +/-  0.311 |    1.546 +/-  0.113 |    0.002 +/-  0.003 |   -9.852 +/-  2.078
VAL  56 |   10.172 +/-  2.024 |   -4.426 +/-  0.976 |  -16.343 +/-  0.335 |    0.469 +/-  0.172 |    0.000 +/-  0.001 |  -10.127 +/-  2.130
THR  57 |   11.902 +/-  1.917 |   -4.596 +/-  0.803 |  -22.623 +/-  1.017 |   -0.924 +/-  0.526 |    0.000 +/-  0.000 |  -16.241 +/-  2.084
SER  58 |    7.090 +/-  1.443 |   -2.982 +/-  0.554 |    1.467 +/-  1.266 |   -5.853 +/-  1.298 |    0.137 +/-  0.020 |   -0.141 +/-  1.697
THR  59 |   10.952 +/-  2.002 |   -5.017 +/-  0.679 |  -23.776 +/-  0.856 |   -5.244 +/-  0.954 |    0.043 +/-  0.011 |  -23.043 +/-  2.265
PHE  60 |   12.734 +/-  2.464 |   -2.387 +/-  0.866 |    0.907 +/-  0.528 |   -1.309 +/-  0.423 |    0.258 +/-  0.041 |   10.203 +/-  2.577
GLY  61 |    1.423 +/-  0.536 |   -0.620 +/-  0.183 |    1.474 +/-  0.115 |   -1.315 +/-  0.110 |    0.005 +/-  0.003 |    0.966 +/-  0.575
ASN  62 |   17.743 +/-  2.281 |   -3.595 +/-  0.723 |  -81.515 +/-  2.595 |   -1.642 +/-  2.346 |    0.103 +/-  0.060 |  -68.906 +/-  2.166
GLY  63 |    1.564 +/-  0.589 |   -0.918 +/-  0.212 |    1.680 +/-  0.108 |   -1.669 +/-  0.094 |    0.000 +/-  0.000 |    0.656 +/-  0.622
ASP  64 |   10.228 +/-  1.912 |   -4.302 +/-  0.720 |   10.481 +/-  4.788 |  -68.420 +/-  4.687 |    0.050 +/-  0.037 |  -51.963 +/-  2.042
PRO  65 |   15.642 +/-  1.944 |   -4.213 +/-  0.677 |  -12.435 +/-  1.021 |   12.673 +/-  0.957 |    0.087 +/-  0.034 |   11.755 +/-  1.995
PRO  66 |   15.464 +/-  2.030 |   -6.080 +/-  0.612 |   -7.915 +/-  0.941 |    8.799 +/-  0.834 |    0.000 +/-  0.000 |   10.268 +/-  2.161
GLU  67 |   14.103 +/-  2.504 |   -1.793 +/-  0.798 |   47.757 +/-  9.629 | -107.058 +/-  9.328 |    0.718 +/-  0.124 |  -46.273 +/-  2.416
ASN  68 |   18.142 +/-  2.517 |   -3.662 +/-  0.920 |  -82.193 +/-  5.804 |   -3.020 +/-  4.959 |    0.210 +/-  0.082 |  -70.523 +/-  2.377
GLY  69 |    1.655 +/-  0.615 |   -1.212 +/-  0.173 |    1.833 +/-  0.139 |   -1.870 +/-  0.112 |    0.000 +/-  0.000 |    0.406 +/-  0.607
GLU  70 |   14.582 +/-  2.336 |   -3.098 +/-  0.873 |   48.589 +/-  9.573 | -106.771 +/-  9.381 |    0.465 +/-  0.103 |  -46.232 +/-  2.269
LYS  71 |   14.138 +/-  2.917 |   -1.155 +/-  0.920 |  -65.219 +/- 16.446 |   40.190 +/- 15.574 |    1.019 +/-  0.153 |  -11.027 +/-  3.390
PHE  72 |   12.346 +/-  2.483 |   -5.074 +/-  0.782 |    0.522 +/-  0.386 |   -0.804 +/-  0.303 |    0.017 +/-  0.014 |    7.008 +/-  2.550
GLY  73 |    1.375 +/-  0.564 |   -1.039 +/-  0.177 |    1.962 +/-  0.118 |   -1.877 +/-  0.104 |    0.002 +/-  0.003 |    0.422 +/-  0.603
CYS  74 |    6.134 +/-  1.476 |   -2.608 +/-  0.465 |    5.211 +/-  1.377 |   -1.000 +/-  1.100 |    0.434 +/-  0.075 |    8.173 +/-  1.537
ALA  75 |    3.757 +/-  1.305 |   -2.030 +/-  0.380 |   -0.753 +/-  0.224 |    2.598 +/-  0.186 |    0.158 +/-  0.044 |    3.730 +/-  1.338
LEU  76 |   12.465 +/-  2.239 |   -5.245 +/-  0.915 |  -23.751 +/-  0.444 |    1.671 +/-  0.159 |    0.001 +/-  0.003 |  -14.858 +/-  2.310
MET  77 |   11.529 +/-  2.298 |   -6.055 +/-  0.744 |   -2.343 +/-  0.702 |    2.372 +/-  0.661 |    0.149 +/-  0.048 |    5.653 +/-  2.402
GLU  78 |   13.987 +/-  2.428 |   -2.406 +/-  0.894 |   49.271 +/-  5.963 | -109.619 +/-  6.463 |    0.710 +/-  0.113 |  -48.058 +/-  2.288
MET  79 |   11.439 +/-  2.403 |   -5.192 +/-  0.805 |   -1.606 +/-  0.480 |    1.665 +/-  0.365 |    0.281 +/-  0.059 |    6.588 +/-  2.412
ARG  80 |   19.505 +/-  3.746 |   -6.706 +/-  1.284 | -229.996 +/-  6.234 |   48.284 +/-  5.473 |    0.136 +/-  0.067 | -168.777 +/-  3.862
HIE  81 |   30.388 +/-  2.329 |   -5.935 +/-  0.968 |   -6.143 +/-  2.500 |   -5.788 +/-  1.933 |    0.215 +/-  0.123 |   12.737 +/-  2.568
PRO  82 |   15.112 +/-  1.988 |   -2.039 +/-  0.618 |  -13.587 +/-  1.591 |   13.436 +/-  1.535 |    0.414 +/-  0.098 |   13.336 +/-  2.079
ASN  83 |   18.006 +/-  2.320 |   -0.943 +/-  0.906 |  -81.476 +/-  3.701 |   -6.010 +/-  2.604 |    0.689 +/-  0.134 |  -69.735 +/-  2.182
SER  84 |    8.000 +/-  1.575 |   -0.117 +/-  0.721 |   -4.352 +/-  2.716 |   -2.820 +/-  2.535 |    0.485 +/-  0.066 |    1.195 +/-  1.645
VAL  85 |   10.571 +/-  2.008 |   -0.183 +/-  0.859 |  -17.684 +/-  0.497 |    1.089 +/-  0.190 |    0.575 +/-  0.075 |   -5.632 +/-  2.053
GLN  86 |   20.412 +/-  2.832 |   -2.259 +/-  1.005 |  -66.450 +/-  3.665 |   -5.972 +/-  3.081 |    0.577 +/-  0.146 |  -53.692 +/-  2.746
GLU  87 |   13.572 +/-  2.432 |   -0.220 +/-  0.955 |   22.852 +/- 16.252 |  -85.796 +/- 14.903 |    0.918 +/-  0.118 |  -48.675 +/-  2.763
GLU  88 |   13.733 +/-  2.406 |   -1.716 +/-  1.198 |   24.979 +/- 12.995 |  -86.639 +/- 11.570 |    0.617 +/-  0.136 |  -49.026 +/-  2.710
ARG  89 |   19.436 +/-  3.711 |   -3.887 +/-  1.521 | -238.105 +/- 11.441 |   45.422 +/-  8.056 |    0.389 +/-  0.114 | -176.745 +/-  4.718
LYS  90 |   14.897 +/-  2.885 |   -3.883 +/-  1.243 |  -51.930 +/-  9.962 |   34.421 +/-  9.651 |    0.330 +/-  0.149 |   -6.166 +/-  3.546
SER  91 |    7.059 +/-  1.469 |   -1.624 +/-  0.778 |   -8.196 +/-  3.570 |    0.745 +/-  2.382 |    0.214 +/-  0.096 |   -1.802 +/-  2.024
TYR  92 |   14.349 +/-  2.624 |   -4.917 +/-  1.000 |  -22.764 +/-  0.892 |   -0.368 +/-  0.565 |    0.162 +/-  0.048 |  -13.537 +/-  2.749
LYS  93 |   14.128 +/-  2.738 |   -4.375 +/-  0.989 |  -50.642 +/-  5.462 |   31.363 +/-  4.934 |    0.302 +/-  0.060 |   -9.224 +/-  3.579
VAL  94 |   10.751 +/-  2.225 |   -3.361 +/-  0.959 |  -16.751 +/-  0.421 |    1.449 +/-  0.216 |    0.123 +/-  0.044 |   -7.790 +/-  2.336
ARG  95 |   18.226 +/-  3.333 |   -5.828 +/-  1.480 | -250.868 +/-  5.806 |   59.561 +/-  4.094 |    0.063 +/-  0.050 | -178.846 +/-  3.665
PHE  96 |   12.467 +/-  2.453 |   -5.863 +/-  0.847 |    0.225 +/-  0.401 |   -0.784 +/-  0.328 |    0.085 +/-  0.034 |    6.131 +/-  2.605
ASN  97 |   18.336 +/-  2.187 |   -4.430 +/-  0.687 |  -82.931 +/-  2.245 |   -1.232 +/-  1.260 |    0.041 +/-  0.036 |  -70.215 +/-  2.105
SER  98 |    6.822 +/-  1.593 |   -2.040 +/-  0.639 |   -3.024 +/-  1.670 |   -2.664 +/-  1.190 |    0.167 +/-  0.110 |   -0.739 +/-  2.106
VAL  99 |   10.193 +/-  2.180 |   -2.603 +/-  0.804 |  -16.461 +/-  0.463 |    1.245 +/-  0.226 |    0.113 +/-  0.061 |   -7.514 +/-  2.212
SER 100 |    7.782 +/-  1.470 |   -2.869 +/-  0.762 |   -5.545 +/-  1.023 |   -0.616 +/-  0.730 |    0.001 +/-  0.002 |   -1.248 +/-  1.647
SER 101 |    6.937 +/-  1.757 |   -2.188 +/-  0.916 |   -8.158 +/-  4.063 |    1.404 +/-  2.488 |    0.024 +/-  0.047 |   -1.980 +/-  2.841
TYR 102 |   14.224 +/-  2.733 |   -2.521 +/-  0.834 |  -19.051 +/-  2.273 |   -4.287 +/-  2.074 |    0.454 +/-  0.120 |  -11.180 +/-  2.867
SER 103 |    7.871 +/-  1.582 |   -1.137 +/-  0.687 |   -5.904 +/-  2.898 |   -0.678 +/-  2.055 |    0.271 +/-  0.081 |    0.423 +/-  1.927
ASP 104 |   12.249 +/-  2.023 |   -0.527 +/-  0.754 |   32.735 +/-  5.576 |  -98.729 +/-  5.677 |    0.613 +/-  0.053 |  -53.658 +/-  1.793
SER 105 |    7.833 +/-  1.508 |   -0.450 +/-  0.639 |   -4.687 +/-  2.775 |   -2.525 +/-  2.399 |    0.425 +/-  0.092 |    0.597 +/-  1.648
ARG 106 |   18.613 +/-  3.458 |   -4.261 +/-  1.447 | -210.891 +/- 15.328 |   28.233 +/- 11.249 |    0.453 +/-  0.154 | -167.853 +/-  5.183
LYS 107 |   14.244 +/-  3.102 |   -2.017 +/-  0.998 |  -39.995 +/- 10.092 |   21.507 +/-  9.267 |    0.667 +/-  0.155 |   -5.593 +/-  3.913
SER 108 |    7.795 +/-  1.572 |   -1.366 +/-  0.644 |   -5.525 +/-  2.087 |   -1.087 +/-  1.598 |    0.214 +/-  0.075 |    0.031 +/-  1.927
SER 109 |    6.825 +/-  1.707 |   -1.376 +/-  0.575 |   -2.004 +/-  2.151 |   -3.729 +/-  1.910 |    0.309 +/-  0.090 |    0.024 +/-  1.870
GLY 110 |    1.572 +/-  0.581 |   -0.188 +/-  0.191 |    1.826 +/-  0.191 |   -1.730 +/-  0.174 |    0.020 +/-  0.008 |    1.499 +/-  0.606
ASP 111 |   12.265 +/-  2.038 |   -1.822 +/-  1.140 |    5.479 +/- 10.868 |  -73.488 +/-  7.652 |    0.076 +/-  0.057 |  -57.491 +/-  4.046
GLY 112 |    1.561 +/-  0.621 |   -0.053 +/-  0.285 |    2.192 +/-  0.181 |   -1.850 +/-  0.166 |    0.008 +/-  0.006 |    1.858 +/-  0.627
PRO 113 |   15.097 +/-  1.912 |   -1.104 +/-  0.603 |  -11.378 +/-  1.402 |   10.932 +/-  1.344 |    0.741 +/-  0.100 |   14.288 +/-  2.046
ASP 114 |   10.208 +/-  2.125 |   -1.099 +/-  0.614 |   39.216 +/-  6.962 | -103.184 +/-  7.484 |    0.755 +/-  0.065 |  -54.104 +/-  1.999
LEU 115 |   12.595 +/-  2.419 |   -1.087 +/-  1.029 |  -23.543 +/-  0.570 |    0.921 +/-  0.242 |    0.616 +/-  0.116 |  -10.498 +/-  2.506
ARG 116 |   17.898 +/-  3.397 |   -5.401 +/-  1.653 | -232.576 +/-  8.881 |   46.855 +/-  6.760 |    0.424 +/-  0.168 | -172.799 +/-  3.899
ASP 117 |   11.012 +/-  2.593 |   -1.419 +/-  0.601 |   58.625 +/-  5.486 | -123.208 +/-  6.034 |    0.681 +/-  0.058 |  -54.309 +/-  1.921
ASN 118 |   17.286 +/-  2.631 |   -1.291 +/-  0.633 |  -77.220 +/-  3.712 |   -9.518 +/-  2.763 |    0.705 +/-  0.093 |  -70.038 +/-  2.182
PHE 119 |   12.460 +/-  2.525 |   -3.052 +/-  0.982 |   -0.602 +/-  0.927 |    0.026 +/-  0.604 |    0.311 +/-  0.104 |    9.143 +/-  2.765
GLU 120 |   13.654 +/-  2.383 |   -1.604 +/-  1.161 |   59.947 +/-  7.341 | -121.586 +/-  7.447 |    0.767 +/-  0.194 |  -48.821 +/-  2.344
SER 121 |    7.555 +/-  1.568 |   -1.253 +/-  0.847 |   -2.948 +/-  1.886 |   -3.374 +/-  2.290 |    0.424 +/-  0.179 |    0.404 +/-  1.674
THR 122 |   11.351 +/-  2.010 |   -0.410 +/-  0.855 |  -23.065 +/-  2.039 |   -3.228 +/-  1.843 |    0.648 +/-  0.098 |  -14.704 +/-  2.101
GLY 123 |    1.562 +/-  0.596 |   -0.197 +/-  0.325 |    2.845 +/-  0.206 |   -2.496 +/-  0.200 |    0.003 +/-  0.005 |    1.718 +/-  0.643
PRO 124 |   14.856 +/-  1.831 |   -2.477 +/-  0.644 |  -15.776 +/-  1.217 |   16.182 +/-  1.228 |    0.316 +/-  0.069 |   13.101 +/-  1.972
LEU 125 |   12.261 +/-  2.240 |   -4.711 +/-  1.084 |  -24.133 +/-  0.407 |    2.100 +/-  0.156 |    0.012 +/-  0.011 |  -14.471 +/-  2.378
ALA 126 |    3.880 +/-  1.448 |   -1.527 +/-  0.440 |   -0.984 +/-  0.255 |    2.803 +/-  0.211 |    0.254 +/-  0.094 |    4.426 +/-  1.516
ASN 127 |   17.800 +/-  2.575 |   -0.981 +/-  0.798 |  -77.292 +/-  4.354 |   -9.061 +/-  3.827 |    0.750 +/-  0.092 |  -68.784 +/-  2.350
VAL 128 |   10.051 +/-  2.176 |   -3.651 +/-  0.880 |  -18.144 +/-  0.341 |    1.931 +/-  0.152 |    0.036 +/-  0.029 |   -9.777 +/-  2.336
ARG 129 |   18.240 +/-  3.388 |   -3.936 +/-  1.114 | -179.480 +/- 13.230 |   -5.428 +/- 12.175 |    0.867 +/-  0.134 | -169.736 +/-  3.196
PHE 130 |   13.481 +/-  2.619 |   -7.474 +/-  0.893 |   -0.956 +/-  0.404 |    0.006 +/-  0.435 |    0.003 +/-  0.004 |    5.060 +/-  2.748
SER 131 |    6.252 +/-  1.399 |   -3.194 +/-  0.677 |   -2.620 +/-  1.411 |   -1.321 +/-  1.118 |    0.006 +/-  0.005 |   -0.877 +/-  1.546
VAL 132 |   10.152 +/-  2.056 |   -4.797 +/-  0.838 |  -17.703 +/-  0.340 |    1.506 +/-  0.113 |    0.000 +/-  0.000 |  -10.843 +/-  2.086
PHE 133 |   12.705 +/-  2.643 |   -4.761 +/-  0.849 |    0.945 +/-  0.614 |   -0.716 +/-  0.395 |    0.015 +/-  0.010 |    8.189 +/-  2.709
GLY 134 |    1.346 +/-  0.543 |   -1.098 +/-  0.196 |    1.069 +/-  0.103 |   -1.064 +/-  0.090 |    0.000 +/-  0.000 |    0.252 +/-  0.577
LEU 135 |   12.420 +/-  2.512 |   -5.016 +/-  1.168 |  -22.658 +/-  0.431 |    0.519 +/-  0.175 |    0.038 +/-  0.015 |  -14.698 +/-  2.717
GLY 136 |    1.448 +/-  0.537 |   -0.781 +/-  0.209 |    0.797 +/-  0.099 |   -0.768 +/-  0.090 |    0.002 +/-  0.002 |    0.698 +/-  0.577
SER 137 |    6.221 +/-  1.434 |   -2.745 +/-  0.461 |   -1.069 +/-  0.513 |   -5.233 +/-  0.523 |    0.132 +/-  0.023 |   -2.694 +/-  1.733
ARG 138 |   18.269 +/-  3.490 |   -6.578 +/-  1.109 | -204.071 +/- 13.459 |   19.441 +/-  9.619 |    0.407 +/-  0.075 | -172.532 +/-  4.224
ALA 139 |    3.897 +/-  1.403 |   -1.856 +/-  0.288 |    1.309 +/-  0.190 |    0.514 +/-  0.137 |    0.227 +/-  0.035 |    4.091 +/-  1.459
TYR 140 |   13.483 +/-  2.714 |   -0.615 +/-  0.719 |  -15.858 +/-  0.904 |   -7.483 +/-  0.843 |    0.995 +/-  0.055 |   -9.478 +/-  2.767
PRO 141 |   14.968 +/-  1.835 |   -4.474 +/-  0.648 |   -7.577 +/-  0.816 |    8.689 +/-  0.781 |    0.027 +/-  0.016 |   11.633 +/-  1.978
HIE 142 |   30.053 +/-  2.160 |   -7.007 +/-  0.777 |   -7.548 +/-  1.356 |   -3.664 +/-  0.761 |    0.064 +/-  0.026 |   11.898 +/-  2.364
PHE 143 |   11.792 +/-  2.480 |   -5.802 +/-  0.887 |   -0.446 +/-  0.673 |   -0.695 +/-  0.508 |    0.011 +/-  0.016 |    4.860 +/-  2.698
CYS 144 |    6.846 +/-  1.515 |   -4.991 +/-  0.557 |    3.222 +/-  0.741 |    0.218 +/-  0.444 |    0.000 +/-  0.000 |    5.295 +/-  1.627
ALA 145 |    3.983 +/-  1.379 |   -2.560 +/-  0.374 |    0.083 +/-  0.212 |    1.906 +/-  0.145 |    0.064 +/-  0.026 |    3.476 +/-  1.406
PHE 146 |   12.290 +/-  2.576 |   -6.553 +/-  0.826 |    0.508 +/-  0.304 |   -1.440 +/-  0.273 |    0.012 +/-  0.008 |    4.817 +/-  2.678
GLY 147 |    1.378 +/-  0.544 |   -1.144 +/-  0.183 |    1.427 +/-  0.098 |   -1.445 +/-  0.086 |    0.000 +/-  0.000 |    0.216 +/-  0.558
HIE 148 |   30.128 +/-  2.460 |   -6.085 +/-  0.881 |  -10.203 +/-  3.577 |   -4.028 +/-  2.355 |    0.319 +/-  0.097 |   10.131 +/-  2.869
ALA 149 |    3.637 +/-  1.301 |   -3.234 +/-  0.373 |   -0.245 +/-  0.183 |    2.121 +/-  0.129 |    0.005 +/-  0.005 |    2.283 +/-  1.350
VAL 150 |   10.435 +/-  2.201 |   -4.167 +/-  0.833 |  -17.285 +/-  0.332 |    1.219 +/-  0.123 |    0.002 +/-  0.003 |   -9.796 +/-  2.165
ASP 151 |   12.664 +/-  1.710 |   -4.441 +/-  0.936 |    0.753 +/-  6.886 |  -64.654 +/-  6.610 |    0.106 +/-  0.022 |  -55.571 +/-  2.135
THR 152 |   10.604 +/-  1.854 |   -3.622 +/-  0.889 |  -26.312 +/-  1.872 |    0.841 +/-  1.153 |    0.067 +/-  0.060 |  -18.422 +/-  2.599
LEU 153 |   12.592 +/-  2.416 |   -5.825 +/-  0.975 |  -23.520 +/-  0.406 |    1.856 +/-  0.181 |    0.013 +/-  0.008 |  -14.883 +/-  2.503
LEU 154 |   12.358 +/-  2.338 |   -4.981 +/-  0.950 |  -23.875 +/-  0.391 |    1.386 +/-  0.152 |    0.009 +/-  0.009 |  -15.103 +/-  2.453
GLU 155 |   14.366 +/-  2.469 |   -2.178 +/-  1.217 |   23.383 +/- 13.672 |  -88.769 +/- 11.862 |    0.426 +/-  0.103 |  -52.772 +/-  3.360
GLU 156 |   15.301 +/-  2.579 |   -3.224 +/-  1.376 |    5.496 +/-  6.916 |  -75.577 +/-  5.336 |    0.040 +/-  0.030 |  -57.964 +/-  4.066
LEU 157 |   12.253 +/-  2.223 |   -5.183 +/-  1.068 |  -24.346 +/-  0.416 |    2.131 +/-  0.167 |    0.009 +/-  0.013 |  -15.136 +/-  2.446
GLY 158 |    1.771 +/-  0.646 |   -1.058 +/-  0.182 |    2.772 +/-  0.175 |   -2.645 +/-  0.165 |    0.002 +/-  0.003 |    0.841 +/-  0.661
GLY 159 |    1.489 +/-  0.572 |   -1.149 +/-  0.197 |    2.427 +/-  0.144 |   -2.408 +/-  0.130 |    0.000 +/-  0.001 |    0.359 +/-  0.612
GLU 160 |   13.651 +/-  2.628 |   -2.845 +/-  0.838 |   30.585 +/- 11.751 |  -91.666 +/- 11.579 |    0.610 +/-  0.084 |  -49.664 +/-  2.397
ARG 161 |   18.081 +/-  3.494 |   -4.145 +/-  1.468 | -244.419 +/-  8.814 |   51.507 +/-  7.190 |    0.323 +/-  0.054 | -178.654 +/-  3.398
ILE 162 |   16.480 +/-  2.487 |   -2.688 +/-  1.080 |   -2.632 +/-  0.357 |    0.378 +/-  0.259 |    0.276 +/-  0.073 |   11.814 +/-  2.506
LEU 163 |   12.945 +/-  2.435 |   -2.245 +/-  1.040 |  -22.045 +/-  0.662 |   -0.205 +/-  0.290 |    0.239 +/-  0.059 |  -11.310 +/-  2.483
LYS 164 |   14.100 +/-  2.929 |   -0.916 +/-  0.814 |    5.780 +/- 10.926 |  -28.770 +/- 10.763 |    1.209 +/-  0.097 |   -8.598 +/-  3.201
MET 165 |   12.009 +/-  2.236 |   -7.007 +/-  0.795 |   -0.269 +/-  1.459 |    0.767 +/-  0.936 |    0.111 +/-  0.049 |    5.611 +/-  2.465
ARG 166 |   18.661 +/-  3.491 |   -5.920 +/-  1.216 | -146.880 +/-  6.235 |  -33.544 +/-  5.725 |    0.410 +/-  0.148 | -167.273 +/-  3.243
GLU 167 |   15.493 +/-  2.548 |   -3.313 +/-  1.060 |    2.897 +/-  7.960 |  -60.890 +/-  7.443 |    0.269 +/-  0.053 |  -45.543 +/-  2.456
GLY 168 |    1.521 +/-  0.571 |   -1.142 +/-  0.203 |    0.512 +/-  0.119 |   -0.704 +/-  0.107 |    0.000 +/-  0.000 |    0.187 +/-  0.586
ASP 169 |   11.269 +/-  1.977 |   -4.074 +/-  1.062 |  -42.765 +/-  6.557 |  -21.514 +/-  5.034 |    0.066 +/-  0.026 |  -57.018 +/-  2.931
GLU 170 |   14.080 +/-  2.391 |   -2.765 +/-  1.107 |  -36.278 +/-  4.866 |  -25.243 +/-  4.108 |    0.423 +/-  0.033 |  -49.783 +/-  2.403
LEU 171 |   13.523 +/-  2.694 |   -3.673 +/-  1.018 |  -23.454 +/-  0.454 |    0.727 +/-  0.236 |    0.052 +/-  0.029 |  -12.826 +/-  2.719
CYS 172 |    6.687 +/-  1.524 |   -3.967 +/-  0.617 |    5.516 +/-  0.944 |   -1.643 +/-  0.539 |    0.022 +/-  0.023 |    6.614 +/-  1.916
GLY 173 |    1.518 +/-  0.568 |   -0.830 +/-  0.198 |    0.727 +/-  0.130 |   -0.637 +/-  0.116 |    0.008 +/-  0.005 |    0.787 +/-  0.584
GLN 174 |   21.112 +/-  2.653 |   -4.804 +/-  1.176 |  -72.202 +/-  1.899 |   -1.143 +/-  0.969 |    0.110 +/-  0.027 |  -56.927 +/-  2.597
GLU 175 |   14.406 +/-  2.374 |   -2.574 +/-  1.400 |  -50.369 +/-  7.033 |  -10.369 +/-  6.143 |    0.165 +/-  0.057 |  -48.742 +/-  2.951
GLU 176 |   14.412 +/-  2.376 |   -3.298 +/-  0.927 |   -6.815 +/-  5.111 |  -52.124 +/-  5.077 |    0.506 +/-  0.078 |  -47.318 +/-  2.380
ALA 177 |    3.693 +/-  1.189 |   -2.157 +/-  0.426 |    1.287 +/-  0.225 |    0.612 +/-  0.174 |    0.066 +/-  0.032 |    3.500 +/-  1.297
PHE 178 |   12.186 +/-  2.502 |   -5.349 +/-  0.891 |    0.769 +/-  0.776 |   -0.878 +/-  0.348 |    0.041 +/-  0.017 |    6.769 +/-  2.644
ARG 179 |   17.901 +/-  3.531 |   -3.743 +/-  1.454 | -184.296 +/-  6.901 |   -4.554 +/-  5.726 |    0.528 +/-  0.181 | -174.164 +/-  3.173
[truncated: 468,486 more chars]
