# Supplementary material for: FNR-like unit interacts with C-terminal related residues trigger nNOS reductase domain conformational flexibility change
Source: Front Neurosci. 2026 Feb 11;20:1751011. doi: 10.3389/fnins.2026.1751011 (PMC12932508; doi:10.3389/fnins.2026.1751011)
Supplement: Supplementary file 3 [file Data_Sheet_3.zip › Model_3/mmgbsa.out]

| Run on Tue Nov  4 22:21:30 2025
|
|Input file:
|--------------------------------------------------------------
|&general
|	startframe=1, 
|	endframe=496, 
|	interval=1,
|	verbose=2,
|	keep_files=0,
|	netcdf=0,
|/
|&gb
|	igb=5,
|	saltcon=0.100,
|/
|&decomp
|	idecomp=2,
|	dec_verbose=3,
|	csv_format=0,
|/
|--------------------------------------------------------------
|MMPBSA.py Version=14.0
|Complex topology file:           complex.prmtop
|Receptor topology file:          receptor.prmtop
|Ligand topology file:            ligand.prmtop
|Initial mdcrd(s):                complex.crd
|Initial Receptor mdcrd(s):       receptor.crd
|Initial Ligand mdcrd(s):         ligand.crd
|
|Receptor mask:                  ":1-664"
|Ligand mask:                    ":665-667"
|
|Calculations performed using 496.0 complex frames.
|
|Generalized Born ESURF calculated using 'LCPO' surface areas
|
|All units are reported in kcal/mole.
-------------------------------------------------------------------------------
-------------------------------------------------------------------------------

GENERALIZED BORN:

Complex:
Energy Component            Average              Std. Dev.   Std. Err. of Mean
-------------------------------------------------------------------------------
BOND                      2112.6221               38.6154              1.7339
ANGLE                     5708.8060               63.0210              2.8297
DIHED                     3837.0111               34.0423              1.5285
VDWAALS                  -5565.4479               34.0201              1.5275
EEL                     -45283.9278              165.5201              7.4321
1-4 VDW                   2454.1437               20.4342              0.9175
1-4 EEL                  22851.8042               67.1850              3.0167
EGB                      -8324.7350              142.9221              6.4174
ESURF                      227.7089                2.9091              0.1306

G gas                   -13884.9886              173.9809              7.8120
G solv                   -8097.0260              141.4494              6.3513

TOTAL                   -21982.0146               81.5780              3.6630


Receptor:
Energy Component            Average              Std. Dev.   Std. Err. of Mean
-------------------------------------------------------------------------------
BOND                      2052.6920               37.6059              1.6886
ANGLE                     5509.4336               60.0754              2.6975
DIHED                     3700.0612               33.1644              1.4891
VDWAALS                  -5373.6625               33.3731              1.4985
EEL                     -44715.8533              174.8100              7.8492
1-4 VDW                   2391.2314               20.1426              0.9044
1-4 EEL                  23935.7209               66.7615              2.9977
EGB                      -8209.0178              149.1045              6.6950
ESURF                      233.8825                2.7937              0.1254

G gas                   -12500.3768              183.0480              8.2191
G solv                   -7975.1352              147.7390              6.6337

TOTAL                   -20475.5120               80.8006              3.6281


Ligand:
Energy Component            Average              Std. Dev.   Std. Err. of Mean
-------------------------------------------------------------------------------
BOND                        59.9159                6.8592              0.3080
ANGLE                      199.3301               13.9582              0.6267
DIHED                      136.9584                5.1737              0.2323
VDWAALS                    -23.1320                2.5515              0.1146
EEL                        170.9320               21.3210              0.9573
1-4 VDW                     62.9076                3.3346              0.1497
1-4 EEL                  -1083.9232               19.8184              0.8899
EGB                       -805.6052               13.8904              0.6237
ESURF                       15.9190                0.0986              0.0044

G gas                     -477.0111               18.7931              0.8438
G solv                    -789.6862               13.8706              0.6228

TOTAL                    -1266.6973               12.1887              0.5473


Differences (Complex - Receptor - Ligand):
Energy Component            Average              Std. Dev.   Std. Err. of Mean
-------------------------------------------------------------------------------
BOND                         0.0142               54.3360              2.4398
ANGLE                        0.0423               88.1790              3.9594
DIHED                       -0.0084               47.8071              2.1466
VDWAALS                   -168.6534               47.7246              2.1429
EEL                       -739.0065              241.6817             10.8518
1-4 VDW                      0.0047               28.8860              1.2970
1-4 EEL                      0.0065               96.7662              4.3449
EGB                        689.8880              207.0068              9.2949
ESURF                      -22.0926                4.0345              0.1812

DELTA G gas               -907.6007              253.2372             11.3707
DELTA G solv               667.7954              205.0052              9.2050

DELTA TOTAL               -239.8053              115.4655              5.1846


-------------------------------------------------------------------------------
-------------------------------------------------------------------------------
