# Supplementary material for: FNR-like unit interacts with C-terminal related residues trigger nNOS reductase domain conformational flexibility change
Source: Front Neurosci. 2026 Feb 11;20:1751011. doi: 10.3389/fnins.2026.1751011 (PMC12932508; doi:10.3389/fnins.2026.1751011)
Supplement: Supplementary file 3 [file Data_Sheet_3.zip › Model_1/22opc-correl.dat]

  0.877  0.338  0.238  0.221  0.167  0.103  0.145  0.047  0.044 -0.014 -0.012 -0.063 -0.029 -0.043 -0.058 -0.052 -0.057 -0.033 -0.034 -0.039  0.003  0.003  0.017  0.033  0.088  0.073  0.069  0.080  0.115  0.109  0.121  0.148  0.170  0.047  0.060  0.038  0.049  0.006 -0.026 -0.077  0.009  0.111 -0.039  0.055 -0.023  0.028  0.070  0.127  0.152  0.156  0.200  0.131  0.090  0.052  0.016  0.019 -0.034 -0.044 -0.076 -0.054 -0.118 -0.143 -0.129 -0.155 -0.092 -0.031  0.010  0.018 -0.088 -0.066 -0.142 -0.079 -0.078 -0.112 -0.118 -0.042 -0.074 -0.087 -0.038 -0.047 -0.061 -0.067 -0.081 -0.083 -0.085 -0.048 -0.028 -0.058 -0.134 -0.019 -0.107 -0.090 -0.084 -0.094 -0.020 -0.024 -0.029 -0.043  0.003  0.008 -0.013 -0.069 -0.009 -0.080 -0.078  0.016  0.044  0.067  0.002  0.013  0.036 -0.014  0.003 -0.053 -0.107 -0.077 -0.085 -0.077  0.014  0.048  0.030  0.015  0.053  0.049  0.095  0.110  0.118  0.043  0.043  0.014 -0.028 -0.014  0.001 -0.044 -0.023 -0.114 -0.112 -0.094 -0.121 -0.123 -0.140 -0.151 -0.092 -0.075 -0.082 -0.084 -0.039 -0.019 -0.037 -0.033 -0.029 -0.021 -0.031  0.009  0.013 -0.032  0.004  0.060  0.064  0.018  0.048  0.034 -0.030 -0.010 -0.001 -0.047 -0.059 -0.038 -0.097 -0.073 -0.077 -0.090 -0.111 -0.061 -0.055 -0.028 -0.007 -0.020 -0.023 -0.004  0.045 -0.002 -0.038 -0.001  0.065 -0.016 -0.003  0.095  0.086  0.009  0.077  0.108  0.051  0.045 -0.058 -0.078 -0.072 -0.076 -0.098 -0.106 -0.065 -0.047 -0.081 -0.110 -0.018  0.021  0.041 -0.026  0.071  0.076  0.035  0.112  0.103  0.210  0.091  0.087  0.079  0.143  0.125  0.088  0.036  0.069  0.041  0.087  0.059  0.064  0.080 -0.110 -0.059  0.006 -0.004 -0.015 -0.025  0.010 -0.042 -0.044 -0.005 -0.006 -0.074  0.025 -0.010 -0.126 -0.073 -0.048 -0.006 -0.063  0.052 -0.023 -0.050 -0.015  0.025  0.011  0.024  0.015  0.021  0.098  0.103  0.036  0.097  0.054  0.075  0.056  0.030 -0.031 -0.061 -0.013 -0.083 -0.027 -0.017 -0.030 -0.173 -0.108 -0.033  0.115  0.082  0.006  0.054 -0.066 -0.065 -0.086 -0.106 -0.069 -0.040 -0.054 -0.108 -0.072 -0.067 -0.044  0.020  0.060  0.081  0.017  0.093  0.078  0.081  0.083  0.117  0.088  0.114  0.137  0.080  0.120  0.088  0.136  0.106  0.112  0.096  0.100  0.059  0.064  0.076  0.068  0.041  0.073  0.050  0.040  0.049 -0.027 -0.049 -0.029 -0.076 -0.091 -0.085 -0.074 -0.060 -0.060 -0.108 -0.054  0.054  0.031  0.112  0.039  0.026  0.017 -0.023  0.011 -0.024 -0.015  0.047  0.047  0.035  0.024 -0.013  0.048  0.049  0.007  0.021  0.017  0.015 -0.001  0.070  0.057  0.009  0.040  0.027 -0.017 -0.021 -0.038 -0.017  0.003  0.050 -0.020  0.002  0.045  0.070  0.084  0.077  0.056  0.050  0.044 -0.015  0.031  0.043 -0.005 -0.010  0.022  0.040  0.024  0.011 -0.019 -0.008 -0.026 -0.008 -0.031 -0.019  0.022  0.008  0.019  0.002  0.038  0.153  0.048 -0.013  0.022  0.051  0.064 -0.017  0.041  0.075  0.004 -0.051 -0.035 -0.020  0.011 -0.015  0.007  0.025  0.036  0.034  0.115  0.058  0.117  0.066  0.007 -0.018 -0.088 -0.073  0.006 -0.034 -0.009 -0.012 -0.008 -0.084 -0.023 -0.046 -0.056 -0.086 -0.064 -0.034 -0.060 -0.034 -0.025 -0.025 -0.021 -0.026 -0.011 -0.038 -0.031 -0.047 -0.039 -0.023 -0.016 -0.007  0.043  0.014  0.009 -0.045 -0.056  0.060  0.003  0.030  0.124  0.229  0.133  0.095 -0.027  0.043  0.079  0.016  0.073 -0.007 -0.013 -0.043 -0.037 -0.021 -0.023  0.001  0.030 -0.023 -0.008  0.006 -0.045 -0.043 -0.010 -0.057 -0.070 -0.065 -0.118 -0.044 -0.018  0.014 -0.046 -0.053 -0.046 -0.076 -0.096 -0.093 -0.061 -0.067 -0.085 -0.045 -0.005 -0.058 -0.051 -0.048 -0.037 -0.062 -0.048 -0.098 -0.117 -0.129 -0.082 -0.064 -0.078 -0.108 -0.077 -0.065  0.007 -0.037 -0.040 -0.001 -0.014 -0.034 -0.034 -0.013 -0.017 -0.054 -0.036  0.001 -0.008 -0.082 -0.052 -0.069 -0.027 -0.006 -0.035 -0.027 -0.038 -0.008 -0.048 -0.041 -0.094 -0.092 -0.050 -0.031  0.048  0.013 -0.041  0.051 -0.047 -0.047 -0.014  0.032 -0.023  0.080  0.030  0.008  0.078  0.046  0.047  0.035  0.060  0.033  0.070  0.008  0.018 -0.087  0.006  0.017  0.014 -0.002  0.041 -0.032  0.168  0.044 -0.060 -0.038 -0.133 -0.179 -0.211 -0.011  0.097  0.020 -0.035  0.006  0.090  0.096  0.043  0.101  0.115  0.111  0.085  0.112  0.058  0.048  0.008  0.045  0.045 -0.070 -0.039  0.020  0.050 -0.002 -0.022 -0.058 -0.080 -0.060 -0.118 -0.082 -0.107 -0.132 -0.164 -0.105 -0.109 -0.092 -0.083 -0.068 -0.026 -0.026 -0.072 -0.058  0.028 -0.028  0.017  0.033  0.024 -0.002  0.049  0.056  0.077  0.016  0.030 -0.006  0.005  0.064 -0.053 -0.075  0.006 -0.013 -0.071 -0.047 -0.058 -0.116 -0.116 -0.066 -0.146 -0.148 -0.062 -0.067 -0.076 -0.098 -0.132 -0.070 -0.117 -0.087 -0.086 -0.175 -0.127 -0.098 -0.040  0.039 -0.011 -0.036 -0.027 -0.067 -0.063 -0.020 -0.080 -0.066 -0.011 -0.051 -0.041 -0.054 -0.046
  0.338  0.748  0.011  0.191  0.132  0.132  0.107  0.048  0.034 -0.025 -0.074 -0.110 -0.084 -0.102 -0.153 -0.102 -0.116 -0.093 -0.083 -0.134 -0.048 -0.038 -0.039 -0.018  0.054  0.046  0.026  0.067  0.114  0.099  0.141  0.177  0.181  0.082  0.079  0.017  0.025 -0.015 -0.033 -0.060  0.035  0.119 -0.138  0.047 -0.042  0.068  0.053  0.163  0.204  0.203  0.262  0.116  0.084  0.033  0.001 -0.024 -0.013 -0.090 -0.104 -0.080 -0.105 -0.131 -0.187 -0.138 -0.068 -0.043 -0.014 -0.025 -0.037 -0.046  0.001  0.023 -0.071 -0.098 -0.037 -0.029 -0.104 -0.072 -0.018 -0.116 -0.114 -0.107 -0.017 -0.067 -0.105 -0.044 -0.078 -0.083 -0.141 -0.070 -0.123 -0.090 -0.053 -0.136 -0.142 -0.140 -0.232 -0.224 -0.110 -0.139 -0.121 -0.119 -0.106 -0.080 -0.126 -0.071 -0.017 -0.090 -0.152 -0.160 -0.132 -0.125 -0.121 -0.119 -0.138 -0.087 -0.175 -0.105  0.022  0.032  0.048  0.071  0.093  0.084  0.117  0.134  0.158  0.064  0.091  0.003 -0.046 -0.024 -0.072 -0.071 -0.040 -0.094 -0.071 -0.103 -0.071 -0.088 -0.107 -0.210 -0.144 -0.105 -0.104 -0.099 -0.088 -0.051 -0.078 -0.051 -0.048 -0.069 -0.054  0.013  0.000 -0.049  0.008  0.061  0.068  0.018  0.029  0.024  0.008 -0.019 -0.020 -0.089 -0.035 -0.051 -0.095 -0.063 -0.072 -0.095 -0.157 -0.124 -0.177 -0.128 -0.078 -0.114 -0.125 -0.056  0.009 -0.054 -0.043  0.075  0.113  0.034  0.073  0.233  0.161  0.088  0.245  0.244  0.071  0.231  0.044  0.122  0.148  0.160  0.125  0.075  0.110  0.109  0.059  0.042  0.152 -0.009  0.044  0.034  0.043  0.066  0.039  0.092 -0.014  0.110  0.065  0.128  0.086  0.014  0.063  0.022 -0.021 -0.023 -0.030 -0.026 -0.019 -0.019  0.060 -0.127  0.054  0.001 -0.041 -0.067 -0.042 -0.040 -0.080 -0.094 -0.063 -0.048 -0.117 -0.024 -0.017 -0.171 -0.149 -0.098 -0.014 -0.042  0.072  0.062  0.049  0.117  0.152  0.119  0.170  0.131  0.109  0.246  0.245  0.143  0.189  0.120  0.115  0.120  0.087  0.090  0.072  0.061  0.037  0.028  0.066  0.019 -0.160 -0.106 -0.023  0.107  0.124  0.024  0.060 -0.003 -0.054 -0.019 -0.038 -0.064 -0.074 -0.040 -0.140 -0.081 -0.132 -0.075 -0.036 -0.055  0.014  0.007  0.066 -0.028 -0.034 -0.026 -0.016 -0.078 -0.012  0.020 -0.034 -0.004 -0.002 -0.020 -0.069 -0.056 -0.024  0.017  0.029 -0.055 -0.048 -0.029 -0.026 -0.008 -0.035  0.005  0.039 -0.045 -0.080 -0.021 -0.101 -0.081 -0.091 -0.057 -0.020 -0.019 -0.081  0.041  0.071  0.006  0.041 -0.042 -0.057 -0.108 -0.168 -0.081 -0.050 -0.088 -0.080 -0.072 -0.045 -0.060 -0.078 -0.061 -0.058 -0.091 -0.098 -0.088 -0.091 -0.121 -0.087 -0.107 -0.142 -0.138 -0.094 -0.073 -0.104 -0.073 -0.050 -0.076 -0.012 -0.012 -0.085 -0.036 -0.013 -0.016 -0.049 -0.012 -0.052 -0.048 -0.112 -0.075 -0.070 -0.059 -0.083 -0.072 -0.016 -0.075 -0.069 -0.090 -0.088 -0.147 -0.077 -0.052 -0.083 -0.072 -0.046 -0.066 -0.101  0.005  0.124 -0.046  0.027 -0.053 -0.088 -0.056 -0.157 -0.134 -0.048 -0.067 -0.169 -0.167 -0.090 -0.068 -0.096 -0.109 -0.091 -0.094 -0.099 -0.053 -0.082 -0.032 -0.031 -0.120 -0.038 -0.093 -0.150 -0.143 -0.213 -0.173 -0.112 -0.122 -0.166 -0.110 -0.115 -0.029 -0.009  0.005  0.091  0.075  0.058  0.039  0.048  0.068  0.077  0.050  0.016  0.067  0.020  0.093  0.049  0.092  0.060  0.087  0.089  0.043  0.034 -0.027  0.169  0.020  0.029  0.121  0.290  0.119  0.050 -0.088  0.082  0.102  0.032  0.060 -0.032 -0.022 -0.020 -0.000  0.010  0.026  0.068  0.040  0.023  0.052  0.063 -0.003  0.005  0.018 -0.025 -0.104 -0.104 -0.169 -0.056 -0.085 -0.074 -0.092 -0.117 -0.059 -0.072 -0.052 -0.034 -0.040 -0.017 -0.031  0.009 -0.002 -0.041 -0.045 -0.038 -0.055 -0.051 -0.074 -0.137 -0.105 -0.096 -0.000 -0.028 -0.022 -0.041 -0.042 -0.041  0.116  0.031 -0.014  0.080  0.097  0.037  0.005  0.096  0.053  0.021  0.054  0.056  0.027 -0.043  0.094  0.040  0.112  0.103  0.012  0.034  0.021 -0.019 -0.030 -0.056 -0.067 -0.058 -0.034 -0.041  0.097  0.141  0.124  0.137 -0.003  0.025  0.046  0.142 -0.017  0.078  0.054  0.086  0.062  0.061  0.072  0.039  0.070  0.058  0.076  0.051  0.059 -0.094 -0.023  0.020  0.000 -0.028  0.028  0.039  0.150  0.057 -0.080 -0.169 -0.256 -0.163 -0.253 -0.002  0.097  0.051 -0.047 -0.004  0.104  0.088  0.068  0.146  0.123  0.166  0.116  0.141  0.099  0.094  0.046  0.101  0.079 -0.039 -0.008  0.014  0.078  0.026  0.085 -0.043 -0.062 -0.053 -0.106 -0.098 -0.121 -0.151 -0.163 -0.113 -0.114 -0.129 -0.124 -0.067 -0.047 -0.057 -0.075 -0.041  0.032 -0.006 -0.016 -0.021  0.033 -0.000  0.048  0.059  0.129  0.078  0.078 -0.020 -0.024  0.018 -0.088 -0.085 -0.033 -0.090 -0.094 -0.052 -0.039 -0.135 -0.105 -0.085 -0.099 -0.112 -0.083 -0.086 -0.068 -0.065 -0.144 -0.073 -0.147 -0.111 -0.034 -0.154 -0.085 -0.072 -0.075  0.059  0.014 -0.130 -0.092 -0.061 -0.077 -0.048 -0.053 -0.035  0.011 -0.009  0.002  0.074  0.008
  0.238  0.011  0.608  0.272  0.303  0.248  0.242  0.165  0.125  0.136  0.093  0.061  0.093  0.039  0.061  0.024  0.055  0.060  0.050  0.110  0.141  0.072  0.131  0.163  0.241  0.149  0.134  0.167  0.165  0.154  0.194  0.236  0.271  0.117  0.097  0.140  0.144  0.106  0.057  0.008  0.026  0.126 -0.047  0.118 -0.083  0.248  0.225  0.219  0.190  0.260  0.275  0.198  0.234  0.147  0.157  0.153  0.130  0.084  0.059  0.054  0.039  0.026  0.029  0.062  0.083  0.102  0.073  0.063  0.063  0.046 -0.086  0.035  0.039 -0.036 -0.065  0.027  0.001 -0.044  0.037  0.060  0.037  0.093  0.021  0.030  0.028  0.031  0.077 -0.076  0.016 -0.003 -0.064 -0.003 -0.086 -0.058  0.010  0.024  0.003  0.059  0.017 -0.005 -0.015  0.069 -0.172 -0.141 -0.046  0.132  0.107  0.144  0.074  0.119  0.146  0.132  0.089  0.042  0.038  0.002  0.052  0.067  0.116  0.050  0.086  0.105  0.149  0.092  0.109  0.104  0.092  0.209  0.206  0.211  0.229  0.140  0.126  0.117  0.049  0.046  0.020  0.035  0.025  0.046  0.016  0.125  0.099  0.099  0.066  0.048  0.152  0.136  0.079  0.066  0.154  0.127  0.079  0.115  0.133  0.087  0.094  0.129  0.184  0.195  0.233  0.160  0.180  0.172  0.083  0.105  0.076  0.068  0.041  0.028  0.011  0.017  0.064  0.098  0.133  0.059  0.068  0.113  0.084  0.084  0.136  0.125  0.086  0.037  0.084  0.103  0.026 -0.021  0.029  0.061 -0.094 -0.155 -0.021 -0.113  0.059  0.101  0.160  0.120  0.004  0.022 -0.090 -0.049  0.079 -0.031  0.083  0.001  0.055  0.014  0.056  0.034 -0.011 -0.036  0.037  0.010 -0.021 -0.019 -0.031  0.032 -0.104 -0.115 -0.143 -0.089 -0.086 -0.040 -0.070 -0.068 -0.070 -0.057 -0.048 -0.014  0.017  0.003  0.008 -0.056 -0.020 -0.026 -0.027 -0.058 -0.014  0.003  0.008 -0.027  0.003  0.027 -0.007  0.004  0.051  0.028 -0.040 -0.002  0.047  0.062  0.060  0.003  0.055  0.056  0.025  0.020  0.079  0.069 -0.059  0.078  0.090  0.040 -0.026 -0.011 -0.082 -0.018 -0.012 -0.057  0.012 -0.157 -0.076 -0.095 -0.180 -0.065 -0.061 -0.051 -0.029 -0.039 -0.067 -0.034 -0.037 -0.017  0.007 -0.002 -0.000  0.032  0.057  0.053  0.002 -0.011 -0.041 -0.000  0.004  0.009 -0.002  0.003  0.011  0.011 -0.030 -0.032  0.025 -0.020 -0.016 -0.003  0.028  0.019  0.045  0.045  0.024 -0.035 -0.124 -0.162 -0.164 -0.108 -0.116 -0.135 -0.166 -0.139 -0.112 -0.168 -0.180 -0.201 -0.225 -0.189 -0.162 -0.180 -0.078 -0.114 -0.057 -0.144 -0.167 -0.085  0.009 -0.055 -0.101 -0.061  0.027  0.046  0.010  0.042 -0.004 -0.006  0.019  0.009  0.033  0.026  0.015  0.041  0.041  0.048  0.005  0.019 -0.000  0.023  0.052  0.023  0.005 -0.023  0.026 -0.028 -0.061 -0.054 -0.038 -0.001 -0.046 -0.082 -0.104 -0.088 -0.089 -0.134 -0.071 -0.100 -0.095 -0.073 -0.031 -0.020 -0.078 -0.030  0.025  0.031 -0.013 -0.039 -0.055 -0.028 -0.006 -0.057 -0.068 -0.036 -0.015  0.001 -0.043 -0.017 -0.035 -0.070 -0.063  0.006 -0.040 -0.088 -0.098 -0.066 -0.098 -0.138 -0.124 -0.163 -0.126 -0.098 -0.124 -0.098 -0.044 -0.032 -0.063 -0.040 -0.029  0.052  0.083  0.051  0.074  0.052  0.054  0.055  0.002  0.041  0.021  0.004 -0.042 -0.026 -0.043 -0.062 -0.061 -0.024 -0.034 -0.044 -0.055 -0.029 -0.012 -0.020 -0.020 -0.036 -0.010 -0.017  0.035  0.013  0.042  0.081  0.078  0.015 -0.005 -0.026 -0.040  0.043 -0.046 -0.117 -0.101 -0.013 -0.003  0.055  0.044  0.099  0.051  0.062  0.056  0.024  0.037  0.043  0.060  0.027  0.037  0.043  0.037  0.053  0.046  0.022  0.002 -0.006 -0.009 -0.006 -0.064 -0.013 -0.060 -0.045 -0.030 -0.044 -0.064 -0.065 -0.075 -0.053 -0.040 -0.004 -0.042  0.005 -0.096 -0.097 -0.076 -0.075 -0.054 -0.054 -0.008  0.006  0.037 -0.003  0.018  0.007  0.006 -0.034 -0.038 -0.050 -0.040 -0.043 -0.025 -0.038 -0.059 -0.043 -0.042 -0.032 -0.039 -0.055 -0.010  0.010 -0.005 -0.042 -0.047 -0.081 -0.057 -0.014 -0.018 -0.027 -0.018 -0.040 -0.026  0.008  0.013  0.024  0.097  0.086  0.068 -0.030  0.086  0.136  0.004  0.020 -0.018 -0.055  0.010 -0.023 -0.053  0.039 -0.025 -0.025 -0.017 -0.001 -0.006 -0.035 -0.027 -0.018  0.067 -0.011 -0.017 -0.015  0.047  0.116  0.100 -0.013 -0.023  0.017 -0.077  0.020  0.056  0.103 -0.059  0.046  0.198 -0.003 -0.008 -0.023 -0.000 -0.077 -0.060 -0.040 -0.053 -0.093 -0.142 -0.152 -0.209 -0.169 -0.253 -0.188 -0.232 -0.174 -0.177 -0.200 -0.200 -0.264 -0.154 -0.127 -0.111 -0.110 -0.078 -0.064 -0.011 -0.031 -0.026 -0.002 -0.024 -0.037 -0.028 -0.049 -0.079 -0.105 -0.078 -0.134 -0.159 -0.177 -0.092 -0.158 -0.215 -0.153 -0.148 -0.225 -0.242 -0.169 -0.157 -0.155 -0.076 -0.056 -0.175 -0.172 -0.133 -0.129 -0.148 -0.132 -0.159 -0.181 -0.110 -0.151 -0.135 -0.087 -0.099 -0.159 -0.137 -0.084 -0.049 -0.048 -0.022 -0.032 -0.017 -0.029 -0.022  0.006  0.042  0.008 -0.041 -0.022  0.011 -0.038 -0.078 -0.012  0.027 -0.052  0.017  0.082  0.063  0.067
  0.221  0.191  0.272  0.521  0.377  0.333  0.337  0.226  0.182  0.158  0.109  0.067  0.073  0.025  0.058  0.023  0.080  0.088  0.110  0.103  0.178  0.157  0.201  0.191  0.326  0.276  0.220  0.239  0.282  0.280  0.298  0.421  0.493  0.296  0.202  0.233  0.197  0.139  0.057  0.022  0.097  0.139 -0.019  0.084 -0.023  0.099  0.155  0.211  0.232  0.349  0.394  0.265  0.273  0.193  0.161  0.158  0.113  0.097  0.031  0.035 -0.017 -0.076 -0.024 -0.031  0.042  0.094  0.119  0.125  0.060  0.070 -0.002  0.037  0.076  0.052  0.032  0.064  0.052  0.025  0.075  0.056  0.035  0.052  0.060  0.063  0.014  0.112  0.109 -0.023  0.005  0.032  0.031  0.054 -0.006  0.002  0.053  0.057  0.027  0.025  0.021  0.048 -0.043 -0.056 -0.048 -0.080 -0.061  0.040  0.045  0.080  0.041  0.036  0.028  0.044  0.037  0.057 -0.043  0.054  0.020 -0.015  0.158  0.101  0.118  0.091  0.161  0.153  0.194  0.193  0.151  0.170  0.134  0.177  0.174  0.115  0.120  0.064  0.042 -0.004 -0.024  0.006 -0.017 -0.034 -0.086 -0.019  0.005  0.033  0.020  0.041  0.103  0.073  0.062  0.068  0.107  0.072  0.059  0.126  0.097  0.063  0.112  0.154  0.190  0.130  0.153  0.123  0.141  0.121  0.075  0.002  0.062  0.057  0.014 -0.020 -0.008  0.003 -0.004  0.032  0.062  0.014  0.039  0.090  0.037  0.046  0.146  0.117  0.034  0.041  0.153  0.074 -0.007  0.099  0.139  0.041  0.040  0.063  0.037 -0.011 -0.040 -0.033 -0.030 -0.112 -0.183 -0.218 -0.225 -0.129 -0.023 -0.004  0.169  0.113  0.117  0.082  0.143  0.170  0.137  0.106  0.100  0.099  0.016  0.072  0.046  0.028 -0.038 -0.077 -0.137 -0.079 -0.136 -0.111 -0.133 -0.115 -0.008 -0.128 -0.104 -0.018 -0.048 -0.068 -0.071 -0.106 -0.083 -0.098 -0.050 -0.049 -0.088 -0.021 -0.032 -0.117 -0.118 -0.095 -0.050 -0.065 -0.030 -0.031 -0.024 -0.009  0.011  0.027  0.059  0.039  0.058  0.074  0.087  0.044  0.085  0.094  0.042  0.065  0.049  0.016  0.011 -0.022 -0.018 -0.027 -0.033 -0.056 -0.055 -0.091 -0.098 -0.086 -0.084 -0.082 -0.065 -0.078 -0.073 -0.104 -0.107 -0.079 -0.045 -0.061 -0.107 -0.071 -0.104 -0.070 -0.027 -0.007 -0.007 -0.020 -0.006  0.002 -0.009 -0.005  0.023  0.001  0.010  0.057  0.005  0.024  0.018  0.043  0.038  0.024  0.016  0.011 -0.021 -0.037 -0.060 -0.099 -0.144 -0.142 -0.143 -0.104 -0.083 -0.152 -0.129 -0.148 -0.153 -0.140 -0.141 -0.104 -0.093 -0.106 -0.096 -0.124 -0.078 -0.129 -0.073 -0.164 -0.161 -0.149 -0.129 -0.112 -0.145 -0.131 -0.082 -0.052 -0.029 -0.031 -0.093 -0.079 -0.024 -0.013 -0.054 -0.084 -0.069 -0.019  0.004 -0.011 -0.042 -0.017 -0.027 -0.008  0.021  0.018  0.016 -0.016  0.018 -0.026 -0.071 -0.037 -0.015  0.020 -0.003  0.003 -0.018 -0.031 -0.046 -0.041 -0.046 -0.091 -0.074 -0.053 -0.012 -0.013 -0.048 -0.035 -0.014 -0.012 -0.001 -0.030 -0.016 -0.022 -0.018 -0.041 -0.060 -0.021  0.027 -0.049 -0.048 -0.053 -0.004  0.013 -0.038 -0.009  0.027 -0.010 -0.068 -0.053 -0.059 -0.065 -0.050 -0.058 -0.056 -0.053 -0.063 -0.002  0.022  0.008 -0.045 -0.070 -0.082 -0.122 -0.129 -0.060 -0.044 -0.075 -0.034 -0.042 -0.075 -0.045 -0.080 -0.025 -0.062 -0.050 -0.045 -0.041 -0.057 -0.059 -0.058 -0.027 -0.026 -0.029 -0.045 -0.040 -0.039 -0.021 -0.026 -0.009  0.000  0.024  0.036  0.030  0.022 -0.025  0.043 -0.034 -0.025  0.023  0.057  0.019 -0.032 -0.067  0.032  0.078  0.037  0.073 -0.003 -0.009  0.010 -0.007 -0.044  0.004  0.031 -0.007 -0.015 -0.033 -0.026 -0.016 -0.052 -0.050 -0.073 -0.101 -0.114 -0.135 -0.083 -0.052 -0.071 -0.111 -0.063 -0.086 -0.090 -0.043 -0.076 -0.078 -0.083 -0.073 -0.058 -0.027 -0.082 -0.075 -0.065 -0.045 -0.042 -0.049 -0.038 -0.017 -0.018 -0.024 -0.035 -0.011 -0.028 -0.055 -0.030 -0.005 -0.058 -0.051 -0.011 -0.023 -0.059 -0.053 -0.024 -0.017 -0.061 -0.052 -0.009 -0.007 -0.032 -0.045 -0.037 -0.050 -0.018 -0.027 -0.035 -0.027 -0.007 -0.019 -0.015 -0.011  0.004  0.003  0.035  0.050  0.081  0.006  0.075  0.024  0.027  0.012  0.004 -0.024  0.030 -0.001  0.011  0.071  0.016  0.037  0.031  0.037  0.020  0.056  0.007  0.012 -0.016 -0.005  0.036  0.052  0.065  0.085  0.032  0.108  0.050 -0.040 -0.089 -0.131 -0.096 -0.142  0.016  0.051  0.067 -0.015 -0.006  0.040  0.096  0.015  0.034  0.093  0.082  0.031  0.026  0.001 -0.004 -0.037 -0.039 -0.002 -0.060 -0.041 -0.040 -0.022 -0.017 -0.039 -0.082 -0.091 -0.062 -0.105 -0.077 -0.083 -0.093 -0.052 -0.060 -0.001 -0.039 -0.045 -0.056 -0.053 -0.042 -0.057 -0.077 -0.023 -0.043 -0.049 -0.011 -0.029 -0.055 -0.014 -0.035 -0.025 -0.052 -0.028 -0.032 -0.064 -0.035 -0.053 -0.073 -0.040 -0.015 -0.036 -0.033 -0.025 -0.059 -0.034 -0.049 -0.054 -0.050 -0.047 -0.074 -0.070 -0.065 -0.083 -0.066 -0.096 -0.082 -0.088 -0.075 -0.037 -0.036 -0.003  0.071  0.019 -0.036 -0.015  0.009  0.001  0.024 -0.077  0.009  0.030  0.075  0.121  0.089  0.036
  0.167  0.132  0.303  0.377  0.632  0.477  0.448  0.281  0.270  0.266  0.156  0.093  0.081  0.022  0.072  0.029  0.135  0.168  0.165  0.153  0.247  0.185  0.234  0.233  0.367  0.283  0.218  0.222  0.258  0.235  0.267  0.338  0.476  0.302  0.302  0.312  0.284  0.276  0.157  0.131  0.138  0.205  0.087  0.160  0.085  0.165  0.202  0.257  0.282  0.399  0.453  0.302  0.312  0.218  0.187  0.189  0.149  0.120  0.060  0.051  0.024 -0.026  0.012  0.022  0.078  0.120  0.072  0.089  0.102  0.065 -0.005  0.108  0.081  0.024  0.034  0.074  0.024  0.004  0.076  0.036  0.027  0.034  0.049  0.049  0.012  0.058  0.041 -0.079 -0.050 -0.035 -0.040  0.025 -0.040 -0.054 -0.019  0.002 -0.032  0.006 -0.022 -0.016 -0.061 -0.038 -0.088 -0.115 -0.078  0.057  0.051  0.046 -0.001  0.002  0.015 -0.020 -0.022 -0.052 -0.081 -0.042 -0.041 -0.055  0.107  0.054  0.102  0.102  0.152  0.156  0.200  0.198  0.182  0.212  0.201  0.221  0.219  0.137  0.154  0.146  0.088  0.033 -0.007  0.003 -0.015 -0.022 -0.048 -0.006  0.043  0.073  0.042  0.082  0.129  0.093  0.071  0.092  0.147  0.076  0.069  0.139  0.091  0.045  0.109  0.153  0.201  0.177  0.187  0.160  0.165  0.113  0.086  0.056  0.060  0.107  0.038  0.006 -0.020  0.009  0.010  0.066  0.081  0.016  0.064  0.128  0.051  0.052  0.164  0.119  0.021  0.028  0.130  0.060 -0.011  0.063  0.105  0.014 -0.018  0.020  0.037 -0.042 -0.032 -0.009  0.033 -0.003 -0.068 -0.079 -0.109 -0.056  0.050 -0.004  0.135  0.117  0.146  0.084  0.146  0.157  0.108  0.074  0.058  0.077  0.022  0.041 -0.004  0.012 -0.064 -0.082 -0.166 -0.101 -0.130 -0.113 -0.135 -0.131 -0.021 -0.180 -0.106 -0.029 -0.084 -0.087 -0.096 -0.173 -0.147 -0.153 -0.090 -0.124 -0.140 -0.057 -0.047 -0.126 -0.124 -0.087 -0.037 -0.059 -0.044 -0.054 -0.057 -0.024 -0.023  0.009  0.041  0.018  0.055  0.067  0.055  0.029  0.090  0.106  0.047  0.082  0.045  0.024  0.010 -0.026 -0.039 -0.053 -0.062 -0.096 -0.050 -0.127 -0.117 -0.088 -0.110 -0.099 -0.094 -0.096 -0.084 -0.101 -0.109 -0.099 -0.084 -0.081 -0.112 -0.073 -0.116 -0.075 -0.023 -0.015  0.000 -0.031 -0.008  0.000 -0.026 -0.022  0.001 -0.025 -0.017  0.017 -0.031 -0.012 -0.007 -0.021 -0.034 -0.035 -0.008  0.004 -0.021 -0.045 -0.070 -0.099 -0.124 -0.151 -0.159 -0.106 -0.105 -0.161 -0.115 -0.155 -0.111 -0.143 -0.161 -0.138 -0.156 -0.165 -0.165 -0.189 -0.125 -0.159 -0.055 -0.143 -0.155 -0.117 -0.114 -0.109 -0.177 -0.162 -0.103 -0.067 -0.055 -0.037 -0.096 -0.110 -0.041 -0.043 -0.069 -0.099 -0.080 -0.015 -0.004  0.002 -0.025 -0.032 -0.044  0.002  0.024  0.015  0.014 -0.035  0.007 -0.015 -0.046 -0.041 -0.025  0.005 -0.010 -0.033 -0.041 -0.031 -0.057 -0.058 -0.035 -0.075 -0.065 -0.052 -0.034 -0.012 -0.041 -0.032 -0.002  0.005  0.004  0.012 -0.005  0.004  0.045  0.018 -0.028 -0.000  0.046 -0.025 -0.051 -0.005 -0.025 -0.007 -0.061 -0.022 -0.002 -0.022 -0.096 -0.083 -0.064 -0.067 -0.071 -0.087 -0.070 -0.052 -0.088 -0.052 -0.044 -0.032 -0.046 -0.041 -0.080 -0.094 -0.042 -0.042 -0.031 -0.063 -0.033 -0.056 -0.081 -0.051 -0.069 -0.024 -0.068 -0.067 -0.066 -0.053 -0.073 -0.072 -0.074 -0.039 -0.059 -0.051 -0.044 -0.062 -0.057 -0.037 -0.053 -0.032  0.001  0.014  0.038  0.025  0.003 -0.021  0.030 -0.002  0.018  0.090  0.105  0.024  0.003 -0.026  0.012  0.038  0.006  0.068 -0.019 -0.018 -0.002 -0.023 -0.035 -0.010  0.015 -0.000 -0.011 -0.058 -0.043 -0.017 -0.054 -0.043 -0.073 -0.111 -0.130 -0.138 -0.097 -0.097 -0.123 -0.101 -0.103 -0.114 -0.097 -0.073 -0.091 -0.078 -0.088 -0.073 -0.066 -0.039 -0.108 -0.095 -0.076 -0.046 -0.044 -0.031 -0.026  0.009  0.012 -0.011 -0.017 -0.007 -0.042 -0.057 -0.031 -0.014 -0.060 -0.061 -0.026 -0.039 -0.075 -0.060 -0.043 -0.035 -0.069 -0.051 -0.007 -0.017 -0.049 -0.054 -0.059 -0.055 -0.017 -0.042 -0.034 -0.042 -0.010 -0.018  0.004 -0.001  0.025  0.042  0.047  0.037  0.064 -0.044  0.083  0.053  0.003 -0.006 -0.005 -0.023 -0.004 -0.024 -0.015  0.042 -0.006  0.003  0.004  0.026  0.016  0.017 -0.019 -0.023 -0.016  0.009  0.021  0.024  0.077  0.095 -0.004  0.056 -0.015 -0.089 -0.106 -0.114 -0.106 -0.110 -0.042  0.008  0.080  0.008  0.032  0.042  0.079  0.002 -0.001  0.084  0.064  0.016 -0.001 -0.022 -0.031 -0.047 -0.073 -0.032 -0.078 -0.055 -0.052 -0.044 -0.021 -0.075 -0.097 -0.087 -0.065 -0.097 -0.067 -0.059 -0.051 -0.019 -0.047  0.020 -0.006 -0.019 -0.014 -0.005 -0.027 -0.061 -0.050 -0.030 -0.058 -0.081 -0.005 -0.051 -0.076 -0.046 -0.043 -0.067 -0.081 -0.056 -0.061 -0.081 -0.026 -0.037 -0.092 -0.067 -0.042 -0.068 -0.062 -0.048 -0.093 -0.076 -0.054 -0.071 -0.083 -0.042 -0.086 -0.081 -0.090 -0.080 -0.066 -0.088 -0.050 -0.065 -0.048 -0.027 -0.019  0.015  0.062  0.007 -0.010  0.023  0.026 -0.008  0.032 -0.031  0.025  0.025  0.068  0.116  0.084  0.026
  0.103  0.132  0.248  0.333  0.477  0.710  0.518  0.366  0.353  0.351  0.225  0.144  0.105  0.042  0.112  0.073  0.229  0.227  0.237  0.204  0.329  0.243  0.306  0.303  0.447  0.364  0.277  0.269  0.289  0.313  0.360  0.436  0.482  0.482  0.339  0.393  0.349  0.344  0.212  0.179  0.190  0.253  0.082  0.183  0.078  0.209  0.257  0.303  0.341  0.526  0.539  0.423  0.409  0.299  0.271  0.266  0.213  0.183  0.106  0.096  0.041 -0.009  0.051  0.060  0.127  0.178  0.124  0.157  0.188  0.120  0.062  0.204  0.128  0.067  0.114  0.134  0.034  0.047  0.121  0.034  0.013  0.017  0.082  0.056  0.021  0.069  0.013 -0.114 -0.057 -0.064 -0.049  0.041 -0.056 -0.088 -0.051 -0.003 -0.044 -0.019 -0.052 -0.065 -0.083 -0.046 -0.086 -0.090 -0.083 -0.017 -0.040 -0.025 -0.054 -0.077 -0.062 -0.092 -0.109 -0.101 -0.106 -0.056 -0.083 -0.085  0.093  0.046  0.093  0.104  0.158  0.186  0.252  0.213  0.204  0.267  0.260  0.302  0.311  0.208  0.229  0.218  0.132  0.096  0.046  0.068  0.029  0.029 -0.007  0.033  0.076  0.104  0.068  0.140  0.176  0.097  0.084  0.139  0.195  0.067  0.093  0.194  0.105  0.052  0.139  0.163  0.235  0.230  0.219  0.195  0.202  0.111  0.113  0.077  0.107  0.181  0.098  0.053  0.028  0.062  0.060  0.089  0.104  0.062  0.113  0.184  0.073  0.099  0.229  0.161  0.063  0.102  0.199  0.109  0.044  0.132  0.171  0.081  0.022  0.054  0.061 -0.001  0.008  0.001  0.014 -0.027 -0.067 -0.073 -0.102 -0.086  0.018  0.031  0.184  0.176  0.176  0.136  0.191  0.219  0.150  0.078  0.024  0.011 -0.046 -0.007 -0.050 -0.055 -0.153 -0.162 -0.234 -0.139 -0.185 -0.160 -0.192 -0.168 -0.059 -0.183 -0.061 -0.034 -0.081 -0.107 -0.113 -0.202 -0.155 -0.183 -0.145 -0.144 -0.146 -0.089 -0.058 -0.129 -0.132 -0.103 -0.057 -0.076 -0.061 -0.040 -0.044 -0.003 -0.000  0.032  0.066  0.030  0.059  0.055  0.048  0.055  0.092  0.104  0.061  0.088  0.069  0.042  0.032 -0.008 -0.015 -0.048 -0.066 -0.101 -0.005 -0.107 -0.121 -0.131 -0.161 -0.122 -0.122 -0.102 -0.085 -0.096 -0.104 -0.090 -0.079 -0.066 -0.112 -0.068 -0.132 -0.078 -0.014 -0.020 -0.022 -0.032 -0.025 -0.021 -0.042 -0.062 -0.038 -0.057 -0.060 -0.035 -0.057 -0.061 -0.052 -0.053 -0.072 -0.076 -0.063 -0.040 -0.039 -0.096 -0.125 -0.155 -0.188 -0.192 -0.233 -0.175 -0.184 -0.228 -0.174 -0.216 -0.171 -0.182 -0.208 -0.173 -0.192 -0.217 -0.194 -0.207 -0.190 -0.255 -0.121 -0.217 -0.245 -0.191 -0.143 -0.174 -0.222 -0.220 -0.156 -0.109 -0.082 -0.066 -0.094 -0.119 -0.065 -0.061 -0.068 -0.121 -0.117 -0.048 -0.034 -0.031 -0.051 -0.033 -0.033  0.030  0.046  0.020  0.028 -0.029  0.012  0.022 -0.064 -0.041 -0.034 -0.020 -0.027 -0.038 -0.034 -0.035 -0.043 -0.043 -0.051 -0.052 -0.057 -0.037 -0.026 -0.001 -0.021 -0.008  0.010  0.021  0.016  0.045  0.024  0.025  0.032  0.015 -0.019 -0.032  0.010 -0.018  0.001  0.008 -0.047 -0.037 -0.073 -0.048 -0.024 -0.023 -0.104 -0.067 -0.053 -0.061 -0.064 -0.081 -0.082 -0.069 -0.093 -0.084 -0.065 -0.094 -0.085 -0.082 -0.106 -0.113 -0.089 -0.093 -0.069 -0.091 -0.034 -0.074 -0.101 -0.054 -0.064 -0.031 -0.085 -0.074 -0.061 -0.052 -0.068 -0.079 -0.072 -0.036 -0.045 -0.036 -0.037 -0.049 -0.045 -0.029 -0.033 -0.011  0.022  0.038  0.055  0.045  0.050  0.007  0.056  0.011  0.024  0.100  0.098  0.003 -0.010 -0.031  0.036  0.049  0.039  0.035  0.004 -0.006  0.028  0.009 -0.044  0.007  0.039 -0.013 -0.011 -0.034 -0.009 -0.004 -0.043 -0.050 -0.076 -0.109 -0.133 -0.121 -0.084 -0.057 -0.070 -0.082 -0.063 -0.109 -0.098 -0.083 -0.073 -0.072 -0.077 -0.080 -0.057 -0.027 -0.093 -0.103 -0.081 -0.049 -0.041 -0.041 -0.026  0.020  0.002 -0.019 -0.038 -0.004 -0.035 -0.045 -0.004 -0.005 -0.036 -0.053 -0.001 -0.019 -0.063 -0.054 -0.020 -0.030 -0.057 -0.024  0.027  0.011 -0.031 -0.025 -0.033 -0.044  0.021 -0.017 -0.020 -0.028 -0.009 -0.022  0.007  0.002  0.027  0.029  0.075  0.027  0.099 -0.059  0.088  0.106  0.052  0.016 -0.009 -0.025 -0.011 -0.011  0.003  0.016 -0.001  0.001 -0.002  0.022  0.008  0.011 -0.013 -0.011  0.018  0.012  0.022  0.036  0.063  0.074  0.021  0.028  0.028 -0.023 -0.058 -0.024 -0.030 -0.057 -0.025 -0.027  0.069 -0.002 -0.004  0.017  0.032 -0.027  0.003  0.062  0.025 -0.019 -0.028 -0.044 -0.075 -0.074 -0.101 -0.063 -0.087 -0.060 -0.082 -0.094 -0.059 -0.104 -0.117 -0.091 -0.070 -0.109 -0.074 -0.057 -0.044  0.010 -0.015  0.035 -0.013 -0.016 -0.011 -0.018 -0.049 -0.052 -0.049 -0.056 -0.075 -0.081 -0.047 -0.058 -0.084 -0.067 -0.081 -0.089 -0.118 -0.054 -0.083 -0.113 -0.061 -0.038 -0.101 -0.083 -0.048 -0.061 -0.058 -0.042 -0.093 -0.066 -0.059 -0.076 -0.087 -0.054 -0.099 -0.084 -0.080 -0.088 -0.075 -0.074 -0.043 -0.052 -0.014  0.008  0.001  0.028  0.068  0.037 -0.002  0.021  0.049  0.023  0.037 -0.017  0.040  0.009  0.109  0.126  0.107  0.047
  0.145  0.107  0.242  0.337  0.448  0.518  0.726  0.438  0.431  0.422  0.267  0.187  0.130  0.087  0.170  0.107  0.292  0.281  0.267  0.235  0.373  0.260  0.318  0.317  0.449  0.349  0.257  0.248  0.278  0.250  0.293  0.373  0.487  0.419  0.335  0.448  0.417  0.450  0.293  0.262  0.276  0.306  0.180  0.248  0.162  0.216  0.272  0.323  0.374  0.526  0.485  0.411  0.451  0.324  0.302  0.290  0.217  0.221  0.148  0.103  0.037 -0.027  0.035  0.046  0.119  0.180  0.137  0.161  0.151  0.114  0.044  0.194  0.155  0.104  0.125  0.163  0.090  0.087  0.150  0.081  0.056  0.055  0.099  0.096  0.044  0.102  0.065 -0.073 -0.023 -0.009  0.019  0.098 -0.023 -0.028  0.011  0.040  0.007  0.010 -0.006 -0.005 -0.048 -0.042 -0.059 -0.095 -0.082  0.013  0.012  0.027 -0.000 -0.010 -0.012 -0.034 -0.037 -0.048 -0.087 -0.015 -0.038 -0.058  0.125  0.077  0.112  0.113  0.191  0.214  0.276  0.254  0.240  0.294  0.237  0.320  0.327  0.231  0.253  0.239  0.154  0.129  0.070  0.069  0.024  0.026 -0.020  0.028  0.105  0.150  0.112  0.183  0.203  0.125  0.121  0.157  0.206  0.100  0.137  0.217  0.137  0.093  0.181  0.217  0.272  0.231  0.236  0.212  0.191  0.076  0.139  0.077  0.132  0.182  0.111  0.056  0.017  0.065  0.065  0.106  0.114  0.051  0.101  0.186  0.069  0.057  0.219  0.114 -0.007  0.035  0.148  0.027 -0.035  0.064  0.105 -0.018 -0.025  0.038  0.028 -0.051 -0.065 -0.069 -0.045 -0.097 -0.141 -0.151 -0.173 -0.127 -0.000 -0.022  0.140  0.143  0.143  0.089  0.186  0.217  0.183  0.106  0.084  0.053 -0.028  0.015 -0.062 -0.017 -0.100 -0.133 -0.197 -0.130 -0.163 -0.143 -0.180 -0.161 -0.066 -0.195 -0.052 -0.038 -0.108 -0.124 -0.117 -0.195 -0.162 -0.182 -0.120 -0.113 -0.153 -0.075 -0.068 -0.152 -0.158 -0.132 -0.075 -0.092 -0.095 -0.068 -0.061 -0.027 -0.051 -0.003  0.047  0.023  0.056  0.065  0.057  0.030  0.087  0.092  0.062  0.084  0.050  0.027  0.017 -0.036 -0.027 -0.070 -0.094 -0.112 -0.008 -0.089 -0.130 -0.138 -0.146 -0.137 -0.116 -0.108 -0.090 -0.128 -0.127 -0.106 -0.073 -0.098 -0.133 -0.091 -0.142 -0.100 -0.048 -0.059 -0.039 -0.042 -0.031 -0.036 -0.053 -0.055 -0.046 -0.054 -0.042 -0.024 -0.059 -0.033 -0.041 -0.021 -0.010 -0.030 -0.047 -0.034 -0.070 -0.092 -0.129 -0.149 -0.160 -0.177 -0.193 -0.141 -0.138 -0.187 -0.128 -0.179 -0.140 -0.153 -0.174 -0.132 -0.139 -0.175 -0.152 -0.153 -0.144 -0.207 -0.085 -0.186 -0.216 -0.189 -0.183 -0.154 -0.193 -0.210 -0.164 -0.112 -0.074 -0.068 -0.109 -0.138 -0.063 -0.056 -0.079 -0.146 -0.141 -0.083 -0.044 -0.052 -0.077 -0.072 -0.045  0.026  0.051  0.025  0.044 -0.025  0.014  0.026 -0.060 -0.058 -0.054 -0.024 -0.022 -0.028  0.002 -0.005 -0.019 -0.009 -0.035 -0.047 -0.034 -0.026 -0.021  0.013 -0.013 -0.003  0.024  0.028  0.018  0.051  0.056  0.031  0.038  0.039 -0.017 -0.041  0.019 -0.044 -0.017 -0.013 -0.074 -0.047 -0.087 -0.057 -0.018 -0.020 -0.124 -0.077 -0.034 -0.037 -0.054 -0.063 -0.073 -0.064 -0.092 -0.049 -0.042 -0.086 -0.097 -0.092 -0.139 -0.170 -0.128 -0.093 -0.099 -0.129 -0.081 -0.095 -0.117 -0.066 -0.099 -0.058 -0.101 -0.098 -0.073 -0.063 -0.097 -0.108 -0.101 -0.052 -0.057 -0.052 -0.056 -0.076 -0.066 -0.058 -0.072 -0.036 -0.020  0.009  0.026 -0.001  0.004 -0.001  0.053  0.019  0.051  0.097  0.118  0.076  0.058 -0.010  0.047  0.043 -0.002  0.017 -0.027 -0.037 -0.012 -0.012 -0.057 -0.014  0.035 -0.007 -0.027 -0.065 -0.050 -0.026 -0.062 -0.064 -0.110 -0.133 -0.160 -0.160 -0.097 -0.098 -0.090 -0.124 -0.070 -0.150 -0.125 -0.094 -0.102 -0.112 -0.111 -0.119 -0.079 -0.037 -0.104 -0.097 -0.100 -0.061 -0.055 -0.051 -0.059 -0.010  0.004 -0.021 -0.038 -0.010 -0.034 -0.050 -0.026 -0.018 -0.059 -0.075 -0.022 -0.046 -0.092 -0.074 -0.070 -0.052 -0.092 -0.055 -0.007 -0.019 -0.050 -0.048 -0.048 -0.059 -0.004 -0.024 -0.047 -0.046 -0.017 -0.040 -0.014 -0.011  0.027  0.037  0.071  0.030  0.113 -0.036  0.094  0.086  0.059  0.003 -0.020 -0.028 -0.005 -0.024  0.001  0.031 -0.022  0.008 -0.008  0.017  0.015  0.026 -0.017 -0.020 -0.015  0.007  0.026  0.040  0.069  0.061 -0.018  0.031  0.024 -0.030 -0.050 -0.035 -0.099 -0.135 -0.042 -0.027  0.012 -0.027 -0.011  0.022  0.033 -0.018  0.006  0.078  0.044 -0.007 -0.023 -0.027 -0.042 -0.074 -0.080 -0.050 -0.075 -0.055 -0.062 -0.048 -0.057 -0.069 -0.116 -0.103 -0.081 -0.129 -0.080 -0.074 -0.081 -0.018 -0.024  0.023 -0.020 -0.023 -0.020 -0.025 -0.055 -0.057 -0.052 -0.045 -0.066 -0.079 -0.048 -0.065 -0.086 -0.055 -0.077 -0.067 -0.087 -0.054 -0.063 -0.099 -0.051 -0.035 -0.096 -0.056 -0.017 -0.057 -0.043 -0.022 -0.052 -0.042 -0.050 -0.075 -0.083 -0.063 -0.108 -0.086 -0.097 -0.100 -0.096 -0.109 -0.057 -0.076 -0.027 -0.003 -0.008  0.009  0.059  0.014 -0.007  0.011  0.025  0.010  0.038 -0.026  0.038  0.023  0.101  0.142  0.087  0.038
  0.047  0.048  0.165  0.226  0.281  0.366  0.438  0.463  0.366  0.401  0.284  0.225  0.158  0.119  0.212  0.147  0.309  0.280  0.307  0.290  0.395  0.269  0.341  0.355  0.439  0.337  0.292  0.246  0.237  0.236  0.242  0.311  0.383  0.376  0.268  0.412  0.333  0.369  0.232  0.215  0.229  0.203  0.079  0.151  0.053  0.166  0.196  0.199  0.235  0.371  0.335  0.301  0.342  0.313  0.290  0.316  0.249  0.260  0.182  0.155  0.105  0.062  0.105  0.095  0.158  0.217  0.155  0.185  0.193  0.146  0.087  0.198  0.158  0.113  0.124  0.141  0.068  0.081  0.109  0.038  0.026  0.005  0.060  0.047 -0.003  0.044  0.002 -0.067 -0.029 -0.014  0.031  0.103  0.016  0.006  0.008  0.048  0.049  0.064  0.030  0.018 -0.001  0.005 -0.042 -0.018 -0.037 -0.011 -0.017 -0.005 -0.019 -0.053 -0.061 -0.060 -0.064 -0.052 -0.080 -0.021 -0.050 -0.070  0.070  0.008  0.044  0.052  0.092  0.127  0.178  0.132  0.111  0.209  0.179  0.264  0.320  0.234  0.284  0.274  0.174  0.195  0.139  0.126  0.093  0.108  0.064  0.092  0.147  0.185  0.145  0.208  0.233  0.138  0.135  0.166  0.202  0.095  0.127  0.187  0.109  0.069  0.123  0.133  0.183  0.175  0.190  0.163  0.189  0.095  0.143  0.102  0.136  0.226  0.180  0.115  0.065  0.117  0.141  0.173  0.183  0.144  0.179  0.239  0.126  0.147  0.255  0.180  0.061  0.067  0.178  0.086  0.016  0.055  0.091  0.026 -0.034 -0.017  0.003 -0.068 -0.024 -0.042 -0.027 -0.076 -0.117 -0.116 -0.149 -0.116 -0.029 -0.001  0.125  0.117  0.112  0.110  0.175  0.200  0.150  0.083  0.069  0.003 -0.076  0.001 -0.045 -0.053 -0.135 -0.162 -0.208 -0.145 -0.183 -0.166 -0.188 -0.162 -0.092 -0.120 -0.033 -0.038 -0.060 -0.087 -0.096 -0.154 -0.108 -0.135 -0.104 -0.086 -0.097 -0.065 -0.045 -0.108 -0.109 -0.088 -0.057 -0.074 -0.065 -0.058 -0.059 -0.043 -0.039  0.006  0.021  0.003  0.032  0.020  0.024  0.031  0.040  0.042  0.001  0.040  0.039  0.014 -0.002 -0.039 -0.026 -0.055 -0.072 -0.103 -0.015 -0.094 -0.108 -0.128 -0.152 -0.108 -0.092 -0.079 -0.058 -0.062 -0.069 -0.066 -0.025 -0.065 -0.076 -0.047 -0.091 -0.071 -0.062 -0.065 -0.031 -0.029 -0.031 -0.037 -0.049 -0.043 -0.039 -0.056 -0.051 -0.030 -0.036 -0.055 -0.056 -0.041 -0.047 -0.042 -0.073 -0.079 -0.077 -0.102 -0.137 -0.172 -0.199 -0.194 -0.214 -0.160 -0.159 -0.182 -0.145 -0.176 -0.151 -0.157 -0.178 -0.159 -0.163 -0.174 -0.138 -0.154 -0.152 -0.209 -0.127 -0.209 -0.228 -0.196 -0.128 -0.136 -0.168 -0.183 -0.156 -0.111 -0.080 -0.075 -0.099 -0.123 -0.073 -0.059 -0.068 -0.113 -0.106 -0.058 -0.042 -0.044 -0.053 -0.034  0.007  0.068  0.089  0.061  0.081  0.011  0.030  0.028 -0.028 -0.039 -0.051 -0.041 -0.049 -0.046 -0.035 -0.034 -0.025 -0.025 -0.036 -0.029 -0.016 -0.011 -0.007  0.028  0.007  0.029  0.047  0.087  0.062  0.051  0.068  0.056  0.055  0.028  0.002 -0.016  0.010 -0.002 -0.002  0.001 -0.052 -0.039 -0.061 -0.050 -0.036 -0.026 -0.096 -0.056 -0.032 -0.042 -0.065 -0.082 -0.085 -0.072 -0.092 -0.077 -0.044 -0.100 -0.106 -0.097 -0.090 -0.084 -0.091 -0.079 -0.062 -0.077 -0.052 -0.046 -0.062 -0.035 -0.038 -0.036 -0.058 -0.053 -0.050 -0.046 -0.071 -0.075 -0.074 -0.045 -0.048 -0.049 -0.058 -0.071 -0.055 -0.048 -0.045 -0.026 -0.015  0.017  0.014  0.012  0.028  0.011  0.021 -0.001  0.018  0.042  0.031  0.006  0.008  0.003  0.033  0.054  0.014  0.015 -0.024 -0.037 -0.014 -0.005 -0.043 -0.018  0.015 -0.014 -0.022 -0.033 -0.046 -0.033 -0.054 -0.066 -0.082 -0.094 -0.115 -0.096 -0.063 -0.024 -0.026 -0.065 -0.016 -0.064 -0.060 -0.058 -0.044 -0.065 -0.061 -0.051 -0.037 -0.003 -0.061 -0.057 -0.057 -0.036 -0.030 -0.038 -0.024  0.007  0.008  0.002 -0.008 -0.004 -0.006 -0.016 -0.001 -0.017 -0.038 -0.034 -0.012 -0.033 -0.058 -0.049 -0.053 -0.036 -0.047 -0.029 -0.001 -0.013 -0.024 -0.032 -0.024 -0.038  0.002 -0.001 -0.015 -0.012 -0.014 -0.033 -0.014 -0.028  0.006  0.006  0.048  0.008  0.075 -0.031  0.038  0.057  0.033  0.017 -0.018 -0.035  0.004 -0.016 -0.020 -0.004 -0.017 -0.012 -0.027 -0.008  0.002 -0.024 -0.015 -0.031  0.029 -0.020 -0.016  0.003  0.013  0.026 -0.013 -0.005  0.022 -0.008 -0.041 -0.019 -0.040 -0.052 -0.020 -0.052  0.034 -0.025 -0.013 -0.020 -0.009 -0.028 -0.009  0.020 -0.008 -0.038 -0.035 -0.043 -0.061 -0.046 -0.078 -0.057 -0.062 -0.034 -0.074 -0.079 -0.077 -0.081 -0.069 -0.068 -0.039 -0.056 -0.031 -0.018 -0.016  0.038  0.051  0.062  0.013  0.024  0.028 -0.000 -0.034 -0.029 -0.023 -0.038 -0.051 -0.049 -0.048 -0.041 -0.067 -0.045 -0.061 -0.071 -0.079 -0.042 -0.052 -0.074 -0.034 -0.013 -0.067 -0.042 -0.012 -0.021 -0.015 -0.016 -0.017 -0.019 -0.016 -0.024 -0.025 -0.023 -0.066 -0.053 -0.047 -0.049 -0.039 -0.033  0.014 -0.016  0.052  0.041  0.029  0.028  0.047  0.037 -0.012  0.003  0.048  0.027  0.009 -0.023  0.059  0.018  0.126  0.127  0.107  0.096
  0.044  0.034  0.125  0.182  0.270  0.353  0.431  0.366  0.538  0.476  0.323  0.264  0.177  0.154  0.248  0.167  0.361  0.302  0.272  0.230  0.339  0.221  0.249  0.256  0.329  0.245  0.188  0.171  0.176  0.143  0.157  0.234  0.301  0.309  0.243  0.383  0.385  0.488  0.373  0.325  0.304  0.313  0.134  0.184  0.120  0.178  0.221  0.231  0.290  0.372  0.312  0.321  0.364  0.293  0.354  0.344  0.254  0.301  0.213  0.188  0.118  0.072  0.128  0.111  0.173  0.237  0.171  0.182  0.189  0.155  0.099  0.259  0.207  0.157  0.183  0.205  0.113  0.126  0.160  0.100  0.082  0.047  0.081  0.070  0.033  0.064  0.017 -0.046 -0.006  0.004  0.049  0.137  0.021  0.004  0.025  0.055  0.080  0.075  0.041  0.046  0.020  0.011  0.005 -0.038 -0.037 -0.010 -0.008 -0.003 -0.004 -0.012 -0.014 -0.025 -0.026 -0.045 -0.066 -0.026 -0.016 -0.058  0.063  0.027  0.061  0.076  0.145  0.191  0.222  0.181  0.149  0.243  0.171  0.276  0.332  0.264  0.293  0.295  0.204  0.215  0.146  0.120  0.074  0.112  0.070  0.099  0.167  0.213  0.166  0.245  0.250  0.148  0.161  0.187  0.225  0.130  0.174  0.219  0.143  0.122  0.186  0.177  0.213  0.197  0.203  0.178  0.182  0.063  0.161  0.096  0.156  0.224  0.176  0.111  0.056  0.112  0.127  0.162  0.132  0.098  0.131  0.176  0.092  0.073  0.186  0.099  0.004  0.038  0.097  0.007 -0.020  0.002  0.002 -0.037 -0.070 -0.060 -0.051 -0.094 -0.054 -0.074 -0.054 -0.094 -0.131 -0.125 -0.166 -0.138 -0.039 -0.088  0.036  0.054  0.038  0.013  0.098  0.135  0.102  0.044  0.032 -0.018 -0.056 -0.022 -0.097 -0.043 -0.133 -0.157 -0.204 -0.136 -0.171 -0.145 -0.176 -0.142 -0.112 -0.085 -0.005 -0.041 -0.067 -0.080 -0.089 -0.137 -0.101 -0.121 -0.093 -0.082 -0.095 -0.071 -0.029 -0.112 -0.108 -0.083 -0.038 -0.070 -0.067 -0.061 -0.047 -0.027 -0.038  0.001  0.005 -0.001  0.028  0.016  0.017  0.031  0.038  0.042  0.023  0.030  0.021  0.014 -0.004 -0.029 -0.028 -0.058 -0.080 -0.098 -0.025 -0.080 -0.113 -0.112 -0.123 -0.102 -0.082 -0.085 -0.056 -0.084 -0.074 -0.073 -0.041 -0.062 -0.090 -0.051 -0.094 -0.076 -0.040 -0.048 -0.011 -0.021 -0.015 -0.034 -0.047 -0.053 -0.047 -0.053 -0.046 -0.046 -0.036 -0.055 -0.063 -0.057 -0.066 -0.043 -0.051 -0.095 -0.076 -0.077 -0.132 -0.144 -0.164 -0.166 -0.185 -0.149 -0.149 -0.151 -0.103 -0.134 -0.108 -0.109 -0.125 -0.097 -0.097 -0.118 -0.077 -0.101 -0.130 -0.207 -0.097 -0.173 -0.213 -0.164 -0.135 -0.117 -0.157 -0.164 -0.153 -0.102 -0.061 -0.076 -0.078 -0.108 -0.063 -0.056 -0.046 -0.116 -0.107 -0.073 -0.037 -0.031 -0.042 -0.042 -0.004  0.065  0.075  0.043  0.067  0.018  0.028  0.049 -0.030 -0.046 -0.061 -0.032 -0.023 -0.022  0.003 -0.018 -0.001  0.014 -0.021 -0.004  0.017  0.013 -0.011  0.040  0.029  0.029  0.051  0.067  0.059  0.043  0.077  0.061  0.037  0.031  0.014 -0.031 -0.006 -0.016 -0.004  0.007 -0.078 -0.057 -0.072 -0.062 -0.046 -0.015 -0.075 -0.015  0.006 -0.009 -0.022 -0.033 -0.053 -0.055 -0.065 -0.060 -0.058 -0.120 -0.110 -0.092 -0.117 -0.148 -0.132 -0.092 -0.078 -0.072 -0.034 -0.043 -0.052 -0.033 -0.031 -0.030 -0.054 -0.058 -0.077 -0.069 -0.084 -0.083 -0.094 -0.062 -0.060 -0.062 -0.062 -0.080 -0.059 -0.062 -0.043 -0.036 -0.014  0.025  0.024  0.020  0.034  0.009  0.045  0.017  0.056  0.061  0.065  0.063  0.072  0.020  0.048  0.040  0.008  0.018 -0.010 -0.023 -0.007 -0.007 -0.048 -0.019  0.016 -0.015 -0.020 -0.043 -0.062 -0.026 -0.047 -0.062 -0.084 -0.098 -0.120 -0.096 -0.064 -0.034 -0.024 -0.034 -0.022 -0.057 -0.070 -0.067 -0.067 -0.069 -0.085 -0.088 -0.078 -0.028 -0.069 -0.085 -0.092 -0.056 -0.055 -0.042 -0.035 -0.005 -0.012 -0.006 -0.021 -0.037 -0.026 -0.036 -0.033 -0.042 -0.072 -0.065 -0.048 -0.049 -0.084 -0.074 -0.082 -0.063 -0.095 -0.070 -0.034 -0.052 -0.055 -0.086 -0.062 -0.064 -0.029 -0.044 -0.071 -0.057 -0.051 -0.063 -0.030 -0.048 -0.016 -0.015  0.038 -0.006  0.054 -0.049  0.024  0.034  0.009 -0.001 -0.066 -0.057 -0.046 -0.057 -0.059 -0.034 -0.065 -0.061 -0.065 -0.053 -0.032 -0.065 -0.052 -0.073 -0.020 -0.036 -0.032 -0.037  0.005  0.007 -0.024 -0.022  0.021  0.019 -0.025  0.021 -0.043 -0.083 -0.051 -0.042  0.007 -0.034 -0.015 -0.009 -0.022 -0.033 -0.010  0.016 -0.022 -0.045 -0.037 -0.042 -0.065 -0.057 -0.071 -0.068 -0.077 -0.052 -0.065 -0.092 -0.105 -0.079 -0.082 -0.082 -0.064 -0.085 -0.022 -0.023  0.006  0.037  0.059  0.055  0.014  0.027  0.030  0.015 -0.032 -0.026 -0.027 -0.028 -0.035 -0.031 -0.062 -0.039 -0.051 -0.029 -0.050 -0.049 -0.040 -0.010 -0.022 -0.052 -0.013 -0.002 -0.051 -0.025  0.001 -0.028 -0.022 -0.011 -0.016 -0.009 -0.025 -0.018 -0.029 -0.029 -0.069 -0.063 -0.051 -0.046 -0.024 -0.017  0.039 -0.005  0.049  0.043  0.024  0.025  0.035  0.036 -0.016  0.002  0.040  0.033  0.010 -0.032  0.038  0.024  0.110  0.097  0.046  0.058
 -0.014 -0.025  0.136  0.158  0.266  0.351  0.422  0.401  0.476  0.771  0.460  0.409  0.278  0.247  0.385  0.265  0.503  0.457  0.453  0.363  0.477  0.321  0.371  0.336  0.419  0.308  0.238  0.202  0.187  0.166  0.157  0.233  0.332  0.369  0.288  0.529  0.468  0.642  0.413  0.414  0.341  0.267  0.148  0.184  0.095  0.221  0.205  0.189  0.253  0.349  0.259  0.277  0.337  0.279  0.333  0.387  0.315  0.415  0.304  0.277  0.217  0.147  0.228  0.197  0.273  0.318  0.220  0.239  0.264  0.212  0.117  0.302  0.233  0.166  0.194  0.198  0.088  0.118  0.130  0.031  0.034 -0.001  0.051  0.033 -0.016  0.011 -0.046 -0.091 -0.056 -0.042  0.044  0.155  0.044 -0.003 -0.022  0.037  0.099  0.100  0.053  0.036  0.034  0.047 -0.031 -0.010 -0.037 -0.058 -0.057 -0.061 -0.084 -0.100 -0.079 -0.095 -0.102 -0.089 -0.082 -0.064 -0.078 -0.087  0.002 -0.042 -0.007  0.011  0.042  0.104  0.154  0.072  0.047  0.196  0.155  0.236  0.330  0.259  0.341  0.364  0.264  0.320  0.244  0.173  0.158  0.215  0.142  0.162  0.227  0.276  0.210  0.321  0.304  0.163  0.151  0.185  0.210  0.080  0.143  0.187  0.067  0.043  0.114  0.057  0.112  0.164  0.153  0.168  0.203  0.078  0.162  0.124  0.173  0.287  0.260  0.183  0.114  0.185  0.223  0.238  0.201  0.161  0.172  0.241  0.137  0.121  0.220  0.165  0.057  0.055  0.131  0.061  0.012  0.002  0.019 -0.008 -0.102 -0.108 -0.056 -0.133 -0.054 -0.080 -0.066 -0.087 -0.105 -0.082 -0.125 -0.103 -0.039 -0.030  0.063  0.077  0.057  0.067  0.152  0.180  0.108  0.059  0.027 -0.062 -0.077 -0.029 -0.073 -0.084 -0.191 -0.202 -0.234 -0.173 -0.212 -0.186 -0.215 -0.170 -0.134 -0.111 -0.026 -0.062 -0.101 -0.103 -0.100 -0.183 -0.135 -0.136 -0.106 -0.100 -0.090 -0.095 -0.022 -0.126 -0.114 -0.087 -0.080 -0.102 -0.109 -0.107 -0.097 -0.090 -0.071  0.002 -0.003 -0.013  0.024 -0.001  0.010  0.034  0.029  0.035 -0.010  0.029  0.033  0.015 -0.018 -0.048 -0.067 -0.088 -0.124 -0.154 -0.037 -0.124 -0.132 -0.134 -0.189 -0.128 -0.108 -0.102 -0.063 -0.084 -0.087 -0.083 -0.033 -0.073 -0.072 -0.046 -0.108 -0.089 -0.074 -0.081 -0.028 -0.032 -0.068 -0.056 -0.096 -0.090 -0.092 -0.091 -0.092 -0.095 -0.076 -0.101 -0.088 -0.091 -0.097 -0.070 -0.094 -0.142 -0.112 -0.140 -0.185 -0.209 -0.223 -0.225 -0.241 -0.189 -0.197 -0.169 -0.101 -0.151 -0.110 -0.125 -0.158 -0.151 -0.166 -0.167 -0.108 -0.155 -0.179 -0.245 -0.154 -0.235 -0.268 -0.195 -0.112 -0.132 -0.195 -0.215 -0.212 -0.171 -0.103 -0.132 -0.116 -0.149 -0.107 -0.102 -0.054 -0.150 -0.137 -0.080 -0.067 -0.040 -0.027 -0.038  0.006  0.096  0.105  0.080  0.097  0.025  0.027  0.064 -0.012 -0.072 -0.105 -0.079 -0.069 -0.065 -0.028 -0.036 -0.006 -0.002 -0.025 -0.005  0.014 -0.004 -0.022  0.050  0.037  0.048  0.075  0.120  0.100  0.088  0.112  0.076  0.073  0.058  0.030 -0.033 -0.018  0.002 -0.014  0.004 -0.084 -0.039 -0.062 -0.058 -0.037 -0.002 -0.081 -0.029  0.012 -0.017 -0.039 -0.068 -0.097 -0.084 -0.115 -0.114 -0.103 -0.158 -0.136 -0.123 -0.110 -0.058 -0.084 -0.104 -0.051 -0.060 -0.046 -0.018 -0.046 -0.026 -0.032 -0.037 -0.065 -0.066 -0.090 -0.091 -0.108 -0.119 -0.117 -0.082 -0.099 -0.090 -0.087 -0.119 -0.082 -0.094 -0.054 -0.029 -0.016  0.033  0.019  0.040  0.070  0.063  0.036  0.041  0.051  0.050 -0.016  0.012  0.060  0.068  0.045  0.057  0.038  0.028 -0.001 -0.033  0.010 -0.001 -0.066 -0.021 -0.007 -0.046 -0.047 -0.064 -0.097 -0.040 -0.084 -0.094 -0.113 -0.122 -0.125 -0.078 -0.072 -0.008 -0.003 -0.015  0.018 -0.037 -0.051 -0.061 -0.038 -0.060 -0.077 -0.074 -0.070 -0.006 -0.054 -0.068 -0.077 -0.030 -0.037 -0.019  0.012  0.036  0.023  0.005  0.013 -0.030 -0.018 -0.029 -0.018 -0.078 -0.084 -0.065 -0.070 -0.079 -0.101 -0.096 -0.107 -0.093 -0.096 -0.080 -0.044 -0.068 -0.048 -0.102 -0.059 -0.080 -0.023 -0.030 -0.053 -0.045 -0.045 -0.070 -0.024 -0.032  0.019  0.011  0.068 -0.003  0.057 -0.035  0.009  0.065  0.012  0.020 -0.067 -0.055 -0.048 -0.067 -0.085 -0.061 -0.076 -0.080 -0.075 -0.058 -0.037 -0.089 -0.066 -0.090  0.007 -0.038 -0.061 -0.039 -0.004  0.011  0.020 -0.062  0.041  0.066 -0.000  0.073  0.042  0.040 -0.026 -0.066  0.066 -0.002  0.022 -0.003 -0.042 -0.035  0.006  0.026 -0.036 -0.059 -0.039 -0.064 -0.095 -0.034 -0.084 -0.096 -0.078 -0.016 -0.071 -0.118 -0.150 -0.151 -0.069 -0.072 -0.021 -0.055  0.019  0.023  0.057  0.136  0.149  0.156  0.094  0.111  0.126  0.091  0.023  0.034  0.022  0.027  0.012  0.005 -0.046 -0.000 -0.030 -0.011 -0.042 -0.067 -0.057 -0.032 -0.026 -0.022  0.019  0.066 -0.003  0.012  0.061  0.019  0.004  0.015  0.030  0.002  0.000  0.013  0.008 -0.007 -0.037 -0.053 -0.011 -0.009  0.015  0.025  0.107  0.057  0.139  0.095  0.071  0.063  0.042  0.067 -0.013  0.022  0.095  0.064  0.003  0.025  0.090  0.025  0.169  0.138  0.089  0.113
 -0.012 -0.074  0.093  0.109  0.156  0.225  0.267  0.284  0.323  0.460  0.593  0.468  0.351  0.298  0.396  0.242  0.455  0.322  0.327  0.296  0.353  0.224  0.276  0.256  0.302  0.214  0.178  0.144  0.125  0.110  0.087  0.148  0.200  0.231  0.174  0.329  0.289  0.393  0.303  0.259  0.221  0.170  0.072  0.092  0.035  0.124  0.149  0.109  0.122  0.213  0.160  0.180  0.239  0.220  0.296  0.350  0.338  0.449  0.309  0.265  0.222  0.175  0.254  0.222  0.253  0.322  0.229  0.313  0.331  0.214  0.120  0.235  0.238  0.165  0.166  0.165  0.106  0.091  0.079  0.045  0.053 -0.001  0.024  0.005 -0.028 -0.016 -0.049 -0.079 -0.029  0.004  0.070  0.181  0.078  0.054  0.028  0.086  0.154  0.142  0.083  0.089  0.092  0.092  0.031  0.005 -0.002 -0.031  0.007 -0.003  0.004 -0.041 -0.021 -0.062 -0.063 -0.076 -0.059 -0.070 -0.051 -0.076 -0.010 -0.024 -0.009  0.001  0.008  0.045  0.089  0.023 -0.000  0.139  0.113  0.202  0.288  0.248  0.331  0.339  0.238  0.294  0.214  0.163  0.147  0.192  0.142  0.184  0.228  0.291  0.247  0.353  0.326  0.185  0.193  0.187  0.214  0.122  0.149  0.172  0.079  0.058  0.082  0.042  0.091  0.100  0.144  0.127  0.172  0.114  0.173  0.150  0.180  0.275  0.225  0.149  0.098  0.158  0.218  0.237  0.224  0.182  0.179  0.222  0.151  0.130  0.188  0.141  0.056  0.025  0.079  0.033 -0.014 -0.040 -0.033 -0.041 -0.119 -0.135 -0.081 -0.155 -0.060 -0.089 -0.063 -0.092 -0.123 -0.095 -0.147 -0.108 -0.040 -0.081 -0.028  0.026  0.016  0.008  0.075  0.102  0.056  0.005  0.027 -0.063 -0.088 -0.060 -0.062 -0.053 -0.173 -0.170 -0.189 -0.115 -0.153 -0.106 -0.134 -0.096 -0.095 -0.052 -0.067 -0.024 -0.027 -0.030 -0.049 -0.091 -0.053 -0.043 -0.042 -0.048 -0.014 -0.028  0.010 -0.022 -0.020 -0.028 -0.044 -0.058 -0.058 -0.070 -0.072 -0.077 -0.049 -0.009 -0.037 -0.044 -0.015 -0.062 -0.033 -0.001 -0.024 -0.009 -0.022 -0.007  0.005 -0.011 -0.045 -0.043 -0.070 -0.067 -0.093 -0.100 -0.013 -0.079 -0.081 -0.106 -0.120 -0.067 -0.069 -0.069 -0.030 -0.065 -0.036 -0.031  0.025 -0.019 -0.009 -0.004 -0.023 -0.031 -0.001 -0.004 -0.001 -0.011 -0.039 -0.018 -0.032 -0.046 -0.035 -0.025 -0.037 -0.045 -0.034 -0.053 -0.061 -0.057 -0.075 -0.046 -0.041 -0.077 -0.071 -0.060 -0.095 -0.123 -0.157 -0.154 -0.179 -0.160 -0.165 -0.134 -0.090 -0.110 -0.096 -0.107 -0.127 -0.123 -0.124 -0.127 -0.061 -0.121 -0.139 -0.203 -0.114 -0.162 -0.175 -0.121 -0.048 -0.067 -0.115 -0.112 -0.097 -0.069 -0.043 -0.060 -0.058 -0.063 -0.030 -0.004  0.010 -0.054 -0.043 -0.001  0.014  0.024  0.029  0.033  0.021  0.105  0.122  0.084  0.077  0.035  0.029  0.026 -0.009 -0.048 -0.063 -0.039 -0.043 -0.044 -0.039 -0.039 -0.022 -0.025 -0.024 -0.023 -0.013 -0.024 -0.004  0.036  0.022  0.046  0.064  0.126  0.112  0.047  0.073  0.086  0.077  0.035  0.031  0.014 -0.017  0.035 -0.013  0.059 -0.005  0.003  0.015 -0.012 -0.006  0.003 -0.023 -0.008 -0.025 -0.049 -0.040 -0.046 -0.053 -0.049 -0.055 -0.057 -0.023 -0.084 -0.090 -0.055 -0.066 -0.043 -0.048 -0.034  0.030  0.022  0.016  0.030  0.028  0.010  0.034  0.004 -0.020 -0.026 -0.062 -0.099 -0.115 -0.094 -0.124 -0.097 -0.095 -0.078 -0.068 -0.092 -0.065 -0.092 -0.037 -0.031 -0.006  0.019  0.006  0.021  0.035 -0.004 -0.025 -0.031 -0.008 -0.008 -0.057 -0.033 -0.022 -0.002 -0.009  0.007  0.018  0.018  0.007  0.000  0.030  0.012 -0.033 -0.004 -0.006 -0.016 -0.027 -0.034 -0.058 -0.015 -0.048 -0.056 -0.062 -0.050 -0.047 -0.004 -0.013  0.063  0.052  0.061  0.055  0.027  0.017 -0.021 -0.041 -0.031 -0.077 -0.086 -0.078 -0.034 -0.060 -0.089 -0.082 -0.044 -0.058 -0.033 -0.010  0.018  0.013  0.002  0.003 -0.025 -0.006 -0.020 -0.025 -0.087 -0.096 -0.064 -0.088 -0.095 -0.119 -0.099 -0.104 -0.090 -0.096 -0.091 -0.060 -0.069 -0.050 -0.112 -0.068 -0.105 -0.045 -0.044 -0.060 -0.067 -0.056 -0.088 -0.045 -0.051 -0.024 -0.027  0.030 -0.021  0.001 -0.071 -0.029  0.008 -0.030 -0.007 -0.098 -0.066 -0.073 -0.083 -0.113 -0.081 -0.102 -0.120 -0.102 -0.095 -0.060 -0.126 -0.087 -0.125 -0.020 -0.067 -0.076 -0.065 -0.036 -0.000  0.001 -0.032  0.028  0.045  0.010  0.051  0.034  0.034  0.000 -0.032  0.041 -0.010  0.011 -0.030 -0.064 -0.055 -0.018 -0.037 -0.076 -0.088 -0.062 -0.081 -0.112 -0.049 -0.081 -0.089 -0.071 -0.024 -0.050 -0.122 -0.109 -0.133 -0.062 -0.063 -0.028 -0.032  0.020  0.012  0.060  0.124  0.141  0.126  0.075  0.102  0.102  0.079  0.029  0.047  0.025  0.019  0.008  0.040 -0.000 -0.008 -0.024 -0.010 -0.051 -0.084 -0.075 -0.033 -0.017  0.001  0.038  0.058  0.017  0.032  0.079  0.058  0.020  0.029  0.073  0.038  0.008  0.047  0.046  0.035 -0.006 -0.034  0.013  0.019  0.040  0.066  0.112  0.038  0.139  0.087  0.054  0.046 -0.006  0.054 -0.017  0.021  0.080  0.076  0.005  0.015  0.064 -0.001  0.118  0.043  0.020  0.086
 -0.063 -0.110  0.061  0.067  0.093  0.144  0.187  0.225  0.264  0.409  0.468  0.676  0.501  0.446  0.560  0.305  0.490  0.337  0.340  0.332  0.336  0.215  0.271  0.247  0.253  0.178  0.159  0.112  0.084  0.072  0.033  0.082  0.141  0.164  0.132  0.279  0.241  0.345  0.268  0.222  0.188  0.117  0.054  0.053  0.014  0.087  0.104  0.044  0.067  0.133  0.075  0.122  0.188  0.181  0.265  0.308  0.279  0.450  0.324  0.278  0.221  0.191  0.254  0.217  0.207  0.280  0.191  0.241  0.229  0.168  0.082  0.174  0.200  0.149  0.130  0.139  0.102  0.081  0.060  0.035  0.041 -0.020 -0.003 -0.024 -0.049 -0.037 -0.064 -0.066 -0.030  0.012  0.065  0.144  0.080  0.050  0.026  0.066  0.152  0.151  0.085  0.091  0.068  0.096  0.045  0.044  0.016 -0.013  0.009  0.022  0.024 -0.013  0.000 -0.034 -0.038 -0.054 -0.039 -0.061 -0.039 -0.056 -0.032 -0.029 -0.030 -0.035 -0.025  0.009  0.045 -0.018 -0.053  0.085  0.063  0.165  0.252  0.210  0.299  0.283  0.228  0.300  0.236  0.191  0.170  0.227  0.144  0.186  0.240  0.279  0.221  0.302  0.289  0.161  0.161  0.170  0.199  0.118  0.133  0.145  0.057  0.053  0.061  0.012  0.054  0.085  0.114  0.100  0.144  0.100  0.135  0.119  0.154  0.239  0.241  0.169  0.113  0.174  0.260  0.280  0.261  0.203  0.188  0.239  0.157  0.118  0.172  0.120  0.043  0.005  0.037  0.004 -0.027 -0.091 -0.090 -0.077 -0.151 -0.172 -0.106 -0.187 -0.080 -0.115 -0.087 -0.129 -0.167 -0.123 -0.171 -0.123 -0.049 -0.073 -0.059  0.007  0.010  0.027  0.071  0.089  0.045 -0.013  0.001 -0.093 -0.099 -0.057 -0.082 -0.046 -0.150 -0.153 -0.184 -0.131 -0.171 -0.134 -0.148 -0.112 -0.109  0.005 -0.087 -0.047 -0.017 -0.031 -0.041 -0.085 -0.030 -0.021 -0.042 -0.019  0.027 -0.032  0.009  0.008 -0.001 -0.004 -0.033 -0.036 -0.049 -0.061 -0.058 -0.075 -0.027 -0.008 -0.060 -0.047 -0.033 -0.102 -0.084 -0.038 -0.075 -0.049 -0.044 -0.038 -0.012 -0.017 -0.039 -0.023 -0.051 -0.045 -0.072 -0.085 -0.029 -0.076 -0.075 -0.082 -0.102 -0.042 -0.039 -0.021  0.015 -0.005  0.007  0.019  0.078  0.013  0.038  0.018  0.007 -0.006 -0.029 -0.036 -0.032 -0.032 -0.065 -0.022 -0.054 -0.065 -0.052 -0.031 -0.069 -0.078 -0.045 -0.079 -0.082 -0.086 -0.099 -0.070 -0.065 -0.126 -0.118 -0.087 -0.123 -0.154 -0.172 -0.162 -0.170 -0.136 -0.146 -0.103 -0.057 -0.085 -0.064 -0.064 -0.085 -0.091 -0.088 -0.076  0.000 -0.100 -0.139 -0.177 -0.116 -0.163 -0.156 -0.114 -0.034 -0.063 -0.100 -0.094 -0.123 -0.112 -0.073 -0.107 -0.089 -0.089 -0.062 -0.042 -0.015 -0.063 -0.048 -0.008  0.004  0.026  0.051  0.089  0.063  0.134  0.159  0.122  0.113  0.067  0.055  0.027  0.006 -0.027 -0.058 -0.050 -0.040 -0.041 -0.038 -0.025  0.026 -0.012 -0.012  0.001  0.024 -0.008  0.000  0.054  0.044  0.057  0.070  0.147  0.131  0.024  0.086  0.108  0.064  0.043  0.079  0.047 -0.018  0.071  0.005  0.061  0.047  0.034  0.068  0.025  0.008  0.027  0.037  0.043  0.000 -0.025 -0.021 -0.030 -0.045 -0.042 -0.055 -0.063 -0.034 -0.098 -0.097 -0.056 -0.075 -0.021 -0.035 -0.024  0.051  0.040  0.029  0.080  0.073  0.037  0.095  0.033  0.030  0.018 -0.020 -0.062 -0.085 -0.049 -0.087 -0.085 -0.092 -0.062 -0.052 -0.063 -0.038 -0.059 -0.001 -0.006 -0.003  0.004 -0.015 -0.001  0.025  0.007 -0.040 -0.025 -0.010 -0.051 -0.109 -0.058 -0.027  0.020 -0.002 -0.010 -0.001 -0.019  0.016  0.008  0.039  0.025 -0.025 -0.003 -0.003 -0.018 -0.014 -0.034 -0.061 -0.012 -0.025 -0.041 -0.037 -0.027 -0.027  0.050  0.028  0.123  0.111  0.093  0.110  0.062  0.064  0.016 -0.005  0.008 -0.030 -0.031 -0.046 -0.003 -0.010 -0.039 -0.051 -0.016 -0.019 -0.004  0.040  0.044  0.066  0.033  0.023 -0.000  0.033  0.018  0.015 -0.065 -0.053 -0.024 -0.071 -0.064 -0.076 -0.060 -0.076 -0.065 -0.063 -0.082 -0.071 -0.064 -0.021 -0.096 -0.041 -0.062 -0.047 -0.025 -0.047 -0.037 -0.036 -0.055 -0.021 -0.011  0.015 -0.001  0.012 -0.032 -0.001 -0.060 -0.072 -0.020 -0.033 -0.003 -0.072 -0.059 -0.066 -0.065 -0.096 -0.076 -0.095 -0.102 -0.090 -0.085 -0.048 -0.111 -0.075 -0.098  0.009 -0.052 -0.064 -0.054 -0.035 -0.015 -0.034 -0.055  0.018  0.038  0.015  0.074  0.038  0.059  0.025 -0.036  0.034 -0.001  0.014 -0.035 -0.055 -0.037 -0.010 -0.044 -0.082 -0.087 -0.071 -0.082 -0.107 -0.035 -0.067 -0.088 -0.048 -0.018 -0.047 -0.118 -0.093 -0.106 -0.031 -0.017  0.010  0.034  0.052  0.055  0.114  0.182  0.173  0.153  0.118  0.123  0.107  0.088  0.042  0.057  0.019  0.027  0.022  0.037  0.004 -0.007 -0.013 -0.015 -0.035 -0.095 -0.050 -0.020 -0.002  0.007  0.030  0.066  0.026  0.025  0.069  0.055  0.008  0.028  0.067  0.043  0.018  0.075  0.068  0.051  0.030  0.004  0.032  0.061  0.054  0.099  0.141  0.086  0.188  0.115  0.085  0.063 -0.009  0.039 -0.011  0.021  0.088  0.064 -0.018  0.005  0.057  0.015  0.121  0.052  0.026  0.084
 -0.029 -0.084  0.093  0.073  0.081  0.105  0.130  0.158  0.177  0.278  0.351  0.501  0.643  0.486  0.474  0.240  0.350  0.219  0.235  0.250  0.233  0.156  0.194  0.187  0.186  0.138  0.123  0.090  0.079  0.045  0.028  0.070  0.117  0.102  0.098  0.181  0.152  0.204  0.174  0.112  0.124  0.089  0.001  0.007 -0.033  0.058  0.077  0.012  0.019  0.073  0.056  0.092  0.135  0.137  0.213  0.252  0.231  0.371  0.272  0.232  0.169  0.160  0.191  0.182  0.184  0.248  0.193  0.208  0.161  0.138  0.037  0.110  0.150  0.100  0.078  0.101  0.068  0.037  0.044  0.035  0.014 -0.027  0.009 -0.003 -0.053 -0.022 -0.031 -0.060 -0.007  0.015  0.047  0.119  0.073  0.044  0.033  0.060  0.134  0.124  0.071  0.077  0.060  0.092  0.032  0.043  0.008 -0.002  0.039  0.051  0.038  0.009  0.021 -0.006 -0.020 -0.019 -0.028 -0.035 -0.018 -0.047 -0.023 -0.035 -0.031 -0.042 -0.024 -0.002  0.015 -0.029 -0.075  0.056  0.037  0.137  0.205  0.164  0.240  0.217  0.179  0.244  0.175  0.163  0.139  0.196  0.123  0.184  0.213  0.247  0.189  0.234  0.243  0.148  0.129  0.140  0.182  0.114  0.107  0.113  0.055  0.052  0.050  0.006  0.045  0.080  0.107  0.087  0.116  0.076  0.105  0.095  0.135  0.199  0.210  0.134  0.102  0.154  0.236  0.258  0.233  0.166  0.153  0.196  0.136  0.088  0.129  0.102  0.033 -0.018  0.007 -0.013 -0.047 -0.113 -0.106 -0.098 -0.161 -0.177 -0.112 -0.204 -0.095 -0.114 -0.066 -0.115 -0.178 -0.134 -0.191 -0.136 -0.048 -0.072 -0.049 -0.005 -0.005  0.015  0.041  0.049  0.016 -0.035 -0.017 -0.078 -0.078 -0.014 -0.052 -0.015 -0.093 -0.105 -0.145 -0.107 -0.151 -0.124 -0.120 -0.103 -0.101  0.030 -0.102 -0.054  0.001  0.000 -0.010 -0.048  0.003  0.024 -0.012  0.010  0.071  0.019  0.030  0.022  0.027  0.014 -0.011 -0.006 -0.011 -0.036 -0.040 -0.045 -0.002  0.008 -0.049 -0.036 -0.021 -0.084 -0.068 -0.030 -0.057 -0.034 -0.042 -0.035 -0.008 -0.023 -0.047 -0.019 -0.050 -0.029 -0.031 -0.039 -0.020 -0.052 -0.044 -0.055 -0.057 -0.001 -0.006  0.012  0.029  0.006  0.030  0.043  0.105  0.043  0.061  0.034  0.029  0.009 -0.022 -0.026 -0.055 -0.035 -0.072 -0.032 -0.055 -0.063 -0.060 -0.024 -0.070 -0.084 -0.040 -0.062 -0.072 -0.079 -0.057 -0.055 -0.068 -0.103 -0.121 -0.082 -0.098 -0.132 -0.139 -0.142 -0.138 -0.091 -0.091 -0.048 -0.014 -0.038 -0.018 -0.019 -0.044 -0.053 -0.043 -0.027  0.052 -0.055 -0.089 -0.120 -0.087 -0.125 -0.101 -0.090 -0.005 -0.046 -0.065 -0.050 -0.086 -0.100 -0.062 -0.106 -0.097 -0.081 -0.048 -0.030 -0.018 -0.042 -0.015  0.018  0.004  0.013  0.037  0.082  0.048  0.087  0.118  0.103  0.077  0.056  0.055  0.006 -0.006 -0.031 -0.061 -0.042 -0.032 -0.036 -0.044 -0.025  0.026 -0.019 -0.012 -0.020  0.014 -0.010  0.001  0.039  0.026  0.042  0.060  0.119  0.096 -0.010  0.064  0.096  0.043  0.018  0.062  0.021 -0.025  0.052 -0.013  0.017  0.041  0.004  0.045  0.020 -0.008  0.003  0.023  0.043 -0.006 -0.033 -0.017 -0.032 -0.034 -0.036 -0.059 -0.047 -0.023 -0.068 -0.072 -0.046 -0.057  0.011 -0.016 -0.001  0.067  0.053  0.048  0.108  0.121  0.058  0.135  0.046  0.042  0.029 -0.011 -0.038 -0.067 -0.035 -0.059 -0.066 -0.074 -0.034 -0.021 -0.037 -0.017 -0.037  0.003 -0.005 -0.009  0.002 -0.009  0.015  0.030  0.005 -0.051 -0.029 -0.017 -0.048 -0.094 -0.067 -0.037  0.022 -0.006 -0.009 -0.009 -0.013  0.021  0.024  0.040  0.020 -0.009  0.006 -0.020 -0.023 -0.000 -0.009 -0.027  0.015 -0.007 -0.014 -0.008  0.010  0.017  0.069  0.055  0.152  0.111  0.096  0.111  0.077  0.077  0.013  0.022  0.026 -0.004 -0.012 -0.026  0.003 -0.004 -0.027 -0.031 -0.017 -0.003 -0.001  0.025  0.045  0.077  0.029  0.028  0.002  0.036  0.039  0.022 -0.043 -0.029  0.004 -0.061 -0.058 -0.058 -0.044 -0.056 -0.063 -0.049 -0.068 -0.070 -0.065 -0.001 -0.070 -0.025 -0.026 -0.020 -0.008 -0.036 -0.034 -0.031 -0.043 -0.019 -0.007  0.008 -0.011  0.012 -0.018 -0.006 -0.038 -0.063 -0.026 -0.043 -0.006 -0.065 -0.083 -0.067 -0.069 -0.106 -0.073 -0.111 -0.115 -0.096 -0.103 -0.057 -0.127 -0.067 -0.097 -0.002 -0.058 -0.069 -0.042 -0.034  0.007 -0.030 -0.049  0.007  0.005 -0.024  0.051  0.008  0.050  0.019 -0.007  0.043 -0.006 -0.002 -0.033 -0.048 -0.041 -0.021 -0.055 -0.077 -0.092 -0.076 -0.080 -0.106 -0.049 -0.073 -0.087 -0.054 -0.028 -0.049 -0.125 -0.092 -0.099 -0.021 -0.013  0.017  0.047  0.049  0.045  0.085  0.163  0.149  0.146  0.113  0.112  0.085  0.069  0.046  0.052  0.010  0.017  0.014  0.030  0.008 -0.019 -0.020 -0.014 -0.038 -0.099 -0.043 -0.026  0.007  0.014  0.020  0.052  0.032  0.015  0.057  0.050 -0.001  0.019  0.056  0.038  0.009  0.069  0.059  0.035  0.026  0.001  0.039  0.058  0.051  0.107  0.107  0.068  0.150  0.094  0.075  0.059  0.003  0.040 -0.014  0.021  0.076  0.053 -0.002  0.002  0.059  0.035  0.112  0.044  0.037  0.070
 -0.043 -0.102  0.039  0.025  0.022  0.042  0.087  0.119  0.154  0.247  0.298  0.446  0.486  0.678  0.612  0.303  0.395  0.247  0.264  0.275  0.234  0.158  0.186  0.167  0.153  0.098  0.091  0.062  0.038  0.010 -0.027  0.011  0.058  0.071  0.060  0.154  0.121  0.194  0.153  0.112  0.116  0.072  0.004 -0.001 -0.015  0.043  0.058 -0.017  0.006  0.024 -0.022  0.047  0.088  0.095  0.176  0.212  0.205  0.363  0.270  0.243  0.186  0.175  0.199  0.173  0.167  0.222  0.155  0.177  0.151  0.134  0.040  0.105  0.136  0.102  0.073  0.086  0.056  0.033  0.028  0.011  0.003 -0.043 -0.021 -0.036 -0.063 -0.046 -0.042 -0.059 -0.004  0.005  0.051  0.104  0.088  0.050  0.018  0.055  0.147  0.114  0.073  0.074  0.049  0.081  0.047  0.060  0.038 -0.016 -0.011  0.018  0.015 -0.012 -0.015 -0.027 -0.037 -0.020 -0.020 -0.029 -0.027 -0.058 -0.042 -0.054 -0.057 -0.060 -0.072 -0.037 -0.017 -0.077 -0.125  0.012 -0.005  0.089  0.166  0.145  0.207  0.189  0.164  0.264  0.207  0.170  0.168  0.212  0.143  0.183  0.209  0.223  0.166  0.218  0.222  0.116  0.101  0.114  0.129  0.071  0.081  0.076  0.016  0.018  0.024 -0.048 -0.018  0.043  0.061  0.060  0.099  0.074  0.086  0.074  0.110  0.167  0.227  0.163  0.124  0.173  0.264  0.273  0.238  0.171  0.136  0.174  0.123  0.061  0.093  0.069  0.025 -0.029 -0.015 -0.031 -0.042 -0.131 -0.132 -0.111 -0.185 -0.199 -0.129 -0.217 -0.100 -0.132 -0.099 -0.124 -0.161 -0.119 -0.165 -0.133 -0.070 -0.073 -0.048 -0.008 -0.039 -0.001  0.035  0.056  0.029 -0.028 -0.022 -0.096 -0.049 -0.010 -0.033 -0.042 -0.089 -0.090 -0.140 -0.113 -0.145 -0.116 -0.118 -0.096 -0.110  0.035 -0.083 -0.064 -0.017 -0.014 -0.019 -0.038  0.002  0.046 -0.003  0.019  0.083  0.021  0.041  0.042  0.031  0.006 -0.034 -0.030 -0.037 -0.047 -0.060 -0.061 -0.029 -0.006 -0.071 -0.050 -0.051 -0.103 -0.079 -0.043 -0.080 -0.056 -0.053 -0.062 -0.041 -0.043 -0.067 -0.024 -0.072 -0.043 -0.060 -0.047 -0.035 -0.036 -0.055 -0.046 -0.059 -0.027 -0.029 -0.015  0.014 -0.001  0.013  0.028  0.089  0.020  0.048  0.024  0.022  0.002 -0.023 -0.028 -0.046 -0.025 -0.088 -0.041 -0.064 -0.084 -0.083 -0.043 -0.089 -0.108 -0.046 -0.084 -0.087 -0.107 -0.095 -0.071 -0.099 -0.146 -0.129 -0.110 -0.107 -0.128 -0.136 -0.124 -0.120 -0.073 -0.081 -0.003  0.066  0.021  0.041  0.034  0.003 -0.011 -0.004  0.002  0.079 -0.013 -0.067 -0.109 -0.076 -0.103 -0.079 -0.063  0.021 -0.022 -0.048 -0.045 -0.091 -0.117 -0.076 -0.126 -0.090 -0.077 -0.066 -0.043 -0.010 -0.038 -0.030  0.014 -0.012  0.009  0.048  0.071  0.041  0.092  0.122  0.096  0.078  0.059  0.055  0.021  0.003 -0.028 -0.062 -0.043 -0.035 -0.026 -0.020 -0.015  0.038  0.016 -0.011 -0.018  0.034  0.003  0.000  0.043  0.044  0.049  0.056  0.127  0.100  0.005  0.082  0.093  0.039  0.024  0.078  0.027 -0.029  0.060 -0.028  0.023  0.037  0.016  0.073  0.018 -0.004  0.040  0.063  0.076  0.039  0.008  0.013  0.005 -0.012 -0.001 -0.039 -0.038 -0.032 -0.060 -0.063 -0.044 -0.059  0.019 -0.018 -0.009  0.069  0.050  0.054  0.161  0.097  0.054  0.100  0.045  0.005  0.017 -0.022 -0.040 -0.056 -0.019 -0.056 -0.067 -0.072 -0.046 -0.033 -0.051 -0.026 -0.039 -0.008 -0.024 -0.035 -0.016 -0.014  0.038  0.069  0.059 -0.000  0.014  0.010 -0.014 -0.082 -0.057 -0.024  0.044  0.011  0.018  0.028  0.020  0.041  0.033  0.028 -0.007 -0.031 -0.017 -0.033 -0.060 -0.025 -0.024 -0.029  0.009 -0.019 -0.038 -0.032 -0.014 -0.005  0.059  0.030  0.116  0.101  0.080  0.114  0.076  0.061  0.006  0.019  0.032 -0.012 -0.002 -0.021 -0.010  0.012 -0.013 -0.018 -0.009 -0.009  0.002  0.038  0.054  0.043  0.009 -0.004 -0.021  0.003  0.016  0.012 -0.063 -0.041 -0.013 -0.083 -0.057 -0.061 -0.036 -0.065 -0.055 -0.038 -0.060 -0.068 -0.056  0.003 -0.082 -0.035 -0.045 -0.053 -0.040 -0.067 -0.026 -0.034 -0.054 -0.028 -0.025  0.004 -0.018  0.005 -0.016 -0.040 -0.036 -0.073 -0.056 -0.063 -0.028 -0.102 -0.097 -0.097 -0.088 -0.117 -0.109 -0.127 -0.138 -0.117 -0.141 -0.086 -0.131 -0.073 -0.105 -0.008 -0.065 -0.076 -0.057 -0.046 -0.005  0.005 -0.068  0.014  0.048  0.000  0.080  0.061  0.095  0.020 -0.014  0.051  0.003  0.022 -0.036 -0.061 -0.028  0.012 -0.039 -0.064 -0.074 -0.049 -0.071 -0.107 -0.031 -0.056 -0.091 -0.045 -0.010 -0.034 -0.117 -0.115 -0.119  0.002  0.001  0.019  0.048  0.053  0.050  0.081  0.170  0.176  0.162  0.121  0.121  0.118  0.087  0.058  0.083  0.038  0.047  0.042  0.067  0.020  0.023  0.021  0.016 -0.011 -0.072 -0.004  0.010  0.032  0.038  0.048  0.090  0.069  0.056  0.090  0.083  0.022  0.041  0.082  0.062  0.022  0.090  0.084  0.060  0.039  0.016  0.059  0.058  0.061  0.099  0.119  0.054  0.176  0.105  0.089  0.075  0.013  0.061  0.004  0.043  0.098  0.083  0.024  0.040  0.069  0.051  0.125  0.055  0.024  0.059
 -0.058 -0.153  0.061  0.058  0.072  0.112  0.170  0.212  0.248  0.385  0.396  0.560  0.474  0.612  0.889  0.415  0.583  0.419  0.438  0.451  0.386  0.248  0.311  0.276  0.279  0.204  0.180  0.127  0.107  0.074  0.023  0.065  0.136  0.157  0.116  0.264  0.216  0.320  0.240  0.220  0.181  0.132  0.055  0.037  0.013  0.082  0.099  0.022  0.058  0.089  0.023  0.092  0.158  0.162  0.235  0.294  0.235  0.431  0.311  0.282  0.216  0.195  0.230  0.193  0.188  0.250  0.172  0.190  0.171  0.156  0.057  0.155  0.169  0.135  0.105  0.117  0.082  0.068  0.050  0.022  0.032 -0.044 -0.025 -0.034 -0.070 -0.033 -0.050 -0.067 -0.018  0.033  0.077  0.135  0.085  0.059  0.023  0.056  0.185  0.151  0.090  0.108  0.044  0.083  0.055  0.038  0.018 -0.022 -0.020  0.017  0.019 -0.013 -0.006 -0.033 -0.036 -0.044 -0.041 -0.057 -0.047 -0.068 -0.028 -0.033 -0.036 -0.048 -0.058 -0.014  0.011 -0.057 -0.120  0.033  0.019  0.117  0.225  0.179  0.301  0.263  0.216  0.310  0.247  0.197  0.182  0.244  0.154  0.211  0.258  0.268  0.196  0.262  0.255  0.146  0.122  0.141  0.146  0.079  0.094  0.095  0.005  0.007  0.034 -0.042 -0.003  0.057  0.077  0.082  0.126  0.086  0.107  0.114  0.150  0.224  0.254  0.185  0.123  0.199  0.304  0.334  0.320  0.257  0.213  0.274  0.193  0.133  0.176  0.132  0.052 -0.008  0.023 -0.009 -0.030 -0.130 -0.124 -0.100 -0.206 -0.214 -0.116 -0.220 -0.093 -0.152 -0.128 -0.169 -0.202 -0.145 -0.204 -0.154 -0.071 -0.112 -0.056  0.025 -0.000  0.017  0.091  0.121  0.085 -0.006  0.015 -0.110 -0.070 -0.066 -0.090 -0.063 -0.134 -0.130 -0.206 -0.143 -0.184 -0.145 -0.162 -0.129 -0.156  0.015 -0.094 -0.075 -0.034 -0.031 -0.047 -0.083 -0.016  0.023 -0.027 -0.009  0.077 -0.020  0.044  0.032  0.028  0.001 -0.044 -0.046 -0.069 -0.082 -0.094 -0.100 -0.067 -0.029 -0.107 -0.084 -0.054 -0.129 -0.087 -0.056 -0.092 -0.068 -0.060 -0.075 -0.056 -0.049 -0.086 -0.038 -0.091 -0.063 -0.085 -0.077 -0.026 -0.054 -0.077 -0.070 -0.096 -0.050 -0.062 -0.041 -0.001 -0.014  0.001  0.023  0.087  0.006  0.045  0.020  0.000  0.002 -0.009 -0.015 -0.037 -0.032 -0.091 -0.034 -0.068 -0.088 -0.083 -0.040 -0.095 -0.106 -0.052 -0.091 -0.093 -0.126 -0.124 -0.092 -0.110 -0.173 -0.144 -0.121 -0.140 -0.160 -0.171 -0.163 -0.160 -0.100 -0.127 -0.037  0.034 -0.033 -0.006 -0.013 -0.047 -0.050 -0.045 -0.047  0.047 -0.063 -0.097 -0.173 -0.079 -0.129 -0.118 -0.066  0.004 -0.041 -0.079 -0.074 -0.112 -0.128 -0.082 -0.135 -0.090 -0.078 -0.069 -0.046 -0.006 -0.049 -0.037  0.017  0.007  0.031  0.066  0.080  0.067  0.127  0.166  0.121  0.121  0.083  0.066  0.031  0.014 -0.024 -0.058 -0.035 -0.019 -0.023  0.001 -0.005  0.053  0.037  0.014  0.002  0.047  0.017  0.010  0.061  0.055  0.071  0.094  0.173  0.143  0.023  0.096  0.122  0.053  0.044  0.086  0.023 -0.047  0.048 -0.029  0.037  0.027  0.023  0.077  0.018  0.004  0.046  0.060  0.093  0.047  0.024  0.026  0.021 -0.010  0.003 -0.039 -0.033 -0.025 -0.091 -0.091 -0.059 -0.086 -0.026 -0.040 -0.009  0.091  0.066  0.055  0.136  0.069  0.045  0.077  0.038  0.009  0.013 -0.042 -0.064 -0.081 -0.040 -0.078 -0.084 -0.100 -0.069 -0.056 -0.076 -0.045 -0.070 -0.009 -0.038 -0.036 -0.020 -0.021  0.017  0.047  0.041 -0.010  0.016  0.019 -0.002 -0.079 -0.044 -0.018  0.033 -0.002  0.013  0.012  0.014  0.025  0.016  0.038 -0.017 -0.050 -0.032 -0.049 -0.075 -0.050 -0.046 -0.053 -0.026 -0.048 -0.046 -0.058 -0.030 -0.020  0.058  0.027  0.116  0.112  0.090  0.124  0.070  0.039 -0.005  0.014 -0.002 -0.036 -0.019 -0.040 -0.017 -0.003 -0.026 -0.034 -0.011 -0.017  0.006  0.057  0.052  0.038  0.009 -0.004 -0.032 -0.005  0.014  0.021 -0.083 -0.064 -0.034 -0.089 -0.072 -0.072 -0.052 -0.086 -0.065 -0.049 -0.075 -0.072 -0.064  0.000 -0.118 -0.056 -0.085 -0.073 -0.047 -0.065 -0.019 -0.030 -0.058 -0.017 -0.035  0.011 -0.020  0.009 -0.033 -0.047 -0.060 -0.084 -0.066 -0.078 -0.042 -0.139 -0.098 -0.114 -0.111 -0.147 -0.105 -0.147 -0.155 -0.125 -0.141 -0.108 -0.135 -0.090 -0.110  0.010 -0.054 -0.084 -0.063 -0.018  0.002 -0.001 -0.071 -0.001  0.067  0.021  0.118  0.066  0.080  0.003 -0.018  0.046  0.008  0.028 -0.031 -0.053 -0.029  0.010 -0.035 -0.073 -0.074 -0.042 -0.065 -0.101 -0.022 -0.054 -0.082 -0.047 -0.015 -0.036 -0.126 -0.131 -0.159 -0.001 -0.015  0.017  0.032  0.058  0.051  0.107  0.186  0.195  0.174  0.125  0.125  0.118  0.105  0.060  0.078  0.028  0.052  0.045  0.071  0.026  0.026  0.034  0.016 -0.029 -0.090 -0.010  0.002  0.035  0.046  0.076  0.110  0.073  0.067  0.097  0.087  0.028  0.037  0.071  0.067  0.026  0.084  0.082  0.059  0.015  0.005  0.047  0.049  0.050  0.100  0.141  0.072  0.207  0.116  0.089  0.077  0.015  0.050 -0.008  0.037  0.109  0.079  0.006  0.035  0.071  0.037  0.141  0.094  0.018  0.065
 -0.052 -0.102  0.024  0.023  0.029  0.073  0.107  0.147  0.167  0.265  0.242  0.305  0.240  0.303  0.415  0.472  0.442  0.312  0.333  0.296  0.289  0.185  0.214  0.178  0.177  0.131  0.120  0.077  0.051  0.042  0.010  0.041  0.081  0.108  0.051  0.194  0.155  0.232  0.172  0.164  0.133  0.056  0.084  0.032  0.047  0.043  0.034 -0.032  0.006  0.052 -0.001  0.066  0.098  0.098  0.151  0.191  0.138  0.319  0.247  0.243  0.180  0.168  0.195  0.165  0.165  0.184  0.147  0.131  0.135  0.161  0.053  0.134  0.152  0.142  0.122  0.115  0.088  0.094  0.061  0.028  0.024  0.002  0.009  0.007 -0.007  0.006 -0.038  0.001  0.002  0.009  0.089  0.112  0.095  0.052  0.028  0.057  0.142  0.093  0.072  0.064  0.036  0.051  0.082  0.109  0.087 -0.016 -0.036 -0.015 -0.002 -0.035 -0.020 -0.006 -0.014 -0.014 -0.017 -0.021 -0.027 -0.038 -0.018 -0.045 -0.029 -0.038 -0.029  0.004  0.011 -0.044 -0.090  0.027  0.019  0.084  0.146  0.119  0.208  0.187  0.167  0.288  0.257  0.180  0.185  0.228  0.150  0.153  0.216  0.194  0.141  0.175  0.162  0.073  0.074  0.097  0.091  0.043  0.068  0.073  0.006 -0.005  0.029 -0.036 -0.009  0.024  0.046  0.064  0.099  0.059  0.096  0.071  0.121  0.196  0.250  0.212  0.152  0.214  0.279  0.290  0.232  0.201  0.177  0.193  0.142  0.126  0.120  0.123  0.074  0.020  0.037  0.035  0.028 -0.059 -0.040 -0.026 -0.108 -0.115 -0.041 -0.096 -0.035 -0.080 -0.072 -0.088 -0.096 -0.069 -0.115 -0.106 -0.085 -0.025 -0.007  0.042 -0.018  0.015  0.055  0.076  0.054 -0.036  0.021 -0.113 -0.078 -0.073 -0.124 -0.087 -0.177 -0.167 -0.143 -0.113 -0.146 -0.121 -0.135 -0.100 -0.091  0.010 -0.012 -0.025 -0.035 -0.014 -0.001 -0.062 -0.026  0.009 -0.032 -0.029  0.040 -0.020  0.047  0.023  0.013 -0.001 -0.053 -0.045 -0.069 -0.051 -0.071 -0.076 -0.064 -0.043 -0.079 -0.058 -0.025 -0.076 -0.056 -0.024 -0.050 -0.044 -0.059 -0.053 -0.023 -0.041 -0.066 -0.041 -0.075 -0.040 -0.066 -0.058 -0.003 -0.040 -0.055 -0.101 -0.096 -0.041 -0.061 -0.031 -0.015 -0.019 -0.006  0.003  0.055  0.006  0.032  0.013 -0.004 -0.030 -0.052 -0.062 -0.059 -0.055 -0.094 -0.052 -0.089 -0.089 -0.097 -0.079 -0.097 -0.114 -0.046 -0.099 -0.114 -0.107 -0.107 -0.071 -0.114 -0.150 -0.121 -0.131 -0.136 -0.156 -0.153 -0.144 -0.146 -0.132 -0.136 -0.079 -0.003 -0.083 -0.068 -0.032 -0.057 -0.049 -0.061 -0.075  0.020 -0.050 -0.117 -0.160 -0.120 -0.156 -0.153 -0.111 -0.009 -0.055 -0.091 -0.092 -0.124 -0.122 -0.083 -0.107 -0.069 -0.093 -0.089 -0.055 -0.018 -0.065 -0.071 -0.039 -0.052 -0.024  0.015  0.020  0.047  0.091  0.129  0.068  0.078  0.060  0.043  0.031  0.011 -0.019 -0.064 -0.054 -0.026 -0.009  0.013  0.003  0.030  0.053  0.007  0.028  0.065  0.041  0.008  0.058  0.066  0.085  0.084  0.158  0.125  0.058  0.101  0.103  0.052  0.049  0.077  0.015 -0.038  0.020 -0.010  0.028 -0.013  0.002  0.029 -0.010  0.008  0.034  0.034  0.069  0.072  0.038  0.049  0.029 -0.013 -0.023 -0.061 -0.080 -0.085 -0.124 -0.125 -0.108 -0.094 -0.040 -0.080 -0.064  0.028  0.039  0.015  0.057  0.048  0.033  0.061  0.030  0.014  0.001 -0.043 -0.047 -0.062 -0.029 -0.055 -0.063 -0.063 -0.044 -0.037 -0.064 -0.036 -0.057 -0.002 -0.011 -0.025 -0.003 -0.015  0.033  0.071  0.069 -0.010  0.001 -0.024 -0.072 -0.125 -0.065 -0.045  0.045  0.015  0.040  0.039  0.032 -0.008 -0.016 -0.010 -0.046 -0.057 -0.043 -0.057 -0.073 -0.048 -0.043 -0.046 -0.012 -0.035 -0.034 -0.049 -0.022 -0.025  0.042  0.026  0.072  0.092  0.069  0.081  0.056  0.024 -0.019  0.029 -0.005 -0.023 -0.003 -0.022  0.014  0.015 -0.000 -0.003 -0.012 -0.019  0.008  0.031  0.032  0.055  0.018  0.036 -0.004  0.022  0.023  0.024 -0.069 -0.031 -0.020 -0.040 -0.050 -0.060 -0.040 -0.065 -0.056 -0.048 -0.057 -0.036 -0.044 -0.027 -0.083 -0.033 -0.049 -0.020 -0.014 -0.032 -0.006 -0.026 -0.058 -0.007 -0.015 -0.009 -0.002  0.032 -0.016  0.020 -0.024 -0.041  0.018 -0.006 -0.000 -0.078 -0.029 -0.061 -0.066 -0.087 -0.080 -0.073 -0.084 -0.073 -0.085 -0.042 -0.089 -0.040 -0.069  0.031 -0.042 -0.062 -0.033 -0.024 -0.017  0.030 -0.054  0.027  0.093  0.040  0.103  0.086  0.087  0.025 -0.019  0.035  0.012  0.026 -0.012 -0.034 -0.018 -0.006 -0.042 -0.066 -0.057 -0.037 -0.068 -0.081 -0.014 -0.067 -0.075 -0.034 -0.006 -0.040 -0.113 -0.116 -0.100  0.030  0.029  0.016  0.033  0.053  0.065  0.104  0.148  0.162  0.141  0.090  0.111  0.108  0.086  0.051  0.066  0.018  0.040  0.037  0.047 -0.026  0.019  0.010  0.001 -0.033 -0.071 -0.037 -0.010  0.003  0.001  0.072  0.059  0.007  0.045  0.084  0.046  0.021  0.036  0.065  0.038  0.030  0.073  0.082  0.055  0.049  0.031  0.058  0.074  0.053  0.066  0.116  0.082  0.181  0.114  0.085  0.065  0.032  0.094  0.037  0.040  0.113  0.113  0.019  0.030  0.081  0.044  0.145  0.067  0.013  0.074
 -0.057 -0.116  0.055  0.080  0.135  0.229  0.292  0.309  0.361  0.503  0.455  0.490  0.350  0.395  0.583  0.442  0.851  0.557  0.560  0.495  0.536  0.338  0.389  0.343  0.357  0.268  0.228  0.159  0.135  0.106  0.064  0.136  0.207  0.246  0.179  0.385  0.319  0.482  0.356  0.325  0.271  0.186  0.131  0.105  0.081  0.127  0.154  0.100  0.156  0.217  0.123  0.194  0.251  0.222  0.300  0.354  0.277  0.525  0.381  0.334  0.253  0.209  0.282  0.230  0.256  0.315  0.217  0.240  0.228  0.190  0.110  0.229  0.222  0.186  0.184  0.176  0.125  0.126  0.109  0.062  0.059 -0.027  0.004 -0.013 -0.047 -0.020 -0.066 -0.026 -0.001  0.013  0.084  0.170  0.084  0.048  0.029  0.058  0.173  0.153  0.102  0.085  0.059  0.090  0.073  0.049  0.018 -0.049 -0.053 -0.023  0.003 -0.036 -0.044 -0.053 -0.056 -0.048 -0.050 -0.030 -0.031 -0.043  0.005 -0.012 -0.010 -0.022 -0.001  0.061  0.089  0.027 -0.025  0.132  0.095  0.209  0.309  0.255  0.376  0.360  0.284  0.384  0.304  0.233  0.216  0.280  0.192  0.237  0.298  0.325  0.237  0.340  0.299  0.160  0.154  0.179  0.209  0.114  0.145  0.161  0.077  0.059  0.090  0.045  0.089  0.113  0.128  0.133  0.184  0.084  0.174  0.142  0.195  0.296  0.312  0.220  0.153  0.231  0.325  0.334  0.305  0.244  0.227  0.299  0.188  0.159  0.222  0.170  0.068  0.021  0.083  0.032 -0.012 -0.065 -0.056 -0.050 -0.135 -0.162 -0.103 -0.157 -0.068 -0.128 -0.130 -0.165 -0.163 -0.129 -0.172 -0.144 -0.079 -0.085 -0.034  0.052  0.013  0.027  0.124  0.147  0.080  0.009  0.033 -0.120 -0.121 -0.080 -0.093 -0.119 -0.220 -0.217 -0.241 -0.150 -0.176 -0.133 -0.156 -0.111 -0.141  0.003 -0.006 -0.038 -0.030 -0.037 -0.044 -0.086 -0.041 -0.011 -0.040 -0.041  0.015 -0.040  0.024 -0.024 -0.006 -0.013 -0.039 -0.057 -0.085 -0.089 -0.092 -0.113 -0.092 -0.048 -0.077 -0.071 -0.037 -0.092 -0.063 -0.019 -0.055 -0.024 -0.029 -0.034 -0.022 -0.039 -0.071 -0.050 -0.072 -0.070 -0.090 -0.091  0.010 -0.046 -0.061 -0.093 -0.125 -0.062 -0.065 -0.052 -0.017 -0.043 -0.014 -0.006  0.048 -0.002  0.027  0.012 -0.022 -0.029 -0.022 -0.033 -0.035 -0.053 -0.091 -0.047 -0.065 -0.082 -0.087 -0.059 -0.076 -0.099 -0.029 -0.089 -0.107 -0.113 -0.122 -0.088 -0.092 -0.156 -0.117 -0.098 -0.138 -0.155 -0.154 -0.179 -0.188 -0.171 -0.200 -0.138 -0.064 -0.126 -0.104 -0.108 -0.134 -0.100 -0.112 -0.142 -0.027 -0.096 -0.173 -0.247 -0.123 -0.158 -0.185 -0.119 -0.031 -0.068 -0.106 -0.112 -0.128 -0.104 -0.072 -0.090 -0.059 -0.082 -0.063 -0.039  0.003 -0.077 -0.073 -0.031 -0.023 -0.010  0.011  0.015  0.035  0.141  0.177  0.126  0.136  0.064  0.060  0.066  0.003 -0.045 -0.082 -0.068 -0.057 -0.048 -0.017 -0.033  0.007  0.010 -0.021  0.010  0.028  0.009 -0.003  0.070  0.066  0.091  0.101  0.193  0.151  0.071  0.128  0.122  0.064  0.059  0.058 -0.004 -0.059  0.026 -0.015  0.043 -0.056 -0.037 -0.003 -0.040 -0.044  0.009 -0.015  0.034  0.033 -0.009  0.005 -0.018 -0.047 -0.055 -0.067 -0.084 -0.068 -0.126 -0.125 -0.098 -0.097 -0.074 -0.098 -0.052  0.044  0.040  0.030  0.062  0.048  0.045  0.065  0.019 -0.016 -0.010 -0.062 -0.069 -0.105 -0.073 -0.104 -0.082 -0.092 -0.073 -0.062 -0.088 -0.055 -0.086 -0.035 -0.035 -0.029 -0.007 -0.014  0.022  0.055  0.079  0.000  0.029  0.026 -0.025 -0.098 -0.038  0.018  0.062  0.020  0.023  0.018 -0.005  0.007 -0.008  0.005 -0.035 -0.062 -0.041 -0.052 -0.068 -0.057 -0.062 -0.068 -0.018 -0.063 -0.072 -0.071 -0.043 -0.037  0.029  0.008  0.063  0.074  0.053  0.079  0.039  0.007 -0.012 -0.011 -0.041 -0.061 -0.064 -0.064 -0.018 -0.030 -0.065 -0.080 -0.037 -0.052 -0.028  0.010  0.008  0.018 -0.009 -0.012 -0.034 -0.013 -0.021 -0.017 -0.083 -0.070 -0.057 -0.080 -0.059 -0.085 -0.079 -0.086 -0.069 -0.076 -0.071 -0.041 -0.051 -0.033 -0.104 -0.056 -0.091 -0.056 -0.059 -0.071 -0.045 -0.066 -0.094 -0.048 -0.054 -0.025 -0.028  0.030 -0.051 -0.003 -0.080 -0.040 -0.003 -0.031 -0.016 -0.105 -0.049 -0.081 -0.079 -0.107 -0.098 -0.106 -0.106 -0.099 -0.105 -0.067 -0.112 -0.075 -0.113 -0.009 -0.074 -0.082 -0.073 -0.039 -0.051 -0.011 -0.109  0.026  0.082  0.037  0.117  0.055  0.047 -0.012 -0.079 -0.020 -0.039 -0.022 -0.069 -0.092 -0.059 -0.041 -0.049 -0.105 -0.107 -0.085 -0.094 -0.135 -0.055 -0.093 -0.111 -0.064 -0.022 -0.059 -0.144 -0.157 -0.142 -0.025 -0.039 -0.016 -0.005  0.023  0.029  0.100  0.169  0.184  0.162  0.093  0.105  0.097  0.066  0.018  0.038 -0.007  0.002 -0.003  0.010 -0.056 -0.013 -0.018 -0.036 -0.052 -0.105 -0.057 -0.017 -0.017 -0.043 -0.000  0.037 -0.036 -0.001  0.034  0.023 -0.004  0.007  0.045  0.039  0.001  0.047  0.046  0.024 -0.010 -0.021 -0.005  0.028  0.034  0.063  0.144  0.064  0.204  0.137  0.093  0.078  0.021  0.094  0.031  0.043  0.110  0.112  0.016  0.022  0.079  0.035  0.152  0.100  0.029  0.076
 -0.033 -0.093  0.060  0.088  0.168  0.227  0.281  0.280  0.302  0.457  0.322  0.337  0.219  0.247  0.419  0.312  0.557  0.609  0.528  0.384  0.465  0.336  0.370  0.300  0.349  0.274  0.211  0.153  0.146  0.126  0.094  0.152  0.227  0.263  0.200  0.380  0.321  0.463  0.288  0.339  0.253  0.162  0.161  0.129  0.096  0.126  0.134  0.108  0.158  0.212  0.129  0.163  0.206  0.164  0.194  0.248  0.182  0.336  0.252  0.228  0.191  0.150  0.207  0.161  0.190  0.231  0.154  0.163  0.160  0.133  0.060  0.173  0.137  0.123  0.127  0.123  0.079  0.088  0.088  0.042  0.049 -0.000  0.026  0.027 -0.005  0.010 -0.038 -0.021 -0.017 -0.003  0.072  0.116  0.053  0.036  0.012  0.044  0.122  0.094  0.052  0.059  0.027  0.034  0.024  0.005 -0.008 -0.051 -0.055 -0.034 -0.029 -0.042 -0.042 -0.062 -0.058 -0.061 -0.035 -0.050 -0.041 -0.039 -0.006 -0.023 -0.000 -0.005  0.012  0.057  0.088  0.029 -0.002  0.107  0.074  0.135  0.199  0.157  0.262  0.259  0.207  0.268  0.219  0.145  0.141  0.179  0.122  0.147  0.195  0.200  0.155  0.228  0.197  0.097  0.094  0.113  0.127  0.053  0.087  0.098  0.022  0.014  0.056  0.017  0.051  0.078  0.062  0.097  0.115  0.039  0.106  0.110  0.125  0.210  0.211  0.151  0.098  0.158  0.202  0.201  0.205  0.148  0.146  0.229  0.123  0.088  0.158  0.130  0.035  0.014  0.071  0.026 -0.026 -0.045 -0.021 -0.044 -0.122 -0.112 -0.060 -0.128 -0.068 -0.122 -0.118 -0.123 -0.098 -0.068 -0.087 -0.078 -0.035 -0.041 -0.002  0.061  0.047  0.046  0.121  0.151  0.094  0.028  0.038 -0.047 -0.045 -0.041 -0.073 -0.087 -0.159 -0.152 -0.168 -0.118 -0.139 -0.135 -0.143 -0.124 -0.101 -0.076 -0.045 -0.056 -0.080 -0.084 -0.082 -0.136 -0.088 -0.071 -0.057 -0.070 -0.047 -0.067  0.001 -0.052 -0.059 -0.054 -0.064 -0.083 -0.111 -0.103 -0.108 -0.116 -0.107 -0.046 -0.061 -0.061 -0.023 -0.049 -0.036  0.004 -0.011  0.005 -0.022 -0.013 -0.017 -0.029 -0.054 -0.057 -0.084 -0.081 -0.123 -0.118 -0.021 -0.072 -0.103 -0.121 -0.133 -0.087 -0.096 -0.087 -0.054 -0.069 -0.052 -0.056 -0.008 -0.042 -0.028 -0.027 -0.060 -0.054 -0.046 -0.053 -0.032 -0.048 -0.073 -0.046 -0.076 -0.072 -0.078 -0.077 -0.081 -0.089 -0.062 -0.075 -0.074 -0.082 -0.087 -0.062 -0.084 -0.119 -0.099 -0.125 -0.143 -0.153 -0.130 -0.150 -0.147 -0.127 -0.142 -0.102 -0.016 -0.099 -0.058 -0.065 -0.090 -0.065 -0.084 -0.111 -0.035 -0.102 -0.136 -0.179 -0.106 -0.137 -0.160 -0.108 -0.060 -0.075 -0.129 -0.167 -0.148 -0.134 -0.094 -0.108 -0.084 -0.116 -0.083 -0.066 -0.039 -0.106 -0.094 -0.042 -0.040 -0.021 -0.011 -0.019  0.019  0.094  0.111  0.082  0.103  0.043  0.034  0.069  0.016 -0.035 -0.050 -0.032 -0.032 -0.034  0.000 -0.010 -0.004  0.015 -0.002  0.002  0.028  0.002 -0.010  0.051  0.046  0.052  0.070  0.130  0.100  0.096  0.110  0.088  0.077  0.083  0.048 -0.013 -0.030 -0.000 -0.036  0.017 -0.058 -0.014 -0.027 -0.046 -0.025  0.016 -0.043  0.003  0.024  0.013  0.002 -0.009 -0.034 -0.009 -0.048 -0.060 -0.069 -0.113 -0.094 -0.074 -0.090 -0.072 -0.065 -0.056  0.002 -0.011 -0.018  0.007 -0.018  0.001 -0.003 -0.018 -0.047 -0.044 -0.084 -0.083 -0.114 -0.106 -0.122 -0.083 -0.091 -0.079 -0.071 -0.111 -0.077 -0.102 -0.050 -0.053 -0.040 -0.001 -0.003  0.011  0.012  0.026 -0.025  0.004  0.020 -0.012 -0.061  0.008  0.030  0.046  0.003  0.023  0.028  0.024 -0.007 -0.023 -0.022 -0.039 -0.067 -0.058 -0.057 -0.062 -0.063 -0.066 -0.077 -0.019 -0.066 -0.075 -0.097 -0.086 -0.079 -0.025 -0.014  0.011  0.024  0.010  0.034 -0.010 -0.033 -0.043 -0.015 -0.053 -0.080 -0.060 -0.070 -0.025 -0.026 -0.028 -0.038 -0.001 -0.017  0.016  0.025  0.039  0.036  0.002  0.017 -0.014 -0.019 -0.029 -0.008 -0.092 -0.082 -0.068 -0.063 -0.083 -0.107 -0.078 -0.109 -0.096 -0.101 -0.073 -0.053 -0.073 -0.051 -0.119 -0.070 -0.075 -0.026 -0.026 -0.034 -0.013 -0.018 -0.044  0.011 -0.011  0.024  0.016  0.046 -0.028 -0.000 -0.045 -0.004  0.024 -0.004 -0.013 -0.088 -0.019 -0.052 -0.069 -0.071 -0.055 -0.076 -0.073 -0.057 -0.067 -0.051 -0.078 -0.060 -0.076  0.015 -0.010 -0.034 -0.007  0.024 -0.001  0.001 -0.051  0.017  0.064  0.054  0.095  0.045  0.037 -0.014 -0.064  0.011  0.009  0.023 -0.014 -0.034 -0.024 -0.012  0.004 -0.041 -0.043 -0.023 -0.042 -0.061 -0.007 -0.037 -0.052 -0.021  0.013 -0.025 -0.071 -0.092 -0.108 -0.009 -0.021  0.001 -0.007  0.037  0.049  0.090  0.141  0.147  0.147  0.104  0.112  0.104  0.087  0.039  0.058  0.022  0.049  0.042  0.043 -0.014  0.028  0.016 -0.001 -0.018 -0.046 -0.019 -0.021 -0.001 -0.007  0.032  0.058  0.013  0.042  0.082  0.034  0.017  0.029  0.053  0.040  0.028  0.044  0.036  0.027 -0.001 -0.008  0.016  0.025  0.026  0.045  0.114  0.060  0.158  0.096  0.079  0.070  0.039  0.066  0.036  0.053  0.091  0.075  0.015  0.026  0.059  0.018  0.131  0.086  0.006  0.053
 -0.034 -0.083  0.050  0.110  0.165  0.237  0.267  0.307  0.272  0.453  0.327  0.340  0.235  0.264  0.438  0.333  0.560  0.528  0.692  0.506  0.523  0.390  0.480  0.383  0.425  0.352  0.296  0.208  0.189  0.189  0.112  0.177  0.262  0.292  0.204  0.400  0.303  0.411  0.230  0.281  0.231  0.119  0.116  0.094  0.057  0.095  0.097  0.051  0.115  0.190  0.131  0.156  0.184  0.171  0.176  0.273  0.203  0.365  0.276  0.244  0.203  0.141  0.212  0.164  0.192  0.232  0.159  0.187  0.181  0.144  0.072  0.157  0.130  0.114  0.109  0.089  0.046  0.070  0.050 -0.021 -0.003 -0.070 -0.019 -0.030 -0.064 -0.017 -0.078 -0.048 -0.052 -0.019  0.070  0.104  0.056  0.037 -0.003  0.034  0.123  0.087  0.040  0.052  0.006  0.016  0.037  0.016 -0.011 -0.065 -0.078 -0.056 -0.048 -0.085 -0.078 -0.078 -0.075 -0.064 -0.065 -0.060 -0.090 -0.069 -0.021 -0.023 -0.015 -0.034 -0.043  0.009  0.042 -0.023 -0.054  0.052  0.062  0.109  0.200  0.150  0.304  0.277  0.213  0.297  0.241  0.177  0.172  0.189  0.122  0.148  0.205  0.218  0.160  0.229  0.203  0.095  0.091  0.115  0.097  0.014  0.047  0.073 -0.012 -0.038  0.003 -0.033 -0.004  0.039  0.040  0.089  0.126  0.059  0.097  0.117  0.143  0.265  0.271  0.195  0.141  0.205  0.272  0.266  0.284  0.229  0.235  0.327  0.179  0.185  0.255  0.214  0.099  0.056  0.151  0.081  0.023  0.014  0.055  0.003 -0.092 -0.073 -0.020 -0.108 -0.059 -0.131 -0.145 -0.168 -0.142 -0.114 -0.122 -0.107 -0.074 -0.004  0.047  0.130  0.107  0.114  0.201  0.227  0.148  0.092  0.074 -0.039 -0.079 -0.035 -0.068 -0.097 -0.171 -0.168 -0.183 -0.128 -0.161 -0.140 -0.155 -0.128 -0.083 -0.094 -0.051 -0.042 -0.057 -0.078 -0.066 -0.125 -0.080 -0.061 -0.052 -0.056 -0.042 -0.050 -0.005 -0.056 -0.065 -0.061 -0.079 -0.099 -0.115 -0.119 -0.113 -0.131 -0.111 -0.050 -0.074 -0.077 -0.034 -0.064 -0.041 -0.002 -0.028 -0.013 -0.015 -0.030 -0.020 -0.037 -0.067 -0.059 -0.088 -0.086 -0.115 -0.113 -0.023 -0.069 -0.092 -0.102 -0.137 -0.083 -0.076 -0.072 -0.033 -0.052 -0.059 -0.037  0.014 -0.032 -0.025 -0.022 -0.067 -0.054 -0.041 -0.050 -0.025 -0.032 -0.055 -0.032 -0.064 -0.063 -0.065 -0.055 -0.073 -0.080 -0.048 -0.067 -0.075 -0.068 -0.080 -0.060 -0.099 -0.117 -0.102 -0.132 -0.142 -0.168 -0.159 -0.159 -0.170 -0.142 -0.167 -0.123 -0.050 -0.128 -0.101 -0.102 -0.134 -0.117 -0.133 -0.150 -0.074 -0.130 -0.157 -0.198 -0.108 -0.166 -0.179 -0.133 -0.052 -0.082 -0.130 -0.160 -0.147 -0.137 -0.099 -0.118 -0.095 -0.110 -0.083 -0.065 -0.040 -0.096 -0.087 -0.027 -0.027 -0.017  0.010  0.020  0.055  0.114  0.145  0.117  0.133  0.071  0.063  0.066  0.024 -0.016 -0.031 -0.030 -0.032 -0.032 -0.008 -0.009 -0.002  0.021  0.003  0.012  0.032  0.014  0.007  0.068  0.071  0.090  0.100  0.185  0.143  0.099  0.120  0.112  0.094  0.090  0.057  0.016 -0.008  0.025 -0.018  0.020 -0.026  0.022  0.008 -0.025 -0.007  0.030 -0.017  0.002  0.026  0.021 -0.005 -0.015 -0.031 -0.031 -0.048 -0.045 -0.045 -0.095 -0.093 -0.087 -0.093 -0.074 -0.084 -0.063  0.013  0.003 -0.009  0.008 -0.021 -0.004 -0.006 -0.020 -0.047 -0.039 -0.072 -0.076 -0.095 -0.085 -0.099 -0.079 -0.085 -0.071 -0.071 -0.104 -0.074 -0.102 -0.049 -0.042 -0.034 -0.001 -0.025  0.006  0.019  0.048 -0.002  0.025  0.026  0.008 -0.044 -0.007  0.025  0.061  0.018  0.041  0.035  0.013  0.001 -0.027 -0.023 -0.034 -0.077 -0.057 -0.059 -0.070 -0.071 -0.071 -0.085 -0.037 -0.082 -0.089 -0.103 -0.095 -0.092 -0.022 -0.017  0.030  0.050  0.016  0.044  0.002 -0.017 -0.030 -0.009 -0.047 -0.056 -0.033 -0.038  0.012 -0.012 -0.016 -0.034 -0.002 -0.018 -0.001  0.023  0.029  0.013 -0.020 -0.012 -0.027 -0.036 -0.027 -0.001 -0.087 -0.070 -0.047 -0.062 -0.073 -0.077 -0.062 -0.087 -0.070 -0.063 -0.046 -0.033 -0.046 -0.024 -0.084 -0.030 -0.050 -0.017 -0.015 -0.030 -0.003 -0.007 -0.039 -0.001 -0.019  0.015  0.006  0.041 -0.030  0.026 -0.070 -0.014  0.023 -0.005 -0.003 -0.066 -0.020 -0.026 -0.047 -0.059 -0.052 -0.052 -0.050 -0.046 -0.048 -0.033 -0.066 -0.058 -0.057  0.026 -0.019 -0.039 -0.001 -0.006 -0.012  0.007 -0.042  0.039  0.062  0.036  0.083  0.038  0.034  0.006 -0.077  0.000 -0.004 -0.002 -0.031 -0.037 -0.022  0.009  0.026 -0.028 -0.034  0.004 -0.030 -0.048  0.010 -0.028 -0.031 -0.005  0.032 -0.023 -0.061 -0.075 -0.101  0.013  0.002  0.016  0.002  0.019  0.030  0.075  0.136  0.146  0.149  0.098  0.105  0.092  0.065  0.023  0.045  0.002  0.039  0.028  0.039 -0.013  0.033  0.018  0.007 -0.004 -0.039 -0.019 -0.017 -0.005 -0.000  0.041  0.066  0.014  0.046  0.092  0.054  0.037  0.032  0.062  0.057  0.041  0.049  0.062  0.036  0.006  0.015  0.022  0.024  0.015  0.031  0.108  0.046  0.136  0.096  0.071  0.070  0.040  0.087  0.031  0.052  0.102  0.102  0.040  0.023  0.079  0.026  0.164  0.109  0.039  0.059
 -0.039 -0.134  0.110  0.103  0.153  0.204  0.235  0.290  0.230  0.363  0.296  0.332  0.250  0.275  0.451  0.296  0.495  0.384  0.506  0.686  0.498  0.312  0.463  0.426  0.404  0.341  0.335  0.224  0.186  0.202  0.148  0.175  0.229  0.240  0.174  0.325  0.233  0.292  0.179  0.172  0.152  0.086  0.081  0.053  0.028  0.071  0.087  0.015  0.047  0.140  0.116  0.169  0.193  0.223  0.219  0.288  0.220  0.345  0.260  0.229  0.164  0.140  0.188  0.157  0.161  0.220  0.148  0.170  0.177  0.147  0.068  0.137  0.131  0.085  0.064  0.063  0.021  0.034  0.017 -0.027 -0.025 -0.085 -0.055 -0.067 -0.091 -0.057 -0.083 -0.062 -0.058 -0.007  0.034  0.076  0.047  0.021  0.010  0.047  0.119  0.138  0.065  0.063  0.016  0.068  0.047  0.045  0.003 -0.003 -0.035  0.013  0.023 -0.033 -0.030 -0.056 -0.054 -0.037 -0.056 -0.041 -0.075 -0.073 -0.041 -0.042 -0.044 -0.067 -0.075 -0.036 -0.001 -0.042 -0.079  0.052  0.066  0.166  0.269  0.212  0.357  0.313  0.211  0.307  0.235  0.210  0.177  0.192  0.126  0.185  0.245  0.240  0.177  0.215  0.240  0.139  0.124  0.134  0.159  0.069  0.066  0.085  0.022 -0.014 -0.004 -0.025  0.026  0.084  0.094  0.105  0.151  0.083  0.135  0.151  0.161  0.304  0.321  0.226  0.165  0.248  0.357  0.399  0.457  0.351  0.344  0.445  0.305  0.287  0.326  0.288  0.156  0.079  0.169  0.109  0.047 -0.002  0.036  0.012 -0.112 -0.120 -0.033 -0.134 -0.034 -0.092 -0.103 -0.163 -0.175 -0.146 -0.180 -0.137 -0.061 -0.011  0.027  0.127  0.119  0.139  0.204  0.203  0.135  0.033  0.050 -0.094 -0.117 -0.096 -0.083 -0.091 -0.161 -0.174 -0.207 -0.140 -0.162 -0.140 -0.153 -0.127 -0.119 -0.021 -0.062 -0.039  0.002 -0.028 -0.026 -0.069 -0.021 -0.015 -0.035 -0.030  0.006 -0.026 -0.008  0.004 -0.008  0.003 -0.019 -0.033 -0.054 -0.075 -0.064 -0.088 -0.085 -0.051 -0.095 -0.079 -0.050 -0.120 -0.087 -0.045 -0.082 -0.056 -0.051 -0.051 -0.026 -0.037 -0.056 -0.040 -0.042 -0.043 -0.049 -0.062  0.029 -0.031 -0.047 -0.076 -0.120 -0.042 -0.042 -0.020  0.013  0.006 -0.001  0.006  0.051 -0.008  0.034  0.024 -0.004  0.002  0.000 -0.009 -0.010 -0.041 -0.064 -0.024 -0.033 -0.055 -0.051 -0.016 -0.060 -0.066 -0.010 -0.062 -0.072 -0.079 -0.069 -0.080 -0.073 -0.092 -0.089 -0.083 -0.109 -0.147 -0.147 -0.171 -0.172 -0.135 -0.170 -0.126 -0.094 -0.142 -0.112 -0.133 -0.162 -0.158 -0.173 -0.176 -0.099 -0.170 -0.166 -0.207 -0.092 -0.148 -0.138 -0.108  0.006 -0.037 -0.082 -0.089 -0.091 -0.082 -0.058 -0.078 -0.057 -0.061 -0.043 -0.031  0.006 -0.030 -0.027  0.026  0.017  0.040  0.068  0.104  0.099  0.167  0.226  0.182  0.166  0.107  0.103  0.043  0.024  0.007 -0.020 -0.041 -0.042 -0.053 -0.033 -0.018  0.024 -0.013  0.001  0.020  0.039  0.020  0.019  0.086  0.081  0.125  0.131  0.248  0.176  0.084  0.126  0.141  0.103  0.074  0.081  0.035 -0.020  0.075  0.019  0.057  0.039  0.010  0.040  0.008 -0.018 -0.007 -0.006  0.017 -0.007 -0.019 -0.044 -0.057 -0.048 -0.035 -0.042 -0.051 -0.021 -0.087 -0.093 -0.064 -0.065 -0.021 -0.040 -0.004  0.069  0.061  0.053  0.063  0.048  0.044  0.042  0.024 -0.016 -0.001 -0.041 -0.030 -0.045 -0.021 -0.031 -0.049 -0.059 -0.041 -0.023 -0.065 -0.033 -0.046 -0.026 -0.033 -0.015 -0.017 -0.037 -0.009  0.001  0.043 -0.024  0.011  0.001 -0.028 -0.086 -0.067 -0.016  0.057  0.009  0.014 -0.007 -0.031  0.008  0.012  0.017 -0.015 -0.043 -0.022 -0.026 -0.036 -0.042 -0.043 -0.050  0.003 -0.020 -0.033 -0.046 -0.025 -0.016  0.031  0.016  0.070  0.086  0.057  0.089  0.033  0.021 -0.003  0.003 -0.034 -0.012 -0.009 -0.003  0.018 -0.013 -0.025 -0.033 -0.009 -0.014 -0.022  0.022  0.029  0.039  0.009 -0.017 -0.011  0.004  0.009  0.017 -0.048 -0.016  0.003 -0.041 -0.026 -0.018 -0.024 -0.036 -0.014 -0.002 -0.021 -0.006  0.006  0.030 -0.038  0.000 -0.047 -0.033 -0.011 -0.016  0.005 -0.011 -0.026 -0.022 -0.019 -0.000 -0.007  0.017 -0.046 -0.013 -0.120 -0.059 -0.003 -0.029 -0.019 -0.075 -0.036 -0.024 -0.035 -0.072 -0.042 -0.045 -0.046 -0.053 -0.037 -0.031 -0.040 -0.028 -0.053  0.057 -0.040 -0.052 -0.031 -0.020 -0.037 -0.053 -0.088 -0.014 -0.000 -0.019  0.063  0.016  0.047  0.000 -0.094 -0.023 -0.036 -0.038 -0.092 -0.080 -0.066 -0.069 -0.065 -0.104 -0.105 -0.102 -0.095 -0.117 -0.067 -0.106 -0.086 -0.031 -0.035 -0.066 -0.100 -0.079 -0.109 -0.005  0.002  0.009  0.014  0.004  0.030  0.077  0.145  0.132  0.128  0.072  0.068  0.057  0.027 -0.023 -0.012 -0.035 -0.040 -0.050 -0.046 -0.032 -0.043 -0.049 -0.073 -0.047 -0.119 -0.097 -0.062 -0.045 -0.060 -0.029  0.009 -0.051 -0.041 -0.017 -0.004 -0.019 -0.023  0.006  0.010  0.006  0.031  0.048  0.030  0.013  0.002 -0.017  0.035  0.009  0.046  0.105  0.044  0.159  0.097  0.078  0.063  0.011  0.057  0.060  0.045  0.085  0.086  0.031  0.012  0.076  0.044  0.160  0.123  0.071  0.087
  0.003 -0.048  0.141  0.178  0.247  0.329  0.373  0.395  0.339  0.477  0.353  0.336  0.233  0.234  0.386  0.289  0.536  0.465  0.523  0.498  0.664  0.414  0.491  0.459  0.510  0.394  0.341  0.257  0.223  0.230  0.196  0.261  0.351  0.355  0.253  0.455  0.348  0.432  0.270  0.273  0.243  0.182  0.128  0.139  0.079  0.152  0.175  0.146  0.194  0.303  0.245  0.251  0.294  0.263  0.266  0.325  0.240  0.360  0.259  0.230  0.168  0.119  0.186  0.146  0.193  0.255  0.180  0.208  0.207  0.166  0.079  0.195  0.158  0.116  0.120  0.117  0.059  0.069  0.076  0.020  0.017 -0.026  0.017  0.011 -0.026  0.011 -0.037 -0.063 -0.029 -0.019  0.044  0.105  0.030  0.006  0.002  0.039  0.093  0.094  0.042  0.038 -0.003  0.026  0.001  0.001 -0.016 -0.026 -0.042 -0.015 -0.020 -0.063 -0.054 -0.055 -0.062 -0.043 -0.060 -0.038 -0.066 -0.065  0.018 -0.014  0.010  0.002  0.013  0.063  0.100  0.050  0.021  0.147  0.141  0.216  0.304  0.227  0.359  0.321  0.225  0.274  0.203  0.155  0.154  0.175  0.108  0.154  0.201  0.224  0.170  0.244  0.249  0.139  0.125  0.152  0.190  0.075  0.093  0.134  0.050  0.011  0.059  0.041  0.097  0.121  0.126  0.143  0.189  0.094  0.143  0.140  0.164  0.276  0.246  0.177  0.115  0.179  0.252  0.263  0.292  0.214  0.229  0.326  0.174  0.166  0.282  0.209  0.073  0.052  0.170  0.078 -0.002  0.018  0.061 -0.004 -0.093 -0.075 -0.025 -0.122 -0.059 -0.108 -0.109 -0.147 -0.151 -0.130 -0.157 -0.122 -0.045  0.001  0.084  0.138  0.124  0.128  0.213  0.233  0.162  0.076  0.072 -0.050 -0.069 -0.043 -0.072 -0.083 -0.174 -0.181 -0.211 -0.150 -0.176 -0.159 -0.184 -0.152 -0.105 -0.098 -0.055 -0.047 -0.076 -0.094 -0.089 -0.154 -0.107 -0.100 -0.081 -0.084 -0.070 -0.070 -0.029 -0.081 -0.072 -0.067 -0.072 -0.094 -0.095 -0.089 -0.096 -0.101 -0.080 -0.029 -0.031 -0.039 -0.009 -0.030 -0.004  0.015  0.003  0.020 -0.005  0.015  0.016 -0.011 -0.042 -0.054 -0.068 -0.083 -0.105 -0.111  0.007 -0.078 -0.109 -0.142 -0.177 -0.099 -0.100 -0.075 -0.045 -0.063 -0.068 -0.056 -0.006 -0.052 -0.043 -0.025 -0.077 -0.047 -0.034 -0.044 -0.037 -0.046 -0.078 -0.040 -0.063 -0.076 -0.069 -0.061 -0.075 -0.073 -0.050 -0.063 -0.079 -0.071 -0.067 -0.056 -0.080 -0.090 -0.099 -0.113 -0.146 -0.169 -0.179 -0.199 -0.206 -0.165 -0.183 -0.163 -0.093 -0.160 -0.121 -0.137 -0.163 -0.140 -0.158 -0.181 -0.109 -0.161 -0.172 -0.224 -0.125 -0.193 -0.216 -0.155 -0.073 -0.098 -0.153 -0.169 -0.150 -0.126 -0.090 -0.103 -0.089 -0.112 -0.076 -0.052 -0.031 -0.095 -0.093 -0.030 -0.030 -0.016 -0.002  0.002  0.012  0.102  0.149  0.114  0.108  0.034  0.050  0.043 -0.015 -0.049 -0.066 -0.052 -0.055 -0.049 -0.029 -0.025 -0.008 -0.013 -0.024 -0.013  0.006 -0.008 -0.011  0.052  0.039  0.063  0.079  0.146  0.115  0.082  0.104  0.083  0.070  0.058  0.026 -0.013 -0.033  0.008 -0.027  0.007 -0.043 -0.011 -0.025 -0.031 -0.021  0.000 -0.052 -0.013  0.003 -0.022 -0.033 -0.054 -0.068 -0.047 -0.079 -0.071 -0.052 -0.107 -0.107 -0.089 -0.102 -0.075 -0.077 -0.061 -0.003 -0.017 -0.002 -0.003 -0.029  0.006 -0.012 -0.022 -0.062 -0.056 -0.075 -0.075 -0.106 -0.101 -0.110 -0.077 -0.091 -0.079 -0.073 -0.102 -0.069 -0.087 -0.051 -0.037 -0.019  0.009  0.001  0.017  0.019  0.030 -0.009  0.003  0.012  0.005 -0.048 -0.017  0.009  0.039  0.015  0.033  0.024  0.014 -0.001 -0.012  0.014 -0.004 -0.056 -0.025 -0.005 -0.042 -0.044 -0.046 -0.060 -0.026 -0.063 -0.080 -0.092 -0.102 -0.099 -0.049 -0.039  0.014  0.014 -0.003  0.034 -0.029 -0.036 -0.059 -0.031 -0.072 -0.081 -0.060 -0.063 -0.005 -0.053 -0.057 -0.056 -0.013 -0.019 -0.008  0.017  0.029  0.031 -0.004 -0.000 -0.013 -0.009 -0.016 -0.003 -0.063 -0.068 -0.043 -0.057 -0.072 -0.080 -0.065 -0.080 -0.071 -0.074 -0.057 -0.025 -0.038 -0.033 -0.085 -0.049 -0.071 -0.029 -0.027 -0.042 -0.022 -0.019 -0.046 -0.005 -0.007  0.020  0.014  0.061 -0.013  0.042 -0.071  0.013  0.064  0.015  0.001 -0.057 -0.028 -0.026 -0.042 -0.053 -0.044 -0.046 -0.043 -0.055 -0.036 -0.022 -0.049 -0.049 -0.066  0.033 -0.029 -0.032  0.007  0.015  0.001 -0.009 -0.065  0.026  0.036  0.011  0.059  0.015  0.014 -0.019 -0.076  0.017 -0.010  0.005 -0.033 -0.029 -0.034 -0.021  0.015 -0.036 -0.059 -0.046 -0.062 -0.087 -0.031 -0.081 -0.077 -0.050 -0.035 -0.070 -0.102 -0.104 -0.131 -0.042 -0.041 -0.009 -0.021  0.010  0.025  0.053  0.118  0.109  0.120  0.069  0.075  0.082  0.049  0.008  0.012 -0.011 -0.005 -0.011 -0.015 -0.036 -0.011 -0.041 -0.042 -0.043 -0.090 -0.073 -0.045 -0.049 -0.060 -0.012  0.027 -0.047 -0.028  0.015 -0.008 -0.009 -0.006 -0.001  0.002 -0.005  0.003  0.009 -0.007 -0.036 -0.027 -0.014 -0.000 -0.006  0.013  0.078  0.032  0.138  0.088  0.063  0.056  0.040  0.069  0.027  0.039  0.081  0.074  0.025  0.004  0.064  0.024  0.146  0.129  0.069  0.087
  0.003 -0.038  0.072  0.157  0.185  0.243  0.260  0.269  0.221  0.321  0.224  0.215  0.156  0.158  0.248  0.185  0.338  0.336  0.390  0.312  0.414  0.505  0.410  0.319  0.398  0.345  0.276  0.194  0.192  0.181  0.149  0.215  0.290  0.288  0.196  0.328  0.245  0.287  0.163  0.182  0.161  0.106  0.062  0.058  0.040  0.060  0.087  0.081  0.115  0.209  0.176  0.161  0.187  0.177  0.167  0.215  0.166  0.245  0.177  0.167  0.115  0.068  0.129  0.085  0.129  0.163  0.122  0.148  0.150  0.123  0.057  0.143  0.118  0.100  0.104  0.098  0.047  0.068  0.063  0.027  0.015 -0.031  0.010 -0.000 -0.035  0.029 -0.012 -0.035 -0.012  0.005  0.059  0.081  0.032  0.037  0.030  0.037  0.079  0.068  0.032  0.044 -0.003 -0.017  0.028  0.037 -0.022 -0.042 -0.060 -0.010  0.001 -0.029 -0.068 -0.058 -0.075 -0.020 -0.075  0.014 -0.023 -0.052  0.019  0.017  0.020 -0.011 -0.016  0.061  0.086  0.038  0.012  0.078  0.069  0.132  0.180  0.134  0.231  0.197  0.152  0.188  0.129  0.104  0.093  0.109  0.059  0.092  0.115  0.135  0.113  0.169  0.183  0.093  0.100  0.119  0.132  0.050  0.076  0.102  0.026  0.011  0.039  0.025  0.059  0.067  0.062  0.073  0.092  0.032  0.054  0.049  0.105  0.192  0.169  0.114  0.084  0.128  0.170  0.167  0.199  0.151  0.159  0.234  0.130  0.127  0.189  0.155  0.064  0.041  0.115  0.060  0.014  0.017  0.056  0.007 -0.060 -0.041 -0.019 -0.084 -0.039 -0.096 -0.119 -0.177 -0.181 -0.179 -0.172 -0.153 -0.105 -0.002  0.079  0.162  0.109  0.120  0.211  0.248  0.185  0.101  0.098  0.019 -0.066 -0.002 -0.028 -0.051 -0.091 -0.114 -0.146 -0.109 -0.144 -0.135 -0.150 -0.138 -0.067 -0.107 -0.050 -0.047 -0.073 -0.091 -0.098 -0.131 -0.097 -0.103 -0.068 -0.061 -0.067 -0.065 -0.029 -0.077 -0.075 -0.068 -0.069 -0.091 -0.110 -0.088 -0.088 -0.104 -0.079 -0.026 -0.038 -0.037 -0.023 -0.054 -0.036 -0.016 -0.031 -0.008 -0.005 -0.018 -0.004 -0.022 -0.031 -0.048 -0.051 -0.069 -0.103 -0.091  0.009 -0.066 -0.093 -0.116 -0.124 -0.092 -0.092 -0.061 -0.039 -0.045 -0.046 -0.040 -0.017 -0.061 -0.057 -0.048 -0.073 -0.074 -0.052 -0.046 -0.034 -0.050 -0.059 -0.027 -0.055 -0.061 -0.041 -0.041 -0.056 -0.045 -0.022 -0.030 -0.047 -0.022 -0.041 -0.024 -0.070 -0.087 -0.090 -0.109 -0.122 -0.141 -0.136 -0.135 -0.143 -0.097 -0.118 -0.134 -0.054 -0.132 -0.095 -0.083 -0.104 -0.075 -0.089 -0.114 -0.068 -0.116 -0.130 -0.160 -0.100 -0.149 -0.138 -0.142 -0.090 -0.094 -0.136 -0.166 -0.140 -0.124 -0.083 -0.104 -0.088 -0.104 -0.068 -0.055 -0.038 -0.086 -0.072 -0.031 -0.028 -0.017 -0.015  0.010  0.049  0.091  0.120  0.089  0.106  0.057  0.067  0.043  0.010  0.017  0.001 -0.001 -0.001  0.008  0.005  0.031  0.028  0.032  0.013  0.024  0.032  0.030  0.027  0.060  0.057  0.084  0.065  0.120  0.088  0.070  0.102  0.088  0.075  0.049  0.036  0.002 -0.013  0.004  0.015  0.010 -0.008  0.013 -0.007 -0.011 -0.002  0.017 -0.018  0.001  0.009  0.016 -0.008 -0.001 -0.020 -0.013 -0.042 -0.018 -0.023 -0.055 -0.056 -0.062 -0.062 -0.063 -0.101 -0.051 -0.010 -0.036 -0.029 -0.015 -0.033 -0.033 -0.033 -0.034 -0.045 -0.048 -0.058 -0.047 -0.063 -0.070 -0.079 -0.044 -0.045 -0.045 -0.058 -0.077 -0.050 -0.065 -0.040 -0.036 -0.026 -0.005 -0.034 -0.019 -0.015  0.030 -0.005 -0.002  0.001 -0.006 -0.040 -0.024  0.002  0.029  0.029  0.039  0.002 -0.041 -0.019 -0.051 -0.015 -0.008 -0.068 -0.034 -0.023 -0.050 -0.059 -0.068 -0.070 -0.043 -0.084 -0.079 -0.090 -0.105 -0.105 -0.054 -0.031 -0.010  0.024 -0.030  0.020 -0.015 -0.011 -0.026 -0.006 -0.036 -0.044 -0.030 -0.027  0.000 -0.001  0.005 -0.003  0.026  0.008  0.003  0.015  0.033  0.017 -0.021 -0.013 -0.019 -0.021 -0.022  0.005 -0.047 -0.039 -0.021 -0.033 -0.046 -0.046 -0.031 -0.059 -0.051 -0.049 -0.028 -0.018 -0.027 -0.009 -0.046 -0.013 -0.025  0.027  0.017 -0.002  0.013  0.013 -0.003  0.010 -0.011  0.027  0.015  0.039 -0.050  0.013 -0.064 -0.017  0.009  0.016 -0.004 -0.050 -0.020 -0.028 -0.040 -0.035 -0.023 -0.036 -0.016 -0.014 -0.004 -0.004 -0.002 -0.008 -0.025  0.045 -0.015 -0.008  0.037  0.004 -0.020 -0.041  0.003  0.047  0.014  0.010  0.021 -0.005 -0.019  0.032 -0.075  0.000 -0.009  0.006 -0.019  0.008 -0.009  0.010  0.042  0.013 -0.012  0.003 -0.004 -0.011  0.013 -0.004  0.003  0.026  0.026 -0.011 -0.008 -0.013 -0.012  0.007  0.017  0.042  0.014  0.008  0.032  0.043  0.090  0.074  0.096  0.051  0.056  0.052  0.029  0.022  0.025 -0.016  0.021  0.018  0.024 -0.011  0.028  0.025  0.015 -0.008 -0.010 -0.000  0.007  0.011 -0.019 -0.002  0.043  0.013  0.032  0.080  0.048  0.054  0.058  0.069  0.042  0.037  0.022  0.043  0.020  0.004  0.028  0.020  0.029 -0.007  0.017  0.053  0.009  0.088  0.058  0.059  0.056  0.042  0.040  0.039  0.018  0.050  0.041  0.015 -0.042  0.051  0.015  0.132  0.100  0.076  0.076
  0.017 -0.039  0.131  0.201  0.234  0.306  0.318  0.341  0.249  0.371  0.276  0.271  0.194  0.186  0.311  0.214  0.389  0.370  0.480  0.463  0.491  0.410  0.685  0.498  0.561  0.530  0.474  0.325  0.302  0.325  0.244  0.299  0.372  0.367  0.241  0.404  0.280  0.315  0.152  0.174  0.174  0.082  0.070  0.073  0.032  0.093  0.110  0.079  0.119  0.235  0.216  0.201  0.218  0.227  0.189  0.264  0.211  0.292  0.203  0.188  0.141  0.089  0.140  0.100  0.135  0.195  0.144  0.191  0.160  0.112  0.041  0.118  0.085  0.055  0.055  0.063 -0.003  0.019  0.015 -0.056 -0.039 -0.101 -0.039 -0.059 -0.099 -0.019 -0.074 -0.065 -0.082 -0.047  0.019  0.049  0.011 -0.005 -0.032  0.018  0.077  0.076  0.030  0.027 -0.027 -0.002 -0.009  0.011 -0.049 -0.057 -0.084 -0.060 -0.054 -0.101 -0.092 -0.079 -0.078 -0.067 -0.111 -0.049 -0.126 -0.132 -0.008 -0.042 -0.028 -0.046 -0.057  0.000  0.040 -0.009 -0.028  0.071  0.093  0.148  0.227  0.166  0.320  0.254  0.175  0.239  0.183  0.178  0.149  0.152  0.073  0.115  0.182  0.174  0.127  0.173  0.188  0.098  0.084  0.104  0.122  0.026  0.035  0.074  0.010 -0.029 -0.011 -0.002  0.040  0.069  0.092  0.097  0.141  0.090  0.098  0.117  0.126  0.276  0.274  0.173  0.145  0.215  0.274  0.274  0.344  0.284  0.315  0.443  0.237  0.259  0.350  0.317  0.155  0.110  0.266  0.175  0.064  0.088  0.161  0.084 -0.041 -0.031  0.032 -0.083 -0.018 -0.098 -0.124 -0.183 -0.189 -0.169 -0.171 -0.130 -0.063  0.049  0.142  0.249  0.248  0.247  0.357  0.374  0.256  0.178  0.150  0.047 -0.080 -0.024 -0.026 -0.041 -0.116 -0.152 -0.194 -0.149 -0.192 -0.177 -0.199 -0.171 -0.072 -0.151 -0.092 -0.053 -0.076 -0.089 -0.082 -0.159 -0.117 -0.117 -0.082 -0.093 -0.080 -0.052 -0.030 -0.079 -0.090 -0.078 -0.074 -0.091 -0.097 -0.093 -0.096 -0.113 -0.092 -0.020 -0.036 -0.029 -0.006 -0.027 -0.016  0.011 -0.001 -0.005 -0.018 -0.006  0.021 -0.015 -0.029 -0.056 -0.053 -0.070 -0.096 -0.113 -0.004 -0.110 -0.110 -0.122 -0.173 -0.104 -0.080 -0.064 -0.012 -0.013 -0.032 -0.032  0.006 -0.050 -0.051 -0.048 -0.091 -0.077 -0.048 -0.064 -0.032 -0.052 -0.057 -0.032 -0.057 -0.061 -0.049 -0.049 -0.062 -0.051 -0.033 -0.056 -0.056 -0.061 -0.058 -0.042 -0.078 -0.095 -0.111 -0.138 -0.152 -0.196 -0.184 -0.183 -0.187 -0.138 -0.152 -0.166 -0.105 -0.178 -0.149 -0.160 -0.193 -0.188 -0.200 -0.202 -0.149 -0.191 -0.174 -0.207 -0.102 -0.184 -0.181 -0.159 -0.075 -0.113 -0.183 -0.214 -0.165 -0.137 -0.100 -0.122 -0.103 -0.113 -0.089 -0.071 -0.042 -0.107 -0.097 -0.024 -0.025 -0.023 -0.001  0.028  0.062  0.130  0.168  0.122  0.118  0.065  0.093  0.053  0.006  0.018  0.011 -0.007 -0.010 -0.015 -0.012  0.006  0.005  0.003  0.006  0.017  0.022  0.019  0.033  0.086  0.059  0.097  0.102  0.197  0.146  0.119  0.128  0.125  0.108  0.081  0.065  0.030  0.033  0.026 -0.009  0.010  0.015  0.024  0.005 -0.022 -0.003  0.010 -0.051 -0.048 -0.021 -0.016 -0.043 -0.044 -0.042 -0.031 -0.051 -0.045 -0.018 -0.071 -0.074 -0.082 -0.084 -0.052 -0.085 -0.071 -0.017 -0.026 -0.020 -0.020 -0.057 -0.022 -0.012 -0.023 -0.046 -0.031 -0.046 -0.054 -0.056 -0.061 -0.069 -0.058 -0.069 -0.049 -0.056 -0.095 -0.064 -0.077 -0.044 -0.022 -0.009  0.019 -0.034 -0.010 -0.009  0.035 -0.005  0.012  0.002  0.001 -0.037 -0.028  0.001  0.052  0.033  0.068  0.015 -0.012 -0.026 -0.050 -0.029 -0.023 -0.083 -0.039 -0.026 -0.038 -0.061 -0.053 -0.085 -0.039 -0.080 -0.087 -0.102 -0.120 -0.110 -0.060 -0.041  0.017  0.047 -0.027  0.039 -0.014 -0.011 -0.029 -0.013 -0.039 -0.032  0.001  0.004  0.031 -0.028 -0.021 -0.020  0.001 -0.003 -0.008  0.011  0.017  0.041  0.008 -0.002 -0.005 -0.016 -0.003  0.015 -0.034 -0.026 -0.011 -0.020 -0.034 -0.030 -0.030 -0.052 -0.026 -0.022 -0.009  0.005  0.002  0.003 -0.015  0.009 -0.016  0.022  0.024  0.003  0.015  0.003 -0.005  0.006 -0.010  0.025  0.016  0.059 -0.026  0.058 -0.071  0.007  0.049  0.028  0.014 -0.020 -0.007  0.011 -0.001 -0.012  0.009  0.001  0.004 -0.004  0.013 -0.002 -0.001 -0.012 -0.008  0.048 -0.010 -0.005  0.024 -0.001 -0.015 -0.028  0.020  0.063  0.027  0.014  0.027 -0.014 -0.004  0.038 -0.090  0.005 -0.021 -0.013 -0.040 -0.022 -0.022 -0.012  0.033 -0.022 -0.037 -0.024 -0.030 -0.049 -0.022 -0.054 -0.026 -0.010 -0.006 -0.057 -0.056 -0.044 -0.068 -0.019  0.002  0.016  0.008 -0.001  0.031  0.054  0.107  0.095  0.119  0.068  0.064  0.045  0.022  0.000 -0.003 -0.038 -0.019 -0.026 -0.028 -0.026 -0.003 -0.019 -0.027 -0.022 -0.056 -0.061 -0.041 -0.036 -0.049 -0.024 -0.002 -0.039 -0.009  0.031  0.006  0.004 -0.003  0.013  0.005  0.008 -0.002  0.031  0.025 -0.005  0.003 -0.017  0.011 -0.018  0.013  0.055  0.025  0.101  0.063  0.052  0.059  0.053  0.051  0.035  0.039  0.083  0.058  0.028 -0.003  0.096  0.034  0.180  0.153  0.105  0.090
  0.033 -0.018  0.163  0.191  0.233  0.303  0.317  0.355  0.256  0.336  0.256  0.247  0.187  0.167  0.276  0.178  0.343  0.300  0.383  0.426  0.459  0.319  0.498  0.586  0.554  0.452  0.462  0.343  0.286  0.321  0.279  0.308  0.344  0.342  0.228  0.358  0.254  0.270  0.148  0.144  0.163  0.116  0.072  0.090  0.028  0.123  0.142  0.112  0.137  0.263  0.245  0.238  0.262  0.264  0.230  0.286  0.220  0.263  0.178  0.171  0.118  0.081  0.126  0.102  0.142  0.205  0.135  0.182  0.181  0.142  0.053  0.144  0.113  0.064  0.064  0.072  0.007  0.027  0.030 -0.040 -0.039 -0.074 -0.030 -0.039 -0.071 -0.029 -0.065 -0.092 -0.081 -0.038 -0.008  0.043  0.005 -0.024 -0.027  0.013  0.042  0.067  0.017  0.005 -0.038  0.009 -0.039  0.003 -0.040 -0.019 -0.045 -0.025 -0.028 -0.075 -0.063 -0.053 -0.055 -0.051 -0.066 -0.056 -0.111 -0.104  0.002 -0.030 -0.012 -0.014 -0.014  0.020  0.058  0.018  0.003  0.120  0.131  0.202  0.282  0.204  0.333  0.271  0.168  0.214  0.149  0.142  0.120  0.117  0.054  0.102  0.158  0.175  0.131  0.176  0.220  0.109  0.090  0.124  0.171  0.059  0.058  0.108  0.044 -0.004  0.018  0.027  0.090  0.122  0.138  0.125  0.177  0.112  0.129  0.136  0.126  0.261  0.233  0.152  0.113  0.170  0.235  0.261  0.319  0.257  0.292  0.415  0.221  0.247  0.366  0.290  0.137  0.109  0.261  0.162  0.056  0.094  0.161  0.078 -0.034 -0.012  0.040 -0.066 -0.003 -0.066 -0.073 -0.126 -0.148 -0.122 -0.144 -0.100 -0.019  0.061  0.125  0.189  0.208  0.229  0.278  0.266  0.181  0.104  0.098 -0.010 -0.072 -0.021 -0.047 -0.043 -0.116 -0.149 -0.188 -0.143 -0.174 -0.163 -0.182 -0.157 -0.081 -0.099 -0.077 -0.045 -0.050 -0.083 -0.080 -0.148 -0.092 -0.106 -0.091 -0.083 -0.057 -0.057 -0.027 -0.058 -0.061 -0.048 -0.045 -0.048 -0.052 -0.049 -0.067 -0.056 -0.035  0.003 -0.005 -0.014  0.006 -0.015 -0.011  0.026  0.015  0.013 -0.009  0.018  0.036  0.011 -0.013 -0.030 -0.020 -0.036 -0.063 -0.087 -0.000 -0.090 -0.092 -0.111 -0.157 -0.076 -0.063 -0.041 -0.008 -0.008 -0.033 -0.028  0.004 -0.036 -0.028 -0.024 -0.066 -0.038 -0.026 -0.047 -0.030 -0.050 -0.055 -0.027 -0.055 -0.057 -0.047 -0.042 -0.056 -0.039 -0.036 -0.050 -0.049 -0.058 -0.063 -0.059 -0.085 -0.086 -0.093 -0.105 -0.128 -0.171 -0.181 -0.186 -0.188 -0.139 -0.153 -0.161 -0.124 -0.185 -0.154 -0.182 -0.211 -0.201 -0.211 -0.219 -0.162 -0.200 -0.167 -0.197 -0.096 -0.175 -0.179 -0.140 -0.057 -0.104 -0.164 -0.171 -0.138 -0.120 -0.091 -0.100 -0.100 -0.113 -0.075 -0.061 -0.037 -0.081 -0.075 -0.005 -0.009 -0.004 -0.001  0.032  0.040  0.103  0.139  0.112  0.097  0.035  0.070  0.022 -0.021 -0.019 -0.030 -0.036 -0.046 -0.046 -0.046 -0.028 -0.010 -0.037 -0.027 -0.015 -0.008 -0.020  0.004  0.053  0.025  0.058  0.076  0.148  0.112  0.065  0.082  0.087  0.071  0.046  0.049  0.014  0.014  0.028  0.001  0.012  0.018  0.010 -0.004 -0.016 -0.014 -0.017 -0.069 -0.049 -0.044 -0.052 -0.066 -0.077 -0.073 -0.050 -0.079 -0.070 -0.023 -0.070 -0.081 -0.074 -0.073 -0.033 -0.043 -0.045 -0.001 -0.012  0.002  0.010 -0.034 -0.004 -0.010 -0.016 -0.046 -0.025 -0.032 -0.033 -0.051 -0.049 -0.049 -0.044 -0.050 -0.032 -0.034 -0.059 -0.044 -0.048 -0.027 -0.019  0.002  0.001 -0.016  0.008  0.009  0.032 -0.009  0.012  0.016  0.015 -0.020 -0.027  0.002  0.045  0.031  0.058  0.015  0.000 -0.003 -0.013  0.003  0.005 -0.037 -0.010  0.013 -0.017 -0.020 -0.007 -0.032 -0.016 -0.024 -0.045 -0.065 -0.071 -0.069 -0.040 -0.033  0.011  0.024 -0.023  0.023 -0.037 -0.025 -0.038 -0.026 -0.054 -0.031 -0.034  0.002  0.025 -0.042 -0.045 -0.041 -0.017 -0.009 -0.027  0.001  0.025  0.035 -0.002 -0.027 -0.012 -0.004 -0.005  0.018 -0.011 -0.016 -0.008 -0.012 -0.011 -0.014 -0.024 -0.029 -0.012 -0.008 -0.012  0.004 -0.001  0.003 -0.023  0.005 -0.015  0.001  0.008 -0.003  0.000 -0.006 -0.009 -0.009 -0.015  0.017  0.013  0.057 -0.006  0.045 -0.058  0.016  0.053  0.013  0.007 -0.021 -0.026 -0.000 -0.006 -0.028 -0.012 -0.006 -0.013 -0.030 -0.005  0.003 -0.018 -0.014 -0.026  0.051 -0.026 -0.017 -0.001 -0.009 -0.016 -0.048 -0.040  0.014 -0.020 -0.034  0.002 -0.028 -0.008 -0.006 -0.091  0.010 -0.028 -0.028 -0.068 -0.045 -0.041 -0.037 -0.007 -0.039 -0.068 -0.067 -0.070 -0.084 -0.054 -0.098 -0.069 -0.049 -0.041 -0.080 -0.086 -0.068 -0.097 -0.051 -0.025 -0.013 -0.000 -0.015  0.006  0.028  0.083  0.071  0.084  0.046  0.045  0.038  0.014 -0.022 -0.021 -0.043 -0.050 -0.054 -0.057 -0.042 -0.043 -0.061 -0.067 -0.053 -0.095 -0.103 -0.065 -0.066 -0.081 -0.048 -0.020 -0.064 -0.049 -0.015 -0.025 -0.025 -0.025 -0.031 -0.029 -0.010 -0.020 -0.017 -0.012 -0.025 -0.015 -0.033  0.004 -0.024 -0.002  0.035  0.004  0.079  0.050  0.036  0.048  0.034  0.042  0.029  0.033  0.066  0.045  0.014 -0.007  0.072  0.032  0.140  0.135  0.091  0.078
  0.088  0.054  0.241  0.326  0.367  0.447  0.449  0.439  0.329  0.419  0.302  0.253  0.186  0.153  0.279  0.177  0.357  0.349  0.425  0.404  0.510  0.398  0.561  0.554  0.820  0.632  0.510  0.421  0.449  0.456  0.386  0.437  0.528  0.477  0.321  0.473  0.348  0.358  0.183  0.186  0.213  0.196  0.032  0.131  0.002  0.176  0.206  0.225  0.268  0.393  0.364  0.303  0.330  0.306  0.254  0.314  0.255  0.284  0.179  0.167  0.106  0.049  0.107  0.092  0.158  0.235  0.186  0.226  0.185  0.139  0.054  0.138  0.110  0.064  0.068  0.093  0.020  0.035  0.071 -0.015  0.002 -0.042  0.017 -0.018 -0.078  0.034 -0.022 -0.129 -0.085 -0.023  0.010  0.063 -0.004 -0.013 -0.017  0.027  0.054  0.050  0.011  0.010 -0.065 -0.032 -0.091 -0.083 -0.105 -0.027 -0.048 -0.007 -0.032 -0.076 -0.055 -0.077 -0.082 -0.089 -0.145 -0.065 -0.128 -0.153  0.088  0.009  0.031  0.014  0.050  0.079  0.137  0.077  0.055  0.169  0.158  0.216  0.273  0.196  0.346  0.269  0.171  0.192  0.136  0.136  0.115  0.124  0.054  0.089  0.152  0.186  0.146  0.191  0.234  0.130  0.104  0.133  0.179  0.059  0.067  0.134  0.054 -0.002  0.054  0.063  0.129  0.141  0.166  0.149  0.198  0.143  0.136  0.123  0.146  0.254  0.209  0.131  0.100  0.155  0.184  0.209  0.266  0.200  0.242  0.360  0.199  0.224  0.378  0.320  0.141  0.135  0.311  0.208  0.073  0.147  0.225  0.110 -0.013  0.023  0.072 -0.050  0.002 -0.050 -0.047 -0.120 -0.175 -0.171 -0.198 -0.141 -0.004  0.046  0.234  0.279  0.274  0.247  0.349  0.392  0.281  0.196  0.152  0.091 -0.043  0.013 -0.026 -0.023 -0.118 -0.149 -0.230 -0.160 -0.210 -0.190 -0.221 -0.196 -0.080 -0.204 -0.094 -0.032 -0.101 -0.117 -0.127 -0.216 -0.165 -0.174 -0.112 -0.132 -0.126 -0.078 -0.035 -0.132 -0.144 -0.126 -0.096 -0.118 -0.088 -0.076 -0.099 -0.073 -0.037  0.007  0.037  0.015  0.049  0.064  0.067  0.064  0.092  0.099  0.012  0.063  0.061  0.012 -0.017 -0.040 -0.059 -0.067 -0.118 -0.150 -0.049 -0.137 -0.158 -0.161 -0.191 -0.150 -0.137 -0.123 -0.088 -0.091 -0.104 -0.097 -0.045 -0.092 -0.122 -0.097 -0.154 -0.113 -0.071 -0.075 -0.036 -0.055 -0.061 -0.050 -0.071 -0.074 -0.050 -0.059 -0.056 -0.039 -0.063 -0.056 -0.059 -0.055 -0.054 -0.034 -0.061 -0.074 -0.092 -0.120 -0.147 -0.195 -0.218 -0.223 -0.231 -0.147 -0.164 -0.183 -0.155 -0.199 -0.179 -0.202 -0.239 -0.220 -0.228 -0.234 -0.188 -0.206 -0.147 -0.225 -0.100 -0.213 -0.223 -0.169 -0.129 -0.161 -0.230 -0.238 -0.177 -0.144 -0.109 -0.126 -0.127 -0.148 -0.092 -0.073 -0.070 -0.131 -0.112 -0.032 -0.033 -0.043 -0.052 -0.040  0.010  0.105  0.132  0.095  0.103  0.008  0.063  0.045 -0.043 -0.029 -0.018 -0.006 -0.028 -0.035 -0.045 -0.033 -0.063 -0.051 -0.042 -0.064 -0.067 -0.046 -0.007  0.021 -0.013  0.036  0.061  0.112  0.086  0.048  0.055  0.060  0.041  0.014 -0.017 -0.020  0.006 -0.061 -0.072 -0.017 -0.057 -0.025 -0.061 -0.061 -0.029 -0.020 -0.121 -0.119 -0.087 -0.074 -0.100 -0.096 -0.091 -0.058 -0.113 -0.072 -0.024 -0.071 -0.100 -0.116 -0.109 -0.105 -0.103 -0.080 -0.043 -0.075 -0.037 -0.043 -0.112 -0.055 -0.078 -0.055 -0.091 -0.077 -0.075 -0.076 -0.099 -0.120 -0.107 -0.072 -0.081 -0.084 -0.100 -0.108 -0.077 -0.088 -0.057 -0.036 -0.017  0.012 -0.002  0.019  0.004 -0.030  0.010 -0.042 -0.026  0.044  0.048 -0.016 -0.049 -0.057  0.002  0.069  0.019  0.050 -0.030 -0.046 -0.016 -0.010 -0.073 -0.023  0.014 -0.032 -0.039 -0.033 -0.053 -0.021 -0.058 -0.071 -0.114 -0.156 -0.168 -0.137 -0.100 -0.049 -0.039 -0.108 -0.031 -0.101 -0.092 -0.089 -0.060 -0.098 -0.087 -0.069 -0.041 -0.001 -0.084 -0.072 -0.067 -0.024 -0.013 -0.020 -0.022  0.010  0.008 -0.013 -0.017 -0.011 -0.030 -0.042  0.002 -0.020 -0.052 -0.037 -0.006 -0.043 -0.065 -0.059 -0.060 -0.046 -0.053 -0.033  0.013 -0.013 -0.031 -0.046 -0.029 -0.036 -0.000 -0.005 -0.014 -0.013  0.003 -0.006  0.005 -0.020  0.018  0.018  0.095  0.037  0.068 -0.031  0.093  0.085  0.041  0.017 -0.008 -0.024  0.021 -0.004 -0.004  0.044 -0.008 -0.002 -0.004  0.016  0.009  0.010 -0.023 -0.011  0.023 -0.006  0.022  0.061  0.055  0.075  0.006  0.075  0.046 -0.003 -0.038 -0.050 -0.057 -0.085 -0.012 -0.034  0.076  0.002  0.035  0.024  0.054  0.005  0.049  0.089  0.042 -0.005  0.007 -0.020 -0.042 -0.029 -0.059 -0.032 -0.059 -0.025 -0.059 -0.057 -0.060 -0.105 -0.070 -0.064 -0.023 -0.050 -0.032 -0.032 -0.012  0.068  0.064  0.110  0.053  0.060  0.056  0.031  0.007 -0.002 -0.036 -0.003 -0.026 -0.040 -0.014 -0.009 -0.041 -0.017 -0.042 -0.050 -0.082 -0.041 -0.053 -0.065 -0.011  0.004 -0.058 -0.028  0.019 -0.019 -0.016 -0.012 -0.038 -0.037 -0.030 -0.033 -0.020 -0.013 -0.062 -0.050 -0.051 -0.038 -0.063 -0.053  0.003 -0.035  0.048  0.030  0.019  0.042  0.093  0.032 -0.036  0.011  0.070  0.032  0.005 -0.034  0.081  0.028  0.170  0.180  0.134  0.114
  0.073  0.046  0.149  0.276  0.283  0.364  0.349  0.337  0.245  0.308  0.214  0.178  0.138  0.098  0.204  0.131  0.268  0.274  0.352  0.341  0.394  0.345  0.530  0.452  0.632  0.761  0.544  0.390  0.441  0.464  0.388  0.409  0.456  0.416  0.272  0.379  0.268  0.255  0.103  0.099  0.134  0.105  0.036  0.065  0.020  0.058  0.089  0.106  0.147  0.279  0.291  0.253  0.234  0.244  0.176  0.240  0.184  0.215  0.137  0.127  0.082  0.033  0.083  0.064  0.105  0.172  0.142  0.173  0.128  0.098  0.047  0.096  0.079  0.063  0.061  0.076  0.016  0.037  0.033 -0.039 -0.018 -0.083 -0.007 -0.039 -0.094  0.051 -0.024 -0.080 -0.089 -0.022  0.019  0.048 -0.012 -0.010 -0.013  0.017  0.068  0.055  0.024  0.033 -0.040 -0.039  0.012 -0.020 -0.094 -0.047 -0.077 -0.022 -0.032 -0.071 -0.082 -0.082 -0.081 -0.083 -0.170 -0.041 -0.132 -0.171  0.044 -0.007 -0.008 -0.044 -0.019  0.032  0.075  0.035  0.009  0.076  0.093  0.135  0.180  0.138  0.273  0.193  0.116  0.144  0.102  0.120  0.081  0.085  0.020  0.063  0.118  0.118  0.098  0.135  0.147  0.084  0.075  0.091  0.106  0.026  0.033  0.085  0.017 -0.030  0.007  0.021  0.060  0.062  0.087  0.084  0.109  0.080  0.090  0.070  0.098  0.225  0.178  0.106  0.093  0.147  0.157  0.176  0.232  0.197  0.229  0.334  0.199  0.227  0.326  0.321  0.162  0.148  0.316  0.225  0.111  0.172  0.242  0.161  0.046  0.053  0.084  0.005  0.046 -0.042 -0.078 -0.182 -0.222 -0.228 -0.227 -0.167 -0.055  0.063  0.226  0.344  0.336  0.294  0.431  0.476  0.352  0.232  0.206  0.124 -0.075 -0.031 -0.047 -0.026 -0.063 -0.125 -0.196 -0.140 -0.201 -0.196 -0.210 -0.192 -0.065 -0.210 -0.079 -0.045 -0.101 -0.100 -0.102 -0.191 -0.143 -0.162 -0.096 -0.097 -0.123 -0.074 -0.049 -0.123 -0.138 -0.110 -0.083 -0.094 -0.086 -0.073 -0.064 -0.081 -0.051 -0.003  0.000  0.013  0.027  0.038  0.032  0.041  0.031  0.018 -0.011  0.001  0.033 -0.002  0.005 -0.036 -0.029 -0.043 -0.071 -0.100 -0.019 -0.135 -0.132 -0.154 -0.159 -0.104 -0.091 -0.061 -0.024 -0.025 -0.034 -0.039 -0.023 -0.068 -0.108 -0.102 -0.163 -0.131 -0.092 -0.114 -0.048 -0.073 -0.069 -0.058 -0.080 -0.074 -0.054 -0.064 -0.060 -0.040 -0.048 -0.061 -0.052 -0.061 -0.070 -0.065 -0.073 -0.095 -0.113 -0.132 -0.157 -0.193 -0.187 -0.184 -0.193 -0.113 -0.115 -0.154 -0.101 -0.166 -0.142 -0.133 -0.159 -0.145 -0.156 -0.168 -0.145 -0.146 -0.126 -0.199 -0.066 -0.181 -0.172 -0.174 -0.137 -0.160 -0.213 -0.237 -0.180 -0.154 -0.106 -0.146 -0.133 -0.158 -0.110 -0.101 -0.086 -0.144 -0.138 -0.085 -0.066 -0.074 -0.074 -0.022  0.055  0.096  0.110  0.079  0.093  0.030  0.074  0.045 -0.026  0.030  0.040  0.021  0.021  0.011 -0.005  0.010 -0.005  0.010  0.001  0.003 -0.022 -0.002  0.031  0.041  0.012  0.066  0.065  0.122  0.081  0.086  0.077  0.088  0.062  0.026  0.010  0.005  0.052 -0.010  0.010 -0.007 -0.031 -0.021 -0.049 -0.052 -0.022 -0.011 -0.090 -0.102 -0.054 -0.024 -0.065 -0.044 -0.039 -0.038 -0.053 -0.028 -0.017 -0.070 -0.074 -0.099 -0.118 -0.153 -0.176 -0.139 -0.101 -0.096 -0.078 -0.084 -0.143 -0.083 -0.078 -0.065 -0.066 -0.044 -0.049 -0.027 -0.039 -0.041 -0.040 -0.022 -0.024 -0.015 -0.043 -0.059 -0.043 -0.054 -0.030 -0.024 -0.016  0.002 -0.042 -0.028 -0.037 -0.003  0.014 -0.009  0.000  0.029  0.048 -0.022 -0.031 -0.015  0.034  0.071 -0.013 -0.041 -0.057 -0.085 -0.061 -0.035 -0.092 -0.036 -0.031 -0.030 -0.057 -0.032 -0.063 -0.017 -0.058 -0.058 -0.094 -0.140 -0.151 -0.115 -0.051 -0.022  0.038 -0.100  0.007 -0.059 -0.045 -0.058 -0.035 -0.043 -0.030 -0.003  0.007  0.042 -0.023 -0.000 -0.011 -0.013  0.002 -0.028 -0.021  0.004  0.010 -0.001 -0.025 -0.009 -0.029 -0.030  0.019  0.006 -0.003  0.005  0.031 -0.001 -0.003 -0.004 -0.016 -0.000 -0.000  0.009  0.044  0.023 -0.010  0.026  0.021  0.018  0.060  0.048  0.036  0.026  0.015  0.018  0.000 -0.020  0.021  0.017  0.050 -0.010  0.110 -0.036  0.043  0.047  0.060  0.023  0.026  0.017  0.053  0.034  0.042  0.075  0.044  0.064  0.042  0.075  0.039  0.075  0.031  0.041  0.059  0.008  0.041  0.050  0.017  0.009 -0.017  0.124  0.093  0.048  0.032 -0.007 -0.059 -0.097  0.061 -0.063 -0.012 -0.033 -0.010  0.012  0.038  0.005  0.025  0.061  0.027 -0.002  0.007  0.008 -0.003 -0.015 -0.028  0.002 -0.010 -0.013 -0.041 -0.015 -0.002  0.016 -0.014 -0.014  0.005 -0.024 -0.035 -0.014  0.008  0.063  0.048  0.084  0.049  0.035 -0.004 -0.010 -0.013 -0.029 -0.073 -0.025 -0.033 -0.041 -0.032 -0.011 -0.025 -0.020 -0.033 -0.015 -0.043 -0.029 -0.018 -0.051 -0.033 -0.027 -0.053 -0.018  0.016 -0.014 -0.007 -0.015 -0.015 -0.017 -0.021 -0.019 -0.004  0.001 -0.028  0.003 -0.035 -0.019 -0.055 -0.037  0.016 -0.025  0.034  0.026  0.035  0.044  0.086  0.027  0.007  0.004  0.050  0.020  0.019 -0.052  0.076  0.015  0.162  0.140  0.130  0.102
  0.069  0.026  0.134  0.220  0.218  0.277  0.257  0.292  0.188  0.238  0.178  0.159  0.123  0.091  0.180  0.120  0.228  0.211  0.296  0.335  0.341  0.276  0.474  0.462  0.510  0.544  0.630  0.410  0.353  0.444  0.371  0.366  0.368  0.339  0.215  0.297  0.194  0.177  0.064  0.052  0.097  0.066  0.027  0.032  0.005  0.033  0.060  0.051  0.082  0.206  0.234  0.207  0.192  0.224  0.156  0.214  0.160  0.176  0.103  0.106  0.054  0.017  0.063  0.039  0.063  0.126  0.095  0.132  0.110  0.083  0.041  0.078  0.052  0.038  0.036  0.042 -0.014  0.005 -0.004 -0.078 -0.059 -0.115 -0.047 -0.059 -0.101  0.004 -0.061 -0.083 -0.107 -0.038 -0.018  0.011 -0.014 -0.033 -0.048 -0.003  0.038  0.059  0.011  0.005 -0.059 -0.035  0.010  0.006 -0.070 -0.054 -0.078 -0.051 -0.053 -0.093 -0.091 -0.081 -0.069 -0.076 -0.129 -0.055 -0.146 -0.145  0.011 -0.016 -0.011 -0.041 -0.042  0.001  0.034  0.006 -0.011  0.051  0.090  0.131  0.184  0.131  0.258  0.172  0.110  0.136  0.096  0.102  0.065  0.051  0.003  0.042  0.100  0.097  0.071  0.103  0.139  0.070  0.060  0.082  0.098  0.019  0.018  0.066  0.011 -0.040 -0.023 -0.001  0.046  0.058  0.081  0.074  0.115  0.089  0.094  0.083  0.076  0.211  0.181  0.116  0.095  0.145  0.176  0.210  0.267  0.247  0.279  0.381  0.228  0.286  0.365  0.349  0.190  0.191  0.362  0.248  0.147  0.210  0.277  0.196  0.075  0.071  0.107  0.032  0.068 -0.026 -0.067 -0.156 -0.183 -0.178 -0.175 -0.131 -0.043  0.083  0.166  0.284  0.329  0.322  0.389  0.354  0.242  0.165  0.149  0.064 -0.076 -0.044 -0.049 -0.012 -0.056 -0.110 -0.164 -0.113 -0.174 -0.161 -0.167 -0.142 -0.052 -0.149 -0.088 -0.045 -0.059 -0.067 -0.071 -0.138 -0.096 -0.111 -0.078 -0.068 -0.071 -0.053 -0.034 -0.082 -0.078 -0.055 -0.045 -0.057 -0.033 -0.036 -0.046 -0.045 -0.016  0.013 -0.002  0.013  0.010  0.004  0.019  0.043  0.015  0.005  0.004  0.007  0.045  0.010  0.007 -0.017  0.001 -0.019 -0.037 -0.077 -0.031 -0.130 -0.099 -0.092 -0.121 -0.056 -0.040 -0.010  0.015  0.012 -0.002 -0.010  0.004 -0.040 -0.047 -0.048 -0.095 -0.059 -0.054 -0.060 -0.019 -0.061 -0.058 -0.022 -0.044 -0.058 -0.040 -0.034 -0.049 -0.032 -0.024 -0.039 -0.045 -0.048 -0.053 -0.052 -0.059 -0.081 -0.093 -0.095 -0.111 -0.158 -0.167 -0.157 -0.165 -0.106 -0.104 -0.137 -0.111 -0.162 -0.151 -0.156 -0.182 -0.188 -0.194 -0.184 -0.160 -0.176 -0.139 -0.169 -0.050 -0.148 -0.140 -0.129 -0.071 -0.113 -0.168 -0.172 -0.128 -0.110 -0.087 -0.099 -0.100 -0.118 -0.086 -0.074 -0.053 -0.088 -0.089 -0.025 -0.018 -0.018 -0.020  0.033  0.060  0.089  0.120  0.095  0.079  0.034  0.085  0.010 -0.032  0.028  0.037  0.001  0.006 -0.001 -0.009  0.013  0.015 -0.009  0.010  0.022 -0.003  0.003  0.039  0.068  0.034  0.075  0.082  0.146  0.104  0.065  0.067  0.089  0.065  0.024  0.032  0.038  0.053  0.032  0.030  0.023  0.030  0.020  0.001 -0.015 -0.007 -0.025 -0.067 -0.072 -0.058 -0.046 -0.074 -0.056 -0.044 -0.027 -0.053 -0.046 -0.008 -0.055 -0.056 -0.065 -0.079 -0.091 -0.111 -0.084 -0.036 -0.029 -0.017 -0.018 -0.070 -0.027 -0.021 -0.022 -0.026 -0.009 -0.006  0.004 -0.003 -0.003 -0.009 -0.008 -0.004  0.002 -0.019 -0.023 -0.020 -0.013 -0.012 -0.000  0.015  0.030 -0.010 -0.010 -0.016  0.023  0.008  0.012  0.003  0.031  0.028 -0.035 -0.030  0.020  0.032  0.068  0.003 -0.008 -0.026 -0.033 -0.013 -0.005 -0.049 -0.005  0.007 -0.003 -0.012  0.002 -0.034  0.004 -0.022 -0.038 -0.056 -0.085 -0.086 -0.060 -0.027  0.012  0.054 -0.047  0.014 -0.027 -0.012 -0.031 -0.030 -0.023 -0.001 -0.002  0.018  0.040 -0.033 -0.029 -0.018 -0.023  0.000 -0.037 -0.027 -0.013  0.018 -0.000 -0.029 -0.001  0.003 -0.003  0.026  0.032  0.021  0.019  0.040  0.025  0.018  0.009  0.010  0.024  0.019  0.008  0.023  0.025  0.002  0.013  0.012  0.003  0.020  0.027  0.026  0.015  0.004  0.003 -0.004 -0.025 -0.006  0.004  0.041 -0.005  0.079 -0.052  0.018  0.036  0.026  0.020  0.034  0.013  0.044  0.041  0.027  0.056  0.064  0.057  0.031  0.071  0.048  0.053  0.027  0.031  0.054 -0.010  0.009  0.021 -0.019 -0.022 -0.046  0.055  0.045  0.005 -0.005 -0.008 -0.053 -0.066  0.044 -0.069 -0.038 -0.050 -0.048 -0.032 -0.000 -0.017 -0.015  0.015 -0.005 -0.025 -0.026 -0.027 -0.034 -0.033 -0.062 -0.018 -0.034 -0.037 -0.071 -0.046 -0.021 -0.028 -0.051 -0.037 -0.025 -0.020 -0.050 -0.010  0.003  0.040  0.016  0.041  0.021  0.001 -0.027 -0.037 -0.044 -0.052 -0.082 -0.060 -0.059 -0.064 -0.035 -0.045 -0.056 -0.056 -0.036 -0.054 -0.081 -0.050 -0.046 -0.071 -0.048 -0.046 -0.078 -0.053 -0.020 -0.033 -0.035 -0.039 -0.038 -0.042 -0.030 -0.033 -0.022 -0.020 -0.036 -0.023 -0.049 -0.036 -0.059 -0.033 -0.002 -0.025  0.025  0.011  0.020  0.036  0.046  0.028  0.022  0.004  0.031  0.012  0.004 -0.056  0.050  0.016  0.126  0.105  0.081  0.056
  0.080  0.067  0.167  0.239  0.222  0.269  0.248  0.246  0.171  0.202  0.144  0.112  0.090  0.062  0.127  0.077  0.159  0.153  0.208  0.224  0.257  0.194  0.325  0.343  0.421  0.390  0.410  0.472  0.342  0.431  0.380  0.372  0.365  0.292  0.171  0.231  0.170  0.158  0.068  0.050  0.092  0.094 -0.041  0.040 -0.043  0.092  0.112  0.118  0.155  0.237  0.252  0.204  0.208  0.198  0.148  0.181  0.133  0.129  0.067  0.079  0.037  0.002  0.034  0.026  0.073  0.117  0.106  0.120  0.094  0.082  0.029  0.055  0.043  0.020  0.025  0.036 -0.005  0.007  0.020 -0.042 -0.025 -0.039 -0.005 -0.013 -0.042  0.030 -0.005 -0.084 -0.061 -0.029 -0.028  0.005 -0.035 -0.041 -0.045 -0.010  0.019  0.038  0.009  0.001 -0.058 -0.025 -0.045 -0.062 -0.075 -0.020 -0.029 -0.014 -0.041 -0.065 -0.047 -0.051 -0.044 -0.055 -0.091 -0.036 -0.084 -0.093  0.067  0.005  0.023  0.008  0.032  0.032  0.057  0.044  0.019  0.089  0.102  0.132  0.170  0.118  0.200  0.132  0.078  0.085  0.057  0.058  0.038  0.032  0.006  0.040  0.069  0.081  0.064  0.084  0.117  0.070  0.053  0.064  0.090  0.036  0.028  0.069  0.040 -0.003  0.021  0.031  0.075  0.091  0.125  0.104  0.139  0.126  0.099  0.095  0.077  0.147  0.119  0.079  0.063  0.096  0.122  0.137  0.178  0.155  0.196  0.256  0.158  0.217  0.323  0.269  0.141  0.185  0.326  0.209  0.135  0.223  0.262  0.182  0.103  0.088  0.105  0.062  0.081  0.033  0.017 -0.055 -0.101 -0.113 -0.132 -0.108 -0.008  0.029  0.146  0.165  0.201  0.193  0.234  0.213  0.137  0.088  0.058  0.022 -0.039 -0.023 -0.042 -0.023 -0.074 -0.092 -0.159 -0.101 -0.145 -0.128 -0.140 -0.121 -0.065 -0.108 -0.061 -0.032 -0.045 -0.055 -0.070 -0.130 -0.094 -0.114 -0.080 -0.084 -0.098 -0.065 -0.030 -0.093 -0.082 -0.051 -0.031 -0.038 -0.013 -0.012 -0.028 -0.014  0.016  0.030  0.039  0.029  0.046  0.066  0.059  0.068  0.065  0.044 -0.002  0.028  0.047  0.027  0.010 -0.006 -0.014 -0.021 -0.023 -0.075 -0.048 -0.111 -0.083 -0.081 -0.093 -0.057 -0.044 -0.029 -0.023 -0.021 -0.030 -0.027 -0.015 -0.047 -0.068 -0.047 -0.088 -0.056 -0.021 -0.038 -0.016 -0.040 -0.050 -0.031 -0.043 -0.058 -0.039 -0.038 -0.043 -0.033 -0.029 -0.042 -0.029 -0.037 -0.055 -0.050 -0.037 -0.047 -0.046 -0.060 -0.091 -0.121 -0.142 -0.128 -0.147 -0.097 -0.105 -0.125 -0.122 -0.123 -0.119 -0.126 -0.140 -0.144 -0.144 -0.129 -0.115 -0.128 -0.087 -0.149 -0.059 -0.131 -0.150 -0.112 -0.072 -0.109 -0.151 -0.150 -0.108 -0.083 -0.064 -0.065 -0.082 -0.107 -0.064 -0.054 -0.047 -0.086 -0.091 -0.034 -0.024 -0.022 -0.034 -0.010  0.014  0.058  0.074  0.063  0.048 -0.001  0.042  0.010 -0.041 -0.017 -0.006 -0.001 -0.018 -0.025 -0.035 -0.032 -0.035 -0.042 -0.033 -0.044 -0.038 -0.031 -0.002  0.020 -0.013  0.024  0.053  0.079  0.065  0.002  0.011  0.038  0.021 -0.015 -0.015 -0.000  0.008 -0.022 -0.007 -0.003 -0.013 -0.012 -0.033 -0.032 -0.025 -0.033 -0.070 -0.073 -0.063 -0.049 -0.067 -0.071 -0.060 -0.043 -0.076 -0.062 -0.030 -0.058 -0.064 -0.076 -0.077 -0.082 -0.082 -0.080 -0.051 -0.052 -0.027 -0.028 -0.075 -0.033 -0.029 -0.019 -0.030 -0.019 -0.020 -0.015 -0.020 -0.026 -0.021 -0.010 -0.011 -0.009 -0.029 -0.024 -0.024 -0.015 -0.005  0.002  0.009  0.017  0.021  0.031  0.018 -0.012  0.030 -0.023 -0.016  0.049  0.050 -0.023 -0.053 -0.053  0.017  0.058  0.028  0.042 -0.019 -0.015  0.013 -0.002 -0.033  0.007  0.030 -0.006  0.002  0.002 -0.004  0.023 -0.003 -0.020 -0.041 -0.067 -0.077 -0.074 -0.057 -0.021 -0.013 -0.064 -0.025 -0.053 -0.041 -0.038 -0.046 -0.032 -0.032 -0.040 -0.010  0.019 -0.056 -0.058 -0.049 -0.040 -0.029 -0.054 -0.054 -0.030  0.003 -0.014 -0.031 -0.009 -0.015 -0.034 -0.016  0.006 -0.006 -0.005  0.017  0.004 -0.010 -0.024 -0.006  0.005 -0.011 -0.017  0.016  0.009 -0.020 -0.021 -0.015 -0.020 -0.011 -0.005 -0.013 -0.003 -0.020 -0.016 -0.018 -0.027 -0.020 -0.013  0.055  0.049  0.086 -0.002  0.070  0.057  0.019  0.029  0.037 -0.001  0.047  0.032  0.023  0.055  0.037  0.035  0.009  0.045  0.027  0.033  0.008  0.018  0.021 -0.011  0.008  0.008  0.014  0.047  0.024  0.043  0.040  0.013 -0.036 -0.031 -0.030 -0.072 -0.011 -0.006  0.033 -0.029 -0.027 -0.006  0.028 -0.016  0.004  0.020  0.017 -0.016 -0.030 -0.043 -0.056 -0.050 -0.089 -0.047 -0.089 -0.069 -0.079 -0.079 -0.072 -0.085 -0.087 -0.068 -0.062 -0.060 -0.060 -0.050 -0.038 -0.008  0.001  0.023 -0.012 -0.010 -0.017 -0.028 -0.044 -0.045 -0.060 -0.056 -0.065 -0.071 -0.045 -0.055 -0.080 -0.051 -0.060 -0.069 -0.098 -0.057 -0.065 -0.085 -0.043 -0.047 -0.096 -0.074 -0.046 -0.052 -0.057 -0.054 -0.070 -0.051 -0.053 -0.050 -0.052 -0.042 -0.061 -0.064 -0.072 -0.067 -0.061 -0.048 -0.008 -0.049 -0.005 -0.011 -0.018  0.003  0.051  0.015 -0.037 -0.008  0.014  0.008 -0.002 -0.052  0.026  0.007  0.078  0.084  0.073  0.069
  0.115  0.114  0.165  0.282  0.258  0.289  0.278  0.237  0.176  0.187  0.125  0.084  0.079  0.038  0.107  0.051  0.135  0.146  0.189  0.186  0.223  0.192  0.302  0.286  0.449  0.441  0.353  0.342  0.567  0.465  0.376  0.373  0.414  0.305  0.203  0.242  0.181  0.145  0.056  0.020  0.074  0.104 -0.051  0.048 -0.042  0.100  0.116  0.154  0.202  0.248  0.274  0.207  0.186  0.172  0.109  0.158  0.110  0.110  0.049  0.051 -0.002 -0.037 -0.007 -0.008  0.047  0.098  0.106  0.089  0.045  0.038 -0.024  0.014  0.022  0.008  0.008  0.031  0.017  0.023  0.048 -0.011  0.016 -0.015  0.025  0.003 -0.056  0.084  0.033 -0.076 -0.076  0.007  0.011  0.030 -0.013 -0.004 -0.005  0.023  0.040  0.017  0.010  0.028 -0.035 -0.042 -0.031 -0.109 -0.110 -0.015 -0.027  0.001 -0.015 -0.038 -0.012 -0.045 -0.025 -0.061 -0.160 -0.032 -0.097 -0.133  0.110  0.055  0.052  0.019  0.079  0.075  0.108  0.076  0.058  0.098  0.087  0.094  0.102  0.074  0.155  0.083  0.055  0.041  0.025  0.050  0.023  0.009 -0.025 -0.015  0.035  0.051  0.040  0.065  0.102  0.071  0.051  0.051  0.069  0.027  0.025  0.067  0.031 -0.001  0.046  0.060  0.088  0.074  0.115  0.088  0.096  0.088  0.083  0.041  0.067  0.105  0.076  0.048  0.043  0.076  0.075  0.089  0.133  0.102  0.131  0.201  0.124  0.144  0.242  0.228  0.108  0.125  0.262  0.183  0.102  0.183  0.234  0.148  0.073  0.094  0.120  0.051  0.047  0.002 -0.004 -0.073 -0.136 -0.152 -0.162 -0.114  0.011  0.013  0.221  0.254  0.256  0.186  0.271  0.292  0.215  0.170  0.155  0.154 -0.024 -0.005 -0.017  0.016 -0.029 -0.067 -0.140 -0.080 -0.122 -0.104 -0.127 -0.118 -0.042 -0.187 -0.033 -0.015 -0.077 -0.077 -0.085 -0.135 -0.110 -0.114 -0.042 -0.072 -0.092 -0.022  0.004 -0.119 -0.120 -0.089 -0.046 -0.072 -0.030 -0.032 -0.041 -0.025  0.002  0.008  0.024  0.029  0.048  0.104  0.094  0.071  0.096  0.085  0.015  0.039  0.036  0.008 -0.004 -0.015 -0.031 -0.016 -0.025 -0.069 -0.034 -0.077 -0.076 -0.064 -0.071 -0.077 -0.056 -0.063 -0.062 -0.073 -0.070 -0.058 -0.053 -0.079 -0.115 -0.086 -0.128 -0.094 -0.049 -0.057 -0.017 -0.033 -0.035 -0.051 -0.042 -0.033 -0.033 -0.049 -0.021 -0.012 -0.036 -0.024 -0.039 -0.016 -0.041 -0.049 -0.024 -0.028 -0.051 -0.053 -0.079 -0.100 -0.109 -0.120 -0.121 -0.057 -0.078 -0.113 -0.126 -0.123 -0.131 -0.144 -0.162 -0.159 -0.162 -0.152 -0.149 -0.105 -0.041 -0.139  0.000 -0.094 -0.108 -0.092 -0.111 -0.124 -0.160 -0.148 -0.115 -0.092 -0.059 -0.068 -0.090 -0.110 -0.059 -0.049 -0.057 -0.113 -0.100 -0.058 -0.032 -0.062 -0.073 -0.064  0.003  0.061  0.073  0.037  0.070  0.005  0.036  0.031 -0.041  0.007  0.032  0.039  0.023  0.004 -0.012 -0.007 -0.053 -0.031 -0.018 -0.047 -0.049 -0.031  0.016  0.010 -0.022  0.029  0.044  0.063  0.037  0.009  0.012  0.030  0.010 -0.004 -0.048 -0.012  0.039 -0.096 -0.050 -0.009 -0.068 -0.039 -0.080 -0.076 -0.034 -0.029 -0.117 -0.152 -0.102 -0.055 -0.095 -0.071 -0.057 -0.042 -0.072 -0.038  0.002 -0.045 -0.068 -0.092 -0.104 -0.166 -0.147 -0.093 -0.085 -0.095 -0.059 -0.082 -0.121 -0.072 -0.085 -0.048 -0.057 -0.039 -0.034 -0.027 -0.041 -0.058 -0.052 -0.023 -0.037 -0.037 -0.040 -0.034 -0.030 -0.018 -0.018 -0.023 -0.013  0.007  0.001  0.006 -0.022 -0.082  0.030 -0.075 -0.070  0.064  0.129 -0.005 -0.072 -0.119  0.013  0.066  0.000  0.060 -0.049 -0.053 -0.048 -0.042 -0.041 -0.017 -0.006 -0.015 -0.019 -0.000 -0.032  0.001 -0.026 -0.026 -0.072 -0.112 -0.127 -0.135 -0.077 -0.058 -0.036 -0.114 -0.058 -0.109 -0.089 -0.081 -0.070 -0.076 -0.070 -0.040 -0.033  0.006 -0.073 -0.058 -0.052 -0.041 -0.026 -0.048 -0.066 -0.054 -0.052 -0.033 -0.053 -0.025 -0.035 -0.057 -0.028  0.005 -0.016 -0.035  0.015 -0.003 -0.024 -0.033 -0.017 -0.009 -0.025 -0.008  0.033  0.008 -0.049 -0.013 -0.010 -0.005  0.036 -0.003 -0.001 -0.000  0.000 -0.012 -0.009 -0.032 -0.026 -0.020  0.039  0.055  0.082  0.017  0.117  0.046  0.037  0.009  0.027  0.012  0.068  0.030  0.029  0.104  0.037  0.053  0.040  0.075  0.035  0.074  0.016  0.035 -0.001  0.007  0.047  0.061  0.055  0.087  0.053  0.147  0.053  0.019 -0.007 -0.065 -0.071 -0.145 -0.006  0.040  0.030 -0.025 -0.006  0.050  0.077  0.025  0.065  0.096  0.084  0.044  0.044  0.024  0.008 -0.011 -0.009  0.020 -0.036 -0.011 -0.024  0.011 -0.014 -0.026 -0.055 -0.075 -0.052 -0.091 -0.074 -0.078 -0.069 -0.027 -0.011  0.028 -0.011 -0.008 -0.014 -0.011 -0.036 -0.035 -0.053 -0.006 -0.039 -0.038 -0.022 -0.011 -0.028  0.006 -0.020  0.003 -0.035 -0.003 -0.030 -0.052  0.003 -0.020 -0.067 -0.028 -0.002 -0.030 -0.016 -0.022 -0.035 -0.029 -0.035 -0.044 -0.028 -0.032 -0.078 -0.055 -0.081 -0.102 -0.098 -0.105 -0.066 -0.069 -0.066 -0.040 -0.023 -0.002  0.101  0.012 -0.069 -0.024  0.024 -0.002  0.010 -0.061  0.055  0.034  0.106  0.132  0.112  0.075
  0.109  0.099  0.154  0.280  0.235  0.313  0.250  0.236  0.143  0.166  0.110  0.072  0.045  0.010  0.074  0.042  0.106  0.126  0.189  0.202  0.230  0.181  0.325  0.321  0.456  0.464  0.444  0.431  0.465  0.796  0.561  0.456  0.422  0.352  0.212  0.223  0.163  0.124  0.029  0.035  0.067  0.068 -0.038  0.050 -0.029  0.079  0.105  0.121  0.173  0.259  0.281  0.231  0.188  0.182  0.093  0.138  0.092  0.081  0.018  0.037 -0.019 -0.060 -0.018 -0.023  0.003  0.066  0.065  0.085  0.043  0.026  0.030  0.019 -0.002  0.007  0.014 -0.003 -0.017  0.010  0.002 -0.063 -0.013 -0.059 -0.017 -0.031 -0.059  0.057 -0.018 -0.080 -0.139 -0.050 -0.052 -0.016 -0.064 -0.075 -0.081 -0.048 -0.017  0.011 -0.013 -0.036 -0.114 -0.080 -0.026 -0.090 -0.093 -0.063 -0.067 -0.060 -0.072 -0.092 -0.059 -0.116 -0.075 -0.104 -0.153 -0.064 -0.162 -0.149  0.053  0.036  0.049  0.000  0.018  0.039  0.073  0.050  0.049  0.063  0.093  0.088  0.107  0.075  0.167  0.082  0.040  0.024  0.004  0.027 -0.005 -0.030 -0.064 -0.038  0.025  0.019  0.001  0.035  0.056  0.024  0.025  0.033  0.031 -0.011 -0.018  0.041 -0.002 -0.054 -0.010  0.014  0.050  0.036  0.051  0.051  0.068  0.079  0.071  0.084  0.053  0.120  0.069  0.052  0.038  0.052  0.077  0.106  0.157  0.152  0.175  0.236  0.160  0.225  0.329  0.312  0.193  0.219  0.413  0.307  0.200  0.333  0.405  0.307  0.209  0.224  0.224  0.190  0.141  0.058  0.007 -0.068 -0.080 -0.097 -0.083 -0.042  0.051  0.098  0.180  0.279  0.347  0.294  0.301  0.294  0.222  0.149  0.124  0.109 -0.058 -0.073 -0.084  0.018 -0.044 -0.058 -0.133 -0.058 -0.132 -0.120 -0.146 -0.126 -0.056 -0.195 -0.075 -0.025 -0.068 -0.078 -0.089 -0.150 -0.109 -0.136 -0.067 -0.082 -0.108 -0.057 -0.042 -0.095 -0.122 -0.073 -0.015 -0.046 -0.024 -0.017 -0.027 -0.034 -0.008  0.007  0.016  0.026  0.023  0.045  0.049  0.052  0.031  0.036  0.019  0.027  0.033  0.016  0.017 -0.004 -0.001  0.002 -0.017 -0.042 -0.002 -0.082 -0.076 -0.090 -0.081 -0.060 -0.056 -0.033 -0.028 -0.031 -0.019 -0.019 -0.028 -0.063 -0.082 -0.069 -0.106 -0.079 -0.040 -0.047  0.008 -0.012 -0.017 -0.005 -0.016 -0.020  0.006 -0.025 -0.002  0.035 -0.012  0.007  0.004 -0.010 -0.034 -0.037 -0.008 -0.015 -0.032 -0.050 -0.088 -0.104 -0.131 -0.104 -0.125 -0.090 -0.102 -0.165 -0.183 -0.199 -0.195 -0.202 -0.215 -0.192 -0.199 -0.204 -0.199 -0.188 -0.118 -0.168 -0.028 -0.113 -0.128 -0.101 -0.104 -0.126 -0.164 -0.167 -0.106 -0.076 -0.059 -0.045 -0.065 -0.107 -0.058 -0.061 -0.055 -0.117 -0.108 -0.062 -0.010 -0.015 -0.017  0.028  0.051  0.059  0.090  0.047  0.057  0.014  0.032  0.000 -0.037  0.003  0.035  0.013  0.006 -0.023 -0.040 -0.033 -0.039 -0.059 -0.027 -0.048 -0.056 -0.037  0.004  0.014 -0.009  0.028  0.050  0.089  0.073  0.048  0.006  0.062  0.065  0.018 -0.008  0.060  0.068 -0.012  0.001  0.061  0.005  0.014 -0.027 -0.037 -0.009 -0.034 -0.094 -0.122 -0.102 -0.064 -0.104 -0.078 -0.038 -0.022 -0.034 -0.037 -0.012 -0.063 -0.078 -0.069 -0.121 -0.182 -0.135 -0.097 -0.098 -0.095 -0.041 -0.054 -0.089 -0.063 -0.069 -0.043 -0.034 -0.015  0.002  0.002 -0.012 -0.043 -0.034 -0.009 -0.011 -0.028 -0.031 -0.012 -0.014  0.003  0.005  0.010 -0.002  0.011 -0.013 -0.024 -0.053 -0.061  0.004 -0.049 -0.016  0.043  0.091  0.004 -0.042 -0.064  0.000  0.034 -0.009 -0.005 -0.036 -0.045 -0.015 -0.003 -0.047 -0.011  0.017  0.010 -0.018 -0.007 -0.016  0.017 -0.018 -0.022 -0.060 -0.089 -0.106 -0.099 -0.042 -0.020  0.010 -0.065 -0.036 -0.081 -0.061 -0.041 -0.060 -0.043 -0.030 -0.022 -0.011  0.033 -0.065 -0.076 -0.069 -0.035 -0.022 -0.054 -0.051 -0.031 -0.024 -0.019 -0.044 -0.007 -0.032 -0.033  0.002  0.042  0.026  0.018  0.059  0.029  0.014 -0.009  0.011  0.020 -0.006 -0.001  0.042  0.036 -0.035  0.009  0.012 -0.002  0.028  0.012  0.013  0.000  0.005  0.005 -0.013 -0.022 -0.014 -0.009  0.018  0.013  0.053 -0.032  0.057  0.029  0.050  0.016  0.072  0.068  0.106  0.087  0.071  0.121  0.097  0.093  0.073  0.102  0.058  0.087  0.030  0.046  0.013  0.033  0.062  0.051  0.029  0.060  0.015  0.127  0.061  0.041  0.055 -0.005 -0.036 -0.102  0.025  0.006 -0.021 -0.028 -0.041  0.022  0.049  0.011  0.047  0.062  0.049  0.017  0.016 -0.007  0.005 -0.025 -0.040  0.001 -0.038 -0.029 -0.052 -0.006  0.018 -0.011 -0.087 -0.073 -0.062 -0.080 -0.084 -0.059 -0.062 -0.013 -0.035 -0.001 -0.011 -0.030 -0.058 -0.044 -0.054 -0.060 -0.069 -0.051 -0.063 -0.063 -0.016 -0.036 -0.062 -0.036 -0.050 -0.022 -0.092 -0.047 -0.060 -0.073 -0.030 -0.054 -0.095 -0.053 -0.022 -0.054 -0.056 -0.062 -0.084 -0.058 -0.054 -0.056 -0.072 -0.040 -0.063 -0.052 -0.086 -0.088 -0.085 -0.080 -0.040 -0.059 -0.046 -0.037 -0.014 -0.005  0.040 -0.029 -0.058 -0.036 -0.019 -0.042 -0.020 -0.077 -0.007 -0.039  0.042  0.046  0.033  0.040
  0.121  0.141  0.194  0.298  0.267  0.360  0.293  0.242  0.157  0.157  0.087  0.033  0.028 -0.027  0.023  0.010  0.064  0.094  0.112  0.148  0.196  0.149  0.244  0.279  0.386  0.388  0.371  0.380  0.376  0.561  0.720  0.550  0.458  0.379  0.215  0.218  0.162  0.108  0.021  0.000  0.030  0.075 -0.019  0.058  0.004  0.064  0.108  0.146  0.171  0.311  0.356  0.295  0.250  0.214  0.134  0.150  0.106  0.052  0.006  0.020 -0.034 -0.071 -0.036 -0.014  0.018  0.057  0.055  0.077  0.063  0.039  0.022  0.046  0.025  0.011  0.030  0.027 -0.002  0.017  0.037 -0.035 -0.007  0.003  0.039  0.023 -0.004  0.078  0.036 -0.069 -0.056 -0.021 -0.029 -0.001 -0.058 -0.063 -0.049 -0.024 -0.048 -0.007 -0.028 -0.040 -0.096 -0.065 -0.050 -0.060 -0.061 -0.009 -0.042 -0.004 -0.031 -0.062 -0.050 -0.081 -0.083 -0.062 -0.102 -0.015 -0.091 -0.091  0.087  0.045  0.067  0.052  0.083  0.085  0.130  0.120  0.101  0.134  0.150  0.168  0.172  0.112  0.150  0.072  0.039  0.011 -0.007  0.011 -0.011 -0.032 -0.070 -0.018  0.007  0.014  0.010  0.043  0.085  0.047  0.039  0.059  0.102  0.026  0.019  0.092  0.063  0.008  0.042  0.079  0.129  0.116  0.127  0.093  0.107  0.087  0.081  0.044  0.036  0.099  0.054  0.039  0.028  0.043  0.049  0.076  0.102  0.075  0.121  0.182  0.099  0.156  0.253  0.228  0.153  0.178  0.319  0.227  0.152  0.270  0.316  0.230  0.157  0.153  0.152  0.130  0.111  0.081  0.060 -0.008 -0.053 -0.083 -0.093 -0.070  0.026  0.091  0.204  0.217  0.249  0.236  0.221  0.215  0.153  0.066  0.045  0.036 -0.023 -0.023 -0.047 -0.027 -0.055 -0.083 -0.164 -0.093 -0.150 -0.151 -0.155 -0.137 -0.049 -0.148 -0.042 -0.028 -0.049 -0.072 -0.074 -0.131 -0.094 -0.127 -0.075 -0.073 -0.094 -0.062 -0.057 -0.102 -0.096 -0.047 -0.000 -0.007 -0.006  0.016  0.003  0.020  0.035  0.030  0.058  0.045  0.049  0.057  0.053  0.053  0.051  0.038  0.023  0.035  0.039  0.048  0.053  0.011  0.020  0.018  0.023 -0.009  0.020 -0.065 -0.061 -0.096 -0.081 -0.036 -0.059 -0.016 -0.025 -0.019 -0.021 -0.022 -0.032 -0.045 -0.073 -0.047 -0.091 -0.053 -0.020 -0.038 -0.024 -0.044 -0.053 -0.041 -0.057 -0.065 -0.047 -0.064 -0.053 -0.008 -0.033 -0.041 -0.025 -0.030 -0.043 -0.057 -0.035 -0.021 -0.052 -0.085 -0.107 -0.116 -0.141 -0.126 -0.154 -0.103 -0.112 -0.181 -0.150 -0.194 -0.170 -0.162 -0.171 -0.142 -0.153 -0.168 -0.168 -0.161 -0.128 -0.186 -0.078 -0.152 -0.145 -0.153 -0.119 -0.135 -0.165 -0.162 -0.115 -0.095 -0.066 -0.064 -0.071 -0.108 -0.060 -0.071 -0.060 -0.089 -0.105 -0.069 -0.060 -0.039 -0.055 -0.015  0.008  0.013  0.054  0.013  0.014 -0.016  0.023 -0.018 -0.084 -0.021 -0.010 -0.018 -0.013 -0.027 -0.039 -0.035 -0.025 -0.056 -0.047 -0.050 -0.057 -0.039 -0.009 -0.002 -0.032 -0.004 -0.000  0.030  0.015  0.026 -0.000  0.013  0.025 -0.013 -0.035 -0.001  0.033 -0.018  0.033  0.019 -0.012 -0.037 -0.070 -0.049 -0.028 -0.061 -0.105 -0.090 -0.071 -0.061 -0.077 -0.087 -0.064 -0.052 -0.067 -0.071 -0.052 -0.069 -0.073 -0.080 -0.099 -0.134 -0.114 -0.104 -0.104 -0.102 -0.042 -0.068 -0.076 -0.049 -0.067 -0.030 -0.028 -0.021  0.002  0.022  0.010 -0.020  0.001  0.029  0.037  0.028  0.015  0.022  0.009  0.039  0.011  0.016  0.023  0.012  0.032  0.014  0.007 -0.013  0.028 -0.023 -0.010  0.046  0.070 -0.044 -0.064 -0.057  0.025  0.054  0.012  0.005 -0.016 -0.011  0.020  0.009 -0.009  0.035  0.046  0.013  0.022  0.019  0.019  0.050  0.023 -0.000 -0.022 -0.056 -0.064 -0.086 -0.030 -0.021 -0.045 -0.100 -0.067 -0.105 -0.063 -0.051 -0.050 -0.047 -0.023 -0.049 -0.020 -0.006 -0.062 -0.060 -0.049 -0.050 -0.025 -0.069 -0.061 -0.033 -0.019 -0.013 -0.060 -0.002 -0.014 -0.027  0.013  0.061  0.049  0.026  0.064  0.044  0.019  0.008  0.023  0.016 -0.008  0.004  0.041  0.025 -0.018  0.022 -0.007  0.000  0.024 -0.008 -0.002 -0.001 -0.016 -0.006 -0.024 -0.017 -0.007  0.001  0.017  0.011  0.085 -0.007  0.064  0.048  0.056  0.024  0.057  0.019  0.056  0.050  0.050  0.085  0.060  0.071  0.049  0.079  0.057  0.074  0.037  0.035  0.026 -0.008  0.039  0.013  0.008  0.034  0.025  0.060  0.031  0.001 -0.025 -0.037 -0.027 -0.076  0.008 -0.008 -0.003 -0.048 -0.058  0.001  0.033 -0.015 -0.012  0.027  0.045 -0.004 -0.033 -0.034 -0.043 -0.064 -0.071 -0.040 -0.069 -0.068 -0.064 -0.039 -0.006  0.001 -0.078 -0.075 -0.085 -0.080 -0.093 -0.065 -0.085 -0.040 -0.055 -0.023 -0.051 -0.067 -0.076 -0.078 -0.082 -0.092 -0.069 -0.088 -0.091 -0.102 -0.053 -0.078 -0.094 -0.074 -0.079 -0.052 -0.112 -0.078 -0.095 -0.122 -0.090 -0.087 -0.124 -0.107 -0.084 -0.083 -0.071 -0.065 -0.095 -0.072 -0.066 -0.066 -0.089 -0.060 -0.070 -0.050 -0.087 -0.093 -0.095 -0.090 -0.069 -0.072 -0.057 -0.030 -0.013 -0.005  0.045  0.009  0.002 -0.016 -0.005 -0.012  0.019 -0.047  0.009 -0.009  0.056  0.061  0.099  0.025
  0.148  0.177  0.236  0.421  0.338  0.436  0.373  0.311  0.234  0.233  0.148  0.082  0.070  0.011  0.065  0.041  0.136  0.152  0.177  0.175  0.261  0.215  0.299  0.308  0.437  0.409  0.366  0.372  0.373  0.456  0.550  0.717  0.587  0.474  0.263  0.307  0.239  0.189  0.084  0.057  0.114  0.138 -0.010  0.088 -0.001  0.126  0.175  0.229  0.264  0.427  0.468  0.359  0.347  0.263  0.205  0.206  0.160  0.122  0.050  0.068 -0.001 -0.049  0.017  0.003  0.062  0.117  0.121  0.136  0.110  0.090  0.061  0.107  0.099  0.074  0.095  0.099  0.051  0.059  0.095  0.027  0.021  0.030  0.079  0.057  0.011  0.116  0.076 -0.050 -0.015  0.003  0.026  0.066 -0.028 -0.025  0.020  0.043  0.010  0.030 -0.000  0.005 -0.070 -0.072 -0.046 -0.045 -0.051  0.000 -0.030  0.010 -0.018 -0.034 -0.050 -0.029 -0.044 -0.012 -0.080  0.037 -0.023 -0.050  0.147  0.079  0.109  0.093  0.155  0.163  0.221  0.203  0.168  0.211  0.212  0.238  0.235  0.153  0.188  0.118  0.068  0.049  0.015  0.046  0.012  0.010 -0.047  0.011  0.033  0.048  0.040  0.092  0.137  0.073  0.075  0.099  0.144  0.064  0.077  0.164  0.119  0.060  0.122  0.157  0.214  0.171  0.178  0.139  0.160  0.109  0.096  0.029  0.064  0.126  0.077  0.041  0.035  0.050  0.054  0.069  0.106  0.057  0.104  0.178  0.087  0.123  0.233  0.209  0.112  0.133  0.274  0.179  0.087  0.202  0.248  0.166  0.099  0.096  0.091  0.054  0.053  0.025  0.002 -0.085 -0.136 -0.170 -0.178 -0.135 -0.030  0.048  0.227  0.198  0.190  0.179  0.205  0.226  0.171  0.105  0.093  0.072 -0.031  0.038  0.004 -0.020 -0.097 -0.135 -0.196 -0.125 -0.191 -0.171 -0.199 -0.168 -0.044 -0.168 -0.056 -0.040 -0.069 -0.102 -0.105 -0.163 -0.122 -0.162 -0.103 -0.087 -0.119 -0.072 -0.062 -0.148 -0.139 -0.105 -0.062 -0.075 -0.046 -0.037 -0.034 -0.026  0.012  0.025  0.056  0.040  0.051  0.063  0.071  0.068  0.078  0.066  0.039  0.059  0.064  0.037  0.034 -0.018 -0.013 -0.027 -0.036 -0.073 -0.027 -0.139 -0.126 -0.139 -0.149 -0.111 -0.106 -0.095 -0.082 -0.082 -0.093 -0.093 -0.058 -0.074 -0.114 -0.074 -0.123 -0.075 -0.048 -0.049 -0.033 -0.037 -0.038 -0.042 -0.055 -0.056 -0.022 -0.049 -0.046  0.017 -0.021 -0.039 -0.015  0.004 -0.025 -0.032 -0.043 -0.026 -0.033 -0.094 -0.128 -0.156 -0.198 -0.184 -0.201 -0.147 -0.147 -0.227 -0.184 -0.224 -0.211 -0.193 -0.201 -0.167 -0.164 -0.179 -0.167 -0.177 -0.150 -0.213 -0.119 -0.216 -0.216 -0.199 -0.145 -0.170 -0.209 -0.209 -0.150 -0.104 -0.074 -0.074 -0.107 -0.131 -0.073 -0.065 -0.083 -0.125 -0.129 -0.074 -0.054 -0.055 -0.073 -0.039  0.003  0.018  0.042  0.021  0.028 -0.015  0.029  0.002 -0.072 -0.030 -0.021 -0.014 -0.019 -0.006 -0.019 -0.022 -0.033 -0.035 -0.052 -0.058 -0.054 -0.038 -0.001  0.006 -0.026 -0.010 -0.005  0.023  0.017  0.028  0.023  0.009  0.022 -0.020 -0.035 -0.029  0.026 -0.037  0.012 -0.026 -0.022 -0.020 -0.063 -0.039 -0.013 -0.038 -0.102 -0.077 -0.055 -0.054 -0.063 -0.071 -0.078 -0.073 -0.087 -0.056 -0.024 -0.066 -0.093 -0.100 -0.104 -0.139 -0.158 -0.127 -0.104 -0.116 -0.062 -0.078 -0.098 -0.045 -0.075 -0.046 -0.084 -0.065 -0.048 -0.024 -0.054 -0.065 -0.059 -0.016 -0.005 -0.014 -0.036 -0.045 -0.037 -0.015 -0.025 -0.004  0.008  0.036  0.046  0.051  0.058  0.009  0.062 -0.008  0.008  0.065  0.071 -0.012 -0.040 -0.045  0.061  0.103  0.041  0.044 -0.004 -0.014  0.017  0.005 -0.040  0.012  0.045 -0.009 -0.010 -0.019 -0.028  0.003 -0.033 -0.049 -0.069 -0.108 -0.119 -0.136 -0.076 -0.044 -0.071 -0.120 -0.068 -0.101 -0.093 -0.059 -0.058 -0.077 -0.074 -0.060 -0.056 -0.015 -0.080 -0.073 -0.062 -0.059 -0.045 -0.070 -0.059 -0.024 -0.030 -0.036 -0.068 -0.024 -0.042 -0.056 -0.012  0.010 -0.023 -0.029  0.012 -0.008 -0.051 -0.040 -0.009 -0.019 -0.057 -0.027  0.018  0.006 -0.026 -0.023 -0.026 -0.028  0.015 -0.013 -0.020 -0.019 -0.024 -0.021 -0.024 -0.019 -0.000 -0.001  0.040  0.021  0.115  0.002  0.075  0.054  0.053  0.027  0.022 -0.020  0.033  0.013  0.016  0.059  0.032  0.039  0.025  0.052  0.031  0.034  0.008  0.006  0.020 -0.026  0.024  0.025  0.016  0.052  0.036  0.072  0.064  0.006 -0.052 -0.070 -0.048 -0.097  0.013 -0.017  0.035 -0.045 -0.043  0.002  0.040 -0.014  0.010  0.057  0.048 -0.009 -0.013 -0.031 -0.051 -0.064 -0.074 -0.039 -0.078 -0.052 -0.076 -0.058 -0.046 -0.043 -0.089 -0.092 -0.081 -0.110 -0.086 -0.080 -0.085 -0.025 -0.028  0.010 -0.042 -0.043 -0.055 -0.065 -0.073 -0.083 -0.081 -0.068 -0.080 -0.075 -0.058 -0.047 -0.071 -0.037 -0.057 -0.041 -0.094 -0.050 -0.061 -0.095 -0.064 -0.069 -0.097 -0.075 -0.047 -0.061 -0.050 -0.043 -0.070 -0.047 -0.055 -0.067 -0.071 -0.066 -0.088 -0.062 -0.084 -0.106 -0.095 -0.108 -0.068 -0.081 -0.045 -0.012  0.003  0.022  0.087  0.051  0.003  0.005  0.030  0.011  0.033 -0.063  0.040  0.019  0.120  0.124  0.130  0.078
  0.170  0.181  0.271  0.493  0.476  0.482  0.487  0.383  0.301  0.332  0.200  0.141  0.117  0.058  0.136  0.081  0.207  0.227  0.262  0.229  0.351  0.290  0.372  0.344  0.528  0.456  0.368  0.365  0.414  0.422  0.458  0.587  0.783  0.542  0.350  0.432  0.340  0.306  0.142  0.123  0.178  0.192  0.026  0.142  0.022  0.168  0.215  0.274  0.319  0.481  0.495  0.335  0.362  0.273  0.218  0.246  0.185  0.170  0.094  0.087  0.015 -0.044  0.028  0.012  0.095  0.164  0.160  0.184  0.132  0.111  0.037  0.120  0.122  0.083  0.090  0.111  0.063  0.055  0.102  0.035  0.022  0.016  0.076  0.061 -0.012  0.115  0.074 -0.073 -0.028 -0.002  0.029  0.081 -0.011 -0.013  0.021  0.051  0.022  0.020 -0.003  0.015 -0.066 -0.072 -0.070 -0.078 -0.087 -0.001 -0.020  0.022 -0.019 -0.041 -0.051 -0.033 -0.046 -0.009 -0.104  0.029 -0.031 -0.083  0.156  0.087  0.119  0.097  0.151  0.176  0.235  0.210  0.175  0.225  0.196  0.237  0.240  0.161  0.222  0.154  0.101  0.077  0.031  0.052  0.024  0.021 -0.033  0.025  0.055  0.083  0.067  0.119  0.161  0.101  0.093  0.116  0.150  0.068  0.093  0.168  0.105  0.060  0.127  0.160  0.223  0.177  0.181  0.164  0.171  0.102  0.097  0.031  0.098  0.150  0.086  0.040  0.027  0.061  0.063  0.096  0.128  0.071  0.118  0.198  0.090  0.111  0.248  0.204  0.070  0.089  0.253  0.134  0.034  0.145  0.210  0.080  0.030  0.067  0.063 -0.019 -0.028 -0.050 -0.049 -0.129 -0.192 -0.223 -0.237 -0.175 -0.041  0.028  0.243  0.207  0.203  0.171  0.244  0.278  0.211  0.162  0.120  0.109 -0.016  0.084  0.032 -0.016 -0.103 -0.142 -0.223 -0.154 -0.229 -0.201 -0.226 -0.196 -0.036 -0.204 -0.102 -0.041 -0.099 -0.122 -0.120 -0.195 -0.157 -0.184 -0.111 -0.108 -0.150 -0.074 -0.067 -0.177 -0.176 -0.135 -0.088 -0.111 -0.060 -0.060 -0.057 -0.040 -0.005  0.021  0.064  0.040  0.074  0.094  0.099  0.067  0.113  0.103  0.051  0.078  0.069  0.027  0.008 -0.034 -0.039 -0.057 -0.071 -0.116 -0.055 -0.145 -0.155 -0.138 -0.152 -0.138 -0.114 -0.121 -0.100 -0.125 -0.121 -0.101 -0.054 -0.087 -0.139 -0.100 -0.152 -0.104 -0.060 -0.057 -0.042 -0.041 -0.038 -0.043 -0.062 -0.044 -0.019 -0.042 -0.040  0.014 -0.030 -0.018 -0.012  0.014 -0.004 -0.006 -0.051 -0.036 -0.071 -0.130 -0.153 -0.195 -0.234 -0.222 -0.236 -0.164 -0.155 -0.228 -0.169 -0.214 -0.183 -0.178 -0.195 -0.161 -0.161 -0.175 -0.161 -0.191 -0.152 -0.227 -0.129 -0.247 -0.240 -0.221 -0.173 -0.184 -0.235 -0.243 -0.187 -0.144 -0.100 -0.103 -0.155 -0.164 -0.080 -0.070 -0.099 -0.156 -0.143 -0.061 -0.044 -0.055 -0.070 -0.052 -0.024  0.013  0.046  0.037  0.047 -0.013  0.040  0.009 -0.063 -0.028 -0.019  0.002 -0.009  0.001 -0.005  0.001 -0.034 -0.021 -0.040 -0.065 -0.057 -0.033 -0.002  0.010 -0.027 -0.001  0.012  0.029  0.040  0.027  0.033  0.013  0.038 -0.004 -0.045 -0.031  0.039 -0.047 -0.035 -0.059 -0.033 -0.001 -0.067 -0.040  0.003 -0.012 -0.110 -0.092 -0.051 -0.045 -0.059 -0.067 -0.076 -0.068 -0.100 -0.045 -0.010 -0.049 -0.083 -0.108 -0.113 -0.146 -0.158 -0.122 -0.095 -0.127 -0.069 -0.088 -0.122 -0.077 -0.113 -0.048 -0.095 -0.079 -0.064 -0.049 -0.088 -0.102 -0.096 -0.048 -0.057 -0.054 -0.069 -0.082 -0.072 -0.050 -0.054 -0.017 -0.011  0.026  0.033  0.030  0.024 -0.007  0.059 -0.006  0.003  0.062  0.079  0.014 -0.015 -0.040  0.043  0.086  0.030  0.043 -0.025 -0.035 -0.002 -0.003 -0.052 -0.005  0.035 -0.018 -0.029 -0.044 -0.054 -0.009 -0.065 -0.068 -0.100 -0.153 -0.173 -0.172 -0.107 -0.077 -0.094 -0.138 -0.080 -0.125 -0.111 -0.079 -0.089 -0.104 -0.107 -0.069 -0.077 -0.030 -0.095 -0.074 -0.063 -0.046 -0.037 -0.047 -0.041 -0.014 -0.019 -0.035 -0.065 -0.018 -0.047 -0.071 -0.020 -0.005 -0.051 -0.053 -0.017 -0.034 -0.080 -0.065 -0.039 -0.048 -0.081 -0.049 -0.001 -0.011 -0.042 -0.041 -0.047 -0.055  0.008 -0.016 -0.017 -0.009 -0.004 -0.019  0.002 -0.002  0.030  0.022  0.063  0.051  0.128  0.008  0.104  0.072  0.053  0.031  0.021 -0.021  0.037  0.008  0.027  0.073  0.028  0.056  0.038  0.064  0.036  0.054  0.011  0.014  0.014  0.005  0.037  0.066  0.062  0.082  0.030  0.102  0.064 -0.022 -0.071 -0.103 -0.093 -0.135  0.022 -0.000  0.070 -0.022 -0.006  0.043  0.086  0.016  0.057  0.118  0.092  0.029  0.034  0.001 -0.015 -0.032 -0.046 -0.013 -0.056 -0.032 -0.047 -0.035 -0.039 -0.057 -0.095 -0.100 -0.057 -0.098 -0.070 -0.078 -0.085 -0.003 -0.022  0.050 -0.009 -0.015 -0.030 -0.030 -0.038 -0.055 -0.067 -0.029 -0.051 -0.056 -0.028 -0.023 -0.050 -0.012 -0.037 -0.030 -0.070 -0.046 -0.043 -0.080 -0.034 -0.043 -0.072 -0.041 -0.003 -0.037 -0.019 -0.017 -0.049 -0.032 -0.043 -0.055 -0.056 -0.049 -0.095 -0.074 -0.076 -0.088 -0.097 -0.115 -0.075 -0.086 -0.040 -0.008  0.001  0.024  0.107  0.048 -0.029  0.012  0.043  0.010  0.043 -0.062  0.045  0.036  0.143  0.175  0.135  0.094
  0.047  0.082  0.117  0.296  0.302  0.482  0.419  0.376  0.309  0.369  0.231  0.164  0.102  0.071  0.157  0.108  0.246  0.263  0.292  0.240  0.355  0.288  0.367  0.342  0.477  0.416  0.339  0.292  0.305  0.352  0.379  0.474  0.542  0.697  0.383  0.434  0.337  0.347  0.184  0.190  0.194  0.175  0.090  0.139  0.063  0.149  0.193  0.212  0.249  0.423  0.367  0.290  0.320  0.263  0.227  0.251  0.204  0.195  0.117  0.099  0.050 -0.005  0.078  0.041  0.116  0.177  0.149  0.179  0.161  0.126  0.098  0.170  0.125  0.105  0.140  0.123  0.059  0.086  0.105  0.019  0.012 -0.000  0.070  0.058  0.009  0.087  0.031 -0.056 -0.028 -0.019  0.035  0.080  0.004 -0.012 -0.011  0.031  0.017  0.022 -0.027 -0.019 -0.052 -0.067 -0.037 -0.020 -0.045 -0.048 -0.085 -0.049 -0.072 -0.095 -0.095 -0.073 -0.087 -0.032 -0.068  0.017 -0.045 -0.067  0.096  0.033  0.074  0.062  0.097  0.147  0.193  0.150  0.125  0.192  0.163  0.211  0.244  0.166  0.237  0.192  0.116  0.113  0.056  0.067  0.048  0.049 -0.005  0.025  0.049  0.071  0.061  0.146  0.149  0.067  0.073  0.117  0.140  0.035  0.081  0.156  0.062  0.032  0.102  0.108  0.166  0.148  0.119  0.134  0.158  0.080  0.091  0.053  0.076  0.164  0.104  0.059  0.036  0.077  0.080  0.089  0.133  0.109  0.148  0.220  0.101  0.132  0.247  0.203  0.093  0.090  0.231  0.146  0.040  0.129  0.188  0.097  0.021  0.050  0.061 -0.009 -0.006 -0.052 -0.077 -0.130 -0.137 -0.147 -0.148 -0.105 -0.033  0.083  0.193  0.205  0.185  0.184  0.221  0.260  0.193  0.138  0.083  0.028 -0.041  0.033  0.003 -0.054 -0.124 -0.145 -0.213 -0.147 -0.210 -0.200 -0.217 -0.184 -0.054 -0.170 -0.095 -0.049 -0.087 -0.121 -0.124 -0.203 -0.148 -0.190 -0.151 -0.116 -0.140 -0.113 -0.081 -0.145 -0.152 -0.129 -0.099 -0.111 -0.092 -0.072 -0.073 -0.060 -0.024  0.002  0.031  0.024  0.035  0.031  0.044  0.061  0.056  0.059  0.044  0.050  0.057  0.022  0.013 -0.041 -0.030 -0.065 -0.089 -0.115 -0.024 -0.106 -0.143 -0.148 -0.171 -0.142 -0.121 -0.111 -0.087 -0.107 -0.109 -0.102 -0.068 -0.083 -0.126 -0.085 -0.145 -0.085 -0.060 -0.058 -0.041 -0.035 -0.030 -0.031 -0.069 -0.066 -0.030 -0.049 -0.072 -0.023 -0.029 -0.046 -0.043 -0.021 -0.047 -0.032 -0.072 -0.075 -0.085 -0.149 -0.168 -0.196 -0.215 -0.193 -0.220 -0.160 -0.168 -0.222 -0.158 -0.225 -0.190 -0.175 -0.198 -0.151 -0.159 -0.187 -0.140 -0.197 -0.199 -0.236 -0.150 -0.234 -0.234 -0.207 -0.138 -0.172 -0.225 -0.239 -0.199 -0.161 -0.112 -0.130 -0.134 -0.139 -0.087 -0.079 -0.091 -0.151 -0.127 -0.057 -0.046 -0.041 -0.043 -0.020 -0.000  0.029  0.051  0.033  0.041  0.002  0.024  0.018 -0.042 -0.025 -0.038 -0.037 -0.034 -0.020 -0.008 -0.003 -0.011 -0.004 -0.038 -0.026 -0.034 -0.017 -0.004  0.023  0.004  0.012  0.024  0.048  0.059  0.074  0.064  0.038  0.052  0.029  0.001 -0.031  0.004 -0.014 -0.007 -0.024 -0.002  0.019 -0.027 -0.020  0.008  0.012 -0.059 -0.035 -0.025 -0.031 -0.039 -0.044 -0.064 -0.051 -0.075 -0.066 -0.032 -0.080 -0.086 -0.093 -0.103 -0.107 -0.124 -0.115 -0.072 -0.095 -0.043 -0.063 -0.101 -0.063 -0.090 -0.050 -0.094 -0.083 -0.064 -0.048 -0.070 -0.088 -0.092 -0.054 -0.050 -0.052 -0.073 -0.088 -0.068 -0.056 -0.054 -0.026  0.003  0.036  0.022  0.016  0.029  0.026  0.025  0.016  0.014  0.016  0.010 -0.005 -0.003  0.001  0.036  0.055  0.039  0.001  0.000 -0.022  0.017  0.006 -0.068 -0.010  0.022 -0.022 -0.025 -0.018 -0.046 -0.019 -0.059 -0.072 -0.097 -0.131 -0.161 -0.139 -0.080 -0.038 -0.043 -0.090 -0.040 -0.093 -0.088 -0.066 -0.068 -0.096 -0.086 -0.076 -0.051 -0.020 -0.054 -0.047 -0.046 -0.016 -0.015 -0.022  0.015  0.041  0.014 -0.005 -0.029 -0.006 -0.026 -0.039  0.012 -0.009 -0.046 -0.048 -0.006 -0.029 -0.079 -0.049 -0.041 -0.055 -0.069 -0.034  0.004 -0.015 -0.021 -0.039 -0.035 -0.047  0.023 -0.002 -0.006 -0.001  0.004  0.001  0.031  0.037  0.072  0.043  0.067  0.008  0.084 -0.030  0.054  0.081  0.067  0.031 -0.005 -0.000  0.022  0.011  0.018  0.020  0.027  0.030  0.018  0.048  0.032  0.027  0.002  0.000  0.049  0.025  0.030  0.069  0.053  0.046  0.015  0.032  0.061  0.012 -0.005 -0.003 -0.009 -0.030  0.027 -0.058  0.030  0.002  0.001  0.013  0.032 -0.008  0.013  0.062  0.025 -0.013 -0.005 -0.019 -0.029 -0.030 -0.043 -0.020 -0.025 -0.007 -0.043 -0.040 -0.022 -0.056 -0.059 -0.057 -0.027 -0.063 -0.035 -0.031 -0.034  0.050  0.020  0.071  0.027  0.014 -0.006 -0.006 -0.016 -0.016 -0.028 -0.008 -0.017 -0.018 -0.023 -0.004 -0.013 -0.015 -0.039 -0.037 -0.062 -0.029 -0.033 -0.059 -0.033 -0.010 -0.028 -0.021  0.015 -0.004  0.009  0.010 -0.020 -0.006 -0.020 -0.032 -0.033 -0.032 -0.067 -0.046 -0.044 -0.058 -0.058 -0.059 -0.027 -0.039  0.028  0.033  0.044  0.061  0.074  0.053  0.024  0.044  0.061  0.037  0.047 -0.011  0.060  0.021  0.132  0.132  0.110  0.078
  0.060  0.079  0.097  0.202  0.302  0.339  0.335  0.268  0.243  0.288  0.174  0.132  0.098  0.060  0.116  0.051  0.179  0.200  0.204  0.174  0.253  0.196  0.241  0.228  0.321  0.272  0.215  0.171  0.203  0.212  0.215  0.263  0.350  0.383  0.520  0.329  0.281  0.300  0.172  0.179  0.161  0.155  0.129  0.157  0.114  0.142  0.175  0.173  0.177  0.313  0.267  0.193  0.237  0.181  0.164  0.168  0.147  0.145  0.092  0.067  0.033 -0.004  0.068  0.019  0.060  0.114  0.073  0.112  0.110  0.072  0.084  0.139  0.091  0.069  0.097  0.101  0.050  0.058  0.078  0.014  0.037  0.009  0.059  0.065  0.027  0.054  0.010 -0.016 -0.046 -0.020  0.007  0.064 -0.009 -0.026 -0.011  0.008  0.016  0.046  0.001  0.007 -0.017 -0.042 -0.019 -0.006 -0.019  0.009 -0.002  0.012 -0.017 -0.039 -0.002 -0.036 -0.033 -0.036 -0.037 -0.018 -0.043 -0.040  0.048  0.019  0.071  0.048  0.073  0.112  0.151  0.122  0.131  0.160  0.139  0.174  0.178  0.120  0.153  0.147  0.090  0.059  0.025  0.021  0.003  0.012 -0.021 -0.023  0.032  0.065  0.046  0.113  0.115  0.055  0.057  0.096  0.129  0.049  0.086  0.124  0.057  0.036  0.083  0.093  0.127  0.124  0.088  0.104  0.106  0.080  0.057  0.064  0.026  0.115  0.040  0.006 -0.021  0.001  0.015  0.066  0.100  0.068  0.088  0.158  0.074  0.064  0.160  0.137  0.027  0.006  0.137  0.079 -0.009  0.047  0.102  0.023 -0.031  0.018  0.039 -0.042 -0.034 -0.058 -0.068 -0.093 -0.090 -0.101 -0.090 -0.007 -0.000  0.058  0.109  0.141  0.162  0.125  0.147  0.165  0.129  0.103  0.078  0.027 -0.027  0.010  0.001  0.006 -0.048 -0.079 -0.154 -0.105 -0.161 -0.172 -0.188 -0.160 -0.053 -0.192 -0.191 -0.084 -0.098 -0.127 -0.157 -0.229 -0.153 -0.223 -0.156 -0.137 -0.157 -0.116 -0.122 -0.146 -0.156 -0.120 -0.045 -0.076 -0.057 -0.075 -0.062 -0.036 -0.020  0.009  0.020  0.009  0.017  0.017  0.028  0.029  0.036  0.058  0.049  0.061  0.031  0.006  0.010 -0.029 -0.018 -0.057 -0.083 -0.127 -0.072 -0.147 -0.162 -0.095 -0.160 -0.145 -0.127 -0.132 -0.096 -0.108 -0.097 -0.108 -0.084 -0.109 -0.115 -0.074 -0.117 -0.069 -0.022  0.008  0.032  0.002  0.044  0.047  0.009  0.014  0.061  0.032  0.001  0.061  0.017  0.024  0.006 -0.005 -0.006  0.002 -0.025 -0.035 -0.056 -0.100 -0.135 -0.154 -0.163 -0.149 -0.157 -0.112 -0.104 -0.190 -0.135 -0.194 -0.156 -0.163 -0.177 -0.147 -0.165 -0.176 -0.162 -0.245 -0.188 -0.157 -0.099 -0.161 -0.172 -0.138 -0.109 -0.115 -0.202 -0.193 -0.156 -0.108 -0.072 -0.069 -0.094 -0.086 -0.019 -0.040 -0.051 -0.129 -0.051  0.026  0.043  0.054  0.044  0.066  0.009  0.036  0.048  0.048  0.038  0.013  0.034 -0.017 -0.014  0.001  0.003 -0.015 -0.002 -0.031 -0.003  0.001 -0.016 -0.008  0.002 -0.000 -0.023 -0.004  0.004  0.032  0.014  0.011  0.023  0.037  0.059  0.070  0.037  0.046  0.090  0.063  0.025  0.033  0.046  0.046 -0.010  0.030  0.081  0.080  0.030  0.040  0.066  0.031 -0.022 -0.003 -0.023 -0.018 -0.034 -0.033 -0.028 -0.014 -0.021  0.005  0.009 -0.040 -0.011 -0.001 -0.059 -0.050 -0.020 -0.014  0.002 -0.048 -0.013 -0.040 -0.065 -0.066 -0.081 -0.041 -0.088 -0.086 -0.076 -0.082 -0.104 -0.100 -0.111 -0.074 -0.074 -0.073 -0.092 -0.101 -0.079 -0.068 -0.063 -0.045 -0.014  0.012  0.003 -0.039 -0.044 -0.028 -0.012  0.024  0.049  0.068  0.049  0.044  0.046  0.019 -0.004 -0.020 -0.004 -0.032 -0.006 -0.027  0.020  0.035 -0.043 -0.011  0.025  0.036 -0.018 -0.019 -0.051 -0.031 -0.061 -0.068 -0.093 -0.119 -0.153 -0.135 -0.109 -0.072 -0.061 -0.059 -0.046 -0.086 -0.068 -0.061 -0.095 -0.085 -0.099 -0.088 -0.073 -0.018 -0.061 -0.049 -0.033  0.009 -0.003  0.001  0.010  0.050  0.025 -0.003 -0.016  0.012 -0.014 -0.041  0.002 -0.027 -0.070 -0.058 -0.045 -0.056 -0.097 -0.078 -0.021 -0.071 -0.093 -0.055 -0.035 -0.049 -0.044 -0.060 -0.060 -0.046  0.015 -0.017 -0.007 -0.008  0.033  0.021  0.038  0.025  0.065  0.059  0.039 -0.015  0.001 -0.072  0.026  0.022  0.003 -0.006 -0.019  0.004  0.010  0.003 -0.023  0.008  0.003 -0.001  0.013  0.028  0.017  0.006 -0.026 -0.023  0.025  0.070  0.040  0.049  0.052  0.046 -0.053  0.021  0.026 -0.032  0.010 -0.025 -0.054 -0.046  0.004 -0.042  0.001  0.017  0.018  0.017  0.030 -0.006  0.002  0.071  0.023 -0.012  0.006 -0.008  0.003 -0.007 -0.013  0.014  0.005  0.022 -0.012  0.007  0.044 -0.035 -0.046 -0.028 -0.007 -0.032 -0.014 -0.031 -0.013  0.041  0.006  0.068  0.050  0.028  0.017  0.046  0.015 -0.006  0.006  0.031  0.001  0.007  0.041  0.011  0.032 -0.004 -0.006 -0.020 -0.037 -0.030 -0.026 -0.013 -0.009  0.036  0.019  0.001  0.043  0.010 -0.012 -0.016 -0.041 -0.026 -0.029 -0.046 -0.052 -0.013 -0.029 -0.017 -0.055 -0.024 -0.033 -0.039 -0.001 -0.016  0.024  0.012  0.006  0.037  0.014 -0.016  0.014  0.045  0.030 -0.024  0.011 -0.004  0.040  0.010  0.077  0.084  0.045  0.009
  0.038  0.017  0.140  0.233  0.312  0.393  0.448  0.412  0.383  0.529  0.329  0.279  0.181  0.154  0.264  0.194  0.385  0.380  0.400  0.325  0.455  0.328  0.404  0.358  0.473  0.379  0.297  0.231  0.242  0.223  0.218  0.307  0.432  0.434  0.329  0.673  0.476  0.531  0.299  0.306  0.292  0.227  0.162  0.164  0.092  0.175  0.193  0.192  0.243  0.372  0.302  0.270  0.314  0.258  0.247  0.294  0.238  0.294  0.210  0.186  0.136  0.076  0.150  0.107  0.184  0.242  0.189  0.217  0.207  0.166  0.074  0.222  0.162  0.122  0.151  0.156  0.062  0.090  0.113  0.015  0.012 -0.021  0.052  0.025 -0.037  0.034 -0.033 -0.078 -0.040 -0.045  0.030  0.103  0.028 -0.007 -0.010  0.045  0.058  0.050  0.009  0.008  0.011  0.001 -0.050  0.000 -0.035 -0.053 -0.090 -0.062 -0.083 -0.107 -0.102 -0.099 -0.114 -0.077 -0.094 -0.041 -0.080 -0.097  0.056 -0.016  0.021 -0.003  0.035  0.115  0.158  0.084  0.054  0.177  0.146  0.203  0.271  0.189  0.274  0.263  0.187  0.205  0.147  0.122  0.103  0.123  0.070  0.093  0.138  0.163  0.128  0.216  0.212  0.094  0.085  0.141  0.172  0.037  0.096  0.151  0.047  0.008  0.091  0.059  0.104  0.131  0.111  0.149  0.188  0.080  0.115  0.093  0.117  0.223  0.178  0.116  0.081  0.135  0.153  0.161  0.179  0.136  0.164  0.241  0.118  0.111  0.240  0.184  0.064  0.040  0.159  0.072 -0.017  0.011  0.064 -0.013 -0.099 -0.058 -0.011 -0.121 -0.068 -0.110 -0.109 -0.131 -0.138 -0.126 -0.140 -0.111 -0.045  0.027  0.135  0.155  0.126  0.130  0.202  0.242  0.170  0.125  0.078  0.008 -0.047  0.022 -0.001 -0.057 -0.143 -0.146 -0.199 -0.155 -0.194 -0.186 -0.212 -0.179 -0.096 -0.142 -0.071 -0.056 -0.087 -0.101 -0.106 -0.190 -0.144 -0.163 -0.134 -0.112 -0.121 -0.096 -0.053 -0.136 -0.134 -0.116 -0.104 -0.115 -0.115 -0.111 -0.108 -0.103 -0.077 -0.024 -0.011 -0.017  0.017  0.008  0.018  0.035  0.035  0.048 -0.004  0.032  0.028 -0.013 -0.022 -0.069 -0.078 -0.100 -0.130 -0.154 -0.039 -0.107 -0.139 -0.135 -0.190 -0.144 -0.108 -0.125 -0.087 -0.104 -0.117 -0.101 -0.035 -0.091 -0.109 -0.072 -0.120 -0.092 -0.063 -0.072 -0.045 -0.039 -0.049 -0.047 -0.084 -0.065 -0.054 -0.065 -0.080 -0.058 -0.041 -0.057 -0.066 -0.033 -0.035 -0.026 -0.096 -0.107 -0.119 -0.150 -0.173 -0.205 -0.208 -0.201 -0.212 -0.155 -0.164 -0.159 -0.077 -0.156 -0.094 -0.116 -0.145 -0.123 -0.145 -0.163 -0.112 -0.155 -0.169 -0.218 -0.140 -0.222 -0.235 -0.185 -0.112 -0.147 -0.200 -0.227 -0.204 -0.164 -0.113 -0.132 -0.132 -0.146 -0.093 -0.076 -0.064 -0.137 -0.126 -0.054 -0.055 -0.048 -0.043 -0.046 -0.027  0.054  0.077  0.064  0.065  0.012  0.037  0.049 -0.020 -0.038 -0.064 -0.043 -0.035 -0.025  0.008 -0.011  0.005  0.022 -0.017 -0.014 -0.000  0.002 -0.009  0.048  0.028  0.036  0.048  0.074  0.069  0.077  0.102  0.052  0.051  0.053  0.011 -0.040 -0.010 -0.003 -0.043 -0.034 -0.053 -0.011 -0.032 -0.031 -0.001  0.024 -0.054 -0.012  0.013 -0.014 -0.017 -0.034 -0.068 -0.041 -0.079 -0.068 -0.041 -0.100 -0.092 -0.091 -0.102 -0.056 -0.073 -0.080 -0.045 -0.066 -0.043 -0.040 -0.075 -0.048 -0.064 -0.061 -0.105 -0.092 -0.104 -0.090 -0.115 -0.117 -0.113 -0.082 -0.084 -0.081 -0.094 -0.137 -0.101 -0.103 -0.090 -0.063 -0.040  0.012  0.000  0.010  0.039  0.052  0.027  0.026  0.020  0.016 -0.026  0.022  0.042  0.051  0.043  0.068  0.027  0.018 -0.016 -0.052 -0.038 -0.030 -0.067 -0.039 -0.002 -0.045 -0.049 -0.074 -0.094 -0.050 -0.092 -0.097 -0.118 -0.141 -0.161 -0.117 -0.095 -0.034 -0.030 -0.075 -0.006 -0.081 -0.087 -0.079 -0.058 -0.084 -0.090 -0.073 -0.070 -0.010 -0.059 -0.042 -0.039 -0.005 -0.011  0.001  0.030  0.042  0.017 -0.017  0.001 -0.020 -0.035 -0.040 -0.007 -0.056 -0.087 -0.066 -0.060 -0.081 -0.103 -0.084 -0.098 -0.097 -0.100 -0.067 -0.049 -0.070 -0.052 -0.073 -0.055 -0.069 -0.011  0.003 -0.013 -0.011 -0.005 -0.037  0.017 -0.003  0.040  0.024  0.068  0.006  0.064 -0.020  0.031  0.069  0.031  0.012 -0.057 -0.028 -0.020 -0.048 -0.051 -0.034 -0.048 -0.043 -0.037 -0.022 -0.026 -0.036 -0.044 -0.044  0.032  0.006 -0.020  0.026  0.035  0.028  0.025 -0.011  0.057  0.056  0.027  0.060  0.023  0.024 -0.004 -0.045  0.058  0.009  0.040  0.027  0.006 -0.002  0.029  0.063  0.011 -0.019  0.017 -0.011 -0.034 -0.008 -0.044 -0.036 -0.033  0.012 -0.036 -0.074 -0.091 -0.117 -0.035 -0.046  0.005 -0.030  0.012 -0.001  0.021  0.089  0.089  0.135  0.074  0.089  0.089  0.057  0.024  0.032  0.006  0.035  0.015  0.015 -0.019  0.034  0.004 -0.003 -0.022 -0.035 -0.036 -0.026 -0.010 -0.021  0.015  0.040 -0.005  0.010  0.050  0.013  0.013  0.022  0.014  0.006 -0.003 -0.017 -0.022 -0.022 -0.048 -0.040 -0.014 -0.017 -0.032 -0.028  0.036  0.000  0.071  0.054  0.028  0.058  0.066  0.052  0.008  0.046  0.080  0.037  0.019  0.017  0.076  0.019  0.146  0.153  0.105  0.114
  0.049  0.025  0.144  0.197  0.284  0.349  0.417  0.333  0.385  0.468  0.289  0.241  0.152  0.121  0.216  0.155  0.319  0.321  0.303  0.233  0.348  0.245  0.280  0.254  0.348  0.268  0.194  0.170  0.181  0.163  0.162  0.239  0.340  0.337  0.281  0.476  0.537  0.523  0.323  0.323  0.307  0.278  0.213  0.228  0.138  0.200  0.223  0.219  0.258  0.370  0.286  0.254  0.306  0.217  0.231  0.244  0.194  0.243  0.168  0.148  0.094  0.049  0.118  0.095  0.155  0.212  0.157  0.179  0.183  0.147  0.091  0.217  0.169  0.131  0.171  0.166  0.084  0.112  0.133  0.050  0.055  0.047  0.093  0.088  0.035  0.075  0.008 -0.045 -0.034 -0.048  0.022  0.108  0.006 -0.022 -0.012  0.027  0.041  0.046  0.012  0.005  0.002 -0.001 -0.026 -0.017 -0.011 -0.033 -0.050 -0.055 -0.070 -0.065 -0.053 -0.066 -0.063 -0.059 -0.053 -0.035 -0.042 -0.048  0.065  0.004  0.052  0.047  0.103  0.154  0.193  0.128  0.118  0.210  0.152  0.207  0.234  0.164  0.214  0.225  0.167  0.169  0.123  0.086  0.051  0.086  0.034  0.057  0.109  0.140  0.100  0.188  0.174  0.086  0.084  0.131  0.151  0.048  0.110  0.156  0.067  0.044  0.125  0.104  0.144  0.154  0.122  0.147  0.145  0.062  0.108  0.089  0.110  0.187  0.138  0.081  0.051  0.097  0.106  0.124  0.120  0.083  0.101  0.159  0.073  0.041  0.163  0.109  0.009  0.010  0.102  0.028 -0.032 -0.009  0.033 -0.034 -0.091 -0.040 -0.010 -0.091 -0.062 -0.091 -0.081 -0.087 -0.087 -0.075 -0.092 -0.064 -0.004  0.001  0.068  0.099  0.093  0.074  0.130  0.164  0.116  0.074  0.048 -0.001 -0.052 -0.030 -0.054 -0.037 -0.127 -0.141 -0.167 -0.125 -0.155 -0.150 -0.181 -0.156 -0.089 -0.141 -0.080 -0.064 -0.094 -0.110 -0.109 -0.192 -0.146 -0.169 -0.126 -0.116 -0.124 -0.089 -0.052 -0.113 -0.128 -0.113 -0.087 -0.109 -0.105 -0.096 -0.094 -0.083 -0.078 -0.010 -0.007 -0.013  0.018  0.008  0.005  0.041  0.033  0.040  0.006  0.028  0.018 -0.006 -0.024 -0.057 -0.069 -0.087 -0.121 -0.143 -0.034 -0.104 -0.139 -0.134 -0.169 -0.142 -0.112 -0.130 -0.086 -0.120 -0.116 -0.101 -0.055 -0.095 -0.112 -0.073 -0.120 -0.091 -0.065 -0.047 -0.012 -0.022 -0.019 -0.026 -0.056 -0.044 -0.032 -0.045 -0.047 -0.033 -0.031 -0.039 -0.041 -0.029 -0.040 -0.038 -0.070 -0.094 -0.081 -0.110 -0.148 -0.164 -0.166 -0.165 -0.175 -0.142 -0.141 -0.148 -0.093 -0.154 -0.088 -0.110 -0.130 -0.100 -0.122 -0.146 -0.110 -0.153 -0.146 -0.190 -0.115 -0.178 -0.209 -0.157 -0.119 -0.130 -0.197 -0.212 -0.172 -0.126 -0.086 -0.093 -0.108 -0.127 -0.070 -0.065 -0.064 -0.136 -0.116 -0.055 -0.033 -0.027 -0.023 -0.021 -0.005  0.041  0.055  0.039  0.043  0.005  0.015  0.026 -0.003 -0.043 -0.057 -0.031 -0.018 -0.030  0.010 -0.002  0.009  0.014 -0.010 -0.006 -0.006  0.004 -0.011  0.045  0.029  0.025  0.047  0.063  0.053  0.072  0.073  0.055  0.061  0.058  0.013 -0.023  0.001 -0.003 -0.033 -0.014 -0.036  0.000 -0.028 -0.029  0.003  0.017 -0.053 -0.014  0.005 -0.008 -0.019 -0.032 -0.041 -0.029 -0.046 -0.036 -0.048 -0.112 -0.081 -0.067 -0.122 -0.093 -0.062 -0.077 -0.061 -0.078 -0.051 -0.041 -0.082 -0.063 -0.070 -0.062 -0.105 -0.090 -0.110 -0.109 -0.123 -0.130 -0.136 -0.090 -0.097 -0.097 -0.102 -0.134 -0.096 -0.109 -0.075 -0.072 -0.036  0.001 -0.001 -0.004  0.002  0.014  0.010  0.019  0.041  0.035 -0.000  0.049  0.059  0.034  0.022  0.027  0.010  0.012 -0.021 -0.060 -0.037 -0.024 -0.060 -0.050 -0.011 -0.028 -0.057 -0.079 -0.081 -0.045 -0.094 -0.091 -0.112 -0.134 -0.159 -0.117 -0.093 -0.055 -0.059 -0.074 -0.023 -0.069 -0.079 -0.073 -0.071 -0.082 -0.113 -0.096 -0.089 -0.026 -0.069 -0.075 -0.071 -0.019 -0.027 -0.007  0.010  0.040  0.021 -0.029 -0.018 -0.023 -0.043 -0.053 -0.029 -0.072 -0.086 -0.065 -0.061 -0.087 -0.116 -0.085 -0.085 -0.108 -0.122 -0.084 -0.060 -0.087 -0.070 -0.105 -0.084 -0.081 -0.032 -0.043 -0.053 -0.041 -0.016 -0.043  0.006 -0.007  0.027  0.029  0.056  0.009  0.062 -0.025  0.034  0.058  0.030 -0.007 -0.063 -0.015 -0.028 -0.044 -0.055 -0.026 -0.048 -0.047 -0.031 -0.027 -0.026 -0.044 -0.045 -0.056  0.012  0.020 -0.005  0.020  0.041  0.037  0.013 -0.016  0.033  0.048  0.035  0.067  0.008  0.010 -0.020 -0.038  0.022  0.016  0.031  0.028 -0.006 -0.004  0.009  0.039  0.004 -0.016  0.009 -0.018 -0.030 -0.023 -0.042 -0.038 -0.042 -0.002 -0.031 -0.048 -0.061 -0.093 -0.068 -0.060 -0.019 -0.051  0.006 -0.006  0.007  0.055  0.054  0.100  0.054  0.057  0.061  0.057  0.014  0.014 -0.002  0.018  0.006  0.007 -0.010  0.011 -0.002 -0.008 -0.026 -0.035 -0.036 -0.030 -0.014 -0.016  0.020  0.041  0.002  0.018  0.057  0.006  0.009  0.016  0.003  0.005  0.003 -0.021 -0.043 -0.018 -0.044 -0.043 -0.029 -0.023 -0.031 -0.023  0.017 -0.009  0.039  0.037  0.020  0.041  0.037  0.021  0.016  0.044  0.051  0.014  0.005  0.011  0.036 -0.001  0.091  0.097  0.038  0.058
  0.006 -0.015  0.106  0.139  0.276  0.344  0.450  0.369  0.488  0.642  0.393  0.345  0.204  0.194  0.320  0.232  0.482  0.463  0.411  0.292  0.432  0.287  0.315  0.270  0.358  0.255  0.177  0.158  0.145  0.124  0.108  0.189  0.306  0.347  0.300  0.531  0.523  0.844  0.513  0.548  0.435  0.342  0.253  0.239  0.184  0.237  0.234  0.227  0.305  0.377  0.241  0.265  0.322  0.223  0.288  0.303  0.229  0.346  0.259  0.237  0.196  0.138  0.198  0.151  0.215  0.273  0.180  0.182  0.190  0.160  0.107  0.270  0.198  0.170  0.206  0.209  0.107  0.149  0.163  0.075  0.070  0.042  0.072  0.069  0.034  0.028 -0.023 -0.046 -0.029 -0.041  0.045  0.145  0.030 -0.016 -0.013  0.039  0.095  0.081  0.033  0.027  0.035  0.023 -0.024 -0.029 -0.036 -0.051 -0.049 -0.061 -0.068 -0.060 -0.042 -0.053 -0.056 -0.081 -0.046 -0.059 -0.036 -0.052 -0.006 -0.036  0.015  0.030  0.076  0.153  0.182  0.103  0.087  0.208  0.130  0.202  0.272  0.212  0.270  0.304  0.231  0.273  0.217  0.131  0.119  0.164  0.118  0.122  0.184  0.216  0.158  0.267  0.231  0.112  0.119  0.159  0.162  0.056  0.149  0.180  0.064  0.051  0.140  0.075  0.112  0.136  0.105  0.160  0.154  0.023  0.145  0.112  0.137  0.223  0.202  0.143  0.077  0.142  0.163  0.176  0.143  0.098  0.118  0.186  0.088  0.039  0.161  0.096 -0.005 -0.001  0.062 -0.001 -0.049 -0.054 -0.042 -0.075 -0.137 -0.109 -0.057 -0.134 -0.080 -0.114 -0.089 -0.080 -0.065 -0.038 -0.074 -0.066 -0.014 -0.048  0.011  0.055  0.036  0.022  0.104  0.156  0.108  0.056  0.036 -0.056 -0.045 -0.036 -0.073 -0.083 -0.187 -0.194 -0.221 -0.169 -0.178 -0.154 -0.187 -0.140 -0.131 -0.088 -0.011 -0.054 -0.104 -0.101 -0.098 -0.182 -0.142 -0.145 -0.109 -0.106 -0.115 -0.104 -0.028 -0.120 -0.115 -0.088 -0.063 -0.094 -0.123 -0.112 -0.101 -0.097 -0.101 -0.023 -0.033 -0.034  0.003 -0.013 -0.005  0.017  0.018  0.026  0.003  0.023  0.010 -0.009 -0.033 -0.056 -0.083 -0.098 -0.139 -0.156 -0.031 -0.085 -0.125 -0.112 -0.174 -0.140 -0.102 -0.132 -0.081 -0.113 -0.102 -0.100 -0.037 -0.092 -0.096 -0.052 -0.108 -0.074 -0.040 -0.062 -0.012 -0.020 -0.031 -0.032 -0.073 -0.071 -0.066 -0.070 -0.072 -0.074 -0.055 -0.079 -0.068 -0.077 -0.079 -0.049 -0.099 -0.157 -0.120 -0.132 -0.172 -0.190 -0.173 -0.203 -0.212 -0.176 -0.179 -0.151 -0.056 -0.125 -0.054 -0.083 -0.106 -0.081 -0.102 -0.131 -0.078 -0.111 -0.154 -0.230 -0.135 -0.195 -0.253 -0.167 -0.121 -0.127 -0.188 -0.215 -0.217 -0.154 -0.095 -0.125 -0.098 -0.139 -0.095 -0.088 -0.038 -0.146 -0.136 -0.068 -0.045 -0.024 -0.021 -0.050 -0.027  0.089  0.093  0.070  0.089  0.015  0.018  0.077 -0.011 -0.090 -0.118 -0.081 -0.063 -0.068  0.004 -0.028  0.002  0.024 -0.022  0.006  0.033  0.003 -0.044  0.050  0.053  0.040  0.068  0.097  0.091  0.116  0.116  0.079  0.074  0.092  0.036 -0.046 -0.044 -0.007 -0.042  0.015 -0.086 -0.022 -0.051 -0.048 -0.023  0.024 -0.070 -0.000  0.042  0.008 -0.003 -0.044 -0.073 -0.064 -0.086 -0.082 -0.102 -0.166 -0.125 -0.098 -0.127 -0.083 -0.069 -0.078 -0.046 -0.070 -0.042 -0.017 -0.061 -0.049 -0.050 -0.050 -0.091 -0.085 -0.123 -0.114 -0.141 -0.144 -0.155 -0.109 -0.115 -0.119 -0.119 -0.147 -0.108 -0.112 -0.076 -0.061 -0.054  0.003 -0.001  0.008  0.027  0.050  0.027  0.052  0.081  0.031 -0.027  0.075  0.112  0.070  0.021  0.010  0.016  0.008 -0.013 -0.034 -0.021 -0.022 -0.060 -0.055 -0.019 -0.038 -0.057 -0.082 -0.099 -0.045 -0.090 -0.095 -0.107 -0.125 -0.147 -0.104 -0.082 -0.035 -0.028 -0.015  0.003 -0.042 -0.065 -0.086 -0.066 -0.080 -0.117 -0.094 -0.103 -0.038 -0.072 -0.091 -0.095 -0.028 -0.039  0.005  0.017  0.039  0.010 -0.021  0.012 -0.039 -0.044 -0.056 -0.046 -0.106 -0.122 -0.096 -0.092 -0.107 -0.135 -0.107 -0.127 -0.129 -0.139 -0.097 -0.072 -0.100 -0.069 -0.134 -0.092 -0.098 -0.056 -0.062 -0.070 -0.055 -0.045 -0.075  0.003 -0.019  0.033  0.022  0.064 -0.016  0.020 -0.051  0.004  0.052  0.005 -0.007 -0.107 -0.047 -0.078 -0.084 -0.082 -0.081 -0.097 -0.101 -0.093 -0.084 -0.062 -0.095 -0.075 -0.100 -0.016 -0.022 -0.055 -0.024  0.026  0.016 -0.010 -0.103  0.028  0.060  0.038  0.096  0.021  0.017 -0.064 -0.075  0.036  0.017  0.050  0.021 -0.035 -0.025  0.005  0.042 -0.026 -0.043 -0.023 -0.052 -0.077 -0.037 -0.067 -0.095 -0.071 -0.011 -0.048 -0.108 -0.149 -0.156 -0.072 -0.068 -0.027 -0.052  0.031  0.021  0.067  0.110  0.128  0.133  0.089  0.113  0.129  0.111  0.036  0.043  0.035  0.044  0.025  0.024 -0.040  0.009 -0.010 -0.003 -0.023 -0.048 -0.029 -0.027 -0.009 -0.019  0.026  0.055 -0.005  0.029  0.066  0.010  0.008  0.020  0.018 -0.000  0.001 -0.015 -0.025 -0.021 -0.046 -0.056 -0.021 -0.013  0.014  0.019  0.112  0.040  0.121  0.078  0.049  0.052  0.012  0.029 -0.004  0.028  0.068  0.029 -0.011  0.022  0.063  0.018  0.117  0.106  0.020  0.105
 -0.026 -0.033  0.057  0.057  0.157  0.212  0.293  0.232  0.373  0.413  0.303  0.268  0.174  0.153  0.240  0.172  0.356  0.288  0.230  0.179  0.270  0.163  0.152  0.148  0.183  0.103  0.064  0.068  0.056  0.029  0.021  0.084  0.142  0.184  0.172  0.299  0.323  0.513  0.481  0.437  0.314  0.306  0.215  0.196  0.176  0.176  0.188  0.177  0.222  0.253  0.153  0.192  0.238  0.180  0.255  0.226  0.162  0.262  0.191  0.167  0.135  0.116  0.154  0.134  0.174  0.213  0.146  0.154  0.190  0.146  0.133  0.271  0.226  0.191  0.216  0.205  0.141  0.158  0.161  0.112  0.112  0.071  0.077  0.070  0.047  0.034 -0.009 -0.015  0.015 -0.007  0.067  0.154  0.042  0.009  0.021  0.048  0.086  0.071  0.035  0.038  0.052  0.047  0.016 -0.025 -0.020 -0.026 -0.004 -0.028 -0.009 -0.001  0.007 -0.021 -0.015 -0.061 -0.017 -0.045  0.013 -0.016  0.008 -0.010  0.022  0.046  0.106  0.146  0.156  0.118  0.110  0.183  0.105  0.186  0.231  0.190  0.210  0.248  0.182  0.206  0.150  0.097  0.079  0.117  0.096  0.108  0.151  0.183  0.132  0.232  0.180  0.096  0.117  0.141  0.154  0.097  0.156  0.168  0.096  0.104  0.156  0.119  0.140  0.132  0.118  0.126  0.107  0.011  0.124  0.095  0.116  0.165  0.146  0.098  0.045  0.095  0.126  0.142  0.097  0.064  0.070  0.104  0.059  0.015  0.092  0.025 -0.050 -0.027 -0.008 -0.049 -0.064 -0.087 -0.092 -0.099 -0.127 -0.107 -0.076 -0.119 -0.075 -0.096 -0.070 -0.062 -0.059 -0.026 -0.061 -0.042  0.004 -0.091 -0.078 -0.034 -0.040 -0.047  0.003  0.037  0.013 -0.014 -0.021 -0.073 -0.064 -0.061 -0.111 -0.051 -0.143 -0.148 -0.157 -0.109 -0.108 -0.090 -0.117 -0.086 -0.113 -0.017  0.008 -0.037 -0.051 -0.049 -0.066 -0.099 -0.073 -0.079 -0.070 -0.067 -0.060 -0.066 -0.011 -0.054 -0.063 -0.045 -0.025 -0.046 -0.070 -0.059 -0.042 -0.048 -0.068 -0.024 -0.031 -0.025 -0.005 -0.028 -0.018 -0.005 -0.013  0.003  0.003  0.006 -0.009 -0.015 -0.016 -0.028 -0.035 -0.043 -0.075 -0.074  0.013 -0.011 -0.056 -0.063 -0.077 -0.069 -0.055 -0.057 -0.029 -0.061 -0.049 -0.045 -0.021 -0.037 -0.046 -0.021 -0.048 -0.046 -0.023 -0.028 -0.008 -0.012 -0.015 -0.018 -0.031 -0.038 -0.038 -0.038 -0.035 -0.044 -0.018 -0.042 -0.047 -0.074 -0.077 -0.051 -0.051 -0.102 -0.062 -0.056 -0.104 -0.110 -0.104 -0.128 -0.131 -0.127 -0.121 -0.088 -0.048 -0.071 -0.031 -0.045 -0.058 -0.033 -0.040 -0.067 -0.019 -0.055 -0.104 -0.166 -0.087 -0.105 -0.153 -0.095 -0.083 -0.073 -0.109 -0.115 -0.131 -0.075 -0.043 -0.048 -0.046 -0.074 -0.040 -0.027 -0.017 -0.090 -0.081 -0.042 -0.015 -0.005 -0.007 -0.019 -0.017  0.065  0.066  0.039  0.055  0.009 -0.003  0.033 -0.013 -0.073 -0.099 -0.066 -0.045 -0.048  0.005 -0.014  0.015  0.020 -0.013  0.017  0.039  0.012 -0.023  0.042  0.055  0.036  0.057  0.093  0.080  0.063  0.083  0.070  0.056  0.072  0.052 -0.016 -0.034 -0.005 -0.018  0.038 -0.051 -0.032 -0.031 -0.030 -0.029  0.003 -0.035  0.029  0.033  0.005  0.003 -0.023 -0.044 -0.050 -0.051 -0.055 -0.068 -0.126 -0.103 -0.060 -0.100 -0.092 -0.051 -0.045 -0.025 -0.040 -0.019 -0.011 -0.006 -0.023 -0.004 -0.019 -0.040 -0.041 -0.076 -0.069 -0.094 -0.091 -0.093 -0.067 -0.067 -0.068 -0.065 -0.079 -0.051 -0.066 -0.042 -0.032 -0.029  0.006 -0.004 -0.017 -0.006 -0.004 -0.014  0.011  0.051  0.013 -0.011  0.069  0.083  0.033  0.005 -0.039 -0.031 -0.023 -0.017 -0.025 -0.018 -0.013 -0.034 -0.041 -0.020 -0.020 -0.032 -0.054 -0.061 -0.004 -0.039 -0.039 -0.053 -0.057 -0.068 -0.039 -0.040 -0.015 -0.000  0.020  0.010 -0.011 -0.027 -0.043 -0.034 -0.054 -0.069 -0.070 -0.073 -0.033 -0.051 -0.083 -0.083 -0.031 -0.042 -0.013 -0.010  0.013  0.011 -0.006  0.007 -0.020 -0.006 -0.024 -0.034 -0.078 -0.088 -0.067 -0.081 -0.074 -0.091 -0.078 -0.080 -0.072 -0.085 -0.065 -0.048 -0.068 -0.034 -0.088 -0.056 -0.054 -0.043 -0.066 -0.076 -0.064 -0.043 -0.065 -0.019 -0.039 -0.009 -0.004  0.027 -0.023 -0.012 -0.055 -0.013  0.009 -0.017 -0.021 -0.092 -0.039 -0.073 -0.067 -0.080 -0.072 -0.092 -0.099 -0.089 -0.085 -0.051 -0.097 -0.068 -0.102 -0.035 -0.022 -0.052 -0.040 -0.005 -0.025 -0.065 -0.110 -0.031  0.008  0.010  0.072 -0.016 -0.020 -0.091 -0.063 -0.027 -0.011  0.012 -0.018 -0.050 -0.035 -0.030 -0.009 -0.048 -0.051 -0.040 -0.047 -0.063 -0.040 -0.050 -0.069 -0.049 -0.018 -0.031 -0.079 -0.093 -0.093 -0.059 -0.056 -0.035 -0.053  0.020  0.011  0.031  0.063  0.082  0.065  0.037  0.055  0.066  0.066  0.013  0.026  0.016  0.018  0.010  0.013 -0.034 -0.014 -0.015 -0.018 -0.038 -0.050 -0.025 -0.009 -0.004 -0.012  0.012  0.029 -0.003  0.015  0.036  0.009  0.001  0.017  0.023  0.011 -0.001  0.005  0.001 -0.009 -0.026 -0.039 -0.017 -0.011  0.017  0.027  0.079  0.025  0.086  0.058  0.033  0.024 -0.007  0.009 -0.002  0.020  0.035  0.014 -0.014  0.014  0.029  0.011  0.059  0.045 -0.026  0.037
 -0.077 -0.060  0.008  0.022  0.131  0.179  0.262  0.215  0.325  0.414  0.259  0.222  0.112  0.112  0.220  0.164  0.325  0.339  0.281  0.172  0.273  0.182  0.174  0.144  0.186  0.099  0.052  0.050  0.020  0.035  0.000  0.057  0.123  0.190  0.179  0.306  0.323  0.548  0.437  0.718  0.440  0.324  0.302  0.253  0.217  0.199  0.195  0.157  0.226  0.241  0.099  0.131  0.176  0.110  0.159  0.169  0.113  0.199  0.159  0.144  0.145  0.113  0.163  0.137  0.161  0.181  0.122  0.111  0.167  0.133  0.183  0.244  0.180  0.205  0.231  0.168  0.124  0.180  0.150  0.075  0.123  0.064  0.054  0.057  0.054  0.024 -0.024  0.017  0.008 -0.016  0.091  0.142  0.053  0.016  0.004  0.029  0.078  0.027 -0.004  0.012  0.019 -0.009  0.017 -0.044 -0.032 -0.077 -0.044 -0.075 -0.037 -0.036 -0.006 -0.046 -0.035 -0.085  0.008 -0.077 -0.022 -0.011 -0.054 -0.027  0.009  0.032  0.047  0.113  0.116  0.057  0.074  0.133  0.053  0.090  0.118  0.106  0.137  0.196  0.153  0.166  0.118  0.045  0.054  0.067  0.080  0.068  0.091  0.134  0.098  0.197  0.108  0.029  0.066  0.098  0.042  0.001  0.095  0.107 -0.003  0.020  0.089  0.032  0.049  0.040  0.011  0.061  0.028 -0.058  0.044  0.071  0.064  0.118  0.107  0.077  0.019  0.070  0.084  0.089  0.079  0.067  0.055  0.091  0.055  0.014  0.071  0.024 -0.040 -0.012  0.005 -0.032 -0.052 -0.069 -0.067 -0.079 -0.109 -0.060 -0.034 -0.091 -0.066 -0.113 -0.108 -0.069 -0.010  0.026  0.032  0.042  0.029 -0.028 -0.082 -0.022 -0.027 -0.016  0.000  0.043  0.040  0.029 -0.001 -0.041 -0.047 -0.050 -0.101 -0.069 -0.144 -0.136 -0.130 -0.111 -0.098 -0.092 -0.116 -0.088 -0.093 -0.070  0.010 -0.067 -0.101 -0.082 -0.100 -0.137 -0.108 -0.096 -0.080 -0.090 -0.072 -0.089 -0.004 -0.018 -0.078 -0.076 -0.067 -0.080 -0.121 -0.105 -0.077 -0.089 -0.127 -0.060 -0.068 -0.054 -0.038 -0.070 -0.043 -0.026 -0.039 -0.010  0.007 -0.013 -0.039 -0.039 -0.032 -0.049 -0.067 -0.067 -0.117 -0.083  0.027  0.012 -0.054 -0.074 -0.078 -0.085 -0.083 -0.074 -0.031 -0.057 -0.048 -0.040 -0.014 -0.055 -0.070 -0.047 -0.068 -0.076 -0.057 -0.062 -0.008 -0.005 -0.004 -0.011 -0.043 -0.039 -0.042 -0.052 -0.049 -0.036 -0.043 -0.053 -0.047 -0.098 -0.102 -0.049 -0.069 -0.119 -0.078 -0.098 -0.136 -0.136 -0.124 -0.124 -0.118 -0.125 -0.113 -0.073 -0.014 -0.072 -0.017 -0.042 -0.053 -0.007 -0.024 -0.076 -0.021 -0.060 -0.104 -0.152 -0.099 -0.106 -0.169 -0.098 -0.112 -0.095 -0.129 -0.146 -0.175 -0.132 -0.094 -0.104 -0.082 -0.112 -0.075 -0.057 -0.078 -0.129 -0.107 -0.034 -0.017  0.007 -0.004 -0.016 -0.003  0.060  0.063  0.036  0.064  0.028  0.007  0.057  0.047 -0.025 -0.071 -0.056 -0.021 -0.027  0.046  0.033  0.047  0.075  0.025  0.078  0.094  0.057  0.015  0.084  0.100  0.066  0.089  0.118  0.109  0.135  0.118  0.095  0.112  0.151  0.094  0.006 -0.015 -0.002 -0.000  0.069 -0.044 -0.000 -0.022 -0.026 -0.012  0.032 -0.016  0.029  0.074  0.061  0.038  0.021 -0.009 -0.029 -0.022 -0.056 -0.089 -0.143 -0.102 -0.059 -0.124 -0.112 -0.043 -0.056 -0.037 -0.058 -0.038 -0.024 -0.022 -0.060 -0.042 -0.038 -0.049 -0.053 -0.076 -0.079 -0.088 -0.105 -0.101 -0.072 -0.087 -0.088 -0.083 -0.105 -0.070 -0.080 -0.064 -0.046 -0.052 -0.008 -0.025 -0.053 -0.051 -0.029 -0.046  0.015  0.078  0.018  0.005  0.109  0.142  0.077 -0.022 -0.096 -0.045 -0.066 -0.039 -0.058 -0.036 -0.028 -0.077 -0.075 -0.062 -0.049 -0.081 -0.076 -0.091 -0.041 -0.083 -0.062 -0.086 -0.093 -0.094 -0.055 -0.047 -0.023  0.009  0.041  0.052  0.001 -0.017 -0.025 -0.019 -0.053 -0.062 -0.056 -0.048 -0.032 -0.015 -0.034 -0.033  0.016 -0.003  0.036  0.027  0.032  0.022 -0.021  0.011 -0.007 -0.003  0.000 -0.001 -0.080 -0.081 -0.051 -0.069 -0.074 -0.083 -0.062 -0.095 -0.074 -0.079 -0.059 -0.058 -0.072 -0.013 -0.105 -0.056 -0.046 -0.039 -0.039 -0.042 -0.029  0.001 -0.024  0.020 -0.016  0.014  0.004  0.021 -0.040 -0.062 -0.081 -0.029  0.002 -0.009 -0.022 -0.078  0.007 -0.036 -0.047 -0.049 -0.064 -0.059 -0.073 -0.058 -0.064 -0.044 -0.067 -0.058 -0.077 -0.013  0.025 -0.037  0.002  0.016 -0.037 -0.114 -0.132 -0.075 -0.025  0.024  0.075 -0.023 -0.012 -0.098 -0.104 -0.061  0.019  0.022 -0.023 -0.040 -0.005 -0.005  0.042 -0.016 -0.014 -0.001 -0.018 -0.006  0.008 -0.000 -0.009  0.025  0.040  0.009 -0.001 -0.010 -0.056 -0.002  0.001  0.010 -0.005  0.056  0.057  0.063  0.053  0.069  0.051  0.045  0.072  0.069  0.072  0.031  0.063  0.043  0.048  0.055  0.042  0.009  0.019  0.031  0.013 -0.012 -0.014  0.012 -0.018  0.016  0.022  0.032  0.042  0.049  0.065  0.086  0.054  0.044  0.052  0.049  0.033  0.051  0.042  0.038  0.040  0.021  0.021  0.039  0.052  0.060  0.067  0.079  0.029  0.085  0.044  0.021  0.014 -0.029 -0.037 -0.019  0.026  0.024 -0.009 -0.038  0.023 -0.013 -0.027  0.031  0.013 -0.116  0.028
  0.009  0.035  0.026  0.097  0.138  0.190  0.276  0.229  0.304  0.341  0.221  0.188  0.124  0.116  0.181  0.133  0.271  0.253  0.231  0.152  0.243  0.161  0.174  0.163  0.213  0.134  0.097  0.092  0.074  0.067  0.030  0.114  0.178  0.194  0.161  0.292  0.307  0.435  0.314  0.440  0.581  0.370  0.220  0.200  0.140  0.159  0.197  0.174  0.216  0.278  0.165  0.169  0.218  0.136  0.184  0.188  0.136  0.206  0.133  0.119  0.086  0.065  0.104  0.074  0.132  0.194  0.158  0.176  0.172  0.150  0.166  0.231  0.176  0.185  0.205  0.168  0.103  0.147  0.143  0.056  0.070  0.049  0.083  0.099  0.061  0.041  0.003 -0.001  0.024 -0.020  0.067  0.148  0.040  0.016  0.010  0.038  0.052  0.014  0.024  0.004 -0.019 -0.052  0.023 -0.001 -0.015 -0.060 -0.002 -0.072 -0.057 -0.067 -0.037 -0.008  0.005 -0.019 -0.003 -0.037 -0.018 -0.026 -0.002 -0.022  0.005  0.049  0.105  0.128  0.153  0.102  0.103  0.167  0.079  0.149  0.153  0.133  0.138  0.177  0.128  0.126  0.084  0.064  0.041  0.040  0.034  0.035  0.084  0.125  0.098  0.165  0.146  0.048  0.092  0.132  0.100  0.044  0.126  0.149  0.063  0.074  0.130  0.095  0.104  0.086  0.091  0.102  0.095 -0.009  0.073  0.041  0.097  0.120  0.107  0.051  0.023  0.069  0.074  0.077  0.069  0.054  0.065  0.094  0.043  0.022  0.096  0.031 -0.046 -0.010  0.038 -0.023 -0.043 -0.022 -0.019 -0.057 -0.060 -0.019 -0.050 -0.067 -0.062 -0.081 -0.088 -0.116 -0.103 -0.105 -0.090 -0.057 -0.031 -0.058 -0.005  0.003 -0.034 -0.006  0.027  0.084  0.086  0.061  0.039 -0.027 -0.045 -0.029 -0.046 -0.033 -0.112 -0.129 -0.100 -0.101 -0.119 -0.096 -0.126 -0.096 -0.079 -0.049 -0.008 -0.068 -0.080 -0.087 -0.118 -0.122 -0.111 -0.097 -0.067 -0.081 -0.075 -0.040 -0.015 -0.037 -0.087 -0.103 -0.085 -0.110 -0.094 -0.096 -0.070 -0.071 -0.075 -0.014 -0.009 -0.008  0.006  0.003  0.017  0.029  0.032  0.062  0.038  0.025  0.000 -0.017 -0.047 -0.064 -0.072 -0.083 -0.107 -0.101 -0.030 -0.037 -0.092 -0.095 -0.107 -0.106 -0.095 -0.107 -0.074 -0.090 -0.073 -0.069 -0.027 -0.078 -0.103 -0.079 -0.090 -0.076 -0.073 -0.076 -0.029 -0.009 -0.009 -0.024 -0.045 -0.039 -0.031 -0.038 -0.032 -0.019 -0.025 -0.041 -0.049 -0.061 -0.067 -0.037 -0.057 -0.084 -0.070 -0.072 -0.106 -0.126 -0.139 -0.127 -0.114 -0.110 -0.088 -0.066 -0.024 -0.045 -0.036 -0.033 -0.048 -0.020 -0.014 -0.048 -0.001 -0.022 -0.043 -0.105 -0.074 -0.123 -0.184 -0.123 -0.113 -0.098 -0.114 -0.131 -0.142 -0.094 -0.063 -0.067 -0.090 -0.109 -0.063 -0.058 -0.073 -0.112 -0.097 -0.027 -0.024 -0.036 -0.028 -0.033 -0.020  0.047  0.049  0.041  0.050  0.010  0.012  0.033  0.012 -0.037 -0.069 -0.034 -0.023  0.005  0.052  0.025  0.018  0.076  0.000  0.033  0.071  0.030  0.007  0.068  0.065  0.028  0.059  0.077  0.079  0.041  0.077  0.079  0.051  0.071  0.051 -0.009 -0.021 -0.018 -0.010  0.011 -0.034  0.009 -0.014 -0.028  0.002  0.028 -0.024  0.029  0.051  0.041  0.033  0.021 -0.020 -0.028 -0.030 -0.015 -0.028 -0.092 -0.076 -0.060 -0.078 -0.086 -0.101 -0.060 -0.052 -0.063 -0.045 -0.055 -0.074 -0.081 -0.073 -0.059 -0.061 -0.077 -0.097 -0.103 -0.102 -0.110 -0.105 -0.079 -0.095 -0.105 -0.111 -0.120 -0.090 -0.107 -0.074 -0.051 -0.046  0.006  0.010 -0.005  0.003 -0.042  0.018 -0.015  0.069  0.061  0.067  0.116  0.098  0.010  0.025 -0.020  0.005  0.013 -0.043 -0.063 -0.037 -0.022 -0.088 -0.072 -0.028 -0.053 -0.076 -0.066 -0.080 -0.059 -0.101 -0.096 -0.105 -0.122 -0.127 -0.110 -0.070 -0.050 -0.045 -0.003 -0.014 -0.042 -0.052 -0.032 -0.040 -0.068 -0.074 -0.048 -0.042 -0.029 -0.040 -0.032 -0.051  0.001 -0.009  0.017  0.006  0.020 -0.000 -0.036 -0.009 -0.010 -0.012 -0.030 -0.024 -0.072 -0.087 -0.060 -0.067 -0.084 -0.076 -0.074 -0.089 -0.078 -0.084 -0.058 -0.048 -0.059 -0.025 -0.079 -0.045 -0.021 -0.033 -0.037 -0.058 -0.042 -0.003 -0.026 -0.003 -0.030 -0.002 -0.009  0.050  0.047  0.019 -0.024  0.026  0.035  0.007 -0.013 -0.066 -0.050 -0.033 -0.044 -0.041 -0.052 -0.051 -0.065 -0.050 -0.055 -0.050 -0.064 -0.052 -0.065 -0.020  0.002 -0.013  0.010  0.008  0.000 -0.096 -0.071 -0.006 -0.039 -0.042 -0.015 -0.080 -0.088 -0.054 -0.071 -0.002 -0.012 -0.011 -0.039 -0.026 -0.006  0.015  0.062  0.025 -0.001  0.016  0.009  0.003  0.016  0.019  0.001 -0.002  0.026 -0.019 -0.014 -0.040 -0.038 -0.013 -0.015  0.004 -0.019  0.036  0.029  0.020  0.027  0.033  0.047  0.024  0.047  0.039  0.006 -0.003  0.016 -0.009  0.023  0.032  0.027 -0.011  0.021  0.016  0.024  0.008  0.001  0.019  0.030  0.027  0.015  0.004  0.043  0.032  0.038  0.058  0.028  0.034  0.030  0.031  0.030  0.032  0.025  0.023  0.017 -0.013  0.004  0.037  0.006  0.011  0.007  0.010 -0.013  0.036  0.020  0.007  0.014  0.014  0.003 -0.017  0.014  0.015 -0.000 -0.012 -0.050 -0.030  0.008  0.061  0.040 -0.050  0.065
  0.111  0.119  0.126  0.139  0.205  0.253  0.306  0.203  0.313  0.267  0.170  0.117  0.089  0.072  0.132  0.056  0.186  0.162  0.119  0.086  0.182  0.106  0.082  0.116  0.196  0.105  0.066  0.094  0.104  0.068  0.075  0.138  0.192  0.175  0.155  0.227  0.278  0.342  0.306  0.324  0.370  0.621  0.162  0.261  0.110  0.188  0.265  0.279  0.337  0.337  0.251  0.235  0.273  0.172  0.192  0.198  0.111  0.097  0.048  0.038 -0.021 -0.032 -0.018  0.016  0.075  0.128  0.099  0.086  0.113  0.070  0.074  0.226  0.136  0.117  0.135  0.150  0.098  0.106  0.153  0.101  0.114  0.097  0.092  0.083  0.064  0.087  0.051 -0.025  0.028  0.018  0.036  0.102  0.005 -0.011  0.020  0.020  0.000 -0.021 -0.013  0.002 -0.046 -0.044 -0.078 -0.166 -0.141 -0.005  0.016  0.015  0.011  0.034  0.053  0.014  0.039 -0.048 -0.071 -0.032  0.006 -0.058  0.080  0.040  0.057  0.075  0.175  0.188  0.222  0.181  0.177  0.193  0.095  0.152  0.118  0.111  0.122  0.126  0.098  0.046 -0.005 -0.008 -0.041 -0.049 -0.046 -0.025  0.030  0.072  0.047  0.085  0.087  0.069  0.074  0.104  0.107  0.068  0.119  0.140  0.088  0.094  0.165  0.148  0.163  0.116  0.125  0.107  0.067  0.027  0.084  0.043  0.095  0.063  0.025  0.008 -0.035 -0.002 -0.001  0.038  0.013 -0.012  0.012  0.031  0.011 -0.010  0.102 -0.004 -0.087  0.024  0.057 -0.031 -0.017  0.046  0.025 -0.030 -0.015  0.029 -0.012 -0.030 -0.045 -0.024  0.021  0.000 -0.050 -0.047 -0.078 -0.073  0.039 -0.136 -0.010 -0.015 -0.003 -0.060  0.000  0.048  0.028  0.049 -0.008  0.034 -0.023 -0.017 -0.094 -0.004 -0.060 -0.066 -0.135 -0.071 -0.081 -0.039 -0.076 -0.064 -0.048 -0.071  0.015 -0.012 -0.051 -0.059 -0.083 -0.090 -0.105 -0.094 -0.051 -0.073 -0.108 -0.025 -0.024 -0.070 -0.100 -0.097 -0.044 -0.073 -0.020 -0.028 -0.021  0.024  0.000  0.005  0.056  0.041  0.061  0.080  0.069  0.062  0.073  0.091  0.065  0.066  0.024 -0.000 -0.001 -0.011 -0.031 -0.034 -0.049 -0.065 -0.065 -0.005 -0.068 -0.036 -0.009 -0.071 -0.065 -0.085 -0.081 -0.111 -0.103 -0.089 -0.075 -0.069 -0.128 -0.073 -0.103 -0.077 -0.027 -0.026 -0.005 -0.006  0.003 -0.015 -0.009 -0.026 -0.015 -0.017  0.007  0.007 -0.040 -0.004 -0.017 -0.048 -0.059 -0.038 -0.011 -0.023  0.001 -0.008 -0.039 -0.054 -0.085 -0.074 -0.091 -0.054 -0.059 -0.036 -0.043 -0.007 -0.000 -0.023 -0.044 -0.021 -0.012 -0.039 -0.044 -0.009  0.017 -0.115  0.006 -0.040 -0.105 -0.053 -0.124 -0.081 -0.088 -0.087 -0.073 -0.034 -0.035 -0.014 -0.042 -0.069 -0.019 -0.016 -0.036 -0.083 -0.067 -0.038 -0.007 -0.039 -0.059 -0.053 -0.013  0.022  0.010  0.009  0.052  0.006  0.028  0.030 -0.020 -0.027 -0.034  0.003  0.014 -0.006  0.023  0.000 -0.023  0.015 -0.025 -0.014  0.007  0.006 -0.010  0.025  0.028 -0.001  0.023  0.014  0.016 -0.055 -0.002  0.040 -0.010  0.019 -0.001 -0.018 -0.011 -0.097 -0.057 -0.006 -0.069 -0.057 -0.080 -0.045 -0.037 -0.023 -0.067 -0.026 -0.023 -0.005 -0.024 -0.018 -0.020 -0.016 -0.053 -0.032 -0.029 -0.061 -0.054 -0.051 -0.087 -0.157 -0.081 -0.037 -0.062 -0.079 -0.052 -0.064 -0.076 -0.075 -0.070 -0.047 -0.082 -0.077 -0.071 -0.060 -0.074 -0.091 -0.075 -0.044 -0.037 -0.041 -0.051 -0.043 -0.050 -0.037 -0.045 -0.025 -0.022 -0.006 -0.011 -0.031 -0.052 -0.115  0.029 -0.052  0.032  0.137  0.206  0.128  0.068 -0.095 -0.007 -0.055 -0.055 -0.005 -0.052 -0.054 -0.044 -0.003 -0.049 -0.036  0.011 -0.018 -0.038 -0.013 -0.020 -0.019 -0.039 -0.033 -0.082 -0.110 -0.120 -0.133 -0.083 -0.084 -0.073 -0.084 -0.077 -0.082 -0.095 -0.088 -0.059 -0.087 -0.097 -0.101 -0.072 -0.075 -0.087 -0.106 -0.091 -0.061 -0.052 -0.031 -0.056 -0.039 -0.066 -0.066 -0.056 -0.037 -0.061 -0.071 -0.057 -0.011 -0.079 -0.073 -0.042 -0.058 -0.080 -0.079 -0.076 -0.064 -0.092 -0.063 -0.029 -0.054 -0.056 -0.062 -0.064 -0.035 -0.043 -0.091 -0.110 -0.083 -0.035 -0.045 -0.026 -0.075 -0.061 -0.037  0.034  0.079  0.015 -0.018  0.076  0.024  0.005 -0.013 -0.009 -0.046 -0.012 -0.020 -0.007  0.015 -0.035 -0.043 -0.041 -0.021 -0.033 -0.019 -0.055 -0.050 -0.099  0.000  0.014  0.004  0.050  0.051 -0.075 -0.011 -0.074 -0.098 -0.121 -0.090 -0.155 -0.204 -0.148  0.026  0.025 -0.011  0.021  0.044  0.028  0.002  0.044  0.077  0.071  0.030  0.045  0.034  0.010 -0.020  0.012  0.006 -0.061 -0.044 -0.009 -0.008 -0.031 -0.044 -0.092 -0.083 -0.064 -0.097 -0.043 -0.063 -0.094 -0.079 -0.057 -0.019 -0.035 -0.033 -0.012 -0.004 -0.027 -0.035 -0.013 -0.009 -0.023 -0.026  0.002 -0.019 -0.039  0.004 -0.018 -0.007  0.001  0.030 -0.000 -0.003  0.018  0.002 -0.027 -0.004 -0.004 -0.028 -0.030 -0.016 -0.048 -0.036 -0.038 -0.040 -0.045 -0.054 -0.080 -0.069 -0.074 -0.080 -0.059 -0.079 -0.075 -0.082 -0.069 -0.040 -0.040 -0.036  0.042 -0.032 -0.110 -0.049 -0.048 -0.047 -0.048 -0.090 -0.072 -0.003 -0.009  0.043 -0.034  0.028
 -0.039 -0.138 -0.047 -0.019  0.087  0.082  0.180  0.079  0.134  0.148  0.072  0.054  0.001  0.004  0.055  0.084  0.131  0.161  0.116  0.081  0.128  0.062  0.070  0.072  0.032  0.036  0.027 -0.041 -0.051 -0.038 -0.019 -0.010  0.026  0.090  0.129  0.162  0.213  0.253  0.215  0.302  0.220  0.162  0.907  0.380  0.670 -0.014  0.047 -0.042 -0.053  0.101  0.006  0.040  0.049  0.033  0.017 -0.008 -0.009  0.034  0.033 -0.007  0.009  0.015  0.053  0.021  0.000 -0.001 -0.058 -0.004  0.103  0.037  0.095  0.183  0.144  0.155  0.199  0.137  0.093  0.104  0.083  0.050  0.077  0.053  0.045  0.082  0.074  0.037 -0.044  0.079 -0.037 -0.080 -0.011  0.035 -0.005 -0.055 -0.006 -0.006 -0.027  0.026 -0.023 -0.057 -0.007 -0.049  0.164  0.179  0.148  0.003 -0.021 -0.070 -0.016 -0.021 -0.037 -0.101 -0.062 -0.079  0.041 -0.057 -0.009  0.063 -0.022  0.009  0.059  0.012  0.066  0.073  0.091  0.111  0.163  0.093  0.070  0.098  0.076  0.051  0.029  0.067  0.054 -0.014 -0.051 -0.082 -0.093 -0.097 -0.104 -0.082 -0.065 -0.052 -0.052  0.050 -0.021 -0.088 -0.019  0.058  0.024 -0.013  0.046  0.065 -0.012  0.008  0.077  0.074  0.071 -0.009 -0.062  0.021 -0.054 -0.139 -0.006  0.041 -0.054  0.027 -0.022 -0.027 -0.035 -0.010 -0.017  0.006  0.029 -0.003  0.000  0.060 -0.030 -0.105 -0.053 -0.039 -0.124 -0.172 -0.121 -0.117 -0.191 -0.206 -0.095 -0.210 -0.222 -0.053 -0.014 -0.166 -0.181 -0.261 -0.285 -0.191 -0.038  0.037  0.122  0.190  0.051  0.149 -0.114  0.079  0.076  0.121  0.016 -0.024  0.044 -0.051  0.047 -0.105 -0.156 -0.190 -0.131 -0.055 -0.095 -0.151 -0.026 -0.067  0.009 -0.059 -0.055 -0.070 -0.018 -0.101 -0.123 -0.083 -0.059 -0.079 -0.067 -0.084 -0.038 -0.079 -0.038  0.013  0.032 -0.003 -0.065  0.091 -0.031 -0.023  0.003  0.007 -0.099 -0.049 -0.037 -0.080 -0.134 -0.102 -0.101 -0.072 -0.096 -0.144 -0.117 -0.090 -0.084 -0.024  0.036 -0.035 -0.064 -0.076 -0.003 -0.063 -0.013 -0.022 -0.060  0.044  0.227  0.157 -0.000 -0.137 -0.148 -0.054 -0.094 -0.016  0.006 -0.032 -0.026 -0.011  0.002 -0.015 -0.001 -0.012  0.011 -0.006 -0.043 -0.025 -0.001 -0.057 -0.005  0.026 -0.006  0.016  0.016  0.015  0.013  0.026  0.056  0.026 -0.028 -0.030  0.040 -0.012 -0.019 -0.010 -0.085 -0.071 -0.108 -0.081 -0.001 -0.073 -0.009 -0.089 -0.048 -0.065  0.121 -0.078  0.017 -0.003 -0.001  0.050 -0.010 -0.109 -0.088 -0.125 -0.179 -0.101 -0.069 -0.010 -0.018 -0.020 -0.055 -0.006 -0.038 -0.035 -0.083 -0.073 -0.043 -0.024 -0.055 -0.052 -0.007 -0.016 -0.062 -0.057 -0.038  0.045  0.014  0.030  0.076  0.113  0.002 -0.057 -0.004 -0.034 -0.080 -0.034 -0.033 -0.077  0.032 -0.019 -0.091 -0.115 -0.025 -0.032  0.059  0.085  0.174  0.107  0.050  0.143  0.110  0.072  0.023  0.093  0.129  0.032  0.046  0.101  0.059  0.231  0.156  0.100  0.181  0.248  0.170  0.084  0.059  0.147  0.042  0.068  0.125  0.121  0.114  0.082  0.131  0.070  0.047  0.127  0.127  0.092  0.075  0.041  0.033  0.012  0.071  0.041  0.001 -0.074 -0.014  0.079 -0.137 -0.084  0.090  0.027  0.011 -0.020  0.002 -0.000  0.033 -0.018 -0.044 -0.022 -0.048 -0.048 -0.096 -0.030 -0.049 -0.078 -0.068 -0.006 -0.013 -0.015  0.026 -0.022 -0.016 -0.024 -0.066 -0.068 -0.069 -0.054 -0.058 -0.145 -0.160  0.045 -0.147  0.094  0.059 -0.084 -0.127  0.043  0.149  0.223 -0.021 -0.119 -0.088 -0.149 -0.042 -0.049 -0.057 -0.040 -0.058 -0.055 -0.060  0.000 -0.014 -0.017 -0.031 -0.003 -0.029 -0.031 -0.041 -0.008 -0.015  0.020  0.021 -0.033 -0.002  0.006  0.047 -0.068  0.002 -0.027 -0.041 -0.043 -0.048 -0.067 -0.036 -0.041  0.028  0.050  0.054  0.096  0.079  0.110  0.155  0.127  0.200  0.059  0.034  0.095  0.096  0.087  0.114 -0.037 -0.021 -0.008 -0.040 -0.054 -0.033 -0.012 -0.036 -0.039 -0.044 -0.027 -0.033 -0.025  0.043 -0.032  0.000 -0.011  0.011  0.001 -0.023 -0.022  0.081  0.101  0.125  0.151  0.162  0.156  0.049 -0.085 -0.035 -0.126 -0.060  0.047  0.094 -0.082 -0.086  0.139 -0.026 -0.006  0.018 -0.031  0.028  0.025  0.041  0.026  0.045  0.005 -0.014 -0.030  0.082  0.140  0.095  0.086  0.074 -0.108 -0.276 -0.206 -0.085 -0.044  0.181  0.170 -0.082  0.037 -0.006 -0.250 -0.282  0.049 -0.018 -0.090 -0.085 -0.034 -0.176 -0.002 -0.028 -0.025 -0.088 -0.010  0.055 -0.002 -0.014  0.051  0.162  0.082  0.048  0.093  0.177  0.106  0.071  0.110  0.078  0.067  0.076  0.132  0.094  0.109 -0.000  0.030  0.094  0.052 -0.007  0.020  0.038  0.031 -0.013 -0.021  0.033 -0.041  0.025 -0.022  0.034 -0.091 -0.033 -0.035 -0.041 -0.070 -0.019 -0.062 -0.043 -0.016  0.008  0.016  0.035  0.004  0.040  0.034  0.031  0.059  0.074  0.026 -0.043  0.036  0.102  0.116  0.061  0.136  0.026  0.094  0.023  0.051  0.071  0.039  0.031  0.067 -0.105 -0.078  0.264  0.146 -0.024 -0.092  0.045  0.109 -0.057 -0.071 -0.065 -0.059 -0.152 -0.157
  0.055  0.047  0.118  0.084  0.160  0.183  0.248  0.151  0.184  0.184  0.092  0.053  0.007 -0.001  0.037  0.032  0.105  0.129  0.094  0.053  0.139  0.058  0.073  0.090  0.131  0.065  0.032  0.040  0.048  0.050  0.058  0.088  0.142  0.139  0.157  0.164  0.228  0.239  0.196  0.253  0.200  0.261  0.380  0.462  0.335  0.260  0.252  0.219  0.227  0.286  0.167  0.126  0.177  0.082  0.090  0.077  0.052  0.043  0.024 -0.009 -0.024 -0.039 -0.010  0.011  0.030  0.052  0.022  0.042  0.100  0.045  0.084  0.180  0.120  0.103  0.134  0.112  0.067  0.080  0.109  0.050  0.073  0.064  0.061  0.073  0.069  0.055  0.012  0.002 -0.038 -0.053 -0.022  0.041 -0.043 -0.077 -0.042 -0.029 -0.052 -0.038 -0.062 -0.075 -0.055 -0.049 -0.069 -0.080 -0.017 -0.014 -0.020 -0.042 -0.051 -0.019  0.017 -0.050 -0.033 -0.087  0.001 -0.060 -0.022  0.044  0.063  0.085  0.130  0.127  0.160  0.160  0.176  0.178  0.231  0.206  0.150  0.139  0.104  0.075  0.048  0.083  0.052 -0.015 -0.036 -0.065 -0.081 -0.089 -0.079 -0.072 -0.045 -0.004 -0.029  0.044  0.015 -0.014 -0.001  0.050  0.033 -0.001  0.048  0.095  0.042  0.032  0.113  0.127  0.147  0.086  0.059  0.077  0.030 -0.027  0.028  0.060  0.010  0.019 -0.027 -0.024 -0.048 -0.038 -0.038 -0.007 -0.001 -0.023 -0.007  0.024 -0.033 -0.058  0.032 -0.014 -0.081 -0.047 -0.000 -0.027 -0.076 -0.048  0.002 -0.071 -0.086  0.009  0.027 -0.057 -0.059 -0.066 -0.050  0.017  0.067  0.114  0.124  0.151  0.123  0.079  0.017  0.046  0.076  0.054  0.014  0.010  0.028  0.017  0.015 -0.010 -0.067 -0.050 -0.077 -0.010 -0.086 -0.102 -0.086 -0.060 -0.032 -0.026 -0.064 -0.058 -0.008 -0.144 -0.050 -0.032 -0.066 -0.079 -0.072 -0.106 -0.091 -0.116 -0.066 -0.064 -0.068 -0.032 -0.051 -0.030 -0.093 -0.081 -0.030 -0.041 -0.051 -0.017 -0.032 -0.004 -0.026 -0.005  0.042  0.018  0.017  0.017  0.019  0.003  0.043  0.061  0.054  0.070  0.033  0.012  0.022 -0.011 -0.020 -0.020 -0.052 -0.047  0.060  0.018 -0.044 -0.074 -0.119 -0.087 -0.080 -0.083 -0.056 -0.090 -0.091 -0.065 -0.052 -0.051 -0.073 -0.048 -0.053 -0.037 -0.011 -0.008  0.037  0.028  0.043  0.031  0.024  0.043  0.042  0.003  0.037  0.066 -0.010  0.019  0.013 -0.019  0.015  0.018  0.014  0.024  0.007 -0.019 -0.053 -0.063 -0.088 -0.097 -0.088 -0.105 -0.081 -0.116 -0.079 -0.120 -0.079 -0.118 -0.118 -0.072 -0.105 -0.158 -0.159 -0.146 -0.100 -0.117 -0.078 -0.077 -0.120 -0.068 -0.093 -0.070 -0.104 -0.100 -0.085 -0.049 -0.046 -0.011 -0.049 -0.062 -0.015 -0.022 -0.055 -0.082 -0.049 -0.003  0.015  0.019  0.004  0.015 -0.022 -0.039 -0.025 -0.028 -0.044 -0.040 -0.034 -0.041 -0.008 -0.037 -0.051 -0.066 -0.042 -0.059 -0.025 -0.010 -0.000 -0.032 -0.014  0.023 -0.010 -0.010 -0.004  0.024  0.013 -0.025  0.006  0.011  0.024  0.069  0.028  0.023  0.075  0.097  0.027  0.010  0.028 -0.006 -0.016  0.018  0.009  0.024 -0.023  0.006  0.043 -0.005 -0.059 -0.018 -0.001 -0.014 -0.051 -0.068 -0.044 -0.052 -0.027 -0.039 -0.019 -0.064 -0.055 -0.007 -0.104 -0.080  0.064 -0.003 -0.039 -0.071 -0.025 -0.025 -0.032 -0.047 -0.069 -0.039 -0.082 -0.067 -0.068 -0.070 -0.087 -0.118 -0.099 -0.053 -0.061 -0.058 -0.037 -0.051 -0.047 -0.046 -0.044 -0.022 -0.008  0.005 -0.005 -0.045 -0.074 -0.051 -0.055  0.007  0.026  0.043  0.030  0.044  0.070  0.039 -0.033 -0.074 -0.045 -0.056 -0.012 -0.021 -0.002  0.040  0.001  0.001  0.026  0.026 -0.006  0.007 -0.016 -0.012 -0.030 -0.029 -0.056 -0.063 -0.083 -0.068 -0.063 -0.068 -0.064 -0.034 -0.007 -0.081 -0.063 -0.061 -0.072 -0.086 -0.092 -0.090 -0.065 -0.044 -0.052 -0.053 -0.044 -0.004 -0.012  0.014  0.017  0.027  0.044 -0.022 -0.009  0.012 -0.006 -0.014 -0.001 -0.028 -0.066 -0.067 -0.042 -0.064 -0.079 -0.058 -0.055 -0.075 -0.078 -0.048 -0.031 -0.045 -0.024 -0.057 -0.047 -0.038 -0.027 -0.039 -0.045 -0.039  0.026  0.014  0.038  0.041  0.058  0.064  0.046  0.030  0.014 -0.047  0.061  0.075  0.064 -0.022 -0.004  0.054  0.013  0.005  0.014  0.015  0.014  0.011  0.014  0.005  0.019 -0.001 -0.018 -0.020  0.007  0.083  0.055  0.055  0.081  0.032 -0.065 -0.070 -0.067 -0.045  0.022  0.030 -0.046  0.008 -0.082 -0.042 -0.035  0.036  0.010  0.005 -0.002 -0.013 -0.020  0.054  0.039  0.019 -0.024 -0.017 -0.000 -0.032 -0.042  0.003  0.002 -0.003 -0.016  0.017  0.051 -0.037 -0.063 -0.036 -0.022 -0.055 -0.021 -0.026 -0.044 -0.042 -0.062 -0.022 -0.002 -0.014 -0.024  0.010 -0.011 -0.025 -0.006 -0.031 -0.038 -0.063  0.014 -0.051 -0.032 -0.054 -0.048 -0.046 -0.067 -0.058 -0.055 -0.033  0.010 -0.008 -0.023 -0.005  0.008 -0.026 -0.016 -0.016 -0.047 -0.062 -0.007 -0.060 -0.092 -0.044 -0.050 -0.025 -0.046 -0.037 -0.037 -0.026 -0.055 -0.041 -0.060 -0.042 -0.053 -0.014 -0.032 -0.077 -0.005  0.026 -0.038 -0.100 -0.040  0.051 -0.047 -0.062 -0.053  0.002 -0.067 -0.059
 -0.023 -0.042 -0.083 -0.023  0.085  0.078  0.162  0.053  0.120  0.095  0.035  0.014 -0.033 -0.015  0.013  0.047  0.081  0.096  0.057  0.028  0.079  0.040  0.032  0.028  0.002  0.020  0.005 -0.043 -0.042 -0.029  0.004 -0.001  0.022  0.063  0.114  0.092  0.138  0.184  0.176  0.217  0.140  0.110  0.670  0.335  0.796  0.031  0.037 -0.002 -0.003  0.125  0.067  0.062  0.066  0.044  0.017 -0.022 -0.024  0.011  0.001 -0.029 -0.039 -0.042 -0.001 -0.025 -0.036 -0.033 -0.073 -0.031  0.072  0.011  0.101  0.180  0.146  0.164  0.209  0.133  0.107  0.126  0.098  0.054  0.088  0.047  0.071  0.100  0.083  0.058  0.000  0.099 -0.011 -0.053  0.014  0.050  0.003 -0.044 -0.000 -0.006 -0.028  0.002 -0.038 -0.080 -0.042 -0.097  0.168  0.157  0.100 -0.011 -0.025 -0.076 -0.025 -0.022 -0.063 -0.108 -0.069 -0.067 -0.003 -0.033 -0.026  0.025 -0.026  0.025  0.068  0.046  0.091  0.102  0.121  0.163  0.213  0.104  0.095  0.101  0.080  0.046  0.013  0.039  0.038 -0.028 -0.046 -0.073 -0.087 -0.090 -0.101 -0.108 -0.080 -0.072 -0.068  0.041 -0.044 -0.100 -0.020  0.044  0.014 -0.010  0.048  0.079  0.018  0.032  0.101  0.125  0.112  0.020 -0.033  0.027 -0.051 -0.137 -0.005 -0.010 -0.055  0.009 -0.036 -0.033 -0.045 -0.025 -0.054 -0.021 -0.006 -0.022 -0.013  0.019 -0.050 -0.099 -0.059 -0.036 -0.122 -0.138 -0.093 -0.108 -0.132 -0.136 -0.077 -0.164 -0.145 -0.012 -0.008 -0.107 -0.158 -0.229 -0.256 -0.182 -0.058 -0.013  0.069  0.093 -0.036  0.083 -0.089  0.078  0.056  0.079  0.021 -0.008  0.048 -0.028  0.062 -0.049 -0.130 -0.142 -0.108 -0.052 -0.068 -0.132 -0.034 -0.065 -0.028 -0.085 -0.077 -0.076 -0.002 -0.103 -0.060 -0.049 -0.040 -0.070 -0.051 -0.062 -0.031 -0.081 -0.024  0.019  0.004 -0.006 -0.073  0.041 -0.046 -0.020  0.039  0.022 -0.079 -0.022 -0.005 -0.033 -0.088 -0.070 -0.048 -0.023 -0.066 -0.090 -0.073 -0.073 -0.064 -0.031  0.051 -0.036 -0.039 -0.043  0.023 -0.033  0.015 -0.007 -0.031  0.060  0.197  0.148  0.015 -0.095 -0.093 -0.024 -0.066 -0.002  0.025  0.001  0.010  0.004 -0.004 -0.009 -0.016 -0.017 -0.007 -0.025 -0.031 -0.014  0.015 -0.034  0.027  0.035  0.011  0.026  0.043  0.024  0.034  0.045  0.064  0.038 -0.017 -0.015  0.035 -0.018 -0.022 -0.010 -0.088 -0.083 -0.121 -0.095 -0.022 -0.067 -0.021 -0.082 -0.048 -0.086  0.116 -0.057  0.009  0.011  0.017  0.052 -0.006 -0.083 -0.102 -0.093 -0.166 -0.110 -0.061 -0.021 -0.016 -0.055 -0.087 -0.015 -0.045 -0.061 -0.101 -0.082 -0.031 -0.015 -0.047 -0.052 -0.005 -0.017 -0.067 -0.071 -0.044  0.010  0.012  0.031  0.060  0.090  0.024 -0.056 -0.020 -0.046 -0.066 -0.014 -0.030 -0.057  0.025  0.014 -0.041 -0.088  0.014  0.017  0.070  0.099  0.145  0.117  0.063  0.138  0.109  0.083  0.045  0.078  0.111  0.038  0.051  0.070  0.055  0.223  0.134  0.088  0.155  0.204  0.139  0.075  0.086  0.104  0.068  0.077  0.099  0.112  0.082  0.053  0.110  0.062  0.034  0.085  0.118  0.107  0.076  0.071  0.049  0.006  0.053  0.025 -0.016 -0.072 -0.012  0.066 -0.106 -0.111  0.008 -0.008 -0.036 -0.055 -0.018 -0.025  0.027 -0.025 -0.036 -0.021 -0.036 -0.041 -0.046  0.020 -0.005 -0.031 -0.028  0.026  0.024  0.026  0.052  0.010  0.003  0.007 -0.027 -0.041 -0.049 -0.026 -0.047 -0.120 -0.131  0.043 -0.080  0.093  0.066 -0.009 -0.025  0.040  0.123  0.185  0.017 -0.075 -0.078 -0.126 -0.057 -0.050 -0.053 -0.033 -0.040 -0.041 -0.022  0.018  0.002 -0.007 -0.024 -0.007 -0.012 -0.001 -0.013 -0.009 -0.019  0.001  0.030 -0.028  0.021 -0.003  0.013 -0.055  0.004 -0.014 -0.037 -0.010 -0.024 -0.046 -0.036 -0.041  0.024  0.032  0.032  0.056  0.047  0.062  0.076  0.072  0.124  0.046  0.025  0.076  0.074  0.068  0.093  0.006  0.025  0.011 -0.003 -0.004  0.004 -0.003  0.009 -0.005 -0.026 -0.002 -0.006 -0.010  0.038  0.005  0.021  0.003  0.036 -0.008 -0.021 -0.024  0.040  0.057  0.079  0.088  0.094  0.104 -0.007 -0.088 -0.011 -0.078 -0.026  0.015  0.077 -0.069 -0.035  0.121 -0.019  0.012  0.045 -0.015  0.040  0.055  0.038  0.038  0.056  0.042  0.024 -0.013  0.034  0.082  0.062  0.031  0.011 -0.124 -0.226 -0.116 -0.036 -0.023  0.149  0.118 -0.094 -0.024  0.022 -0.219 -0.282 -0.004 -0.068 -0.092 -0.090 -0.035 -0.149 -0.022 -0.027 -0.012 -0.088  0.008  0.064 -0.008  0.004  0.054  0.142  0.052  0.045  0.104  0.173  0.161  0.049  0.084  0.050  0.024  0.024  0.077  0.045  0.065 -0.019 -0.003  0.038 -0.005 -0.050 -0.027 -0.008 -0.019 -0.034 -0.060 -0.017 -0.065 -0.010 -0.057  0.006 -0.083 -0.049 -0.014 -0.010 -0.030 -0.009 -0.057 -0.047 -0.023 -0.001  0.007  0.019 -0.011  0.033  0.026  0.017  0.052  0.048  0.009 -0.034  0.014  0.067  0.091  0.045  0.085 -0.011  0.042  0.000  0.035  0.049  0.027  0.028  0.040 -0.082 -0.056  0.217  0.100 -0.027 -0.073  0.054  0.069 -0.046 -0.036 -0.048 -0.047 -0.096 -0.146
  0.028  0.068  0.248  0.099  0.165  0.209  0.216  0.166  0.178  0.221  0.124  0.087  0.058  0.043  0.082  0.043  0.127  0.126  0.095  0.071  0.152  0.060  0.093  0.123  0.176  0.058  0.033  0.092  0.100  0.079  0.064  0.126  0.168  0.149  0.142  0.175  0.200  0.237  0.176  0.199  0.159  0.188 -0.014  0.260  0.031  0.692  0.448  0.454  0.448  0.355  0.200  0.128  0.232  0.077  0.130  0.116  0.093  0.085  0.066  0.059  0.047  0.035  0.027  0.047  0.077  0.105  0.074  0.058  0.081  0.057  0.043  0.137  0.064  0.034  0.055  0.068  0.021  0.052  0.102  0.055  0.040  0.090  0.069  0.072  0.068  0.018  0.043 -0.060 -0.031 -0.043 -0.033  0.022 -0.038 -0.059 -0.057 -0.012 -0.021 -0.045 -0.045 -0.070 -0.014  0.037 -0.303 -0.184 -0.078 -0.001 -0.021 -0.045 -0.080 -0.016  0.041  0.002 -0.019 -0.084  0.024 -0.053 -0.009  0.037  0.058  0.033  0.086  0.145  0.161  0.169  0.139  0.106  0.165  0.320  0.214  0.142  0.167  0.090  0.090  0.142  0.077  0.080  0.084  0.028  0.032  0.065  0.040  0.029  0.036  0.064  0.011  0.053  0.068  0.032 -0.042  0.013  0.040 -0.022  0.018  0.064  0.029 -0.008  0.089  0.050  0.120  0.173  0.149  0.134  0.118  0.081  0.042  0.127  0.084  0.069  0.043  0.043  0.005  0.023  0.048  0.053  0.057  0.038  0.031  0.056  0.028  0.021  0.096  0.045 -0.006  0.013  0.064  0.082  0.004 -0.018  0.015  0.055 -0.063 -0.082  0.034 -0.027  0.072  0.078  0.122  0.189  0.181  0.245  0.162  0.151  0.180  0.039  0.083 -0.017  0.022 -0.011 -0.021  0.005 -0.027  0.031  0.013 -0.006 -0.045  0.014  0.026  0.028 -0.156 -0.124 -0.135 -0.067 -0.040  0.000 -0.065 -0.028 -0.089 -0.092 -0.011 -0.009 -0.046 -0.054 -0.059 -0.120 -0.098 -0.098 -0.089 -0.113 -0.082 -0.054  0.018 -0.097 -0.071 -0.063 -0.071 -0.086 -0.036 -0.016 -0.064 -0.011  0.036  0.042  0.074  0.037  0.053  0.088  0.086  0.073  0.103  0.092 -0.037  0.102  0.078  0.040 -0.016  0.004 -0.063 -0.060 -0.098 -0.192 -0.056 -0.164 -0.113 -0.068 -0.207 -0.167 -0.113 -0.189 -0.143 -0.165 -0.167 -0.151 -0.097 -0.108 -0.098 -0.038 -0.043 -0.006  0.061  0.042  0.081  0.126  0.072  0.027  0.039  0.082  0.060  0.000  0.051  0.063 -0.090 -0.007  0.034 -0.027 -0.013  0.048  0.029  0.030  0.083  0.032  0.013 -0.040 -0.155 -0.156 -0.169 -0.130 -0.148 -0.116 -0.237 -0.150 -0.136 -0.226 -0.240 -0.221 -0.258 -0.234 -0.221 -0.191 -0.048 -0.124 -0.107 -0.147 -0.250 -0.084 -0.020 -0.095 -0.141 -0.117 -0.051  0.021 -0.004  0.038  0.016 -0.020 -0.001  0.011  0.019 -0.075 -0.033 -0.017  0.028  0.038  0.006 -0.048 -0.045  0.032  0.016  0.017  0.007 -0.035 -0.050  0.010 -0.017 -0.108 -0.095 -0.068 -0.126 -0.137 -0.134 -0.152 -0.170 -0.159 -0.099 -0.108 -0.093 -0.079 -0.064 -0.017 -0.043 -0.028  0.033  0.019  0.032 -0.023 -0.024 -0.012  0.025 -0.006 -0.054 -0.047 -0.051 -0.095 -0.111 -0.039 -0.092 -0.024 -0.072 -0.023 -0.005 -0.012 -0.098 -0.081 -0.064 -0.099 -0.123 -0.174 -0.135 -0.121 -0.137 -0.148 -0.055 -0.113 -0.128 -0.082 -0.044  0.077  0.136  0.018  0.002 -0.039 -0.015 -0.007 -0.061 -0.022 -0.055 -0.053 -0.128 -0.110 -0.111 -0.183 -0.217 -0.210 -0.199 -0.175 -0.198 -0.186 -0.153 -0.168 -0.121 -0.171 -0.066 -0.062  0.029  0.053  0.044  0.087  0.069 -0.054  0.021 -0.009  0.033  0.133  0.040  0.052  0.033 -0.051 -0.024 -0.004  0.082  0.103  0.053  0.034  0.069  0.110  0.076  0.039  0.087  0.053  0.026  0.014 -0.012 -0.005 -0.000 -0.044 -0.066 -0.066 -0.097 -0.095 -0.171 -0.076 -0.084 -0.040 -0.012 -0.056 -0.117 -0.057 -0.091 -0.129 -0.149 -0.066 -0.117 -0.011 -0.130 -0.150 -0.117 -0.063 -0.087 -0.035 -0.022  0.009 -0.060 -0.089 -0.012 -0.064 -0.094 -0.116 -0.120 -0.132 -0.185 -0.171 -0.140 -0.174 -0.200 -0.146 -0.125 -0.166 -0.174 -0.122 -0.083 -0.105 -0.096 -0.138 -0.098 -0.097 -0.056 -0.065 -0.052 -0.049 -0.029 -0.075 -0.024 -0.043 -0.008 -0.027  0.090  0.074 -0.007  0.018  0.108  0.110 -0.015  0.001 -0.072 -0.068 -0.026 -0.069 -0.101 -0.062 -0.094 -0.133 -0.092 -0.101 -0.095 -0.146 -0.095 -0.096 -0.000  0.006 -0.051 -0.020  0.062  0.136  0.159 -0.075 -0.036  0.026 -0.072  0.025  0.105  0.147 -0.170  0.089  0.236  0.067  0.075  0.060  0.004 -0.019  0.112  0.033 -0.021 -0.045 -0.016 -0.076 -0.121 -0.059 -0.119 -0.115 -0.150 -0.059 -0.086 -0.143 -0.196 -0.305 -0.147 -0.126 -0.087 -0.136 -0.031 -0.099 -0.059 -0.035  0.020  0.055  0.009  0.024  0.084  0.083  0.015  0.022  0.056  0.014 -0.031 -0.001  0.001 -0.009 -0.018  0.009 -0.050 -0.080 -0.079 -0.050 -0.048  0.050  0.099  0.083  0.030  0.025  0.052  0.004 -0.022 -0.023 -0.045 -0.091 -0.043 -0.094 -0.075 -0.058 -0.104 -0.124 -0.088 -0.103 -0.037 -0.069 -0.028 -0.057 -0.052 -0.044 -0.080 -0.022  0.021 -0.058 -0.192 -0.031  0.000 -0.093 -0.147  0.067  0.057 -0.050  0.004  0.097  0.022  0.115
  0.070  0.053  0.225  0.155  0.202  0.257  0.272  0.196  0.221  0.205  0.149  0.104  0.077  0.058  0.099  0.034  0.154  0.134  0.097  0.087  0.175  0.087  0.110  0.142  0.206  0.089  0.060  0.112  0.116  0.105  0.108  0.175  0.215  0.193  0.175  0.193  0.223  0.234  0.188  0.195  0.197  0.265  0.047  0.252  0.037  0.448  0.511  0.470  0.407  0.432  0.269  0.209  0.319  0.160  0.193  0.158  0.113  0.094  0.046  0.028 -0.014 -0.034 -0.011  0.001  0.052  0.106  0.085  0.109  0.097  0.049  0.067  0.159  0.116  0.087  0.111  0.130  0.089  0.093  0.158  0.113  0.099  0.120  0.094  0.096  0.083  0.070  0.078 -0.032  0.007 -0.003  0.008  0.070 -0.028 -0.036  0.006  0.023 -0.002 -0.016 -0.034 -0.030 -0.028 -0.012 -0.218 -0.176 -0.075  0.032  0.006  0.012 -0.011  0.031  0.065  0.022  0.020 -0.030  0.024 -0.011  0.040  0.041  0.132  0.064  0.129  0.155  0.229  0.245  0.245  0.208  0.255  0.382  0.212  0.222  0.216  0.139  0.134  0.132  0.070  0.036  0.007 -0.010 -0.031 -0.020 -0.056 -0.028  0.008  0.050  0.004  0.060  0.091  0.043  0.008  0.063  0.105  0.040  0.088  0.137  0.087  0.076  0.166  0.155  0.205  0.202  0.167  0.144  0.121  0.109  0.083  0.116  0.074  0.042  0.013 -0.009 -0.038 -0.016  0.007  0.031  0.052  0.010  0.027  0.061  0.014  0.003  0.115  0.021 -0.058 -0.021  0.058  0.014 -0.071 -0.025  0.032 -0.024 -0.086 -0.023  0.037 -0.072 -0.020 -0.033 -0.003  0.020  0.019  0.065  0.025  0.067  0.134  0.015  0.084  0.028  0.055 -0.004 -0.005  0.027  0.018  0.071  0.041  0.039 -0.017  0.037  0.052  0.059 -0.114 -0.091 -0.142 -0.063 -0.059 -0.013 -0.076 -0.051 -0.034 -0.125 -0.129 -0.031 -0.062 -0.080 -0.102 -0.137 -0.116 -0.124 -0.091 -0.110 -0.098 -0.034 -0.033 -0.087 -0.095 -0.093 -0.068 -0.085 -0.029 -0.020 -0.058 -0.007  0.018  0.026  0.057  0.019  0.048  0.046  0.050  0.047  0.086  0.110  0.026  0.105  0.060  0.010 -0.016 -0.008 -0.058 -0.060 -0.093 -0.151 -0.045 -0.093 -0.113 -0.074 -0.172 -0.159 -0.110 -0.177 -0.139 -0.181 -0.182 -0.156 -0.103 -0.114 -0.116 -0.062 -0.068 -0.021  0.056  0.058  0.071  0.078  0.072  0.047  0.064  0.083  0.094  0.062  0.062  0.101 -0.014  0.036  0.036  0.001  0.011  0.063  0.049  0.033  0.041  0.029  0.010 -0.039 -0.126 -0.132 -0.149 -0.119 -0.124 -0.125 -0.180 -0.146 -0.114 -0.189 -0.194 -0.152 -0.180 -0.198 -0.179 -0.202 -0.075 -0.136 -0.090 -0.126 -0.203 -0.070 -0.055 -0.083 -0.132 -0.105 -0.047  0.008 -0.012  0.028 -0.033 -0.029  0.026  0.030  0.011 -0.071 -0.012  0.047  0.069  0.048  0.016  0.005 -0.051  0.004  0.032  0.018 -0.011 -0.021 -0.013 -0.030 -0.014 -0.074 -0.063 -0.014 -0.055 -0.078 -0.078 -0.097 -0.104 -0.096 -0.084 -0.088 -0.080 -0.059 -0.035  0.011 -0.016 -0.037  0.020  0.008  0.033 -0.026 -0.008  0.010  0.030  0.019 -0.029 -0.030 -0.032 -0.070 -0.124 -0.029  0.009  0.040  0.006  0.038  0.052  0.024 -0.035 -0.017 -0.054 -0.069 -0.071 -0.101 -0.063 -0.039 -0.060 -0.052  0.038 -0.020 -0.054 -0.019 -0.061  0.007  0.110  0.054  0.029 -0.033  0.010 -0.003 -0.057 -0.030 -0.071 -0.059 -0.151 -0.123 -0.128 -0.158 -0.190 -0.194 -0.189 -0.144 -0.153 -0.145 -0.121 -0.141 -0.107 -0.138 -0.089 -0.072 -0.006  0.014  0.024  0.037  0.013 -0.099 -0.012 -0.047  0.000  0.086  0.054  0.084  0.039 -0.075 -0.044 -0.039  0.036  0.086  0.033  0.027  0.043  0.065  0.034  0.013  0.063  0.034 -0.003  0.001 -0.011 -0.017 -0.025 -0.053 -0.070 -0.083 -0.111 -0.117 -0.151 -0.085 -0.099 -0.072 -0.033 -0.076 -0.118 -0.063 -0.106 -0.143 -0.165 -0.108 -0.130 -0.062 -0.120 -0.134 -0.105 -0.043 -0.061 -0.017 -0.027  0.003 -0.043 -0.097 -0.060 -0.048 -0.083 -0.100 -0.093 -0.096 -0.172 -0.148 -0.136 -0.157 -0.183 -0.141 -0.115 -0.152 -0.179 -0.134 -0.109 -0.119 -0.104 -0.152 -0.119 -0.108 -0.076 -0.079 -0.068 -0.057  0.006 -0.046 -0.005 -0.033 -0.001 -0.001  0.086  0.066 -0.032 -0.036  0.079  0.066 -0.010 -0.028 -0.072 -0.048 -0.026 -0.051 -0.063 -0.022 -0.043 -0.081 -0.033 -0.059 -0.057 -0.074 -0.086 -0.068 -0.023  0.047  0.006  0.035  0.108  0.121  0.016 -0.048 -0.049 -0.078 -0.101 -0.059 -0.047 -0.008 -0.146  0.051  0.130  0.062  0.066  0.047  0.045 -0.004  0.060  0.094  0.032 -0.017  0.007 -0.034 -0.064 -0.047 -0.070 -0.048 -0.097 -0.040 -0.042 -0.088 -0.071 -0.216 -0.131 -0.115 -0.069 -0.121 -0.042 -0.104 -0.086 -0.068 -0.040  0.025 -0.006  0.004  0.029  0.049  0.018  0.007  0.034  0.019 -0.016  0.007  0.056  0.007 -0.004 -0.001 -0.013 -0.050 -0.071 -0.035 -0.046  0.014  0.050  0.046  0.002  0.010  0.037 -0.009 -0.022 -0.021 -0.051 -0.067 -0.031 -0.077 -0.077 -0.049 -0.083 -0.092 -0.077 -0.099 -0.070 -0.084 -0.076 -0.106 -0.081 -0.061 -0.099 -0.025 -0.001 -0.073 -0.130 -0.011 -0.019 -0.100 -0.098  0.012 -0.004 -0.039 -0.010  0.091 -0.004  0.049
  0.127  0.163  0.219  0.211  0.257  0.303  0.323  0.199  0.231  0.189  0.109  0.044  0.012 -0.017  0.022 -0.032  0.100  0.108  0.051  0.015  0.146  0.081  0.079  0.112  0.225  0.106  0.051  0.118  0.154  0.121  0.146  0.229  0.274  0.212  0.173  0.192  0.219  0.227  0.177  0.157  0.174  0.279 -0.042  0.219 -0.002  0.454  0.470  0.673  0.578  0.502  0.365  0.239  0.332  0.153  0.177  0.122  0.077  0.047 -0.007 -0.022 -0.065 -0.116 -0.089 -0.064  0.017  0.075  0.061  0.084  0.034 -0.013  0.008  0.119  0.065  0.044  0.078  0.120  0.085  0.078  0.180  0.134  0.113  0.149  0.123  0.108  0.094  0.095  0.114 -0.049  0.004  0.020  0.007  0.052 -0.052 -0.041  0.012  0.019 -0.057 -0.101 -0.075 -0.042 -0.051 -0.056 -0.280 -0.270 -0.152  0.018 -0.008 -0.004 -0.022  0.031  0.058  0.018  0.026 -0.037 -0.014 -0.008  0.032  0.030  0.176  0.147  0.204  0.227  0.302  0.327  0.309  0.312  0.392  0.429  0.230  0.208  0.158  0.113  0.106  0.091  0.050 -0.004 -0.023 -0.034 -0.058 -0.065 -0.097 -0.086 -0.027  0.020 -0.023  0.029  0.064  0.041 -0.008  0.025  0.088  0.029  0.074  0.132  0.107  0.080  0.199  0.215  0.262  0.235  0.184  0.154  0.089  0.081  0.081  0.080  0.105  0.014 -0.022 -0.047 -0.061 -0.046 -0.060 -0.048 -0.026 -0.082 -0.043 -0.009 -0.058 -0.052  0.072 -0.033 -0.085 -0.021  0.056  0.001 -0.069  0.036  0.063 -0.015 -0.020  0.048  0.058 -0.012 -0.037 -0.025  0.007  0.034  0.040  0.052  0.031  0.044  0.136 -0.022  0.135  0.057  0.072 -0.024  0.022  0.068  0.033  0.123  0.048  0.141  0.082  0.111  0.137  0.079 -0.084 -0.053 -0.116 -0.023 -0.024  0.020 -0.044 -0.013  0.035 -0.193 -0.065  0.027 -0.090 -0.085 -0.097 -0.125 -0.140 -0.128 -0.069 -0.125 -0.153 -0.052 -0.019 -0.147 -0.124 -0.125 -0.086 -0.118 -0.058 -0.023 -0.044  0.010  0.019  0.031  0.109  0.057  0.068  0.115  0.112  0.077  0.129  0.138  0.080  0.134  0.069  0.036  0.024 -0.002 -0.044 -0.072 -0.107 -0.168 -0.063 -0.109 -0.131 -0.079 -0.133 -0.178 -0.129 -0.221 -0.196 -0.246 -0.239 -0.219 -0.177 -0.151 -0.193 -0.105 -0.122 -0.079  0.042  0.055  0.067  0.070  0.078  0.036  0.064  0.081  0.091  0.045  0.085  0.125 -0.043  0.066  0.067  0.044  0.038  0.102  0.092  0.089  0.072  0.050  0.028  0.008 -0.072 -0.106 -0.128 -0.097 -0.100 -0.134 -0.204 -0.146 -0.130 -0.197 -0.195 -0.144 -0.159 -0.181 -0.187 -0.161 -0.018 -0.117 -0.062 -0.112 -0.196 -0.070 -0.107 -0.104 -0.133 -0.131 -0.041  0.026  0.017  0.067  0.003 -0.005  0.036  0.035  0.025 -0.092 -0.035  0.013  0.047  0.013 -0.037 -0.093 -0.102  0.011  0.021  0.009  0.010 -0.030 -0.002  0.045 -0.019 -0.073 -0.031  0.062 -0.006 -0.022 -0.044 -0.086 -0.132 -0.083 -0.072 -0.118 -0.115 -0.069 -0.044 -0.032 -0.049 -0.050 -0.016 -0.039 -0.007 -0.007 -0.024 -0.028  0.017  0.009 -0.086 -0.070 -0.021 -0.167 -0.169 -0.039 -0.059  0.034 -0.050 -0.012  0.050  0.048 -0.055 -0.073 -0.067 -0.059 -0.059 -0.070 -0.039 -0.019 -0.059 -0.018  0.047  0.015 -0.030 -0.023 -0.039 -0.056  0.032  0.013 -0.020 -0.091 -0.029 -0.069 -0.136 -0.078 -0.139 -0.092 -0.182 -0.146 -0.116 -0.152 -0.203 -0.217 -0.202 -0.146 -0.145 -0.147 -0.131 -0.146 -0.111 -0.129 -0.090 -0.077 -0.000  0.036  0.053  0.056  0.009 -0.128  0.032 -0.058  0.005  0.106  0.120  0.144  0.051 -0.140 -0.047 -0.013  0.044  0.131  0.004 -0.005  0.021  0.041  0.013 -0.006  0.067  0.032 -0.020 -0.034 -0.028 -0.032 -0.053 -0.061 -0.102 -0.129 -0.157 -0.195 -0.187 -0.164 -0.167 -0.139 -0.124 -0.158 -0.188 -0.090 -0.129 -0.181 -0.205 -0.153 -0.178 -0.109 -0.167 -0.181 -0.149 -0.087 -0.103 -0.057 -0.100 -0.052 -0.145 -0.148 -0.111 -0.100 -0.143 -0.171 -0.150 -0.069 -0.204 -0.200 -0.120 -0.162 -0.207 -0.169 -0.134 -0.156 -0.215 -0.143 -0.088 -0.116 -0.144 -0.160 -0.142 -0.118 -0.079 -0.114 -0.098 -0.070 -0.023 -0.084 -0.029 -0.085 -0.041 -0.040  0.066  0.057 -0.035  0.015  0.129  0.052 -0.000 -0.037 -0.073 -0.071 -0.045 -0.063 -0.031  0.001 -0.066 -0.061 -0.025 -0.036 -0.064 -0.048 -0.081 -0.057 -0.096  0.029  0.022  0.046  0.126  0.137  0.071  0.065 -0.008 -0.070 -0.102 -0.132 -0.082 -0.131 -0.146  0.077  0.139  0.044  0.073  0.119  0.107  0.039  0.146  0.174  0.110  0.050  0.081  0.023 -0.013 -0.026 -0.018 -0.018 -0.112 -0.046 -0.006 -0.037 -0.072 -0.193 -0.172 -0.172 -0.117 -0.188 -0.090 -0.188 -0.187 -0.147 -0.096 -0.024 -0.058 -0.037  0.004  0.029  0.004 -0.001  0.040  0.038 -0.006  0.022  0.057  0.030  0.010  0.052  0.013  0.022 -0.011  0.020 -0.024  0.024  0.059  0.033  0.003  0.028  0.045 -0.022 -0.010 -0.005 -0.059 -0.056 -0.057 -0.128 -0.111 -0.090 -0.145 -0.145 -0.122 -0.177 -0.127 -0.195 -0.142 -0.169 -0.168 -0.107 -0.130 -0.052  0.043 -0.069 -0.177 -0.056 -0.038 -0.095 -0.081 -0.020  0.000 -0.011  0.003  0.137  0.047  0.059
  0.152  0.204  0.190  0.232  0.282  0.341  0.374  0.235  0.290  0.253  0.122  0.067  0.019  0.006  0.058  0.006  0.156  0.158  0.115  0.047  0.194  0.115  0.119  0.137  0.268  0.147  0.082  0.155  0.202  0.173  0.171  0.264  0.319  0.249  0.177  0.243  0.258  0.305  0.222  0.226  0.216  0.337 -0.053  0.227 -0.003  0.448  0.407  0.578  0.731  0.538  0.404  0.289  0.327  0.159  0.169  0.146  0.058  0.054  0.013  0.012 -0.055 -0.100 -0.077 -0.064  0.018  0.078  0.074  0.057  0.003 -0.017  0.018  0.103  0.059  0.064  0.094  0.110  0.082  0.099  0.174  0.128  0.104  0.108  0.112  0.095  0.078  0.116  0.096 -0.055  0.002  0.031  0.038  0.072 -0.035 -0.025  0.022  0.047  0.004 -0.079 -0.058 -0.019 -0.060 -0.063 -0.211 -0.278 -0.184 -0.034 -0.045 -0.017 -0.025  0.014  0.042  0.013  0.023 -0.055 -0.058 -0.011  0.009 -0.017  0.167  0.130  0.172  0.189  0.266  0.297  0.293  0.263  0.303  0.331  0.181  0.160  0.129  0.101  0.109  0.092  0.064  0.022 -0.009 -0.018 -0.030 -0.036 -0.059 -0.055 -0.019  0.034 -0.008  0.036  0.039  0.040 -0.001  0.026  0.049  0.006  0.059  0.119  0.079  0.055  0.177  0.180  0.221  0.198  0.150  0.137  0.074  0.013  0.072  0.051  0.104  0.022 -0.000 -0.014 -0.048 -0.022 -0.035 -0.027 -0.030 -0.054 -0.029  0.005 -0.040 -0.042  0.103 -0.015 -0.088  0.031  0.104 -0.008 -0.012  0.100  0.097  0.004  0.023  0.093  0.071  0.030 -0.038 -0.049 -0.007  0.021  0.024  0.028  0.006 -0.037  0.069 -0.086  0.106  0.052  0.043 -0.048  0.033  0.093  0.056  0.138  0.016  0.116  0.064  0.113  0.042  0.036 -0.077 -0.040 -0.133 -0.039 -0.057 -0.017 -0.083 -0.050 -0.035 -0.151  0.041  0.007 -0.106 -0.097 -0.106 -0.152 -0.168 -0.148 -0.107 -0.135 -0.183 -0.076 -0.010 -0.176 -0.155 -0.154 -0.113 -0.151 -0.089 -0.056 -0.072 -0.005 -0.013  0.005  0.107  0.053  0.084  0.162  0.162  0.130  0.173  0.164  0.110  0.138  0.058  0.028  0.003 -0.005 -0.054 -0.084 -0.139 -0.179 -0.121 -0.092 -0.119 -0.035 -0.069 -0.172 -0.099 -0.203 -0.171 -0.223 -0.226 -0.189 -0.126 -0.123 -0.189 -0.100 -0.143 -0.101  0.017 -0.010  0.018  0.056  0.041 -0.016  0.019  0.025  0.021 -0.015  0.048  0.056 -0.077  0.042  0.018  0.031  0.013  0.077  0.041  0.027  0.040  0.007 -0.033 -0.045 -0.094 -0.083 -0.119 -0.090 -0.097 -0.092 -0.189 -0.100 -0.094 -0.139 -0.149 -0.094 -0.098 -0.116 -0.116 -0.070  0.019 -0.121 -0.021 -0.091 -0.198 -0.089 -0.137 -0.140 -0.162 -0.163 -0.112 -0.041 -0.023  0.010 -0.032 -0.062 -0.022 -0.007 -0.011 -0.126 -0.099 -0.081 -0.011 -0.058 -0.098 -0.145 -0.091  0.031  0.013  0.020  0.064 -0.037 -0.013  0.102 -0.027 -0.078 -0.046  0.030 -0.013 -0.023 -0.013 -0.054 -0.109 -0.049 -0.054 -0.093 -0.071 -0.041 -0.038 -0.022 -0.021 -0.019  0.008 -0.016  0.009 -0.047 -0.004 -0.019 -0.026  0.011 -0.059 -0.068 -0.033 -0.162 -0.113 -0.039 -0.151 -0.054 -0.111 -0.080 -0.027  0.018 -0.099 -0.085 -0.023 -0.030 -0.054 -0.064 -0.056 -0.063 -0.092 -0.043 -0.016 -0.040 -0.078 -0.083 -0.095 -0.163 -0.071 -0.053 -0.100 -0.143 -0.075 -0.106 -0.146 -0.081 -0.129 -0.084 -0.153 -0.130 -0.103 -0.143 -0.192 -0.213 -0.201 -0.138 -0.152 -0.165 -0.160 -0.155 -0.114 -0.131 -0.083 -0.054 -0.012  0.037  0.034  0.052  0.032 -0.111  0.088 -0.033  0.051  0.175  0.218  0.204  0.103 -0.141 -0.009 -0.007  0.022  0.099 -0.006 -0.008  0.000  0.021 -0.008 -0.006  0.052  0.011 -0.034 -0.058 -0.064 -0.055 -0.082 -0.077 -0.129 -0.159 -0.185 -0.217 -0.186 -0.156 -0.148 -0.135 -0.119 -0.159 -0.195 -0.109 -0.108 -0.162 -0.195 -0.142 -0.152 -0.071 -0.151 -0.165 -0.146 -0.093 -0.099 -0.055 -0.099 -0.057 -0.155 -0.135 -0.088 -0.101 -0.158 -0.179 -0.140 -0.058 -0.176 -0.177 -0.085 -0.131 -0.192 -0.153 -0.123 -0.134 -0.186 -0.116 -0.056 -0.092 -0.120 -0.140 -0.120 -0.087 -0.070 -0.111 -0.095 -0.066 -0.038 -0.090 -0.036 -0.095 -0.059 -0.054  0.061  0.079  0.016  0.030  0.161  0.072  0.004 -0.005 -0.028 -0.056 -0.030 -0.044 -0.014  0.016 -0.064 -0.051 -0.042 -0.032 -0.057 -0.035 -0.075 -0.045 -0.106  0.004  0.003  0.042  0.108  0.143  0.079  0.044 -0.006 -0.029 -0.090 -0.084 -0.095 -0.186 -0.184  0.104  0.114  0.027  0.075  0.152  0.111  0.045  0.185  0.175  0.124  0.070  0.105  0.037  0.007 -0.003  0.010 -0.016 -0.108 -0.032 -0.002 -0.031 -0.106 -0.164 -0.148 -0.157 -0.120 -0.192 -0.087 -0.164 -0.165 -0.125 -0.059 -0.009 -0.044 -0.021  0.025  0.042 -0.001  0.012  0.026  0.043  0.003  0.039  0.009  0.035  0.018  0.082  0.019  0.041  0.027  0.060  0.007  0.040  0.094  0.038  0.005  0.045  0.048 -0.014  0.003  0.011 -0.046 -0.043 -0.050 -0.111 -0.090 -0.110 -0.172 -0.136 -0.122 -0.181 -0.123 -0.182 -0.116 -0.149 -0.152 -0.082 -0.096 -0.039  0.087 -0.024 -0.201 -0.052 -0.023 -0.042 -0.050 -0.040  0.004  0.013  0.013  0.111  0.019  0.068
  0.156  0.203  0.260  0.349  0.399  0.526  0.526  0.371  0.372  0.349  0.213  0.133  0.073  0.024  0.089  0.052  0.217  0.212  0.190  0.140  0.303  0.209  0.235  0.263  0.393  0.279  0.206  0.237  0.248  0.259  0.311  0.427  0.481  0.423  0.313  0.372  0.370  0.377  0.253  0.241  0.278  0.337  0.101  0.286  0.125  0.355  0.432  0.502  0.538  0.794  0.615  0.433  0.496  0.299  0.305  0.254  0.186  0.158  0.073  0.060 -0.018 -0.076 -0.023 -0.028  0.082  0.154  0.122  0.168  0.152  0.091  0.095  0.230  0.162  0.125  0.169  0.182  0.104  0.119  0.196  0.113  0.077  0.080  0.129  0.103  0.055  0.094  0.054 -0.069 -0.029 -0.016  0.017  0.107 -0.036 -0.055  0.006  0.038 -0.036 -0.026 -0.046 -0.054 -0.090 -0.087 -0.145 -0.125 -0.095 -0.005 -0.028 -0.003 -0.039 -0.029 -0.034 -0.055 -0.068 -0.041 -0.058 -0.005 -0.012 -0.020  0.171  0.105  0.179  0.195  0.281  0.311  0.356  0.333  0.364  0.423  0.303  0.354  0.329  0.231  0.209  0.198  0.116  0.057  0.019  0.020 -0.022 -0.020 -0.069 -0.033  0.028  0.080  0.036  0.134  0.167  0.077  0.084  0.147  0.199  0.087  0.143  0.247  0.157  0.109  0.229  0.264  0.330  0.280  0.243  0.205  0.187  0.093  0.119  0.067  0.106  0.117  0.041  0.011 -0.021  0.007 -0.000  0.035  0.055  0.000  0.050  0.108  0.012  0.013  0.177  0.072 -0.029  0.041  0.152  0.042 -0.040  0.084  0.137  0.011 -0.010  0.068  0.056 -0.029 -0.042 -0.049 -0.033 -0.060 -0.079 -0.090 -0.098 -0.065  0.025  0.026  0.180  0.143  0.129  0.094  0.125  0.169  0.150  0.124  0.077  0.083 -0.012  0.062  0.007  0.021 -0.112 -0.142 -0.215 -0.130 -0.186 -0.156 -0.210 -0.180 -0.058 -0.238 -0.100 -0.039 -0.090 -0.127 -0.146 -0.214 -0.171 -0.204 -0.142 -0.135 -0.163 -0.076 -0.070 -0.163 -0.170 -0.151 -0.080 -0.107 -0.076 -0.051 -0.062 -0.014 -0.012  0.022  0.084  0.045  0.071  0.075  0.081  0.060  0.112  0.128  0.073  0.106  0.072  0.032  0.026 -0.021 -0.028 -0.072 -0.110 -0.135 -0.029 -0.120 -0.161 -0.153 -0.181 -0.172 -0.145 -0.174 -0.146 -0.174 -0.182 -0.164 -0.121 -0.128 -0.177 -0.107 -0.160 -0.097 -0.032 -0.020  0.006  0.015  0.032  0.003  0.002  0.013  0.036 -0.005  0.008  0.073 -0.025  0.005 -0.009  0.007  0.003  0.023 -0.028 -0.025 -0.030 -0.075 -0.119 -0.159 -0.226 -0.209 -0.236 -0.175 -0.164 -0.245 -0.205 -0.250 -0.199 -0.219 -0.223 -0.156 -0.175 -0.223 -0.207 -0.228 -0.172 -0.227 -0.140 -0.242 -0.277 -0.216 -0.186 -0.184 -0.222 -0.228 -0.169 -0.102 -0.067 -0.042 -0.111 -0.125 -0.042 -0.045 -0.066 -0.152 -0.112 -0.039 -0.006 -0.030 -0.065 -0.048 -0.061  0.013  0.034  0.017  0.024 -0.035  0.009  0.006 -0.055 -0.053 -0.053 -0.004 -0.022 -0.022 -0.031 -0.039 -0.072 -0.048 -0.064 -0.069 -0.072 -0.037 -0.020  0.007 -0.015 -0.032 -0.002 -0.000  0.022  0.032  0.033  0.007  0.049  0.031 -0.024 -0.037  0.023 -0.052 -0.055 -0.014 -0.032 -0.003 -0.058 -0.019  0.022  0.005 -0.097 -0.062 -0.048 -0.054 -0.065 -0.084 -0.069 -0.062 -0.081 -0.040  0.005 -0.058 -0.081 -0.067 -0.094 -0.110 -0.071 -0.059 -0.084 -0.141 -0.070 -0.096 -0.124 -0.083 -0.113 -0.072 -0.137 -0.120 -0.091 -0.102 -0.146 -0.164 -0.152 -0.089 -0.087 -0.083 -0.085 -0.105 -0.082 -0.085 -0.071 -0.027 -0.004  0.038  0.035  0.023  0.009 -0.052  0.048 -0.005  0.040  0.114  0.121  0.092  0.052 -0.049  0.023  0.034  0.030  0.040 -0.014 -0.023  0.015  0.034 -0.018 -0.004  0.072  0.016 -0.025 -0.039 -0.041 -0.032 -0.070 -0.076 -0.093 -0.144 -0.173 -0.187 -0.144 -0.115 -0.109 -0.136 -0.086 -0.156 -0.148 -0.080 -0.112 -0.126 -0.155 -0.111 -0.114 -0.065 -0.112 -0.113 -0.103 -0.058 -0.054 -0.043 -0.045 -0.001 -0.030 -0.057 -0.055 -0.024 -0.062 -0.091 -0.050 -0.031 -0.117 -0.109 -0.051 -0.088 -0.140 -0.106 -0.070 -0.095 -0.149 -0.091 -0.045 -0.065 -0.081 -0.101 -0.084 -0.074 -0.015 -0.031 -0.033 -0.032  0.006 -0.028  0.008 -0.016  0.010  0.027  0.084  0.054  0.071 -0.027  0.102  0.096  0.063  0.007 -0.002 -0.024  0.016 -0.006  0.019  0.027  0.009  0.005  0.010  0.023  0.008  0.014 -0.022 -0.009 -0.007  0.040  0.047  0.069  0.094  0.087 -0.022  0.038  0.011 -0.080 -0.107 -0.107 -0.114 -0.139 -0.063 -0.032  0.060  0.007  0.006  0.030  0.057  0.003  0.040  0.125  0.073  0.023  0.018  0.001 -0.022 -0.043 -0.051 -0.020 -0.068 -0.032 -0.052 -0.041 -0.030 -0.096 -0.120 -0.115 -0.083 -0.150 -0.087 -0.110 -0.109 -0.060 -0.062  0.004 -0.036 -0.026 -0.021 -0.017 -0.044 -0.053 -0.027 -0.022 -0.049 -0.046  0.000 -0.015 -0.040 -0.016 -0.038 -0.024 -0.065 -0.012 -0.058 -0.067 -0.031 -0.025 -0.071 -0.038 -0.009 -0.050 -0.029 -0.020 -0.074 -0.070 -0.049 -0.101 -0.103 -0.072 -0.111 -0.086 -0.100 -0.133 -0.120 -0.139 -0.100 -0.104 -0.083 -0.043 -0.051 -0.001  0.045 -0.013 -0.053 -0.027 -0.013 -0.068 -0.037 -0.048 -0.003 -0.007  0.074  0.137  0.084  0.065
  0.200  0.262  0.275  0.394  0.453  0.539  0.485  0.335  0.312  0.259  0.160  0.075  0.056 -0.022  0.023 -0.001  0.123  0.129  0.131  0.116  0.245  0.176  0.216  0.245  0.364  0.291  0.234  0.252  0.274  0.281  0.356  0.468  0.495  0.367  0.267  0.302  0.286  0.241  0.153  0.099  0.165  0.251  0.006  0.167  0.067  0.200  0.269  0.365  0.404  0.615  0.741  0.503  0.446  0.314  0.274  0.236  0.184  0.121  0.044  0.039 -0.022 -0.082 -0.038 -0.018  0.071  0.126  0.104  0.135  0.136  0.090  0.045  0.162  0.106  0.046  0.082  0.118  0.038  0.036  0.122  0.047  0.008  0.013  0.083  0.063  0.006  0.084  0.040 -0.098 -0.053 -0.032 -0.037  0.051 -0.057 -0.069 -0.016  0.013 -0.061 -0.035 -0.037 -0.051 -0.079 -0.068 -0.063 -0.095 -0.089  0.008  0.006  0.012 -0.031 -0.045 -0.062 -0.065 -0.075 -0.050 -0.116 -0.014 -0.067 -0.066  0.149  0.101  0.141  0.152  0.233  0.239  0.319  0.319  0.327  0.338  0.324  0.336  0.325  0.222  0.194  0.185  0.099  0.050  0.021  0.035  0.007 -0.014 -0.054 -0.012  0.047  0.088  0.060  0.115  0.177  0.115  0.108  0.134  0.200  0.105  0.106  0.224  0.168  0.095  0.175  0.255  0.325  0.279  0.290  0.223  0.213  0.110  0.129  0.037  0.117  0.136  0.048  0.020 -0.004  0.005 -0.012  0.034  0.038 -0.002  0.054  0.110  0.028  0.059  0.198  0.112  0.021  0.104  0.197  0.074  0.027  0.170  0.184  0.072  0.082  0.109  0.055  0.036 -0.007  0.019  0.037 -0.022 -0.088 -0.127 -0.143 -0.135 -0.026 -0.006  0.205  0.144  0.153  0.101  0.166  0.190  0.150  0.107  0.068  0.096 -0.015  0.048 -0.010 -0.007 -0.090 -0.129 -0.199 -0.103 -0.169 -0.132 -0.173 -0.146 -0.021 -0.207 -0.024 -0.018 -0.051 -0.104 -0.104 -0.157 -0.128 -0.164 -0.105 -0.101 -0.150 -0.055 -0.058 -0.168 -0.152 -0.119 -0.044 -0.059 -0.015 -0.016 -0.004  0.033  0.038  0.055  0.115  0.070  0.094  0.111  0.102  0.078  0.121  0.106  0.078  0.103  0.093  0.065  0.051  0.006  0.013 -0.028 -0.025 -0.070 -0.030 -0.126 -0.108 -0.106 -0.110 -0.096 -0.079 -0.083 -0.092 -0.105 -0.108 -0.108 -0.093 -0.073 -0.145 -0.085 -0.146 -0.090 -0.035 -0.036 -0.020 -0.028 -0.001 -0.029 -0.028 -0.031 -0.013 -0.053 -0.017  0.025 -0.038 -0.024 -0.026 -0.004 -0.013 -0.024 -0.039 -0.006 -0.015 -0.058 -0.094 -0.131 -0.183 -0.171 -0.216 -0.159 -0.148 -0.245 -0.208 -0.223 -0.210 -0.212 -0.214 -0.174 -0.180 -0.201 -0.213 -0.175 -0.148 -0.215 -0.096 -0.218 -0.228 -0.217 -0.185 -0.177 -0.201 -0.206 -0.126 -0.077 -0.063 -0.025 -0.089 -0.113 -0.053 -0.049 -0.072 -0.116 -0.128 -0.095 -0.048 -0.068 -0.103 -0.090 -0.047  0.002  0.009  0.011  0.035 -0.044  0.011  0.023 -0.076 -0.031 -0.004  0.020 -0.000  0.003 -0.021 -0.014 -0.056 -0.044 -0.037 -0.059 -0.071 -0.041 -0.006 -0.009 -0.044 -0.034 -0.019 -0.036 -0.020  0.000 -0.007 -0.027  0.002 -0.032 -0.064 -0.026  0.053 -0.043  0.020  0.001 -0.077 -0.057 -0.117 -0.079 -0.043 -0.053 -0.147 -0.114 -0.069 -0.058 -0.074 -0.079 -0.078 -0.080 -0.086 -0.059 -0.031 -0.062 -0.079 -0.089 -0.092 -0.155 -0.154 -0.118 -0.142 -0.143 -0.086 -0.114 -0.133 -0.077 -0.089 -0.040 -0.081 -0.066 -0.017 -0.011 -0.044 -0.055 -0.051 -0.013 -0.012 -0.018 -0.013 -0.015 -0.022  0.004 -0.017  0.015  0.028  0.049  0.055  0.041  0.045 -0.014  0.101 -0.003  0.025  0.139  0.188  0.043  0.003 -0.058  0.078  0.088  0.032  0.046 -0.024 -0.021  0.010  0.007 -0.027  0.028  0.071  0.017  0.007 -0.016 -0.008  0.005 -0.037 -0.050 -0.060 -0.116 -0.134 -0.173 -0.096 -0.090 -0.105 -0.143 -0.110 -0.145 -0.118 -0.074 -0.090 -0.078 -0.074 -0.082 -0.067 -0.022 -0.105 -0.107 -0.093 -0.079 -0.052 -0.083 -0.090 -0.050 -0.049 -0.035 -0.073 -0.024 -0.049 -0.063 -0.027  0.036 -0.024 -0.053  0.015  0.002 -0.052 -0.058 -0.007 -0.008 -0.064 -0.031  0.014 -0.005 -0.065 -0.019 -0.040 -0.040  0.018 -0.008 -0.003 -0.027 -0.017 -0.026 -0.024 -0.037 -0.023  0.001  0.040  0.044  0.152 -0.013  0.116  0.087  0.067  0.035  0.064 -0.012  0.040  0.024  0.051  0.061  0.045  0.060  0.026  0.066  0.046  0.069  0.021  0.031 -0.012 -0.012  0.033  0.031  0.025  0.055  0.020  0.096  0.042 -0.049 -0.114 -0.124 -0.112 -0.176 -0.019 -0.021  0.042 -0.051 -0.041  0.013  0.048 -0.006  0.016  0.087  0.080  0.033  0.007  0.007 -0.023 -0.057 -0.056 -0.020 -0.084 -0.064 -0.072 -0.037 -0.033 -0.018 -0.110 -0.113 -0.099 -0.156 -0.120 -0.112 -0.126 -0.071 -0.077 -0.035 -0.072 -0.072 -0.075 -0.084 -0.090 -0.107 -0.076 -0.076 -0.098 -0.100 -0.064 -0.064 -0.104 -0.049 -0.058 -0.032 -0.077 -0.025 -0.070 -0.110 -0.075 -0.088 -0.124 -0.091 -0.077 -0.091 -0.063 -0.052 -0.101 -0.081 -0.072 -0.109 -0.104 -0.075 -0.121 -0.098 -0.117 -0.156 -0.133 -0.156 -0.105 -0.090 -0.091 -0.033 -0.024 -0.017  0.077  0.032 -0.031 -0.033  0.000 -0.001  0.028 -0.069  0.022  0.018  0.102  0.138  0.131  0.041
  0.131  0.116  0.198  0.265  0.302  0.423  0.411  0.301  0.321  0.277  0.180  0.122  0.092  0.047  0.092  0.066  0.194  0.163  0.156  0.169  0.251  0.161  0.201  0.238  0.303  0.253  0.207  0.204  0.207  0.231  0.295  0.359  0.335  0.290  0.193  0.270  0.254  0.265  0.192  0.131  0.169  0.235  0.040  0.126  0.062  0.128  0.209  0.239  0.289  0.433  0.503  0.604  0.436  0.326  0.306  0.266  0.167  0.163  0.088  0.078  0.008 -0.011  0.016  0.030  0.085  0.130  0.119  0.124  0.106  0.094  0.045  0.159  0.124  0.069  0.090  0.136  0.060  0.064  0.125  0.076  0.028  0.020  0.059  0.057  0.015  0.061  0.034 -0.073 -0.019 -0.012 -0.019  0.058 -0.036 -0.042  0.014  0.038  0.026  0.034  0.025  0.013 -0.004  0.005  0.035 -0.038 -0.035  0.024  0.022  0.038  0.020  0.006 -0.017 -0.021 -0.029 -0.018 -0.095  0.006 -0.021 -0.053  0.105  0.066  0.081  0.093  0.187  0.194  0.261  0.242  0.223  0.286  0.252  0.340  0.368  0.246  0.236  0.205  0.120  0.118  0.069  0.088  0.048  0.051  0.019  0.071  0.108  0.144  0.105  0.145  0.196  0.139  0.134  0.146  0.226  0.140  0.136  0.220  0.189  0.123  0.178  0.236  0.295  0.264  0.295  0.235  0.223  0.093  0.146  0.056  0.119  0.144  0.104  0.069  0.040  0.055  0.067  0.097  0.089  0.060  0.096  0.148  0.078  0.084  0.203  0.113  0.033  0.085  0.144  0.043  0.017  0.096  0.097  0.035  0.016  0.021  0.000 -0.023 -0.012 -0.017 -0.000 -0.071 -0.133 -0.153 -0.192 -0.188 -0.057 -0.078  0.094  0.080  0.082  0.052  0.124  0.149  0.123  0.049  0.039  0.014 -0.060 -0.038 -0.107 -0.055 -0.104 -0.135 -0.190 -0.103 -0.138 -0.108 -0.136 -0.105 -0.082 -0.059  0.061  0.001 -0.018 -0.053 -0.055 -0.101 -0.084 -0.096 -0.070 -0.061 -0.092 -0.036 -0.044 -0.114 -0.101 -0.073 -0.027 -0.033 -0.018 -0.016  0.009  0.022  0.008  0.016  0.043  0.033  0.057  0.044  0.038  0.050  0.063  0.037  0.032  0.035  0.043  0.020  0.027 -0.008  0.020 -0.021 -0.012 -0.030  0.012 -0.044 -0.060 -0.082 -0.077 -0.065 -0.039 -0.026 -0.041 -0.051 -0.054 -0.046 -0.041 -0.037 -0.076 -0.046 -0.095 -0.056 -0.023 -0.048 -0.038 -0.046 -0.053 -0.065 -0.050 -0.077 -0.086 -0.080 -0.042 -0.058 -0.047 -0.054 -0.068 -0.034 -0.027 -0.047 -0.059 -0.052 -0.018 -0.028 -0.077 -0.109 -0.136 -0.140 -0.171 -0.134 -0.131 -0.145 -0.129 -0.130 -0.136 -0.127 -0.134 -0.101 -0.101 -0.120 -0.096 -0.056 -0.090 -0.192 -0.056 -0.150 -0.168 -0.158 -0.125 -0.119 -0.130 -0.122 -0.090 -0.050 -0.047 -0.029 -0.042 -0.094 -0.060 -0.045 -0.031 -0.086 -0.121 -0.121 -0.073 -0.082 -0.093 -0.065 -0.018  0.030  0.038  0.035  0.052 -0.025  0.008  0.037 -0.077 -0.052 -0.034 -0.014 -0.013 -0.013 -0.009 -0.019 -0.011 -0.009 -0.032 -0.037 -0.015 -0.018 -0.024 -0.001 -0.010 -0.001  0.016  0.011  0.002 -0.003  0.028  0.009 -0.022 -0.016 -0.021 -0.036  0.003 -0.012  0.053  0.019 -0.102 -0.105 -0.112 -0.093 -0.082 -0.064 -0.119 -0.060 -0.033 -0.039 -0.049 -0.056 -0.063 -0.076 -0.055 -0.047 -0.049 -0.097 -0.101 -0.093 -0.117 -0.176 -0.169 -0.109 -0.112 -0.093 -0.059 -0.083 -0.092 -0.032 -0.032 -0.023 -0.044 -0.032 -0.013  0.022 -0.010 -0.016 -0.006  0.013  0.014  0.015  0.007  0.006  0.002  0.018 -0.007 -0.008 -0.005  0.017  0.026  0.026  0.040  0.012  0.084  0.007  0.042  0.087  0.121  0.038  0.030 -0.021  0.083  0.079  0.004  0.021 -0.007 -0.010 -0.016 -0.025 -0.034  0.013  0.034 -0.008  0.000 -0.017 -0.007  0.022 -0.020 -0.036 -0.042 -0.069 -0.080 -0.096 -0.038 -0.030 -0.030 -0.094 -0.059 -0.076 -0.084 -0.067 -0.039 -0.057 -0.031 -0.068 -0.034 -0.006 -0.073 -0.086 -0.095 -0.092 -0.070 -0.096 -0.083 -0.059 -0.031 -0.013 -0.043 -0.026 -0.036 -0.037 -0.018  0.013 -0.001 -0.027  0.017  0.013 -0.005 -0.023 -0.018  0.019 -0.011 -0.008  0.028  0.017 -0.032  0.010 -0.009 -0.022  0.001 -0.026 -0.041 -0.041 -0.048 -0.055 -0.056 -0.055 -0.055 -0.026  0.028  0.020  0.126 -0.028  0.064  0.065  0.054  0.026  0.017 -0.032  0.001 -0.006 -0.004  0.018  0.002  0.005 -0.026  0.015  0.014  0.014 -0.001 -0.019 -0.010 -0.049 -0.012 -0.025 -0.020  0.001  0.012  0.015  0.039  0.035 -0.042  0.005 -0.063 -0.121 -0.031 -0.027 -0.008 -0.068 -0.075 -0.033 -0.010 -0.046 -0.035 -0.015 -0.013 -0.034 -0.053 -0.042 -0.081 -0.090 -0.094 -0.082 -0.111 -0.090 -0.102 -0.097 -0.102 -0.042 -0.102 -0.115 -0.106 -0.135 -0.115 -0.098 -0.077 -0.030 -0.018 -0.018 -0.065 -0.051 -0.061 -0.077 -0.102 -0.094 -0.091 -0.099 -0.099 -0.099 -0.111 -0.093 -0.118 -0.072 -0.073 -0.065 -0.086 -0.025 -0.046 -0.106 -0.082 -0.083 -0.128 -0.087 -0.086 -0.090 -0.065 -0.045 -0.076 -0.062 -0.057 -0.065 -0.073 -0.075 -0.110 -0.083 -0.093 -0.123 -0.092 -0.097 -0.040 -0.029 -0.023  0.013  0.004 -0.005  0.057  0.048 -0.005 -0.015  0.018  0.050  0.036 -0.058  0.015  0.019  0.089  0.095  0.101  0.053
  0.090  0.084  0.234  0.273  0.312  0.409  0.451  0.342  0.364  0.337  0.239  0.188  0.135  0.088  0.158  0.098  0.251  0.206  0.184  0.193  0.294  0.187  0.218  0.262  0.330  0.234  0.192  0.208  0.186  0.188  0.250  0.347  0.362  0.320  0.237  0.314  0.306  0.322  0.238  0.176  0.218  0.273  0.049  0.177  0.066  0.232  0.319  0.332  0.327  0.496  0.446  0.436  0.592  0.351  0.363  0.310  0.217  0.215  0.130  0.113  0.027 -0.016  0.040  0.041  0.116  0.168  0.136  0.161  0.152  0.111  0.070  0.215  0.188  0.124  0.146  0.186  0.114  0.111  0.175  0.128  0.076  0.100  0.115  0.102  0.066  0.095  0.079 -0.060  0.009  0.015  0.029  0.108 -0.012 -0.014  0.046  0.062  0.026  0.045  0.016  0.013 -0.014 -0.005 -0.058 -0.049 -0.033  0.045  0.027  0.048  0.023  0.024  0.005  0.013 -0.006  0.012 -0.032  0.031  0.030 -0.006  0.146  0.069  0.117  0.136  0.243  0.252  0.299  0.287  0.276  0.373  0.298  0.415  0.425  0.288  0.279  0.248  0.143  0.127  0.077  0.085  0.036  0.048 -0.003  0.050  0.117  0.164  0.118  0.178  0.240  0.144  0.145  0.178  0.271  0.167  0.184  0.270  0.218  0.164  0.231  0.281  0.349  0.313  0.318  0.237  0.243  0.149  0.172  0.094  0.141  0.171  0.115  0.066  0.033  0.068  0.095  0.122  0.116  0.079  0.116  0.153  0.081  0.094  0.201  0.100  0.012  0.052  0.123  0.042 -0.011  0.043  0.069  0.004 -0.030 -0.006 -0.000 -0.058 -0.025 -0.022 -0.003 -0.069 -0.125 -0.135 -0.181 -0.136 -0.018 -0.034  0.135  0.082  0.068  0.045  0.090  0.121  0.104  0.060  0.050  0.006 -0.042  0.002 -0.040 -0.006 -0.133 -0.159 -0.223 -0.133 -0.184 -0.153 -0.190 -0.160 -0.081 -0.107 -0.052 -0.019 -0.033 -0.070 -0.088 -0.139 -0.105 -0.133 -0.092 -0.088 -0.102 -0.062 -0.061 -0.117 -0.110 -0.085 -0.038 -0.058 -0.031 -0.026 -0.031  0.007  0.003  0.030  0.057  0.025  0.061  0.027  0.036  0.035  0.052  0.070  0.027  0.075  0.067  0.040  0.024 -0.017 -0.002 -0.046 -0.057 -0.103 -0.025 -0.123 -0.130 -0.133 -0.160 -0.116 -0.097 -0.092 -0.078 -0.106 -0.111 -0.096 -0.074 -0.072 -0.088 -0.050 -0.086 -0.051 -0.006 -0.006 -0.008 -0.014 -0.014 -0.017 -0.014 -0.028 -0.011 -0.025 -0.025  0.007 -0.018 -0.031 -0.024 -0.020 -0.031 -0.036 -0.035 -0.037 -0.034 -0.055 -0.105 -0.142 -0.198 -0.201 -0.225 -0.161 -0.169 -0.218 -0.177 -0.210 -0.183 -0.184 -0.187 -0.148 -0.155 -0.181 -0.158 -0.182 -0.160 -0.222 -0.124 -0.222 -0.237 -0.182 -0.122 -0.124 -0.156 -0.152 -0.116 -0.061 -0.045 -0.017 -0.073 -0.093 -0.034 -0.012 -0.026 -0.089 -0.087 -0.025 -0.014 -0.024 -0.043 -0.023 -0.020  0.032  0.063  0.041  0.040 -0.009  0.016  0.008 -0.068 -0.067 -0.065 -0.033 -0.042 -0.037 -0.032 -0.050 -0.032 -0.043 -0.065 -0.065 -0.047 -0.038 -0.028  0.009 -0.015 -0.013  0.022  0.029  0.035  0.005  0.032  0.032  0.014 -0.005 -0.014 -0.037 -0.009 -0.020 -0.010  0.004 -0.026 -0.027 -0.046 -0.025 -0.006 -0.023 -0.079 -0.025 -0.041 -0.061 -0.047 -0.075 -0.079 -0.074 -0.088 -0.064 -0.027 -0.087 -0.102 -0.081 -0.094 -0.101 -0.097 -0.051 -0.046 -0.068 -0.022 -0.037 -0.057 -0.013 -0.042 -0.025 -0.076 -0.067 -0.067 -0.056 -0.091 -0.086 -0.084 -0.050 -0.040 -0.039 -0.036 -0.057 -0.050 -0.050 -0.046 -0.025  0.011  0.032  0.052  0.051  0.059 -0.000  0.060  0.002  0.031  0.078  0.068  0.027  0.013 -0.027  0.055  0.062  0.035  0.062  0.013  0.020  0.049  0.035 -0.010  0.023  0.074  0.015  0.012 -0.010 -0.009  0.007 -0.019 -0.053 -0.061 -0.076 -0.104 -0.099 -0.079 -0.049 -0.070 -0.091 -0.063 -0.100 -0.101 -0.062 -0.078 -0.107 -0.103 -0.088 -0.091 -0.043 -0.110 -0.117 -0.112 -0.087 -0.083 -0.089 -0.067 -0.020  0.001 -0.012 -0.027 -0.015 -0.022 -0.056 -0.044 -0.038 -0.075 -0.088 -0.041 -0.056 -0.089 -0.091 -0.068 -0.056 -0.103 -0.080 -0.038 -0.041 -0.054 -0.077 -0.071 -0.087 -0.047 -0.061 -0.063 -0.065 -0.051 -0.067 -0.049 -0.040 -0.022 -0.005  0.053  0.023  0.062 -0.042  0.053  0.066  0.027  0.006 -0.023 -0.065 -0.014 -0.031 -0.040 -0.008 -0.035 -0.043 -0.042 -0.031 -0.019 -0.043 -0.044 -0.060 -0.005 -0.042 -0.018 -0.015  0.021  0.042 -0.004  0.001  0.031 -0.024 -0.093 -0.051 -0.059 -0.090 -0.042 -0.017  0.045 -0.033 -0.044 -0.031 -0.007 -0.049 -0.041  0.008 -0.016 -0.056 -0.075 -0.073 -0.107 -0.109 -0.121 -0.087 -0.120 -0.093 -0.095 -0.111 -0.097 -0.111 -0.130 -0.126 -0.096 -0.142 -0.088 -0.090 -0.063 -0.019 -0.013  0.018 -0.048 -0.035 -0.033 -0.051 -0.081 -0.083 -0.059 -0.087 -0.097 -0.085 -0.059 -0.095 -0.114 -0.075 -0.087 -0.102 -0.116 -0.045 -0.078 -0.104 -0.073 -0.041 -0.106 -0.089 -0.046 -0.058 -0.066 -0.048 -0.068 -0.064 -0.060 -0.067 -0.070 -0.058 -0.095 -0.087 -0.095 -0.113 -0.086 -0.090 -0.047 -0.055 -0.004  0.002 -0.016  0.003  0.044  0.023 -0.021 -0.016  0.021  0.004 -0.005 -0.052  0.018  0.022  0.097  0.132  0.101  0.086
  0.052  0.033  0.147  0.193  0.218  0.299  0.324  0.313  0.293  0.279  0.220  0.181  0.137  0.095  0.162  0.098  0.222  0.164  0.171  0.223  0.263  0.177  0.227  0.264  0.306  0.244  0.224  0.198  0.172  0.182  0.214  0.263  0.273  0.263  0.181  0.258  0.217  0.223  0.180  0.110  0.136  0.172  0.033  0.082  0.044  0.077  0.160  0.153  0.159  0.299  0.314  0.326  0.351  0.410  0.348  0.310  0.235  0.221  0.140  0.110  0.060  0.023  0.078  0.070  0.127  0.176  0.129  0.158  0.181  0.134  0.081  0.190  0.183  0.119  0.124  0.154  0.089  0.079  0.112  0.065  0.039  0.020  0.054  0.044  0.009  0.049  0.019 -0.050 -0.010  0.010  0.017  0.089  0.006 -0.002  0.038  0.063  0.041  0.090  0.045  0.042  0.018  0.030  0.022 -0.004 -0.027  0.023  0.025  0.041  0.035  0.001 -0.015 -0.018 -0.023 -0.011 -0.071  0.004 -0.008 -0.050  0.084  0.017  0.040  0.048  0.128  0.140  0.190  0.174  0.148  0.216  0.180  0.332  0.382  0.279  0.307  0.273  0.157  0.164  0.098  0.110  0.063  0.066  0.042  0.087  0.150  0.184  0.140  0.183  0.249  0.159  0.163  0.178  0.256  0.160  0.159  0.224  0.181  0.136  0.159  0.205  0.249  0.214  0.253  0.177  0.201  0.127  0.174  0.105  0.137  0.204  0.151  0.091  0.045  0.078  0.114  0.168  0.161  0.128  0.164  0.201  0.124  0.142  0.241  0.146  0.045  0.080  0.137  0.052  0.013  0.054  0.077  0.019 -0.016 -0.007  0.003 -0.051 -0.015 -0.025 -0.015 -0.092 -0.153 -0.162 -0.195 -0.155 -0.034 -0.037  0.083  0.088  0.094  0.082  0.129  0.140  0.109  0.038  0.042 -0.004 -0.075 -0.026 -0.075 -0.023 -0.092 -0.118 -0.179 -0.101 -0.149 -0.143 -0.150 -0.139 -0.077 -0.054 -0.036 -0.025 -0.013 -0.046 -0.064 -0.091 -0.053 -0.091 -0.068 -0.045 -0.062 -0.039 -0.052 -0.069 -0.069 -0.047 -0.020 -0.027 -0.014 -0.020 -0.014 -0.009 -0.010  0.009  0.014  0.006  0.032 -0.004 -0.003  0.015  0.008  0.017  0.011  0.024  0.028  0.014  0.019 -0.018  0.017 -0.019 -0.020 -0.042  0.005 -0.060 -0.063 -0.083 -0.082 -0.050 -0.036 -0.014 -0.024 -0.035 -0.044 -0.041 -0.010 -0.024 -0.032 -0.027 -0.060 -0.043 -0.032 -0.033 -0.021 -0.046 -0.031 -0.024 -0.034 -0.046 -0.032 -0.033 -0.042 -0.027 -0.010 -0.042 -0.045 -0.042 -0.051 -0.063 -0.036 -0.038 -0.043 -0.055 -0.088 -0.111 -0.141 -0.140 -0.165 -0.122 -0.131 -0.166 -0.147 -0.155 -0.150 -0.139 -0.146 -0.127 -0.123 -0.134 -0.113 -0.140 -0.148 -0.181 -0.072 -0.150 -0.155 -0.141 -0.101 -0.095 -0.118 -0.108 -0.093 -0.060 -0.050 -0.034 -0.071 -0.086 -0.043 -0.028 -0.040 -0.065 -0.074 -0.045 -0.019 -0.021 -0.036  0.013  0.022  0.046  0.075  0.062  0.055  0.011  0.036 -0.005 -0.049 -0.022 -0.025 -0.019 -0.021 -0.027 -0.031 -0.025  0.011 -0.018 -0.028 -0.018 -0.001 -0.009  0.003  0.029  0.007  0.016  0.032  0.065  0.040  0.005  0.047  0.048  0.022 -0.000  0.017  0.010  0.008  0.029  0.044  0.026  0.005 -0.035 -0.031 -0.022 -0.031 -0.042 -0.063 -0.020 -0.042 -0.042 -0.051 -0.059 -0.062 -0.063 -0.065 -0.049 -0.032 -0.070 -0.075 -0.071 -0.084 -0.096 -0.101 -0.052 -0.053 -0.052 -0.021 -0.033 -0.035 -0.006  0.012 -0.006 -0.005 -0.020 -0.018 -0.001 -0.026 -0.026 -0.020 -0.010 -0.003 -0.005 -0.009 -0.010 -0.014 -0.006 -0.022 -0.004  0.004  0.023  0.016  0.012  0.019  0.014  0.018 -0.005  0.009  0.022  0.036 -0.010 -0.006 -0.008  0.047  0.056  0.002  0.006 -0.003 -0.010  0.016  0.010 -0.028  0.013  0.029  0.008  0.011 -0.007 -0.006  0.007 -0.008 -0.026 -0.035 -0.040 -0.056 -0.049 -0.019  0.009  0.013 -0.045 -0.012 -0.034 -0.040 -0.022 -0.022 -0.036 -0.026 -0.040 -0.022 -0.006 -0.060 -0.063 -0.061 -0.049 -0.033 -0.057 -0.043 -0.017  0.022  0.017 -0.034 -0.004  0.000 -0.011 -0.000  0.006 -0.020 -0.021 -0.005 -0.003 -0.015 -0.034 -0.022  0.003 -0.016 -0.022  0.006  0.008 -0.005 -0.003 -0.009 -0.030 -0.020 -0.025 -0.023 -0.032 -0.030 -0.027 -0.033 -0.030 -0.024 -0.003  0.021 -0.006  0.064 -0.052  0.002  0.023  0.020  0.013 -0.003 -0.032  0.004 -0.000 -0.019  0.013  0.011 -0.004 -0.023  0.009  0.010 -0.008 -0.011 -0.030  0.014 -0.039 -0.016 -0.022 -0.018 -0.012 -0.074 -0.006 -0.003 -0.058 -0.080 -0.052 -0.094 -0.111 -0.019 -0.054 -0.023 -0.052 -0.054 -0.052 -0.021 -0.052 -0.076 -0.027 -0.030 -0.057 -0.076 -0.054 -0.072 -0.074 -0.091 -0.054 -0.058 -0.062 -0.077 -0.074 -0.040 -0.023 -0.068 -0.072 -0.054 -0.055 -0.057 -0.045 -0.034  0.017  0.012  0.021 -0.024 -0.020 -0.026 -0.048 -0.074 -0.077 -0.070 -0.097 -0.092 -0.089 -0.064 -0.089 -0.104 -0.082 -0.070 -0.088 -0.100 -0.052 -0.065 -0.109 -0.086 -0.065 -0.102 -0.093 -0.083 -0.053 -0.048 -0.052 -0.052 -0.040 -0.039 -0.028 -0.035 -0.031 -0.042 -0.040 -0.062 -0.052 -0.045 -0.030 -0.009 -0.022  0.037  0.027  0.019  0.012  0.036  0.029  0.021  0.000  0.026  0.031  0.020 -0.043  0.035  0.031  0.105  0.104  0.099  0.055
  0.016  0.001  0.157  0.161  0.187  0.271  0.302  0.290  0.354  0.333  0.296  0.265  0.213  0.176  0.235  0.151  0.300  0.194  0.176  0.219  0.266  0.167  0.189  0.230  0.254  0.176  0.156  0.148  0.109  0.093  0.134  0.205  0.218  0.227  0.164  0.247  0.231  0.288  0.255  0.159  0.184  0.192  0.017  0.090  0.017  0.130  0.193  0.177  0.169  0.305  0.274  0.306  0.363  0.348  0.526  0.408  0.296  0.326  0.218  0.200  0.128  0.101  0.143  0.128  0.197  0.249  0.181  0.206  0.227  0.184  0.112  0.258  0.250  0.160  0.176  0.211  0.126  0.111  0.151  0.118  0.057  0.045  0.069  0.052  0.019  0.025  0.015 -0.067  0.017  0.016  0.037  0.143  0.035  0.008  0.055  0.098  0.083  0.121  0.054  0.049  0.052  0.064  0.010  0.026  0.008  0.031  0.054  0.064  0.043  0.023  0.009  0.013 -0.016  0.008 -0.024  0.013  0.043 -0.017  0.064  0.005  0.040  0.078  0.167  0.180  0.216  0.181  0.143  0.264  0.202  0.377  0.456  0.369  0.367  0.345  0.211  0.233  0.163  0.155  0.107  0.138  0.093  0.146  0.207  0.255  0.206  0.273  0.354  0.213  0.236  0.247  0.339  0.228  0.230  0.287  0.234  0.199  0.218  0.245  0.284  0.254  0.291  0.211  0.258  0.152  0.227  0.132  0.179  0.241  0.207  0.135  0.089  0.137  0.174  0.217  0.165  0.136  0.161  0.176  0.121  0.108  0.193  0.110  0.034  0.036  0.072  0.020 -0.011 -0.031 -0.023 -0.026 -0.083 -0.103 -0.057 -0.109 -0.019 -0.018  0.000 -0.070 -0.137 -0.133 -0.196 -0.153 -0.039 -0.051  0.054  0.033  0.009  0.022  0.053  0.066  0.053 -0.017  0.002 -0.069 -0.076 -0.027 -0.070 -0.034 -0.150 -0.179 -0.231 -0.154 -0.201 -0.169 -0.191 -0.159 -0.133 -0.010 -0.031 -0.016  0.006 -0.017 -0.043 -0.065 -0.024 -0.041 -0.056 -0.040 -0.026 -0.034 -0.015 -0.044 -0.031 -0.014  0.002 -0.009 -0.004 -0.008  0.002  0.009  0.012  0.035  0.022  0.005  0.032 -0.025 -0.019  0.006 -0.007  0.002 -0.015  0.025  0.042  0.033  0.010 -0.007  0.012 -0.010 -0.017 -0.039  0.022 -0.066 -0.065 -0.098 -0.114 -0.051 -0.040 -0.014 -0.012 -0.034 -0.026 -0.026  0.002 -0.019 -0.015 -0.005 -0.026 -0.012 -0.011 -0.020 -0.011 -0.034 -0.034 -0.024 -0.035 -0.058 -0.044 -0.033 -0.063 -0.058 -0.017 -0.075 -0.065 -0.075 -0.080 -0.079 -0.064 -0.092 -0.078 -0.078 -0.124 -0.153 -0.198 -0.197 -0.220 -0.172 -0.166 -0.182 -0.149 -0.153 -0.140 -0.133 -0.139 -0.123 -0.118 -0.122 -0.079 -0.133 -0.173 -0.215 -0.140 -0.216 -0.218 -0.167 -0.087 -0.094 -0.114 -0.112 -0.113 -0.074 -0.048 -0.057 -0.080 -0.098 -0.041 -0.027 -0.023 -0.060 -0.064 -0.026 -0.009 -0.003 -0.011  0.011  0.000  0.054  0.076  0.056  0.029  0.000  0.015 -0.026 -0.078 -0.068 -0.087 -0.048 -0.055 -0.053 -0.050 -0.055 -0.013 -0.046 -0.051 -0.036 -0.017 -0.032 -0.024  0.018 -0.001  0.003  0.036  0.070  0.052 -0.014  0.047  0.051  0.019 -0.017  0.020 -0.020 -0.037  0.024  0.020  0.021 -0.018 -0.050 -0.031 -0.022 -0.041 -0.046 -0.058  0.006 -0.036 -0.070 -0.049 -0.068 -0.088 -0.086 -0.093 -0.085 -0.053 -0.113 -0.118 -0.080 -0.076 -0.052 -0.094 -0.049 -0.011 -0.021  0.008  0.009  0.008  0.004  0.035  0.015  0.010 -0.004 -0.019 -0.017 -0.032 -0.016 -0.017 -0.025 -0.018 -0.003 -0.003 -0.014 -0.012 -0.016 -0.009 -0.012  0.018  0.021  0.031  0.038  0.064  0.029  0.024  0.003  0.017  0.002 -0.019 -0.021 -0.009  0.005  0.044  0.046  0.020  0.014  0.021  0.018  0.048  0.030  0.001  0.023  0.046  0.001  0.018 -0.001 -0.001  0.008  0.003 -0.025 -0.014 -0.013 -0.033 -0.020 -0.015  0.038  0.020  0.018  0.017  0.020 -0.004 -0.009 -0.009 -0.032 -0.019 -0.041 -0.033 -0.020 -0.051 -0.076 -0.080 -0.062 -0.049 -0.065 -0.037  0.001  0.036  0.026 -0.009 -0.014  0.018  0.002 -0.013 -0.025 -0.039 -0.024 -0.032 -0.015 -0.019 -0.048 -0.039 -0.017 -0.026 -0.049 -0.017 -0.009  0.001 -0.045 -0.030 -0.069 -0.056 -0.047 -0.054 -0.041 -0.050 -0.059 -0.063 -0.038 -0.022 -0.010  0.023 -0.009  0.038 -0.060 -0.017  0.028  0.000  0.012 -0.039 -0.085 -0.043 -0.045 -0.081 -0.047 -0.054 -0.074 -0.076 -0.059 -0.037 -0.084 -0.040 -0.074  0.016 -0.070 -0.054 -0.057 -0.036 -0.015 -0.050 -0.066  0.000 -0.029 -0.093 -0.021 -0.028 -0.033 -0.025 -0.051  0.020 -0.058 -0.059 -0.082 -0.062 -0.080 -0.083 -0.067 -0.086 -0.104 -0.117 -0.097 -0.127 -0.104 -0.131 -0.111 -0.093 -0.087 -0.098 -0.147 -0.115 -0.091 -0.080 -0.087 -0.063 -0.053 -0.036 -0.023  0.002  0.055  0.064  0.046 -0.007  0.010  0.013 -0.028 -0.056 -0.055 -0.046 -0.083 -0.079 -0.076 -0.073 -0.095 -0.109 -0.087 -0.094 -0.129 -0.118 -0.060 -0.071 -0.104 -0.084 -0.038 -0.094 -0.090 -0.072 -0.039 -0.047 -0.042 -0.033 -0.037 -0.039 -0.008 -0.010 -0.023 -0.041 -0.048 -0.050 -0.030 -0.011  0.002  0.046  0.014  0.088  0.059  0.034  0.025  0.005  0.037  0.003 -0.021  0.036  0.035 -0.011 -0.036  0.049  0.041  0.120  0.098  0.114  0.103
  0.019 -0.024  0.153  0.158  0.189  0.266  0.290  0.316  0.344  0.387  0.350  0.308  0.252  0.212  0.294  0.191  0.354  0.248  0.273  0.288  0.325  0.215  0.264  0.286  0.314  0.240  0.214  0.181  0.158  0.138  0.150  0.206  0.246  0.251  0.168  0.294  0.244  0.303  0.226  0.169  0.188  0.198 -0.008  0.077 -0.022  0.116  0.158  0.122  0.146  0.254  0.236  0.266  0.310  0.310  0.408  0.540  0.362  0.355  0.260  0.225  0.162  0.119  0.182  0.162  0.220  0.278  0.198  0.214  0.236  0.189  0.083  0.224  0.220  0.133  0.129  0.158  0.083  0.073  0.093  0.052  0.028  0.001  0.026  0.013 -0.018  0.011 -0.005 -0.074 -0.020  0.013  0.050  0.143  0.048  0.028  0.037  0.089  0.112  0.140  0.074  0.073  0.054  0.076 -0.001 -0.016 -0.034  0.013  0.034  0.050  0.028 -0.012 -0.001 -0.009 -0.026 -0.012 -0.064 -0.020 -0.031 -0.070  0.032  0.005  0.016  0.033  0.070  0.093  0.143  0.096  0.054  0.182  0.156  0.294  0.383  0.318  0.399  0.369  0.247  0.276  0.193  0.183  0.141  0.168  0.123  0.171  0.236  0.287  0.226  0.273  0.353  0.232  0.216  0.221  0.279  0.173  0.174  0.223  0.152  0.110  0.130  0.138  0.186  0.179  0.229  0.179  0.230  0.143  0.207  0.138  0.185  0.284  0.250  0.172  0.112  0.173  0.224  0.263  0.221  0.195  0.208  0.235  0.167  0.173  0.258  0.169  0.080  0.077  0.132  0.070  0.032  0.019  0.022  0.017 -0.066 -0.092 -0.037 -0.102  0.005 -0.003  0.016 -0.060 -0.138 -0.125 -0.193 -0.154 -0.035 -0.055  0.057  0.055  0.053  0.050  0.103  0.117  0.084  0.004  0.017 -0.066 -0.096 -0.036 -0.096 -0.050 -0.153 -0.179 -0.244 -0.153 -0.198 -0.157 -0.173 -0.143 -0.120 -0.025 -0.013 -0.006 -0.004 -0.019 -0.039 -0.073 -0.037 -0.040 -0.049 -0.040 -0.021 -0.028 -0.001 -0.042 -0.029 -0.013 -0.003 -0.016 -0.006 -0.008 -0.018 -0.003  0.014  0.035  0.007 -0.005  0.021 -0.037 -0.029 -0.009 -0.015 -0.005 -0.023  0.011  0.037  0.022 -0.002 -0.002  0.001  0.002 -0.015 -0.040  0.005 -0.053 -0.039 -0.082 -0.091 -0.024 -0.016  0.009  0.006 -0.019 -0.015 -0.014  0.020 -0.009  0.002  0.001 -0.025 -0.008 -0.016 -0.021 -0.020 -0.033 -0.050 -0.028 -0.041 -0.063 -0.054 -0.045 -0.065 -0.067 -0.042 -0.079 -0.062 -0.079 -0.098 -0.081 -0.074 -0.094 -0.083 -0.084 -0.112 -0.155 -0.200 -0.192 -0.224 -0.172 -0.183 -0.167 -0.140 -0.138 -0.137 -0.149 -0.167 -0.162 -0.163 -0.156 -0.112 -0.138 -0.162 -0.239 -0.120 -0.201 -0.209 -0.157 -0.076 -0.093 -0.111 -0.112 -0.108 -0.088 -0.065 -0.083 -0.091 -0.103 -0.055 -0.037 -0.029 -0.055 -0.062 -0.025 -0.006  0.008  0.007  0.024  0.026  0.086  0.105  0.078  0.072  0.024  0.042  0.004 -0.057 -0.042 -0.052 -0.048 -0.050 -0.051 -0.056 -0.042 -0.020 -0.048 -0.038 -0.026 -0.009 -0.027 -0.007  0.028 -0.000  0.035  0.058  0.106  0.072 -0.020  0.042  0.061  0.012 -0.018  0.015 -0.013 -0.026  0.013  0.029  0.029 -0.026 -0.049 -0.037 -0.027 -0.047 -0.047 -0.066 -0.035 -0.058 -0.079 -0.075 -0.085 -0.099 -0.091 -0.110 -0.099 -0.062 -0.110 -0.124 -0.107 -0.085 -0.070 -0.099 -0.054 -0.001 -0.011  0.013  0.013  0.014  0.004  0.050  0.016  0.013 -0.002 -0.010 -0.020 -0.030 -0.013 -0.030 -0.031 -0.028 -0.006 -0.000 -0.005 -0.004 -0.007  0.007 -0.003  0.013  0.010  0.015  0.021  0.046  0.022  0.014 -0.015  0.001  0.017  0.003 -0.038 -0.024 -0.006  0.029  0.037  0.003 -0.003  0.012  0.014  0.040  0.024 -0.009  0.024  0.037 -0.006  0.005  0.012 -0.010  0.002 -0.001 -0.031 -0.032 -0.033 -0.037 -0.002  0.000  0.061  0.050  0.039  0.042  0.034  0.006 -0.017 -0.014 -0.023 -0.018 -0.043 -0.026 -0.009 -0.057 -0.085 -0.088 -0.068 -0.053 -0.061 -0.023  0.003  0.024  0.029 -0.002 -0.022  0.010  0.002 -0.014 -0.020 -0.025 -0.025 -0.022 -0.013 -0.029 -0.045 -0.053 -0.021 -0.019 -0.041  0.007  0.007  0.001 -0.039 -0.020 -0.062 -0.039 -0.041 -0.048 -0.052 -0.054 -0.067 -0.065 -0.048 -0.033 -0.014  0.021 -0.006  0.037 -0.062 -0.012  0.031  0.000  0.024 -0.022 -0.070 -0.009 -0.028 -0.066 -0.026 -0.040 -0.058 -0.069 -0.041 -0.037 -0.090 -0.051 -0.077  0.005 -0.073 -0.060 -0.066 -0.041  0.002 -0.027 -0.036  0.002 -0.019 -0.084 -0.018 -0.020 -0.027 -0.027 -0.024  0.046 -0.048 -0.042 -0.058 -0.049 -0.069 -0.057 -0.055 -0.076 -0.096 -0.091 -0.083 -0.124 -0.085 -0.112 -0.099 -0.091 -0.074 -0.090 -0.133 -0.116 -0.098 -0.088 -0.083 -0.055 -0.044 -0.029 -0.006  0.026  0.088  0.092  0.079  0.027  0.033  0.030 -0.007 -0.049 -0.034 -0.036 -0.068 -0.076 -0.064 -0.061 -0.081 -0.102 -0.071 -0.089 -0.118 -0.101 -0.048 -0.059 -0.087 -0.053 -0.021 -0.087 -0.074 -0.052 -0.024 -0.039 -0.035 -0.014 -0.026 -0.026  0.020  0.011 -0.005 -0.045 -0.050 -0.041 -0.025  0.006  0.033  0.068  0.027  0.100  0.067  0.054  0.032  0.025  0.059 -0.020 -0.018  0.058  0.068 -0.003 -0.040  0.064  0.039  0.137  0.098  0.102  0.113
 -0.034 -0.013  0.130  0.113  0.149  0.213  0.217  0.249  0.254  0.315  0.338  0.279  0.231  0.205  0.235  0.138  0.277  0.182  0.203  0.220  0.240  0.166  0.211  0.220  0.255  0.184  0.160  0.133  0.110  0.092  0.106  0.160  0.185  0.204  0.147  0.238  0.194  0.229  0.162  0.113  0.136  0.111 -0.009  0.052 -0.024  0.093  0.113  0.077  0.058  0.186  0.184  0.167  0.217  0.235  0.296  0.362  0.591  0.436  0.311  0.244  0.244  0.178  0.252  0.209  0.256  0.283  0.188  0.238  0.294  0.207  0.081  0.225  0.202  0.104  0.112  0.141  0.057  0.034  0.057  0.023  0.013 -0.033 -0.001 -0.028 -0.058 -0.056 -0.058 -0.083 -0.035 -0.013  0.016  0.145  0.049  0.029  0.028  0.077  0.087  0.142  0.088  0.071  0.100  0.113  0.000  0.051  0.021  0.020  0.056  0.042  0.015 -0.029 -0.040 -0.054 -0.087 -0.054 -0.058 -0.048 -0.034 -0.054  0.006 -0.035 -0.011  0.020  0.028  0.051  0.107  0.055  0.014  0.150  0.158  0.263  0.335  0.300  0.323  0.410  0.240  0.334  0.234  0.201  0.194  0.217  0.168  0.201  0.260  0.319  0.274  0.324  0.423  0.267  0.248  0.224  0.299  0.207  0.182  0.209  0.145  0.123  0.116  0.111  0.163  0.148  0.223  0.142  0.206  0.146  0.178  0.137  0.179  0.323  0.268  0.184  0.132  0.182  0.228  0.224  0.205  0.161  0.174  0.195  0.137  0.139  0.188  0.154  0.087  0.056  0.092  0.077  0.037 -0.003 -0.013  0.015 -0.073 -0.137 -0.083 -0.118  0.001  0.020  0.041 -0.012 -0.084 -0.089 -0.140 -0.109 -0.041 -0.022  0.067  0.029  0.010  0.053  0.074  0.083  0.040 -0.012  0.027 -0.043 -0.097 -0.009 -0.008 -0.061 -0.164 -0.199 -0.203 -0.157 -0.186 -0.156 -0.157 -0.128 -0.077 -0.070 -0.026 -0.025 -0.015 -0.024 -0.030 -0.075 -0.040 -0.050 -0.049 -0.044 -0.019 -0.020 -0.006 -0.033 -0.027 -0.007 -0.001  0.002 -0.008 -0.013 -0.014 -0.011  0.012  0.051  0.024 -0.004  0.018 -0.037 -0.043 -0.004 -0.017 -0.010 -0.042  0.010  0.055  0.040  0.008  0.000 -0.006 -0.014 -0.024 -0.049  0.041 -0.091 -0.051 -0.112 -0.133 -0.053 -0.053 -0.038 -0.022 -0.017 -0.001 -0.031  0.012 -0.003  0.009 -0.007 -0.022 -0.016 -0.019 -0.020 -0.012 -0.030 -0.035 -0.020 -0.044 -0.040 -0.026 -0.038 -0.048 -0.034 -0.019 -0.093 -0.054 -0.089 -0.102 -0.068 -0.065 -0.074 -0.046 -0.088 -0.103 -0.153 -0.198 -0.205 -0.218 -0.174 -0.162 -0.173 -0.123 -0.123 -0.121 -0.122 -0.131 -0.147 -0.153 -0.134 -0.103 -0.129 -0.146 -0.189 -0.152 -0.208 -0.211 -0.168 -0.071 -0.095 -0.113 -0.122 -0.095 -0.070 -0.061 -0.059 -0.074 -0.086 -0.046 -0.035 -0.040 -0.052 -0.047  0.003 -0.007  0.012  0.018  0.031  0.042  0.094  0.108  0.070  0.073  0.031  0.054  0.012 -0.024 -0.013 -0.022 -0.016 -0.043 -0.032 -0.071 -0.064 -0.042 -0.075 -0.055 -0.033 -0.016 -0.033  0.003  0.019 -0.007  0.039  0.042  0.103  0.072  0.044  0.039  0.041  0.060 -0.011 -0.007 -0.010 -0.004  0.015  0.023  0.038  0.002 -0.013 -0.023 -0.016 -0.033 -0.035 -0.041 -0.040 -0.060 -0.070 -0.083 -0.087 -0.089 -0.072 -0.094 -0.115 -0.061 -0.096 -0.091 -0.081 -0.011  0.037 -0.030 -0.046  0.005 -0.014  0.002  0.024  0.007  0.006  0.043  0.026  0.013  0.001 -0.015 -0.026 -0.029 -0.025 -0.033 -0.030 -0.032 -0.027 -0.011 -0.024 -0.020 -0.010  0.007 -0.004  0.044  0.039  0.029  0.048  0.072  0.050 -0.007 -0.018 -0.038 -0.025 -0.063 -0.111 -0.078  0.014  0.020  0.062  0.038  0.020  0.018  0.021  0.068  0.051 -0.007  0.034  0.042 -0.001  0.014  0.007 -0.004  0.003  0.012 -0.031 -0.022 -0.022 -0.020 -0.001  0.003  0.061  0.053  0.043  0.037  0.036  0.004 -0.017 -0.016 -0.011 -0.017 -0.032 -0.016 -0.011 -0.050 -0.070 -0.074 -0.051 -0.040 -0.056 -0.004  0.023  0.030  0.028  0.013 -0.018  0.025  0.014 -0.000 -0.030 -0.024 -0.015 -0.052 -0.024 -0.036 -0.051 -0.046 -0.021 -0.019 -0.039  0.010 -0.003 -0.011 -0.023 -0.017 -0.042 -0.013 -0.012 -0.019 -0.046 -0.060 -0.047 -0.045 -0.026 -0.010 -0.006  0.025 -0.022  0.029 -0.065 -0.008  0.030  0.003  0.029 -0.044 -0.081 -0.019 -0.042 -0.072 -0.044 -0.051 -0.078 -0.077 -0.038 -0.034 -0.105 -0.052 -0.085  0.014 -0.082 -0.067 -0.073 -0.056 -0.014 -0.008 -0.005  0.039 -0.006 -0.058 -0.050  0.015  0.029  0.028 -0.063  0.072 -0.042 -0.040 -0.098 -0.079 -0.078 -0.064 -0.068 -0.084 -0.104 -0.104 -0.087 -0.141 -0.095 -0.137 -0.103 -0.106 -0.067 -0.109 -0.126 -0.106 -0.110 -0.079 -0.077 -0.037 -0.023 -0.013  0.006  0.055  0.119  0.126  0.101  0.051  0.063  0.065  0.008 -0.032 -0.020 -0.018 -0.054 -0.067 -0.061 -0.052 -0.080 -0.106 -0.076 -0.096 -0.125 -0.128 -0.082 -0.072 -0.081 -0.076 -0.008 -0.063 -0.068 -0.024  0.004 -0.037 -0.010  0.021 -0.019 -0.023  0.008  0.011  0.017 -0.028 -0.065 -0.023 -0.012  0.027  0.051  0.087  0.053  0.131  0.088  0.068  0.037  0.016  0.069  0.011 -0.006  0.077  0.076  0.008  0.004  0.104  0.017  0.168  0.114  0.116  0.112
 -0.044 -0.090  0.084  0.097  0.120  0.183  0.221  0.260  0.301  0.415  0.449  0.450  0.371  0.363  0.431  0.319  0.525  0.336  0.365  0.345  0.360  0.245  0.292  0.263  0.284  0.215  0.176  0.129  0.110  0.081  0.052  0.122  0.170  0.195  0.145  0.294  0.243  0.346  0.262  0.199  0.206  0.097  0.034  0.043  0.011  0.085  0.094  0.047  0.054  0.158  0.121  0.163  0.215  0.221  0.326  0.355  0.436  0.767  0.505  0.404  0.369  0.282  0.385  0.300  0.320  0.389  0.270  0.314  0.317  0.250  0.129  0.243  0.262  0.194  0.180  0.179  0.114  0.103  0.081  0.039  0.046 -0.043 -0.001 -0.040 -0.068 -0.043 -0.075 -0.035 -0.020  0.010  0.086  0.208  0.091  0.064  0.048  0.084  0.183  0.197  0.147  0.117  0.102  0.127  0.078  0.087  0.031 -0.035  0.014  0.004  0.010 -0.046 -0.056 -0.057 -0.077 -0.050 -0.081 -0.043 -0.039 -0.084 -0.031 -0.042 -0.039 -0.021 -0.015  0.034  0.075  0.016 -0.039  0.120  0.107  0.229  0.327  0.305  0.388  0.430  0.327  0.452  0.337  0.284  0.258  0.319  0.246  0.285  0.368  0.421  0.337  0.426  0.435  0.261  0.258  0.227  0.281  0.196  0.187  0.198  0.132  0.110  0.102  0.068  0.105  0.116  0.204  0.140  0.212  0.138  0.202  0.142  0.232  0.366  0.361  0.251  0.191  0.261  0.326  0.341  0.307  0.252  0.242  0.278  0.204  0.183  0.210  0.180  0.092  0.042  0.073  0.049  0.027 -0.047 -0.063 -0.025 -0.112 -0.184 -0.128 -0.159 -0.033 -0.051 -0.051 -0.125 -0.177 -0.166 -0.232 -0.180 -0.099 -0.089 -0.009  0.012 -0.025  0.008  0.088  0.098  0.056 -0.023  0.051 -0.071 -0.132 -0.059 -0.046 -0.095 -0.218 -0.248 -0.235 -0.176 -0.219 -0.165 -0.179 -0.133 -0.110 -0.006 -0.010 -0.019 -0.001 -0.007 -0.016 -0.064 -0.021 -0.006 -0.033 -0.029  0.024 -0.012  0.039 -0.014  0.009  0.005 -0.011 -0.024 -0.041 -0.057 -0.050 -0.080 -0.045  0.008 -0.047 -0.053 -0.016 -0.079 -0.074 -0.030 -0.060 -0.052 -0.058 -0.044  0.011  0.000 -0.039 -0.029 -0.057 -0.059 -0.059 -0.076  0.020 -0.078 -0.055 -0.122 -0.135 -0.050 -0.055 -0.048 -0.027 -0.017  0.008 -0.004  0.054  0.016  0.035  0.002  0.003 -0.030 -0.035 -0.033 -0.021 -0.042 -0.056 -0.026 -0.063 -0.065 -0.046 -0.045 -0.061 -0.064 -0.016 -0.108 -0.081 -0.115 -0.135 -0.097 -0.096 -0.155 -0.115 -0.099 -0.140 -0.186 -0.209 -0.224 -0.225 -0.190 -0.194 -0.167 -0.093 -0.128 -0.134 -0.118 -0.134 -0.128 -0.128 -0.123 -0.037 -0.097 -0.160 -0.220 -0.152 -0.217 -0.228 -0.174 -0.061 -0.087 -0.128 -0.131 -0.132 -0.095 -0.062 -0.094 -0.082 -0.089 -0.063 -0.050 -0.026 -0.073 -0.066 -0.002 -0.008  0.019  0.035  0.060  0.071  0.153  0.184  0.119  0.130  0.079  0.087  0.055  0.009 -0.014 -0.045 -0.024 -0.030 -0.015 -0.031 -0.033 -0.010 -0.010 -0.029  0.008  0.022  0.009  0.018  0.051  0.039  0.097  0.083  0.181  0.144  0.076  0.098  0.101  0.077  0.014  0.040  0.002 -0.031  0.040  0.018  0.066 -0.003 -0.005 -0.001 -0.023 -0.025 -0.001 -0.013 -0.000 -0.016 -0.033 -0.025 -0.031 -0.060 -0.060 -0.066 -0.097 -0.054 -0.119 -0.127 -0.107 -0.055 -0.023 -0.109 -0.066  0.023  0.007  0.022  0.054  0.055  0.033  0.074  0.036  0.022  0.016 -0.020 -0.039 -0.041 -0.031 -0.053 -0.046 -0.054 -0.048 -0.020 -0.070 -0.046 -0.048  0.016 -0.001  0.011  0.009  0.006  0.038  0.057  0.053 -0.008 -0.015 -0.031 -0.056 -0.107 -0.093 -0.045  0.043  0.043  0.064  0.031  0.008  0.007 -0.006  0.022  0.001 -0.042 -0.011 -0.022 -0.039 -0.034 -0.020 -0.043 -0.011 -0.032 -0.049 -0.037 -0.019 -0.008  0.038  0.022  0.103  0.093  0.075  0.075  0.054  0.023 -0.002  0.008 -0.008 -0.029 -0.040 -0.033 -0.003 -0.031 -0.060 -0.088 -0.043 -0.035 -0.033  0.007  0.012  0.032  0.040  0.032 -0.022  0.030  0.017 -0.002 -0.066 -0.033 -0.021 -0.080 -0.041 -0.048 -0.067 -0.066 -0.040 -0.040 -0.067 -0.024 -0.028 -0.015 -0.069 -0.027 -0.067 -0.029 -0.033 -0.050 -0.055 -0.077 -0.076 -0.054 -0.058 -0.024 -0.035  0.004 -0.059  0.019 -0.071 -0.048 -0.010 -0.039  0.009 -0.101 -0.101 -0.070 -0.087 -0.129 -0.093 -0.104 -0.122 -0.111 -0.101 -0.072 -0.149 -0.085 -0.118 -0.010 -0.122 -0.099 -0.102 -0.079 -0.045 -0.005 -0.026  0.075  0.066  0.001  0.035  0.046  0.031  0.045 -0.085  0.031 -0.068 -0.050 -0.111 -0.112 -0.077 -0.048 -0.090 -0.114 -0.124 -0.113 -0.098 -0.146 -0.080 -0.121 -0.113 -0.080 -0.049 -0.091 -0.161 -0.143 -0.109 -0.046 -0.053 -0.006  0.006  0.029  0.049  0.127  0.196  0.212  0.169  0.100  0.124  0.115  0.055 -0.001  0.022 -0.002 -0.004 -0.024  0.001 -0.059 -0.036 -0.057 -0.044 -0.087 -0.117 -0.082 -0.049 -0.029 -0.055 -0.027  0.022 -0.039 -0.008  0.043  0.048  0.003  0.019  0.085  0.046  0.011  0.076  0.074  0.055  0.027 -0.027  0.021  0.029  0.062  0.091  0.181  0.097  0.220  0.144  0.101  0.068  0.021  0.095  0.016  0.016  0.126  0.125  0.016  0.002  0.137  0.052  0.225  0.113  0.073  0.121
 -0.076 -0.104  0.059  0.031  0.060  0.106  0.148  0.182  0.213  0.304  0.309  0.324  0.272  0.270  0.311  0.247  0.381  0.252  0.276  0.260  0.259  0.177  0.203  0.178  0.179  0.137  0.103  0.067  0.049  0.018  0.006  0.050  0.094  0.117  0.092  0.210  0.168  0.259  0.191  0.159  0.133  0.048  0.033  0.024  0.001  0.066  0.046 -0.007  0.013  0.073  0.044  0.088  0.130  0.140  0.218  0.260  0.311  0.505  0.616  0.425  0.409  0.310  0.468  0.375  0.334  0.314  0.215  0.211  0.261  0.233  0.104  0.196  0.228  0.167  0.154  0.156  0.106  0.091  0.078  0.048  0.053 -0.029  0.007 -0.019 -0.043 -0.022 -0.045 -0.005  0.031  0.028  0.122  0.224  0.112  0.089  0.084  0.111  0.204  0.212  0.154  0.143  0.165  0.182  0.100  0.116  0.076 -0.010  0.030  0.027  0.037 -0.007 -0.019 -0.016 -0.047 -0.020 -0.029 -0.004 -0.000 -0.043 -0.042 -0.063 -0.066 -0.049 -0.039  0.008  0.031 -0.022 -0.078  0.056  0.065  0.162  0.228  0.212  0.281  0.354  0.267  0.428  0.301  0.270  0.256  0.322  0.261  0.314  0.362  0.446  0.388  0.396  0.388  0.258  0.253  0.196  0.243  0.186  0.174  0.155  0.098  0.102  0.084  0.028  0.056  0.071  0.131  0.085  0.131  0.083  0.157  0.107  0.195  0.320  0.332  0.231  0.176  0.245  0.296  0.294  0.237  0.202  0.174  0.197  0.157  0.130  0.132  0.124  0.082  0.034  0.038  0.047  0.028 -0.063 -0.066 -0.003 -0.097 -0.166 -0.098 -0.119  0.009 -0.023 -0.019 -0.065 -0.108 -0.088 -0.151 -0.130 -0.076 -0.066 -0.032 -0.018 -0.047  0.007  0.057  0.058  0.018 -0.054  0.000 -0.113 -0.136 -0.053 -0.063 -0.114 -0.209 -0.233 -0.216 -0.172 -0.194 -0.174 -0.166 -0.136 -0.129  0.012  0.034 -0.017  0.031  0.022  0.006 -0.041  0.004  0.010 -0.041 -0.021  0.021 -0.025  0.033 -0.006  0.024  0.032 -0.004  0.002 -0.021 -0.046 -0.031 -0.069 -0.041  0.008 -0.052 -0.055 -0.015 -0.072 -0.068 -0.040 -0.061 -0.045 -0.068 -0.045  0.004 -0.004 -0.032 -0.021 -0.040 -0.024 -0.018 -0.033  0.044 -0.040 -0.005 -0.075 -0.085 -0.013 -0.023 -0.004  0.008  0.034  0.032  0.018  0.065  0.039  0.077  0.032  0.011  0.010 -0.009 -0.036 -0.031 -0.037 -0.046 -0.033 -0.074 -0.075 -0.064 -0.071 -0.091 -0.087 -0.026 -0.132 -0.078 -0.115 -0.123 -0.094 -0.107 -0.158 -0.107 -0.119 -0.144 -0.178 -0.191 -0.208 -0.212 -0.179 -0.180 -0.131 -0.083 -0.096 -0.099 -0.089 -0.109 -0.104 -0.104 -0.099 -0.010 -0.066 -0.152 -0.202 -0.164 -0.195 -0.209 -0.153 -0.045 -0.066 -0.095 -0.122 -0.138 -0.115 -0.075 -0.085 -0.069 -0.092 -0.080 -0.055 -0.029 -0.050 -0.070 -0.029 -0.036 -0.007  0.013  0.032  0.070  0.122  0.134  0.086  0.108  0.071  0.063  0.053  0.002 -0.016 -0.060 -0.048 -0.046 -0.029 -0.028 -0.021 -0.005 -0.003 -0.011  0.033  0.039  0.026  0.021  0.058  0.048  0.098  0.074  0.151  0.103  0.074  0.091  0.080  0.050  0.008  0.032 -0.010 -0.045  0.035  0.044  0.048 -0.028 -0.035 -0.028 -0.038 -0.044 -0.022 -0.028  0.010  0.008 -0.027 -0.026 -0.040 -0.075 -0.083 -0.088 -0.130 -0.103 -0.148 -0.138 -0.112 -0.056 -0.007 -0.080 -0.079  0.001  0.003  0.013  0.046  0.065  0.053  0.080  0.044  0.037  0.029 -0.022 -0.024 -0.029  0.015 -0.019 -0.033 -0.030 -0.029 -0.001 -0.028 -0.016 -0.020  0.013  0.011  0.005  0.009  0.001  0.036  0.072  0.077 -0.006  0.011 -0.021 -0.053 -0.116 -0.096 -0.038  0.062  0.042  0.052  0.022 -0.001  0.011  0.017  0.031  0.007 -0.010  0.000 -0.016 -0.034 -0.016 -0.012 -0.030  0.008 -0.006 -0.015 -0.006  0.017  0.027  0.063  0.041  0.109  0.107  0.088  0.088  0.095  0.055  0.018  0.025  0.034  0.017 -0.018 -0.013  0.020 -0.015 -0.035 -0.068 -0.036 -0.019 -0.022  0.040  0.038  0.054  0.057  0.050 -0.009  0.028  0.030 -0.004 -0.064 -0.013 -0.003 -0.056 -0.024 -0.018 -0.039 -0.048 -0.017 -0.003 -0.037 -0.005 -0.002  0.017 -0.045 -0.011 -0.039 -0.027 -0.027 -0.039 -0.044 -0.076 -0.064 -0.048 -0.036 -0.024 -0.033 -0.008 -0.069  0.010 -0.050 -0.066 -0.016 -0.038  0.013 -0.070 -0.087 -0.063 -0.070 -0.106 -0.093 -0.108 -0.114 -0.117 -0.107 -0.070 -0.147 -0.065 -0.107  0.008 -0.111 -0.105 -0.099 -0.079 -0.057  0.004 -0.059  0.040  0.074  0.009  0.066  0.073  0.065  0.015 -0.089  0.008 -0.070 -0.060 -0.113 -0.126 -0.089 -0.080 -0.126 -0.145 -0.131 -0.129 -0.104 -0.153 -0.083 -0.132 -0.126 -0.086 -0.048 -0.089 -0.160 -0.156 -0.107 -0.034 -0.022 -0.001  0.030  0.043  0.074  0.147  0.182  0.193  0.150  0.088  0.110  0.111  0.044 -0.007  0.034 -0.007 -0.025 -0.033 -0.001 -0.087 -0.062 -0.071 -0.056 -0.091 -0.119 -0.080 -0.063 -0.024 -0.057 -0.037  0.017 -0.029 -0.023  0.016  0.037 -0.005  0.010  0.079  0.044  0.021  0.105  0.102  0.056  0.061 -0.012  0.039  0.080  0.101  0.135  0.205  0.112  0.209  0.131  0.097  0.069  0.027  0.090  0.034  0.029  0.112  0.119  0.013  0.037  0.143  0.037  0.178  0.085  0.076  0.103
 -0.054 -0.080  0.054  0.035  0.051  0.096  0.103  0.155  0.188  0.277  0.265  0.278  0.232  0.243  0.282  0.243  0.334  0.228  0.244  0.229  0.230  0.167  0.188  0.171  0.167  0.127  0.106  0.079  0.051  0.037  0.020  0.068  0.087  0.099  0.067  0.186  0.148  0.237  0.167  0.144  0.119  0.038 -0.007 -0.009 -0.029  0.059  0.028 -0.022  0.012  0.060  0.039  0.078  0.113  0.110  0.200  0.225  0.244  0.404  0.425  0.586  0.440  0.345  0.408  0.369  0.347  0.368  0.256  0.256  0.283  0.257  0.114  0.191  0.237  0.193  0.169  0.153  0.104  0.112  0.087  0.040  0.046 -0.012  0.021 -0.010 -0.031 -0.030 -0.051 -0.023  0.014  0.001  0.102  0.197  0.120  0.050  0.036  0.061  0.175  0.171  0.121  0.092  0.090  0.119  0.064  0.098  0.043 -0.049 -0.031 -0.025 -0.009 -0.051 -0.059 -0.039 -0.059 -0.033 -0.054 -0.021 -0.030 -0.080 -0.071 -0.091 -0.085 -0.060 -0.057  0.004  0.020 -0.042 -0.099  0.034  0.047  0.107  0.181  0.173  0.228  0.282  0.214  0.353  0.272  0.211  0.213  0.317  0.224  0.265  0.278  0.327  0.280  0.306  0.289  0.168  0.184  0.157  0.165  0.117  0.139  0.115  0.033  0.064  0.064 -0.013  0.010  0.049  0.064  0.062  0.112  0.060  0.125  0.086  0.139  0.259  0.273  0.207  0.148  0.226  0.261  0.257  0.214  0.205  0.185  0.192  0.165  0.159  0.137  0.141  0.101  0.052  0.054  0.058  0.066 -0.039 -0.052  0.007 -0.089 -0.154 -0.084 -0.099  0.020 -0.004  0.004 -0.029 -0.068 -0.051 -0.119 -0.110 -0.074 -0.051 -0.019 -0.020 -0.058  0.008  0.052  0.047  0.003 -0.072 -0.016 -0.123 -0.111 -0.026 -0.075 -0.115 -0.215 -0.237 -0.236 -0.184 -0.232 -0.203 -0.201 -0.157 -0.134  0.033  0.023 -0.045  0.002  0.005 -0.012 -0.053 -0.003  0.017 -0.039 -0.020  0.035 -0.017  0.047  0.004  0.030  0.044  0.007  0.002 -0.018 -0.042 -0.028 -0.039 -0.013  0.018 -0.025 -0.023  0.007 -0.043 -0.040 -0.021 -0.037 -0.041 -0.056 -0.014  0.022  0.014 -0.023 -0.006 -0.021 -0.019 -0.018 -0.035  0.022 -0.048 -0.018 -0.063 -0.072  0.010 -0.016  0.016  0.042  0.071  0.062  0.053  0.092  0.053  0.093  0.043  0.024  0.005 -0.026 -0.034 -0.042 -0.035 -0.059 -0.037 -0.079 -0.082 -0.082 -0.080 -0.110 -0.105 -0.055 -0.141 -0.099 -0.133 -0.158 -0.105 -0.115 -0.187 -0.134 -0.151 -0.179 -0.211 -0.225 -0.233 -0.231 -0.177 -0.178 -0.129 -0.057 -0.093 -0.076 -0.077 -0.104 -0.107 -0.109 -0.101 -0.023 -0.087 -0.159 -0.209 -0.164 -0.214 -0.228 -0.161 -0.042 -0.079 -0.105 -0.138 -0.160 -0.141 -0.084 -0.108 -0.092 -0.113 -0.090 -0.060 -0.033 -0.058 -0.073 -0.024 -0.037  0.009  0.019  0.020  0.046  0.100  0.124  0.089  0.088  0.068  0.075  0.043  0.010 -0.007 -0.069 -0.050 -0.038 -0.029 -0.014 -0.019  0.010  0.025 -0.007  0.036  0.052  0.039  0.023  0.067  0.057  0.109  0.087  0.157  0.124  0.062  0.086  0.089  0.055  0.013  0.042 -0.001 -0.029  0.036  0.026  0.019 -0.034 -0.032 -0.041 -0.047 -0.038 -0.020 -0.045  0.016  0.028 -0.004 -0.001 -0.023 -0.058 -0.067 -0.085 -0.138 -0.123 -0.156 -0.140 -0.129 -0.062  0.000 -0.081 -0.093 -0.003  0.003  0.006  0.056  0.064  0.058  0.104  0.065  0.082  0.057  0.002  0.001 -0.006  0.024  0.002 -0.017 -0.023 -0.015  0.008 -0.016 -0.008  0.004  0.030  0.025  0.011  0.029  0.016  0.060  0.086  0.063 -0.013 -0.004 -0.015 -0.047 -0.124 -0.094 -0.054  0.052  0.047  0.060  0.035  0.016  0.027  0.030  0.042  0.013  0.000  0.001 -0.017 -0.043 -0.004 -0.007 -0.031 -0.004  0.009 -0.008 -0.008  0.023  0.036  0.078  0.068  0.140  0.131  0.119  0.113  0.128  0.105  0.049  0.055  0.082  0.053  0.031  0.014  0.041  0.013 -0.001 -0.026 -0.023  0.007 -0.001  0.053  0.053  0.072  0.082  0.105  0.013  0.066  0.067  0.032 -0.039  0.027  0.033 -0.037 -0.007  0.008 -0.016 -0.032 -0.012  0.016 -0.016 -0.005 -0.012  0.018 -0.033  0.008 -0.023  0.004 -0.009 -0.022 -0.017 -0.059 -0.061 -0.044 -0.032 -0.017 -0.024  0.006 -0.032  0.028 -0.021 -0.039  0.008 -0.037  0.027 -0.068 -0.104 -0.085 -0.081 -0.135 -0.116 -0.106 -0.124 -0.135 -0.133 -0.088 -0.159 -0.059 -0.106  0.000 -0.115 -0.120 -0.103 -0.079 -0.045  0.023 -0.070  0.040  0.070 -0.011  0.052  0.079  0.071  0.023 -0.058  0.041 -0.058 -0.037 -0.102 -0.129 -0.079 -0.054 -0.112 -0.133 -0.123 -0.115 -0.113 -0.149 -0.065 -0.130 -0.131 -0.069 -0.033 -0.076 -0.161 -0.163 -0.102  0.002  0.014  0.019  0.069  0.083  0.124  0.188  0.221  0.233  0.181  0.111  0.151  0.139  0.068  0.004  0.042  0.003 -0.013 -0.010  0.009 -0.087 -0.049 -0.060 -0.052 -0.073 -0.112 -0.090 -0.056 -0.027 -0.054 -0.023  0.018 -0.027 -0.012  0.026  0.027  0.005  0.022  0.069  0.044  0.041  0.114  0.121  0.085  0.070  0.011  0.062  0.106  0.130  0.180  0.239  0.160  0.265  0.152  0.129  0.091  0.057  0.099  0.018  0.028  0.116  0.088 -0.006  0.013  0.102  0.043  0.165  0.077  0.052  0.123
 -0.118 -0.105  0.039 -0.017  0.024  0.041  0.037  0.105  0.118  0.217  0.222  0.221  0.169  0.186  0.216  0.180  0.253  0.191  0.203  0.164  0.168  0.115  0.141  0.118  0.106  0.082  0.054  0.037 -0.002 -0.019 -0.034 -0.001  0.015  0.050  0.033  0.136  0.094  0.196  0.135  0.145  0.086 -0.021  0.009 -0.024 -0.039  0.047 -0.014 -0.065 -0.055 -0.018 -0.022  0.008  0.027  0.060  0.128  0.162  0.244  0.369  0.409  0.440  0.865  0.545  0.521  0.460  0.374  0.317  0.218  0.203  0.271  0.253  0.112  0.130  0.150  0.133  0.094  0.059  0.024  0.035  0.002 -0.042 -0.008 -0.089 -0.030 -0.064 -0.089 -0.095 -0.126 -0.056 -0.007 -0.031  0.055  0.141  0.110  0.053  0.001  0.058  0.182  0.188  0.112  0.096  0.133  0.161  0.033  0.071  0.034 -0.063  0.009 -0.034 -0.036 -0.078 -0.070 -0.067 -0.090 -0.078 -0.064 -0.073 -0.065 -0.092 -0.143 -0.160 -0.162 -0.123 -0.145 -0.081 -0.046 -0.119 -0.174 -0.036  0.000  0.024  0.101  0.121  0.174  0.254  0.194  0.339  0.230  0.183  0.226  0.335  0.290  0.307  0.259  0.307  0.305  0.312  0.275  0.165  0.175  0.120  0.118  0.088  0.091  0.045 -0.017  0.003 -0.018 -0.104 -0.079 -0.038  0.001  0.038  0.082  0.044  0.083  0.088  0.096  0.217  0.222  0.174  0.116  0.171  0.198  0.188  0.167  0.153  0.125  0.126  0.125  0.112  0.073  0.106  0.102  0.015  0.011  0.051  0.029 -0.073 -0.099 -0.010 -0.091 -0.181 -0.106 -0.106  0.027  0.012  0.023  0.002 -0.031 -0.001 -0.061 -0.039 -0.023 -0.026 -0.037 -0.057 -0.058 -0.009  0.007  0.001 -0.025 -0.071 -0.019 -0.104 -0.107 -0.023 -0.036 -0.111 -0.173 -0.195 -0.168 -0.146 -0.154 -0.126 -0.121 -0.069 -0.095  0.028  0.011 -0.035  0.021  0.002 -0.001 -0.054 -0.001  0.007 -0.054 -0.039  0.048 -0.015  0.048  0.013  0.042  0.055  0.004  0.017 -0.013 -0.043 -0.050 -0.081 -0.033  0.021 -0.037 -0.040 -0.010 -0.051 -0.069 -0.062 -0.073 -0.080 -0.083 -0.029  0.020  0.005 -0.035 -0.009 -0.057 -0.038 -0.027 -0.014  0.051 -0.043  0.013 -0.044 -0.054  0.019  0.011  0.035  0.065  0.092  0.116  0.074  0.117  0.062  0.114  0.054  0.026  0.020 -0.024 -0.043 -0.051 -0.039 -0.066 -0.048 -0.088 -0.098 -0.096 -0.079 -0.104 -0.126 -0.051 -0.163 -0.093 -0.149 -0.181 -0.127 -0.122 -0.177 -0.086 -0.098 -0.108 -0.149 -0.156 -0.170 -0.165 -0.122 -0.125 -0.050 -0.007 -0.020 -0.016 -0.027 -0.054 -0.057 -0.055 -0.045  0.053  0.004 -0.090 -0.136 -0.130 -0.137 -0.159 -0.105 -0.016 -0.045 -0.076 -0.110 -0.096 -0.083 -0.064 -0.088 -0.046 -0.058 -0.070 -0.050 -0.024 -0.023 -0.046 -0.013 -0.032  0.002  0.015  0.009  0.010  0.083  0.095  0.072  0.068  0.029  0.029  0.039  0.005 -0.044 -0.075 -0.057 -0.087 -0.076 -0.078 -0.073 -0.065 -0.062 -0.028 -0.007 -0.014 -0.021  0.002  0.011 -0.009  0.065  0.037  0.089  0.078  0.062  0.025  0.023  0.030 -0.031 -0.015 -0.027 -0.065  0.008  0.012  0.023 -0.060 -0.056 -0.052 -0.070 -0.078 -0.045 -0.061 -0.022 -0.019 -0.065 -0.062 -0.091 -0.094 -0.076 -0.081 -0.142 -0.109 -0.144 -0.118 -0.104 -0.031  0.057 -0.014 -0.067  0.019  0.031  0.010  0.052  0.072  0.072  0.129  0.077  0.101  0.070  0.018 -0.005 -0.002  0.034  0.003 -0.008 -0.024 -0.012  0.015 -0.024 -0.013 -0.025  0.018  0.029  0.021  0.062  0.033  0.073  0.083  0.073 -0.020 -0.001 -0.046 -0.073 -0.155 -0.114 -0.086  0.036  0.004  0.047  0.030  0.014  0.030  0.029  0.045  0.021 -0.002 -0.015 -0.038 -0.042 -0.006 -0.009 -0.024  0.021  0.017  0.011  0.021  0.030  0.065  0.117  0.066  0.163  0.143  0.145  0.155  0.180  0.165  0.058  0.060  0.082  0.034  0.060  0.025  0.045  0.010  0.021  0.005  0.005  0.031  0.040  0.102  0.104  0.115  0.136  0.174  0.043  0.091  0.092  0.044 -0.072  0.012  0.045 -0.042 -0.023 -0.003 -0.003 -0.030 -0.010  0.020 -0.025 -0.015 -0.016  0.024 -0.044  0.005 -0.024  0.019  0.017  0.020  0.001 -0.038 -0.049 -0.010  0.013  0.011 -0.005  0.007 -0.062  0.006 -0.035 -0.065 -0.000 -0.036  0.030 -0.079 -0.104 -0.087 -0.094 -0.128 -0.120 -0.135 -0.138 -0.124 -0.117 -0.090 -0.148 -0.058 -0.103  0.019 -0.095 -0.115 -0.096 -0.070 -0.041  0.060 -0.070  0.041  0.091  0.016  0.084  0.128  0.134  0.021 -0.064  0.069 -0.021  0.011 -0.077 -0.141 -0.068 -0.040 -0.111 -0.132 -0.104 -0.093 -0.095 -0.133 -0.032 -0.106 -0.121 -0.054 -0.003 -0.066 -0.141 -0.144 -0.125  0.023  0.030  0.038  0.106  0.130  0.177  0.271  0.310  0.331  0.275  0.190  0.243  0.255  0.161  0.075  0.124  0.077  0.044  0.033  0.074 -0.044 -0.018 -0.021 -0.023 -0.076 -0.098 -0.056 -0.073 -0.001 -0.008 -0.000  0.057  0.028  0.035  0.061  0.071  0.031  0.058  0.118  0.078  0.071  0.154  0.142  0.102  0.094  0.024  0.103  0.166  0.201  0.268  0.361  0.213  0.311  0.183  0.156  0.117  0.050  0.120  0.033  0.058  0.135  0.108 -0.004  0.070  0.138 -0.006  0.130  0.070  0.034  0.110
 -0.143 -0.131  0.026 -0.076 -0.026 -0.009 -0.027  0.062  0.072  0.147  0.175  0.191  0.160  0.175  0.195  0.168  0.209  0.150  0.141  0.140  0.119  0.068  0.089  0.081  0.049  0.033  0.017  0.002 -0.037 -0.060 -0.071 -0.049 -0.044 -0.005 -0.004  0.076  0.049  0.138  0.116  0.113  0.065 -0.032  0.015 -0.039 -0.042  0.035 -0.034 -0.116 -0.100 -0.076 -0.082 -0.011 -0.016  0.023  0.101  0.119  0.178  0.282  0.310  0.345  0.545  0.644  0.518  0.427  0.314  0.250  0.157  0.136  0.222  0.201  0.101  0.120  0.132  0.109  0.090  0.062  0.028  0.043  0.002 -0.025 -0.008 -0.055 -0.023 -0.046 -0.062 -0.082 -0.117 -0.040  0.007 -0.030  0.043  0.124  0.099  0.041 -0.003  0.035  0.161  0.185  0.152  0.107  0.161  0.211  0.072  0.119  0.079 -0.018  0.007 -0.020 -0.011 -0.065 -0.053 -0.044 -0.068 -0.084 -0.038 -0.094 -0.054 -0.098 -0.140 -0.182 -0.191 -0.139 -0.141 -0.089 -0.077 -0.152 -0.213 -0.047 -0.014  0.016  0.088  0.098  0.127  0.213  0.154  0.303  0.243  0.197  0.239  0.349  0.370  0.378  0.292  0.291  0.280  0.281  0.236  0.158  0.164  0.110  0.116  0.088  0.080  0.035 -0.006  0.016 -0.012 -0.098 -0.069 -0.015  0.020  0.020  0.065  0.037  0.072  0.089  0.087  0.180  0.203  0.161  0.117  0.168  0.201  0.163  0.157  0.147  0.104  0.103  0.122  0.083  0.034  0.083  0.092 -0.002 -0.032  0.041  0.012 -0.128 -0.144 -0.027 -0.118 -0.230 -0.144 -0.142  0.017  0.003  0.032  0.025 -0.009  0.054 -0.025 -0.003  0.001 -0.051 -0.081 -0.110 -0.088 -0.029 -0.034 -0.034 -0.047 -0.117 -0.030 -0.141 -0.118 -0.058 -0.082 -0.097 -0.145 -0.164 -0.143 -0.134 -0.145 -0.147 -0.126 -0.115 -0.155  0.070  0.036 -0.046  0.029  0.015  0.007 -0.023  0.038  0.049 -0.011  0.005  0.089  0.011  0.067  0.060  0.073  0.082  0.022  0.047  0.008 -0.021 -0.039 -0.071 -0.041  0.006 -0.052 -0.047 -0.007 -0.052 -0.068 -0.044 -0.061 -0.079 -0.116 -0.048 -0.002 -0.008 -0.047 -0.018 -0.051 -0.016  0.001  0.021  0.038 -0.049  0.009 -0.044 -0.034  0.050  0.014  0.067  0.083  0.109  0.122  0.087  0.122  0.076  0.143  0.077  0.068  0.050 -0.034 -0.063 -0.071 -0.047 -0.083 -0.077 -0.098 -0.096 -0.117 -0.102 -0.109 -0.137 -0.071 -0.170 -0.093 -0.177 -0.205 -0.149 -0.143 -0.202 -0.083 -0.105 -0.121 -0.135 -0.142 -0.139 -0.138 -0.097 -0.093 -0.006  0.038  0.029  0.042  0.026  0.002 -0.016 -0.026 -0.006  0.070  0.029 -0.064 -0.107 -0.108 -0.112 -0.108 -0.079  0.024 -0.020 -0.041 -0.067 -0.080 -0.068 -0.059 -0.075 -0.038 -0.066 -0.080 -0.059 -0.031 -0.011 -0.037 -0.041 -0.066 -0.029 -0.003 -0.001  0.010  0.074  0.089  0.060  0.047  0.014  0.015  0.031  0.002 -0.053 -0.085 -0.077 -0.099 -0.091 -0.078 -0.067 -0.048 -0.060 -0.040  0.001  0.014 -0.019 -0.012  0.015  0.002  0.061  0.058  0.126  0.083  0.064  0.050  0.041  0.046 -0.008  0.015 -0.004 -0.044  0.038  0.027  0.014 -0.072 -0.093 -0.048 -0.075 -0.099 -0.063 -0.061 -0.006 -0.017 -0.065 -0.051 -0.094 -0.100 -0.071 -0.079 -0.138 -0.120 -0.151 -0.109 -0.095 -0.021  0.090  0.029 -0.053  0.011  0.039  0.001  0.057  0.071  0.072  0.133  0.066  0.097  0.080  0.021  0.017  0.010  0.052  0.027 -0.003 -0.019  0.011  0.023 -0.000  0.006 -0.008  0.031  0.018 -0.003  0.002  0.006  0.043  0.077  0.075 -0.031 -0.005 -0.012 -0.082 -0.166 -0.123 -0.083  0.040  0.004  0.022  0.016  0.000  0.004  0.011 -0.008 -0.009  0.026 -0.020 -0.057 -0.038 -0.009 -0.003  0.003  0.043  0.049  0.025  0.058  0.070  0.099  0.153  0.092  0.158  0.164  0.135  0.130  0.172  0.153  0.056  0.063  0.090  0.066  0.090  0.055  0.056  0.030  0.023  0.007 -0.005  0.043  0.042  0.102  0.092  0.121  0.136  0.169  0.040  0.093  0.082  0.035 -0.055  0.020  0.044 -0.035 -0.011  0.024  0.009 -0.012  0.010  0.058  0.020  0.006  0.010  0.045  0.004  0.039  0.007  0.023  0.020  0.011  0.003 -0.050 -0.043 -0.022 -0.009 -0.010 -0.021  0.007 -0.036  0.023 -0.011 -0.052  0.008 -0.047  0.012 -0.085 -0.095 -0.104 -0.096 -0.151 -0.149 -0.136 -0.157 -0.152 -0.138 -0.086 -0.171 -0.054 -0.116  0.029 -0.088 -0.126 -0.137 -0.107 -0.066  0.034 -0.107  0.015  0.093  0.020  0.111  0.129  0.163  0.010 -0.068  0.058 -0.031  0.005 -0.113 -0.169 -0.079 -0.062 -0.137 -0.164 -0.132 -0.115 -0.103 -0.147 -0.053 -0.112 -0.133 -0.062 -0.017 -0.066 -0.160 -0.157 -0.105  0.032  0.046  0.033  0.115  0.133  0.174  0.269  0.304  0.348  0.253  0.184  0.244  0.266  0.157  0.074  0.123  0.065  0.029  0.031  0.064 -0.058 -0.013 -0.019 -0.033 -0.054 -0.088 -0.039 -0.066  0.004  0.009 -0.002  0.051  0.028  0.026  0.050  0.057  0.013  0.035  0.086  0.057  0.047  0.147  0.134  0.087  0.091  0.024  0.100  0.158  0.197  0.247  0.337  0.216  0.307  0.195  0.156  0.104  0.028  0.118  0.046  0.078  0.146  0.099 -0.001  0.087  0.137  0.011  0.118  0.042  0.023  0.097
 -0.129 -0.187  0.029 -0.024  0.012  0.051  0.035  0.105  0.128  0.228  0.254  0.254  0.191  0.199  0.230  0.195  0.282  0.207  0.212  0.188  0.186  0.129  0.140  0.126  0.107  0.083  0.063  0.034 -0.007 -0.018 -0.036  0.017  0.028  0.078  0.068  0.150  0.118  0.198  0.154  0.163  0.104 -0.018  0.053 -0.010 -0.001  0.027 -0.011 -0.089 -0.077 -0.023 -0.038  0.016  0.040  0.078  0.143  0.182  0.252  0.385  0.468  0.408  0.521  0.518  0.844  0.547  0.384  0.288  0.197  0.171  0.266  0.264  0.140  0.172  0.222  0.192  0.164  0.134  0.109  0.110  0.063  0.037  0.048 -0.009  0.014 -0.005 -0.024 -0.024 -0.064 -0.002  0.048  0.026  0.134  0.232  0.138  0.100  0.097  0.132  0.266  0.319  0.221  0.219  0.225  0.235  0.125  0.156  0.135 -0.008  0.019  0.006  0.036 -0.021 -0.019 -0.005 -0.037 -0.020  0.014 -0.026 -0.003 -0.027 -0.060 -0.097 -0.094 -0.078 -0.081 -0.033 -0.007 -0.076 -0.147 -0.010  0.019  0.097  0.169  0.152  0.202  0.303  0.224  0.378  0.279  0.238  0.274  0.359  0.376  0.417  0.351  0.400  0.387  0.380  0.353  0.250  0.243  0.175  0.202  0.173  0.154  0.117  0.065  0.077  0.055 -0.015 -0.000  0.024  0.073  0.041  0.118  0.079  0.127  0.106  0.135  0.275  0.271  0.186  0.140  0.199  0.235  0.212  0.199  0.172  0.130  0.155  0.149  0.103  0.080  0.121  0.098  0.018  0.016  0.055  0.007 -0.098 -0.098 -0.017 -0.124 -0.209 -0.133 -0.163 -0.006 -0.047 -0.053 -0.092 -0.118 -0.072 -0.128 -0.074 -0.067 -0.059 -0.089 -0.055 -0.072 -0.004  0.018  0.012 -0.014 -0.083 -0.012 -0.136 -0.095 -0.042 -0.070 -0.086 -0.171 -0.174 -0.143 -0.101 -0.145 -0.146 -0.142 -0.133 -0.136  0.018 -0.008 -0.055  0.033  0.019 -0.021 -0.065  0.015 -0.003 -0.076 -0.040  0.031 -0.049  0.023  0.020  0.050  0.059  0.013  0.019 -0.020 -0.063 -0.046 -0.111 -0.088 -0.027 -0.093 -0.100 -0.044 -0.123 -0.095 -0.065 -0.100 -0.071 -0.070 -0.051 -0.016 -0.028 -0.057 -0.045 -0.062 -0.030 -0.025 -0.018  0.034 -0.060 -0.008 -0.069 -0.067  0.014 -0.025  0.005  0.032  0.033  0.041  0.036  0.087  0.043  0.099  0.049  0.027  0.028 -0.016 -0.005 -0.029 -0.028 -0.053 -0.023 -0.055 -0.060 -0.047 -0.043 -0.072 -0.074 -0.015 -0.118 -0.063 -0.119 -0.125 -0.097 -0.108 -0.163 -0.082 -0.090 -0.115 -0.137 -0.152 -0.142 -0.151 -0.148 -0.156 -0.119 -0.070 -0.095 -0.099 -0.097 -0.116 -0.113 -0.117 -0.107 -0.009 -0.109 -0.181 -0.162 -0.146 -0.141 -0.133 -0.097  0.015 -0.033 -0.087 -0.112 -0.092 -0.073 -0.042 -0.061 -0.038 -0.048 -0.054 -0.037 -0.014 -0.011 -0.015  0.014 -0.004  0.035  0.062  0.072  0.045  0.101  0.114  0.091  0.087  0.051  0.056  0.033  0.026 -0.005 -0.035 -0.036 -0.041 -0.039 -0.018 -0.007 -0.003 -0.010  0.008  0.043  0.049  0.022  0.029  0.062  0.046  0.104  0.076  0.152  0.108  0.090  0.086  0.069  0.047  0.013  0.047  0.007 -0.060  0.066  0.055  0.062  0.011 -0.010  0.014 -0.004 -0.032 -0.025  0.000  0.040  0.006 -0.042 -0.017 -0.037 -0.060 -0.050 -0.042 -0.085 -0.067 -0.104 -0.089 -0.065 -0.020  0.043 -0.016 -0.036  0.058  0.063  0.040  0.070  0.098  0.092  0.103  0.038  0.044  0.022 -0.041 -0.028 -0.049 -0.007 -0.035 -0.041 -0.037 -0.018  0.001 -0.028 -0.019 -0.047 -0.005 -0.000 -0.005  0.015  0.006  0.064  0.079  0.096 -0.039  0.021 -0.010 -0.068 -0.165 -0.151 -0.065  0.089  0.038  0.062  0.040  0.011  0.047  0.036  0.038  0.004 -0.008 -0.003 -0.044 -0.032 -0.012 -0.034 -0.037  0.022  0.006 -0.009  0.003  0.039  0.056  0.109  0.059  0.137  0.122  0.106  0.115  0.113  0.074  0.028  0.023  0.021  0.009  0.012 -0.014  0.035 -0.003 -0.020 -0.038 -0.019  0.007  0.012  0.087  0.079  0.095  0.090  0.113  0.007  0.045  0.039  0.000 -0.096 -0.019 -0.012 -0.080 -0.052 -0.043 -0.048 -0.037 -0.035 -0.007 -0.025 -0.008 -0.009  0.033 -0.063 -0.023 -0.057 -0.029 -0.021 -0.029 -0.043 -0.073 -0.066 -0.033 -0.015 -0.009 -0.012  0.005 -0.086 -0.024 -0.084 -0.109 -0.023 -0.080 -0.002 -0.099 -0.102 -0.107 -0.098 -0.163 -0.142 -0.126 -0.156 -0.146 -0.132 -0.077 -0.166 -0.083 -0.153  0.019 -0.092 -0.135 -0.132 -0.117 -0.085  0.001 -0.093  0.033  0.090  0.047  0.111  0.122  0.141  0.018 -0.107  0.001 -0.054 -0.031 -0.127 -0.141 -0.088 -0.100 -0.119 -0.159 -0.133 -0.127 -0.122 -0.148 -0.072 -0.121 -0.126 -0.053 -0.021 -0.070 -0.137 -0.122 -0.083  0.002  0.012  0.024  0.071  0.102  0.146  0.237  0.271  0.274  0.216  0.151  0.189  0.190  0.106  0.039  0.089  0.026  0.017  0.011  0.056 -0.060 -0.031 -0.029 -0.035 -0.069 -0.100 -0.058 -0.073  0.003  0.004 -0.016  0.046  0.032  0.023  0.059  0.071  0.015  0.021  0.106  0.074  0.032  0.152  0.124  0.070  0.069  0.008  0.073  0.133  0.187  0.210  0.307  0.171  0.288  0.176  0.145  0.110  0.035  0.128  0.083  0.088  0.151  0.132  0.031  0.071  0.171  0.032  0.169  0.076  0.044  0.069
 -0.155 -0.138  0.062 -0.031  0.022  0.060  0.046  0.095  0.111  0.197  0.222  0.217  0.182  0.173  0.193  0.165  0.230  0.161  0.164  0.157  0.146  0.085  0.100  0.102  0.092  0.064  0.039  0.026 -0.008 -0.023 -0.014  0.003  0.012  0.041  0.019  0.107  0.095  0.151  0.134  0.137  0.074  0.016  0.021  0.011 -0.025  0.047  0.001 -0.064 -0.064 -0.028 -0.018  0.030  0.041  0.070  0.128  0.162  0.209  0.300  0.375  0.369  0.460  0.427  0.547  0.664  0.455  0.324  0.218  0.175  0.285  0.269  0.142  0.156  0.205  0.173  0.127  0.106  0.097  0.086  0.058  0.038  0.051  0.012  0.012 -0.009 -0.006 -0.031 -0.049 -0.018  0.058  0.026  0.118  0.204  0.133  0.085  0.061  0.096  0.200  0.185  0.133  0.129  0.167  0.210  0.055  0.073  0.077  0.011  0.040  0.029  0.051  0.014  0.021 -0.006 -0.046 -0.048 -0.014 -0.048 -0.016 -0.041 -0.091 -0.077 -0.096 -0.060 -0.050 -0.021 -0.008 -0.075 -0.127  0.000  0.030  0.079  0.140  0.133  0.152  0.244  0.175  0.314  0.219  0.187  0.207  0.297  0.290  0.351  0.269  0.326  0.311  0.335  0.280  0.183  0.207  0.155  0.156  0.136  0.133  0.088  0.024  0.052  0.038 -0.028 -0.005  0.015  0.048  0.042  0.069  0.021  0.078  0.089  0.120  0.207  0.199  0.147  0.101  0.152  0.190  0.172  0.141  0.142  0.099  0.113  0.111  0.096  0.058  0.083  0.098  0.024 -0.003  0.059  0.047 -0.078 -0.096  0.017 -0.073 -0.187 -0.133 -0.094  0.039  0.049  0.079  0.056  0.000  0.051 -0.048 -0.026  0.034 -0.048 -0.075 -0.076 -0.035 -0.006  0.000 -0.021 -0.044 -0.138 -0.072 -0.174 -0.129 -0.095 -0.157 -0.136 -0.196 -0.204 -0.207 -0.134 -0.152 -0.143 -0.127 -0.118 -0.139  0.046  0.055 -0.024  0.049  0.043  0.038 -0.004  0.049  0.066 -0.011 -0.000  0.084  0.001  0.054  0.064  0.092  0.095  0.029  0.064  0.035  0.013  0.014 -0.012  0.007  0.015 -0.029 -0.045 -0.018 -0.065 -0.074 -0.051 -0.076 -0.074 -0.078 -0.042 -0.019  0.006 -0.014  0.007 -0.013  0.022  0.037  0.044  0.074 -0.029  0.017 -0.090 -0.044  0.063 -0.001  0.067  0.082  0.084  0.104  0.091  0.117  0.088  0.143  0.084  0.057  0.064  0.012 -0.021 -0.036 -0.025 -0.058 -0.055 -0.069 -0.080 -0.100 -0.091 -0.104 -0.130 -0.084 -0.160 -0.088 -0.175 -0.205 -0.176 -0.122 -0.164 -0.071 -0.086 -0.115 -0.129 -0.155 -0.180 -0.198 -0.152 -0.160 -0.086 -0.044 -0.060 -0.039 -0.052 -0.077 -0.071 -0.082 -0.077  0.006 -0.038 -0.132 -0.201 -0.148 -0.156 -0.141 -0.127 -0.019 -0.045 -0.054 -0.081 -0.070 -0.073 -0.049 -0.059 -0.040 -0.071 -0.058 -0.036 -0.033 -0.001 -0.025 -0.036 -0.036  0.015  0.008  0.001  0.019  0.056  0.069  0.050  0.056  0.017  0.010  0.012 -0.010 -0.060 -0.093 -0.072 -0.083 -0.082 -0.070 -0.053 -0.031 -0.055 -0.032  0.001  0.004 -0.019 -0.018  0.020  0.011  0.056  0.056  0.112  0.071  0.039  0.027  0.057  0.042 -0.015  0.004  0.002 -0.038  0.052  0.063  0.033 -0.060 -0.092 -0.081 -0.065 -0.089 -0.076 -0.078 -0.023 -0.007 -0.074 -0.053 -0.087 -0.091 -0.076 -0.077 -0.143 -0.141 -0.168 -0.134 -0.107 -0.057 -0.003 -0.012 -0.066  0.006  0.036  0.020  0.055  0.103  0.080  0.114  0.068  0.093  0.067  0.019  0.019  0.021  0.053  0.026  0.018  0.008  0.039  0.067  0.045  0.032  0.019  0.041  0.022  0.012  0.006  0.002  0.032  0.051  0.047 -0.056 -0.042 -0.044 -0.101 -0.175 -0.198 -0.134  0.030  0.003  0.001  0.002 -0.037  0.044  0.058  0.055  0.041  0.041  0.037 -0.010 -0.008  0.030  0.034  0.026  0.057  0.066  0.054  0.058  0.086  0.107  0.154  0.101  0.156  0.137  0.131  0.117  0.142  0.122  0.063  0.061  0.068  0.065  0.044  0.027  0.042  0.024  0.002 -0.021 -0.036  0.007 -0.014  0.079  0.066  0.089  0.110  0.101  0.018  0.078  0.073  0.048 -0.036  0.038  0.053 -0.034  0.005  0.018  0.001 -0.011  0.012  0.044  0.011  0.010  0.008  0.037 -0.003  0.031 -0.003  0.005  0.001 -0.020 -0.038 -0.079 -0.054 -0.059 -0.020 -0.016 -0.028 -0.013 -0.045  0.027 -0.014 -0.057  0.014 -0.027  0.006 -0.073 -0.090 -0.106 -0.092 -0.131 -0.124 -0.133 -0.140 -0.142 -0.136 -0.079 -0.167 -0.077 -0.125  0.011 -0.118 -0.120 -0.132 -0.092 -0.079  0.031 -0.110 -0.021  0.083  0.022  0.119  0.148  0.162  0.009 -0.054  0.017 -0.064 -0.048 -0.114 -0.154 -0.099 -0.091 -0.144 -0.154 -0.152 -0.159 -0.147 -0.180 -0.104 -0.159 -0.149 -0.082 -0.061 -0.083 -0.150 -0.127 -0.067  0.010  0.037  0.019  0.081  0.086  0.132  0.201  0.213  0.231  0.173  0.106  0.128  0.141  0.076 -0.010  0.039 -0.003 -0.047 -0.046 -0.026 -0.088 -0.103 -0.100 -0.104 -0.127 -0.158 -0.126 -0.108 -0.041 -0.059 -0.056 -0.002 -0.022 -0.032  0.000  0.016 -0.016  0.013  0.074  0.044  0.036  0.184  0.128  0.080  0.082  0.031  0.079  0.149  0.191  0.221  0.259  0.188  0.249  0.152  0.131  0.073  0.013  0.100  0.032  0.039  0.100  0.091 -0.008  0.065  0.097 -0.017  0.086  0.021  0.043  0.092
 -0.092 -0.068  0.083  0.042  0.078  0.127  0.119  0.158  0.173  0.273  0.253  0.207  0.184  0.167  0.188  0.165  0.256  0.190  0.192  0.161  0.193  0.129  0.135  0.142  0.158  0.105  0.063  0.073  0.047  0.003  0.018  0.062  0.095  0.116  0.060  0.184  0.155  0.215  0.174  0.161  0.132  0.075  0.000  0.030 -0.036  0.077  0.052  0.017  0.018  0.082  0.071  0.085  0.116  0.127  0.197  0.220  0.256  0.320  0.334  0.347  0.374  0.314  0.384  0.455  0.640  0.493  0.341  0.293  0.400  0.386  0.153  0.223  0.266  0.204  0.161  0.152  0.105  0.103  0.101  0.044  0.047  0.010  0.055  0.027 -0.012 -0.012 -0.019 -0.031  0.041  0.029  0.126  0.249  0.134  0.082  0.061  0.102  0.157  0.135  0.086  0.081  0.118  0.140  0.012  0.039  0.004 -0.025  0.024  0.020  0.016 -0.023 -0.038 -0.030 -0.073 -0.031 -0.046 -0.028 -0.011 -0.077 -0.038 -0.088 -0.094 -0.050 -0.017  0.019  0.054 -0.035 -0.084  0.054  0.060  0.126  0.179  0.185  0.208  0.294  0.197  0.313  0.216  0.200  0.180  0.254  0.236  0.283  0.261  0.322  0.303  0.386  0.351  0.214  0.247  0.192  0.192  0.155  0.179  0.140  0.059  0.092  0.090  0.015  0.049  0.058  0.075  0.064  0.098  0.035  0.115  0.087  0.152  0.240  0.230  0.151  0.117  0.177  0.194  0.178  0.131  0.115  0.105  0.125  0.094  0.082  0.079  0.079  0.065  0.032  0.011  0.034  0.038 -0.055 -0.072 -0.013 -0.082 -0.145 -0.094 -0.100  0.013  0.039  0.067  0.028 -0.036 -0.023 -0.099 -0.081 -0.003 -0.040  0.024 -0.037 -0.060 -0.013  0.026  0.023 -0.020 -0.065 -0.044 -0.106 -0.086 -0.000 -0.057 -0.110 -0.173 -0.186 -0.195 -0.155 -0.186 -0.182 -0.173 -0.157 -0.137  0.007  0.041 -0.042 -0.015 -0.013 -0.002 -0.065 -0.015 -0.002 -0.045 -0.041  0.014 -0.014  0.053 -0.002  0.018  0.024 -0.011 -0.010 -0.007 -0.040 -0.025 -0.049 -0.023  0.020 -0.014 -0.027  0.021 -0.022 -0.034 -0.017 -0.020 -0.024 -0.074 -0.020  0.018  0.022 -0.011 -0.018 -0.037 -0.021 -0.014 -0.013  0.040 -0.040 -0.012 -0.087 -0.060  0.019 -0.012  0.023  0.042  0.044  0.046  0.040  0.067  0.024  0.051  0.017 -0.025 -0.025 -0.044 -0.052 -0.042 -0.033 -0.059 -0.066 -0.102 -0.087 -0.097 -0.096 -0.113 -0.122 -0.070 -0.137 -0.078 -0.124 -0.130 -0.129 -0.126 -0.143 -0.095 -0.119 -0.144 -0.166 -0.180 -0.209 -0.204 -0.147 -0.143 -0.089 -0.047 -0.065 -0.047 -0.052 -0.073 -0.068 -0.077 -0.071  0.003 -0.041 -0.110 -0.170 -0.146 -0.175 -0.188 -0.144 -0.071 -0.091 -0.103 -0.127 -0.134 -0.122 -0.082 -0.104 -0.099 -0.124 -0.084 -0.070 -0.085 -0.066 -0.067 -0.040 -0.053 -0.026 -0.037 -0.054 -0.004  0.040  0.055  0.047  0.038  0.010  0.014  0.019 -0.012 -0.037 -0.075 -0.050 -0.058 -0.048 -0.045 -0.053 -0.029 -0.029 -0.037 -0.011 -0.006 -0.011 -0.005  0.021  0.004  0.043  0.043  0.084  0.053  0.023  0.036  0.032  0.014 -0.036 -0.016 -0.058 -0.064 -0.030  0.019 -0.016 -0.092 -0.102 -0.111 -0.080 -0.088 -0.070 -0.097 -0.047 -0.032 -0.062 -0.054 -0.072 -0.096 -0.080 -0.097 -0.125 -0.113 -0.139 -0.127 -0.135 -0.046  0.014 -0.050 -0.095 -0.021 -0.015 -0.016  0.005  0.039  0.011  0.075  0.036  0.062  0.034 -0.007 -0.007 -0.000  0.025  0.009  0.009 -0.008  0.009  0.010 -0.008 -0.005 -0.012  0.009  0.004  0.014  0.027  0.015  0.039  0.062  0.039 -0.016 -0.022 -0.030 -0.049 -0.099 -0.101 -0.068  0.026  0.028  0.041  0.017 -0.007 -0.000  0.004  0.033  0.004 -0.010 -0.005 -0.018 -0.048 -0.013 -0.015 -0.034 -0.004 -0.010 -0.004 -0.005 -0.001  0.017  0.054  0.050  0.114  0.081  0.063  0.061  0.084  0.071  0.043  0.040  0.040  0.036  0.026  0.023  0.020  0.001 -0.006 -0.024 -0.024  0.013 -0.009  0.056  0.053  0.077  0.077  0.080  0.014  0.068  0.053  0.036 -0.036  0.011  0.033 -0.020  0.004  0.002 -0.014 -0.022 -0.011  0.019 -0.001  0.016  0.001  0.035 -0.015  0.013 -0.015  0.010 -0.006 -0.003 -0.016 -0.065 -0.053 -0.042 -0.018 -0.011 -0.022  0.010 -0.008  0.039 -0.007 -0.012  0.031 -0.023  0.013 -0.066 -0.094 -0.077 -0.082 -0.115 -0.084 -0.115 -0.115 -0.113 -0.100 -0.054 -0.131 -0.036 -0.086  0.013 -0.107 -0.101 -0.083 -0.031 -0.011  0.039 -0.054 -0.006  0.027 -0.055  0.017  0.067  0.069  0.001 -0.029  0.076 -0.055 -0.027 -0.075 -0.095 -0.072 -0.058 -0.109 -0.117 -0.103 -0.098 -0.094 -0.128 -0.068 -0.129 -0.109 -0.076 -0.050 -0.085 -0.134 -0.139 -0.087 -0.005  0.018  0.020  0.052  0.059  0.083  0.128  0.167  0.180  0.151  0.074  0.113  0.124  0.059 -0.007  0.033 -0.004 -0.034 -0.031 -0.011 -0.088 -0.062 -0.073 -0.061 -0.097 -0.109 -0.080 -0.060 -0.031 -0.052 -0.043  0.010 -0.021 -0.027  0.003  0.027 -0.003  0.017  0.082  0.052  0.031  0.130  0.128  0.080  0.061  0.013  0.062  0.095  0.117  0.148  0.174  0.109  0.185  0.119  0.094  0.048  0.050  0.091  0.008  0.007  0.101  0.085 -0.002  0.012  0.092  0.035  0.151  0.102  0.078  0.115
 -0.031 -0.043  0.102  0.094  0.120  0.178  0.180  0.217  0.237  0.318  0.322  0.280  0.248  0.222  0.250  0.184  0.315  0.231  0.232  0.220  0.255  0.163  0.195  0.205  0.235  0.172  0.126  0.117  0.098  0.066  0.057  0.117  0.164  0.177  0.114  0.242  0.212  0.273  0.213  0.181  0.194  0.128 -0.001  0.052 -0.033  0.105  0.106  0.075  0.078  0.154  0.126  0.130  0.168  0.176  0.249  0.278  0.283  0.389  0.314  0.368  0.317  0.250  0.288  0.324  0.493  0.746  0.459  0.466  0.465  0.383  0.160  0.231  0.307  0.227  0.181  0.175  0.112  0.109  0.110  0.039  0.039 -0.023  0.030 -0.013 -0.045 -0.027 -0.041 -0.066  0.001  0.003  0.106  0.215  0.097  0.057  0.039  0.068  0.144  0.121  0.090  0.077  0.062  0.081  0.014  0.027 -0.011 -0.041  0.017  0.007 -0.004 -0.050 -0.055 -0.042 -0.068 -0.043 -0.084 -0.039 -0.046 -0.129 -0.030 -0.093 -0.078 -0.035 -0.012  0.046  0.082 -0.018 -0.056  0.081  0.059  0.135  0.208  0.210  0.263  0.308  0.211  0.301  0.200  0.198  0.160  0.233  0.185  0.233  0.255  0.316  0.265  0.366  0.326  0.175  0.212  0.192  0.176  0.120  0.159  0.146  0.037  0.055  0.090  0.018  0.060  0.069  0.087  0.093  0.130  0.076  0.129  0.097  0.172  0.245  0.226  0.138  0.107  0.164  0.184  0.181  0.175  0.146  0.155  0.188  0.118  0.125  0.146  0.119  0.069  0.055  0.066  0.051  0.038 -0.024 -0.033 -0.015 -0.084 -0.118 -0.075 -0.113 -0.021 -0.012  0.001 -0.052 -0.101 -0.106 -0.166 -0.137 -0.048 -0.059  0.038 -0.015 -0.039  0.002  0.056  0.071  0.026  0.007  0.033 -0.038 -0.067  0.007  0.008 -0.080 -0.172 -0.181 -0.197 -0.151 -0.201 -0.165 -0.172 -0.142 -0.090 -0.027 -0.011 -0.033 -0.035 -0.034 -0.021 -0.077 -0.037 -0.013 -0.030 -0.043 -0.000 -0.006  0.049 -0.021 -0.007 -0.010 -0.033 -0.061 -0.052 -0.076 -0.063 -0.077 -0.032  0.018 -0.006 -0.025  0.020 -0.015 -0.009 -0.002  0.006  0.003 -0.044 -0.006  0.032  0.013 -0.044 -0.029 -0.068 -0.066 -0.062 -0.066  0.003 -0.084 -0.069 -0.105 -0.099 -0.024 -0.025 -0.025  0.017  0.003 -0.004 -0.001  0.047  0.002  0.016 -0.007 -0.033 -0.056 -0.051 -0.030 -0.021 -0.003 -0.023 -0.039 -0.065 -0.053 -0.062 -0.062 -0.071 -0.067 -0.056 -0.094 -0.059 -0.093 -0.095 -0.072 -0.084 -0.120 -0.093 -0.093 -0.125 -0.170 -0.193 -0.197 -0.199 -0.153 -0.142 -0.104 -0.057 -0.073 -0.063 -0.072 -0.093 -0.088 -0.098 -0.095 -0.021 -0.065 -0.094 -0.164 -0.114 -0.180 -0.206 -0.152 -0.078 -0.094 -0.125 -0.146 -0.141 -0.108 -0.073 -0.094 -0.100 -0.115 -0.067 -0.041 -0.036 -0.077 -0.062 -0.014 -0.016 -0.007 -0.016 -0.027 -0.008  0.066  0.088  0.068  0.054  0.032  0.050  0.033 -0.004 -0.030 -0.051 -0.021 -0.040 -0.017 -0.030 -0.042 -0.038 -0.013 -0.037 -0.023 -0.009 -0.006  0.012  0.026  0.005  0.054  0.052  0.087  0.068  0.024  0.040  0.030  0.022 -0.031 -0.019 -0.061 -0.045 -0.048 -0.034 -0.028 -0.066 -0.052 -0.079 -0.063 -0.062 -0.034 -0.101 -0.052 -0.039 -0.049 -0.047 -0.055 -0.077 -0.062 -0.059 -0.066 -0.037 -0.085 -0.086 -0.102 -0.030  0.004 -0.063 -0.075 -0.010 -0.017 -0.018 -0.000  0.022 -0.004  0.083  0.036  0.031  0.010 -0.027 -0.044 -0.058 -0.026 -0.043 -0.041 -0.054 -0.053 -0.050 -0.069 -0.041 -0.048 -0.004 -0.010  0.001  0.030  0.014  0.040  0.052  0.001 -0.005 -0.035 -0.015 -0.003 -0.049 -0.046 -0.045 -0.002  0.022  0.039  0.030  0.017  0.003 -0.013  0.023  0.010 -0.035 -0.026 -0.012 -0.057 -0.040 -0.043 -0.068 -0.030 -0.052 -0.046 -0.045 -0.054 -0.032  0.007  0.008  0.101  0.038  0.033  0.055  0.066  0.042  0.017  0.016  0.017 -0.014 -0.006 -0.012 -0.015 -0.033 -0.044 -0.053 -0.028  0.001 -0.004  0.007  0.027  0.020  0.039  0.041 -0.001  0.040  0.023  0.010 -0.045 -0.024  0.001 -0.045 -0.042 -0.045 -0.044 -0.050 -0.047 -0.025 -0.040  0.003 -0.021 -0.008 -0.059 -0.027 -0.045 -0.019 -0.054 -0.044 -0.038 -0.050 -0.050 -0.041 -0.055 -0.025 -0.040  0.011 -0.001  0.042 -0.016 -0.002  0.014 -0.028  0.011 -0.074 -0.102 -0.064 -0.075 -0.111 -0.083 -0.101 -0.121 -0.106 -0.091 -0.075 -0.137 -0.062 -0.099 -0.020 -0.102 -0.088 -0.050 -0.031  0.002  0.026 -0.010  0.028  0.027 -0.053 -0.011  0.015 -0.006 -0.005 -0.039  0.071 -0.056 -0.028 -0.057 -0.075 -0.049 -0.007 -0.054 -0.081 -0.064 -0.037 -0.048 -0.099 -0.040 -0.083 -0.081 -0.066 -0.034 -0.059 -0.123 -0.127 -0.109 -0.040 -0.025  0.004  0.018  0.037  0.029  0.079  0.138  0.164  0.158  0.072  0.105  0.108  0.058  0.008  0.025 -0.006  0.011 -0.004  0.011 -0.048 -0.016 -0.045 -0.015 -0.044 -0.059 -0.036 -0.004 -0.007 -0.014 -0.028  0.024 -0.006  0.006  0.041  0.037  0.012  0.031  0.069  0.041  0.025  0.089  0.101  0.060  0.028 -0.023  0.046  0.062  0.070  0.103  0.124  0.043  0.140  0.090  0.060  0.043  0.064  0.058 -0.019  0.005  0.107  0.071  0.006 -0.010  0.091  0.050  0.173  0.134  0.062  0.128
  0.010 -0.014  0.073  0.119  0.072  0.124  0.137  0.155  0.171  0.220  0.229  0.191  0.193  0.155  0.172  0.147  0.217  0.154  0.159  0.148  0.180  0.122  0.144  0.135  0.186  0.142  0.095  0.106  0.106  0.065  0.055  0.121  0.160  0.149  0.073  0.189  0.157  0.180  0.146  0.122  0.158  0.099 -0.058  0.022 -0.073  0.074  0.085  0.061  0.074  0.122  0.104  0.119  0.136  0.129  0.181  0.198  0.188  0.270  0.215  0.256  0.218  0.157  0.197  0.218  0.341  0.459  0.541  0.466  0.351  0.356  0.166  0.169  0.267  0.238  0.177  0.146  0.139  0.128  0.122  0.072  0.078  0.013  0.073  0.034 -0.030  0.045  0.029 -0.004  0.057  0.076  0.171  0.227  0.131  0.120  0.102  0.114  0.171  0.108  0.089  0.109  0.063  0.062  0.023  0.012 -0.021 -0.055 -0.007  0.001  0.016 -0.014 -0.041  0.003 -0.013  0.032 -0.068  0.054  0.022 -0.098  0.066 -0.040 -0.030 -0.037  0.010  0.076  0.094  0.016 -0.046  0.067  0.020  0.083  0.131  0.133  0.196  0.201  0.145  0.219  0.134  0.150  0.130  0.187  0.133  0.178  0.185  0.220  0.201  0.238  0.216  0.133  0.162  0.131  0.111  0.097  0.124  0.108  0.043  0.057  0.090  0.033  0.048  0.051  0.076  0.065  0.105  0.064  0.105  0.041  0.143  0.178  0.163  0.098  0.078  0.131  0.134  0.132  0.117  0.106  0.108  0.118  0.097  0.096  0.108  0.093  0.065  0.045  0.062  0.039  0.030 -0.016 -0.016 -0.012 -0.061 -0.086 -0.057 -0.086 -0.023 -0.019 -0.013 -0.087 -0.143 -0.170 -0.218 -0.205 -0.085 -0.085  0.048 -0.002 -0.046 -0.030  0.039  0.064  0.039  0.016  0.041  0.002 -0.050  0.036 -0.017 -0.064 -0.121 -0.130 -0.155 -0.123 -0.190 -0.152 -0.168 -0.125 -0.073  0.002  0.005 -0.029 -0.035 -0.031 -0.028 -0.076 -0.043 -0.026 -0.049 -0.043 -0.016 -0.007  0.044 -0.046 -0.034 -0.045 -0.072 -0.077 -0.053 -0.070 -0.058 -0.075 -0.032  0.004 -0.006 -0.017  0.051  0.030  0.019  0.031  0.035  0.027 -0.038 -0.010  0.027 -0.014 -0.051 -0.041 -0.063 -0.063 -0.048 -0.067 -0.037 -0.070 -0.055 -0.077 -0.043 -0.018 -0.009 -0.013  0.007  0.003  0.005  0.015  0.062  0.005 -0.002 -0.022 -0.046 -0.037 -0.036 -0.039 -0.023  0.003 -0.018 -0.047 -0.056 -0.044 -0.052 -0.061 -0.058 -0.064 -0.033 -0.059 -0.047 -0.040 -0.018 -0.025 -0.064 -0.083 -0.093 -0.082 -0.117 -0.155 -0.179 -0.167 -0.157 -0.116 -0.110 -0.068 -0.065 -0.048 -0.065 -0.050 -0.062 -0.044 -0.039 -0.037  0.039 -0.005 -0.040 -0.122 -0.098 -0.147 -0.170 -0.144 -0.074 -0.094 -0.128 -0.128 -0.131 -0.097 -0.074 -0.081 -0.087 -0.102 -0.069 -0.014 -0.018 -0.078 -0.071 -0.044 -0.039 -0.039 -0.049 -0.061 -0.002  0.058  0.059  0.061  0.057  0.039  0.052  0.043  0.004  0.013 -0.004  0.008  0.004  0.029  0.019  0.007 -0.016  0.034 -0.006 -0.006  0.010  0.020  0.035  0.038  0.012  0.060  0.042  0.072  0.069 -0.007  0.046  0.041 -0.010 -0.041 -0.021 -0.071 -0.034 -0.062 -0.027 -0.074 -0.083 -0.077 -0.109 -0.085 -0.071 -0.044 -0.095 -0.041 -0.020 -0.013 -0.009  0.003 -0.034 -0.024 -0.028 -0.038 -0.031 -0.091 -0.086 -0.114 -0.060 -0.041 -0.120 -0.082 -0.031 -0.025 -0.011 -0.009 -0.000  0.009  0.059  0.019  0.024  0.014 -0.009 -0.029 -0.026 -0.010 -0.020 -0.037 -0.051 -0.039 -0.037 -0.066 -0.041 -0.046 -0.010 -0.002 -0.020  0.033  0.009  0.047  0.039 -0.014  0.001 -0.064 -0.044 -0.053 -0.054 -0.036 -0.045 -0.032  0.039  0.076  0.018  0.035 -0.011 -0.017  0.004 -0.018 -0.047 -0.030 -0.038 -0.062 -0.046 -0.050 -0.068 -0.047 -0.077 -0.061 -0.065 -0.066 -0.051 -0.020  0.007  0.100  0.065  0.009  0.072  0.065  0.041  0.020  0.033  0.006  0.009 -0.005 -0.003  0.003 -0.022 -0.010 -0.030 -0.033 -0.021 -0.024 -0.024 -0.003  0.006  0.031  0.047  0.004  0.027  0.019 -0.005 -0.033 -0.008  0.028 -0.020 -0.028 -0.019 -0.025 -0.042 -0.039 -0.020 -0.034  0.005 -0.033 -0.016 -0.050 -0.023 -0.036  0.007 -0.012 -0.023 -0.028 -0.056 -0.062 -0.043 -0.051 -0.041 -0.047 -0.002  0.027  0.083  0.041  0.026  0.011 -0.016  0.020 -0.030 -0.106 -0.029 -0.052 -0.095 -0.041 -0.074 -0.068 -0.084 -0.059 -0.050 -0.073 -0.030 -0.062 -0.019 -0.092 -0.076 -0.040 -0.028  0.016  0.070  0.051  0.043  0.057 -0.029 -0.010  0.004 -0.043  0.010  0.017  0.050 -0.060 -0.042 -0.039 -0.042 -0.036  0.002 -0.045 -0.062 -0.052 -0.013 -0.037 -0.073 -0.032 -0.056 -0.061 -0.060 -0.029 -0.045 -0.105 -0.127 -0.067 -0.019 -0.025 -0.008  0.005  0.006 -0.004  0.036  0.085  0.116  0.129  0.040  0.077  0.071  0.014 -0.004  0.027 -0.023  0.006  0.003  0.031 -0.056 -0.021 -0.029  0.015 -0.048 -0.045 -0.030 -0.006  0.016  0.009  0.005  0.020  0.015  0.030  0.053  0.050  0.041  0.052  0.088  0.061  0.019  0.076  0.111  0.044  0.002 -0.024  0.033  0.022  0.033  0.065  0.070  0.011  0.076  0.067  0.028  0.034  0.103  0.082 -0.029  0.013  0.097  0.090  0.028 -0.022  0.092  0.060  0.135  0.109  0.055  0.143
  0.018 -0.025  0.063  0.125  0.089  0.157  0.161  0.185  0.182  0.239  0.313  0.241  0.208  0.177  0.190  0.131  0.240  0.163  0.187  0.170  0.208  0.148  0.191  0.182  0.226  0.173  0.132  0.120  0.089  0.085  0.077  0.136  0.184  0.179  0.112  0.217  0.179  0.182  0.154  0.111  0.176  0.086 -0.004  0.042 -0.031  0.058  0.109  0.084  0.057  0.168  0.135  0.124  0.161  0.158  0.206  0.214  0.238  0.314  0.211  0.256  0.203  0.136  0.171  0.175  0.293  0.466  0.466  0.750  0.536  0.343  0.199  0.210  0.316  0.247  0.198  0.160  0.123  0.113  0.097  0.046  0.064 -0.022  0.033 -0.030 -0.068 -0.032 -0.044 -0.050 -0.007  0.005  0.108  0.202  0.097  0.072  0.052  0.088  0.128  0.078  0.060  0.072  0.048  0.038  0.026  0.041 -0.018 -0.071 -0.045 -0.022 -0.020 -0.052 -0.089 -0.068 -0.077 -0.009 -0.091  0.018 -0.006 -0.140  0.056 -0.070 -0.034 -0.037 -0.026  0.058  0.093  0.006 -0.025  0.086  0.049  0.123  0.174  0.167  0.234  0.197  0.130  0.187  0.121  0.141  0.108  0.151  0.104  0.142  0.156  0.217  0.207  0.286  0.253  0.124  0.159  0.157  0.146  0.087  0.124  0.127  0.052  0.050  0.081  0.031  0.063  0.075  0.114  0.073  0.112  0.119  0.124  0.065  0.135  0.179  0.145  0.071  0.079  0.116  0.113  0.120  0.145  0.124  0.129  0.154  0.104  0.118  0.143  0.104  0.053  0.036  0.082  0.031 -0.011 -0.019  0.013 -0.034 -0.076 -0.055 -0.059 -0.112 -0.079 -0.091 -0.103 -0.175 -0.186 -0.220 -0.231 -0.199 -0.096 -0.034  0.054  0.015 -0.027  0.019  0.064  0.082  0.070  0.050  0.068  0.017 -0.030  0.056  0.038 -0.031 -0.112 -0.140 -0.156 -0.121 -0.206 -0.171 -0.173 -0.132 -0.025 -0.063 -0.114 -0.039 -0.055 -0.045 -0.055 -0.103 -0.056 -0.046 -0.056 -0.045 -0.019 -0.004  0.007 -0.019 -0.038 -0.046 -0.068 -0.099 -0.078 -0.084 -0.069 -0.074 -0.032  0.014  0.014 -0.003  0.040 -0.007 -0.004  0.006  0.034  0.030 -0.016  0.002  0.046  0.005 -0.030 -0.037 -0.054 -0.082 -0.087 -0.092 -0.034 -0.102 -0.104 -0.128 -0.085 -0.043 -0.047 -0.028  0.009 -0.007  0.003  0.017  0.084  0.010  0.003 -0.017 -0.044 -0.048 -0.023 -0.008 -0.001  0.020  0.013 -0.016 -0.028 -0.002  0.001 -0.019 -0.035 -0.013 -0.019 -0.021 -0.027 -0.024  0.003  0.009 -0.048 -0.071 -0.100 -0.101 -0.121 -0.177 -0.190 -0.179 -0.167 -0.130 -0.106 -0.091 -0.049 -0.075 -0.079 -0.056 -0.056 -0.046 -0.044 -0.051  0.008 -0.080 -0.069 -0.118 -0.110 -0.168 -0.177 -0.163 -0.076 -0.089 -0.135 -0.143 -0.126 -0.087 -0.077 -0.071 -0.098 -0.093 -0.044  0.009 -0.002 -0.082 -0.052  0.002  0.003 -0.001 -0.002  0.013 -0.001  0.043  0.080  0.066  0.023  0.037  0.044  0.009  0.006  0.007 -0.005  0.018  0.001  0.034  0.019  0.001 -0.005  0.031 -0.026 -0.040 -0.023  0.000  0.014  0.032  0.007  0.034  0.022  0.067  0.090  0.022  0.048  0.041  0.042 -0.023 -0.020 -0.035 -0.012 -0.028 -0.046 -0.041  0.007  0.006 -0.016 -0.028 -0.001  0.002 -0.042 -0.005 -0.014 -0.014 -0.003  0.017 -0.012  0.008  0.007  0.001  0.050 -0.032 -0.042 -0.060 -0.042 -0.018 -0.078 -0.061 -0.006 -0.008 -0.010  0.001 -0.002  0.015  0.058  0.031  0.032  0.020 -0.006 -0.043 -0.054 -0.046 -0.058 -0.059 -0.074 -0.058 -0.058 -0.087 -0.056 -0.057 -0.029  0.017 -0.004  0.057  0.023  0.047  0.041 -0.012 -0.012 -0.053 -0.027 -0.054 -0.082 -0.026 -0.041 -0.028  0.026  0.059  0.045  0.042  0.010 -0.004  0.029  0.010 -0.047 -0.026 -0.020 -0.058 -0.056 -0.060 -0.075 -0.067 -0.100 -0.085 -0.072 -0.082 -0.060 -0.017  0.007  0.095  0.088  0.009  0.102  0.055  0.067  0.025  0.009  0.004 -0.021 -0.027 -0.014 -0.017 -0.020 -0.006 -0.026  0.007  0.006  0.003  0.013  0.030  0.020  0.030  0.052  0.025  0.042  0.038  0.030 -0.019 -0.029  0.025 -0.041 -0.045 -0.043 -0.032 -0.048 -0.060 -0.040 -0.038 -0.010 -0.034 -0.039 -0.073 -0.042 -0.055 -0.007  0.008 -0.000 -0.024 -0.009 -0.032 -0.016 -0.040 -0.025 -0.025  0.024  0.019  0.074 -0.001  0.007  0.013  0.007  0.013 -0.051 -0.075 -0.034 -0.051 -0.091 -0.064 -0.053 -0.075 -0.061 -0.061 -0.075 -0.082 -0.038 -0.060 -0.005 -0.056 -0.049 -0.008 -0.021  0.006  0.021  0.082  0.071  0.039 -0.016 -0.025 -0.036 -0.046  0.060 -0.022  0.048 -0.030 -0.019 -0.047 -0.029 -0.019  0.017 -0.000 -0.026 -0.039  0.016 -0.023 -0.043  0.005 -0.023 -0.031 -0.007  0.007 -0.018 -0.076 -0.061 -0.065 -0.005 -0.003  0.020  0.028  0.030  0.028  0.047  0.111  0.110  0.152  0.079  0.107  0.099  0.032  0.030  0.042  0.002  0.048  0.043  0.066  0.012  0.040  0.008  0.024 -0.007 -0.012 -0.023  0.015  0.016  0.013  0.004  0.032  0.032  0.051  0.096  0.077  0.058  0.060  0.096  0.066  0.033  0.073  0.096  0.052  0.015  0.005  0.064  0.059  0.035  0.093  0.062  0.001  0.080  0.064  0.038  0.057  0.083  0.065  0.007  0.065  0.117  0.079  0.061  0.016  0.094  0.052  0.158  0.099  0.028  0.079
 -0.088 -0.037  0.063  0.060  0.102  0.188  0.151  0.193  0.189  0.264  0.331  0.229  0.161  0.151  0.171  0.135  0.228  0.160  0.181  0.177  0.207  0.150  0.160  0.181  0.185  0.128  0.110  0.094  0.045  0.043  0.063  0.110  0.132  0.161  0.110  0.207  0.183  0.190  0.190  0.167  0.172  0.113  0.103  0.100  0.072  0.081  0.097  0.034  0.003  0.152  0.136  0.106  0.152  0.181  0.227  0.236  0.294  0.317  0.261  0.283  0.271  0.222  0.266  0.285  0.400  0.465  0.351  0.536  0.861  0.542  0.329  0.452  0.495  0.355  0.324  0.244  0.147  0.152  0.121  0.017  0.058 -0.026  0.060  0.009 -0.034 -0.034 -0.093 -0.058 -0.029 -0.049  0.108  0.266  0.124  0.047 -0.004  0.088  0.092  0.101  0.035  0.002  0.048  0.065  0.020  0.053 -0.009 -0.099 -0.029 -0.091 -0.058 -0.116 -0.142 -0.144 -0.156 -0.098 -0.077 -0.066 -0.073 -0.113 -0.032 -0.101 -0.061 -0.034 -0.031  0.032  0.090 -0.010 -0.014  0.099  0.127  0.163  0.225  0.207  0.216  0.267  0.166  0.237  0.160  0.148  0.133  0.166  0.146  0.170  0.169  0.246  0.244  0.375  0.302  0.149  0.203  0.189  0.168  0.090  0.138  0.152  0.044  0.051  0.076  0.019  0.065  0.042  0.090  0.080  0.129  0.080  0.112  0.089  0.110  0.223  0.188  0.132  0.102  0.136  0.137  0.163  0.138  0.127  0.149  0.146  0.122  0.135  0.142  0.108  0.055  0.051  0.064  0.046  0.011 -0.024 -0.010 -0.020 -0.084 -0.075 -0.047 -0.098  0.002  0.013  0.017 -0.010 -0.039 -0.032 -0.072 -0.056 -0.027  0.013  0.043  0.007 -0.017  0.030  0.034  0.027  0.019 -0.036 -0.018 -0.096 -0.147 -0.037 -0.045 -0.092 -0.186 -0.217 -0.226 -0.169 -0.208 -0.195 -0.187 -0.172 -0.086 -0.060 -0.031 -0.055 -0.025 -0.055 -0.055 -0.097 -0.045 -0.074 -0.078 -0.040 -0.011 -0.023 -0.017  0.003 -0.033 -0.026 -0.023 -0.046 -0.044 -0.041 -0.028 -0.044 -0.011  0.030  0.015 -0.004  0.027 -0.031 -0.030 -0.022 -0.004  0.001 -0.024 -0.006  0.043  0.031  0.002 -0.014 -0.025 -0.044 -0.046 -0.052  0.069 -0.070 -0.048 -0.135 -0.121 -0.024 -0.055  0.009  0.023  0.013  0.006  0.006  0.068  0.013  0.017  0.001 -0.030 -0.028 -0.055 -0.036 -0.032 -0.030 -0.033 -0.024 -0.079 -0.058 -0.025 -0.041 -0.072 -0.040 -0.033 -0.090 -0.069 -0.075 -0.078 -0.061 -0.074 -0.077 -0.070 -0.108 -0.142 -0.175 -0.215 -0.219 -0.237 -0.185 -0.176 -0.158 -0.098 -0.129 -0.120 -0.131 -0.150 -0.147 -0.166 -0.171 -0.120 -0.151 -0.178 -0.220 -0.162 -0.202 -0.202 -0.171 -0.069 -0.085 -0.124 -0.129 -0.125 -0.091 -0.077 -0.065 -0.109 -0.123 -0.058 -0.044 -0.092 -0.084 -0.068 -0.003 -0.014  0.019  0.006  0.037  0.026  0.033  0.079  0.051  0.010  0.040  0.051 -0.003  0.017  0.036 -0.008 -0.041 -0.015 -0.003  0.000  0.011  0.017  0.026  0.002  0.052  0.033  0.032  0.060  0.087  0.068  0.085  0.049  0.119  0.102  0.063  0.072  0.074  0.100  0.017  0.036  0.018  0.008  0.047  0.064  0.028  0.026  0.006 -0.003  0.002 -0.001 -0.025 -0.052 -0.008 -0.004 -0.015 -0.041 -0.022 -0.055 -0.050 -0.050 -0.095 -0.043 -0.103 -0.082 -0.063 -0.048  0.014 -0.017 -0.063 -0.010 -0.020 -0.033 -0.010  0.014  0.004  0.050  0.036  0.023  0.006 -0.034 -0.026 -0.018 -0.007 -0.024 -0.015 -0.039 -0.031 -0.033 -0.044 -0.032 -0.023 -0.011  0.005  0.034  0.048  0.029  0.030  0.040  0.002 -0.038 -0.045 -0.039 -0.020 -0.072 -0.109 -0.089  0.002  0.028  0.013  0.024 -0.012  0.004  0.005  0.044  0.038 -0.017  0.010  0.019 -0.016 -0.008 -0.034 -0.023  0.006 -0.035 -0.046 -0.031 -0.043 -0.024  0.008  0.019  0.086  0.048  0.057  0.073  0.068  0.080  0.041 -0.001  0.031 -0.007 -0.031 -0.006 -0.021 -0.015 -0.021 -0.031  0.002  0.032  0.015  0.081  0.074  0.063  0.045  0.039  0.036  0.065  0.060  0.062 -0.033 -0.010  0.027 -0.041 -0.019 -0.014 -0.022 -0.021 -0.030  0.003 -0.005  0.008  0.004  0.029 -0.016  0.015 -0.019 -0.004  0.007  0.003 -0.042 -0.028 -0.010 -0.002 -0.012  0.014  0.001  0.017  0.002  0.046 -0.045 -0.007  0.053  0.012  0.010 -0.062 -0.060 -0.054 -0.056 -0.095 -0.088 -0.045 -0.081 -0.081 -0.074 -0.053 -0.123 -0.042 -0.086  0.021 -0.068 -0.058 -0.052 -0.037 -0.021 -0.024 -0.029 -0.010 -0.029 -0.070 -0.021  0.009  0.049  0.033 -0.061  0.052 -0.021 -0.027 -0.083 -0.086 -0.054 -0.055 -0.058 -0.055 -0.062 -0.051 -0.049 -0.072 -0.027 -0.084 -0.029  0.003  0.008 -0.051 -0.084 -0.011 -0.019 -0.001  0.018  0.029  0.052  0.047  0.078  0.089  0.142  0.120  0.132  0.072  0.094  0.095  0.039  0.011  0.027  0.024 -0.027 -0.020  0.004 -0.027 -0.036 -0.051 -0.049 -0.061 -0.069 -0.083 -0.062 -0.042 -0.040 -0.039 -0.005 -0.012 -0.016  0.017  0.045  0.025  0.020  0.073  0.040  0.041  0.086  0.102  0.095  0.050  0.036  0.060  0.081  0.074  0.130  0.089  0.039  0.122  0.090  0.070  0.063  0.045  0.090  0.062  0.074  0.105  0.090  0.052  0.042  0.083  0.013  0.134  0.054  0.020  0.052
 -0.066 -0.046  0.046  0.070  0.065  0.120  0.114  0.146  0.155  0.212  0.214  0.168  0.138  0.134  0.156  0.161  0.190  0.133  0.144  0.147  0.166  0.123  0.112  0.142  0.139  0.098  0.083  0.082  0.038  0.026  0.039  0.090  0.111  0.126  0.072  0.166  0.147  0.160  0.146  0.133  0.150  0.070  0.037  0.045  0.011  0.057  0.049 -0.013 -0.017  0.091  0.090  0.094  0.111  0.134  0.184  0.189  0.207  0.250  0.233  0.257  0.253  0.201  0.264  0.269  0.386  0.383  0.356  0.343  0.542  0.648  0.302  0.364  0.450  0.372  0.296  0.223  0.162  0.165  0.126  0.038  0.054  0.004  0.083  0.049 -0.005  0.012 -0.022 -0.011  0.040  0.016  0.162  0.266  0.163  0.094  0.047  0.092  0.116  0.100  0.058  0.041  0.043  0.046  0.030  0.097  0.024 -0.074 -0.035 -0.060 -0.041 -0.089 -0.118 -0.062 -0.090 -0.005 -0.025  0.015 -0.024 -0.071 -0.004 -0.092 -0.071 -0.054 -0.019  0.044  0.091  0.003 -0.056  0.065  0.073  0.111  0.164  0.153  0.157  0.197  0.135  0.212  0.148  0.140  0.149  0.194  0.143  0.185  0.151  0.203  0.203  0.288  0.249  0.128  0.179  0.154  0.114  0.083  0.133  0.130  0.034  0.057  0.085  0.019  0.036  0.038  0.053  0.060  0.124  0.058  0.069  0.030  0.094  0.179  0.169  0.124  0.101  0.141  0.135  0.150  0.109  0.107  0.115  0.110  0.109  0.111  0.097  0.094  0.087  0.040  0.046  0.049  0.024 -0.027 -0.011 -0.004 -0.068 -0.081 -0.035 -0.065  0.029  0.034  0.026 -0.023 -0.071 -0.090 -0.128 -0.122 -0.077 -0.001  0.069  0.017 -0.039  0.016  0.030  0.041  0.033 -0.047 -0.017 -0.104 -0.105  0.003 -0.050 -0.088 -0.145 -0.156 -0.168 -0.139 -0.189 -0.178 -0.182 -0.161 -0.106 -0.018 -0.001 -0.054 -0.031 -0.051 -0.039 -0.092 -0.048 -0.058 -0.090 -0.048 -0.024 -0.038 -0.009 -0.025 -0.031 -0.029 -0.057 -0.060 -0.064 -0.058 -0.057 -0.077 -0.037  0.009 -0.014 -0.015  0.028 -0.034 -0.036 -0.021 -0.019 -0.017 -0.049 -0.033  0.022  0.000 -0.032 -0.038 -0.047 -0.053 -0.056 -0.063  0.018 -0.073 -0.051 -0.103 -0.092 -0.024 -0.043 -0.010  0.001  0.007  0.003  0.002  0.046 -0.007  0.002 -0.012 -0.051 -0.042 -0.069 -0.060 -0.059 -0.030 -0.056 -0.051 -0.092 -0.077 -0.062 -0.072 -0.090 -0.075 -0.047 -0.099 -0.075 -0.061 -0.057 -0.061 -0.092 -0.077 -0.069 -0.102 -0.135 -0.166 -0.193 -0.185 -0.190 -0.142 -0.145 -0.108 -0.066 -0.101 -0.109 -0.095 -0.120 -0.115 -0.122 -0.117 -0.034 -0.072 -0.120 -0.156 -0.140 -0.182 -0.184 -0.154 -0.054 -0.092 -0.130 -0.121 -0.133 -0.101 -0.083 -0.082 -0.105 -0.130 -0.088 -0.055 -0.088 -0.082 -0.090 -0.052 -0.065 -0.037 -0.037 -0.020  0.035  0.041  0.052  0.047  0.042  0.054  0.035  0.004  0.014  0.035 -0.008 -0.037 -0.006  0.019  0.021  0.030  0.035  0.064  0.019  0.064  0.077  0.064  0.063  0.092  0.072  0.086  0.043  0.097  0.081  0.041  0.078  0.069  0.046 -0.003  0.054 -0.020 -0.017  0.034  0.082 -0.018 -0.023 -0.037 -0.041 -0.025 -0.029 -0.020 -0.036  0.023  0.040  0.026  0.002  0.013 -0.039 -0.031 -0.046 -0.064 -0.059 -0.110 -0.092 -0.100 -0.052  0.018 -0.078 -0.091 -0.026 -0.023 -0.039 -0.012 -0.013 -0.003  0.036  0.020  0.006 -0.002 -0.044 -0.047 -0.014  0.007 -0.008 -0.018 -0.041 -0.034 -0.046 -0.066 -0.042 -0.039 -0.019 -0.010 -0.000  0.032  0.020  0.038  0.052  0.029 -0.011 -0.034 -0.033 -0.045 -0.090 -0.106 -0.070  0.040  0.072  0.061  0.028  0.002 -0.003 -0.019  0.023  0.004 -0.055 -0.020 -0.015 -0.050 -0.036 -0.048 -0.050 -0.025 -0.057 -0.052 -0.044 -0.051 -0.040 -0.005  0.012  0.077  0.035  0.030  0.064  0.070  0.059  0.032  0.016  0.010  0.010 -0.034  0.001 -0.003 -0.004  0.002 -0.005 -0.002  0.005 -0.001  0.048  0.065  0.066  0.046  0.040  0.012  0.041  0.026  0.034 -0.052 -0.012  0.027 -0.036 -0.019 -0.007 -0.005 -0.019 -0.026  0.004 -0.024 -0.012 -0.013  0.017 -0.026  0.006 -0.021  0.001  0.017  0.003 -0.023 -0.037 -0.034 -0.021 -0.003  0.015  0.002  0.018  0.004  0.084 -0.004 -0.023  0.042  0.006  0.026 -0.059 -0.074 -0.047 -0.059 -0.100 -0.074 -0.066 -0.083 -0.083 -0.062 -0.046 -0.094 -0.022 -0.068  0.033 -0.078 -0.075 -0.053 -0.031 -0.016  0.047 -0.013  0.017  0.043 -0.029  0.032  0.067  0.079  0.054 -0.027  0.076 -0.020 -0.028 -0.065 -0.061 -0.048 -0.051 -0.085 -0.070 -0.065 -0.052 -0.050 -0.082 -0.030 -0.073 -0.051 -0.025 -0.003 -0.053 -0.089 -0.073 -0.028  0.014  0.015  0.033  0.050  0.044  0.058  0.088  0.127  0.121  0.122  0.057  0.085  0.078  0.018  0.004  0.027 -0.001 -0.021 -0.009  0.012 -0.053 -0.030 -0.031 -0.016 -0.051 -0.051 -0.037 -0.035 -0.006 -0.007 -0.017  0.019  0.022  0.006  0.028  0.055  0.029  0.034  0.080  0.053  0.037  0.091  0.114  0.081  0.037  0.016  0.059  0.062  0.072  0.100  0.095  0.042  0.122  0.094  0.074  0.059  0.071  0.110  0.057  0.049  0.107  0.112  0.040  0.010  0.081  0.029  0.132  0.061  0.026  0.071
 -0.142  0.001 -0.086 -0.002 -0.005  0.062  0.044  0.087  0.099  0.117  0.120  0.082  0.037  0.040  0.057  0.053  0.110  0.060  0.072  0.068  0.079  0.057  0.041  0.053  0.054  0.047  0.041  0.029 -0.024  0.030  0.022  0.061  0.037  0.098  0.084  0.074  0.091  0.107  0.133  0.183  0.166  0.074  0.095  0.084  0.101  0.043  0.067  0.008  0.018  0.095  0.045  0.045  0.070  0.081  0.112  0.083  0.081  0.129  0.104  0.114  0.112  0.101  0.140  0.142  0.153  0.160  0.166  0.199  0.329  0.302  0.545  0.347  0.353  0.372  0.375  0.217  0.201  0.238  0.151  0.074  0.134  0.071  0.127  0.125  0.098  0.102  0.029  0.072  0.070  0.027  0.184  0.241  0.119  0.075  0.046  0.086  0.080  0.067  0.009  0.007  0.009 -0.012  0.029  0.038  0.007 -0.109 -0.081 -0.120 -0.026 -0.058 -0.110 -0.090 -0.089 -0.030 -0.008  0.023  0.006 -0.005  0.009 -0.048 -0.003 -0.003  0.024  0.096  0.107  0.047  0.024  0.062  0.064  0.081  0.081  0.083  0.056  0.103  0.065  0.087  0.041  0.035  0.031  0.058  0.050  0.050  0.046  0.070  0.065  0.166  0.089  0.004  0.082  0.109  0.052  0.033  0.124  0.129  0.042  0.068  0.098  0.070  0.064  0.012  0.000  0.007  0.025  0.008  0.027  0.030  0.013  0.070  0.055  0.024  0.011  0.042  0.015  0.046  0.027  0.067  0.067  0.025  0.061  0.072  0.066  0.057  0.038  0.026  0.056  0.044  0.036  0.014  0.015  0.029  0.005  0.004 -0.005  0.003  0.040  0.001 -0.028 -0.040 -0.020 -0.012 -0.017  0.013 -0.027  0.014 -0.034 -0.032 -0.043  0.003 -0.041 -0.029  0.007 -0.050 -0.025 -0.125 -0.125 -0.081 -0.104 -0.075 -0.127 -0.135 -0.139 -0.087 -0.135 -0.111 -0.127 -0.099 -0.077  0.002 -0.032 -0.058 -0.035 -0.063 -0.082 -0.096 -0.057 -0.087 -0.088 -0.069 -0.050 -0.046 -0.061 -0.006 -0.067 -0.060 -0.051 -0.067 -0.065 -0.063 -0.029 -0.051 -0.059 -0.025 -0.030 -0.029 -0.009 -0.039 -0.030 -0.008 -0.031 -0.016  0.003 -0.037 -0.038 -0.029 -0.019 -0.026 -0.002 -0.038 -0.041 -0.056  0.021 -0.025 -0.040 -0.085 -0.080 -0.051 -0.064 -0.029 -0.018 -0.018  0.006 -0.021  0.012 -0.032 -0.025 -0.025 -0.033 -0.030 -0.029 -0.008  0.002  0.028  0.036  0.018  0.012 -0.002  0.026 -0.002  0.010  0.032  0.023 -0.021 -0.010 -0.034 -0.051 -0.039 -0.013 -0.037 -0.000 -0.031 -0.078 -0.100 -0.151 -0.135 -0.148 -0.138 -0.121 -0.134 -0.103 -0.099 -0.097 -0.070 -0.065 -0.030 -0.029 -0.058 -0.029 -0.079 -0.142 -0.148 -0.160 -0.148 -0.153 -0.143 -0.068 -0.067 -0.081 -0.062 -0.071 -0.025 -0.031  0.002 -0.035 -0.056 -0.024 -0.007 -0.071 -0.069 -0.044 -0.009  0.013  0.014  0.010  0.044  0.017  0.020  0.033  0.020  0.013  0.034  0.000 -0.038  0.017  0.013 -0.017 -0.055 -0.026 -0.013  0.002  0.005  0.016  0.037 -0.001  0.068  0.068  0.047  0.041  0.076  0.083  0.055  0.027  0.081  0.098  0.060  0.078  0.074  0.084  0.057  0.081  0.049  0.003  0.077  0.073  0.043  0.047 -0.007  0.017  0.015  0.008 -0.009 -0.002  0.047  0.038  0.022  0.005  0.005 -0.004 -0.032  0.020 -0.016 -0.010 -0.088 -0.058 -0.014 -0.059 -0.027 -0.024 -0.032 -0.032 -0.045 -0.026 -0.017 -0.002 -0.034 -0.022 -0.022 -0.007 -0.017 -0.033 -0.033 -0.031 -0.029 -0.039 -0.028 -0.041 -0.040 -0.047 -0.063 -0.038 -0.045 -0.039 -0.025 -0.021 -0.001 -0.024 -0.027 -0.012 -0.022 -0.025 -0.012  0.034 -0.004 -0.043 -0.021  0.002 -0.000  0.008 -0.064 -0.028 -0.087 -0.013 -0.033  0.006  0.005 -0.050 -0.034 -0.032 -0.013 -0.059 -0.057 -0.054 -0.015 -0.075 -0.064 -0.051 -0.053 -0.062 -0.018 -0.029  0.013  0.026  0.049  0.035  0.055  0.041  0.038 -0.015 -0.011 -0.022 -0.028 -0.034 -0.041 -0.008 -0.014 -0.017  0.010  0.002  0.009  0.036  0.046  0.048  0.019  0.006  0.022  0.014  0.009  0.017 -0.037 -0.031  0.001 -0.034 -0.037 -0.035 -0.026  0.003 -0.045 -0.033 -0.025 -0.023 -0.037 -0.002 -0.040 -0.015 -0.019 -0.024 -0.011 -0.038 -0.045 -0.027 -0.003 -0.014 -0.017  0.009 -0.000 -0.002  0.002  0.032 -0.002 -0.034 -0.003 -0.007 -0.016 -0.050 -0.022 -0.045 -0.024 -0.061 -0.064 -0.021 -0.054 -0.054 -0.058 -0.031 -0.068 -0.018 -0.063  0.016 -0.032 -0.048 -0.042 -0.023 -0.041 -0.057 -0.051 -0.031 -0.010 -0.006  0.029  0.008  0.036  0.029 -0.036 -0.033 -0.013 -0.035 -0.064 -0.067 -0.040 -0.069 -0.065 -0.051 -0.060 -0.043 -0.029 -0.036 -0.005 -0.007  0.009  0.035  0.019 -0.018 -0.012  0.054  0.043  0.018  0.025  0.025  0.023  0.020  0.032  0.056  0.059  0.048  0.048  0.020  0.033  0.026  0.005 -0.003  0.021  0.025 -0.009  0.007  0.025  0.009 -0.018  0.025 -0.005 -0.039 -0.012  0.002 -0.001  0.016  0.014 -0.005  0.023  0.048  0.024  0.042  0.064  0.035  0.029  0.070  0.061  0.050  0.104  0.101  0.069  0.045  0.047  0.061  0.041  0.043  0.068  0.050  0.015  0.074  0.057  0.045  0.038 -0.002  0.028  0.039  0.060  0.031  0.027  0.010  0.022 -0.008 -0.022  0.006 -0.049 -0.035  0.039
 -0.079  0.023  0.035  0.037  0.108  0.204  0.194  0.198  0.259  0.302  0.235  0.174  0.110  0.105  0.155  0.134  0.229  0.173  0.157  0.137  0.195  0.143  0.118  0.144  0.138  0.096  0.078  0.055  0.014  0.019  0.046  0.107  0.120  0.170  0.139  0.222  0.217  0.270  0.271  0.244  0.231  0.226  0.183  0.180  0.180  0.137  0.159  0.119  0.103  0.230  0.162  0.159  0.215  0.190  0.258  0.224  0.225  0.243  0.196  0.191  0.130  0.120  0.172  0.156  0.223  0.231  0.169  0.210  0.452  0.364  0.347  0.720  0.555  0.409  0.477  0.414  0.245  0.264  0.245  0.124  0.144  0.097  0.167  0.141  0.096  0.069  0.015  0.015  0.040 -0.030  0.129  0.292  0.083  0.018  0.039  0.093  0.035  0.053  0.026 -0.011  0.058  0.022  0.011  0.079  0.005 -0.075 -0.054 -0.090 -0.048 -0.074 -0.119 -0.090 -0.110 -0.062 -0.024 -0.004  0.010 -0.025  0.015 -0.041  0.026  0.071  0.152  0.215  0.242  0.183  0.153  0.220  0.194  0.254  0.266  0.225  0.165  0.232  0.158  0.184  0.123  0.084  0.069  0.103  0.084  0.078  0.114  0.160  0.150  0.281  0.229  0.111  0.174  0.219  0.217  0.140  0.257  0.271  0.158  0.191  0.248  0.208  0.213  0.136  0.141  0.109  0.119  0.034  0.109  0.063  0.083  0.174  0.151  0.112  0.061  0.111  0.115  0.149  0.089  0.098  0.113  0.100  0.080  0.077  0.099  0.063  0.007  0.007  0.026  0.014  0.002 -0.056 -0.034 -0.030 -0.109 -0.095 -0.060 -0.103 -0.002 -0.023 -0.024 -0.026 -0.037 -0.018 -0.039 -0.032 -0.042  0.012  0.056  0.032 -0.030  0.016  0.009  0.016  0.017 -0.056 -0.035 -0.113 -0.163 -0.031 -0.072 -0.095 -0.198 -0.236 -0.203 -0.156 -0.196 -0.179 -0.199 -0.179 -0.127 -0.062  0.014 -0.061 -0.050 -0.079 -0.093 -0.123 -0.082 -0.119 -0.103 -0.085 -0.064 -0.050 -0.056 -0.033 -0.088 -0.058 -0.045 -0.058 -0.061 -0.036 -0.027 -0.024 -0.016  0.017  0.031  0.021  0.051 -0.007 -0.007  0.016  0.024  0.019  0.013  0.020  0.039  0.019  0.009 -0.024 -0.008 -0.034 -0.064 -0.081  0.060 -0.066 -0.079 -0.132 -0.158 -0.093 -0.100 -0.054 -0.040 -0.034 -0.048 -0.059 -0.024 -0.047 -0.050 -0.038 -0.073 -0.068 -0.088 -0.068 -0.047 -0.023 -0.014 -0.012 -0.052 -0.028  0.000 -0.043 -0.038  0.014 -0.013 -0.067 -0.043 -0.082 -0.094 -0.058 -0.068 -0.090 -0.052 -0.109 -0.159 -0.173 -0.214 -0.214 -0.238 -0.203 -0.181 -0.203 -0.109 -0.151 -0.126 -0.119 -0.138 -0.126 -0.147 -0.168 -0.137 -0.154 -0.205 -0.232 -0.203 -0.224 -0.229 -0.186 -0.101 -0.108 -0.133 -0.128 -0.151 -0.097 -0.072 -0.053 -0.104 -0.129 -0.074 -0.070 -0.118 -0.132 -0.112 -0.066 -0.057 -0.032 -0.033  0.002  0.034  0.043  0.049  0.028  0.025  0.031  0.029 -0.000 -0.015  0.014 -0.043 -0.071 -0.020  0.003  0.017  0.028  0.052  0.062  0.001  0.088  0.098  0.068  0.055  0.112  0.107  0.081  0.054  0.108  0.085  0.093  0.116  0.111  0.105  0.078  0.100  0.028  0.018  0.069  0.085  0.028  0.009  0.000 -0.010  0.008  0.021 -0.001 -0.016  0.049  0.067  0.047  0.016 -0.000 -0.040 -0.048 -0.067 -0.102 -0.073 -0.142 -0.109 -0.066 -0.057 -0.019 -0.062 -0.099 -0.074 -0.086 -0.069 -0.052 -0.029 -0.060 -0.022 -0.029 -0.055 -0.051 -0.070 -0.041 -0.053 -0.046 -0.049 -0.036 -0.054 -0.049 -0.049 -0.063 -0.050 -0.048 -0.031 -0.022  0.006  0.029  0.007 -0.000  0.023  0.026 -0.014  0.009  0.033  0.020 -0.031 -0.048  0.012  0.072  0.058  0.004  0.006 -0.044 -0.024 -0.041 -0.000  0.018 -0.032 -0.018  0.020 -0.010 -0.017 -0.016 -0.022 -0.005 -0.041 -0.064 -0.054 -0.071 -0.085 -0.050 -0.039 -0.015 -0.010  0.002  0.010  0.011  0.002 -0.018 -0.042 -0.020 -0.051 -0.061 -0.047 -0.030 -0.027 -0.057 -0.048 -0.023 -0.021 -0.029  0.034  0.040  0.026  0.007 -0.012 -0.016  0.002 -0.006 -0.007 -0.047 -0.051 -0.022 -0.057 -0.046 -0.051 -0.045 -0.042 -0.060 -0.047 -0.040 -0.017 -0.047 -0.014 -0.024 -0.003 -0.014  0.004 -0.011 -0.029 -0.053 -0.049 -0.033 -0.018 -0.034  0.015  0.025  0.039  0.013  0.073 -0.004  0.001  0.075  0.032  0.006 -0.063 -0.043 -0.061 -0.049 -0.069 -0.081 -0.042 -0.067 -0.078 -0.057 -0.038 -0.081 -0.035 -0.075  0.017 -0.056 -0.059 -0.061 -0.040 -0.044 -0.066 -0.068 -0.010 -0.018 -0.040  0.024  0.004  0.046  0.022 -0.087  0.019 -0.028 -0.046 -0.087 -0.100 -0.069 -0.084 -0.055 -0.053 -0.076 -0.078 -0.042 -0.082 -0.044 -0.083 -0.038 -0.027 -0.019 -0.073 -0.089 -0.049 -0.028 -0.044 -0.031 -0.005 -0.019 -0.003  0.007  0.029  0.059  0.048  0.039  0.004  0.019  0.026 -0.005 -0.036 -0.026  0.013 -0.060 -0.042 -0.041 -0.057 -0.061 -0.055 -0.054 -0.070 -0.062 -0.058 -0.049 -0.032 -0.041 -0.035  0.002 -0.019 -0.029 -0.016  0.001  0.006 -0.004  0.006  0.002  0.014  0.015  0.020  0.033 -0.005 -0.015  0.011  0.009  0.010  0.022  0.047  0.015  0.073  0.050  0.034  0.037  0.021  0.057  0.052  0.027  0.049  0.021 -0.009  0.007  0.018 -0.007  0.091  0.019  0.025  0.050
 -0.078 -0.071  0.039  0.076  0.081  0.128  0.155  0.158  0.207  0.233  0.238  0.200  0.150  0.136  0.169  0.152  0.222  0.137  0.130  0.131  0.158  0.118  0.085  0.113  0.110  0.079  0.052  0.043  0.022 -0.002  0.025  0.099  0.122  0.125  0.091  0.162  0.169  0.198  0.226  0.180  0.176  0.136  0.144  0.120  0.146  0.064  0.116  0.065  0.059  0.162  0.106  0.124  0.188  0.183  0.250  0.220  0.202  0.262  0.228  0.237  0.150  0.132  0.222  0.205  0.266  0.307  0.267  0.316  0.495  0.450  0.353  0.555  0.888  0.674  0.582  0.529  0.486  0.424  0.342  0.295  0.310  0.202  0.204  0.171  0.147  0.159  0.143  0.143  0.181  0.146  0.351  0.471  0.213  0.203  0.265  0.278  0.224  0.183  0.133  0.170  0.182  0.073  0.116  0.115  0.065  0.003  0.011  0.069  0.154  0.106  0.027  0.077  0.053  0.115  0.087  0.155  0.181  0.057  0.123  0.027  0.084  0.082  0.213  0.283  0.286  0.220  0.134  0.190  0.130  0.237  0.238  0.224  0.169  0.183  0.123  0.175  0.098  0.087  0.074  0.128  0.091  0.133  0.138  0.205  0.200  0.319  0.280  0.148  0.250  0.251  0.247  0.244  0.351  0.322  0.225  0.276  0.340  0.288  0.256  0.126  0.147  0.080  0.077  0.052  0.128  0.031  0.087  0.131  0.119  0.081  0.038  0.100  0.095  0.136  0.089  0.109  0.094  0.081  0.096  0.082  0.071  0.069  0.019 -0.007 -0.007 -0.016 -0.016 -0.106 -0.093 -0.081 -0.153 -0.133 -0.095 -0.158 -0.066 -0.115 -0.119 -0.160 -0.186 -0.173 -0.201 -0.168 -0.135 -0.077  0.017  0.016 -0.081 -0.053 -0.013  0.026  0.039 -0.031  0.034 -0.071 -0.159 -0.012 -0.062 -0.095 -0.209 -0.249 -0.242 -0.170 -0.227 -0.194 -0.207 -0.178 -0.104 -0.000  0.006 -0.043 -0.008 -0.048 -0.057 -0.076 -0.038 -0.069 -0.057 -0.039 -0.040 -0.015 -0.048 -0.003 -0.055 -0.042 -0.052 -0.062 -0.067 -0.045 -0.029 -0.040 -0.038 -0.013 -0.028 -0.011  0.008 -0.062 -0.046 -0.031 -0.029 -0.017 -0.013 -0.028 -0.017 -0.023 -0.029 -0.041 -0.027 -0.023 -0.047 -0.064  0.059 -0.033 -0.048 -0.115 -0.116 -0.053 -0.058 -0.023 -0.026 -0.032 -0.028 -0.026  0.023 -0.032 -0.020 -0.029 -0.042 -0.043 -0.068 -0.023 -0.025 -0.024  0.008  0.016 -0.014  0.008  0.047  0.006 -0.002  0.055  0.033 -0.034 -0.025 -0.019 -0.049  0.007 -0.015 -0.079 -0.061 -0.073 -0.136 -0.179 -0.240 -0.244 -0.263 -0.229 -0.197 -0.219 -0.132 -0.162 -0.154 -0.130 -0.133 -0.111 -0.124 -0.148 -0.097 -0.131 -0.214 -0.273 -0.206 -0.251 -0.239 -0.214 -0.124 -0.089 -0.119 -0.108 -0.142 -0.078 -0.058 -0.024 -0.105 -0.118 -0.047 -0.010 -0.084 -0.100 -0.088 -0.039 -0.013 -0.002 -0.007  0.036  0.059  0.049  0.072  0.031  0.027  0.072  0.046 -0.012  0.020  0.065 -0.012 -0.034  0.039  0.068  0.085  0.070  0.083  0.126  0.027  0.098  0.134  0.102  0.087  0.134  0.132  0.099  0.064  0.126  0.104  0.061  0.134  0.125  0.094  0.068  0.117  0.038  0.025  0.096  0.093  0.037  0.053  0.041  0.044  0.051  0.062  0.035  0.040  0.107  0.113  0.096  0.068  0.072  0.006 -0.027 -0.016 -0.038 -0.017 -0.111 -0.102 -0.065 -0.079 -0.074 -0.129 -0.084 -0.051 -0.061 -0.054 -0.045  0.002 -0.035  0.004 -0.024 -0.033 -0.039 -0.092 -0.072 -0.071 -0.039 -0.063 -0.046 -0.068 -0.077 -0.058 -0.061 -0.047 -0.063 -0.034 -0.054 -0.027 -0.006 -0.013 -0.009  0.027  0.021 -0.029 -0.028 -0.005 -0.027 -0.071 -0.078 -0.036  0.044  0.068  0.022  0.002 -0.026 -0.016 -0.035  0.001  0.018 -0.034 -0.019 -0.008 -0.013 -0.013 -0.031 -0.034 -0.012 -0.053 -0.057 -0.053 -0.049 -0.062 -0.030 -0.003  0.041  0.036  0.005  0.061  0.060  0.016  0.011 -0.043 -0.030 -0.065 -0.084 -0.080 -0.056 -0.041 -0.097 -0.096 -0.069 -0.070 -0.067 -0.035 -0.009  0.002 -0.006 -0.033 -0.036 -0.009 -0.037 -0.056 -0.099 -0.090 -0.051 -0.110 -0.078 -0.074 -0.081 -0.070 -0.070 -0.044 -0.066 -0.048 -0.042  0.002 -0.050 -0.015 -0.053 -0.067 -0.080 -0.092 -0.120 -0.104 -0.096 -0.084 -0.095 -0.078 -0.053 -0.004 -0.020  0.030 -0.013 -0.030  0.006 -0.005 -0.013 -0.112 -0.061 -0.095 -0.093 -0.130 -0.085 -0.078 -0.110 -0.126 -0.098 -0.077 -0.141 -0.078 -0.135 -0.030 -0.134 -0.101 -0.120 -0.092 -0.088 -0.085 -0.011  0.023 -0.008 -0.021  0.001 -0.036 -0.023  0.048 -0.065 -0.045 -0.082 -0.100 -0.121 -0.115 -0.102 -0.127 -0.111 -0.102 -0.116 -0.120 -0.091 -0.133 -0.086 -0.123 -0.073 -0.055 -0.046 -0.067 -0.106 -0.045 -0.022 -0.061 -0.045 -0.043 -0.045 -0.044 -0.041  0.017  0.057  0.063  0.069 -0.013  0.017 -0.000 -0.052 -0.069 -0.025 -0.022 -0.086 -0.063 -0.035 -0.060 -0.102 -0.079 -0.053 -0.088 -0.104 -0.080 -0.045 -0.017 -0.045 -0.040 -0.001 -0.005 -0.027  0.016  0.039  0.021  0.010  0.068  0.058  0.031  0.072  0.125  0.075  0.040 -0.016  0.016  0.002  0.006  0.049  0.048 -0.030  0.082  0.055  0.038  0.047  0.041  0.072  0.073  0.046  0.061  0.056  0.017 -0.021  0.027  0.011  0.085 -0.002  0.013  0.081
 -0.112 -0.098 -0.036  0.052  0.024  0.067  0.104  0.113  0.157  0.166  0.165  0.149  0.100  0.102  0.135  0.142  0.186  0.123  0.114  0.085  0.116  0.100  0.055  0.064  0.064  0.063  0.038  0.020  0.008  0.007  0.011  0.074  0.083  0.105  0.069  0.122  0.131  0.170  0.191  0.205  0.185  0.117  0.155  0.103  0.164  0.034  0.087  0.044  0.064  0.125  0.046  0.069  0.124  0.119  0.160  0.133  0.104  0.194  0.167  0.193  0.133  0.109  0.192  0.173  0.204  0.227  0.238  0.247  0.355  0.372  0.372  0.409  0.674  0.800  0.631  0.450  0.541  0.520  0.360  0.322  0.378  0.274  0.253  0.251  0.236  0.280  0.233  0.235  0.267  0.230  0.470  0.488  0.280  0.283  0.313  0.288  0.242  0.169  0.115  0.178  0.129  0.026  0.122  0.091  0.063 -0.024 -0.043  0.028  0.159  0.121  0.036  0.116  0.108  0.177  0.128  0.210  0.221  0.091  0.144  0.048  0.099  0.067  0.192  0.281  0.255  0.203  0.121  0.143  0.069  0.157  0.132  0.137  0.095  0.101  0.087  0.122  0.052  0.037  0.042  0.089  0.050  0.093  0.087  0.120  0.128  0.234  0.169  0.071  0.176  0.187  0.147  0.171  0.292  0.256  0.164  0.232  0.299  0.237  0.186  0.069  0.055  0.020  0.014  0.015  0.076 -0.007  0.045  0.052  0.056  0.042  0.006  0.060  0.037  0.078  0.043  0.088  0.057  0.037  0.057  0.049  0.029  0.048  0.018 -0.020 -0.015 -0.016  0.009 -0.085 -0.071 -0.060 -0.111 -0.082 -0.054 -0.106 -0.059 -0.132 -0.154 -0.189 -0.189 -0.182 -0.187 -0.159 -0.138 -0.066 -0.003  0.026 -0.067 -0.043 -0.018  0.017  0.040 -0.020  0.054 -0.033 -0.130 -0.018 -0.082 -0.073 -0.163 -0.192 -0.185 -0.129 -0.205 -0.188 -0.204 -0.169 -0.102 -0.003 -0.009 -0.078 -0.055 -0.092 -0.082 -0.108 -0.062 -0.095 -0.069 -0.034 -0.055 -0.036 -0.058 -0.015 -0.084 -0.083 -0.101 -0.100 -0.115 -0.089 -0.071 -0.092 -0.096 -0.065 -0.074 -0.054 -0.030 -0.088 -0.068 -0.036 -0.056 -0.025 -0.006 -0.050 -0.053 -0.063 -0.062 -0.064 -0.053 -0.054 -0.097 -0.090  0.022 -0.029 -0.072 -0.130 -0.104 -0.068 -0.087 -0.062 -0.053 -0.066 -0.043 -0.040 -0.001 -0.050 -0.035 -0.047 -0.060 -0.056 -0.067 -0.031 -0.022 -0.009  0.018  0.017 -0.008  0.008  0.050  0.010 -0.006  0.052  0.037 -0.006 -0.005 -0.005 -0.036  0.005 -0.010 -0.082 -0.089 -0.083 -0.147 -0.177 -0.217 -0.200 -0.204 -0.194 -0.161 -0.189 -0.109 -0.156 -0.132 -0.096 -0.098 -0.052 -0.063 -0.103 -0.050 -0.107 -0.193 -0.228 -0.184 -0.220 -0.217 -0.198 -0.127 -0.098 -0.128 -0.120 -0.159 -0.097 -0.064 -0.035 -0.105 -0.120 -0.053 -0.013 -0.088 -0.121 -0.093 -0.049 -0.018  0.004 -0.006  0.034  0.067  0.041  0.055  0.014  0.033  0.085  0.037 -0.006  0.048  0.073  0.004 -0.015  0.065  0.095  0.126  0.109  0.120  0.169  0.065  0.131  0.162  0.122  0.100  0.138  0.139  0.107  0.084  0.125  0.107  0.082  0.148  0.128  0.076  0.087  0.119  0.037  0.009  0.053  0.069  0.015  0.047  0.043  0.039  0.044  0.068  0.059  0.051  0.113  0.139  0.133  0.116  0.127  0.051  0.015  0.026 -0.005 -0.011 -0.108 -0.098 -0.047 -0.099 -0.127 -0.150 -0.087 -0.061 -0.070 -0.054 -0.051 -0.010 -0.042 -0.018 -0.040 -0.050 -0.062 -0.106 -0.088 -0.096 -0.076 -0.107 -0.084 -0.106 -0.104 -0.085 -0.116 -0.081 -0.116 -0.062 -0.069 -0.060 -0.031 -0.038 -0.028  0.001 -0.002 -0.050 -0.037 -0.006 -0.048 -0.081 -0.062 -0.029  0.033  0.053 -0.006 -0.013 -0.046 -0.025 -0.062 -0.022 -0.006 -0.073 -0.066 -0.065 -0.041 -0.064 -0.074 -0.081 -0.052 -0.095 -0.075 -0.069 -0.063 -0.085 -0.040 -0.020  0.018  0.029  0.007  0.047  0.059  0.015  0.013 -0.033 -0.051 -0.090 -0.082 -0.111 -0.073 -0.039 -0.068 -0.072 -0.049 -0.053 -0.040 -0.031  0.003  0.023  0.002 -0.027 -0.023 -0.020 -0.046 -0.044 -0.107 -0.108 -0.061 -0.105 -0.107 -0.106 -0.092 -0.102 -0.121 -0.105 -0.106 -0.096 -0.098 -0.033 -0.100 -0.048 -0.067 -0.073 -0.077 -0.091 -0.103 -0.089 -0.079 -0.068 -0.080 -0.056 -0.039 -0.026 -0.037  0.001  0.004 -0.048 -0.035 -0.015 -0.027 -0.110 -0.042 -0.085 -0.080 -0.120 -0.072 -0.073 -0.091 -0.105 -0.094 -0.063 -0.114 -0.065 -0.125 -0.037 -0.100 -0.088 -0.095 -0.077 -0.094 -0.090 -0.007  0.010  0.014  0.037  0.035 -0.023 -0.031  0.043 -0.064 -0.101 -0.072 -0.081 -0.093 -0.090 -0.069 -0.098 -0.066 -0.079 -0.090 -0.082 -0.074 -0.100 -0.061 -0.063 -0.034 -0.016  0.001 -0.019 -0.045  0.005  0.035 -0.012  0.003 -0.009 -0.009 -0.012 -0.009  0.035  0.073  0.077  0.083  0.016  0.039  0.012 -0.021 -0.039  0.014 -0.008 -0.041 -0.010  0.021 -0.025 -0.061 -0.010 -0.011 -0.065 -0.047 -0.021 -0.001  0.032  0.003 -0.001  0.023  0.045  0.041  0.086  0.091  0.071  0.050  0.129  0.132  0.067  0.137  0.207  0.110  0.062  0.027  0.050  0.024  0.014  0.056  0.049 -0.022  0.078  0.059  0.047  0.055  0.056  0.058  0.070  0.060  0.061  0.046  0.022 -0.030  0.005  0.009  0.048 -0.015 -0.025  0.080
 -0.118 -0.037 -0.065  0.032  0.034  0.114  0.125  0.124  0.183  0.194  0.166  0.130  0.078  0.073  0.105  0.122  0.184  0.127  0.109  0.064  0.120  0.104  0.055  0.064  0.068  0.061  0.036  0.025  0.008  0.014  0.030  0.095  0.090  0.140  0.097  0.151  0.171  0.206  0.216  0.231  0.205  0.135  0.199  0.134  0.209  0.055  0.111  0.078  0.094  0.169  0.082  0.090  0.146  0.124  0.176  0.129  0.112  0.180  0.154  0.169  0.094  0.090  0.164  0.127  0.161  0.181  0.177  0.198  0.324  0.296  0.375  0.477  0.582  0.631  0.724  0.523  0.473  0.515  0.389  0.297  0.346  0.263  0.271  0.250  0.225  0.227  0.161  0.181  0.184  0.105  0.338  0.416  0.182  0.144  0.201  0.203  0.151  0.112  0.057  0.087  0.090 -0.005  0.098  0.086  0.042 -0.067 -0.062 -0.054  0.053  0.037 -0.052  0.006  0.014  0.069  0.074  0.128  0.158  0.061  0.105  0.018  0.090  0.088  0.219  0.315  0.303  0.243  0.175  0.195  0.118  0.205  0.161  0.158  0.100  0.131  0.099  0.112  0.044  0.020  0.024  0.065  0.029  0.044  0.057  0.099  0.103  0.224  0.158  0.049  0.158  0.194  0.167  0.158  0.303  0.283  0.181  0.243  0.329  0.278  0.237  0.106  0.075  0.049  0.019  0.001  0.089  0.008  0.037  0.073  0.056  0.041  0.003  0.051  0.026  0.065  0.014  0.067  0.046  0.029  0.040  0.027  0.035  0.039 -0.018 -0.025 -0.009 -0.025 -0.018 -0.083 -0.052 -0.061 -0.114 -0.065 -0.048 -0.097 -0.058 -0.135 -0.160 -0.172 -0.141 -0.129 -0.118 -0.095 -0.116 -0.033 -0.014  0.042 -0.045 -0.017 -0.014  0.017  0.039 -0.014  0.041 -0.046 -0.137 -0.034 -0.077 -0.074 -0.162 -0.210 -0.186 -0.145 -0.204 -0.197 -0.209 -0.178 -0.103 -0.055 -0.029 -0.086 -0.071 -0.104 -0.110 -0.137 -0.086 -0.139 -0.103 -0.068 -0.080 -0.062 -0.077 -0.038 -0.103 -0.091 -0.095 -0.103 -0.119 -0.074 -0.058 -0.072 -0.083 -0.043 -0.029 -0.024  0.003 -0.044 -0.029  0.002 -0.006  0.013  0.037 -0.016 -0.028 -0.035 -0.015 -0.043 -0.027 -0.044 -0.095 -0.088  0.051 -0.034 -0.081 -0.137 -0.137 -0.095 -0.098 -0.063 -0.059 -0.072 -0.057 -0.054 -0.021 -0.054 -0.055 -0.049 -0.077 -0.070 -0.074 -0.033 -0.015 -0.014  0.036  0.029 -0.007  0.008  0.055  0.016 -0.005  0.059  0.038 -0.006 -0.019 -0.028 -0.048 -0.009 -0.040 -0.093 -0.089 -0.114 -0.177 -0.191 -0.215 -0.197 -0.206 -0.192 -0.157 -0.193 -0.097 -0.161 -0.120 -0.087 -0.091 -0.044 -0.065 -0.112 -0.078 -0.126 -0.205 -0.227 -0.186 -0.223 -0.232 -0.209 -0.144 -0.108 -0.147 -0.143 -0.180 -0.119 -0.065 -0.036 -0.113 -0.124 -0.058 -0.033 -0.096 -0.138 -0.104 -0.041 -0.016  0.002 -0.003  0.034  0.043  0.020  0.044  0.012  0.010  0.056  0.024 -0.017  0.027  0.053 -0.021 -0.038  0.043  0.068  0.114  0.100  0.118  0.154  0.056  0.135  0.155  0.107  0.090  0.143  0.152  0.099  0.070  0.129  0.112  0.132  0.158  0.141  0.123  0.130  0.134  0.058  0.029  0.073  0.078  0.029  0.061  0.065  0.046  0.051  0.085  0.064  0.042  0.111  0.139  0.119  0.098  0.105  0.036 -0.005  0.011 -0.016 -0.026 -0.125 -0.091 -0.037 -0.099 -0.114 -0.125 -0.092 -0.073 -0.087 -0.063 -0.063 -0.032 -0.061 -0.028 -0.042 -0.052 -0.057 -0.093 -0.071 -0.089 -0.080 -0.101 -0.065 -0.091 -0.091 -0.074 -0.093 -0.064 -0.085 -0.056 -0.052 -0.031  0.010 -0.008 -0.032 -0.010  0.004 -0.036 -0.001  0.036 -0.021 -0.049 -0.001  0.038  0.065  0.056 -0.016 -0.009 -0.047 -0.022 -0.054 -0.011 -0.001 -0.052 -0.050 -0.044 -0.024 -0.056 -0.057 -0.058 -0.035 -0.077 -0.071 -0.067 -0.076 -0.101 -0.068 -0.040 -0.015  0.004 -0.005  0.026  0.037 -0.005 -0.002 -0.048 -0.050 -0.090 -0.095 -0.099 -0.068 -0.033 -0.064 -0.066 -0.035 -0.037 -0.019 -0.002  0.039  0.041 -0.003 -0.030 -0.009 -0.023 -0.037 -0.026 -0.078 -0.091 -0.054 -0.076 -0.084 -0.090 -0.076 -0.064 -0.100 -0.101 -0.088 -0.062 -0.090 -0.038 -0.086 -0.042 -0.052 -0.046 -0.071 -0.077 -0.084 -0.061 -0.058 -0.031 -0.053 -0.018  0.005  0.007 -0.018  0.046  0.009 -0.010  0.019  0.026 -0.015 -0.077 -0.012 -0.068 -0.048 -0.070 -0.061 -0.033 -0.060 -0.076 -0.062 -0.035 -0.080 -0.045 -0.096 -0.008 -0.050 -0.047 -0.052 -0.048 -0.084 -0.123 -0.038  0.008 -0.006  0.033  0.043 -0.043 -0.034  0.033 -0.100 -0.107 -0.045 -0.072 -0.090 -0.089 -0.063 -0.100 -0.038 -0.049 -0.076 -0.071 -0.052 -0.074 -0.049 -0.049 -0.020  0.004  0.006 -0.024 -0.043  0.024  0.035 -0.018 -0.012 -0.018 -0.026 -0.009 -0.001  0.030  0.065  0.058  0.071  0.017  0.032  0.012 -0.010 -0.033  0.006  0.001 -0.039 -0.012  0.014 -0.023 -0.051 -0.004 -0.022 -0.055 -0.029 -0.024 -0.018  0.010 -0.021 -0.018  0.012  0.017  0.016  0.055  0.048  0.049  0.032  0.083  0.091  0.058  0.090  0.130  0.073  0.035  0.027  0.041  0.017  0.003  0.025  0.033 -0.014  0.066  0.046  0.031  0.049  0.027  0.029  0.067  0.052  0.045  0.017  0.019 -0.006  0.009 -0.006  0.051 -0.019 -0.036  0.048
 -0.042 -0.029  0.027  0.064  0.074  0.134  0.163  0.141  0.205  0.198  0.165  0.139  0.101  0.086  0.117  0.115  0.176  0.123  0.089  0.063  0.117  0.098  0.063  0.072  0.093  0.076  0.042  0.036  0.031 -0.003  0.027  0.099  0.111  0.123  0.101  0.156  0.166  0.209  0.205  0.168  0.168  0.150  0.137  0.112  0.133  0.068  0.130  0.120  0.110  0.182  0.118  0.136  0.186  0.154  0.211  0.158  0.141  0.179  0.156  0.153  0.059  0.062  0.134  0.106  0.152  0.175  0.146  0.160  0.244  0.223  0.217  0.414  0.529  0.450  0.523  0.615  0.431  0.385  0.380  0.320  0.287  0.230  0.220  0.194  0.170  0.159  0.151  0.126  0.159  0.100  0.259  0.351  0.120  0.116  0.232  0.233  0.159  0.121  0.086  0.128  0.162  0.046  0.083  0.084  0.050  0.027  0.003  0.069  0.122  0.117  0.031  0.052  0.038  0.077  0.059  0.131  0.191  0.063  0.141  0.043  0.103  0.101  0.255  0.342  0.336  0.268  0.195  0.231  0.129  0.249  0.221  0.193  0.124  0.144  0.102  0.118  0.056  0.048  0.029  0.067  0.029  0.069  0.084  0.134  0.134  0.230  0.210  0.116  0.194  0.215  0.252  0.241  0.361  0.326  0.242  0.293  0.387  0.322  0.293  0.168  0.169  0.087  0.050  0.041  0.116  0.017  0.067  0.086  0.074  0.052  0.014  0.055  0.047  0.082  0.023  0.043  0.029  0.030  0.036  0.006  0.023  0.017 -0.031 -0.038 -0.036 -0.039 -0.050 -0.111 -0.084 -0.080 -0.140 -0.111 -0.074 -0.131 -0.065 -0.121 -0.126 -0.151 -0.160 -0.148 -0.168 -0.139 -0.115 -0.067  0.018  0.035 -0.047 -0.035  0.005  0.040  0.057  0.001  0.051 -0.021 -0.102 -0.006 -0.052 -0.054 -0.137 -0.186 -0.188 -0.136 -0.173 -0.157 -0.169 -0.152 -0.094 -0.031  0.003 -0.047 -0.030 -0.047 -0.062 -0.095 -0.055 -0.094 -0.068 -0.053 -0.069 -0.034 -0.059 -0.043 -0.080 -0.065 -0.062 -0.064 -0.057 -0.027 -0.020 -0.018 -0.029 -0.012 -0.005  0.003  0.033 -0.007 -0.005  0.009  0.021  0.024  0.016  0.007  0.003 -0.012 -0.006 -0.026 -0.015 -0.023 -0.054 -0.063  0.044 -0.035 -0.064 -0.105 -0.124 -0.086 -0.068 -0.052 -0.054 -0.066 -0.056 -0.041 -0.022 -0.054 -0.080 -0.046 -0.070 -0.057 -0.062 -0.029 -0.016 -0.028  0.009  0.012 -0.011 -0.001  0.032  0.008 -0.007  0.038  0.023 -0.023 -0.034 -0.028 -0.027  0.020 -0.024 -0.074 -0.059 -0.077 -0.126 -0.148 -0.182 -0.193 -0.195 -0.161 -0.138 -0.168 -0.078 -0.134 -0.114 -0.085 -0.086 -0.061 -0.074 -0.105 -0.079 -0.099 -0.164 -0.205 -0.153 -0.198 -0.196 -0.181 -0.122 -0.091 -0.119 -0.119 -0.137 -0.084 -0.058 -0.024 -0.082 -0.102 -0.045 -0.030 -0.063 -0.096 -0.081 -0.043 -0.018 -0.012 -0.012  0.002  0.028  0.019  0.031  0.012  0.015  0.039  0.026 -0.013 -0.008  0.016 -0.044 -0.030  0.021  0.041  0.066  0.044  0.066  0.097  0.011  0.074  0.109  0.070  0.049  0.097  0.097  0.061  0.042  0.084  0.065  0.072  0.112  0.095  0.075  0.075  0.084  0.014  0.014  0.048  0.055  0.010  0.011  0.024  0.015  0.047  0.057  0.034  0.029  0.093  0.105  0.072  0.062  0.052  0.007 -0.020 -0.018 -0.023 -0.012 -0.100 -0.087 -0.048 -0.083 -0.095 -0.118 -0.077 -0.051 -0.065 -0.047 -0.048 -0.038 -0.061 -0.024 -0.041 -0.049 -0.049 -0.079 -0.061 -0.075 -0.058 -0.068 -0.042 -0.058 -0.060 -0.050 -0.055 -0.047 -0.059 -0.042 -0.050 -0.018  0.005 -0.002 -0.012  0.015  0.019 -0.006  0.005  0.016 -0.003 -0.022 -0.007  0.021  0.040  0.059  0.022  0.011 -0.013 -0.016 -0.036  0.001  0.006 -0.024 -0.021 -0.007 -0.016 -0.018 -0.015 -0.024 -0.007 -0.033 -0.038 -0.044 -0.062 -0.090 -0.070 -0.043 -0.006  0.011 -0.044  0.018  0.003 -0.042 -0.028 -0.047 -0.047 -0.072 -0.095 -0.099 -0.060 -0.044 -0.079 -0.081 -0.061 -0.057 -0.042 -0.032 -0.007 -0.007 -0.028 -0.044 -0.028 -0.035 -0.053 -0.044 -0.056 -0.073 -0.058 -0.058 -0.069 -0.068 -0.075 -0.062 -0.072 -0.075 -0.077 -0.051 -0.061 -0.037 -0.066 -0.047 -0.062 -0.048 -0.076 -0.074 -0.075 -0.062 -0.070 -0.048 -0.065 -0.053 -0.029  0.015 -0.012  0.053 -0.001  0.003  0.016  0.015 -0.006 -0.080 -0.038 -0.069 -0.057 -0.064 -0.047 -0.036 -0.047 -0.077 -0.055 -0.030 -0.074 -0.040 -0.076 -0.012 -0.072 -0.050 -0.056 -0.042 -0.069 -0.081 -0.028  0.015  0.001 -0.011  0.016 -0.047 -0.051  0.015 -0.077 -0.062 -0.063 -0.079 -0.088 -0.073 -0.074 -0.103 -0.049 -0.055 -0.084 -0.091 -0.065 -0.098 -0.078 -0.096 -0.054 -0.047 -0.044 -0.058 -0.094 -0.049 -0.025 -0.054 -0.057 -0.044 -0.068 -0.038 -0.040 -0.009  0.015  0.029  0.030 -0.027  0.001 -0.015 -0.043 -0.051 -0.032 -0.020 -0.069 -0.052 -0.033 -0.055 -0.083 -0.058 -0.051 -0.070 -0.073 -0.057 -0.030 -0.011 -0.056 -0.042 -0.017 -0.026 -0.028  0.001 -0.005 -0.005 -0.007  0.032  0.026  0.010  0.024  0.063  0.036  0.011 -0.013 -0.003 -0.020 -0.025 -0.012 -0.001 -0.043  0.028  0.022  0.003  0.013  0.021  0.018  0.042  0.015  0.026  0.014  0.005 -0.017  0.022  0.010  0.080  0.020  0.025  0.057
 -0.074 -0.104  0.001  0.052  0.024  0.034  0.090  0.068  0.113  0.088  0.106  0.102  0.068  0.056  0.082  0.088  0.125  0.079  0.046  0.021  0.059  0.047 -0.003  0.007  0.020  0.016 -0.014 -0.005  0.017 -0.017 -0.002  0.051  0.063  0.059  0.050  0.062  0.084  0.107  0.141  0.124  0.103  0.098  0.093  0.067  0.107  0.021  0.089  0.085  0.082  0.104  0.038  0.060  0.114  0.089  0.126  0.083  0.057  0.114  0.106  0.104  0.024  0.028  0.109  0.097  0.105  0.112  0.139  0.123  0.147  0.162  0.201  0.245  0.486  0.541  0.473  0.431  0.638  0.491  0.373  0.441  0.467  0.377  0.278  0.284  0.284  0.307  0.322  0.286  0.332  0.311  0.473  0.458  0.239  0.300  0.421  0.359  0.264  0.182  0.127  0.244  0.204  0.059  0.117  0.043  0.066  0.084  0.048  0.171  0.289  0.274  0.168  0.227  0.215  0.259  0.195  0.281  0.353  0.185  0.214  0.129  0.165  0.130  0.280  0.325  0.283  0.249  0.166  0.167  0.059  0.170  0.113  0.112  0.063  0.048  0.049  0.060  0.017  0.015  0.007  0.038  0.011  0.068  0.071  0.096  0.100  0.165  0.147  0.103  0.198  0.171  0.183  0.245  0.334  0.266  0.235  0.302  0.358  0.312  0.257  0.116  0.109  0.032 -0.005  0.027  0.088 -0.012  0.039  0.006  0.008  0.003 -0.025  0.005 -0.007  0.035 -0.010  0.014 -0.014 -0.025 -0.001 -0.028 -0.033 -0.016 -0.043 -0.064 -0.068 -0.062 -0.042 -0.116 -0.104 -0.092 -0.119 -0.095 -0.063 -0.115 -0.085 -0.141 -0.139 -0.170 -0.192 -0.193 -0.211 -0.181 -0.129 -0.125 -0.036 -0.005 -0.077 -0.097 -0.037  0.005  0.024 -0.001  0.079  0.037 -0.056  0.003 -0.048 -0.018 -0.105 -0.129 -0.126 -0.075 -0.127 -0.107 -0.132 -0.105 -0.066  0.004 -0.002 -0.031 -0.021 -0.047 -0.041 -0.055 -0.039 -0.073 -0.031 -0.030 -0.067 -0.031 -0.062 -0.035 -0.070 -0.060 -0.083 -0.087 -0.074 -0.051 -0.041 -0.055 -0.073 -0.067 -0.065 -0.041 -0.021 -0.047 -0.030 -0.019 -0.032 -0.007  0.001 -0.033 -0.058 -0.056 -0.039 -0.049 -0.036 -0.040 -0.070 -0.075  0.017 -0.020 -0.060 -0.110 -0.086 -0.070 -0.076 -0.080 -0.078 -0.094 -0.063 -0.058 -0.041 -0.058 -0.056 -0.046 -0.056 -0.037 -0.024  0.014 -0.004 -0.004  0.040  0.031  0.025  0.045  0.071  0.041  0.040  0.082  0.063  0.038  0.038  0.050  0.018  0.058  0.048 -0.014 -0.022 -0.021 -0.075 -0.094 -0.138 -0.143 -0.136 -0.138 -0.110 -0.168 -0.119 -0.143 -0.121 -0.079 -0.066 -0.020 -0.021 -0.059 -0.028 -0.078 -0.139 -0.162 -0.139 -0.157 -0.165 -0.152 -0.117 -0.065 -0.088 -0.082 -0.095 -0.036 -0.020  0.024 -0.048 -0.062 -0.003  0.031 -0.026 -0.075 -0.058 -0.030  0.015  0.016 -0.002  0.014  0.050  0.030  0.037 -0.000  0.037  0.076  0.040  0.007  0.035  0.067  0.014  0.033  0.084  0.091  0.113  0.081  0.090  0.139  0.050  0.084  0.116  0.087  0.069  0.090  0.100  0.076  0.041  0.074  0.059  0.051  0.098  0.082  0.038  0.063  0.071  0.010  0.006  0.017  0.030  0.010  0.032  0.038  0.023  0.050  0.071  0.055  0.059  0.103  0.116  0.108  0.101  0.117  0.065  0.026  0.040  0.031  0.030 -0.055 -0.059 -0.011 -0.079 -0.146 -0.135 -0.052 -0.037 -0.058 -0.038 -0.067 -0.026 -0.042 -0.045 -0.048 -0.062 -0.076 -0.110 -0.086 -0.114 -0.083 -0.104 -0.074 -0.083 -0.075 -0.060 -0.088 -0.073 -0.099 -0.054 -0.074 -0.059 -0.036 -0.034 -0.042 -0.025 -0.032 -0.041 -0.038 -0.008 -0.039 -0.048 -0.021 -0.020 -0.004  0.022 -0.023 -0.020 -0.026 -0.022 -0.047 -0.026 -0.020 -0.050 -0.047 -0.059 -0.019 -0.047 -0.036 -0.043 -0.042 -0.067 -0.049 -0.057 -0.044 -0.073 -0.057 -0.047 -0.034 -0.014 -0.045 -0.012 -0.000 -0.046 -0.015 -0.041 -0.085 -0.107 -0.114 -0.142 -0.095 -0.075 -0.112 -0.118 -0.082 -0.092 -0.079 -0.081 -0.052 -0.032 -0.042 -0.058 -0.034 -0.043 -0.085 -0.102 -0.113 -0.123 -0.103 -0.104 -0.123 -0.118 -0.119 -0.119 -0.114 -0.117 -0.122 -0.093 -0.099 -0.053 -0.110 -0.081 -0.099 -0.104 -0.126 -0.133 -0.134 -0.106 -0.098 -0.086 -0.105 -0.106 -0.072 -0.037 -0.050 -0.014  0.001 -0.023 -0.043 -0.027 -0.038 -0.115 -0.038 -0.082 -0.076 -0.095 -0.039 -0.065 -0.067 -0.090 -0.078 -0.040 -0.093 -0.079 -0.128 -0.074 -0.106 -0.066 -0.093 -0.062 -0.080 -0.082  0.009 -0.009 -0.006  0.015 -0.005 -0.061 -0.093 -0.003 -0.045 -0.118 -0.085 -0.097 -0.084 -0.071 -0.083 -0.112 -0.073 -0.074 -0.092 -0.103 -0.091 -0.116 -0.097 -0.092 -0.064 -0.060 -0.045 -0.028 -0.056 -0.020  0.005 -0.061 -0.056 -0.057 -0.084 -0.066 -0.097 -0.047 -0.009  0.013  0.013 -0.038 -0.019 -0.046 -0.059 -0.069 -0.023 -0.032 -0.079 -0.052 -0.026 -0.038 -0.101 -0.050 -0.036 -0.079 -0.075 -0.052 -0.032  0.003 -0.030 -0.024 -0.005  0.005 -0.005  0.036  0.034  0.024  0.008  0.078  0.092  0.026  0.085  0.168  0.069  0.044 -0.014 -0.009 -0.036 -0.039 -0.035 -0.024 -0.071  0.005  0.012 -0.004  0.010  0.040  0.022  0.041  0.027  0.019  0.018  0.006 -0.044  0.006  0.011  0.033 -0.005 -0.013  0.057
 -0.087 -0.072 -0.044  0.025  0.004  0.047  0.087  0.081  0.126  0.118  0.091  0.081  0.037  0.033  0.068  0.094  0.126  0.088  0.070  0.034  0.069  0.068  0.019  0.027  0.035  0.037  0.005  0.007  0.023  0.010  0.017  0.059  0.055  0.086  0.058  0.090  0.112  0.149  0.158  0.180  0.147  0.106  0.104  0.080  0.126  0.052  0.093  0.078  0.099  0.119  0.036  0.064  0.111  0.079  0.111  0.073  0.034  0.103  0.091  0.112  0.035  0.043  0.110  0.086  0.103  0.109  0.128  0.113  0.152  0.165  0.238  0.264  0.424  0.520  0.515  0.385  0.491  0.589  0.387  0.357  0.417  0.361  0.299  0.298  0.292  0.302  0.274  0.249  0.267  0.202  0.379  0.377  0.193  0.205  0.271  0.222  0.181  0.117  0.072  0.143  0.106  0.003  0.095  0.031  0.034 -0.008 -0.044  0.016  0.137  0.143  0.063  0.131  0.139  0.167  0.134  0.206  0.238  0.114  0.154  0.082  0.122  0.101  0.235  0.294  0.258  0.213  0.150  0.158  0.056  0.137  0.091  0.081  0.046  0.039  0.042  0.065  0.019  0.000  0.010  0.030  0.003  0.031  0.033  0.056  0.058  0.132  0.087  0.035  0.130  0.141  0.107  0.140  0.254  0.218  0.162  0.219  0.298  0.244  0.200  0.090  0.056  0.025 -0.012 -0.005  0.061 -0.010  0.013  0.010  0.008  0.008 -0.024  0.017 -0.005  0.025 -0.011  0.036  0.008  0.001  0.021  0.007  0.004  0.011 -0.020 -0.031 -0.027 -0.034 -0.018 -0.078 -0.064 -0.058 -0.091 -0.062 -0.041 -0.082 -0.054 -0.127 -0.138 -0.160 -0.153 -0.141 -0.145 -0.128 -0.112 -0.093 -0.044  0.017 -0.055 -0.062 -0.028  0.013  0.021  0.003  0.061  0.011 -0.071 -0.009 -0.074 -0.027 -0.107 -0.133 -0.128 -0.089 -0.140 -0.116 -0.141 -0.105 -0.078 -0.017 -0.007 -0.062 -0.053 -0.082 -0.088 -0.105 -0.071 -0.106 -0.065 -0.043 -0.072 -0.054 -0.054 -0.051 -0.085 -0.080 -0.087 -0.095 -0.100 -0.070 -0.059 -0.071 -0.092 -0.068 -0.067 -0.046 -0.018 -0.053 -0.038 -0.021 -0.031 -0.011  0.010 -0.028 -0.049 -0.056 -0.045 -0.050 -0.036 -0.040 -0.081 -0.072  0.018 -0.012 -0.056 -0.094 -0.090 -0.074 -0.070 -0.071 -0.073 -0.093 -0.071 -0.057 -0.044 -0.066 -0.065 -0.055 -0.067 -0.055 -0.043 -0.014  0.000  0.004  0.046  0.029  0.007  0.028  0.058  0.022  0.019  0.070  0.044  0.016  0.023  0.011 -0.020  0.012  0.008 -0.051 -0.054 -0.048 -0.099 -0.115 -0.143 -0.132 -0.133 -0.127 -0.111 -0.148 -0.093 -0.129 -0.097 -0.063 -0.060 -0.008 -0.022 -0.064 -0.038 -0.081 -0.139 -0.158 -0.132 -0.152 -0.167 -0.151 -0.114 -0.080 -0.106 -0.102 -0.120 -0.065 -0.037 -0.011 -0.064 -0.082 -0.034 -0.004 -0.052 -0.108 -0.084 -0.049  0.001  0.005 -0.003  0.022  0.045  0.026  0.043  0.006  0.031  0.068  0.024  0.007  0.048  0.054  0.003  0.007  0.061  0.065  0.107  0.089  0.098  0.138  0.063  0.105  0.130  0.093  0.072  0.104  0.115  0.084  0.065  0.101  0.089  0.093  0.127  0.114  0.073  0.104  0.103  0.037  0.023  0.034  0.036  0.024  0.037  0.037  0.021  0.041  0.067  0.058  0.037  0.095  0.119  0.110  0.089  0.104  0.054  0.016  0.039  0.010 -0.002 -0.084 -0.076 -0.035 -0.104 -0.146 -0.117 -0.058 -0.065 -0.068 -0.055 -0.073 -0.038 -0.057 -0.047 -0.058 -0.067 -0.065 -0.100 -0.076 -0.106 -0.090 -0.105 -0.072 -0.087 -0.079 -0.064 -0.091 -0.067 -0.093 -0.047 -0.065 -0.054 -0.022 -0.033 -0.039 -0.029 -0.022 -0.029 -0.018  0.019 -0.015 -0.025  0.012  0.024  0.033  0.046 -0.012 -0.023 -0.035 -0.032 -0.063 -0.032 -0.027 -0.052 -0.057 -0.071 -0.042 -0.060 -0.065 -0.064 -0.049 -0.079 -0.061 -0.073 -0.060 -0.087 -0.065 -0.045 -0.035 -0.007 -0.030 -0.002 -0.002 -0.038 -0.015 -0.046 -0.082 -0.102 -0.092 -0.116 -0.067 -0.052 -0.077 -0.082 -0.055 -0.071 -0.051 -0.050 -0.013 -0.012 -0.037 -0.050 -0.039 -0.057 -0.074 -0.074 -0.097 -0.116 -0.094 -0.096 -0.112 -0.112 -0.106 -0.101 -0.118 -0.121 -0.106 -0.085 -0.102 -0.064 -0.105 -0.063 -0.061 -0.069 -0.094 -0.105 -0.103 -0.074 -0.083 -0.059 -0.074 -0.054 -0.039 -0.026 -0.033  0.002  0.006 -0.021 -0.023 -0.016 -0.033 -0.091 -0.025 -0.068 -0.064 -0.093 -0.043 -0.044 -0.068 -0.076 -0.068 -0.043 -0.087 -0.070 -0.117 -0.048 -0.060 -0.058 -0.067 -0.055 -0.072 -0.085 -0.014  0.003  0.008  0.043  0.033 -0.037 -0.058 -0.001 -0.047 -0.106 -0.061 -0.064 -0.053 -0.061 -0.053 -0.069 -0.033 -0.057 -0.055 -0.060 -0.059 -0.082 -0.065 -0.043 -0.031 -0.030 -0.019 -0.009 -0.038  0.000  0.007 -0.034 -0.028 -0.038 -0.061 -0.031 -0.047 -0.011  0.009  0.031  0.034 -0.014  0.002 -0.008 -0.021 -0.042 -0.002 -0.010 -0.041 -0.024  0.004 -0.028 -0.061 -0.005 -0.008 -0.055 -0.036 -0.026 -0.010  0.017 -0.001  0.008  0.020  0.015  0.018  0.051  0.043  0.045  0.023  0.080  0.089  0.042  0.086  0.148  0.061  0.032  0.006  0.013 -0.019 -0.021 -0.017 -0.002 -0.043  0.023  0.020  0.004  0.025  0.036  0.019  0.034  0.039  0.033  0.014  0.011 -0.018  0.018  0.012  0.035 -0.001 -0.021  0.070
 -0.038 -0.018  0.037  0.075  0.076  0.121  0.150  0.109  0.160  0.130  0.079  0.060  0.044  0.028  0.050  0.061  0.109  0.088  0.050  0.017  0.076  0.063  0.015  0.030  0.071  0.033 -0.004  0.020  0.048  0.002  0.037  0.095  0.102  0.105  0.078  0.113  0.133  0.163  0.161  0.150  0.143  0.153  0.083  0.109  0.098  0.102  0.158  0.180  0.174  0.196  0.122  0.125  0.175  0.112  0.151  0.093  0.057  0.081  0.078  0.087  0.002  0.002  0.063  0.058  0.101  0.110  0.122  0.097  0.121  0.126  0.151  0.245  0.342  0.360  0.389  0.380  0.373  0.387  0.456  0.359  0.333  0.326  0.284  0.278  0.251  0.255  0.253  0.163  0.223  0.147  0.277  0.301  0.119  0.127  0.235  0.201  0.117  0.076  0.047  0.101  0.086  0.003  0.013 -0.018  0.011  0.029  0.002  0.050  0.117  0.145  0.070  0.113  0.104  0.127  0.091  0.177  0.234  0.110  0.206  0.097  0.159  0.151  0.316  0.376  0.352  0.283  0.222  0.239  0.108  0.198  0.141  0.113  0.058  0.072  0.056  0.046  0.008  0.018  0.002  0.007 -0.015  0.017  0.043  0.069  0.066  0.134  0.116  0.066  0.137  0.144  0.160  0.169  0.260  0.257  0.204  0.248  0.353  0.303  0.278  0.167  0.131  0.081  0.032  0.022  0.089  0.002  0.049  0.021  0.019  0.002 -0.013  0.008 -0.001  0.014 -0.017 -0.015 -0.019 -0.016 -0.009 -0.031 -0.005 -0.025 -0.053 -0.033 -0.037 -0.048 -0.046 -0.074 -0.058 -0.071 -0.090 -0.055 -0.037 -0.089 -0.063 -0.093 -0.081 -0.098 -0.109 -0.107 -0.129 -0.113 -0.053 -0.073  0.025  0.020 -0.040 -0.061 -0.024  0.008  0.016  0.002  0.035  0.015 -0.043  0.017 -0.044 -0.024 -0.108 -0.132 -0.144 -0.097 -0.123 -0.114 -0.133 -0.120 -0.074 -0.051  0.004 -0.034 -0.055 -0.075 -0.077 -0.092 -0.075 -0.097 -0.052 -0.048 -0.075 -0.031 -0.041 -0.076 -0.094 -0.084 -0.080 -0.088 -0.077 -0.047 -0.036 -0.030 -0.052 -0.037 -0.015 -0.012  0.037  0.022  0.024  0.031  0.056  0.064  0.032  0.029 -0.005 -0.025 -0.019 -0.036 -0.025 -0.039 -0.064 -0.066  0.030 -0.008 -0.057 -0.098 -0.098 -0.090 -0.076 -0.083 -0.084 -0.106 -0.101 -0.076 -0.067 -0.072 -0.098 -0.065 -0.083 -0.068 -0.046 -0.023 -0.011 -0.007  0.027  0.003 -0.003  0.016  0.031  0.004  0.008  0.044  0.016 -0.000 -0.004 -0.004  0.005  0.017  0.003 -0.014 -0.033 -0.056 -0.097 -0.105 -0.133 -0.150 -0.148 -0.127 -0.106 -0.136 -0.098 -0.119 -0.090 -0.071 -0.067 -0.023 -0.032 -0.068 -0.053 -0.068 -0.104 -0.156 -0.125 -0.150 -0.170 -0.138 -0.121 -0.087 -0.102 -0.104 -0.116 -0.066 -0.035 -0.000 -0.063 -0.082 -0.026 -0.013 -0.054 -0.105 -0.086 -0.048 -0.017 -0.023 -0.041 -0.042 -0.001  0.010  0.024  0.002  0.020  0.027  0.013  0.008 -0.001  0.004 -0.032  0.004  0.031  0.040  0.067  0.038  0.049  0.085  0.016  0.036  0.073  0.049  0.030  0.058  0.065  0.033  0.023  0.049  0.031  0.053  0.088  0.061  0.044  0.065  0.046 -0.017 -0.000 -0.026 -0.015 -0.018 -0.029 -0.005 -0.033  0.004  0.038  0.033  0.001  0.053  0.088  0.071  0.055  0.054  0.019 -0.010 -0.011 -0.015 -0.016 -0.082 -0.077 -0.054 -0.099 -0.130 -0.102 -0.060 -0.068 -0.087 -0.054 -0.069 -0.058 -0.059 -0.053 -0.065 -0.090 -0.079 -0.089 -0.069 -0.098 -0.098 -0.094 -0.054 -0.063 -0.072 -0.051 -0.071 -0.059 -0.071 -0.055 -0.063 -0.039 -0.005  0.009  0.002  0.004 -0.020 -0.003 -0.016  0.003 -0.002  0.005  0.026  0.017 -0.006  0.026  0.012 -0.002  0.023 -0.032 -0.051 -0.023 -0.021 -0.033 -0.038 -0.025 -0.029 -0.027 -0.040 -0.040 -0.022 -0.048 -0.049 -0.071 -0.074 -0.105 -0.094 -0.066 -0.051 -0.056 -0.083 -0.045 -0.056 -0.084 -0.048 -0.056 -0.089 -0.096 -0.101 -0.118 -0.077 -0.078 -0.097 -0.092 -0.070 -0.073 -0.055 -0.063 -0.038 -0.029 -0.051 -0.057 -0.040 -0.060 -0.075 -0.079 -0.061 -0.098 -0.093 -0.067 -0.080 -0.095 -0.094 -0.075 -0.091 -0.110 -0.086 -0.064 -0.081 -0.062 -0.092 -0.068 -0.068 -0.046 -0.086 -0.089 -0.084 -0.059 -0.073 -0.047 -0.058 -0.054 -0.037  0.016  0.013  0.031  0.029  0.041  0.029  0.010 -0.017 -0.071 -0.041 -0.057 -0.059 -0.054 -0.021 -0.043 -0.047 -0.065 -0.051 -0.033 -0.060 -0.054 -0.078 -0.050 -0.054 -0.028 -0.026  0.006 -0.024 -0.032 -0.014 -0.012 -0.018 -0.021 -0.021 -0.057 -0.085 -0.039 -0.033 -0.058 -0.062 -0.062 -0.046 -0.040 -0.054 -0.062 -0.009 -0.023 -0.046 -0.054 -0.049 -0.078 -0.080 -0.069 -0.037 -0.054 -0.042 -0.027 -0.054 -0.038 -0.034 -0.067 -0.072 -0.071 -0.103 -0.059 -0.079 -0.061 -0.028 -0.011  0.012 -0.046 -0.024 -0.026 -0.045 -0.058 -0.026 -0.023 -0.055 -0.048 -0.036 -0.043 -0.072 -0.047 -0.030 -0.056 -0.051 -0.047 -0.029 -0.020 -0.051 -0.026 -0.019 -0.036 -0.024  0.003 -0.015  0.002 -0.005  0.016  0.033  0.003  0.020  0.055  0.001 -0.023 -0.037 -0.025 -0.064 -0.054 -0.064 -0.050 -0.069 -0.032 -0.005 -0.020  0.001  0.042  0.012  0.011  0.022  0.020  0.006  0.027 -0.006  0.031  0.031  0.053  0.053  0.040  0.063
 -0.047 -0.116  0.060  0.056  0.036  0.034  0.081  0.038  0.100  0.031  0.045  0.035  0.035  0.011  0.022  0.028  0.062  0.042 -0.021 -0.027  0.020  0.027 -0.056 -0.040 -0.015 -0.039 -0.078 -0.042 -0.011 -0.063 -0.035  0.027  0.035  0.019  0.014  0.015  0.050  0.075  0.112  0.075  0.056  0.101  0.050  0.050  0.054  0.055  0.113  0.134  0.128  0.113  0.047  0.076  0.128  0.065  0.118  0.052  0.023  0.039  0.048  0.040 -0.042 -0.025  0.037  0.038  0.044  0.039  0.072  0.046  0.017  0.038  0.074  0.124  0.295  0.322  0.297  0.320  0.441  0.357  0.359  0.629  0.459  0.455  0.316  0.313  0.320  0.276  0.348  0.248  0.345  0.301  0.338  0.301  0.130  0.234  0.420  0.311  0.202  0.168  0.132  0.220  0.198  0.094  0.089  0.021  0.087  0.181  0.133  0.264  0.354  0.389  0.266  0.298  0.264  0.292  0.248  0.314  0.497  0.303  0.281  0.186  0.223  0.208  0.393  0.393  0.308  0.303  0.208  0.216  0.072  0.215  0.124  0.111  0.049  0.026  0.016  0.027 -0.019 -0.006 -0.022 -0.007 -0.010  0.052  0.060  0.068  0.071  0.091  0.130  0.118  0.193  0.161  0.249  0.306  0.329  0.279  0.321  0.385  0.410  0.393  0.333  0.190  0.175  0.057  0.002  0.032  0.088  0.000  0.039 -0.026 -0.039 -0.031 -0.047 -0.048 -0.032 -0.007 -0.056 -0.064 -0.087 -0.082 -0.044 -0.099 -0.090 -0.078 -0.089 -0.101 -0.128 -0.099 -0.084 -0.161 -0.165 -0.121 -0.134 -0.135 -0.105 -0.130 -0.084 -0.092 -0.066 -0.089 -0.122 -0.135 -0.179 -0.166 -0.083 -0.157 -0.082 -0.068 -0.128 -0.152 -0.098 -0.065 -0.023 -0.064  0.021 -0.011 -0.021 -0.004 -0.062 -0.003 -0.079 -0.082 -0.099 -0.041 -0.056 -0.033 -0.062 -0.058 -0.093  0.030  0.008  0.003  0.018 -0.008 -0.025 -0.016 -0.005 -0.039 -0.006 -0.013 -0.046 -0.025 -0.040 -0.024 -0.031 -0.031 -0.048 -0.028 -0.025  0.004  0.003 -0.001 -0.034 -0.055 -0.054 -0.034 -0.024 -0.041 -0.024 -0.002 -0.009  0.025  0.001 -0.000 -0.045 -0.039 -0.022 -0.029  0.004 -0.002 -0.028 -0.037  0.043  0.008 -0.040 -0.103 -0.074 -0.064 -0.085 -0.077 -0.081 -0.107 -0.075 -0.059 -0.062 -0.056 -0.055 -0.030 -0.022  0.008  0.040  0.060  0.032  0.029  0.069  0.043  0.057  0.081  0.091  0.066  0.069  0.092  0.082  0.062  0.044  0.061  0.059  0.064  0.081  0.048  0.044  0.052 -0.002 -0.007 -0.054 -0.086 -0.087 -0.087 -0.077 -0.123 -0.105 -0.119 -0.085 -0.048 -0.029  0.025  0.030 -0.015 -0.001 -0.055 -0.079 -0.115 -0.097 -0.090 -0.101 -0.096 -0.083 -0.025 -0.013 -0.020 -0.002  0.051  0.047  0.097  0.025  0.014  0.059  0.079  0.035 -0.009  0.005  0.006  0.038  0.038  0.011 -0.006 -0.005 -0.004  0.002 -0.010  0.007  0.017 -0.002  0.008 -0.003 -0.001 -0.028  0.028  0.040  0.042  0.062  0.022  0.041  0.072  0.012  0.005  0.050  0.036  0.000  0.019  0.032  0.010 -0.006  0.002 -0.014 -0.013  0.032  0.021 -0.002  0.024  0.028 -0.028 -0.039 -0.024 -0.024 -0.006 -0.004 -0.003 -0.007  0.051  0.049  0.028  0.048  0.104  0.095  0.070  0.079  0.073  0.046  0.010  0.034  0.034  0.014 -0.051 -0.048  0.003 -0.047 -0.118 -0.112 -0.002  0.003 -0.034 -0.013 -0.048 -0.026 -0.014 -0.024 -0.044 -0.061 -0.074 -0.104 -0.075 -0.123 -0.097 -0.108 -0.072 -0.059 -0.058 -0.029 -0.048 -0.044 -0.061 -0.047 -0.071 -0.038 -0.044 -0.015 -0.015 -0.024 -0.057 -0.048 -0.059 -0.022 -0.053 -0.051  0.003 -0.018 -0.050 -0.015 -0.033 -0.003  0.010  0.007  0.009  0.020  0.031  0.020 -0.000  0.007  0.015  0.013 -0.002 -0.003  0.018  0.006 -0.008 -0.017  0.005 -0.035 -0.037 -0.046 -0.054 -0.040 -0.052 -0.049 -0.027 -0.077 -0.059 -0.050 -0.106 -0.124 -0.127 -0.168 -0.106 -0.102 -0.133 -0.131 -0.093 -0.121 -0.096 -0.100 -0.068 -0.044 -0.056 -0.072 -0.048 -0.048 -0.097 -0.123 -0.101 -0.136 -0.132 -0.113 -0.128 -0.140 -0.137 -0.131 -0.118 -0.145 -0.145 -0.109 -0.109 -0.078 -0.134 -0.111 -0.125 -0.113 -0.125 -0.143 -0.130 -0.101 -0.101 -0.089 -0.088 -0.116 -0.093 -0.014 -0.049 -0.053 -0.013 -0.023 -0.036 -0.044 -0.047 -0.118 -0.063 -0.095 -0.084 -0.095 -0.037 -0.083 -0.087 -0.093 -0.084 -0.054 -0.089 -0.091 -0.122 -0.068 -0.097 -0.052 -0.086 -0.026 -0.044 -0.062 -0.022 -0.032 -0.027 -0.009 -0.006 -0.053 -0.087 -0.046 -0.022 -0.079 -0.069 -0.093 -0.079 -0.048 -0.093 -0.134 -0.084 -0.087 -0.113 -0.141 -0.112 -0.141 -0.148 -0.125 -0.100 -0.107 -0.098 -0.055 -0.088 -0.068 -0.059 -0.106 -0.106 -0.116 -0.136 -0.096 -0.119 -0.087 -0.056 -0.047 -0.057 -0.082 -0.068 -0.090 -0.102 -0.094 -0.063 -0.051 -0.110 -0.090 -0.079 -0.068 -0.136 -0.096 -0.071 -0.087 -0.109 -0.090 -0.050 -0.030 -0.075 -0.051 -0.035 -0.055 -0.061 -0.024 -0.030 -0.037 -0.025  0.012  0.022 -0.034  0.019  0.057 -0.021 -0.020 -0.071 -0.061 -0.083 -0.060 -0.070 -0.056 -0.080 -0.026 -0.015 -0.033 -0.014  0.001 -0.012  0.025 -0.013 -0.035 -0.014 -0.011 -0.059 -0.020 -0.003 -0.004 -0.016 -0.015  0.038
 -0.061 -0.114  0.037  0.035  0.027  0.013  0.056  0.026  0.082  0.034  0.053  0.041  0.014  0.003  0.032  0.024  0.059  0.049 -0.003 -0.025  0.017  0.015 -0.039 -0.039  0.002 -0.018 -0.059 -0.025  0.016 -0.013 -0.007  0.021  0.022  0.012  0.037  0.012  0.055  0.070  0.112  0.123  0.070  0.114  0.077  0.073  0.088  0.040  0.099  0.113  0.104  0.077  0.008  0.028  0.076  0.039  0.057  0.028  0.013  0.046  0.053  0.046 -0.008 -0.008  0.048  0.051  0.047  0.039  0.078  0.064  0.058  0.054  0.134  0.144  0.310  0.378  0.346  0.287  0.467  0.417  0.333  0.459  0.682  0.543  0.376  0.345  0.345  0.320  0.352  0.300  0.347  0.310  0.389  0.350  0.153  0.246  0.369  0.266  0.223  0.158  0.100  0.200  0.127  0.028  0.086 -0.070  0.025  0.068  0.060  0.130  0.258  0.283  0.207  0.241  0.255  0.237  0.195  0.241  0.355  0.210  0.205  0.150  0.187  0.158  0.304  0.289  0.239  0.222  0.155  0.142  0.041  0.094  0.039  0.040  0.002 -0.007  0.011  0.017 -0.037 -0.044 -0.046 -0.022 -0.029  0.009  0.019  0.034  0.038  0.070  0.062  0.054  0.138  0.098  0.104  0.185  0.251  0.169  0.176  0.250  0.304  0.269  0.208  0.088  0.059  0.024 -0.036  0.030  0.060  0.015  0.018 -0.060 -0.072 -0.049 -0.071 -0.056 -0.042 -0.019 -0.033 -0.031 -0.071 -0.068 -0.015 -0.060 -0.059 -0.047 -0.081 -0.069 -0.087 -0.079 -0.050 -0.123 -0.135 -0.094 -0.116 -0.115 -0.085 -0.122 -0.063 -0.089 -0.067 -0.089 -0.117 -0.129 -0.150 -0.143 -0.067 -0.206 -0.134 -0.084 -0.110 -0.169 -0.095 -0.077 -0.058 -0.051  0.055  0.046 -0.012 -0.027 -0.062 -0.005 -0.103 -0.105 -0.096 -0.046 -0.080 -0.050 -0.075 -0.039 -0.063 -0.031 -0.025 -0.014 -0.031 -0.048 -0.069 -0.066 -0.050 -0.075 -0.017 -0.046 -0.075 -0.025 -0.034 -0.026 -0.060 -0.056 -0.078 -0.063 -0.064 -0.046 -0.044 -0.067 -0.084 -0.074 -0.075 -0.053 -0.039 -0.041 -0.027 -0.021 -0.027  0.005 -0.007 -0.031 -0.080 -0.073 -0.037 -0.048 -0.049 -0.047 -0.057 -0.062  0.036 -0.010 -0.059 -0.122 -0.077 -0.077 -0.097 -0.093 -0.101 -0.101 -0.075 -0.082 -0.093 -0.075 -0.077 -0.063 -0.053 -0.028  0.017  0.068  0.053  0.068  0.112  0.072  0.092  0.114  0.118  0.089  0.106  0.133  0.092  0.084  0.096  0.064  0.013  0.032  0.098  0.040  0.043  0.038 -0.020 -0.029 -0.061 -0.093 -0.079 -0.094 -0.075 -0.112 -0.083 -0.081 -0.053 -0.036 -0.017  0.027  0.020 -0.022 -0.010 -0.058 -0.064 -0.113 -0.079 -0.073 -0.115 -0.073 -0.103 -0.037 -0.072 -0.064 -0.022  0.050  0.040  0.097  0.020  0.012  0.067  0.099  0.031 -0.036 -0.000  0.018  0.072  0.070  0.041  0.024  0.039  0.032  0.046  0.001  0.039  0.069  0.024  0.030  0.072  0.071  0.046  0.081  0.102  0.090  0.103  0.075  0.054  0.111  0.058  0.053  0.088  0.077  0.047  0.057  0.070  0.058  0.037  0.072  0.041  0.064  0.041  0.073  0.051  0.073  0.045  0.021  0.026 -0.021 -0.025  0.042  0.034  0.045  0.017  0.046  0.081  0.079  0.064  0.092  0.096  0.109  0.086  0.111  0.092  0.056  0.074  0.078  0.052 -0.047 -0.030  0.044 -0.058 -0.158 -0.075 -0.001  0.001 -0.013 -0.008 -0.076 -0.054 -0.051 -0.071 -0.064 -0.065 -0.077 -0.122 -0.099 -0.125 -0.102 -0.118 -0.081 -0.074 -0.056 -0.036 -0.076 -0.067 -0.091 -0.051 -0.088 -0.059 -0.053 -0.050 -0.061 -0.081 -0.125 -0.076 -0.085 -0.027 -0.013 -0.006  0.033 -0.003 -0.049 -0.027 -0.063 -0.031  0.006 -0.030 -0.045 -0.031 -0.030 -0.028 -0.044 -0.064 -0.014 -0.030 -0.029 -0.033 -0.004 -0.043 -0.022 -0.053 -0.037 -0.065 -0.059 -0.070 -0.084 -0.047 -0.024 -0.063  0.001 -0.061 -0.038 -0.066 -0.089 -0.122 -0.115 -0.152 -0.110 -0.080 -0.115 -0.119 -0.077 -0.103 -0.072 -0.095 -0.069 -0.058 -0.059 -0.068 -0.049 -0.058 -0.102 -0.121 -0.126 -0.150 -0.115 -0.118 -0.144 -0.150 -0.150 -0.132 -0.137 -0.148 -0.139 -0.120 -0.124 -0.087 -0.129 -0.097 -0.106 -0.089 -0.110 -0.131 -0.142 -0.102 -0.098 -0.072 -0.114 -0.115 -0.082 -0.042 -0.053 -0.075 -0.010 -0.008 -0.048 -0.051 -0.072 -0.144 -0.029 -0.081 -0.090 -0.100 -0.018 -0.069 -0.092 -0.087 -0.079 -0.062 -0.098 -0.115 -0.148 -0.101 -0.076 -0.048 -0.066 -0.009 -0.025 -0.063  0.039 -0.031 -0.004  0.054  0.011 -0.064 -0.119 -0.050 -0.009 -0.084 -0.051 -0.050 -0.031 -0.026 -0.058 -0.081 -0.031 -0.044 -0.049 -0.073 -0.066 -0.079 -0.082 -0.083 -0.045 -0.062 -0.052 -0.017 -0.055 -0.005 -0.035 -0.083 -0.085 -0.095 -0.116 -0.069 -0.115 -0.067 -0.039 -0.024 -0.026 -0.039 -0.031 -0.051 -0.042 -0.052 -0.007 -0.018 -0.056 -0.038 -0.021 -0.016 -0.090 -0.052 -0.024 -0.074 -0.059 -0.051 -0.043  0.001 -0.015  0.012  0.008 -0.002  0.005  0.041  0.023  0.011  0.015  0.056  0.077  0.016  0.055  0.116  0.040  0.013 -0.047 -0.017 -0.063 -0.046 -0.054 -0.039 -0.076 -0.035 -0.035 -0.052 -0.011  0.011 -0.044 -0.022 -0.001 -0.023 -0.032 -0.032 -0.065 -0.030 -0.051 -0.038 -0.024 -0.097  0.015
 -0.067 -0.107  0.093  0.052  0.034  0.017  0.055  0.005  0.047 -0.001 -0.001 -0.020 -0.027 -0.043 -0.044  0.002 -0.027 -0.000 -0.070 -0.085 -0.026 -0.031 -0.101 -0.074 -0.042 -0.083 -0.115 -0.039 -0.015 -0.059  0.003  0.030  0.016 -0.000  0.009 -0.021  0.047  0.042  0.071  0.064  0.049  0.097  0.053  0.064  0.047  0.090  0.120  0.149  0.108  0.080  0.013  0.020  0.100  0.020  0.045  0.001 -0.033 -0.043 -0.029 -0.012 -0.089 -0.055 -0.009  0.012  0.010 -0.023  0.013 -0.022 -0.026  0.004  0.071  0.097  0.202  0.274  0.263  0.230  0.377  0.361  0.326  0.455  0.543  0.833  0.591  0.594  0.597  0.462  0.558  0.329  0.433  0.279  0.323  0.257  0.087  0.187  0.316  0.187  0.093  0.068  0.037  0.109  0.045  0.005 -0.001 -0.073  0.075  0.151  0.062  0.122  0.209  0.297  0.236  0.347  0.340  0.341  0.314  0.334  0.419  0.333  0.273  0.188  0.253  0.233  0.378  0.300  0.219  0.229  0.165  0.190  0.071  0.128  0.043  0.021 -0.036 -0.056 -0.029 -0.043 -0.056 -0.072 -0.073 -0.084 -0.075 -0.017 -0.028 -0.025 -0.014 -0.006  0.014  0.007  0.072  0.064  0.102  0.150  0.217  0.157  0.203  0.274  0.311  0.288  0.243  0.134  0.105  0.043 -0.001  0.056  0.049  0.003 -0.000 -0.078 -0.089 -0.056 -0.057 -0.064 -0.039 -0.040 -0.068 -0.083 -0.105 -0.113 -0.064 -0.099 -0.100 -0.098 -0.100 -0.088 -0.120 -0.074 -0.046 -0.102 -0.104 -0.077 -0.071 -0.065 -0.035 -0.045 -0.014  0.000  0.029  0.025 -0.011 -0.032 -0.072 -0.064  0.003 -0.093 -0.033 -0.098 -0.121 -0.151 -0.144 -0.134 -0.103 -0.110 -0.015 -0.030  0.035  0.012 -0.041  0.014 -0.104 -0.098 -0.071 -0.037 -0.046 -0.028 -0.055 -0.037 -0.059  0.004 -0.006 -0.003 -0.024 -0.058 -0.058 -0.075 -0.065 -0.103 -0.032 -0.073 -0.098 -0.046 -0.058 -0.039 -0.068 -0.057 -0.081 -0.074 -0.048 -0.018 -0.019 -0.001 -0.043 -0.062 -0.021 -0.031 -0.001  0.002  0.016  0.030  0.035  0.044 -0.005  0.008 -0.051 -0.034 -0.027 -0.039 -0.029 -0.034 -0.053 -0.081  0.005 -0.038 -0.077 -0.148 -0.133 -0.115 -0.143 -0.151 -0.149 -0.162 -0.127 -0.134 -0.153 -0.103 -0.121 -0.068 -0.045 -0.007  0.015  0.062  0.057  0.067  0.080  0.057  0.072  0.082  0.094  0.067  0.070  0.103  0.068  0.055  0.080  0.045  0.004 -0.023  0.083  0.072  0.046  0.035 -0.000  0.002 -0.052 -0.099 -0.094 -0.098 -0.085 -0.146 -0.133 -0.142 -0.094 -0.065 -0.035  0.005 -0.010 -0.046 -0.073 -0.104 -0.079 -0.099 -0.116 -0.109 -0.172 -0.085 -0.071 -0.038 -0.057 -0.044  0.001  0.060  0.061  0.114  0.010  0.001  0.062  0.066 -0.010 -0.039 -0.012  0.009  0.031  0.049  0.012 -0.036 -0.017 -0.017  0.004 -0.031 -0.028  0.015 -0.019 -0.026  0.006 -0.023 -0.055  0.023  0.020  0.016  0.028 -0.010  0.015  0.044 -0.018 -0.035  0.032  0.013 -0.014  0.003  0.018 -0.007  0.002  0.016 -0.015  0.031  0.016  0.036  0.032  0.040  0.011 -0.031 -0.011 -0.027 -0.041 -0.030  0.005  0.007 -0.010  0.046  0.084  0.039  0.040  0.104  0.086  0.054  0.069  0.038  0.032 -0.003  0.012 -0.001 -0.023 -0.077 -0.071 -0.007 -0.066 -0.111 -0.041 -0.005 -0.002 -0.022 -0.013 -0.069 -0.094 -0.049 -0.104 -0.096 -0.115 -0.121 -0.146 -0.118 -0.164 -0.142 -0.145 -0.093 -0.086 -0.066 -0.044 -0.085 -0.080 -0.106 -0.057 -0.093 -0.043 -0.041  0.009  0.021  0.012 -0.079 -0.028 -0.055  0.010  0.031 -0.009  0.031 -0.011 -0.044 -0.001 -0.025  0.035  0.078 -0.003 -0.010  0.009 -0.015  0.013 -0.017 -0.009 -0.002  0.003  0.001  0.004  0.024  0.006 -0.019 -0.053 -0.031 -0.072 -0.087 -0.124 -0.145 -0.161 -0.083 -0.149 -0.087 -0.124 -0.083 -0.100 -0.136 -0.164 -0.104 -0.185 -0.113 -0.150 -0.171 -0.129 -0.094 -0.144 -0.102 -0.091 -0.066 -0.041 -0.071 -0.090 -0.055 -0.074 -0.117 -0.143 -0.121 -0.163 -0.163 -0.126 -0.163 -0.188 -0.179 -0.145 -0.163 -0.195 -0.159 -0.121 -0.139 -0.130 -0.158 -0.141 -0.156 -0.132 -0.174 -0.182 -0.142 -0.106 -0.116 -0.088 -0.062 -0.071 -0.046  0.013  0.014 -0.022  0.024  0.033  0.039 -0.027 -0.052 -0.126 -0.068 -0.104 -0.102 -0.119 -0.039 -0.067 -0.101 -0.092 -0.082 -0.061 -0.093 -0.113 -0.149 -0.077 -0.072 -0.052 -0.056  0.018  0.026  0.004 -0.061 -0.022 -0.034 -0.033 -0.030 -0.022 -0.062 -0.086  0.015  0.002 -0.033 -0.059 -0.021 -0.006 -0.066 -0.089 -0.024 -0.032 -0.059 -0.098 -0.115 -0.124 -0.122 -0.123 -0.116 -0.126 -0.104 -0.044 -0.091 -0.078 -0.095 -0.136 -0.136 -0.141 -0.151 -0.088 -0.138 -0.149 -0.112 -0.083 -0.081 -0.102 -0.085 -0.080 -0.085 -0.089 -0.054 -0.024 -0.098 -0.072 -0.077 -0.049 -0.111 -0.078 -0.050 -0.089 -0.085 -0.074 -0.056 -0.045 -0.048 -0.013 -0.013 -0.041 -0.052 -0.024 -0.048 -0.036 -0.040 -0.023  0.008 -0.034  0.001  0.041 -0.032 -0.046 -0.094 -0.058 -0.109 -0.079 -0.110 -0.109 -0.115 -0.076 -0.042 -0.060 -0.022  0.010 -0.004  0.021  0.016 -0.026 -0.018  0.004 -0.038 -0.019  0.005 -0.032 -0.003 -0.015  0.042
 -0.081 -0.017  0.021  0.060  0.049  0.082  0.099  0.060  0.081  0.051  0.024 -0.003  0.009 -0.021 -0.025  0.009  0.004  0.026 -0.019 -0.055  0.017  0.010 -0.039 -0.030  0.017 -0.007 -0.047 -0.005  0.025 -0.017  0.039  0.079  0.076  0.070  0.059  0.052  0.093  0.072  0.077  0.054  0.083  0.092  0.045  0.061  0.071  0.069  0.094  0.123  0.112  0.129  0.083  0.059  0.115  0.054  0.069  0.026 -0.001 -0.001  0.007  0.021 -0.030 -0.023  0.014  0.012  0.055  0.030  0.073  0.033  0.060  0.083  0.127  0.167  0.204  0.253  0.271  0.220  0.278  0.299  0.284  0.316  0.376  0.591  0.756  0.676  0.519  0.449  0.429  0.191  0.335  0.162  0.263  0.233  0.085  0.123  0.195  0.118  0.029  0.040  0.010  0.027 -0.030 -0.050 -0.005 -0.006  0.031  0.039 -0.018 -0.009  0.062  0.114  0.037  0.147  0.133  0.214  0.166  0.263  0.275  0.169  0.228  0.086  0.150  0.145  0.279  0.251  0.218  0.196  0.143  0.164  0.089  0.124  0.057  0.051 -0.017 -0.027 -0.008 -0.013 -0.030 -0.021 -0.030 -0.032 -0.039 -0.004 -0.021 -0.003  0.010  0.036  0.029  0.003  0.058  0.070  0.091  0.092  0.170  0.144  0.149  0.200  0.246  0.229  0.203  0.133  0.072  0.042  0.018  0.029  0.050 -0.031  0.006 -0.025 -0.043 -0.035 -0.036 -0.034 -0.031 -0.024 -0.044 -0.061 -0.077 -0.082 -0.040 -0.069 -0.071 -0.058 -0.068 -0.044 -0.062 -0.034 -0.021 -0.057 -0.052 -0.064 -0.057 -0.033 -0.027 -0.053 -0.034 -0.028 -0.011 -0.032 -0.064 -0.095 -0.113 -0.094 -0.050 -0.021  0.096 -0.012 -0.053 -0.055 -0.065 -0.047 -0.027 -0.053 -0.019 -0.007  0.010  0.079 -0.010  0.008 -0.035 -0.077 -0.073 -0.099 -0.139 -0.158 -0.158 -0.152 -0.098 -0.039 -0.014 -0.055 -0.070 -0.115 -0.118 -0.164 -0.122 -0.181 -0.122 -0.108 -0.127 -0.066 -0.071 -0.096 -0.137 -0.123 -0.116 -0.117 -0.090 -0.066 -0.037 -0.022 -0.047 -0.036  0.015  0.006  0.054  0.064  0.049  0.065  0.084  0.081  0.020  0.040 -0.007 -0.009  0.007 -0.036 -0.015 -0.060 -0.084 -0.111 -0.030 -0.074 -0.103 -0.144 -0.119 -0.126 -0.139 -0.144 -0.137 -0.123 -0.100 -0.122 -0.122 -0.107 -0.160 -0.100 -0.131 -0.092 -0.094 -0.051 -0.028  0.002  0.016 -0.018 -0.036 -0.013  0.028 -0.012 -0.022  0.029  0.045 -0.007  0.011 -0.003 -0.021 -0.060 -0.016 -0.012 -0.054 -0.078 -0.118 -0.108 -0.124 -0.146 -0.126 -0.081 -0.040 -0.103 -0.053 -0.103 -0.042  0.012  0.021  0.041  0.035  0.016 -0.017 -0.058 -0.075 -0.076 -0.117 -0.145 -0.189 -0.140 -0.124 -0.106 -0.129 -0.145 -0.122 -0.061 -0.016  0.006 -0.097 -0.111 -0.032 -0.034 -0.113 -0.136 -0.105 -0.073 -0.059 -0.048 -0.057 -0.077 -0.030 -0.009  0.010  0.006  0.006  0.019 -0.016 -0.004  0.001 -0.001 -0.039  0.007  0.019  0.025  0.035  0.015  0.023  0.054 -0.006 -0.010  0.011  0.024  0.017  0.003  0.010  0.008  0.001  0.012 -0.008  0.043  0.036  0.034  0.022  0.005 -0.004 -0.056 -0.006 -0.042 -0.019 -0.064 -0.041 -0.036 -0.068 -0.044  0.016  0.003 -0.039  0.038  0.053  0.033  0.033  0.022 -0.004 -0.012 -0.022 -0.032 -0.040 -0.113 -0.087 -0.070 -0.073 -0.087 -0.106 -0.104 -0.109 -0.113 -0.077 -0.117 -0.126 -0.099 -0.112 -0.085 -0.115 -0.114 -0.120 -0.107 -0.125 -0.121 -0.114 -0.065 -0.064 -0.055 -0.059 -0.111 -0.095 -0.106 -0.055 -0.064 -0.046 -0.021  0.018  0.030  0.035 -0.040  0.013 -0.023  0.045  0.046  0.023  0.031 -0.016 -0.028  0.048  0.018  0.031  0.064 -0.045 -0.063 -0.031 -0.036 -0.036 -0.041 -0.016 -0.040 -0.020 -0.036 -0.044 -0.001 -0.047 -0.065 -0.091 -0.099 -0.127 -0.146 -0.129 -0.137 -0.158 -0.128 -0.129 -0.102 -0.095 -0.084 -0.093 -0.089 -0.129 -0.059 -0.109 -0.051 -0.103 -0.071 -0.058 -0.053 -0.079 -0.054 -0.037 -0.004  0.012 -0.015 -0.031 -0.005 -0.040 -0.084 -0.065 -0.072 -0.105 -0.079 -0.053 -0.102 -0.131 -0.111 -0.075 -0.124 -0.125 -0.094 -0.078 -0.107 -0.072 -0.089 -0.063 -0.061 -0.035 -0.084 -0.093 -0.077 -0.060 -0.067 -0.034 -0.013 -0.014 -0.003  0.020  0.032  0.060  0.071  0.062  0.060  0.006 -0.016 -0.061 -0.075 -0.065 -0.061 -0.074 -0.028 -0.060 -0.065 -0.061 -0.058 -0.050 -0.060 -0.054 -0.078 -0.021 -0.031 -0.028 -0.001  0.024  0.053  0.022  0.007  0.031  0.002 -0.022 -0.018 -0.025 -0.057 -0.014 -0.000  0.017 -0.013 -0.043  0.005  0.017 -0.014 -0.035  0.020  0.010 -0.013 -0.019 -0.039 -0.046 -0.037 -0.036 -0.040 -0.047 -0.022 -0.008 -0.047 -0.035 -0.002 -0.057 -0.068 -0.075 -0.096 -0.057 -0.077 -0.105 -0.038 -0.043 -0.021 -0.044 -0.033 -0.037 -0.062 -0.048 -0.018 -0.003 -0.044 -0.025 -0.031 -0.041 -0.046 -0.020 -0.012 -0.058 -0.013 -0.012 -0.024 -0.014 -0.029 -0.014  0.005 -0.009 -0.026 -0.013 -0.022 -0.006 -0.015  0.006  0.037 -0.015  0.003  0.045 -0.019 -0.059 -0.041 -0.030 -0.089 -0.073 -0.094 -0.102 -0.093 -0.058  0.002 -0.009  0.016  0.067  0.049  0.059  0.047  0.021  0.021  0.064 -0.009  0.045  0.065  0.059  0.069  0.095  0.089
 -0.083 -0.067  0.030  0.063  0.049  0.056  0.096  0.047  0.070  0.033  0.005 -0.024 -0.003 -0.036 -0.034  0.007 -0.013  0.027 -0.030 -0.067  0.011 -0.000 -0.059 -0.039 -0.018 -0.039 -0.059 -0.013  0.003 -0.031  0.023  0.057  0.061  0.058  0.065  0.025  0.088  0.069  0.070  0.057  0.099  0.083  0.082  0.073  0.100  0.072  0.096  0.108  0.095  0.103  0.063  0.057  0.102  0.044  0.052  0.013 -0.028 -0.040 -0.019 -0.010 -0.064 -0.046 -0.005 -0.009  0.027 -0.013  0.034 -0.030  0.009  0.049  0.125  0.141  0.171  0.251  0.250  0.194  0.284  0.298  0.278  0.313  0.345  0.594  0.676  0.918  0.704  0.609  0.577  0.288  0.416  0.210  0.315  0.241  0.103  0.159  0.234  0.148  0.042  0.045  0.002  0.042 -0.044 -0.074  0.003 -0.031  0.052  0.056 -0.002  0.002  0.093  0.163  0.101  0.249  0.251  0.325  0.252  0.326  0.321  0.245  0.210  0.118  0.176  0.186  0.305  0.248  0.208  0.201  0.150  0.170  0.098  0.114  0.050  0.035 -0.033 -0.024 -0.006 -0.012 -0.030 -0.028 -0.054 -0.065 -0.057 -0.016 -0.022 -0.016 -0.006  0.007  0.000 -0.012  0.045  0.057  0.072  0.084  0.166  0.132  0.137  0.211  0.246  0.232  0.199  0.130  0.050  0.052  0.009 -0.011  0.042 -0.023  0.010 -0.026 -0.035 -0.030 -0.029 -0.024 -0.004 -0.002 -0.039 -0.057 -0.075 -0.091 -0.049 -0.095 -0.093 -0.077 -0.078 -0.064 -0.086 -0.066 -0.043 -0.079 -0.058 -0.090 -0.085 -0.023 -0.009 -0.048 -0.035 -0.038 -0.015 -0.032 -0.064 -0.104 -0.117 -0.089 -0.038 -0.017  0.074 -0.037 -0.074 -0.077 -0.099 -0.083 -0.051 -0.090 -0.031 -0.046  0.003  0.051 -0.052  0.020 -0.050 -0.082 -0.049 -0.080 -0.100 -0.118 -0.125 -0.119 -0.098 -0.010 -0.029 -0.077 -0.083 -0.139 -0.137 -0.184 -0.139 -0.203 -0.138 -0.128 -0.154 -0.089 -0.089 -0.118 -0.156 -0.139 -0.137 -0.126 -0.091 -0.056 -0.024 -0.011 -0.060 -0.043 -0.005 -0.019  0.035  0.032  0.037  0.051  0.063  0.081  0.029  0.027 -0.027 -0.025 -0.004 -0.051 -0.010 -0.064 -0.084 -0.110 -0.008 -0.040 -0.093 -0.140 -0.148 -0.147 -0.143 -0.170 -0.164 -0.152 -0.119 -0.152 -0.151 -0.129 -0.168 -0.115 -0.121 -0.072 -0.070 -0.033 -0.032 -0.000 -0.009 -0.020 -0.037 -0.006  0.014 -0.013 -0.023  0.023  0.045  0.029  0.054  0.041  0.037 -0.011  0.021  0.040 -0.030 -0.063 -0.095 -0.095 -0.105 -0.131 -0.107 -0.100 -0.040 -0.103 -0.071 -0.101 -0.026  0.018  0.030  0.042  0.043  0.028 -0.008 -0.069 -0.077 -0.064 -0.136 -0.146 -0.198 -0.132 -0.105 -0.107 -0.121 -0.113 -0.108 -0.059 -0.025  0.006 -0.087 -0.107 -0.037 -0.041 -0.137 -0.143 -0.106 -0.063 -0.047 -0.031 -0.038 -0.079 -0.011 -0.011  0.004 -0.002 -0.013  0.026 -0.024 -0.013  0.002 -0.002 -0.037  0.003  0.032  0.030  0.066  0.040  0.057  0.082  0.028  0.021  0.047  0.051  0.027  0.039  0.036  0.031  0.018  0.019 -0.006  0.034  0.042  0.044  0.012  0.020  0.012 -0.069 -0.050 -0.040 -0.015 -0.077 -0.041 -0.031 -0.063 -0.026  0.016  0.001 -0.022  0.068  0.076  0.061  0.069  0.057  0.019 -0.017 -0.010 -0.010 -0.040 -0.111 -0.075 -0.042 -0.088 -0.091 -0.068 -0.086 -0.080 -0.099 -0.053 -0.107 -0.137 -0.108 -0.126 -0.122 -0.155 -0.143 -0.149 -0.131 -0.137 -0.145 -0.137 -0.063 -0.077 -0.062 -0.078 -0.125 -0.111 -0.130 -0.082 -0.101 -0.077 -0.054  0.014  0.030  0.049 -0.017  0.016  0.007  0.075  0.067  0.008  0.051  0.014  0.008  0.050  0.015  0.046  0.070 -0.038 -0.057 -0.015 -0.044 -0.057 -0.053 -0.027 -0.055 -0.026 -0.030 -0.024 -0.011 -0.044 -0.067 -0.101 -0.101 -0.140 -0.151 -0.155 -0.163 -0.206 -0.121 -0.143 -0.130 -0.114 -0.087 -0.101 -0.105 -0.157 -0.066 -0.116 -0.034 -0.117 -0.096 -0.077 -0.065 -0.100 -0.063 -0.038  0.004  0.008 -0.060 -0.077 -0.029 -0.077 -0.117 -0.099 -0.108 -0.130 -0.109 -0.096 -0.123 -0.142 -0.138 -0.096 -0.128 -0.140 -0.099 -0.084 -0.105 -0.035 -0.099 -0.064 -0.075 -0.034 -0.091 -0.128 -0.101 -0.058 -0.077 -0.035  0.000 -0.002  0.007  0.017  0.035  0.047  0.074  0.049  0.060 -0.015 -0.032 -0.107 -0.082 -0.090 -0.080 -0.102 -0.051 -0.075 -0.077 -0.061 -0.065 -0.050 -0.078 -0.078 -0.099 -0.025 -0.025 -0.029  0.002  0.030  0.055  0.017 -0.066 -0.016 -0.035 -0.053 -0.021 -0.022 -0.041 -0.063 -0.015  0.004 -0.012 -0.058 -0.010 -0.001 -0.042 -0.068  0.005 -0.009 -0.036 -0.051 -0.067 -0.069 -0.061 -0.073 -0.059 -0.069 -0.045 -0.033 -0.058 -0.047 -0.024 -0.078 -0.079 -0.096 -0.106 -0.070 -0.097 -0.124 -0.055 -0.066 -0.048 -0.048 -0.044 -0.053 -0.062 -0.048 -0.022 -0.003 -0.047 -0.026 -0.041 -0.042 -0.068 -0.039 -0.033 -0.077 -0.060 -0.040 -0.062 -0.023 -0.029 -0.011  0.021  0.004 -0.022 -0.007 -0.024  0.001 -0.017 -0.004  0.037 -0.010 -0.012  0.049 -0.036 -0.082 -0.056 -0.031 -0.101 -0.083 -0.101 -0.126 -0.130 -0.078 -0.000 -0.005  0.023  0.063  0.061  0.089  0.073  0.021  0.039  0.087 -0.000  0.031  0.074  0.044  0.072  0.052  0.027
 -0.085 -0.105  0.028  0.014  0.012  0.021  0.044 -0.003  0.033 -0.016 -0.028 -0.049 -0.053 -0.063 -0.070 -0.007 -0.047 -0.005 -0.064 -0.091 -0.026 -0.035 -0.099 -0.071 -0.078 -0.094 -0.101 -0.042 -0.056 -0.059 -0.004  0.011 -0.012  0.009  0.027 -0.037  0.035  0.034  0.047  0.054  0.061  0.064  0.074  0.069  0.083  0.068  0.083  0.094  0.078  0.055  0.006  0.015  0.066  0.009  0.019 -0.018 -0.058 -0.068 -0.043 -0.031 -0.089 -0.062 -0.024 -0.006 -0.012 -0.045 -0.030 -0.068 -0.034 -0.005  0.098  0.096  0.147  0.236  0.225  0.170  0.284  0.292  0.251  0.320  0.345  0.597  0.519  0.704  0.759  0.559  0.585  0.338  0.415  0.225  0.293  0.199  0.080  0.150  0.241  0.138  0.036  0.026 -0.009  0.048 -0.028 -0.060 -0.002 -0.066  0.053  0.092  0.001  0.045  0.144  0.219  0.198  0.330  0.329  0.353  0.327  0.328  0.353  0.302  0.189  0.150  0.214  0.227  0.298  0.239  0.168  0.185  0.145  0.140  0.076  0.089  0.016  0.005 -0.059 -0.074 -0.041 -0.044 -0.056 -0.068 -0.073 -0.097 -0.072 -0.034 -0.045 -0.051 -0.038 -0.029 -0.035 -0.030  0.023  0.036  0.045  0.079  0.151  0.113  0.130  0.200  0.228  0.208  0.174  0.110  0.036  0.023 -0.031 -0.029  0.012 -0.018 -0.020 -0.081 -0.075 -0.053 -0.047 -0.063 -0.045 -0.038 -0.068 -0.072 -0.096 -0.114 -0.084 -0.107 -0.105 -0.107 -0.075 -0.073 -0.111 -0.074 -0.040 -0.067 -0.064 -0.059 -0.039 -0.002 -0.002  0.004 -0.006 -0.005  0.006  0.012  0.008 -0.013 -0.036 -0.023  0.009 -0.010  0.008 -0.058 -0.081 -0.093 -0.118 -0.105 -0.069 -0.119 -0.054 -0.084  0.039  0.015 -0.089  0.023 -0.058 -0.064 -0.034 -0.033 -0.049 -0.060 -0.077 -0.075 -0.085 -0.001 -0.026 -0.050 -0.054 -0.098 -0.083 -0.118 -0.087 -0.138 -0.075 -0.090 -0.115 -0.079 -0.093 -0.055 -0.082 -0.073 -0.086 -0.079 -0.057 -0.025 -0.008  0.008 -0.043 -0.047 -0.004 -0.032  0.008  0.009  0.025  0.034  0.038  0.047  0.039  0.015 -0.042 -0.015 -0.010 -0.033 -0.006 -0.034 -0.059 -0.084  0.002 -0.025 -0.086 -0.140 -0.133 -0.106 -0.135 -0.156 -0.142 -0.151 -0.118 -0.135 -0.131 -0.088 -0.102 -0.065 -0.050 -0.007 -0.012  0.015  0.008  0.021  0.009  0.019  0.011  0.025  0.043  0.025  0.013  0.056  0.042  0.054  0.080  0.053  0.030 -0.003  0.058  0.070  0.031 -0.014 -0.042 -0.027 -0.059 -0.082 -0.082 -0.089 -0.048 -0.123 -0.090 -0.124 -0.044  0.001  0.022  0.040  0.039  0.016 -0.031 -0.098 -0.094 -0.061 -0.132 -0.120 -0.160 -0.099 -0.067 -0.055 -0.060 -0.054 -0.035 -0.006  0.014  0.040 -0.036 -0.054  0.003 -0.018 -0.091 -0.090 -0.058 -0.043 -0.008  0.022 -0.001 -0.042 -0.014 -0.046 -0.032 -0.038 -0.057  0.007 -0.048 -0.035 -0.008 -0.027 -0.053 -0.010  0.018  0.004  0.047  0.006  0.045  0.063  0.003  0.010  0.056  0.025 -0.022  0.007  0.019 -0.012  0.001 -0.011 -0.019  0.021  0.014  0.024  0.015  0.041  0.018 -0.048 -0.040 -0.007 -0.004 -0.056 -0.018 -0.015 -0.028  0.027  0.051  0.012  0.022  0.102  0.089  0.063  0.091  0.061  0.037 -0.005  0.012 -0.002 -0.049 -0.080 -0.056 -0.014 -0.075 -0.094 -0.030 -0.034 -0.039 -0.058 -0.028 -0.070 -0.089 -0.057 -0.077 -0.083 -0.128 -0.133 -0.132 -0.120 -0.143 -0.133 -0.144 -0.082 -0.082 -0.065 -0.059 -0.088 -0.082 -0.110 -0.060 -0.085 -0.050 -0.038  0.032  0.038  0.050 -0.005  0.001  0.009  0.084  0.069 -0.011  0.031  0.015  0.011  0.017 -0.014  0.061  0.042  0.017  0.002  0.029  0.002 -0.011 -0.015  0.008 -0.017  0.003  0.010  0.016  0.001 -0.003 -0.027 -0.051 -0.031 -0.068 -0.073 -0.116 -0.136 -0.172 -0.051 -0.113 -0.104 -0.117 -0.078 -0.102 -0.118 -0.169 -0.081 -0.144 -0.050 -0.122 -0.131 -0.104 -0.077 -0.116 -0.080 -0.058 -0.019 -0.012 -0.070 -0.111 -0.062 -0.088 -0.123 -0.121 -0.115 -0.145 -0.142 -0.124 -0.148 -0.171 -0.155 -0.116 -0.145 -0.168 -0.130 -0.103 -0.123 -0.072 -0.124 -0.097 -0.094 -0.076 -0.114 -0.162 -0.137 -0.083 -0.090 -0.060 -0.008 -0.019  0.001  0.018  0.021  0.009  0.046  0.021  0.059 -0.023 -0.043 -0.122 -0.049 -0.110 -0.086 -0.106 -0.056 -0.067 -0.090 -0.064 -0.076 -0.063 -0.094 -0.113 -0.128 -0.057 -0.048 -0.038 -0.046  0.008  0.014  0.002 -0.113 -0.042 -0.053 -0.050 -0.010  0.007  0.003 -0.071 -0.017 -0.013 -0.025 -0.060 -0.023 -0.025 -0.068 -0.096 -0.033 -0.051 -0.077 -0.118 -0.139 -0.127 -0.118 -0.129 -0.114 -0.112 -0.093 -0.053 -0.083 -0.054 -0.060 -0.109 -0.083 -0.119 -0.108 -0.079 -0.107 -0.124 -0.075 -0.078 -0.075 -0.073 -0.076 -0.070 -0.073 -0.076 -0.043 -0.010 -0.088 -0.059 -0.077 -0.049 -0.105 -0.069 -0.069 -0.089 -0.104 -0.086 -0.076 -0.043 -0.044 -0.013  0.014 -0.014 -0.053 -0.026 -0.046 -0.037 -0.040 -0.029  0.009 -0.026 -0.007  0.031 -0.043 -0.071 -0.058 -0.041 -0.090 -0.057 -0.094 -0.101 -0.114 -0.066 -0.009 -0.003  0.016  0.032  0.052  0.088  0.082  0.013  0.040  0.081  0.030  0.022  0.056 -0.005  0.012 -0.015 -0.021
 -0.048 -0.044  0.031  0.112  0.058  0.069  0.102  0.044  0.064  0.011 -0.016 -0.037 -0.022 -0.046 -0.033  0.006 -0.020  0.010 -0.017 -0.057  0.011  0.029 -0.019 -0.029  0.034  0.051  0.004  0.030  0.084  0.057  0.078  0.116  0.115  0.087  0.054  0.034  0.075  0.028  0.034  0.024  0.041  0.087  0.037  0.055  0.058  0.018  0.070  0.095  0.116  0.094  0.084  0.061  0.095  0.049  0.025  0.011 -0.056 -0.043 -0.022 -0.030 -0.095 -0.082 -0.024 -0.031 -0.012 -0.027  0.045 -0.032 -0.034  0.012  0.102  0.069  0.159  0.280  0.227  0.159  0.307  0.302  0.255  0.276  0.320  0.462  0.449  0.609  0.559  0.797  0.679  0.422  0.459  0.324  0.417  0.259  0.143  0.252  0.321  0.185  0.106  0.066  0.068  0.141  0.027 -0.056  0.063 -0.034  0.060  0.078 -0.060  0.063  0.162  0.203  0.121  0.268  0.281  0.349  0.183  0.414  0.326  0.189  0.336  0.179  0.205  0.123  0.262  0.255  0.218  0.204  0.146  0.115  0.052  0.049 -0.019 -0.015 -0.046 -0.069 -0.024 -0.044 -0.043 -0.025 -0.049 -0.067 -0.079 -0.040 -0.032 -0.039 -0.029 -0.033 -0.059 -0.010  0.036  0.032  0.021  0.076  0.133  0.111  0.117  0.168  0.216  0.213  0.173  0.072  0.026  0.001 -0.034 -0.002  0.019 -0.080  0.013 -0.052 -0.033 -0.033 -0.017 -0.011 -0.042 -0.040 -0.062 -0.040 -0.059 -0.085 -0.056 -0.060 -0.062 -0.041 -0.036 -0.013 -0.013 -0.017 -0.000  0.012  0.036 -0.010  0.006  0.053  0.021  0.005 -0.038 -0.062 -0.063 -0.105 -0.146 -0.183 -0.183 -0.160 -0.079 -0.032  0.126  0.060  0.026 -0.041 -0.000  0.033  0.035  0.002  0.056  0.082 -0.041  0.051 -0.080  0.023  0.003 -0.019 -0.047 -0.029 -0.091 -0.112 -0.133 -0.132 -0.053 -0.042  0.033 -0.040 -0.088 -0.128 -0.098 -0.149 -0.130 -0.181 -0.083 -0.087 -0.163 -0.078 -0.089 -0.159 -0.173 -0.144 -0.108 -0.142 -0.090 -0.059 -0.022 -0.015 -0.057 -0.056  0.005  0.004  0.063  0.071  0.065  0.072  0.069  0.062  0.021 -0.002 -0.028 -0.045 -0.015 -0.049 -0.021 -0.057 -0.069 -0.096 -0.043 -0.025 -0.081 -0.139 -0.094 -0.109 -0.119 -0.132 -0.137 -0.158 -0.148 -0.122 -0.124 -0.096 -0.147 -0.114 -0.144 -0.100 -0.099 -0.088 -0.068 -0.037 -0.050 -0.051 -0.062 -0.028 -0.009 -0.046 -0.025  0.037  0.027  0.043  0.054  0.062  0.071  0.049  0.054  0.052 -0.020 -0.052 -0.095 -0.083 -0.099 -0.083 -0.089 -0.079 -0.023 -0.124 -0.103 -0.107 -0.060  0.008  0.009  0.025  0.048  0.041  0.010 -0.016 -0.066 -0.089 -0.125 -0.134 -0.146 -0.148 -0.141 -0.136 -0.131 -0.123 -0.125 -0.086 -0.060 -0.027 -0.100 -0.151 -0.084 -0.060 -0.139 -0.172 -0.166 -0.171 -0.095 -0.114 -0.121 -0.121  0.025 -0.015 -0.007 -0.027  0.015  0.036  0.009  0.022  0.016  0.043  0.035  0.039  0.094  0.091  0.121  0.105  0.103  0.132  0.058  0.068  0.065  0.076  0.072  0.045  0.049  0.045  0.016  0.016 -0.010  0.008  0.076  0.032 -0.040  0.001 -0.002 -0.054 -0.007 -0.065  0.009 -0.094 -0.100 -0.091 -0.104 -0.070 -0.003 -0.005 -0.033  0.015  0.067  0.085  0.073  0.096  0.045  0.004  0.005 -0.013 -0.038 -0.059 -0.070 -0.078 -0.159 -0.239 -0.171 -0.145 -0.179 -0.155 -0.101 -0.146 -0.140 -0.095 -0.119 -0.102 -0.152 -0.127 -0.124 -0.103 -0.114 -0.122 -0.129 -0.061 -0.068 -0.072 -0.079 -0.098 -0.084 -0.104 -0.073 -0.084 -0.088 -0.048 -0.015  0.016  0.042  0.004  0.070  0.010  0.044  0.094  0.081  0.016 -0.017 -0.023  0.088  0.064  0.018  0.040 -0.053 -0.090 -0.082 -0.090 -0.085 -0.065 -0.060 -0.058 -0.048 -0.053 -0.063 -0.040 -0.087 -0.088 -0.119 -0.126 -0.164 -0.160 -0.136 -0.138 -0.176 -0.218 -0.133 -0.174 -0.135 -0.067 -0.110 -0.119 -0.152 -0.062 -0.130 -0.036 -0.133 -0.110 -0.105 -0.109 -0.103 -0.087 -0.104 -0.058 -0.032 -0.055 -0.096 -0.068 -0.100 -0.143 -0.118 -0.096 -0.118 -0.107 -0.068 -0.108 -0.133 -0.127 -0.110 -0.108 -0.146 -0.087 -0.070 -0.100 -0.071 -0.077 -0.063 -0.040 -0.032 -0.110 -0.140 -0.124 -0.101 -0.089 -0.061 -0.030 -0.040 -0.020 -0.001  0.041  0.124  0.108  0.066  0.021  0.009 -0.010 -0.057 -0.053 -0.056 -0.058 -0.092 -0.000 -0.064 -0.050 -0.045 -0.043 -0.026 -0.050 -0.083 -0.091 -0.099 -0.077 -0.026 -0.039 -0.008  0.041  0.084  0.064  0.030  0.034  0.000 -0.023 -0.012 -0.097 -0.028  0.027 -0.056 -0.061 -0.076  0.031  0.025 -0.034 -0.040 -0.001 -0.017 -0.044 -0.048 -0.060 -0.073 -0.107 -0.066 -0.039 -0.109 -0.079 -0.036 -0.024 -0.012  0.051 -0.108 -0.078 -0.099 -0.122 -0.107 -0.122 -0.143 -0.070 -0.071 -0.025 -0.057 -0.069 -0.072 -0.078 -0.071 -0.034 -0.032 -0.060 -0.047 -0.029 -0.051 -0.082 -0.052 -0.008 -0.094 -0.032 -0.032 -0.022 -0.000 -0.017  0.004  0.015  0.011 -0.001  0.042  0.015  0.015 -0.011  0.050  0.075 -0.026  0.006  0.102 -0.018 -0.062 -0.061 -0.047 -0.129 -0.127 -0.138 -0.140 -0.131 -0.109 -0.003  0.007  0.025  0.156  0.101  0.072  0.092  0.047  0.072  0.119 -0.008  0.049  0.095  0.066  0.071  0.098  0.005
[truncated: 2,687,123 more chars]
