# Supplementary material for: FNR-like unit interacts with C-terminal related residues trigger nNOS reductase domain conformational flexibility change
Source: Front Neurosci. 2026 Feb 11;20:1751011. doi: 10.3389/fnins.2026.1751011 (PMC12932508; doi:10.3389/fnins.2026.1751011)
Supplement: Supplementary file 3 [file Data_Sheet_3.zip › Model_1/22opc-fad-binding-rmsd.dat]

#Frame     RMSD_00003
       1       0.0000
       2       0.8220
       3       0.6958
       4       0.7665
       5       0.7795
       6       0.8009
       7       0.8075
       8       1.0579
       9       1.0223
      10       0.8346
      11       0.9284
      12       0.9290
      13       0.8879
      14       0.8927
      15       0.9412
      16       1.0851
      17       0.8734
      18       0.9187
      19       1.1576
      20       1.0334
      21       1.2144
      22       1.1877
      23       1.0363
      24       1.0586
      25       1.0539
      26       0.9065
      27       1.0670
      28       1.0221
      29       0.9480
      30       0.9834
      31       0.9458
      32       1.0717
      33       1.2366
      34       1.1924
      35       1.1844
      36       1.2475
      37       1.4759
      38       1.2433
      39       1.1214
      40       1.0691
      41       1.1503
      42       0.9993
      43       0.9221
      44       0.9916
      45       1.0288
      46       1.0561
      47       1.1115
      48       1.1600
      49       1.1161
      50       1.1638
      51       1.2193
      52       1.2056
      53       1.1748
      54       1.0714
      55       1.2102
      56       1.3900
      57       1.2177
      58       1.2384
      59       1.3471
      60       1.0172
      61       1.0184
      62       1.2585
      63       1.1245
      64       1.3253
      65       1.3347
      66       1.4173
      67       1.2852
      68       1.1295
      69       1.2824
      70       1.2128
      71       1.0982
      72       1.2117
      73       1.1879
      74       1.4026
      75       1.4534
      76       1.2574
      77       1.1852
      78       1.1920
      79       1.2801
      80       1.1681
      81       1.1367
      82       1.2536
      83       1.3637
      84       1.2847
      85       1.3869
      86       1.2485
      87       1.4310
      88       1.3808
      89       1.1710
      90       1.3366
      91       1.2106
      92       1.1932
      93       0.9425
      94       0.8466
      95       0.8700
      96       0.9385
      97       1.0318
      98       1.0741
      99       0.9264
     100       0.9025
     101       1.0481
     102       1.1590
     103       1.1500
     104       0.9765
     105       1.1449
     106       1.1373
     107       1.1664
     108       1.2500
     109       1.3287
     110       1.2251
     111       1.3124
     112       1.3866
     113       1.3704
     114       1.1206
     115       1.0111
     116       1.3348
     117       1.1478
     118       1.2382
     119       1.1457
     120       1.2565
     121       1.4111
     122       1.0816
     123       1.1456
     124       1.0916
     125       1.2590
     126       1.1654
     127       1.2035
     128       1.3136
     129       1.2105
     130       1.3121
     131       1.4157
     132       1.4690
     133       1.4691
     134       1.0092
     135       1.0373
     136       0.9850
     137       1.0961
     138       1.0513
     139       1.0256
     140       1.1239
     141       1.3163
     142       1.3475
     143       1.2534
     144       1.2336
     145       1.1900
     146       1.1429
     147       1.1854
     148       1.2026
     149       1.0100
     150       0.9231
     151       1.0152
     152       1.1765
     153       1.2638
     154       1.2970
     155       1.3761
     156       1.2562
     157       1.2498
     158       1.1022
     159       1.3215
     160       1.2815
     161       1.3212
     162       1.2697
     163       1.3734
     164       1.0701
     165       1.1553
     166       1.2940
     167       1.2884
     168       1.2095
     169       1.2731
     170       1.4266
     171       1.5438
     172       1.5507
     173       1.3176
     174       1.3318
     175       1.3306
     176       1.4290
     177       1.4405
     178       1.4227
     179       1.3416
     180       1.3492
     181       1.3781
     182       1.4752
     183       1.3951
     184       1.4415
     185       1.5602
     186       1.4253
     187       1.3519
     188       1.3236
     189       1.3978
     190       1.3892
     191       1.4603
     192       1.5247
     193       1.6093
     194       1.4705
     195       1.6025
     196       1.4147
     197       1.4543
     198       1.4886
     199       1.4343
     200       1.2499
     201       1.3267
     202       1.6082
     203       1.6095
     204       1.7557
     205       1.6317
     206       1.5454
     207       1.5456
     208       1.6826
     209       1.6644
     210       1.5135
     211       1.5983
     212       1.5309
     213       1.6506
     214       1.5390
     215       1.6594
     216       1.5198
     217       1.7018
     218       1.6809
     219       1.8738
     220       1.8407
     221       1.9506
     222       1.8673
     223       1.7353
     224       1.6451
     225       1.6010
     226       1.6672
     227       1.6955
     228       1.6915
     229       1.5800
     230       1.7011
     231       1.4206
     232       1.6926
     233       1.6977
     234       1.6868
     235       1.6577
     236       1.5600
     237       1.6227
     238       1.6976
     239       1.6614
     240       1.6338
     241       1.5677
     242       1.4261
     243       1.3366
     244       1.5028
     245       1.2822
     246       1.3452
     247       1.5493
     248       1.5715
     249       1.7052
     250       1.6788
     251       1.8147
     252       1.8108
     253       1.8270
     254       1.7871
     255       1.8205
     256       1.7640
     257       1.5728
     258       1.7174
     259       1.5198
     260       1.5948
     261       1.6067
     262       1.7389
     263       1.5674
     264       1.4947
     265       1.7604
     266       1.7708
     267       2.0029
     268       1.8084
     269       1.7376
     270       1.7409
     271       1.4616
     272       1.5036
     273       1.4979
     274       1.4395
     275       1.6811
     276       1.6864
     277       1.5307
     278       1.7371
     279       1.7276
     280       1.6732
     281       1.7544
     282       1.9666
     283       1.9500
     284       2.0449
     285       1.9523
     286       1.9265
     287       1.7842
     288       1.9801
     289       2.0033
     290       1.9107
     291       1.8911
     292       1.7389
     293       1.9924
     294       1.8781
     295       1.8682
     296       2.0257
     297       1.8709
     298       1.5952
     299       1.4617
     300       1.4548
     301       1.6082
     302       1.6834
     303       1.7390
     304       1.7435
     305       1.7044
     306       1.6510
     307       1.6786
     308       1.8066
     309       1.6918
     310       1.7663
     311       1.5680
     312       1.6377
     313       1.6661
     314       1.7643
     315       1.5687
     316       1.5373
     317       1.5652
     318       1.6301
     319       1.6823
     320       1.7467
     321       1.8655
     322       1.9319
     323       2.1067
     324       1.9940
     325       2.0449
     326       1.8939
     327       1.7826
     328       1.8143
     329       1.8952
     330       1.8689
     331       1.6409
     332       1.6520
     333       1.6791
     334       1.6449
     335       1.5688
     336       1.6802
     337       1.4913
     338       1.7842
     339       1.6657
     340       1.6892
     341       1.8337
     342       1.8246
     343       1.7394
     344       1.9014
     345       1.6564
     346       1.8365
     347       1.8036
     348       1.6415
     349       1.6929
     350       1.7061
     351       1.5801
     352       1.6314
     353       1.6650
     354       1.7431
     355       1.6606
     356       1.8210
     357       1.6767
     358       1.6054
     359       1.6434
     360       1.7939
     361       1.7807
     362       1.6364
     363       1.5992
     364       1.5272
     365       1.6093
     366       1.7538
     367       1.8898
     368       1.7282
     369       1.7648
     370       1.7200
     371       1.7989
     372       1.7608
     373       1.7579
     374       1.7386
     375       1.6773
     376       1.7322
     377       1.8633
     378       1.6882
     379       1.7488
     380       1.6823
     381       1.6754
     382       1.7363
     383       1.7533
     384       1.8327
     385       1.9465
     386       1.8786
     387       1.6237
     388       1.6597
     389       1.6953
     390       1.6815
     391       1.7537
     392       1.7631
     393       2.0299
     394       1.8726
     395       1.8186
     396       1.9194
     397       1.9329
     398       1.7935
     399       1.6504
     400       1.5116
     401       1.6816
     402       1.6196
     403       1.6147
     404       1.7375
     405       1.6898
     406       1.6515
     407       1.5373
     408       1.8809
     409       1.7565
     410       1.7014
     411       1.5079
     412       1.6109
     413       1.5753
     414       1.4981
     415       1.6090
     416       1.6289
     417       1.6468
     418       1.6733
     419       1.7248
     420       1.6854
     421       1.4054
     422       1.5684
     423       1.6242
     424       1.6561
     425       1.7676
     426       1.6758
     427       1.5585
     428       1.4892
     429       1.4432
     430       1.4365
     431       1.6253
     432       1.5802
     433       1.6019
     434       1.5633
     435       1.5612
     436       1.4604
     437       1.4742
     438       1.5394
     439       1.3786
     440       1.4283
     441       1.4403
     442       1.3856
     443       1.3499
     444       1.5727
     445       1.3716
     446       1.4883
     447       1.4494
     448       1.4579
     449       1.4917
     450       1.4662
     451       1.3163
     452       1.4188
     453       1.4999
     454       1.4132
     455       1.5397
     456       1.4181
     457       1.5927
     458       1.3539
     459       1.4752
     460       1.5285
     461       1.5707
     462       1.5510
     463       1.5485
     464       1.4798
     465       1.5302
     466       1.5784
     467       1.4981
     468       1.5796
     469       1.8154
     470       1.9747
     471       1.8978
     472       1.8880
     473       1.8484
     474       1.9832
     475       1.9401
     476       1.8156
     477       1.9082
     478       1.9355
     479       1.7849
     480       1.7007
     481       1.8291
     482       1.9464
     483       1.7874
     484       1.7941
     485       1.8124
     486       1.9458
     487       1.6772
     488       1.7154
     489       1.5750
     490       1.6757
     491       1.6440
     492       1.6829
     493       1.6748
     494       1.6424
     495       2.0224
     496       2.0210
     497       1.7160
     498       1.6243
     499       1.6683
     500       1.5819
     501       1.4519
     502       1.6145
     503       1.5985
     504       1.6297
     505       1.4262
     506       1.4938
     507       1.5151
     508       1.7395
     509       1.6934
     510       1.7025
     511       1.6798
     512       1.7009
     513       1.6948
     514       1.6672
     515       1.7188
     516       1.8889
     517       1.7249
     518       1.8558
     519       1.7131
     520       1.8062
     521       1.8456
     522       1.7077
     523       1.9508
     524       1.9522
     525       1.9035
     526       1.7267
     527       1.6795
     528       1.7135
     529       1.6220
     530       1.6522
     531       1.6814
     532       1.5390
     533       1.5807
     534       1.7133
     535       1.5696
     536       1.7273
     537       1.6709
     538       1.6543
     539       1.6311
     540       1.6642
     541       1.6155
     542       1.6181
     543       1.7100
     544       1.7540
     545       1.7591
     546       1.6288
     547       1.6767
     548       1.5672
     549       1.5794
     550       1.6608
     551       1.8770
     552       1.8329
     553       1.7635
     554       2.0015
     555       1.8087
     556       1.9116
     557       1.8504
     558       1.7469
     559       1.7225
     560       1.6841
     561       1.6576
     562       1.9296
     563       1.8249
     564       1.8209
     565       1.8765
     566       1.7262
     567       1.8899
     568       1.8541
     569       2.0385
     570       1.7936
     571       1.8421
     572       1.7229
     573       1.9628
     574       2.0952
     575       1.8050
     576       1.8430
     577       1.7691
     578       1.7711
     579       1.9776
     580       2.0928
     581       1.7095
     582       1.8650
     583       1.9525
     584       1.7679
     585       1.7762
     586       1.7977
     587       1.9792
     588       2.1766
     589       2.0414
     590       2.1203
     591       2.2327
     592       2.1100
     593       2.1015
     594       2.0246
     595       1.9997
     596       1.9738
     597       1.9716
     598       1.8679
     599       1.8338
     600       1.9789
     601       2.1641
     602       2.0175
     603       2.3289
     604       2.3961
     605       2.2007
     606       2.2624
     607       2.0713
     608       1.8093
     609       1.9547
     610       2.0132
     611       2.1524
     612       2.1282
     613       2.1849
     614       2.2622
     615       1.9809
     616       2.0946
     617       2.0543
     618       2.1944
     619       2.1610
     620       2.2651
     621       2.0866
     622       2.0179
     623       2.1330
     624       2.4148
     625       2.3014
     626       2.1982
     627       2.1360
     628       2.1122
     629       2.1016
     630       2.0899
     631       2.1195
     632       1.9752
     633       2.2158
     634       2.0221
     635       2.0739
     636       1.9125
     637       2.0119
     638       2.2381
     639       2.2969
     640       2.0837
     641       2.1495
     642       2.1365
     643       2.3127
     644       2.0163
     645       1.9382
     646       2.0689
     647       1.8982
     648       1.9857
     649       2.0450
     650       2.0879
     651       1.9679
     652       1.8541
     653       1.7908
     654       1.7690
     655       1.8983
     656       2.0118
     657       1.7454
     658       1.7868
     659       1.9981
     660       2.2721
     661       2.3925
     662       2.2197
     663       2.2641
     664       2.3637
     665       2.3314
     666       2.4930
     667       2.4735
     668       2.3955
     669       2.4299
     670       2.3401
     671       2.4211
     672       2.4132
     673       2.5169
     674       2.4913
     675       2.4122
     676       2.3231
     677       2.4460
     678       2.2836
     679       2.2927
     680       2.5712
     681       2.3607
     682       2.3436
     683       2.4439
     684       2.3938
     685       2.5906
     686       2.3998
     687       2.4489
     688       2.3920
     689       2.3764
     690       2.5362
     691       2.2181
     692       2.2404
     693       2.3287
     694       2.3834
     695       2.2680
     696       2.2884
     697       2.1693
     698       2.1614
     699       2.2814
     700       2.2601
     701       2.4126
     702       2.2737
     703       2.4011
     704       2.2279
     705       2.2578
     706       2.2214
     707       2.1874
     708       2.1923
     709       2.1906
     710       2.3449
     711       2.2398
     712       2.3887
     713       2.2053
     714       2.3049
     715       2.3043
     716       2.2237
     717       2.2419
     718       2.1108
     719       2.1625
     720       2.1767
     721       2.0625
     722       2.1922
     723       1.9856
     724       1.9153
     725       1.9830
     726       1.9599
     727       2.0034
     728       1.8591
     729       1.9636
     730       1.9861
     731       2.2167
     732       2.0777
     733       2.0661
     734       2.1729
     735       2.2511
     736       2.4176
     737       2.3929
     738       2.5153
     739       2.3799
     740       2.2139
     741       2.3742
     742       2.4769
     743       2.3768
     744       2.4594
     745       2.4853
     746       2.4310
     747       2.3128
     748       2.1292
     749       2.1842
     750       2.1217
     751       1.9426
     752       2.0947
     753       2.0520
     754       2.1074
     755       2.0064
     756       2.0950
     757       2.1459
     758       2.0381
     759       1.9392
     760       1.9483
     761       2.0392
     762       1.9983
     763       2.2395
     764       2.3139
     765       2.2901
     766       2.3047
     767       2.4080
     768       2.2748
     769       2.5110
     770       2.4408
     771       2.4527
     772       2.5614
     773       2.3788
     774       2.4456
     775       2.3931
     776       2.5304
     777       2.1493
     778       2.0743
     779       1.8801
     780       1.9912
     781       2.0316
     782       2.2168
     783       2.2786
     784       2.2420
     785       2.2947
     786       2.2474
     787       2.4136
     788       2.3397
     789       2.2416
     790       2.2131
     791       2.3226
     792       2.3366
     793       2.2371
     794       2.2795
     795       2.3002
     796       2.2690
     797       2.2476
     798       2.3354
     799       2.2550
     800       2.1660
     801       2.1223
     802       2.3006
     803       2.2581
     804       2.4005
     805       2.3109
     806       2.2687
     807       2.1076
     808       2.1955
     809       2.1757
     810       2.0692
     811       2.0886
     812       2.1178
     813       2.0638
     814       2.2135
     815       2.1642
     816       2.1973
     817       2.3146
     818       2.1784
     819       2.1420
     820       2.1537
     821       2.1045
     822       2.2100
     823       2.2287
     824       2.2629
     825       2.1511
     826       2.2989
     827       2.0531
     828       2.0786
     829       2.1476
     830       2.0897
     831       2.0776
     832       2.2068
     833       2.1809
     834       2.0784
     835       2.0374
     836       2.2061
     837       2.4101
     838       2.4589
     839       2.1432
     840       2.3411
     841       2.1153
     842       2.1111
     843       2.2160
     844       2.2369
     845       2.2617
     846       2.3683
     847       2.4778
     848       2.4222
     849       2.6039
     850       2.2880
     851       2.3326
     852       2.4644
     853       2.3023
     854       2.2244
     855       2.1413
     856       2.2816
     857       2.1417
     858       2.2251
     859       2.2442
     860       2.1442
     861       2.1769
     862       2.2528
     863       2.2730
     864       2.2143
     865       2.2659
     866       2.2914
     867       2.3988
     868       2.3178
     869       2.2240
     870       2.2856
     871       2.0843
     872       2.1557
     873       2.1843
     874       2.1362
     875       2.2949
     876       2.3274
     877       2.4595
     878       2.2979
     879       2.1039
     880       2.2733
     881       2.2092
     882       2.1378
     883       2.2638
     884       2.2637
     885       2.2271
     886       2.1680
     887       2.2002
     888       2.1449
     889       1.9658
     890       2.2252
     891       2.1690
     892       2.2948
     893       2.2291
     894       2.0860
     895       2.1706
     896       2.3442
     897       2.2248
     898       2.3004
     899       2.2293
     900       2.1769
     901       2.1469
     902       2.0254
     903       2.1615
     904       2.1458
     905       2.1275
     906       2.2754
     907       2.3792
     908       2.1294
     909       2.2362
     910       2.1076
     911       2.3950
     912       2.4119
     913       2.2150
     914       2.2101
     915       2.1874
     916       2.2534
     917       2.1085
     918       2.2720
     919       2.1133
     920       2.1965
     921       2.1755
     922       2.1872
     923       2.3977
     924       2.3749
     925       2.3194
     926       2.5904
     927       2.1712
     928       2.2888
     929       1.9985
     930       2.2000
     931       2.0738
     932       2.1164
     933       2.1117
     934       2.0231
     935       2.1763
     936       1.9673
     937       2.0763
     938       1.9767
     939       1.9638
     940       1.9767
     941       2.0483
     942       2.0145
     943       2.0487
     944       2.1409
     945       2.1680
     946       2.1538
     947       2.1947
     948       2.2804
     949       2.1877
     950       2.3339
     951       2.2988
     952       2.2497
     953       2.2603
     954       2.3308
     955       2.1703
     956       2.2960
     957       2.3236
     958       2.2452
     959       2.2044
     960       2.5071
     961       2.4900
     962       2.3723
     963       2.4659
     964       2.4451
     965       2.4254
     966       2.4193
     967       2.3679
     968       2.5640
     969       2.5985
     970       2.5163
     971       2.5829
     972       2.4692
     973       2.3961
     974       2.6383
     975       2.4441
     976       2.4265
     977       2.2298
     978       2.2985
     979       2.3282
     980       2.3568
     981       2.4700
     982       2.4104
     983       2.4009
     984       2.3399
     985       2.4772
     986       2.3126
     987       2.2484
     988       2.2401
     989       2.2501
     990       2.4229
     991       2.3402
     992       2.4090
     993       2.4013
     994       2.3805
     995       2.2653
     996       2.4901
     997       2.2983
     998       2.3544
     999       2.1165
    1000       2.2003
    1001       2.0634
    1002       2.2250
    1003       2.0600
    1004       2.2095
    1005       2.3833
    1006       2.2981
    1007       2.3153
    1008       2.4350
    1009       2.3707
    1010       2.3901
    1011       2.3935
    1012       2.4170
    1013       2.3328
    1014       2.3620
    1015       2.3944
    1016       2.3674
    1017       2.5844
    1018       2.4758
    1019       2.3403
    1020       2.5594
    1021       2.3870
    1022       2.5930
    1023       2.6321
    1024       2.4017
    1025       2.4112
    1026       2.4883
    1027       2.4427
    1028       2.5559
    1029       2.4691
    1030       2.3854
    1031       2.4005
    1032       2.3949
    1033       2.4062
    1034       2.4754
    1035       2.3588
    1036       2.3225
    1037       2.2642
    1038       2.3355
    1039       2.3854
    1040       2.3667
    1041       2.3367
    1042       2.4213
    1043       2.4379
    1044       2.3487
    1045       2.3175
    1046       2.3018
    1047       2.5081
    1048       2.2161
    1049       2.2751
    1050       2.1966
    1051       2.1236
    1052       2.2366
    1053       2.3103
    1054       2.3158
    1055       2.3361
    1056       2.3856
    1057       2.4200
    1058       2.3911
    1059       2.2573
    1060       2.2270
    1061       2.2362
    1062       2.1718
    1063       2.1909
    1064       2.3323
    1065       2.1040
    1066       2.1651
    1067       2.2256
    1068       2.3138
    1069       2.3321
    1070       2.4708
    1071       2.1816
    1072       2.2312
    1073       2.2839
    1074       2.2751
    1075       2.3336
    1076       2.3248
    1077       2.2553
    1078       2.2727
    1079       2.2113
    1080       2.1731
    1081       2.1801
    1082       2.1216
    1083       2.2238
    1084       2.2251
    1085       2.2671
    1086       2.2103
    1087       2.3355
    1088       2.2958
    1089       2.3578
    1090       2.3783
    1091       2.4141
    1092       2.5360
    1093       2.3381
    1094       2.3585
    1095       2.3476
    1096       2.4213
    1097       2.0724
    1098       2.2651
    1099       2.2990
    1100       2.3363
    1101       2.2677
    1102       2.1781
    1103       2.2714
    1104       2.3074
    1105       2.1953
    1106       2.1484
    1107       2.1774
    1108       2.2445
    1109       2.1568
    1110       2.2952
    1111       2.2645
    1112       2.2183
    1113       2.4895
    1114       2.3448
    1115       2.2366
    1116       2.3566
    1117       2.3315
    1118       2.3022
    1119       2.3515
    1120       2.3065
    1121       2.1949
    1122       2.2356
    1123       2.1734
    1124       2.1937
    1125       2.1807
    1126       2.2095
    1127       2.0629
    1128       2.0023
    1129       2.1345
    1130       2.0455
    1131       1.9643
    1132       1.9486
    1133       2.0129
    1134       2.0395
    1135       2.1619
    1136       2.3410
    1137       2.1881
    1138       2.2383
    1139       2.1680
    1140       2.2660
    1141       2.2524
    1142       2.3495
    1143       2.4175
    1144       2.4462
    1145       2.5644
    1146       2.2507
    1147       2.2029
    1148       2.1050
    1149       2.3456
    1150       2.2399
    1151       2.0679
    1152       2.2232
    1153       2.0734
    1154       2.0139
    1155       2.0774
    1156       2.1378
    1157       2.1063
    1158       2.0891
    1159       2.1343
    1160       2.0985
    1161       2.1511
    1162       2.0893
    1163       2.2926
    1164       2.2542
    1165       2.2349
    1166       2.2449
    1167       2.3085
    1168       2.3314
    1169       2.0745
    1170       2.1807
    1171       2.2289
    1172       2.1313
    1173       2.1493
    1174       2.1374
    1175       2.3928
    1176       2.3001
    1177       2.2293
    1178       2.2037
    1179       2.4326
    1180       2.3556
    1181       2.1754
    1182       2.3131
    1183       2.2800
    1184       2.1610
    1185       2.2586
    1186       2.2907
    1187       2.2722
    1188       2.2890
    1189       2.2631
    1190       2.0852
    1191       2.1047
    1192       2.2571
    1193       2.1650
    1194       2.2035
    1195       2.3727
    1196       2.3406
    1197       2.2258
    1198       2.1207
    1199       2.1936
    1200       2.1650
    1201       2.1916
    1202       2.2349
    1203       2.0917
    1204       2.1388
    1205       1.9927
    1206       2.1130
    1207       2.0804
    1208       2.2233
    1209       2.2058
    1210       2.2602
    1211       2.2167
    1212       2.1556
    1213       2.2062
    1214       2.0130
    1215       2.2068
    1216       2.2148
    1217       2.1856
    1218       2.0788
    1219       2.1105
    1220       2.1318
    1221       2.2049
    1222       2.1951
    1223       2.1411
    1224       2.1017
    1225       2.1662
    1226       2.1634
    1227       2.0415
    1228       2.1548
    1229       2.0618
    1230       2.0393
    1231       2.1519
    1232       2.2933
    1233       2.3025
    1234       2.2234
    1235       2.3370
    1236       2.2875
    1237       2.3598
    1238       2.4115
    1239       2.4613
    1240       2.3395
    1241       2.3478
    1242       2.2283
    1243       2.1813
    1244       2.1360
    1245       2.2131
    1246       2.2737
    1247       2.2278
    1248       2.1211
    1249       2.3331
    1250       2.2360
    1251       2.2569
    1252       2.0911
    1253       2.2310
    1254       2.2812
    1255       2.2594
    1256       2.2518
    1257       2.2657
    1258       2.3563
    1259       2.2635
    1260       2.1646
    1261       2.2323
    1262       2.3335
    1263       2.3508
    1264       2.3837
    1265       2.2983
    1266       2.3643
    1267       2.1961
    1268       2.2206
    1269       2.3080
    1270       2.2936
    1271       2.3520
    1272       2.3753
    1273       2.4184
    1274       2.4980
    1275       2.4062
    1276       2.3572
    1277       2.2163
    1278       2.2960
    1279       2.2332
    1280       2.2114
    1281       2.1650
    1282       2.0282
    1283       1.9613
    1284       2.0928
    1285       2.1011
    1286       2.2375
    1287       2.2674
    1288       2.3590
    1289       2.3285
    1290       2.3975
    1291       2.5250
    1292       2.3785
    1293       2.4470
    1294       2.3682
    1295       2.3401
    1296       2.4915
    1297       2.4685
    1298       2.4315
    1299       2.3656
    1300       2.4337
    1301       2.3715
    1302       2.4160
    1303       2.2836
    1304       2.5314
    1305       2.6128
    1306       2.5211
    1307       2.4922
    1308       2.5500
    1309       2.5297
    1310       2.5770
    1311       2.4007
    1312       2.4355
    1313       2.4406
    1314       2.5057
    1315       2.4006
    1316       2.4518
    1317       2.4511
    1318       2.5460
    1319       2.4383
    1320       2.3575
    1321       2.5203
    1322       2.4679
    1323       2.3367
    1324       2.3758
    1325       2.4419
    1326       2.4811
    1327       2.3318
    1328       2.4212
    1329       2.4838
    1330       2.3979
    1331       2.3666
    1332       2.4807
    1333       2.3952
    1334       2.4276
    1335       2.3829
    1336       2.4101
    1337       2.3093
    1338       2.4396
    1339       2.3263
    1340       2.2660
    1341       2.3050
    1342       2.3601
    1343       2.4713
    1344       2.4118
    1345       2.3445
    1346       2.4830
    1347       2.4051
    1348       2.4722
    1349       2.3796
    1350       2.4493
    1351       2.3522
    1352       2.4049
    1353       2.3448
    1354       2.3387
    1355       2.3477
    1356       2.3775
    1357       2.5651
    1358       2.4231
    1359       2.5732
    1360       2.5789
    1361       2.5487
    1362       2.5658
    1363       2.5506
    1364       2.5592
    1365       2.3756
    1366       2.5202
    1367       2.5044
    1368       2.4274
    1369       2.3578
    1370       2.3934
    1371       2.3201
    1372       2.2259
    1373       2.2680
    1374       2.2447
    1375       2.3081
    1376       2.2537
    1377       2.3283
    1378       2.4472
    1379       2.4112
    1380       2.4730
    1381       2.4864
    1382       2.3305
    1383       2.3028
    1384       2.4986
    1385       2.4799
    1386       2.4089
    1387       2.3931
    1388       2.3682
    1389       2.3223
    1390       2.2719
    1391       2.3067
    1392       2.2493
    1393       2.3270
    1394       2.4211
    1395       2.3243
    1396       2.4434
    1397       2.3014
    1398       2.4523
    1399       2.5546
    1400       2.6559
    1401       2.6620
    1402       2.6113
    1403       2.6868
    1404       2.5064
    1405       2.5718
    1406       2.4933
    1407       2.5248
    1408       2.5110
    1409       2.5098
    1410       2.5238
    1411       2.5182
    1412       2.3764
    1413       2.1761
    1414       2.3110
    1415       2.3028
    1416       2.2575
    1417       2.2457
    1418       2.2049
    1419       2.2965
    1420       2.5115
    1421       2.2241
    1422       2.3095
    1423       2.3216
    1424       2.5673
    1425       2.3887
    1426       2.2701
    1427       2.2777
    1428       2.3163
    1429       2.2727
    1430       2.1742
    1431       2.3986
    1432       2.2930
    1433       2.2841
    1434       2.3408
    1435       2.2693
    1436       2.3076
    1437       2.2848
    1438       2.2580
    1439       2.1053
    1440       2.0989
    1441       2.0814
    1442       2.2593
    1443       2.3864
    1444       2.3263
    1445       2.3441
    1446       2.3280
    1447       2.1663
    1448       2.1211
    1449       2.3335
    1450       2.2060
    1451       2.4183
    1452       2.3715
    1453       2.5279
    1454       2.5749
    1455       2.7538
    1456       2.5300
    1457       2.5588
    1458       2.6118
    1459       2.8221
    1460       2.7541
    1461       2.6776
    1462       2.6217
    1463       2.6174
    1464       2.4707
    1465       2.5782
    1466       2.5931
    1467       2.6918
    1468       2.7107
    1469       2.8223
    1470       2.7992
    1471       2.7551
    1472       2.5919
    1473       2.6456
    1474       2.6180
    1475       2.9161
    1476       2.8554
    1477       2.6095
    1478       2.5197
    1479       2.6196
    1480       2.4972
    1481       2.6565
    1482       2.5268
    1483       2.5127
    1484       2.3217
    1485       2.4904
    1486       2.8297
    1487       2.7189
    1488       2.5661
    1489       2.6568
    1490       2.6139
    1491       2.4498
    1492       2.4724
    1493       2.2696
    1494       2.5075
    1495       2.7335
    1496       2.6408
    1497       2.7486
    1498       2.5422
    1499       2.6821
    1500       2.5344
    1501       2.5310
    1502       2.5030
    1503       2.4570
    1504       2.5173
    1505       2.3846
    1506       2.3534
    1507       2.3231
    1508       2.5303
    1509       2.4532
    1510       2.4624
    1511       2.4570
    1512       2.6074
    1513       2.5058
    1514       2.3009
    1515       2.2361
    1516       2.3262
    1517       2.3388
    1518       2.2734
    1519       2.3011
    1520       2.3487
    1521       2.3308
    1522       2.3261
    1523       2.3588
    1524       2.6040
    1525       2.6496
    1526       2.6761
    1527       2.7627
    1528       2.5801
    1529       2.5523
    1530       2.4199
    1531       2.6154
    1532       2.4579
    1533       2.4520
    1534       2.4937
    1535       2.3183
    1536       2.3261
    1537       2.3003
    1538       2.4139
    1539       2.3349
    1540       2.2456
    1541       2.3732
    1542       2.2357
    1543       2.2872
    1544       2.4385
    1545       2.3796
    1546       2.3347
    1547       2.3710
    1548       2.3673
    1549       2.4899
    1550       2.3165
    1551       2.3120
    1552       2.2875
    1553       2.5794
    1554       2.6295
    1555       2.4544
    1556       2.5478
    1557       2.4942
    1558       2.5603
    1559       2.5884
    1560       2.6335
    1561       2.7305
    1562       2.7254
    1563       2.6213
    1564       2.6428
    1565       2.6237
    1566       2.6328
    1567       2.7022
    1568       2.4672
    1569       2.5610
    1570       2.5301
    1571       2.4762
    1572       2.4959
    1573       2.6442
    1574       2.6782
    1575       2.7046
    1576       2.5175
    1577       2.6025
    1578       2.6482
    1579       2.6659
    1580       2.7513
    1581       2.7272
    1582       2.6630
    1583       2.7104
    1584       2.6015
    1585       2.5068
    1586       2.5513
    1587       2.5160
    1588       2.4109
    1589       2.2993
    1590       2.3305
    1591       2.2988
    1592       2.2913
    1593       2.3583
    1594       2.5674
    1595       2.4931
    1596       2.5402
    1597       2.5802
    1598       2.5202
    1599       2.4684
    1600       2.4468
    1601       2.5555
    1602       2.3713
    1603       2.4741
    1604       2.5070
    1605       2.7691
    1606       2.5600
    1607       2.5150
    1608       2.5688
    1609       2.4728
    1610       2.4043
    1611       2.2376
    1612       2.4471
    1613       2.5274
    1614       2.6082
    1615       2.5849
    1616       2.6039
    1617       2.5012
    1618       2.3629
    1619       2.5871
    1620       2.5752
    1621       2.5994
    1622       2.3239
    1623       2.2720
    1624       2.5216
    1625       2.4142
    1626       2.5242
    1627       2.8540
    1628       2.8249
    1629       2.5965
    1630       2.4193
    1631       2.4160
    1632       2.4120
    1633       2.6385
    1634       2.5511
    1635       2.5459
    1636       2.5888
    1637       2.6377
    1638       2.6628
    1639       2.5231
    1640       2.5883
    1641       2.7859
    1642       2.8022
    1643       2.6797
    1644       2.7348
    1645       2.7653
    1646       2.7181
    1647       2.4566
    1648       2.4769
    1649       2.6592
    1650       2.6757
    1651       2.7346
    1652       2.7127
    1653       2.8194
    1654       2.8586
    1655       2.7645
    1656       2.5418
    1657       2.8298
    1658       3.0262
    1659       2.9583
    1660       2.7468
    1661       2.8327
    1662       2.7322
    1663       2.6942
    1664       2.6347
    1665       2.7780
    1666       2.7792
    1667       2.9419
    1668       2.9934
    1669       3.0006
    1670       2.8291
    1671       2.9887
    1672       2.8357
    1673       2.6525
    1674       2.6881
    1675       2.7532
    1676       2.6976
    1677       2.7614
    1678       3.0329
    1679       2.9478
    1680       3.0744
    1681       3.1368
    1682       3.2827
    1683       3.3014
    1684       3.2129
    1685       2.9880
    1686       2.8488
    1687       2.9086
    1688       2.9376
    1689       3.0005
    1690       3.0339
    1691       3.0201
    1692       3.0225
    1693       3.0149
    1694       2.8648
    1695       3.0011
    1696       2.9860
    1697       2.9498
    1698       2.8293
    1699       3.2026
    1700       2.8329
    1701       2.8881
    1702       2.8123
    1703       2.8670
    1704       2.9285
    1705       3.0152
    1706       2.9118
    1707       2.9042
    1708       2.9051
    1709       3.0546
    1710       3.0016
    1711       2.7962
    1712       2.8293
    1713       3.1009
    1714       3.0224
    1715       3.0336
    1716       2.9946
    1717       2.8526
    1718       2.9697
    1719       3.0079
    1720       2.9612
    1721       3.0218
    1722       2.8856
    1723       2.8975
    1724       2.8519
    1725       2.7713
    1726       2.9397
    1727       2.7977
    1728       2.6779
    1729       2.6788
    1730       2.5965
    1731       2.5836
    1732       2.7072
    1733       2.7458
    1734       2.5079
    1735       2.3535
    1736       2.3485
    1737       2.6451
    1738       2.6784
    1739       2.4981
    1740       2.6829
    1741       2.7464
    1742       2.7526
    1743       2.6654
    1744       2.6260
    1745       2.7601
    1746       2.7639
    1747       2.7225
    1748       2.5859
    1749       2.5448
    1750       2.5470
    1751       2.5100
    1752       2.4851
    1753       2.6123
    1754       2.6070
    1755       3.0410
    1756       3.1087
    1757       2.9035
    1758       3.0060
    1759       2.8964
    1760       3.2201
    1761       2.9627
    1762       2.7135
    1763       2.8613
    1764       2.8413
    1765       2.7309
    1766       2.5336
    1767       2.6486
    1768       2.8836
    1769       2.7405
    1770       2.6563
    1771       2.8264
    1772       2.5719
    1773       2.6875
    1774       2.7137
    1775       2.6660
    1776       2.7725
    1777       2.7496
    1778       2.7691
    1779       2.8401
    1780       3.0364
    1781       2.9835
    1782       2.9279
    1783       2.9490
    1784       2.8965
    1785       2.7084
    1786       2.7270
    1787       2.8451
    1788       2.9615
    1789       3.0391
    1790       2.9033
    1791       2.8304
    1792       2.7917
    1793       2.8022
    1794       2.7771
    1795       2.9450
    1796       2.9361
    1797       2.9007
    1798       2.7856
    1799       2.7398
    1800       2.8716
    1801       2.8002
    1802       2.5867
    1803       2.6826
    1804       2.6228
    1805       2.8596
    1806       2.9656
    1807       3.0096
    1808       2.9657
    1809       2.8651
    1810       2.9515
    1811       2.6949
    1812       2.5381
    1813       2.9060
    1814       3.0514
    1815       2.9204
    1816       2.9335
    1817       2.7577
    1818       2.7045
    1819       2.8382
    1820       3.0025
    1821       2.9188
    1822       2.9744
    1823       2.7778
    1824       2.7352
    1825       2.8641
    1826       2.8796
    1827       2.9853
    1828       3.0061
    1829       3.1297
    1830       3.0674
    1831       2.8766
    1832       2.8809
    1833       2.9925
    1834       2.8593
    1835       2.9645
    1836       2.8549
    1837       2.9335
    1838       2.9455
    1839       2.9916
    1840       3.0479
    1841       2.8389
    1842       3.0314
    1843       2.9459
    1844       2.9094
    1845       2.9748
    1846       2.8972
    1847       2.9730
    1848       3.0700
    1849       2.9491
    1850       2.8470
    1851       2.9148
    1852       3.0286
    1853       3.1274
    1854       3.0547
    1855       2.9816
    1856       3.0331
    1857       3.2129
    1858       3.2715
    1859       3.1728
    1860       3.0478
    1861       3.0337
    1862       3.2228
    1863       3.0730
    1864       3.1334
    1865       3.0623
    1866       2.8572
    1867       2.9046
    1868       2.9247
    1869       2.9287
    1870       2.9512
    1871       2.8656
    1872       3.1026
    1873       2.9044
    1874       2.9244
    1875       3.0393
    1876       3.1798
    1877       3.0361
    1878       3.0060
    1879       2.9586
    1880       2.9020
    1881       2.9455
    1882       3.0602
    1883       2.9160
    1884       2.8942
    1885       3.0072
    1886       2.8153
    1887       2.9598
    1888       2.9006
    1889       2.9269
    1890       2.8388
    1891       2.9087
    1892       2.8479
    1893       2.9471
    1894       2.8189
    1895       2.9820
    1896       2.8670
    1897       2.7019
    1898       2.6459
    1899       2.6911
    1900       2.7057
    1901       2.6658
    1902       2.8418
    1903       2.6728
    1904       2.7063
    1905       2.7238
    1906       2.7337
    1907       2.8042
    1908       2.8961
    1909       2.8247
    1910       2.7023
    1911       2.5083
    1912       2.5643
    1913       2.5348
    1914       2.4695
    1915       2.4107
    1916       2.4900
    1917       2.4198
    1918       2.6632
    1919       2.5879
    1920       2.6432
    1921       2.4750
    1922       2.3835
    1923       2.4560
    1924       2.7167
    1925       2.7076
    1926       2.6318
    1927       3.0056
    1928       2.9822
    1929       3.2783
    1930       3.1973
    1931       3.0720
    1932       3.0566
    1933       2.8249
    1934       2.8566
    1935       2.9219
    1936       3.0136
    1937       2.9336
    1938       2.7915
    1939       2.7283
    1940       2.7213
    1941       2.6903
    1942       2.6493
    1943       2.6697
    1944       2.4688
    1945       2.4557
    1946       2.4897
    1947       2.6929
    1948       2.5234
    1949       2.5835
    1950       2.6929
    1951       2.7064
    1952       2.6063
    1953       2.5584
    1954       2.7155
    1955       2.7615
    1956       2.8860
    1957       2.9597
    1958       2.8740
    1959       2.6991
    1960       2.7753
    1961       2.9553
    1962       2.8574
    1963       2.7445
    1964       2.7989
    1965       2.7378
    1966       2.8616
    1967       2.6859
    1968       2.5334
    1969       2.4559
    1970       2.4760
    1971       2.6465
    1972       2.6538
    1973       2.6780
    1974       2.7097
    1975       2.4795
    1976       2.4264
    1977       2.5126
    1978       2.5753
    1979       2.8015
    1980       2.7482
    1981       3.0278
    1982       2.8863
    1983       2.8455
    1984       2.8229
    1985       2.7949
    1986       2.8262
    1987       2.6394
    1988       2.5707
    1989       2.4878
    1990       2.6602
    1991       2.4447
    1992       2.4810
    1993       2.6651
    1994       2.5160
    1995       2.6074
    1996       2.6311
    1997       2.6484
    1998       2.5882
    1999       2.5065
    2000       2.4635
