# Supplementary material for: FNR-like unit interacts with C-terminal related residues trigger nNOS reductase domain conformational flexibility change
Source: Front Neurosci. 2026 Feb 11;20:1751011. doi: 10.3389/fnins.2026.1751011 (PMC12932508; doi:10.3389/fnins.2026.1751011)
Supplement: Supplementary file 3 [file Data_Sheet_3.zip › Model_1/22opc-fad-rmsd.dat]

#Frame     RMSD_00003
       1       0.0000
       2       0.6395
       3       0.8926
       4       0.5514
       5       0.7492
       6       1.1228
       7       0.6966
       8       0.7727
       9       0.7157
      10       0.7523
      11       0.8714
      12       0.7708
      13       0.9649
      14       0.9978
      15       0.7840
      16       0.8835
      17       0.5922
      18       0.7224
      19       0.6321
      20       0.7170
      21       0.8195
      22       0.7624
      23       0.6966
      24       0.6339
      25       0.8417
      26       0.7040
      27       0.8088
      28       0.7944
      29       0.7508
      30       0.8813
      31       1.0065
      32       0.6900
      33       0.8867
      34       0.7732
      35       0.6403
      36       1.0235
      37       0.8545
      38       0.8481
      39       0.8463
      40       0.8201
      41       0.8890
      42       0.8366
      43       1.0345
      44       0.7591
      45       0.8246
      46       0.8561
      47       0.8635
      48       0.7673
      49       1.0305
      50       0.9376
      51       0.7690
      52       0.9503
      53       0.8737
      54       0.7307
      55       0.8942
      56       1.0411
      57       0.9113
      58       0.8590
      59       0.9414
      60       0.8904
      61       0.8528
      62       0.7161
      63       1.0794
      64       0.9430
      65       1.0349
      66       1.0951
      67       1.0706
      68       1.1281
      69       0.9298
      70       0.9883
      71       1.0145
      72       1.0274
      73       0.9635
      74       1.0880
      75       1.0161
      76       0.9686
      77       0.8228
      78       0.6614
      79       0.9833
      80       0.8660
      81       0.7504
      82       0.9120
      83       0.9427
      84       0.8538
      85       0.8421
      86       0.8931
      87       0.8243
      88       0.9609
      89       0.8584
      90       0.8871
      91       0.8954
      92       0.7058
      93       0.7073
      94       0.7743
      95       0.8170
      96       0.8652
      97       0.6642
      98       0.5832
      99       0.8233
     100       0.7755
     101       0.8121
     102       0.9568
     103       0.8955
     104       0.8372
     105       1.0429
     106       0.8971
     107       0.8040
     108       0.9266
     109       0.7718
     110       0.9917
     111       0.9034
     112       0.7104
     113       0.8765
     114       0.7395
     115       0.7070
     116       0.7474
     117       0.8841
     118       0.7012
     119       0.8249
     120       0.7519
     121       0.8921
     122       0.8934
     123       0.8425
     124       0.7957
     125       0.7094
     126       0.8252
     127       0.9574
     128       0.8944
     129       0.7622
     130       0.7793
     131       0.8694
     132       0.8392
     133       0.8461
     134       0.9739
     135       0.7447
     136       0.9022
     137       1.1265
     138       0.9872
     139       0.7411
     140       0.6006
     141       0.7624
     142       0.8422
     143       0.9850
     144       1.0519
     145       1.0802
     146       0.9364
     147       0.8510
     148       0.9568
     149       0.8116
     150       0.8679
     151       0.7185
     152       0.6723
     153       0.7983
     154       0.8121
     155       1.1778
     156       1.0170
     157       1.0733
     158       1.3009
     159       1.2579
     160       1.2433
     161       1.0219
     162       1.1398
     163       0.9029
     164       0.9429
     165       0.7362
     166       0.8176
     167       0.8694
     168       0.8400
     169       0.7591
     170       0.8035
     171       0.8089
     172       0.9261
     173       0.9221
     174       0.8655
     175       0.7760
     176       0.7564
     177       0.7529
     178       0.9474
     179       0.7999
     180       0.7386
     181       0.8958
     182       0.8837
     183       1.0965
     184       0.7175
     185       0.8483
     186       1.0544
     187       0.8462
     188       0.8641
     189       0.8356
     190       0.8778
     191       0.7779
     192       0.6906
     193       0.8332
     194       0.9585
     195       1.1268
     196       1.1363
     197       0.8050
     198       0.7147
     199       1.0384
     200       0.7631
     201       0.7367
     202       0.9005
     203       0.7607
     204       0.6908
     205       0.8347
     206       0.7747
     207       0.7223
     208       0.7283
     209       0.6616
     210       0.6411
     211       0.9136
     212       0.6889
     213       0.6017
     214       0.7417
     215       0.7989
     216       0.8118
     217       0.7249
     218       0.6782
     219       0.7555
     220       0.7182
     221       0.8757
     222       0.6449
     223       0.6213
     224       0.7981
     225       0.8359
     226       0.8315
     227       0.6750
     228       0.9305
     229       0.8358
     230       0.8018
     231       0.6796
     232       0.7452
     233       0.8072
     234       0.8273
     235       0.8219
     236       0.7508
     237       0.7463
     238       0.7456
     239       0.7559
     240       0.6507
     241       0.8915
     242       0.7538
     243       0.7557
     244       0.6597
     245       0.8229
     246       0.6369
     247       0.7259
     248       0.8522
     249       0.7921
     250       0.8973
     251       0.8822
     252       0.7928
     253       0.8502
     254       0.5670
     255       0.6881
     256       0.7354
     257       0.8685
     258       0.6543
     259       0.7680
     260       0.8446
     261       0.9105
     262       0.8912
     263       0.7586
     264       0.7729
     265       0.9099
     266       0.8582
     267       0.7179
     268       0.9562
     269       0.8143
     270       0.8906
     271       0.9920
     272       0.8053
     273       0.8259
     274       0.7865
     275       0.9234
     276       0.8806
     277       0.7833
     278       0.8689
     279       0.8341
     280       0.7541
     281       0.8686
     282       0.7992
     283       0.7445
     284       0.7042
     285       0.7173
     286       0.7148
     287       0.7952
     288       0.9300
     289       0.6404
     290       0.8331
     291       0.8026
     292       0.9121
     293       0.9209
     294       0.7464
     295       0.9217
     296       0.9232
     297       0.7813
     298       0.8959
     299       0.9507
     300       0.8873
     301       0.7926
     302       0.8081
     303       0.7357
     304       0.9135
     305       0.8303
     306       0.8477
     307       0.6919
     308       0.9548
     309       0.9716
     310       0.7910
     311       0.8071
     312       0.7744
     313       0.9713
     314       0.8250
     315       0.7759
     316       0.8465
     317       0.8442
     318       0.8279
     319       0.8695
     320       0.8472
     321       0.7661
     322       0.9401
     323       0.9025
     324       0.7136
     325       0.7653
     326       0.8880
     327       0.9194
     328       0.8035
     329       0.8038
     330       0.9798
     331       1.0177
     332       0.8944
     333       0.8433
     334       0.9249
     335       0.7751
     336       0.7864
     337       0.7608
     338       0.8090
     339       0.8777
     340       0.9858
     341       0.7874
     342       0.9706
     343       0.8603
     344       0.9199
     345       0.7365
     346       0.6960
     347       0.6461
     348       0.7135
     349       0.7901
     350       0.7442
     351       0.6742
     352       0.7087
     353       0.8984
     354       1.0869
     355       0.7698
     356       0.7051
     357       0.8203
     358       0.8166
     359       0.7206
     360       0.7307
     361       0.7827
     362       0.7888
     363       0.7953
     364       0.9052
     365       0.8105
     366       0.8019
     367       0.9249
     368       0.8687
     369       0.9528
     370       0.9471
     371       0.8736
     372       0.7491
     373       0.9116
     374       0.7668
     375       0.9376
     376       0.8246
     377       0.8437
     378       0.9859
     379       1.1349
     380       1.0039
     381       0.7956
     382       0.6688
     383       0.8553
     384       0.8161
     385       0.9710
     386       0.8247
     387       0.8980
     388       0.8778
     389       0.8613
     390       0.8067
     391       0.8207
     392       0.7954
     393       0.9007
     394       0.8295
     395       0.7478
     396       0.7520
     397       0.8319
     398       0.9480
     399       0.6312
     400       0.5665
     401       0.9691
     402       0.8097
     403       0.8786
     404       0.9025
     405       0.7977
     406       0.9671
     407       0.9091
     408       0.7115
     409       0.8674
     410       0.8246
     411       0.7155
     412       0.6869
     413       0.7732
     414       0.7739
     415       0.7223
     416       0.7412
     417       0.8106
     418       0.7760
     419       1.0978
     420       0.9308
     421       0.8938
     422       0.8771
     423       0.7649
     424       0.9944
     425       0.8915
     426       0.7578
     427       0.8756
     428       0.8029
     429       0.5921
     430       0.7949
     431       0.9467
     432       0.9570
     433       0.6708
     434       0.7248
     435       0.8195
     436       0.8533
     437       0.6078
     438       0.8260
     439       0.8370
     440       0.8549
     441       0.7779
     442       0.7464
     443       0.8666
     444       0.7406
     445       0.8421
     446       0.8208
     447       0.7295
     448       0.8438
     449       0.6398
     450       0.7811
     451       0.8978
     452       0.9378
     453       0.8795
     454       0.8182
     455       0.7868
     456       0.7853
     457       0.7443
     458       0.7946
     459       0.8317
     460       0.7041
     461       0.9198
     462       0.8149
     463       0.8118
     464       0.6441
     465       0.6548
     466       0.9221
     467       0.8999
     468       0.9461
     469       0.8926
     470       0.9586
     471       0.7652
     472       0.8052
     473       0.8607
     474       0.9494
     475       1.0192
     476       1.0496
     477       0.6858
     478       0.9001
     479       0.8104
     480       0.9657
     481       0.8034
     482       0.9044
     483       0.8479
     484       0.9058
     485       0.8524
     486       0.9161
     487       0.8977
     488       1.0467
     489       1.0702
     490       0.9745
     491       0.8695
     492       0.7353
     493       0.7902
     494       0.8516
     495       0.7731
     496       0.6672
     497       0.7529
     498       0.7401
     499       1.1489
     500       0.7648
     501       0.7577
     502       0.8185
     503       0.9575
     504       0.8178
     505       0.6856
     506       0.9400
     507       0.8741
     508       0.8196
     509       0.8257
     510       1.1353
     511       1.0586
     512       0.7715
     513       1.0645
     514       1.0459
     515       1.0364
     516       0.9163
     517       0.7692
     518       0.8596
     519       1.1367
     520       0.8166
     521       1.0689
     522       0.9815
     523       1.2748
     524       1.1861
     525       1.3777
     526       1.3088
     527       1.3698
     528       1.2381
     529       1.1958
     530       1.1920
     531       1.0049
     532       1.1362
     533       1.0762
     534       1.1469
     535       1.0808
     536       1.2598
     537       1.0748
     538       1.1770
     539       1.2608
     540       0.9587
     541       0.9935
     542       1.1395
     543       1.0682
     544       0.9138
     545       1.1718
     546       1.2122
     547       1.0696
     548       1.2269
     549       1.2391
     550       0.9989
     551       1.1535
     552       1.0391
     553       0.9508
     554       0.7583
     555       0.9303
     556       0.8900
     557       0.9467
     558       0.9275
     559       0.8535
     560       1.1015
     561       0.8509
     562       0.8260
     563       0.8936
     564       0.9860
     565       1.0120
     566       1.0050
     567       0.8945
     568       1.0692
     569       0.9736
     570       0.7829
     571       0.8383
     572       1.1183
     573       1.2999
     574       1.0661
     575       0.9594
     576       1.1099
     577       1.2370
     578       1.2807
     579       1.3268
     580       1.2598
     581       1.1415
     582       1.2140
     583       1.2966
     584       1.1660
     585       1.0761
     586       0.9868
     587       1.1040
     588       1.0506
     589       0.8118
     590       0.9719
     591       1.1575
     592       1.0966
     593       1.0083
     594       0.7875
     595       0.8391
     596       0.9481
     597       1.2064
     598       1.1182
     599       0.8663
     600       0.8543
     601       0.8412
     602       0.9582
     603       1.1792
     604       0.9931
     605       0.9494
     606       0.9141
     607       0.9042
     608       1.1576
     609       1.1016
     610       1.1246
     611       1.1786
     612       1.2514
     613       1.2859
     614       1.1325
     615       1.0609
     616       1.1166
     617       1.2901
     618       1.1620
     619       1.2192
     620       0.8985
     621       1.0612
     622       1.0099
     623       1.1467
     624       1.0973
     625       0.9690
     626       1.3542
     627       1.1680
     628       1.1721
     629       1.6357
     630       1.6239
     631       1.1778
     632       1.0392
     633       1.3178
     634       0.9917
     635       1.0621
     636       1.0769
     637       0.9550
     638       0.8663
     639       1.0178
     640       1.1245
     641       0.9911
     642       1.1771
     643       1.0188
     644       1.2060
     645       1.3142
     646       1.4927
     647       1.4037
     648       0.9266
     649       0.9444
     650       0.9325
     651       0.9789
     652       1.2643
     653       1.0398
     654       0.8825
     655       0.8290
     656       0.9177
     657       1.0860
     658       1.2004
     659       1.1401
     660       1.0244
     661       1.2763
     662       1.0620
     663       1.2966
     664       1.2087
     665       1.1559
     666       1.2646
     667       1.0974
     668       1.1356
     669       1.1768
     670       1.1009
     671       1.0116
     672       1.2049
     673       1.3250
     674       1.2253
     675       1.0661
     676       1.2369
     677       1.1188
     678       0.9302
     679       1.0173
     680       1.1755
     681       1.2432
     682       1.0619
     683       1.0317
     684       0.9942
     685       1.1082
     686       0.8406
     687       1.3612
     688       1.0655
     689       1.2262
     690       1.3903
     691       0.8802
     692       0.9952
     693       1.1427
     694       1.2877
     695       0.7054
     696       1.1430
     697       0.9911
     698       1.4804
     699       1.0589
     700       1.1271
     701       1.0476
     702       1.2122
     703       1.2145
     704       1.2125
     705       1.1584
     706       0.9354
     707       1.2309
     708       1.0513
     709       0.8401
     710       0.9223
     711       1.2831
     712       1.2282
     713       1.1718
     714       1.1944
     715       1.0027
     716       1.0937
     717       1.2593
     718       1.0109
     719       1.2686
     720       1.2342
     721       1.4496
     722       1.4589
     723       1.2570
     724       1.3092
     725       1.2951
     726       1.0780
     727       1.2608
     728       1.1398
     729       1.1266
     730       1.1591
     731       1.1341
     732       1.0781
     733       1.2632
     734       1.1139
     735       1.1594
     736       1.4816
     737       1.0146
     738       1.3734
     739       1.5095
     740       1.0065
     741       1.0371
     742       1.1932
     743       1.0496
     744       1.5002
     745       1.4275
     746       1.3908
     747       1.2740
     748       1.3524
     749       1.4386
     750       1.4773
     751       1.2735
     752       1.5239
     753       1.4161
     754       1.3150
     755       1.3961
     756       1.3360
     757       1.3328
     758       1.4990
     759       1.4060
     760       1.3406
     761       1.4158
     762       1.5227
     763       1.6208
     764       1.4853
     765       1.4958
     766       1.4512
     767       1.4572
     768       1.2899
     769       1.6493
     770       1.0238
     771       1.1953
     772       1.3280
     773       1.2969
     774       1.2579
     775       1.2716
     776       1.1913
     777       1.3373
     778       1.3477
     779       1.4592
     780       1.4331
     781       1.3202
     782       1.4530
     783       1.3548
     784       1.0196
     785       1.0023
     786       0.9973
     787       1.0216
     788       1.0661
     789       1.5963
     790       1.5211
     791       1.4530
     792       1.4135
     793       1.5159
     794       1.4152
     795       1.3793
     796       1.5152
     797       1.4860
     798       1.3987
     799       1.3946
     800       1.4172
     801       1.5307
     802       1.4679
     803       1.5117
     804       1.5618
     805       1.5435
     806       1.5089
     807       1.4818
     808       1.6127
     809       1.5856
     810       1.4519
     811       1.6130
     812       1.7418
     813       1.5674
     814       1.6818
     815       1.7282
     816       1.7435
     817       1.7018
     818       1.7744
     819       1.5029
     820       1.5752
     821       1.4861
     822       1.6584
     823       1.5101
     824       1.6511
     825       1.3440
     826       1.7360
     827       1.3326
     828       1.3357
     829       1.4804
     830       1.4735
     831       1.5681
     832       1.5342
     833       1.5553
     834       1.5658
     835       1.4233
     836       1.7496
     837       1.5505
     838       1.4719
     839       1.5944
     840       1.4270
     841       1.4619
     842       1.4507
     843       1.4257
     844       1.5510
     845       1.5651
     846       1.4684
     847       1.6025
     848       1.5715
     849       1.4278
     850       1.2122
     851       1.3753
     852       1.2279
     853       1.4462
     854       1.4942
     855       1.3252
     856       1.5246
     857       1.4284
     858       1.5009
     859       1.3493
     860       1.2232
     861       1.5268
     862       1.2445
     863       1.6471
     864       1.3182
     865       1.3512
     866       1.4272
     867       1.2545
     868       1.6279
     869       1.6852
     870       1.6814
     871       1.3019
     872       1.5194
     873       1.6711
     874       1.4609
     875       1.7730
     876       1.5964
     877       1.8613
     878       1.6717
     879       1.8101
     880       1.7641
     881       1.4054
     882       1.7074
     883       1.5939
     884       1.6613
     885       1.5928
     886       1.3900
     887       1.6149
     888       1.4358
     889       1.4835
     890       1.3132
     891       1.4945
     892       1.8321
     893       1.5854
     894       1.4793
     895       1.5370
     896       1.5713
     897       1.6245
     898       1.5642
     899       1.5799
     900       1.6303
     901       1.5403
     902       1.5965
     903       1.7016
     904       1.6384
     905       1.6030
     906       1.5476
     907       1.4992
     908       1.6251
     909       1.7797
     910       1.4683
     911       1.7897
     912       1.6095
     913       1.6598
     914       1.5372
     915       1.4472
     916       1.5954
     917       1.6535
     918       1.5327
     919       1.5083
     920       1.5871
     921       1.5078
     922       1.4214
     923       1.5947
     924       1.6078
     925       1.4698
     926       1.7954
     927       1.4067
     928       1.3799
     929       1.5837
     930       1.3298
     931       1.4474
     932       1.2440
     933       1.5280
     934       1.4273
     935       1.4759
     936       1.6839
     937       1.5852
     938       1.5210
     939       1.2790
     940       1.5336
     941       1.4175
     942       1.7283
     943       1.5641
     944       1.6554
     945       1.6445
     946       1.4826
     947       1.5830
     948       1.6020
     949       1.5543
     950       1.5809
     951       1.4494
     952       1.4800
     953       1.6686
     954       1.6800
     955       1.7558
     956       1.5500
     957       1.7382
     958       1.5843
     959       1.5799
     960       1.5990
     961       1.5269
     962       1.6020
     963       1.3833
     964       1.6653
     965       1.5313
     966       1.5874
     967       1.5486
     968       1.5503
     969       1.6910
     970       1.5266
     971       1.2709
     972       1.7820
     973       1.5847
     974       1.8524
     975       1.6294
     976       1.7031
     977       1.6389
     978       1.6907
     979       1.8229
     980       1.5271
     981       1.6565
     982       1.6090
     983       1.6153
     984       1.7289
     985       1.6783
     986       1.6397
     987       1.5007
     988       1.7129
     989       1.6135
     990       1.5602
     991       1.6651
     992       1.7242
     993       1.8707
     994       1.7007
     995       1.5471
     996       1.4686
     997       1.4752
     998       1.5862
     999       1.5237
    1000       1.4251
    1001       1.6859
    1002       1.7845
    1003       1.4424
    1004       1.7681
    1005       1.7160
    1006       1.6886
    1007       1.6251
    1008       1.4970
    1009       1.5864
    1010       1.6929
    1011       1.5574
    1012       1.6290
    1013       1.5724
    1014       1.6070
    1015       1.5458
    1016       1.5015
    1017       1.6805
    1018       1.6723
    1019       1.4948
    1020       1.6458
    1021       1.6119
    1022       1.5712
    1023       1.5142
    1024       1.6501
    1025       1.4453
    1026       1.6432
    1027       1.7587
    1028       1.6828
    1029       1.5999
    1030       1.3370
    1031       1.7168
    1032       1.6088
    1033       1.6984
    1034       1.7845
    1035       1.5060
    1036       1.6079
    1037       1.7124
    1038       1.5615
    1039       1.6234
    1040       1.5697
    1041       1.7787
    1042       1.5959
    1043       1.7539
    1044       1.6612
    1045       1.6021
    1046       1.7388
    1047       1.7273
    1048       1.5861
    1049       1.6493
    1050       1.6568
    1051       1.7125
    1052       1.6604
    1053       1.6723
    1054       1.4532
    1055       1.5423
    1056       1.5347
    1057       1.6620
    1058       1.5271
    1059       1.4736
    1060       1.6107
    1061       1.5727
    1062       1.5127
    1063       1.6685
    1064       1.7677
    1065       1.4573
    1066       1.7488
    1067       1.7113
    1068       1.6324
    1069       1.5620
    1070       1.6694
    1071       1.7052
    1072       1.4371
    1073       1.7204
    1074       1.7652
    1075       1.6562
    1076       1.3972
    1077       1.4011
    1078       1.5820
    1079       1.6388
    1080       1.5433
    1081       1.5617
    1082       1.5587
    1083       1.6992
    1084       1.5830
    1085       1.5517
    1086       1.5525
    1087       1.8546
    1088       1.6644
    1089       1.4815
    1090       1.6334
    1091       1.7804
    1092       1.8641
    1093       1.7437
    1094       1.7493
    1095       1.8140
    1096       1.6626
    1097       1.5498
    1098       1.6304
    1099       1.5907
    1100       1.6796
    1101       1.5997
    1102       1.6288
    1103       1.5718
    1104       1.5371
    1105       1.5358
    1106       1.5693
    1107       1.6198
    1108       1.4098
    1109       1.6004
    1110       1.9541
    1111       1.6687
    1112       1.5680
    1113       1.5904
    1114       1.4776
    1115       1.4615
    1116       1.8011
    1117       1.4538
    1118       1.5418
    1119       1.5522
    1120       1.3802
    1121       1.3933
    1122       2.0081
    1123       1.9473
    1124       1.8614
    1125       1.7441
    1126       1.8141
    1127       1.6310
    1128       1.6054
    1129       1.4868
    1130       1.7266
    1131       1.5730
    1132       1.6447
    1133       1.7356
    1134       1.8543
    1135       1.6830
    1136       1.6382
    1137       1.7873
    1138       1.9233
    1139       1.6625
    1140       1.8028
    1141       1.7203
    1142       1.7158
    1143       1.6470
    1144       1.6997
    1145       1.7721
    1146       1.7495
    1147       1.7794
    1148       1.6318
    1149       1.7223
    1150       1.5988
    1151       1.5921
    1152       1.7544
    1153       1.4854
    1154       1.9064
    1155       1.8464
    1156       2.1245
    1157       1.7270
    1158       1.9552
    1159       1.5238
    1160       1.6393
    1161       1.6368
    1162       1.6742
    1163       2.0044
    1164       1.9013
    1165       1.9140
    1166       1.8252
    1167       1.8310
    1168       2.1188
    1169       1.8541
    1170       1.8911
    1171       1.9730
    1172       2.0490
    1173       2.0004
    1174       1.8752
    1175       1.9945
    1176       1.6478
    1177       1.8753
    1178       1.7796
    1179       1.7843
    1180       1.8174
    1181       1.5087
    1182       1.5281
    1183       1.8439
    1184       1.7573
    1185       1.7441
    1186       1.7469
    1187       1.9016
    1188       1.6950
    1189       1.7156
    1190       1.7256
    1191       1.6907
    1192       1.6348
    1193       1.4949
    1194       1.7593
    1195       1.7984
    1196       1.7436
    1197       1.7987
    1198       1.8999
    1199       1.7258
    1200       1.5795
    1201       1.5856
    1202       1.9310
    1203       1.7801
    1204       1.5534
    1205       1.4337
    1206       1.7035
    1207       1.8169
    1208       1.9259
    1209       1.5537
    1210       1.5875
    1211       1.5670
    1212       1.7508
    1213       1.7920
    1214       1.4067
    1215       1.5610
    1216       1.8394
    1217       1.8942
    1218       1.4477
    1219       1.7124
    1220       1.8058
    1221       1.6938
    1222       1.6003
    1223       1.6527
    1224       1.7384
    1225       1.7226
    1226       1.7438
    1227       1.7248
    1228       1.7798
    1229       1.6196
    1230       1.8824
    1231       1.7400
    1232       1.6672
    1233       1.6759
    1234       1.8688
    1235       1.9546
    1236       1.8542
    1237       2.1540
    1238       1.9467
    1239       2.0843
    1240       1.8986
    1241       1.9564
    1242       1.9002
    1243       1.7640
    1244       2.1003
    1245       1.7536
    1246       1.7287
    1247       1.9364
    1248       1.6350
    1249       1.7034
    1250       1.6855
    1251       1.5964
    1252       1.6879
    1253       1.6243
    1254       1.6193
    1255       1.7025
    1256       1.6903
    1257       1.9622
    1258       1.7433
    1259       1.7410
    1260       1.8960
    1261       1.8170
    1262       1.6980
    1263       1.6719
    1264       1.6096
    1265       1.8532
    1266       1.8474
    1267       1.6436
    1268       1.9047
    1269       1.8401
    1270       1.9684
    1271       1.8559
    1272       2.0252
    1273       1.9202
    1274       2.1947
    1275       1.9401
    1276       1.9896
    1277       1.8579
    1278       2.0786
    1279       2.0987
    1280       2.0683
    1281       2.0241
    1282       1.8068
    1283       1.8718
    1284       1.8251
    1285       2.0183
    1286       2.1275
    1287       1.9659
    1288       1.9629
    1289       1.7327
    1290       1.7709
    1291       1.9685
    1292       1.8576
    1293       1.8197
    1294       1.8298
    1295       1.7647
    1296       1.9481
    1297       1.9521
    1298       1.9318
    1299       1.9094
    1300       1.8349
    1301       1.7934
    1302       1.6589
    1303       1.6202
    1304       1.7331
    1305       1.8489
    1306       1.7440
    1307       1.6291
    1308       1.7332
    1309       1.6796
    1310       1.7904
    1311       1.6683
    1312       1.7402
    1313       1.5174
    1314       1.5295
    1315       1.9329
    1316       1.7316
    1317       1.6990
    1318       1.8610
    1319       1.8612
    1320       1.8603
    1321       2.1959
    1322       1.9646
    1323       1.7951
    1324       1.6736
    1325       1.6647
    1326       1.8075
    1327       1.7851
    1328       1.9495
    1329       1.7589
    1330       1.8988
    1331       1.6408
    1332       1.5298
    1333       1.6532
    1334       1.8077
    1335       1.6433
    1336       1.4654
    1337       1.6686
    1338       1.8335
    1339       1.6208
    1340       1.7681
    1341       1.6158
    1342       1.7345
    1343       1.8072
    1344       1.6934
    1345       1.5887
    1346       1.6369
    1347       1.5974
    1348       1.6581
    1349       1.5770
    1350       1.6971
    1351       1.6419
    1352       1.7061
    1353       1.6541
    1354       1.9506
    1355       1.6893
    1356       1.8597
    1357       1.7913
    1358       1.4779
    1359       1.7995
    1360       1.7589
    1361       1.6800
    1362       1.6257
    1363       1.7720
    1364       1.7390
    1365       1.7771
    1366       1.7386
    1367       1.7634
    1368       1.5251
    1369       1.6503
    1370       1.6321
    1371       1.7090
    1372       1.7767
    1373       1.5561
    1374       1.6475
    1375       1.6991
    1376       1.6533
    1377       1.7823
    1378       1.7249
    1379       1.6583
    1380       1.7103
    1381       1.6544
    1382       1.6604
    1383       1.5772
    1384       1.7264
    1385       1.7237
    1386       1.5833
    1387       1.5183
    1388       1.6735
    1389       1.6660
    1390       1.6678
    1391       1.7991
    1392       1.7935
    1393       1.8743
    1394       1.8016
    1395       1.7040
    1396       1.5138
    1397       1.6367
    1398       1.5637
    1399       1.6130
    1400       1.5714
    1401       1.5519
    1402       1.5995
    1403       1.7727
    1404       1.5765
    1405       1.7770
    1406       1.8778
    1407       2.0433
    1408       1.9859
    1409       1.8086
    1410       1.6174
    1411       1.6914
    1412       1.5936
    1413       1.7802
    1414       1.5506
    1415       1.5288
    1416       1.3069
    1417       1.4858
    1418       1.4509
    1419       1.5391
    1420       1.5099
    1421       1.4498
    1422       1.6087
    1423       1.6126
    1424       1.7367
    1425       1.6357
    1426       1.5212
    1427       1.4832
    1428       1.4907
    1429       1.6167
    1430       1.3436
    1431       1.4982
    1432       1.4856
    1433       1.5312
    1434       2.0255
    1435       2.1500
    1436       2.1269
    1437       2.2483
    1438       1.9129
    1439       2.2208
    1440       2.1619
    1441       1.8520
    1442       2.2027
    1443       2.1483
    1444       2.2669
    1445       2.0952
    1446       1.7515
    1447       1.6858
    1448       1.9544
    1449       1.5688
    1450       1.9115
    1451       1.7253
    1452       1.5601
    1453       1.5866
    1454       1.4494
    1455       1.5119
    1456       1.5684
    1457       1.5292
    1458       1.5715
    1459       1.6649
    1460       1.5963
    1461       1.5927
    1462       1.5314
    1463       1.5437
    1464       1.6069
    1465       1.4945
    1466       1.5480
    1467       1.6747
    1468       1.6454
    1469       1.6263
    1470       1.6586
    1471       1.5498
    1472       1.4538
    1473       1.5124
    1474       1.4698
    1475       1.6401
    1476       1.6971
    1477       1.4573
    1478       1.5128
    1479       1.5199
    1480       1.5851
    1481       1.5075
    1482       1.6170
    1483       1.6226
    1484       1.5714
    1485       1.6627
    1486       1.7331
    1487       1.7650
    1488       1.7208
    1489       1.7369
    1490       1.7602
    1491       1.6636
    1492       1.5696
    1493       1.7804
    1494       1.7141
    1495       1.8297
    1496       1.5910
    1497       1.5241
    1498       1.6383
    1499       1.6921
    1500       1.5622
    1501       1.5326
    1502       1.5408
    1503       1.5644
    1504       1.6201
    1505       1.6182
    1506       1.6535
    1507       1.6875
    1508       1.6002
    1509       1.5760
    1510       1.6353
    1511       1.5032
    1512       1.3709
    1513       1.4512
    1514       1.3634
    1515       1.5221
    1516       1.7603
    1517       1.6648
    1518       1.5134
    1519       1.5842
    1520       1.4672
    1521       1.4613
    1522       1.6209
    1523       1.3873
    1524       1.4796
    1525       1.6872
    1526       1.5669
    1527       1.5822
    1528       1.7415
    1529       1.5499
    1530       1.6406
    1531       1.6830
    1532       1.5870
    1533       1.8905
    1534       1.6693
    1535       1.4902
    1536       2.0181
    1537       1.5956
    1538       1.3296
    1539       1.6052
    1540       1.6363
    1541       1.6137
    1542       1.4918
    1543       1.3955
    1544       1.5418
    1545       1.3967
    1546       1.5905
    1547       1.6770
    1548       1.5976
    1549       1.5581
    1550       1.5032
    1551       1.5371
    1552       1.5607
    1553       1.6692
    1554       1.6378
    1555       1.6456
    1556       1.6254
    1557       1.5525
    1558       1.6347
    1559       1.6135
    1560       1.5757
    1561       1.6505
    1562       1.6780
    1563       1.6090
    1564       1.5951
    1565       1.6576
    1566       1.6487
    1567       1.6651
    1568       1.7423
    1569       1.6012
    1570       1.6703
    1571       1.7438
    1572       1.6567
    1573       1.5529
    1574       1.6373
    1575       1.4668
    1576       1.4811
    1577       1.5215
    1578       1.4596
    1579       1.8196
    1580       1.4565
    1581       1.6214
    1582       1.6703
    1583       1.7592
    1584       1.7668
    1585       1.6640
    1586       1.7045
    1587       1.5467
    1588       1.6314
    1589       1.6113
    1590       1.4974
    1591       1.7068
    1592       1.5085
    1593       1.4530
    1594       1.6845
    1595       1.6759
    1596       1.4525
    1597       1.7971
    1598       1.5525
    1599       1.5344
    1600       1.6747
    1601       1.6885
    1602       1.4895
    1603       1.7794
    1604       1.5319
    1605       1.7208
    1606       1.4482
    1607       1.4602
    1608       1.5758
    1609       1.7015
    1610       1.5785
    1611       1.3440
    1612       1.5862
    1613       1.6680
    1614       1.4511
    1615       1.5740
    1616       1.6721
    1617       1.6183
    1618       1.4236
    1619       1.7234
    1620       1.6296
    1621       1.5522
    1622       1.6380
    1623       1.5741
    1624       1.5965
    1625       1.5801
    1626       1.4073
    1627       1.4360
    1628       1.5169
    1629       1.5402
    1630       1.5026
    1631       1.5459
    1632       1.4805
    1633       1.5873
    1634       1.6010
    1635       1.4440
    1636       1.6366
    1637       1.6559
    1638       1.4286
    1639       1.5235
    1640       1.3412
    1641       1.6945
    1642       1.4257
    1643       1.4747
    1644       1.6133
    1645       1.6388
    1646       1.5467
    1647       1.5440
    1648       1.5942
    1649       1.6177
    1650       1.3501
    1651       1.6088
    1652       1.6523
    1653       1.6695
    1654       1.4099
    1655       1.9407
    1656       1.8352
    1657       1.7910
    1658       1.8277
    1659       1.5728
    1660       1.6424
    1661       1.4915
    1662       1.6560
    1663       1.5626
    1664       1.6253
    1665       1.4769
    1666       1.4848
    1667       1.4852
    1668       1.5836
    1669       1.6899
    1670       1.3652
    1671       1.5164
    1672       1.4832
    1673       1.4927
    1674       1.6621
    1675       1.2380
    1676       1.4098
    1677       1.8416
    1678       1.7342
    1679       1.5504
    1680       1.6626
    1681       1.6414
    1682       1.7195
    1683       1.8976
    1684       1.7446
    1685       1.6678
    1686       1.5726
    1687       1.5642
    1688       1.7583
    1689       1.8566
    1690       1.6708
    1691       1.7134
    1692       1.7698
    1693       1.6270
    1694       1.7835
    1695       1.6102
    1696       1.9678
    1697       1.5447
    1698       1.5504
    1699       1.5482
    1700       1.5697
    1701       1.7838
    1702       1.6159
    1703       1.5445
    1704       1.3647
    1705       1.6619
    1706       1.3932
    1707       1.6518
    1708       1.5007
    1709       1.4951
    1710       1.7157
    1711       1.4011
    1712       1.4677
    1713       1.5740
    1714       1.5435
    1715       1.5959
    1716       1.5414
    1717       1.6264
    1718       1.6315
    1719       1.4589
    1720       1.5969
    1721       1.4972
    1722       1.4934
    1723       1.3684
    1724       1.6284
    1725       1.6346
    1726       1.6712
    1727       1.7295
    1728       1.5813
    1729       1.5994
    1730       1.4906
    1731       1.5590
    1732       1.6091
    1733       1.6309
    1734       1.4500
    1735       1.4534
    1736       1.4784
    1737       1.5413
    1738       1.4034
    1739       1.3944
    1740       1.4130
    1741       1.7208
    1742       1.4407
    1743       1.6283
    1744       1.3506
    1745       1.4528
    1746       1.4374
    1747       1.4770
    1748       1.4701
    1749       1.6003
    1750       1.5526
    1751       1.6455
    1752       1.5336
    1753       1.5526
    1754       1.5367
    1755       1.5559
    1756       1.5043
    1757       1.6323
    1758       1.6264
    1759       1.6124
    1760       1.7530
    1761       1.6347
    1762       1.7291
    1763       1.5951
    1764       1.6571
    1765       1.5226
    1766       1.5194
    1767       1.3600
    1768       1.9189
    1769       1.7586
    1770       1.5972
    1771       1.6871
    1772       1.4804
    1773       1.6265
    1774       1.6007
    1775       1.6662
    1776       1.6365
    1777       1.8134
    1778       1.8582
    1779       1.9035
    1780       1.7316
    1781       1.9680
    1782       1.7568
    1783       1.7821
    1784       1.7013
    1785       1.5968
    1786       1.9246
    1787       1.7763
    1788       1.6327
    1789       1.7749
    1790       1.8349
    1791       1.5069
    1792       1.5527
    1793       1.7858
    1794       1.5691
    1795       1.4922
    1796       1.4892
    1797       1.6457
    1798       1.4695
    1799       1.5590
    1800       1.7269
    1801       1.4748
    1802       1.5885
    1803       1.6325
    1804       1.7477
    1805       1.6766
    1806       1.6319
    1807       1.5068
    1808       1.7529
    1809       1.7765
    1810       1.5339
    1811       1.8961
    1812       1.8632
    1813       1.8233
    1814       1.5569
    1815       1.5364
    1816       1.7878
    1817       1.5800
    1818       1.6623
    1819       1.4486
    1820       1.7832
    1821       1.8097
    1822       1.5601
    1823       1.6992
    1824       1.8216
    1825       1.6849
    1826       1.6473
    1827       1.5316
    1828       1.6425
    1829       1.6101
    1830       1.6120
    1831       1.5828
    1832       1.5485
    1833       1.6154
    1834       1.5263
    1835       1.5574
    1836       1.5814
    1837       1.7077
    1838       1.6757
    1839       1.5727
    1840       1.6399
    1841       1.4192
    1842       1.4892
    1843       1.4962
    1844       1.4842
    1845       1.5661
    1846       1.6672
    1847       1.5475
    1848       1.7134
    1849       1.6280
    1850       1.5650
    1851       1.8675
    1852       1.9744
    1853       1.5405
    1854       1.6193
    1855       1.6336
    1856       1.6148
    1857       1.6626
    1858       1.7155
    1859       1.6133
    1860       1.7059
    1861       1.6101
    1862       1.6016
    1863       1.5112
    1864       1.5993
    1865       1.5967
    1866       1.5560
    1867       1.7729
    1868       1.6993
    1869       1.6069
    1870       1.8806
    1871       1.3565
    1872       1.6732
    1873       1.6791
    1874       1.7278
    1875       1.4509
    1876       1.7734
    1877       1.6194
    1878       1.6763
    1879       1.5651
    1880       1.6023
    1881       1.7414
    1882       1.6664
    1883       1.5017
    1884       1.5458
    1885       1.5681
    1886       1.6254
    1887       1.6174
    1888       1.7657
    1889       1.5464
    1890       1.5369
    1891       1.4930
    1892       1.7288
    1893       1.8112
    1894       1.5862
    1895       1.5176
    1896       1.5280
    1897       1.5576
    1898       1.7123
    1899       1.7803
    1900       1.7123
    1901       1.6728
    1902       1.8751
    1903       1.7193
    1904       1.6272
    1905       1.5598
    1906       1.6374
    1907       1.5458
    1908       1.6423
    1909       1.5063
    1910       1.5368
    1911       1.7226
    1912       1.4546
    1913       1.7116
    1914       1.8186
    1915       1.5387
    1916       1.5406
    1917       1.5547
    1918       1.6443
    1919       1.5860
    1920       1.5698
    1921       1.6117
    1922       1.4300
    1923       1.4102
    1924       1.5702
    1925       1.6459
    1926       1.4825
    1927       1.5155
    1928       1.5905
    1929       1.4624
    1930       1.5790
    1931       1.5198
    1932       1.5357
    1933       1.5961
    1934       1.5861
    1935       1.6168
    1936       1.6371
    1937       1.3532
    1938       1.6541
    1939       1.3754
    1940       1.5639
    1941       1.6700
    1942       1.4317
    1943       1.5182
    1944       1.5244
    1945       1.4276
    1946       1.7035
    1947       1.5073
    1948       1.6448
    1949       1.7477
    1950       1.5744
    1951       1.4923
    1952       1.5296
    1953       1.3581
    1954       1.4036
    1955       1.4079
    1956       1.3817
    1957       1.5449
    1958       1.4277
    1959       1.4911
    1960       1.4388
    1961       1.4148
    1962       1.5365
    1963       1.6178
    1964       1.5686
    1965       1.5227
    1966       1.5993
    1967       1.6859
    1968       1.6728
    1969       1.5249
    1970       1.5166
    1971       1.5790
    1972       1.6669
    1973       1.5559
    1974       1.5481
    1975       1.5340
    1976       1.5346
    1977       1.5735
    1978       1.5349
    1979       1.6715
    1980       1.5618
    1981       1.4991
    1982       1.5191
    1983       1.4878
    1984       1.4437
    1985       1.4068
    1986       1.4073
    1987       1.5735
    1988       1.6867
    1989       1.4993
    1990       1.6493
    1991       1.6411
    1992       1.6079
    1993       1.6873
    1994       1.6630
    1995       1.5402
    1996       1.6195
    1997       1.9110
    1998       1.9006
    1999       1.6727
    2000       1.7392
