# Supplementary material for: FNR-like unit interacts with C-terminal related residues trigger nNOS reductase domain conformational flexibility change
Source: Front Neurosci. 2026 Feb 11;20:1751011. doi: 10.3389/fnins.2026.1751011 (PMC12932508; doi:10.3389/fnins.2026.1751011)
Supplement: Supplementary file 3 [file Data_Sheet_3.zip › Model_1/22opc-fmn-binding-rmsd.dat]

#Frame     RMSD_00002
       1       0.0000
       2       0.6451
       3       0.7774
       4       0.8140
       5       0.8842
       6       0.9290
       7       0.8681
       8       0.8185
       9       0.8817
      10       1.0170
      11       0.9231
      12       0.9043
      13       0.9939
      14       0.9825
      15       1.0337
      16       0.9714
      17       1.0746
      18       1.0640
      19       1.0884
      20       1.1575
      21       1.0690
      22       1.1594
      23       1.1672
      24       1.0547
      25       1.1806
      26       1.1503
      27       1.1729
      28       1.1190
      29       1.2002
      30       1.1632
      31       0.9993
      32       1.0959
      33       1.1490
      34       1.1170
      35       1.2750
      36       1.0819
      37       0.9857
      38       1.0603
      39       1.0015
      40       1.0565
      41       1.1547
      42       1.1703
      43       1.0200
      44       1.0698
      45       1.2482
      46       1.1727
      47       1.1984
      48       1.3409
      49       1.0778
      50       1.1726
      51       1.3397
      52       1.2685
      53       1.2342
      54       1.4067
      55       1.3427
      56       1.4031
      57       1.3196
      58       1.2875
      59       1.3946
      60       1.4110
      61       1.3956
      62       1.3974
      63       1.5016
      64       1.4744
      65       1.3860
      66       1.2982
      67       1.4363
      68       1.3941
      69       1.3174
      70       1.2887
      71       1.2750
      72       1.4474
      73       1.3795
      74       1.2975
      75       1.2064
      76       1.1695
      77       1.2477
      78       1.3611
      79       1.3262
      80       1.4131
      81       1.4088
      82       1.3733
      83       1.4894
      84       1.3250
      85       1.4038
      86       1.4283
      87       1.5188
      88       1.5301
      89       1.4941
      90       1.6591
      91       1.6950
      92       1.6079
      93       1.2925
      94       1.3268
      95       1.4011
      96       1.3267
      97       1.2354
      98       1.2933
      99       1.2388
     100       1.2553
     101       1.2066
     102       1.1258
     103       1.1757
     104       1.2078
     105       1.3415
     106       1.5397
     107       1.4667
     108       1.3939
     109       1.3626
     110       1.2896
     111       1.4244
     112       1.4181
     113       1.5452
     114       1.3336
     115       1.1823
     116       1.3892
     117       1.2922
     118       1.3227
     119       1.3659
     120       1.4683
     121       1.2827
     122       1.2896
     123       1.3802
     124       1.3411
     125       1.4698
     126       1.3168
     127       1.5471
     128       1.4590
     129       1.5629
     130       1.3614
     131       1.3756
     132       1.3792
     133       1.2783
     134       1.3486
     135       1.4300
     136       1.3475
     137       1.3551
     138       1.3949
     139       1.4415
     140       1.3882
     141       1.3861
     142       1.3773
     143       1.3340
     144       1.3990
     145       1.3789
     146       1.3521
     147       1.3130
     148       1.5412
     149       1.5686
     150       1.4422
     151       1.4162
     152       1.4086
     153       1.3773
     154       1.3432
     155       1.4295
     156       1.4184
     157       1.3832
     158       1.3685
     159       1.4341
     160       1.4444
     161       1.5305
     162       1.3387
     163       1.5245
     164       1.3498
     165       1.3649
     166       1.4261
     167       1.5223
     168       1.4804
     169       1.3926
     170       1.3203
     171       1.3919
     172       1.3297
     173       1.4398
     174       1.3309
     175       1.4048
     176       1.6025
     177       1.4376
     178       1.3938
     179       1.5619
     180       1.5632
     181       1.5355
     182       1.4782
     183       1.3722
     184       1.4676
     185       1.7764
     186       1.6217
     187       1.6481
     188       1.4963
     189       1.5482
     190       1.5751
     191       1.4876
     192       1.4965
     193       1.5039
     194       1.5445
     195       1.4979
     196       1.4446
     197       1.4375
     198       1.5323
     199       1.6941
     200       1.4289
     201       1.3741
     202       1.4242
     203       1.5817
     204       1.4807
     205       1.5744
     206       1.9060
     207       1.5945
     208       1.5912
     209       1.5358
     210       1.4544
     211       1.7005
     212       1.5823
     213       1.5261
     214       1.3772
     215       1.5289
     216       1.6544
     217       1.6305
     218       1.5122
     219       1.3191
     220       1.5406
     221       1.5074
     222       1.4035
     223       1.4351
     224       1.6195
     225       1.3862
     226       1.4022
     227       1.5657
     228       1.6843
     229       1.5894
     230       1.7241
     231       1.6654
     232       1.8282
     233       1.6385
     234       1.4211
     235       1.5931
     236       1.6415
     237       1.7828
     238       1.7851
     239       1.5418
     240       1.5285
     241       1.4561
     242       1.9401
     243       1.8147
     244       1.4666
     245       1.5900
     246       1.8581
     247       1.8058
     248       1.7436
     249       1.7119
     250       1.6899
     251       1.5732
     252       1.4888
     253       1.6362
     254       1.6073
     255       1.8008
     256       1.7963
     257       1.8985
     258       1.7668
     259       1.8153
     260       1.7627
     261       1.6879
     262       1.7376
     263       1.6664
     264       1.6517
     265       1.5959
     266       1.4423
     267       1.6042
     268       1.8500
     269       1.8246
     270       1.7283
     271       1.6594
     272       1.8198
     273       1.9880
     274       2.0565
     275       2.2695
     276       2.3806
     277       2.2921
     278       2.2178
     279       2.0333
     280       2.0437
     281       2.0924
     282       2.1453
     283       2.0439
     284       1.9753
     285       2.2455
     286       2.2717
     287       2.3286
     288       2.2575
     289       1.8806
     290       2.0570
     291       2.2527
     292       1.9997
     293       2.0845
     294       2.1170
     295       2.3488
     296       2.4153
     297       2.3854
     298       2.2729
     299       2.1350
     300       2.1939
     301       2.0032
     302       2.0202
     303       2.0778
     304       2.0909
     305       2.3907
     306       2.0779
     307       2.0571
     308       2.0541
     309       2.0076
     310       1.7924
     311       1.6884
     312       1.8919
     313       1.6737
     314       1.7945
     315       1.6724
     316       1.8125
     317       2.0348
     318       1.9146
     319       1.9662
     320       1.9909
     321       1.8053
     322       1.7590
     323       1.7247
     324       1.8822
     325       1.8439
     326       1.7455
     327       1.7917
     328       2.0877
     329       1.8452
     330       1.9884
     331       1.9660
     332       1.8608
     333       1.8420
     334       1.8032
     335       1.8486
     336       1.8984
     337       1.7010
     338       1.6965
     339       1.7076
     340       1.7466
     341       1.6911
     342       1.6879
     343       1.6003
     344       1.7105
     345       1.8677
     346       1.6199
     347       1.8773
     348       1.6689
     349       1.9359
     350       1.8654
     351       1.8184
     352       1.8374
     353       1.9696
     354       1.8752
     355       1.7656
     356       1.6813
     357       1.7075
     358       1.7053
     359       1.6591
     360       1.6902
     361       1.7155
     362       1.6529
     363       1.6245
     364       1.8307
     365       1.9352
     366       1.9549
     367       1.9676
     368       1.7976
     369       1.9488
     370       1.6884
     371       1.5702
     372       1.7557
     373       1.6645
     374       1.8713
     375       1.9056
     376       1.6592
     377       1.5477
     378       1.7914
     379       1.6866
     380       1.9279
     381       2.1817
     382       2.0730
     383       2.1710
     384       2.1216
     385       2.0734
     386       1.9237
     387       1.7286
     388       1.7240
     389       1.8732
     390       1.6273
     391       1.7785
     392       1.5003
     393       1.5294
     394       1.6197
     395       1.8279
     396       1.5273
     397       1.6602
     398       1.8597
     399       1.7609
     400       1.6010
     401       1.6311
     402       1.6703
     403       1.7140
     404       1.6884
     405       1.6521
     406       1.7907
     407       1.9159
     408       1.6796
     409       1.8756
     410       1.8481
     411       1.8592
     412       1.7603
     413       1.8433
     414       1.6915
     415       1.8933
     416       1.8322
     417       1.9423
     418       2.2684
     419       2.1192
     420       2.0946
     421       1.7473
     422       1.8446
     423       1.8048
     424       1.6623
     425       2.0016
     426       2.0672
     427       2.1803
     428       2.1397
     429       1.9145
     430       1.8217
     431       2.1014
     432       2.3233
     433       1.9077
     434       1.9231
     435       1.6630
     436       1.4087
     437       1.5926
     438       1.6714
     439       1.5764
     440       1.6621
     441       1.8612
     442       1.5350
     443       1.5410
     444       1.6095
     445       1.7235
     446       1.6741
     447       1.8603
     448       1.8669
     449       1.6292
     450       1.7346
     451       1.6313
     452       1.7842
     453       1.5411
     454       1.9353
     455       1.6950
     456       1.9571
     457       2.0018
     458       2.0530
     459       2.0071
     460       2.1121
     461       2.1303
     462       1.8520
     463       1.8863
     464       1.7220
     465       1.8296
     466       1.8231
     467       1.7063
     468       1.8523
     469       1.7549
     470       1.9964
     471       1.7838
     472       1.6571
     473       1.7757
     474       1.7540
     475       1.6326
     476       1.5200
     477       1.7335
     478       1.9175
     479       1.7898
     480       1.4739
     481       1.6423
     482       1.7094
     483       1.7013
     484       1.9478
     485       2.0781
     486       1.9246
     487       2.0150
     488       1.8942
     489       1.7871
     490       1.8572
     491       1.6921
     492       1.7867
     493       1.6885
     494       1.5359
     495       1.6289
     496       1.4376
     497       1.5510
     498       1.6823
     499       1.5456
     500       1.6800
     501       1.7105
     502       1.5944
     503       1.7443
     504       1.5776
     505       1.3811
     506       1.3643
     507       1.3859
     508       1.3364
     509       1.4556
     510       1.4401
     511       1.3979
     512       1.4982
     513       1.4457
     514       1.6084
     515       1.6516
     516       1.7051
     517       1.5520
     518       1.5645
     519       1.5472
     520       1.6507
     521       1.5945
     522       1.4883
     523       1.6935
     524       1.6428
     525       1.4728
     526       1.4802
     527       1.5173
     528       1.4753
     529       1.4791
     530       1.5356
     531       1.3866
     532       1.6276
     533       1.6835
     534       1.6409
     535       1.6258
     536       1.6760
     537       1.6502
     538       1.6634
     539       1.6240
     540       1.6856
     541       1.9706
     542       1.7603
     543       1.6435
     544       1.5496
     545       1.7849
     546       1.5315
     547       1.5283
     548       1.4897
     549       1.4770
     550       1.4014
     551       1.5115
     552       1.3736
     553       1.6206
     554       1.4903
     555       1.5593
     556       1.4130
     557       1.5305
     558       1.3872
     559       1.4093
     560       1.3926
     561       1.5919
     562       1.5565
     563       1.4460
     564       1.4850
     565       1.5449
     566       1.4463
     567       1.6436
     568       1.5036
     569       1.3304
     570       1.3244
     571       1.4320
     572       1.4022
     573       1.6459
     574       1.7651
     575       1.7038
     576       1.9850
     577       1.7592
     578       1.7052
     579       1.6609
     580       1.7799
     581       1.7911
     582       1.6452
     583       1.7832
     584       1.5829
     585       1.3978
     586       1.3053
     587       1.2968
     588       1.3133
     589       1.3980
     590       1.5668
     591       1.4103
     592       1.4540
     593       1.3846
     594       1.4079
     595       1.5143
     596       1.4418
     597       1.3800
     598       1.4624
     599       1.4349
     600       1.5885
     601       1.7699
     602       1.8275
     603       1.8537
     604       1.8937
     605       1.8899
     606       1.7404
     607       1.6917
     608       1.7487
     609       1.9443
     610       1.7525
     611       1.8857
     612       2.0466
     613       1.9607
     614       1.8980
     615       1.8135
     616       1.9954
     617       1.9469
     618       1.8484
     619       1.7975
     620       1.7678
     621       1.8534
     622       1.8582
     623       1.8555
     624       1.8813
     625       1.8734
     626       1.7563
     627       1.7607
     628       1.7696
     629       1.8048
     630       1.8654
     631       1.7303
     632       1.6734
     633       1.7123
     634       1.5719
     635       1.6777
     636       1.5710
     637       1.6150
     638       1.5034
     639       1.6500
     640       1.7300
     641       1.7758
     642       1.7505
     643       1.8536
     644       1.7547
     645       1.8992
     646       1.6567
     647       1.7309
     648       1.6552
     649       1.5118
     650       1.6791
     651       1.7105
     652       1.5795
     653       1.4395
     654       1.4966
     655       1.6919
     656       1.8337
     657       1.7606
     658       1.7395
     659       1.7708
     660       1.8250
     661       1.7493
     662       1.5813
     663       1.9201
     664       1.7084
     665       1.9068
     666       1.7923
     667       1.7729
     668       1.7162
     669       1.9113
     670       2.0169
     671       1.8840
     672       1.9142
     673       1.8740
     674       1.7953
     675       1.8046
     676       1.8902
     677       1.9268
     678       1.9147
     679       1.8692
     680       1.8187
     681       1.9479
     682       1.9465
     683       1.8112
     684       1.8691
     685       1.7349
     686       1.7819
     687       1.9671
     688       2.0575
     689       2.0970
     690       1.7837
     691       1.7034
     692       1.7022
     693       1.7274
     694       1.7133
     695       1.5889
     696       1.7786
     697       1.7716
     698       1.7980
     699       1.8613
     700       1.8754
     701       2.0158
     702       1.9047
     703       1.8405
     704       1.9339
     705       2.1286
     706       1.9189
     707       2.1528
     708       2.1163
     709       1.9983
     710       1.8018
     711       1.9292
     712       2.0646
     713       2.0057
     714       1.9218
     715       2.0846
     716       2.0582
     717       2.0358
     718       2.0461
     719       2.2621
     720       2.1661
     721       2.0191
     722       1.9912
     723       1.8297
     724       2.1732
     725       2.0352
     726       2.0520
     727       1.9253
     728       1.9876
     729       2.0029
     730       1.9763
     731       1.9594
     732       2.0815
     733       2.3184
     734       2.1209
     735       1.9236
     736       1.9234
     737       1.9580
     738       1.9423
     739       1.8504
     740       1.9494
     741       2.0471
     742       2.0614
     743       2.0859
     744       2.2532
     745       2.3177
     746       2.2809
     747       2.0287
     748       1.9227
     749       1.7954
     750       1.9324
     751       2.0281
     752       1.9329
     753       1.9228
     754       2.0210
     755       2.1219
     756       2.0140
     757       1.9867
     758       2.0748
     759       2.1683
     760       2.0321
     761       1.8905
     762       2.0513
     763       2.1629
     764       2.1213
     765       1.8613
     766       1.6875
     767       1.8805
     768       1.9644
     769       1.9467
     770       1.9369
     771       2.2751
     772       2.0504
     773       2.0516
     774       2.2397
     775       2.3634
     776       2.2477
     777       2.0026
     778       2.0744
     779       1.8614
     780       2.0722
     781       1.9112
     782       1.9092
     783       1.8766
     784       1.9422
     785       1.8987
     786       2.0415
     787       2.0087
     788       1.8536
     789       1.8768
     790       1.7970
     791       1.9606
     792       1.8542
     793       1.9634
     794       1.9637
     795       1.9183
     796       1.8520
     797       1.7547
     798       1.7582
     799       1.9281
     800       1.9815
     801       1.9326
     802       1.9743
     803       1.8716
     804       1.7042
     805       1.6163
     806       1.8454
     807       1.8463
     808       1.9612
     809       2.0963
     810       1.9090
     811       1.9361
     812       1.9883
     813       1.6890
     814       1.6587
     815       1.8244
     816       1.9946
     817       1.9880
     818       1.8753
     819       1.7999
     820       1.9307
     821       1.6959
     822       1.7555
     823       1.7709
     824       1.7787
     825       1.6441
     826       1.9381
     827       1.7992
     828       1.7854
     829       1.7455
     830       1.8836
     831       1.7205
     832       1.8522
     833       1.8296
     834       1.9141
     835       2.1040
     836       2.1078
     837       2.1169
     838       2.1055
     839       2.0518
     840       2.1091
     841       2.0228
     842       2.1642
     843       1.9905
     844       1.9555
     845       1.8127
     846       1.9078
     847       1.9272
     848       1.8347
     849       2.1674
     850       2.0409
     851       1.9570
     852       1.8130
     853       1.9103
     854       1.8072
     855       1.9202
     856       1.8819
     857       1.8966
     858       1.8695
     859       1.9967
     860       1.9781
     861       1.9400
     862       2.0173
     863       1.9742
     864       1.8672
     865       1.9782
     866       1.7365
     867       1.8637
     868       1.8495
     869       1.8711
     870       1.9377
     871       1.8202
     872       1.8847
     873       1.8647
     874       1.8873
     875       1.9577
     876       2.0089
     877       1.9673
     878       1.9609
     879       1.7896
     880       1.7368
     881       1.6773
     882       1.7298
     883       1.8467
     884       1.9041
     885       2.1039
     886       2.0863
     887       2.0942
     888       2.0218
     889       1.9616
     890       2.0139
     891       2.1074
     892       1.9758
     893       2.1405
     894       2.1206
     895       2.0967
     896       2.2964
     897       2.2102
     898       2.1132
     899       2.0870
     900       1.9720
     901       2.0206
     902       2.1786
     903       2.2767
     904       2.3272
     905       2.3388
     906       2.4229
     907       2.4009
     908       2.3144
     909       2.4066
     910       2.4373
     911       2.2619
     912       2.3250
     913       2.2698
     914       2.2155
     915       2.2616
     916       2.2987
     917       2.2051
     918       2.1154
     919       1.9713
     920       2.0362
     921       2.1942
     922       2.2339
     923       1.9788
     924       2.0731
     925       2.1455
     926       2.1162
     927       2.1015
     928       2.2779
     929       2.1941
     930       2.1678
     931       2.1321
     932       2.0101
     933       2.0262
     934       1.9967
     935       2.1525
     936       2.1395
     937       2.0528
     938       2.0585
     939       2.2207
     940       2.1202
     941       2.0090
     942       1.9055
     943       2.2402
     944       2.1633
     945       2.0770
     946       2.1078
     947       1.9264
     948       1.9734
     949       2.0571
     950       2.3178
     951       2.2170
     952       2.0457
     953       2.1611
     954       2.0470
     955       2.0714
     956       2.1504
     957       2.0244
     958       1.9790
     959       2.0473
     960       2.0132
     961       1.9675
     962       2.1419
     963       2.0958
     964       1.9505
     965       2.0918
     966       2.0550
     967       2.3042
     968       2.3047
     969       2.3636
     970       2.2856
     971       2.1865
     972       2.1481
     973       2.1560
     974       2.1397
     975       2.0373
     976       2.0903
     977       2.1919
     978       2.2577
     979       2.0717
     980       2.0853
     981       2.0849
     982       2.1597
     983       2.1102
     984       2.1489
     985       2.1083
     986       2.1252
     987       2.1273
     988       2.0667
     989       2.1083
     990       2.1149
     991       2.2510
     992       2.2095
     993       2.0837
     994       2.1192
     995       2.3268
     996       2.2411
     997       1.9941
     998       2.1427
     999       1.9607
    1000       1.9654
    1001       2.0302
    1002       2.0924
    1003       2.0973
    1004       2.0746
    1005       2.1227
    1006       2.1295
    1007       2.1906
    1008       2.0808
    1009       2.3041
    1010       2.3176
    1011       2.2374
    1012       2.1589
    1013       2.2359
    1014       2.1327
    1015       2.0677
    1016       2.1958
    1017       2.2629
    1018       2.1360
    1019       2.0358
    1020       2.1707
    1021       2.1261
    1022       2.0446
    1023       2.0651
    1024       2.1880
    1025       2.2209
    1026       2.1310
    1027       2.0817
    1028       2.1250
    1029       2.0281
    1030       2.0826
    1031       2.0753
    1032       2.0741
    1033       2.0466
    1034       2.1645
    1035       2.1075
    1036       2.2853
    1037       2.2730
    1038       2.4086
    1039       2.2032
    1040       2.2506
    1041       2.1788
    1042       1.9756
    1043       2.0568
    1044       2.0185
    1045       2.1500
    1046       2.0360
    1047       2.0590
    1048       2.1463
    1049       2.1430
    1050       2.0165
    1051       1.9865
    1052       1.9099
    1053       2.0299
    1054       1.9466
    1055       1.8390
    1056       1.9535
    1057       2.0531
    1058       2.0105
    1059       2.0805
    1060       1.9542
    1061       1.9741
    1062       2.1845
    1063       2.0834
    1064       2.0100
    1065       2.0092
    1066       2.0157
    1067       2.0938
    1068       1.9643
    1069       2.0121
    1070       2.0893
    1071       2.1285
    1072       2.1132
    1073       1.9667
    1074       2.0161
    1075       2.0057
    1076       2.1768
    1077       2.0927
    1078       2.1256
    1079       2.1751
    1080       2.1164
    1081       2.0442
    1082       2.0716
    1083       2.1715
    1084       2.0914
    1085       2.0317
    1086       1.9741
    1087       2.2307
    1088       2.2699
    1089       2.0909
    1090       2.2686
    1091       2.1973
    1092       2.0767
    1093       2.0696
    1094       2.1288
    1095       2.1269
    1096       2.0260
    1097       2.0889
    1098       2.1613
    1099       2.0731
    1100       2.0129
    1101       1.9386
    1102       1.8618
    1103       1.9574
    1104       2.0935
    1105       2.0584
    1106       2.0697
    1107       2.2580
    1108       2.0783
    1109       2.1093
    1110       2.0676
    1111       1.8998
    1112       1.9831
    1113       2.0704
    1114       2.1357
    1115       2.1489
    1116       2.3724
    1117       2.1351
    1118       2.1565
    1119       2.1325
    1120       2.1440
    1121       2.0678
    1122       2.1055
    1123       2.0447
    1124       2.1341
    1125       1.9934
    1126       2.0729
    1127       2.0285
    1128       2.0339
    1129       2.0088
    1130       1.8935
    1131       1.9050
    1132       2.0681
    1133       2.0603
    1134       2.1365
    1135       2.1797
    1136       2.0827
    1137       2.1427
    1138       2.1895
    1139       2.2393
    1140       2.1932
    1141       2.1533
    1142       2.1301
    1143       2.1512
    1144       2.1447
    1145       2.2606
    1146       2.3246
    1147       2.1317
    1148       2.2076
    1149       2.2004
    1150       2.3249
    1151       2.2482
    1152       2.2929
    1153       2.3193
    1154       2.1904
    1155       2.2087
    1156       2.0354
    1157       2.3029
    1158       2.1953
    1159       2.2077
    1160       2.1813
    1161       2.3011
    1162       2.3326
    1163       2.3189
    1164       2.3018
    1165       2.2707
    1166       2.1908
    1167       2.3613
    1168       2.2605
    1169       2.1673
    1170       2.2238
    1171       2.2153
    1172       2.1631
    1173       2.0114
    1174       2.0703
    1175       2.2851
    1176       2.2499
    1177       2.2270
    1178       2.1585
    1179       2.2511
    1180       2.1489
    1181       2.1196
    1182       2.1193
    1183       2.2031
    1184       2.2369
    1185       2.2353
    1186       2.3261
    1187       2.1531
    1188       2.1210
    1189       2.3130
    1190       2.3369
    1191       2.3293
    1192       2.2872
    1193       2.2507
    1194       2.1888
    1195       2.4043
    1196       2.4642
    1197       2.4787
    1198       2.5714
    1199       2.5108
    1200       2.5710
    1201       2.6429
    1202       2.5493
    1203       2.4592
    1204       2.3695
    1205       2.3504
    1206       2.4371
    1207       2.5628
    1208       2.3122
    1209       2.3285
    1210       2.2797
    1211       2.2542
    1212       2.3592
    1213       2.0501
    1214       2.1749
    1215       2.2975
    1216       2.1773
    1217       2.1014
    1218       2.1638
    1219       2.2620
    1220       2.1501
    1221       2.1040
    1222       2.0636
    1223       2.1734
    1224       2.3586
    1225       2.2392
    1226       2.3163
    1227       2.5000
    1228       2.4364
    1229       2.3798
    1230       2.2987
    1231       2.3699
    1232       2.3455
    1233       2.3933
    1234       2.5798
    1235       2.4514
    1236       2.3976
    1237       2.2686
    1238       2.3777
    1239       2.4390
    1240       2.4046
    1241       2.5482
    1242       2.5405
    1243       2.5838
    1244       2.5470
    1245       2.3358
    1246       2.3051
    1247       2.2316
    1248       2.4150
    1249       2.4197
    1250       2.4064
    1251       2.3809
    1252       2.4166
    1253       2.4295
    1254       2.2779
    1255       2.3477
    1256       2.3352
    1257       2.4350
    1258       2.4772
    1259       2.4239
    1260       2.3381
    1261       2.3956
    1262       2.3189
    1263       2.2651
    1264       2.2795
    1265       2.2814
    1266       2.4051
    1267       2.2397
    1268       2.1748
    1269       2.4026
    1270       2.2952
    1271       2.2160
    1272       2.1379
    1273       2.1018
    1274       2.1138
    1275       2.1009
    1276       2.2334
    1277       2.0369
    1278       2.2663
    1279       2.2318
    1280       2.4697
    1281       2.4836
    1282       2.5783
    1283       2.2573
    1284       2.2627
    1285       2.4040
    1286       2.2895
    1287       2.3166
    1288       2.2418
    1289       2.2971
    1290       2.2872
    1291       2.2465
    1292       2.1990
    1293       2.2061
    1294       2.1769
    1295       2.1624
    1296       2.1790
    1297       2.3425
    1298       2.3857
    1299       2.6758
    1300       2.3600
    1301       2.3428
    1302       2.1556
    1303       2.2258
    1304       2.1037
    1305       2.4386
    1306       2.2753
    1307       2.1424
    1308       2.1061
    1309       2.0646
    1310       2.1763
    1311       2.1047
    1312       1.9966
    1313       2.0352
    1314       2.2389
    1315       2.1664
    1316       2.2104
    1317       2.3039
    1318       2.3675
    1319       2.2759
    1320       2.2881
    1321       2.2052
    1322       2.1099
    1323       2.2382
    1324       2.2054
    1325       2.2018
    1326       2.0975
    1327       2.0050
    1328       2.0783
    1329       2.1906
    1330       2.1760
    1331       2.2557
    1332       2.2385
    1333       2.1347
    1334       2.1099
    1335       2.1555
    1336       2.3143
    1337       2.3509
    1338       2.4136
    1339       2.3594
    1340       2.4766
    1341       2.4263
    1342       2.3540
    1343       2.3780
    1344       2.3408
    1345       2.2795
    1346       2.2847
    1347       2.1988
    1348       2.1870
    1349       2.2995
    1350       2.0810
    1351       2.1827
    1352       2.1827
    1353       2.1354
    1354       2.3032
    1355       2.1379
    1356       2.0803
    1357       2.2302
    1358       2.0779
    1359       2.1539
    1360       2.1793
    1361       2.2623
    1362       2.3314
    1363       2.2413
    1364       2.1979
    1365       2.1523
    1366       2.1446
    1367       2.3852
    1368       2.4565
    1369       2.4493
    1370       2.4871
    1371       2.4030
    1372       2.2576
    1373       2.0880
    1374       2.3104
    1375       2.2178
    1376       2.3604
    1377       2.3001
    1378       2.4204
    1379       2.4416
    1380       2.5402
    1381       2.4843
    1382       2.3426
    1383       2.1576
    1384       2.3419
    1385       2.4287
    1386       2.3108
    1387       2.6117
    1388       2.7414
    1389       2.6123
    1390       2.5232
    1391       2.7435
    1392       2.7290
    1393       2.7291
    1394       2.7140
    1395       2.7844
    1396       2.6674
    1397       2.5650
    1398       2.6518
    1399       2.6312
    1400       2.5518
    1401       2.4274
    1402       2.3051
    1403       2.2858
    1404       2.0024
    1405       2.2110
    1406       2.2441
    1407       2.2522
    1408       2.2623
    1409       2.3197
    1410       2.2623
    1411       2.1725
    1412       2.0518
    1413       2.3350
    1414       2.2165
    1415       2.3133
    1416       2.2091
    1417       2.2270
    1418       2.0906
    1419       2.1160
    1420       2.2304
    1421       2.2336
    1422       2.4101
    1423       2.6479
    1424       2.5645
    1425       2.4909
    1426       2.6318
    1427       2.3952
    1428       2.4268
    1429       2.4872
    1430       2.4821
    1431       2.3985
    1432       2.1767
    1433       2.1951
    1434       2.3755
    1435       2.4119
    1436       2.2965
    1437       2.1993
    1438       2.1943
    1439       2.2407
    1440       2.1448
    1441       2.0946
    1442       2.3146
    1443       2.1772
    1444       2.0023
    1445       2.1135
    1446       2.1209
    1447       1.9919
    1448       2.1436
    1449       2.1683
    1450       2.1996
    1451       2.1819
    1452       2.0936
    1453       2.1535
    1454       2.0814
    1455       2.0355
    1456       2.0207
    1457       2.4021
    1458       2.3701
    1459       2.5157
    1460       2.2854
    1461       2.3650
    1462       2.2834
    1463       2.2380
    1464       2.3940
    1465       2.3426
    1466       2.3834
    1467       2.3683
    1468       2.5639
    1469       2.3294
    1470       2.4003
    1471       2.2662
    1472       2.3611
    1473       2.2388
    1474       2.4668
    1475       2.4375
    1476       2.3070
    1477       2.1027
    1478       2.1556
    1479       2.3620
    1480       2.3117
    1481       2.3773
    1482       2.3474
    1483       2.5561
    1484       2.2752
    1485       2.3695
    1486       2.3537
    1487       2.2338
    1488       2.4842
    1489       2.4787
    1490       2.5006
    1491       2.6507
    1492       2.3680
    1493       2.5332
    1494       2.4108
    1495       2.3784
    1496       2.5260
    1497       2.5510
    1498       2.4137
    1499       2.3996
    1500       2.3598
    1501       2.3920
    1502       2.2967
    1503       2.2122
    1504       2.3863
    1505       2.3384
    1506       2.2084
    1507       2.3213
    1508       2.5213
    1509       2.3607
    1510       2.2875
    1511       2.3158
    1512       2.4039
    1513       2.2851
    1514       2.2641
    1515       2.2941
    1516       2.2524
    1517       2.1555
    1518       2.2237
    1519       2.3717
    1520       2.3455
    1521       2.3670
    1522       2.1754
    1523       2.1796
    1524       2.1971
    1525       2.3907
    1526       2.3590
    1527       2.4569
    1528       2.3470
    1529       2.3687
    1530       2.3637
    1531       2.2272
    1532       2.2282
    1533       2.2813
    1534       2.4345
    1535       2.3172
    1536       2.3527
    1537       2.3704
    1538       2.4148
    1539       2.2722
    1540       2.3744
    1541       2.5155
    1542       2.3308
    1543       2.4500
    1544       2.3594
    1545       2.2198
    1546       2.3197
    1547       2.4159
    1548       2.4383
    1549       2.2409
    1550       2.3404
    1551       2.3003
    1552       2.3008
    1553       2.1699
    1554       2.5288
    1555       2.5670
    1556       2.6167
    1557       2.6385
    1558       2.6473
    1559       2.5482
    1560       2.6868
    1561       2.7192
    1562       2.6822
    1563       2.7989
    1564       2.8200
    1565       2.5918
    1566       2.7108
    1567       2.5551
    1568       2.3896
    1569       2.3551
    1570       2.3460
    1571       2.5276
    1572       2.3923
    1573       2.3969
    1574       2.3519
    1575       2.2868
    1576       2.1725
    1577       2.2639
    1578       2.1112
    1579       2.3505
    1580       2.3564
    1581       2.3867
    1582       2.4524
    1583       2.3412
    1584       2.1675
    1585       2.3395
    1586       2.2650
    1587       2.2118
    1588       2.1854
    1589       2.2827
    1590       2.4158
    1591       2.2661
    1592       2.3226
    1593       2.2285
    1594       2.2133
    1595       2.2489
    1596       2.2354
    1597       2.3731
    1598       2.2263
    1599       2.1588
    1600       2.4402
    1601       2.4648
    1602       2.4278
    1603       2.5878
    1604       2.2965
    1605       2.2805
    1606       2.4729
    1607       2.2992
    1608       2.2672
    1609       2.2153
    1610       2.2748
    1611       2.1832
    1612       2.2400
    1613       2.2033
    1614       2.2744
    1615       2.2589
    1616       2.2848
    1617       2.1633
    1618       2.2967
    1619       2.1350
    1620       2.1757
    1621       2.1526
    1622       2.1422
    1623       2.2092
    1624       2.1879
    1625       2.2184
    1626       2.1820
    1627       2.3303
    1628       2.1703
    1629       2.0409
    1630       2.0686
    1631       2.1086
    1632       2.1771
    1633       2.1291
    1634       2.2339
    1635       2.1907
    1636       2.0339
    1637       2.1187
    1638       2.1857
    1639       2.2466
    1640       2.3342
    1641       2.1836
    1642       2.1455
    1643       2.1415
    1644       2.2879
    1645       2.3635
    1646       2.3051
    1647       2.4989
    1648       2.2575
    1649       2.3679
    1650       2.4919
    1651       2.3595
    1652       2.3757
    1653       2.2501
    1654       2.4032
    1655       2.3028
    1656       2.3098
    1657       2.3668
    1658       2.4608
    1659       2.6001
    1660       2.4548
    1661       2.6831
    1662       2.5470
    1663       2.5668
    1664       2.4198
    1665       2.4631
    1666       2.4263
    1667       2.4888
    1668       2.5207
    1669       2.6024
    1670       2.4440
    1671       2.2745
    1672       2.2239
    1673       2.1448
    1674       2.3100
    1675       2.3064
    1676       2.1702
    1677       2.2641
    1678       2.2565
    1679       2.1872
    1680       2.1262
    1681       2.2125
    1682       2.4223
    1683       2.3375
    1684       2.2629
    1685       2.4395
    1686       2.1719
    1687       2.3579
    1688       2.2618
    1689       2.2968
    1690       2.3308
    1691       2.2147
    1692       2.2798
    1693       2.3096
    1694       2.1800
    1695       2.1044
    1696       2.1042
    1697       2.0541
    1698       2.1272
    1699       2.2032
    1700       2.1509
    1701       2.1524
    1702       2.3741
    1703       2.4156
    1704       2.4486
    1705       2.5028
    1706       2.5322
    1707       2.3955
    1708       2.4896
    1709       2.5799
    1710       2.6420
    1711       2.5589
    1712       2.4698
    1713       2.3649
    1714       2.4223
    1715       2.4717
    1716       2.3609
    1717       2.4483
    1718       2.3075
    1719       2.3882
    1720       2.3611
    1721       2.5580
    1722       2.5273
    1723       2.5528
    1724       2.4237
    1725       2.4413
    1726       2.4380
    1727       2.4738
    1728       2.6347
    1729       2.4644
    1730       2.5031
    1731       2.6189
    1732       2.6118
    1733       2.6562
    1734       2.5147
    1735       2.4666
    1736       2.3955
    1737       2.3201
    1738       2.4446
    1739       2.3927
    1740       2.4131
    1741       2.5607
    1742       2.4406
    1743       2.3282
    1744       2.3936
    1745       2.4408
    1746       2.3732
    1747       2.4246
    1748       2.4981
    1749       2.3012
    1750       2.3545
    1751       2.4470
    1752       2.4407
    1753       2.4090
    1754       2.5050
    1755       2.4859
    1756       2.4694
    1757       2.6017
    1758       2.7686
    1759       2.6875
    1760       2.6278
    1761       2.4974
    1762       2.4047
    1763       2.4569
    1764       2.4563
    1765       2.5021
    1766       2.4569
    1767       2.2989
    1768       2.3473
    1769       2.4295
    1770       2.4830
    1771       2.7114
    1772       2.5144
    1773       2.4066
    1774       2.4419
    1775       2.3972
    1776       2.3100
    1777       2.3728
    1778       2.4994
    1779       2.4255
    1780       2.5969
    1781       2.4715
    1782       2.4474
    1783       2.2594
    1784       2.3447
    1785       2.2933
    1786       2.3635
    1787       2.4195
    1788       2.4925
    1789       2.6066
    1790       2.3891
    1791       2.3640
    1792       2.3619
    1793       2.3926
    1794       2.2291
    1795       2.2041
    1796       2.3080
    1797       2.2457
    1798       2.2111
    1799       2.1821
    1800       2.3065
    1801       2.2265
    1802       2.2494
    1803       2.1092
    1804       2.2835
    1805       2.2466
    1806       2.2825
    1807       2.6291
    1808       2.3952
    1809       2.4497
    1810       2.3005
    1811       2.1773
    1812       2.2082
    1813       2.1034
    1814       2.1781
    1815       2.3100
    1816       2.2905
    1817       2.3956
    1818       2.3801
    1819       2.3107
    1820       2.2040
    1821       2.2127
    1822       2.2636
    1823       2.3735
    1824       2.2519
    1825       2.1887
    1826       2.1886
    1827       2.2315
    1828       2.1966
    1829       2.1230
    1830       2.0781
    1831       2.1985
    1832       2.0827
    1833       2.1366
    1834       2.1504
    1835       2.2429
    1836       2.0840
    1837       2.1258
    1838       2.1133
    1839       2.0221
    1840       2.0178
    1841       2.2049
    1842       2.1438
    1843       2.2860
    1844       2.1760
    1845       2.0818
    1846       2.0996
    1847       2.0638
    1848       2.2051
    1849       2.1372
    1850       2.3584
    1851       2.2639
    1852       2.1187
    1853       2.1097
    1854       2.2226
    1855       2.2680
    1856       2.3922
    1857       2.4289
    1858       2.3372
    1859       2.2421
    1860       2.3587
    1861       2.3831
    1862       2.4187
    1863       2.5782
    1864       2.4706
    1865       2.3389
    1866       2.2318
    1867       2.3613
    1868       2.3008
    1869       2.1395
    1870       2.1757
    1871       2.1891
    1872       2.3571
    1873       2.3123
    1874       2.3679
    1875       2.3576
    1876       2.2379
    1877       2.3356
    1878       2.4969
    1879       2.4649
    1880       2.4078
    1881       2.4243
    1882       2.3900
    1883       2.3643
    1884       2.4117
    1885       2.4995
    1886       2.4504
    1887       2.3523
    1888       2.3863
    1889       2.2713
    1890       2.3219
    1891       2.3508
    1892       2.3434
    1893       2.3201
    1894       2.4317
    1895       2.3591
    1896       2.5164
    1897       2.3668
    1898       2.3444
    1899       2.3339
    1900       2.3276
    1901       2.4464
    1902       2.4015
    1903       2.4441
    1904       2.3367
    1905       2.4893
    1906       2.3922
    1907       2.4845
    1908       2.5493
    1909       2.4351
    1910       2.5373
    1911       2.5846
    1912       2.3989
    1913       2.5293
    1914       2.5770
    1915       2.3082
    1916       2.1743
    1917       2.2825
    1918       2.4045
    1919       2.2487
    1920       2.3778
    1921       2.3250
    1922       2.2292
    1923       2.1993
    1924       2.4398
    1925       2.4342
    1926       2.2456
    1927       2.3757
    1928       2.2686
    1929       2.4398
    1930       2.5009
    1931       2.4046
    1932       2.3318
    1933       2.3989
    1934       2.4221
    1935       2.4285
    1936       2.3122
    1937       2.1763
    1938       2.2857
    1939       2.2852
    1940       2.2671
    1941       2.3236
    1942       2.3577
    1943       2.2941
    1944       2.3166
    1945       2.4388
    1946       2.2793
    1947       2.3872
    1948       2.4442
    1949       2.5457
    1950       2.3650
    1951       2.6355
    1952       2.7372
    1953       2.5546
    1954       2.4957
    1955       2.4780
    1956       2.5428
    1957       2.5897
    1958       2.5046
    1959       2.6380
    1960       2.5718
    1961       2.4674
    1962       2.3811
    1963       2.4707
    1964       2.2531
    1965       2.3807
    1966       2.3772
    1967       2.1684
    1968       2.0805
    1969       2.1563
    1970       2.0046
    1971       2.0406
    1972       2.1578
    1973       2.2318
    1974       2.0525
    1975       2.0467
    1976       1.9921
    1977       2.3428
    1978       2.0523
    1979       2.2359
    1980       2.1062
    1981       2.1460
    1982       2.1677
    1983       2.1008
    1984       2.1404
    1985       2.2527
    1986       2.3827
    1987       2.2409
    1988       2.1970
    1989       2.1313
    1990       2.1917
    1991       2.2500
    1992       2.1703
    1993       2.1769
    1994       2.3332
    1995       2.2346
    1996       2.2655
    1997       2.3443
    1998       2.2729
    1999       2.3516
    2000       2.3434
