# Supplementary material for: FNR-like unit interacts with C-terminal related residues trigger nNOS reductase domain conformational flexibility change
Source: Front Neurosci. 2026 Feb 11;20:1751011. doi: 10.3389/fnins.2026.1751011 (PMC12932508; doi:10.3389/fnins.2026.1751011)
Supplement: Supplementary file 3 [file Data_Sheet_3.zip › Model_1/22opc-fmn-rmsd.dat]

#Frame     RMSD_00002
       1       0.0000
       2       0.5988
       3       0.7544
       4       0.9360
       5       0.9601
       6       0.8754
       7       0.6689
       8       0.8948
       9       0.8349
      10       1.3330
      11       1.1489
      12       1.0453
      13       1.3729
      14       1.2351
      15       1.4540
      16       1.2577
      17       1.0473
      18       1.3303
      19       1.2566
      20       1.4974
      21       1.1399
      22       1.2693
      23       1.8452
      24       1.2357
      25       1.4448
      26       1.2001
      27       1.2126
      28       1.0020
      29       1.5114
      30       1.3173
      31       0.9520
      32       1.1865
      33       1.4115
      34       1.2828
      35       1.1848
      36       1.1537
      37       1.3237
      38       1.3669
      39       1.2356
      40       1.1759
      41       1.0804
      42       1.0464
      43       1.3801
      44       1.2469
      45       1.0770
      46       1.3442
      47       1.4103
      48       1.2572
      49       1.0384
      50       1.0204
      51       0.7904
      52       1.2344
      53       1.1402
      54       1.2242
      55       1.4264
      56       1.0051
      57       1.1018
      58       0.9950
      59       1.0968
      60       1.1354
      61       1.0444
      62       1.0382
      63       1.0123
      64       1.2933
      65       0.9869
      66       1.2927
      67       1.2415
      68       1.1334
      69       1.1715
      70       1.3469
      71       0.9545
      72       1.1705
      73       1.1256
      74       1.2443
      75       1.1235
      76       1.0575
      77       0.9778
      78       0.8776
      79       1.2578
      80       1.0868
      81       1.1011
      82       1.0319
      83       1.4502
      84       1.2385
      85       1.0277
      86       1.2249
      87       1.2760
      88       1.0590
      89       0.9457
      90       1.0202
      91       0.8141
      92       0.6948
      93       1.0998
      94       0.9547
      95       1.0614
      96       1.2360
      97       1.0424
      98       0.9283
      99       1.1262
     100       1.2444
     101       0.9151
     102       1.1429
     103       1.0393
     104       1.1766
     105       0.9879
     106       1.0600
     107       1.1046
     108       1.2685
     109       1.2726
     110       1.2994
     111       1.0823
     112       0.9545
     113       1.2127
     114       1.1740
     115       0.8845
     116       0.9232
     117       1.1228
     118       1.2009
     119       0.8577
     120       0.7689
     121       1.3367
     122       1.2006
     123       1.5509
     124       1.2379
     125       1.2303
     126       1.5522
     127       1.1597
     128       1.3938
     129       1.2025
     130       1.1429
     131       1.0910
     132       1.1040
     133       0.9426
     134       0.9581
     135       1.0821
     136       1.2335
     137       1.1486
     138       1.2590
     139       1.2881
     140       1.2459
     141       1.0187
     142       1.0943
     143       1.1137
     144       1.3165
     145       1.0506
     146       1.1906
     147       1.1311
     148       1.2616
     149       0.9048
     150       0.8158
     151       1.4093
     152       1.1389
     153       0.9190
     154       1.1385
     155       1.1725
     156       1.0576
     157       0.9032
     158       1.0264
     159       1.1917
     160       1.3143
     161       1.0589
     162       0.9706
     163       1.1421
     164       1.0044
     165       1.1962
     166       0.8536
     167       1.4687
     168       1.1091
     169       1.1619
     170       1.0913
     171       1.3520
     172       1.2574
     173       1.1439
     174       1.0560
     175       1.0716
     176       1.1629
     177       0.8575
     178       1.1442
     179       0.8541
     180       1.4187
     181       1.2482
     182       1.2203
     183       1.0661
     184       1.3670
     185       1.0466
     186       1.3385
     187       1.3249
     188       0.9599
     189       1.1842
     190       1.1956
     191       0.8966
     192       1.2461
     193       1.1639
     194       1.0531
     195       0.9707
     196       0.8155
     197       1.0436
     198       1.1764
     199       1.1010
     200       0.9829
     201       1.1942
     202       1.2481
     203       1.2266
     204       1.2273
     205       0.9457
     206       0.8321
     207       0.9304
     208       0.9815
     209       0.8909
     210       1.3175
     211       1.1734
     212       1.3538
     213       1.2044
     214       1.1849
     215       1.2383
     216       1.3860
     217       1.4710
     218       1.2452
     219       1.2834
     220       1.4093
     221       1.2558
     222       1.1604
     223       1.1988
     224       1.3580
     225       1.4537
     226       1.1270
     227       1.3070
     228       1.2667
     229       1.2913
     230       1.4965
     231       1.2114
     232       1.4030
     233       1.3231
     234       1.6432
     235       1.4701
     236       1.3547
     237       1.6319
     238       1.2320
     239       1.2775
     240       1.1988
     241       1.2056
     242       1.2714
     243       1.2679
     244       1.1188
     245       1.3617
     246       1.0926
     247       1.3045
     248       1.3947
     249       1.2258
     250       1.2206
     251       1.3866
     252       1.3965
     253       1.4808
     254       1.4254
     255       1.3083
     256       1.3091
     257       1.2702
     258       1.3909
     259       1.5769
     260       1.3575
     261       1.5131
     262       1.2953
     263       1.1795
     264       1.2316
     265       1.3378
     266       1.2065
     267       1.5029
     268       1.1066
     269       1.3274
     270       1.4062
     271       1.3312
     272       1.2623
     273       1.4401
     274       1.2190
     275       1.4484
     276       1.3909
     277       1.5853
     278       1.8018
     279       1.4356
     280       1.3235
     281       1.3474
     282       1.3685
     283       1.3044
     284       1.4078
     285       1.2669
     286       1.1532
     287       1.4739
     288       1.5633
     289       1.5791
     290       1.4733
     291       1.1511
     292       1.3755
     293       1.3581
     294       1.4408
     295       1.4001
     296       1.4192
     297       1.2729
     298       1.2119
     299       1.5701
     300       1.3565
     301       1.3764
     302       1.3426
     303       1.3236
     304       1.1893
     305       1.9048
     306       1.2682
     307       1.1768
     308       1.0818
     309       1.2344
     310       1.4286
     311       1.3836
     312       1.3712
     313       1.4441
     314       1.3967
     315       1.2940
     316       1.1793
     317       1.3774
     318       1.3453
     319       1.2350
     320       1.0827
     321       1.4991
     322       1.5249
     323       1.5242
     324       1.3703
     325       1.6086
     326       1.3930
     327       1.3507
     328       1.4941
     329       1.3607
     330       1.1578
     331       1.3214
     332       1.0709
     333       1.3665
     334       1.5114
     335       1.5502
     336       1.3084
     337       1.4602
     338       1.4397
     339       1.5355
     340       1.4583
     341       1.4075
     342       1.5935
     343       1.5835
     344       1.3800
     345       1.4867
     346       1.5333
     347       1.2013
     348       1.6900
     349       1.7835
     350       1.5269
     351       1.4125
     352       1.4348
     353       1.3141
     354       1.4406
     355       1.3891
     356       1.4349
     357       1.3590
     358       1.4905
     359       1.3577
     360       1.3713
     361       1.3681
     362       1.5016
     363       1.3365
     364       1.4021
     365       1.4818
     366       1.2822
     367       1.4342
     368       1.3604
     369       1.3722
     370       1.3559
     371       1.2554
     372       1.2975
     373       1.4242
     374       1.2218
     375       1.0754
     376       1.0400
     377       1.3549
     378       1.2770
     379       1.4470
     380       1.3876
     381       1.4029
     382       1.3490
     383       1.3580
     384       1.4380
     385       1.5959
     386       1.2563
     387       1.4914
     388       1.4240
     389       1.2875
     390       1.4096
     391       1.2749
     392       1.4016
     393       1.5692
     394       1.5194
     395       1.6115
     396       1.3141
     397       1.5381
     398       1.2643
     399       1.4056
     400       1.3742
     401       0.9081
     402       1.1285
     403       0.9266
     404       1.0528
     405       1.2147
     406       1.1802
     407       1.3098
     408       1.0876
     409       1.2501
     410       1.2016
     411       1.3175
     412       1.0447
     413       1.3068
     414       1.3328
     415       1.3106
     416       1.5237
     417       1.4307
     418       1.5635
     419       1.4935
     420       1.6339
     421       1.4277
     422       1.5035
     423       1.4464
     424       1.6973
     425       1.3675
     426       1.2479
     427       1.5985
     428       1.6220
     429       1.4753
     430       1.5481
     431       1.4487
     432       1.6475
     433       1.7274
     434       1.3894
     435       1.4403
     436       1.2931
     437       1.3410
     438       1.6912
     439       1.5438
     440       1.3447
     441       1.4674
     442       1.5897
     443       1.4308
     444       1.4061
     445       1.3755
     446       1.4492
     447       1.1620
     448       1.3519
     449       1.2560
     450       1.3982
     451       1.5202
     452       1.5475
     453       1.3793
     454       1.5041
     455       1.3067
     456       1.4654
     457       1.3354
     458       1.3944
     459       1.4128
     460       1.2663
     461       1.4860
     462       1.3724
     463       1.3087
     464       1.2714
     465       1.4611
     466       1.4986
     467       1.6047
     468       1.4843
     469       1.5243
     470       1.5299
     471       1.5024
     472       1.4344
     473       1.5082
     474       1.3558
     475       1.3057
     476       1.3477
     477       1.1968
     478       1.6127
     479       1.4685
     480       1.5597
     481       1.4154
     482       1.4333
     483       1.4765
     484       1.5073
     485       1.6442
     486       1.4920
     487       1.4579
     488       1.8171
     489       1.6042
     490       1.4172
     491       1.4637
     492       1.5559
     493       1.4959
     494       1.6420
     495       1.5185
     496       1.3834
     497       1.5538
     498       1.3379
     499       1.4508
     500       1.3138
     501       1.4964
     502       1.3772
     503       1.3080
     504       1.3165
     505       1.2745
     506       1.4457
     507       1.4587
     508       1.5843
     509       1.2941
     510       1.3791
     511       1.3497
     512       1.3742
     513       1.2569
     514       1.4662
     515       1.3042
     516       1.2625
     517       1.2968
     518       1.6973
     519       1.7238
     520       1.4261
     521       1.2019
     522       1.8927
     523       1.6654
     524       1.3023
     525       1.4309
     526       1.6177
     527       1.4398
     528       1.3742
     529       1.3315
     530       1.2837
     531       1.5663
     532       1.4883
     533       1.4602
     534       1.2420
     535       1.3228
     536       1.2485
     537       1.5290
     538       1.6265
     539       1.5425
     540       1.2906
     541       1.4207
     542       1.3967
     543       1.5168
     544       1.3964
     545       1.5116
     546       1.4021
     547       1.2680
     548       1.3233
     549       1.5227
     550       1.2393
     551       1.2053
     552       1.3086
     553       1.4785
     554       1.2247
     555       1.4261
     556       1.3737
     557       1.5120
     558       1.2304
     559       1.2661
     560       1.0546
     561       1.2425
     562       1.3631
     563       1.1250
     564       1.3286
     565       1.4088
     566       1.2785
     567       1.1636
     568       1.5179
     569       1.3417
     570       1.3360
     571       1.5053
     572       1.1427
     573       1.3661
     574       1.2429
     575       1.5285
     576       1.7362
     577       1.5954
     578       1.6778
     579       1.4479
     580       1.5979
     581       1.8208
     582       1.5850
     583       1.3599
     584       1.4406
     585       1.3063
     586       1.2297
     587       1.6814
     588       1.2268
     589       1.2653
     590       1.4577
     591       1.1422
     592       1.3294
     593       1.1637
     594       1.3083
     595       1.3253
     596       1.5789
     597       1.3852
     598       1.3235
     599       1.8082
     600       1.5298
     601       1.5105
     602       1.3331
     603       1.3397
     604       1.2780
     605       1.2792
     606       1.2922
     607       1.2564
     608       1.5138
     609       1.3653
     610       1.5946
     611       1.5002
     612       1.2286
     613       1.3127
     614       1.3663
     615       1.6404
     616       1.2539
     617       1.2883
     618       1.3332
     619       1.4763
     620       1.3022
     621       1.2428
     622       1.6058
     623       1.2917
     624       1.2480
     625       1.3687
     626       1.3889
     627       1.2995
     628       1.2013
     629       1.1096
     630       1.2112
     631       1.1184
     632       1.2758
     633       1.1234
     634       1.1616
     635       1.2211
     636       1.2456
     637       1.0316
     638       1.5393
     639       1.2190
     640       1.2140
     641       1.3235
     642       1.2585
     643       1.1380
     644       1.2072
     645       1.3216
     646       1.1844
     647       1.2813
     648       1.1485
     649       1.0837
     650       1.2495
     651       1.3078
     652       1.0732
     653       1.3123
     654       1.3751
     655       1.0386
     656       1.0460
     657       1.3384
     658       1.0915
     659       1.2124
     660       1.3394
     661       1.2339
     662       1.1987
     663       1.3670
     664       1.0873
     665       1.2954
     666       1.6737
     667       1.8042
     668       1.8033
     669       1.7128
     670       1.9501
     671       1.8094
     672       1.6738
     673       1.3931
     674       1.7572
     675       2.0248
     676       1.6293
     677       1.9453
     678       1.6885
     679       1.6111
     680       1.7121
     681       1.3428
     682       1.7194
     683       1.7773
     684       1.6953
     685       1.7148
     686       1.5498
     687       1.6427
     688       1.8867
     689       1.4248
     690       1.8806
     691       1.7239
     692       1.7337
     693       1.7570
     694       1.7283
     695       2.1447
     696       2.3234
     697       2.0094
     698       2.0665
     699       1.6584
     700       1.7089
     701       1.7825
     702       1.5013
     703       1.4201
     704       1.6044
     705       1.8805
     706       2.0321
     707       1.9462
     708       1.8472
     709       0.9192
     710       1.8087
     711       1.8391
     712       1.6575
     713       2.0266
     714       1.7806
     715       1.0682
     716       1.2115
     717       1.6340
     718       1.7747
     719       1.8865
     720       2.1163
     721       1.8455
     722       1.9696
     723       1.8332
     724       1.9446
     725       1.8334
     726       1.9336
     727       1.9441
     728       1.6291
     729       1.7311
     730       1.9732
     731       2.1133
     732       1.7934
     733       2.0355
     734       2.1170
     735       1.8915
     736       1.9046
     737       2.1945
     738       1.4987
     739       1.2028
     740       1.6366
     741       2.1863
     742       2.0706
     743       1.6484
     744       2.0331
     745       1.8480
     746       1.7862
     747       2.0630
     748       1.9898
     749       1.8834
     750       1.7768
     751       0.9098
     752       1.6697
     753       2.0666
     754       1.8874
     755       2.0864
     756       1.7120
     757       1.6171
     758       1.2152
     759       0.9284
     760       1.1430
     761       1.3183
     762       1.6968
     763       1.4238
     764       1.3427
     765       0.9657
     766       0.9658
     767       0.9779
     768       1.6428
     769       1.3054
     770       0.9626
     771       1.6824
     772       1.3179
     773       1.0692
     774       0.8371
     775       1.0234
     776       0.9606
     777       0.9913
     778       0.9061
     779       0.8399
     780       1.4322
     781       1.8710
     782       1.3884
     783       1.6995
     784       1.2833
     785       1.5200
     786       0.9129
     787       1.2768
     788       1.0389
     789       0.9058
     790       1.1887
     791       1.2422
     792       1.0415
     793       0.9340
     794       1.7765
     795       1.7338
     796       0.9494
     797       1.2287
     798       1.5585
     799       1.4002
     800       1.0202
     801       1.5381
     802       1.6649
     803       0.9367
     804       0.9556
     805       1.0072
     806       0.6549
     807       0.8450
     808       0.9591
     809       0.7979
     810       1.1390
     811       0.9345
     812       1.3321
     813       0.9510
     814       0.9443
     815       1.0931
     816       1.6322
     817       0.9905
     818       1.2061
     819       0.8245
     820       1.5941
     821       1.1253
     822       1.1160
     823       1.1586
     824       1.0590
     825       1.0261
     826       1.2686
     827       1.1159
     828       1.1132
     829       1.0214
     830       0.9809
     831       1.1643
     832       0.9718
     833       1.2049
     834       1.6476
     835       0.9598
     836       1.0000
     837       1.0878
     838       1.1837
     839       1.5812
     840       0.8664
     841       1.3890
     842       1.0926
     843       0.9979
     844       1.0362
     845       1.4125
     846       1.3248
     847       0.9899
     848       1.1576
     849       1.2874
     850       1.3645
     851       1.1964
     852       1.3844
     853       1.1761
     854       1.1087
     855       1.0128
     856       0.9027
     857       1.3137
     858       1.3886
     859       1.0324
     860       1.3168
     861       0.9804
     862       1.5998
     863       1.0811
     864       1.0830
     865       0.8233
     866       1.0711
     867       1.0157
     868       1.3164
     869       1.5221
     870       1.3040
     871       0.9293
     872       0.8941
     873       1.3797
     874       1.2453
     875       1.2264
     876       1.2680
     877       1.0510
     878       1.0646
     879       1.1029
     880       0.8835
     881       0.9927
     882       0.9904
     883       0.8822
     884       1.0160
     885       0.9065
     886       1.2752
     887       0.8012
     888       0.8297
     889       0.9359
     890       1.0782
     891       1.2295
     892       1.2163
     893       1.1629
     894       1.2675
     895       1.1052
     896       1.4320
     897       1.2557
     898       1.0675
     899       1.1415
     900       1.3551
     901       1.4965
     902       1.2266
     903       0.9567
     904       1.1387
     905       0.9324
     906       1.0478
     907       1.1435
     908       1.1253
     909       1.1287
     910       1.3249
     911       1.4497
     912       1.4622
     913       1.2739
     914       1.1341
     915       0.8592
     916       1.2035
     917       0.9663
     918       1.2577
     919       1.0254
     920       1.1068
     921       0.8851
     922       0.8490
     923       0.9004
     924       0.8887
     925       0.7849
     926       0.9008
     927       1.0360
     928       1.6204
     929       1.0180
     930       1.1410
     931       1.0968
     932       1.0271
     933       1.1312
     934       1.0395
     935       1.0976
     936       0.9511
     937       1.4412
     938       1.1869
     939       1.4591
     940       1.2653
     941       1.3911
     942       1.3207
     943       1.4478
     944       1.1796
     945       1.3988
     946       1.3411
     947       1.2248
     948       1.2708
     949       1.4079
     950       1.1704
     951       1.2089
     952       1.1915
     953       1.2987
     954       1.1905
     955       1.1540
     956       1.4699
     957       1.2197
     958       1.4782
     959       1.2496
     960       1.2578
     961       1.1593
     962       1.0687
     963       1.3620
     964       1.1054
     965       1.0949
     966       1.3101
     967       1.1764
     968       1.4266
     969       1.2046
     970       0.9066
     971       1.2458
     972       1.3111
     973       1.0375
     974       1.1804
     975       1.5334
     976       1.6555
     977       1.3270
     978       0.9854
     979       1.1531
     980       1.0204
     981       1.0027
     982       1.4252
     983       1.5560
     984       1.3525
     985       1.2145
     986       1.1814
     987       0.9992
     988       1.0677
     989       1.2244
     990       1.2547
     991       1.0009
     992       1.3426
     993       0.9607
     994       1.1780
     995       0.7850
     996       1.1209
     997       0.7987
     998       1.3237
     999       1.0547
    1000       1.3311
    1001       1.3104
    1002       0.9684
    1003       1.2550
    1004       1.5688
    1005       1.0846
    1006       0.7933
    1007       0.9541
    1008       0.8380
    1009       0.8577
    1010       1.0347
    1011       0.9407
    1012       1.1182
    1013       1.3495
    1014       0.9349
    1015       0.9776
    1016       0.9042
    1017       1.0978
    1018       1.1558
    1019       1.2386
    1020       1.0563
    1021       1.1976
    1022       1.2967
    1023       1.0323
    1024       1.0138
    1025       1.1617
    1026       1.2540
    1027       1.1914
    1028       1.0044
    1029       1.0248
    1030       1.2001
    1031       1.0286
    1032       1.0042
    1033       0.9710
    1034       1.0202
    1035       1.2357
    1036       1.0341
    1037       1.0534
    1038       1.3266
    1039       1.3264
    1040       1.0439
    1041       1.4093
    1042       1.1896
    1043       1.2374
    1044       1.2558
    1045       1.2869
    1046       1.3022
    1047       1.2948
    1048       1.3800
    1049       1.2106
    1050       1.4717
    1051       1.2957
    1052       1.2980
    1053       1.3404
    1054       1.2781
    1055       0.9997
    1056       1.1338
    1057       1.1809
    1058       1.3889
    1059       1.2623
    1060       1.2772
    1061       1.2850
    1062       1.1849
    1063       1.1556
    1064       1.3072
    1065       1.4414
    1066       1.4234
    1067       1.1500
    1068       1.3031
    1069       1.3145
    1070       1.1261
    1071       1.2625
    1072       1.4196
    1073       1.1578
    1074       1.0725
    1075       1.2730
    1076       1.2854
    1077       1.2420
    1078       1.7109
    1079       1.5681
    1080       1.2870
    1081       1.4661
    1082       1.4255
    1083       1.6320
    1084       1.3384
    1085       1.3379
    1086       1.3327
    1087       1.1888
    1088       1.4998
    1089       1.3636
    1090       1.4940
    1091       1.3228
    1092       1.3581
    1093       1.4402
    1094       1.4593
    1095       1.4862
    1096       1.4329
    1097       1.4776
    1098       1.2890
    1099       1.4207
    1100       1.5203
    1101       1.3834
    1102       1.5098
    1103       1.3379
    1104       1.3523
    1105       1.3402
    1106       1.3602
    1107       1.3019
    1108       1.2114
    1109       1.3085
    1110       1.3138
    1111       1.1586
    1112       1.2226
    1113       1.2143
    1114       1.6740
    1115       1.2767
    1116       1.1802
    1117       1.3719
    1118       1.3317
    1119       1.3012
    1120       1.2047
    1121       1.4562
    1122       1.4675
    1123       1.2391
    1124       0.9959
    1125       1.2467
    1126       1.2748
    1127       1.2531
    1128       1.2472
    1129       1.0437
    1130       1.2096
    1131       1.3434
    1132       1.2709
    1133       1.5157
    1134       1.7771
    1135       1.4009
    1136       1.4473
    1137       1.4456
    1138       1.5523
    1139       1.7140
    1140       1.1186
    1141       1.1079
    1142       1.2651
    1143       1.4158
    1144       0.9893
    1145       1.3416
    1146       1.3379
    1147       1.4354
    1148       1.2057
    1149       1.2889
    1150       1.3250
    1151       1.3276
    1152       1.4313
    1153       1.3589
    1154       1.0868
    1155       1.2830
    1156       1.3360
    1157       1.1177
    1158       1.2513
    1159       1.2149
    1160       1.2838
    1161       1.1137
    1162       0.9378
    1163       1.0596
    1164       1.0918
    1165       1.3329
    1166       1.1110
    1167       1.1852
    1168       1.2224
    1169       1.3322
    1170       1.1848
    1171       1.1769
    1172       1.4010
    1173       1.0640
    1174       1.2725
    1175       1.2056
    1176       1.0727
    1177       1.4412
    1178       1.1248
    1179       1.0949
    1180       1.0089
    1181       1.0587
    1182       0.9412
    1183       1.1367
    1184       1.1218
    1185       1.0309
    1186       1.1606
    1187       0.9841
    1188       0.8800
    1189       1.0052
    1190       0.9619
    1191       0.9972
    1192       1.0083
    1193       1.1486
    1194       1.0923
    1195       1.0600
    1196       1.1857
    1197       1.1568
    1198       1.1238
    1199       1.3181
    1200       1.2943
    1201       1.3981
    1202       1.3009
    1203       0.9072
    1204       1.1860
    1205       1.1975
    1206       1.4767
    1207       1.2866
    1208       1.0051
    1209       1.1444
    1210       1.2878
    1211       1.2289
    1212       1.1280
    1213       0.9738
    1214       1.3198
    1215       1.2794
    1216       1.2151
    1217       1.1497
    1218       1.1370
    1219       1.3504
    1220       1.2168
    1221       1.1250
    1222       0.9852
    1223       1.4898
    1224       1.2446
    1225       1.1735
    1226       1.2453
    1227       1.1381
    1228       1.3262
    1229       1.2117
    1230       1.2298
    1231       1.3786
    1232       1.4297
    1233       1.3486
    1234       1.4580
    1235       1.4182
    1236       1.0707
    1237       1.2735
    1238       0.9817
    1239       0.9439
    1240       1.1941
    1241       1.1771
    1242       1.1873
    1243       1.2438
    1244       1.1338
    1245       1.0205
    1246       1.1346
    1247       1.1515
    1248       1.4059
    1249       1.2338
    1250       1.4593
    1251       1.3496
    1252       1.5681
    1253       1.2051
    1254       1.2587
    1255       1.5250
    1256       1.3088
    1257       1.0439
    1258       1.3615
    1259       1.2939
    1260       1.2723
    1261       1.2202
    1262       1.1952
    1263       1.2896
    1264       1.3614
    1265       0.9436
    1266       1.2419
    1267       1.2168
    1268       1.1289
    1269       1.0419
    1270       1.0806
    1271       1.3669
    1272       1.4067
    1273       1.2585
    1274       1.4197
    1275       1.5642
    1276       1.6054
    1277       1.5173
    1278       1.2605
    1279       1.5718
    1280       1.4127
    1281       1.7116
    1282       1.6248
    1283       1.4598
    1284       1.5388
    1285       1.1398
    1286       1.0577
    1287       1.1397
    1288       1.2114
    1289       1.3049
    1290       1.3243
    1291       1.0970
    1292       1.2934
    1293       1.6790
    1294       1.3093
    1295       1.4313
    1296       1.2112
    1297       1.3189
    1298       1.3613
    1299       1.2472
    1300       1.3220
    1301       1.8603
    1302       1.5657
    1303       1.4394
    1304       1.5666
    1305       1.6626
    1306       1.5153
    1307       1.2840
    1308       1.6075
    1309       1.4311
    1310       1.3402
    1311       1.3361
    1312       1.6699
    1313       1.4718
    1314       1.7257
    1315       1.3284
    1316       1.3739
    1317       1.3104
    1318       1.2784
    1319       1.2417
    1320       1.1916
    1321       1.3737
    1322       1.2047
    1323       1.1548
    1324       0.9939
    1325       1.0399
    1326       1.1480
    1327       1.3507
    1328       1.2888
    1329       0.9878
    1330       1.2183
    1331       1.4744
    1332       1.3237
    1333       1.1275
    1334       1.3052
    1335       1.2889
    1336       1.0961
    1337       1.0102
    1338       1.1430
    1339       1.1468
    1340       0.9607
    1341       1.2872
    1342       1.1410
    1343       1.2868
    1344       1.3967
    1345       1.2229
    1346       1.4531
    1347       1.4219
    1348       1.3166
    1349       1.2787
    1350       1.4911
    1351       1.3202
    1352       1.4150
    1353       1.5268
    1354       1.5240
    1355       1.6722
    1356       1.5069
    1357       1.4247
    1358       1.3867
    1359       1.1911
    1360       1.4173
    1361       1.3530
    1362       1.3255
    1363       1.3448
    1364       1.3539
    1365       1.4108
    1366       1.6484
    1367       1.5825
    1368       1.4215
    1369       1.7208
    1370       1.4301
    1371       1.5413
    1372       1.6285
    1373       1.6976
    1374       1.4011
    1375       1.4604
    1376       1.6417
    1377       1.6270
    1378       1.4860
    1379       1.2636
    1380       1.5355
    1381       1.2535
    1382       1.5258
    1383       1.4738
    1384       1.1670
    1385       1.3929
    1386       1.3140
    1387       1.3684
    1388       1.6708
    1389       1.5280
    1390       1.4711
    1391       1.5497
    1392       1.5766
    1393       1.6325
    1394       1.5772
    1395       1.3178
    1396       1.5650
    1397       1.4345
    1398       1.6322
    1399       1.5065
    1400       1.5009
    1401       1.4395
    1402       1.4617
    1403       1.4528
    1404       1.6399
    1405       1.4201
    1406       1.3785
    1407       1.3903
    1408       1.4822
    1409       1.2428
    1410       1.3228
    1411       1.2942
    1412       1.4460
    1413       1.5829
    1414       1.5149
    1415       1.3734
    1416       1.3301
    1417       1.4904
    1418       1.7030
    1419       1.5028
    1420       1.4526
    1421       1.3959
    1422       1.2356
    1423       1.3633
    1424       1.5260
    1425       1.8236
    1426       1.3632
    1427       1.7668
    1428       1.4818
    1429       1.3886
    1430       1.5149
    1431       1.5835
    1432       1.3934
    1433       1.6099
    1434       1.3300
    1435       1.5855
    1436       1.6540
    1437       1.5912
    1438       1.4201
    1439       1.5598
    1440       1.6054
    1441       1.4918
    1442       1.2315
    1443       1.3620
    1444       1.3632
    1445       1.5834
    1446       1.4106
    1447       1.6820
    1448       1.5578
    1449       1.1737
    1450       1.4221
    1451       1.2485
    1452       1.4497
    1453       1.4024
    1454       1.5851
    1455       1.5936
    1456       1.2895
    1457       1.6266
    1458       1.5274
    1459       1.3876
    1460       1.6249
    1461       1.4557
    1462       1.2631
    1463       1.5821
    1464       1.5883
    1465       1.6297
    1466       1.7493
    1467       1.6151
    1468       1.6851
    1469       1.9024
    1470       1.6626
    1471       1.7222
    1472       1.5615
    1473       1.6320
    1474       1.3337
    1475       1.5325
    1476       1.5298
    1477       1.6196
    1478       1.5847
    1479       1.4535
    1480       1.5705
    1481       1.8334
    1482       1.6967
    1483       1.4866
    1484       1.4661
    1485       1.4897
    1486       1.5103
    1487       1.6105
    1488       1.4188
    1489       1.4312
    1490       1.5733
    1491       1.5941
    1492       1.8242
    1493       1.4935
    1494       1.6035
    1495       1.5744
    1496       1.5375
    1497       1.5380
    1498       1.4514
    1499       1.5224
    1500       1.5191
    1501       1.7501
    1502       1.3884
    1503       1.5270
    1504       1.6009
    1505       1.6478
    1506       1.5908
    1507       1.7327
    1508       1.6118
    1509       1.5067
    1510       1.7036
    1511       1.5775
    1512       1.6406
    1513       1.4809
    1514       1.5821
    1515       1.7177
    1516       1.5257
    1517       1.4125
    1518       1.3265
    1519       1.3249
    1520       1.6817
    1521       1.5470
    1522       1.2025
    1523       1.6509
    1524       1.8414
    1525       1.6785
    1526       1.6098
    1527       1.2011
    1528       1.4151
    1529       1.4825
    1530       1.5950
    1531       1.6635
    1532       1.4431
    1533       1.5946
    1534       1.5639
    1535       1.3337
    1536       1.3123
    1537       1.6686
    1538       1.1699
    1539       1.6833
    1540       1.6242
    1541       1.3570
    1542       1.5965
    1543       1.4178
    1544       1.4791
    1545       1.3715
    1546       1.4148
    1547       1.3106
    1548       1.2010
    1549       1.4633
    1550       1.3514
    1551       1.2528
    1552       1.4529
    1553       1.2998
    1554       1.4458
    1555       1.4149
    1556       1.4668
    1557       1.3740
    1558       1.5420
    1559       1.3645
    1560       1.4595
    1561       1.3798
    1562       1.4950
    1563       1.5776
    1564       1.6159
    1565       1.3905
    1566       1.5702
    1567       1.4104
    1568       1.3845
    1569       1.5312
    1570       1.3508
    1571       1.5336
    1572       1.3484
    1573       1.4297
    1574       1.5806
    1575       1.4822
    1576       1.5168
    1577       1.3291
    1578       1.6741
    1579       1.4873
    1580       1.7139
    1581       1.5743
    1582       1.6190
    1583       1.5767
    1584       1.4868
    1585       1.5492
    1586       1.4002
    1587       1.6970
    1588       1.5731
    1589       1.3566
    1590       1.5662
    1591       1.3278
    1592       1.6970
    1593       1.4674
    1594       1.7690
    1595       1.5692
    1596       1.6705
    1597       1.4985
    1598       1.7990
    1599       1.6272
    1600       1.6558
    1601       1.6961
    1602       1.6230
    1603       1.5506
    1604       1.8259
    1605       1.5928
    1606       1.6179
    1607       1.5472
    1608       1.4935
    1609       1.5957
    1610       1.4444
    1611       1.5229
    1612       1.5938
    1613       1.6967
    1614       1.5147
    1615       1.4036
    1616       1.5995
    1617       1.3664
    1618       1.4594
    1619       1.5879
    1620       1.5801
    1621       1.3147
    1622       1.4640
    1623       1.2604
    1624       1.5904
    1625       1.4263
    1626       1.4142
    1627       1.6616
    1628       1.6969
    1629       1.5915
    1630       1.6729
    1631       1.3892
    1632       1.4117
    1633       1.3894
    1634       1.4679
    1635       1.4678
    1636       1.3386
    1637       1.5363
    1638       1.5981
    1639       1.4365
    1640       1.9197
    1641       1.8220
    1642       1.5829
    1643       1.6890
    1644       1.5683
    1645       1.6576
    1646       1.4541
    1647       1.9698
    1648       1.5702
    1649       1.5132
    1650       1.3882
    1651       1.5398
    1652       1.6364
    1653       1.5462
    1654       1.6816
    1655       1.6194
    1656       1.7213
    1657       1.8021
    1658       1.8023
    1659       1.9977
    1660       1.6940
    1661       1.6692
    1662       1.5709
    1663       1.7451
    1664       1.8466
    1665       1.6482
    1666       1.4888
    1667       1.5503
    1668       1.3938
    1669       1.4339
    1670       1.8020
    1671       1.5431
    1672       1.6618
    1673       1.5828
    1674       1.8640
    1675       1.8648
    1676       1.5372
    1677       1.8764
    1678       1.4197
    1679       1.5859
    1680       1.5638
    1681       1.3887
    1682       1.5422
    1683       1.4853
    1684       1.8367
    1685       1.8598
    1686       1.6256
    1687       1.3324
    1688       1.6303
    1689       1.5249
    1690       1.4295
    1691       1.3729
    1692       1.3122
    1693       1.3591
    1694       1.5879
    1695       1.4126
    1696       1.5661
    1697       1.6694
    1698       1.5396
    1699       1.4657
    1700       1.4514
    1701       1.2591
    1702       1.5119
    1703       1.5800
    1704       1.3665
    1705       1.3415
    1706       1.3139
    1707       1.3945
    1708       1.3046
    1709       1.3415
    1710       1.3982
    1711       1.3681
    1712       1.6387
    1713       1.4780
    1714       1.5797
    1715       1.3666
    1716       1.4322
    1717       1.4003
    1718       1.4604
    1719       1.5079
    1720       1.5543
    1721       1.3656
    1722       1.7203
    1723       1.6814
    1724       1.5196
    1725       1.4405
    1726       1.8484
    1727       1.5592
    1728       1.7058
    1729       1.7224
    1730       1.4869
    1731       1.8656
    1732       1.5722
    1733       1.3925
    1734       1.5647
    1735       1.9019
    1736       1.5477
    1737       1.8026
    1738       1.4827
    1739       1.6492
    1740       1.7398
    1741       1.5063
    1742       1.4871
    1743       1.5005
    1744       1.5199
    1745       1.7205
    1746       1.5787
    1747       1.5724
    1748       1.3913
    1749       1.5557
    1750       1.5209
    1751       1.6114
    1752       1.6811
    1753       1.7050
    1754       1.6036
    1755       1.6869
    1756       1.5241
    1757       1.4600
    1758       1.6102
    1759       1.5880
    1760       1.6148
    1761       1.5135
    1762       1.5623
    1763       1.4658
    1764       1.5005
    1765       1.3822
    1766       1.6471
    1767       1.7533
    1768       1.6899
    1769       1.3901
    1770       1.7690
    1771       1.9561
    1772       1.5812
    1773       1.7389
    1774       1.5616
    1775       1.5113
    1776       1.5149
    1777       1.4547
    1778       1.6625
    1779       1.5804
    1780       1.7427
    1781       1.6061
    1782       1.3619
    1783       1.2757
    1784       1.5468
    1785       1.6994
    1786       1.7490
    1787       1.6163
    1788       1.7107
    1789       1.5884
    1790       1.5044
    1791       1.8072
    1792       1.8059
    1793       1.5967
    1794       1.6031
    1795       1.6933
    1796       1.7703
    1797       1.7458
    1798       1.4072
    1799       1.5254
    1800       1.6548
    1801       1.6864
    1802       1.3964
    1803       1.5226
    1804       1.7574
    1805       1.3702
    1806       1.6425
    1807       1.5344
    1808       1.8237
    1809       1.7466
    1810       1.6715
    1811       1.3895
    1812       1.6164
    1813       1.5022
    1814       1.8871
    1815       1.5279
    1816       1.5573
    1817       1.6356
    1818       1.3766
    1819       1.5846
    1820       1.7905
    1821       1.8852
    1822       1.6804
    1823       1.6553
    1824       1.6503
    1825       1.6489
    1826       1.7746
    1827       1.5518
    1828       1.7048
    1829       1.6012
    1830       1.4825
    1831       1.5605
    1832       1.8868
    1833       1.5790
    1834       1.5566
    1835       1.7092
    1836       1.4766
    1837       1.6207
    1838       1.4284
    1839       1.5781
    1840       1.6533
    1841       1.6993
    1842       1.5449
    1843       1.6479
    1844       1.6712
    1845       1.5124
    1846       1.6761
    1847       1.7542
    1848       1.3985
    1849       1.7461
    1850       1.5761
    1851       1.5389
    1852       1.6068
    1853       1.7061
    1854       1.7228
    1855       1.6591
    1856       1.5257
    1857       1.6346
    1858       1.6142
    1859       1.5128
    1860       1.6185
    1861       1.4703
    1862       1.6010
    1863       1.7278
    1864       1.6143
    1865       1.7795
    1866       1.7801
    1867       1.8577
    1868       1.6828
    1869       1.5688
    1870       1.6824
    1871       1.5311
    1872       1.5716
    1873       1.5044
    1874       1.6791
    1875       1.3546
    1876       1.5358
    1877       1.4037
    1878       1.9210
    1879       1.5271
    1880       1.4541
    1881       1.5530
    1882       1.7656
    1883       1.7872
    1884       1.3501
    1885       1.5299
    1886       1.4512
    1887       1.4896
    1888       1.5768
    1889       1.3759
    1890       1.6455
    1891       1.4965
    1892       1.5114
    1893       1.4143
    1894       1.6171
    1895       1.7225
    1896       1.7952
    1897       1.5477
    1898       1.6965
    1899       1.6571
    1900       1.5466
    1901       1.6317
    1902       1.6359
    1903       1.7248
    1904       1.8942
    1905       1.5342
    1906       1.6051
    1907       1.5096
    1908       1.6463
    1909       1.3376
    1910       1.7877
    1911       1.4870
    1912       1.4733
    1913       1.6022
    1914       1.4518
    1915       1.4242
    1916       1.8149
    1917       1.5455
    1918       1.7410
    1919       1.4569
    1920       1.5798
    1921       1.5302
    1922       1.7089
    1923       1.5726
    1924       1.8343
    1925       1.6369
    1926       1.3251
    1927       1.4500
    1928       1.8911
    1929       1.6269
    1930       1.4961
    1931       1.6682
    1932       1.6463
    1933       1.8995
    1934       1.7823
    1935       1.6962
    1936       1.5547
    1937       1.7283
    1938       1.5740
    1939       1.5203
    1940       1.5023
    1941       1.5445
    1942       1.6971
    1943       1.7515
    1944       1.7161
    1945       1.3563
    1946       1.8664
    1947       1.4852
    1948       1.4662
    1949       1.5046
    1950       1.7676
    1951       1.6943
    1952       1.7358
    1953       1.9209
    1954       2.0472
    1955       1.4698
    1956       1.5960
    1957       1.4454
    1958       1.6420
    1959       1.5421
    1960       1.6413
    1961       1.6023
    1962       1.9382
    1963       1.8007
    1964       1.3241
    1965       1.5281
    1966       1.6902
    1967       1.6013
    1968       1.5352
    1969       1.5333
    1970       1.6078
    1971       1.4072
    1972       1.5257
    1973       1.4977
    1974       1.2661
    1975       1.2867
    1976       1.3773
    1977       1.5302
    1978       1.2303
    1979       1.3624
    1980       1.5380
    1981       1.6923
    1982       1.5588
    1983       1.4349
    1984       1.4404
    1985       1.2946
    1986       1.4755
    1987       1.3589
    1988       1.6694
    1989       1.5070
    1990       1.3541
    1991       1.3570
    1992       1.4281
    1993       1.3749
    1994       1.2914
    1995       1.5102
    1996       1.5618
    1997       1.4802
    1998       1.5997
    1999       1.4348
    2000       1.5165
