# Supplementary material for: FNR-like unit interacts with C-terminal related residues trigger nNOS reductase domain conformational flexibility change
Source: Front Neurosci. 2026 Feb 11;20:1751011. doi: 10.3389/fnins.2026.1751011 (PMC12932508; doi:10.3389/fnins.2026.1751011)
Supplement: Supplementary file 3 [file Data_Sheet_3.zip › Model_1/22opc-hbond1-avg.dat]

#Acceptor            DonorH         Donor   Frames         Frac      AvgDist       AvgAng
FMN_665@O3       THR_12@HG1    THR_12@OG1      494       0.9960       2.6340     167.1848
FMN_665@O2       THR_14@HG1    THR_14@OG1      491       0.9899       2.6277     165.0026
FMN_665@O3        SER_17@HG     SER_17@OG      491       0.9899       2.6650     163.8187
FAD_666@O4       SER_463@HG    SER_463@OG      467       0.9415       2.7047     164.7429
FMN_665@O3         SER_17@H      SER_17@N      426       0.8589       2.8517     160.4635
FAD_666@O18    ARG_424@HH21   ARG_424@NH2      364       0.7339       2.8366     158.6649
NAP_667@O16     THR_502@HG1   THR_502@OG1      331       0.6673       2.7171     165.9636
FMN_665@O16       CYS_144@H     CYS_144@N      325       0.6552       2.8861     163.3464
FAD_666@O21       ALA_444@H     ALA_444@N      315       0.6351       2.8773     161.7123
FAD_666@O3       ARG_424@HE    ARG_424@NE      296       0.5968       2.8801     160.7980
FMN_665@O4         GLU_13@H      GLU_13@N      289       0.5827       2.8841     155.3264
FAD_666@O3        CYS_462@H     CYS_462@N      288       0.5806       2.8402     146.4312
FAD_666@O32     HIE_458@HE2   HIE_458@NE2      244       0.4919       2.8274     147.8499
FAD_666@O31       SER_427@H     SER_427@N      242       0.4879       2.8957     162.0220
FMN_665@O8     GLN_174@HE21   GLN_174@NE2      240       0.4839       2.8912     157.2890
FAD_666@O4        SER_463@H     SER_463@N      234       0.4718       2.8970     161.0593
NAP_667@O10    ARG_565@HH21   ARG_565@NH2      233       0.4698       2.8189     159.3177
FMN_665@O2         LYS_16@H      LYS_16@N      223       0.4496       2.8849     156.1824
NAP_667@O16       THR_502@H     THR_502@N      207       0.4173       2.8741     163.0370
NAP_667@O17      SER_564@HG    SER_564@OG      178       0.3589       2.6294     164.2615
NAP_667@O8     ARG_261@HH22   ARG_261@NH2      158       0.3185       2.7950     151.6490
NAP_667@O17      ARG_565@HE    ARG_565@NE      140       0.2823       2.8656     159.3335
FAD_666@O18       VAL_461@H     VAL_461@N      121       0.2440       2.8776     152.9146
NAP_667@N6     GLN_575@HE21   GLN_575@NE2      117       0.2359       2.9299     164.6806
NAP_667@O10    ARG_651@HH21   ARG_651@NH2      115       0.2319       2.7802     155.8013
FMN_665@O19        GLY_63@H      GLY_63@N       97       0.1956       2.8851     147.7626
FAD_666@O4        VAL_461@H     VAL_461@N       87       0.1754       2.8765     147.3134
NAP_667@N39      ARG_651@HE    ARG_651@NE       74       0.1492       2.9182     154.4639
NAP_667@O10      ARG_651@HE    ARG_651@NE       62       0.1250       2.8465     151.4735
NAP_667@N37    ARG_651@HH21   ARG_651@NH2       59       0.1190       2.9080     157.3700
FAD_666@O22    ARG_424@HH21   ARG_424@NH2       58       0.1169       2.8548     144.7193
FMN_665@O2         THR_14@H      THR_14@N       50       0.1008       2.8713     143.1580
FAD_666@N17     THR_652@HG1   THR_652@OG1       50       0.1008       2.8853     162.0397
NAP_667@O17    ARG_565@HH21   ARG_565@NH2       48       0.0968       2.8031     157.8880
NAP_667@O25      TYR_573@HH    TYR_573@OH       45       0.0907       2.8590     156.3631
FMN_665@O16       SER_137@H     SER_137@N       44       0.0887       2.9246     157.5524
NAP_667@H68      VAL_446@HA    VAL_446@CA       37       0.0746       2.9389     147.7593
FMN_665@H51      PHE_60@HE2    PHE_60@CE2       32       0.0645       2.9115     145.5753
NAP_667@O9     ARG_261@HH12   ARG_261@NH1       30       0.0605       2.8084     151.7211
NAP_667@O23      SER_564@HG    SER_564@OG       29       0.0585       2.7355     164.3637
NAP_667@O10      ARG_565@HE    ARG_565@NE       29       0.0585       2.8626     153.7163
NAP_667@O25    ARG_565@HH21   ARG_565@NH2       29       0.0585       2.8757     154.2206
FMN_665@H36        THR_59@H      THR_59@N       29       0.0585       2.8796     140.6689
NAP_667@O25      ARG_565@HE    ARG_565@NE       28       0.0565       2.9181     151.0655
FAD_666@H50     ARG_424@HG2    ARG_424@CG       27       0.0544       2.9326     139.9193
NAP_667@H68       SER_447@H     SER_447@N       24       0.0484       2.8461     151.0963
FAD_666@H51      TYR_426@HH    TYR_426@OH       23       0.0464       2.7424     143.2669
FMN_665@H32    GLN_174@HE21   GLN_174@NE2       23       0.0464       2.9239     145.4995
NAP_667@O9       ARG_535@HE    ARG_535@NE       20       0.0403       2.8362     159.4175
FAD_666@O22      ARG_424@HE    ARG_424@NE       20       0.0403       2.8979     142.4400
NAP_667@O17      ARG_651@HE    ARG_651@NE       19       0.0383       2.8522     154.8435
NAP_667@O14      TYR_573@HH    TYR_573@OH       19       0.0383       2.8920     147.7969
NAP_667@O25      SER_564@HG    SER_564@OG       18       0.0363       2.7974     161.7056
NAP_667@O8     ARG_261@HH12   ARG_261@NH1       17       0.0343       2.8356     153.9974
FAD_666@H54     ARG_424@HG3    ARG_424@CG       16       0.0323       2.9399     143.5213
NAP_667@O17    ARG_651@HH21   ARG_651@NH2       14       0.0282       2.7442     159.6526
NAP_667@H64    VAL_574@HG21   VAL_574@CG2       14       0.0282       2.9250     145.9013
NAP_667@O8     ARG_261@HH21   ARG_261@NH2       13       0.0262       2.7817     152.0844
NAP_667@O25    ARG_651@HH21   ARG_651@NH2       13       0.0262       2.9131     158.7305
NAP_667@O10      SER_564@HG    SER_564@OG       12       0.0242       2.8072     163.3304
NAP_667@N39    ARG_651@HH21   ARG_651@NH2       12       0.0242       2.9115     151.2938
NAP_667@H74       SER_447@H     SER_447@N       11       0.0222       2.8650     143.7897
FAD_666@H84      THR_652@HB    THR_652@CB       11       0.0222       2.9202     138.7176
FMN_665@H51        GLU_13@H      GLU_13@N       11       0.0222       2.9318     145.5506
NAP_667@O10      TYR_573@HH    TYR_573@OH       10       0.0202       2.6741     159.0953
NAP_667@H64    GLN_575@HE21   GLN_575@NE2       10       0.0202       2.8225     139.8014
NAP_667@O9     ARG_535@HH21   ARG_535@NH2        9       0.0181       2.8975     152.6823
NAP_667@N39    ARG_651@HH11   ARG_651@NH1        9       0.0181       2.9156     160.5662
NAP_667@H55     PRO_500@HB2    PRO_500@CB        9       0.0181       2.9236     142.6792
NAP_667@H64    VAL_574@HG23   VAL_574@CG2        9       0.0181       2.9510     146.0520
NAP_667@H64    VAL_574@HG22   VAL_574@CG2        9       0.0181       2.9650     145.7114
NAP_667@O17      TYR_573@HH    TYR_573@OH        8       0.0161       2.6208     162.9439
NAP_667@H59    ARG_651@HH21   ARG_651@NH2        8       0.0161       2.8602     149.3098
FMN_665@N14       SER_137@H     SER_137@N        7       0.0141       2.9562     145.9360
FMN_665@O4         THR_14@H      THR_14@N        6       0.0121       2.9305     164.3274
NAP_667@H64     MET_605@HG2    MET_605@CG        6       0.0121       2.9729     142.5871
NAP_667@H51     ARG_565@HB2    ARG_565@CB        5       0.0101       2.8078     156.2002
NAP_667@O14    ARG_565@HH21   ARG_565@NH2        5       0.0101       2.8433     142.7007
FAD_666@H65     HIE_458@HE2   HIE_458@NE2        5       0.0101       2.9214     143.2213
NAP_667@O9     ARG_261@HH22   ARG_261@NH2        5       0.0101       2.9308     149.6183
NAP_667@H64     TYR_573@HB3    TYR_573@CB        5       0.0101       2.9586     162.4430
FAD_666@H53    VAL_446@HG22   VAL_446@CG2        4       0.0081       2.6435     141.5865
NAP_667@H50      SER_564@HG    SER_564@OG        4       0.0081       2.7934     141.4114
NAP_667@H58    ARG_651@HH21   ARG_651@NH2        4       0.0081       2.8909     157.1610
FMN_665@H51       THR_12@HA     THR_12@CA        4       0.0081       2.9000     154.0104
NAP_667@H64       VAL_574@H     VAL_574@N        4       0.0081       2.9185     143.1776
NAP_667@H51      ARG_565@HE    ARG_565@NE        4       0.0081       2.9540     142.5949
NAP_667@O8       ARG_535@HE    ARG_535@NE        3       0.0060       2.8122     144.6747
NAP_667@O8     ARG_535@HH12   ARG_535@NH1        3       0.0060       2.8582     145.7827
FMN_665@H32      LYS_16@HD2     LYS_16@CD        3       0.0060       2.8935     142.8013
FMN_665@H29      SER_58@HB2     SER_58@CB        3       0.0060       2.9359     145.5158
FMN_665@H38     GLY_136@HA2    GLY_136@CA        3       0.0060       2.9551     137.6576
FAD_666@H84     THR_652@HG1   THR_652@OG1        3       0.0060       2.9652     140.5100
NAP_667@H54      CYS_534@HA    CYS_534@CA        3       0.0060       2.9894     155.0357
FAD_666@H68      THR_649@HB    THR_649@CB        2       0.0040       2.8624     143.2694
FMN_665@O2         GLY_15@H      GLY_15@N        2       0.0040       2.8782     141.1162
NAP_667@H68    VAL_446@HG22   VAL_446@CG2        2       0.0040       2.8830     140.3354
NAP_667@H50      ARG_535@HA    ARG_535@CA        2       0.0040       2.8840     150.9064
NAP_667@H51      TYR_573@HH    TYR_573@OH        2       0.0040       2.8881     155.6680
FAD_666@H69      THR_649@HB    THR_649@CB        2       0.0040       2.9029     141.5616
NAP_667@H59      ARG_651@HE    ARG_651@NE        2       0.0040       2.9135     141.5840
FMN_665@H33     GLY_136@HA2    GLY_136@CA        2       0.0040       2.9226     142.4751
FAD_666@O37     HIE_458@HE2   HIE_458@NE2        2       0.0040       2.9287     152.5134
NAP_667@H68    VAL_446@HG13   VAL_446@CG1        2       0.0040       2.9533     143.0331
NAP_667@H68    VAL_446@HG11   VAL_446@CG1        2       0.0040       2.9558     151.0785
NAP_667@H68    VAL_446@HG21   VAL_446@CG2        2       0.0040       2.9709     136.0761
NAP_667@H51    ARG_565@HH21   ARG_565@NH2        2       0.0040       2.9899     145.5887
FMN_665@H30      LYS_16@HE3     LYS_16@CE        1       0.0020       2.6904     142.1813
NAP_667@O14      SER_564@HG    SER_564@OG        1       0.0020       2.6980     141.5206
FMN_665@H32      LYS_16@HG3     LYS_16@CG        1       0.0020       2.7049     135.0452
FAD_666@H50      TYR_426@HH    TYR_426@OH        1       0.0020       2.7407     149.1738
FAD_666@O4        CYS_462@H     CYS_462@N        1       0.0020       2.7428     139.1528
FMN_665@H32      LYS_16@HE2     LYS_16@CE        1       0.0020       2.7836     140.9615
FAD_666@H53    VAL_446@HG21   VAL_446@CG2        1       0.0020       2.7948     135.1621
NAP_667@H58     MET_605@HB2    MET_605@CB        1       0.0020       2.8132     141.3868
FMN_665@H32     LEU_135@HB3    LEU_135@CB        1       0.0020       2.8208     143.1880
NAP_667@O25      ARG_651@HE    ARG_651@NE        1       0.0020       2.8242     165.0708
NAP_667@H62    LEU_650@HD12   LEU_650@CD1        1       0.0020       2.8327     147.6896
NAP_667@H66    LEU_650@HD21   LEU_650@CD2        1       0.0020       2.8400     138.9768
NAP_667@H59     ARG_651@HD2    ARG_651@CD        1       0.0020       2.8476     142.0114
NAP_667@N37    ARG_651@HH11   ARG_651@NH1        1       0.0020       2.8672     145.1740
FAD_666@O9       TYR_426@HH    TYR_426@OH        1       0.0020       2.8722     168.3372
NAP_667@H43     SER_564@HB2    SER_564@CB        1       0.0020       2.8767     135.7796
NAP_667@H75      VAL_446@HA    VAL_446@CA        1       0.0020       2.8841     139.9244
FAD_666@C6       TYR_426@HH    TYR_426@OH        1       0.0020       2.8874     146.8546
FMN_665@H29       PHE_60@HZ     PHE_60@CZ        1       0.0020       2.8956     137.3245
NAP_667@O9        THR_502@H     THR_502@N        1       0.0020       2.8997     151.5958
NAP_667@H55      CYS_534@HA    CYS_534@CA        1       0.0020       2.9015     140.1393
NAP_667@H59     ARG_651@HD3    ARG_651@CD        1       0.0020       2.9097     161.0360
FAD_666@H84    THR_652@HG21   THR_652@CG2        1       0.0020       2.9157     135.5968
NAP_667@H46     ARG_261@HD3    ARG_261@CD        1       0.0020       2.9197     135.4884
FAD_666@O7       SER_463@HG    SER_463@OG        1       0.0020       2.9200     165.7307
FMN_665@H49        GLY_61@H      GLY_61@N        1       0.0020       2.9308     137.5583
NAP_667@H43     SER_564@HB3    SER_564@CB        1       0.0020       2.9313     138.4470
NAP_667@O8     ARG_261@HH11   ARG_261@NH1        1       0.0020       2.9412     135.5006
FAD_666@O13       TYR_425@H     TYR_425@N        1       0.0020       2.9423     144.4268
FMN_665@H40    ILE_645@HG21   ILE_645@CG2        1       0.0020       2.9452     137.5390
FMN_665@H43      PHE_60@HE1    PHE_60@CE1        1       0.0020       2.9525     135.8231
NAP_667@H53    LEU_650@HD13   LEU_650@CD1        1       0.0020       2.9527     137.7847
FMN_665@H33     GLU_170@HG3    GLU_170@CG        1       0.0020       2.9545     139.1050
NAP_667@H50     ARG_565@HG2    ARG_565@CG        1       0.0020       2.9559     136.2428
FMN_665@H30      LYS_16@HD2     LYS_16@CD        1       0.0020       2.9561     146.4426
FAD_666@H73    VAL_446@HG13   VAL_446@CG1        1       0.0020       2.9565     135.5367
NAP_667@H53    LEU_650@HD23   LEU_650@CD2        1       0.0020       2.9568     135.5780
NAP_667@H75    VAL_446@HG13   VAL_446@CG1        1       0.0020       2.9581     145.2805
FAD_666@H82    THR_502@HG21   THR_502@CG2        1       0.0020       2.9618     153.3437
FMN_665@H39    ILE_645@HG22   ILE_645@CG2        1       0.0020       2.9661     143.1076
NAP_667@H74      VAL_446@HA    VAL_446@CA        1       0.0020       2.9675     155.2910
FAD_666@H73    VAL_446@HG21   VAL_446@CG2        1       0.0020       2.9728     138.6147
NAP_667@H59    ARG_651@HH11   ARG_651@NH1        1       0.0020       2.9732     149.5326
NAP_667@H59      MET_605@HA    MET_605@CA        1       0.0020       2.9741     140.6804
FAD_666@N36       SER_427@H     SER_427@N        1       0.0020       2.9781     136.6474
FAD_666@H73    VAL_446@HG23   VAL_446@CG2        1       0.0020       2.9805     136.6338
NAP_667@O25    ARG_565@HH22   ARG_565@NH2        1       0.0020       2.9807     164.7779
NAP_667@H51     ARG_565@HG3    ARG_565@CG        1       0.0020       2.9811     142.3195
FMN_665@H32      LYS_16@HZ1     LYS_16@NZ        1       0.0020       2.9856     142.4884
NAP_667@O23    ARG_565@HH21   ARG_565@NH2        1       0.0020       2.9883     140.9169
NAP_667@H50     ARG_565@HB2    ARG_565@CB        1       0.0020       2.9926     140.1269
FAD_666@H74     TYR_425@HD2   TYR_425@CD2        1       0.0020       2.9932     148.3578
FAD_666@H72     PHE_646@HD2   PHE_646@CD2        1       0.0020       2.9939     138.8888
NAP_667@H53    LEU_650@HD11   LEU_650@CD1        1       0.0020       2.9940     135.3724
FMN_665@O12        THR_59@H      THR_59@N        1       0.0020       2.9941     136.8970
NAP_667@H75     HIE_458@HD2   HIE_458@CD2        1       0.0020       2.9942     137.5007
NAP_667@H74     TYR_448@HB2    TYR_448@CB        1       0.0020       2.9947     136.8065
NAP_667@H62      LEU_650@HA    LEU_650@CA        1       0.0020       2.9993     142.7359
NAP_667@H75    VAL_446@HG11   VAL_446@CG1        1       0.0020       2.9995     140.6811
