# Supplementary material for: FNR-like unit interacts with C-terminal related residues trigger nNOS reductase domain conformational flexibility change
Source: Front Neurosci. 2026 Feb 11;20:1751011. doi: 10.3389/fnins.2026.1751011 (PMC12932508; doi:10.3389/fnins.2026.1751011)
Supplement: Supplementary file 3 [file Data_Sheet_3.zip › Model_1/22opc-hbond1.dat]

#Frame   HB_00001[UU]
       1           22
       2           17
       3           20
       4           21
       5           16
       6           15
       7           14
       8           19
       9           14
      10           19
      11           19
      12           15
      13           15
      14           18
      15           16
      16           18
      17           18
      18           19
      19           17
      20           15
      21           21
      22           15
      23           19
      24           14
      25           16
      26           16
      27           12
      28           17
      29           12
      30           17
      31           13
      32           19
      33           17
      34           17
      35           16
      36           16
      37           16
      38           11
      39           14
      40           16
      41           20
      42           16
      43           19
      44           15
      45           19
      46           16
      47           18
      48           15
      49           13
      50           22
      51           13
      52           18
      53           17
      54           14
      55           15
      56           14
      57           13
      58           17
      59           13
      60           16
      61           19
      62           17
      63           20
      64           17
      65           14
      66           15
      67           13
      68           16
      69           16
      70           16
      71           14
      72           17
      73           15
      74           18
      75           15
      76           17
      77           15
      78           13
      79           12
      80           19
      81           12
      82           17
      83           17
      84           17
      85           20
      86           16
      87           12
      88           16
      89           16
      90           20
      91           19
      92           16
      93           14
      94           18
      95           21
      96           15
      97           17
      98           22
      99           20
     100           19
     101           16
     102           17
     103           15
     104           11
     105           16
     106           16
     107           17
     108           20
     109           19
     110           20
     111           15
     112           17
     113           21
     114           17
     115           16
     116           22
     117           15
     118           18
     119           12
     120           16
     121           16
     122           19
     123           17
     124           17
     125           17
     126           15
     127           16
     128           15
     129           23
     130           16
     131           17
     132           16
     133           21
     134           20
     135           19
     136           21
     137           20
     138           20
     139           14
     140           18
     141           23
     142           22
     143           23
     144           18
     145           16
     146           18
     147           15
     148           22
     149           19
     150           16
     151           16
     152           19
     153           18
     154           19
     155           20
     156           21
     157           14
     158           18
     159           16
     160           17
     161           17
     162           15
     163           15
     164           16
     165           15
     166           20
     167           15
     168           17
     169           12
     170           15
     171           18
     172           17
     173           17
     174           12
     175           15
     176           20
     177           18
     178           13
     179           18
     180           20
     181           19
     182           19
     183           18
     184           16
     185           15
     186           18
     187           17
     188           17
     189           14
     190           19
     191           17
     192           16
     193           19
     194           19
     195           18
     196           23
     197           20
     198           14
     199           21
     200           16
     201           21
     202           23
     203           22
     204           15
     205           15
     206           16
     207           15
     208           20
     209           15
     210           15
     211           20
     212           22
     213           18
     214           16
     215           16
     216           17
     217           21
     218           13
     219           22
     220           19
     221           21
     222           18
     223           14
     224           13
     225           17
     226           19
     227           12
     228           20
     229           17
     230           20
     231           19
     232           23
     233           18
     234           15
     235           19
     236           18
     237           22
     238           16
     239           19
     240           16
     241           12
     242           15
     243           16
     244           20
     245           20
     246           16
     247           17
     248           16
     249           19
     250           19
     251           19
     252           22
     253           21
     254           20
     255           22
     256           19
     257           17
     258           15
     259           18
     260           19
     261           20
     262           15
     263           24
     264           22
     265           20
     266           16
     267           22
     268           15
     269           19
     270           20
     271           19
     272           19
     273           18
     274           17
     275           17
     276           18
     277           20
     278           17
     279           21
     280           18
     281           18
     282           16
     283           15
     284           15
     285           18
     286           15
     287           19
     288           13
     289           17
     290           18
     291           18
     292           16
     293           18
     294           17
     295           19
     296           18
     297           18
     298           14
     299           19
     300           18
     301           15
     302           14
     303           16
     304           24
     305           19
     306           17
     307           18
     308           22
     309           18
     310           18
     311           15
     312           16
     313           17
     314           22
     315           20
     316           21
     317           25
     318           16
     319           18
     320           18
     321           18
     322           18
     323           16
     324           18
     325           19
     326           22
     327           18
     328           21
     329           11
     330           20
     331           20
     332           18
     333           14
     334           18
     335           15
     336           18
     337           23
     338           20
     339           17
     340           17
     341           19
     342           16
     343           20
     344           21
     345           14
     346           20
     347           16
     348           19
     349           19
     350           19
     351           17
     352           20
     353           19
     354           17
     355           13
     356           16
     357           22
     358           19
     359           17
     360           17
     361           18
     362           15
     363           18
     364           18
     365           15
     366           18
     367           17
     368           18
     369           17
     370           18
     371           18
     372           21
     373           16
     374           17
     375           20
     376           16
     377           17
     378           19
     379           16
     380           14
     381           17
     382           19
     383           16
     384           17
     385           15
     386           16
     387           20
     388           19
     389           15
     390           19
     391           18
     392           16
     393           14
     394           19
     395           16
     396           20
     397           23
     398           20
     399           21
     400           14
     401           13
     402           19
     403           14
     404           16
     405           19
     406           17
     407           20
     408           16
     409           15
     410           16
     411           18
     412           16
     413           13
     414           15
     415           15
     416           15
     417           13
     418           14
     419           17
     420           17
     421           15
     422           16
     423           12
     424           13
     425           14
     426           15
     427           19
     428           13
     429           13
     430           15
     431           16
     432           20
     433           20
     434           21
     435           16
     436           21
     437           15
     438           18
     439           21
     440           11
     441           10
     442           13
     443           16
     444           17
     445           17
     446           19
     447           15
     448           20
     449           19
     450           14
     451           18
     452           22
     453           15
     454           21
     455           14
     456           17
     457           17
     458           17
     459           19
     460           15
     461           18
     462           15
     463           16
     464           16
     465           14
     466           14
     467           17
     468           17
     469           21
     470           16
     471           17
     472           21
     473           19
     474           18
     475           17
     476           17
     477           16
     478           16
     479           21
     480           16
     481           12
     482           17
     483           17
     484           15
     485           13
     486           15
     487           16
     488           14
     489           16
     490           16
     491           15
     492           17
     493           15
     494           19
     495           12
     496           16
