# Supplementary material for: FNR-like unit interacts with C-terminal related residues trigger nNOS reductase domain conformational flexibility change
Source: Front Neurosci. 2026 Feb 11;20:1751011. doi: 10.3389/fnins.2026.1751011 (PMC12932508; doi:10.3389/fnins.2026.1751011)
Supplement: Supplementary file 3 [file Data_Sheet_3.zip › Model_1/22opc-hbond2-avg.dat]

#Acceptor            DonorH         Donor   Frames         Frac      AvgDist       AvgAng
TYR_425@O       FAD_666@H57   FAD_666@O13      487       0.9819       2.7187     161.5607
THR_59@O        FMN_665@H36   FMN_665@O12      477       0.9617       2.7172     161.3185
THR_442@O       FAD_666@H82   FAD_666@N81      448       0.9032       2.8244     161.7880
GLU_170@OE2     FMN_665@H34   FMN_665@O10      258       0.5202       2.6518     164.3440
SER_58@OG       FMN_665@H51    FMN_665@O4      258       0.5202       2.8545     163.5260
HIE_142@O       FMN_665@H46   FMN_665@N45      210       0.4234       2.8886     164.5959
GLU_170@OE1     FMN_665@H34   FMN_665@O10      192       0.3871       2.6500     164.0245
GLU_170@OE2     FMN_665@H32    FMN_665@O8      169       0.3407       2.7652     162.8604
GLU_170@OE1     FMN_665@H32    FMN_665@O8      129       0.2601       2.7849     161.2207
SER_564@OG      NAP_667@H51   NAP_667@O25       84       0.1694       2.8303     156.3845
SER_564@HG      NAP_667@H50   NAP_667@O23       61       0.1230       2.8498     145.3448
ARG_424@HG2     FAD_666@H50    FAD_666@C6       35       0.0706       2.9555     148.2985
THR_649@O       NAP_667@H62   NAP_667@O24       32       0.0645       2.7000     161.6215
THR_649@O       FAD_666@H69   FAD_666@N39       29       0.0585       2.8839     154.7711
THR_652@HB      FAD_666@H84   FAD_666@C83       28       0.0565       2.9389     141.5183
VAL_446@HG22    FAD_666@H53    FAD_666@O9       19       0.0383       2.7373     146.7023
SER_58@HB3      FMN_665@H51    FMN_665@O4       19       0.0383       2.8988     141.7008
SER_58@HB2      FMN_665@H51    FMN_665@O4       18       0.0363       2.9062     143.9618
SER_564@OG      NAP_667@H50   NAP_667@O23       15       0.0302       2.8667     148.5240
THR_649@O       FAD_666@H68   FAD_666@N39       13       0.0262       2.9315     159.3311
VAL_446@HA      NAP_667@H68   NAP_667@C67       13       0.0262       2.9449     145.1859
VAL_446@HG21    FAD_666@H53    FAD_666@O9       12       0.0242       2.7900     147.3496
SER_564@HG      NAP_667@H51   NAP_667@O25       11       0.0222       2.8188     142.2028
VAL_574@HG23    NAP_667@H64   NAP_667@C63       10       0.0202       2.9265     146.6946
TYR_426@HH      FAD_666@H51    FAD_666@C6        9       0.0181       2.7906     137.6680
TYR_573@OH      NAP_667@H51   NAP_667@O25        9       0.0181       2.8546     152.7408
SER_447@H       NAP_667@H68   NAP_667@C67        9       0.0181       2.8680     147.2727
TYR_573@HB3     NAP_667@H64   NAP_667@C63        9       0.0181       2.9038     142.5755
VAL_574@HG21    NAP_667@H64   NAP_667@C63        9       0.0181       2.9198     150.6354
PRO_500@HB2     NAP_667@H55   NAP_667@C32        9       0.0181       2.9393     138.9850
PHE_60@HZ       FMN_665@H29    FMN_665@C5        9       0.0181       2.9550     139.5328
SER_447@H       NAP_667@H74   NAP_667@C73        8       0.0161       2.9082     153.2540
ARG_535@HA      NAP_667@H50   NAP_667@O23        7       0.0141       2.8691     144.8970
ARG_424@HG3     FAD_666@H54   FAD_666@C10        6       0.0121       2.9382     153.2471
VAL_574@HG22    NAP_667@H64   NAP_667@C63        6       0.0121       2.9507     146.1234
GLY_136@HA2     FMN_665@H38   FMN_665@C13        6       0.0121       2.9697     136.9048
SER_58@HG       FMN_665@H51    FMN_665@O4        5       0.0101       2.9643     146.9201
ARG_565@HB2     NAP_667@H51   NAP_667@O25        4       0.0081       2.7177     158.2873
VAL_446@HG23    FAD_666@H53    FAD_666@O9        4       0.0081       2.7485     151.3013
MET_605@HA      NAP_667@H59   NAP_667@N37        4       0.0081       2.8015     150.0431
SER_564@HB2     NAP_667@H51   NAP_667@O25        3       0.0060       2.8473     138.5737
SER_58@HB2      FMN_665@H31    FMN_665@C7        3       0.0060       2.8796     138.4463
CYS_534@HA      NAP_667@H52   NAP_667@C27        3       0.0060       2.9551     139.7419
TYR_573@HE2     NAP_667@H43    NAP_667@C4        3       0.0060       2.9885     136.4521
CYS_534@O       NAP_667@H50   NAP_667@O23        2       0.0040       2.7334     166.0876
PHE_60@HE2      FMN_665@H51    FMN_665@O4        2       0.0040       2.8281     138.1872
ARG_565@HG3     NAP_667@H51   NAP_667@O25        2       0.0040       2.8460     150.8231
MET_605@HB2     NAP_667@H58   NAP_667@N37        2       0.0040       2.8821     144.2953
ARG_480@HH12    FAD_666@H71   FAD_666@C41        2       0.0040       2.9209     135.4758
PHE_60@HE2      FMN_665@H29    FMN_665@C5        2       0.0040       2.9293     140.1288
VAL_446@HG21    FAD_666@H73   FAD_666@C44        2       0.0040       2.9454     136.5514
ARG_424@HG3     FAD_666@H50    FAD_666@C6        2       0.0040       2.9499     151.8668
VAL_446@HG21    NAP_667@H68   NAP_667@C67        2       0.0040       2.9596     138.7787
MET_605@HA      NAP_667@H58   NAP_667@N37        2       0.0040       2.9643     149.8316
SER_58@CB       FMN_665@H51    FMN_665@O4        2       0.0040       2.9678     158.8578
CYS_534@HA      NAP_667@H54   NAP_667@C32        2       0.0040       2.9741     138.9197
VAL_446@HG13    NAP_667@H75   NAP_667@C73        2       0.0040       2.9823     143.7207
ARG_651@HH21    NAP_667@H59   NAP_667@N37        1       0.0020       2.5370     138.8221
TYR_448@HB2     NAP_667@H61   NAP_667@N40        1       0.0020       2.5569     147.9883
ARG_651@HH21    NAP_667@H58   NAP_667@N37        1       0.0020       2.6757     144.8770
TYR_448@HD1     NAP_667@H60   NAP_667@N40        1       0.0020       2.7254     149.4373
VAL_446@HG11    NAP_667@H68   NAP_667@C67        1       0.0020       2.8341     142.5951
TYR_573@HE2     NAP_667@H51   NAP_667@O25        1       0.0020       2.8394     147.0480
THR_649@HB      FAD_666@H68   FAD_666@N39        1       0.0020       2.8590     166.6055
CYS_534@HA      NAP_667@H55   NAP_667@C32        1       0.0020       2.8727     136.1515
ARG_565@HH21    NAP_667@H50   NAP_667@O23        1       0.0020       2.8787     138.2500
LYS_16@HG3      FMN_665@H32    FMN_665@O8        1       0.0020       2.8810     140.0659
ARG_651@HD2     NAP_667@H59   NAP_667@N37        1       0.0020       2.8857     159.6662
ARG_565@HE      NAP_667@H51   NAP_667@O25        1       0.0020       2.9027     139.2681
VAL_446@HG23    FAD_666@H73   FAD_666@C44        1       0.0020       2.9045     145.5254
ARG_565@HG2     NAP_667@H50   NAP_667@O23        1       0.0020       2.9051     142.7291
HIE_458@HD2     NAP_667@H75   NAP_667@C73        1       0.0020       2.9134     145.2028
VAL_446@HG22    FAD_666@H73   FAD_666@C44        1       0.0020       2.9188     136.2186
SER_58@HB2      FMN_665@H29    FMN_665@C5        1       0.0020       2.9226     136.1758
LYS_16@HD2      FMN_665@H30    FMN_665@C5        1       0.0020       2.9241     140.7793
LYS_16@HD2      FMN_665@H32    FMN_665@O8        1       0.0020       2.9346     166.2386
TYR_448@HB2     NAP_667@H74   NAP_667@C73        1       0.0020       2.9404     135.9074
GLY_501@HA3     NAP_667@H55   NAP_667@C32        1       0.0020       2.9511     135.9208
THR_652@HG21    FAD_666@H84   FAD_666@C83        1       0.0020       2.9618     141.1041
TYR_448@CD1     NAP_667@H61   NAP_667@N40        1       0.0020       2.9786     139.4387
ARG_261@HD3     NAP_667@H46   NAP_667@C12        1       0.0020       2.9802     147.6647
ARG_535@HG3     NAP_667@H48   NAP_667@C18        1       0.0020       2.9804     151.6710
ARG_261@HD2     NAP_667@H57   NAP_667@C33        1       0.0020       2.9826     147.2099
ARG_535@HG3     NAP_667@H54   NAP_667@C32        1       0.0020       2.9880     135.5537
ARG_535@HG2     NAP_667@H48   NAP_667@C18        1       0.0020       2.9930     150.2093
PHE_60@HE1      FMN_665@H42   FMN_665@C25        1       0.0020       2.9956     136.8694
ARG_565@NH1     NAP_667@H50   NAP_667@O23        1       0.0020       2.9965     140.9822
TYR_425@HD2     FAD_666@H74   FAD_666@C45        1       0.0020       2.9978     146.7519
ARG_480@HH12    FAD_666@H72   FAD_666@C41        1       0.0020       2.9989     140.9885
TYR_448@HD2     NAP_667@H60   NAP_667@N40        1       0.0020       2.9998     135.7884
