# Supplementary material for: FNR-like unit interacts with C-terminal related residues trigger nNOS reductase domain conformational flexibility change
Source: Front Neurosci. 2026 Feb 11;20:1751011. doi: 10.3389/fnins.2026.1751011 (PMC12932508; doi:10.3389/fnins.2026.1751011)
Supplement: Supplementary file 3 [file Data_Sheet_3.zip › Model_1/22opc-hbond2.dat]

#Frame   HB_00002[UU]
       1            6
       2            6
       3            4
       4            8
       5            6
       6            6
       7            5
       8            7
       9            7
      10            8
      11            6
      12            7
      13            6
      14            5
      15            6
      16            5
      17            7
      18            8
      19            6
      20            5
      21            9
      22            5
      23            8
      24            4
      25            7
      26            5
      27            8
      28            7
      29            6
      30            7
      31            6
      32            6
      33            7
      34            8
      35            5
      36            7
      37            8
      38            4
      39            6
      40            7
      41            6
      42            7
      43           10
      44            5
      45            6
      46            5
      47            6
      48            3
      49            6
      50            5
      51            4
      52            4
      53            5
      54            6
      55            6
      56            6
      57            4
      58            4
      59            5
      60            6
      61            6
      62            7
      63            7
      64            5
      65            4
      66            4
      67            4
      68            8
      69            5
      70            4
      71            4
      72            5
      73            7
      74            8
      75            6
      76            6
      77            6
      78            6
      79            6
      80            7
      81            4
      82            6
      83            5
      84            5
      85            5
      86            7
      87            5
      88            6
      89            6
      90            4
      91            8
      92            5
      93            5
      94            7
      95            7
      96            6
      97            6
      98            5
      99            5
     100            7
     101            6
     102            6
     103            5
     104            5
     105            7
     106            8
     107            7
     108            5
     109            7
     110            8
     111            6
     112            8
     113            4
     114            5
     115            5
     116            5
     117            7
     118            6
     119            7
     120            9
     121           10
     122            8
     123            6
     124            5
     125            9
     126            5
     127            6
     128            6
     129            8
     130            6
     131            5
     132            7
     133            5
     134            5
     135            5
     136            5
     137            9
     138            5
     139            6
     140            6
     141            5
     142            5
     143            6
     144            5
     145            6
     146            6
     147            4
     148            7
     149            8
     150            7
     151            4
     152            9
     153            6
     154            7
     155            5
     156            6
     157            6
     158            5
     159            5
     160            6
     161            6
     162            6
     163            8
     164            4
     165            6
     166            8
     167            5
     168            7
     169            8
     170            6
     171            9
     172            4
     173            7
     174            7
     175            6
     176            8
     177            7
     178            7
     179            7
     180            3
     181            6
     182            6
     183            6
     184            8
     185            6
     186            8
     187            5
     188            6
     189            6
     190            8
     191            4
     192            8
     193            7
     194            9
     195            5
     196            6
     197            8
     198            7
     199            7
     200            8
     201            8
     202            8
     203            8
     204            9
     205            8
     206            7
     207            7
     208           10
     209            8
     210            8
     211           12
     212            7
     213            5
     214            9
     215            7
     216            7
     217            6
     218            7
     219            7
     220            7
     221            7
     222            6
     223            7
     224            6
     225            8
     226            9
     227            8
     228           10
     229            8
     230            8
     231            7
     232            9
     233            4
     234            6
     235            8
     236            8
     237            9
     238            7
     239            6
     240            7
     241            8
     242            9
     243            7
     244            7
     245            8
     246            9
     247            7
     248            5
     249            7
     250            5
     251            7
     252           10
     253            5
     254            5
     255            9
     256            6
     257            6
     258            9
     259            7
     260            7
     261            6
     262            8
     263            7
     264            6
     265            6
     266            8
     267            8
     268            8
     269            6
     270            6
     271            8
     272            7
     273            5
     274            9
     275            7
     276            8
     277            8
     278            7
     279            9
     280            6
     281            7
     282            5
     283            7
     284            8
     285            9
     286            5
     287            5
     288            6
     289            6
     290            8
     291            5
     292            6
     293            5
     294            8
     295            6
     296            6
     297            7
     298            6
     299            5
     300            7
     301            7
     302            6
     303            5
     304            5
     305            7
     306            7
     307            4
     308            8
     309            7
     310            8
     311            6
     312            6
     313            9
     314            7
     315            8
     316            8
     317            6
     318            6
     319            9
     320            7
     321            7
     322            9
     323            9
     324            9
     325            8
     326            6
     327            8
     328            7
     329            7
     330            6
     331            6
     332            6
     333            6
     334            7
     335            8
     336            5
     337           10
     338            7
     339            7
     340            6
     341            7
     342            5
     343            8
     344            7
     345            8
     346            5
     347           10
     348            7
     349            6
     350            5
     351            6
     352            7
     353            5
     354            9
     355            9
     356            7
     357            5
     358            8
     359            7
     360            7
     361            6
     362            7
     363            7
     364            8
     365            6
     366            7
     367            7
     368            8
     369            8
     370            8
     371            7
     372            6
     373            9
     374            5
     375           10
     376            4
     377           11
     378            7
     379            7
     380            6
     381            6
     382            6
     383            7
     384            6
     385            6
     386            6
     387            5
     388            7
     389            6
     390            6
     391            8
     392            7
     393            8
     394            7
     395            8
     396            5
     397            8
     398            6
     399            3
     400            7
     401            5
     402            7
     403            5
     404            5
     405            5
     406            6
     407            5
     408            7
     409            8
     410            5
     411            9
     412            5
     413            8
     414            6
     415            9
     416            8
     417            5
     418            4
     419            9
     420            5
     421            6
     422            6
     423            4
     424            4
     425            6
     426            7
     427            7
     428            7
     429            3
     430            3
     431            6
     432            4
     433            5
     434            7
     435            7
     436            7
     437            6
     438            5
     439            7
     440            7
     441            5
     442            8
     443            7
     444            7
     445            5
     446            3
     447            6
     448            5
     449            5
     450            4
     451            6
     452            5
     453            6
     454            6
     455            5
     456            7
     457            7
     458            4
     459            6
     460            5
     461            4
     462            7
     463            5
     464            7
     465            5
     466            3
     467            3
     468            7
     469           10
     470            8
     471            7
     472            9
     473            6
     474            6
     475            7
     476            6
     477            6
     478            6
     479            6
     480            6
     481            7
     482            8
     483            6
     484            8
     485            8
     486            4
     487            7
     488            7
     489            6
     490            6
     491            5
     492            9
     493            6
     494            3
     495            6
     496            7
