# Supplementary material for: FNR-like unit interacts with C-terminal related residues trigger nNOS reductase domain conformational flexibility change
Source: Front Neurosci. 2026 Feb 11;20:1751011. doi: 10.3389/fnins.2026.1751011 (PMC12932508; doi:10.3389/fnins.2026.1751011)
Supplement: Supplementary file 3 [file Data_Sheet_3.zip › Model_1/22opc-nap-binding-rmsd.dat]

#Frame     RMSD_00004
       1       0.0000
       2       0.6500
       3       0.5740
       4       0.6504
       5       0.7104
       6       0.7167
       7       0.7472
       8       0.8823
       9       0.7831
      10       0.7104
      11       0.8547
      12       0.9877
      13       0.9151
      14       0.9196
      15       0.8502
      16       0.8502
      17       0.8193
      18       0.8010
      19       0.8766
      20       0.9697
      21       0.8465
      22       0.7630
      23       0.8066
      24       0.8883
      25       0.8669
      26       0.6877
      27       0.8029
      28       0.9179
      29       0.8987
      30       0.8814
      31       0.7768
      32       0.9947
      33       0.9274
      34       0.8680
      35       0.8683
      36       0.8752
      37       1.0760
      38       1.0251
      39       0.9579
      40       0.9259
      41       1.1103
      42       0.9497
      43       0.8769
      44       0.9144
      45       0.9842
      46       1.0316
      47       0.8471
      48       1.0913
      49       0.9959
      50       1.0215
      51       1.0056
      52       0.9389
      53       1.0777
      54       0.9619
      55       1.0501
      56       0.8470
      57       0.8957
      58       0.8128
      59       0.9956
      60       1.0263
      61       1.0751
      62       0.8897
      63       0.9117
      64       0.8472
      65       0.8806
      66       0.8507
      67       0.9584
      68       0.8924
      69       0.7598
      70       0.8727
      71       0.8443
      72       1.0059
      73       0.8377
      74       0.8504
      75       0.8496
      76       0.9642
      77       1.0415
      78       1.1094
      79       0.9561
      80       1.1783
      81       1.2214
      82       1.2298
      83       1.1850
      84       1.1661
      85       1.0700
      86       1.0513
      87       1.0089
      88       0.8855
      89       0.9135
      90       1.0138
      91       0.9518
      92       0.9997
      93       1.0788
      94       0.9600
      95       1.0076
      96       1.0452
      97       0.9089
      98       1.0394
      99       0.8911
     100       0.8775
     101       0.8763
     102       0.8809
     103       0.7652
     104       1.0518
     105       1.0307
     106       0.9108
     107       0.8908
     108       0.9246
     109       0.8460
     110       0.8343
     111       0.8653
     112       0.7897
     113       0.9975
     114       0.9096
     115       0.8597
     116       0.9396
     117       0.9798
     118       1.0542
     119       1.0584
     120       0.9176
     121       1.0350
     122       1.0773
     123       1.0347
     124       0.9610
     125       0.9227
     126       0.8201
     127       1.0796
     128       1.0216
     129       0.8911
     130       1.0480
     131       0.9917
     132       0.8666
     133       1.0063
     134       0.9006
     135       0.9491
     136       0.9217
     137       0.9536
     138       0.8978
     139       0.8724
     140       0.9806
     141       1.0166
     142       0.9753
     143       0.9265
     144       0.9362
     145       1.0117
     146       0.9862
     147       0.9047
     148       0.9405
     149       1.0083
     150       0.9196
     151       0.9659
     152       0.9464
     153       0.9043
     154       0.8335
     155       0.9718
     156       0.9345
     157       1.0343
     158       0.9814
     159       0.9981
     160       0.8571
     161       0.9717
     162       0.8604
     163       0.9318
     164       0.9248
     165       1.0742
     166       1.0612
     167       0.9840
     168       1.0810
     169       1.1260
     170       1.0067
     171       1.0879
     172       1.0140
     173       1.0772
     174       1.0845
     175       0.9336
     176       0.9419
     177       1.0852
     178       0.9837
     179       1.0973
     180       1.0875
     181       0.9545
     182       1.0134
     183       0.9846
     184       0.9952
     185       0.9390
     186       1.0231
     187       1.0345
     188       1.0017
     189       0.9543
     190       0.9402
     191       0.9306
     192       0.9584
     193       1.0297
     194       0.9012
     195       0.8034
     196       0.8557
     197       0.9265
     198       0.8823
     199       0.8727
     200       0.7551
     201       0.8509
     202       0.8163
     203       0.9148
     204       0.8889
     205       1.0235
     206       0.9076
     207       0.8284
     208       0.8381
     209       0.8413
     210       0.8794
     211       0.9114
     212       0.9385
     213       0.9205
     214       1.0198
     215       0.8701
     216       0.9494
     217       0.9054
     218       0.8483
     219       0.8768
     220       0.9698
     221       1.0226
     222       1.0915
     223       0.9276
     224       0.9519
     225       0.8102
     226       0.8284
     227       0.7214
     228       0.7991
     229       0.8323
     230       0.9219
     231       0.7982
     232       0.9039
     233       0.8686
     234       0.9568
     235       1.0359
     236       0.9001
     237       1.0805
     238       1.0402
     239       0.9340
     240       0.9385
     241       0.9385
     242       1.0419
     243       0.9660
     244       0.9850
     245       0.9839
     246       1.2939
     247       1.2456
     248       1.1948
     249       1.2494
     250       1.1730
     251       1.1699
     252       1.5505
     253       1.4064
     254       1.5209
     255       1.5667
     256       1.6702
     257       1.4731
     258       1.3058
     259       1.2828
     260       1.2446
     261       1.1251
     262       1.3871
     263       1.2608
     264       1.0774
     265       1.0722
     266       1.0093
     267       1.0740
     268       1.0760
     269       1.1104
     270       1.1234
     271       1.0332
     272       1.1750
     273       1.3541
     274       1.4479
     275       1.3763
     276       1.2310
     277       1.3947
     278       1.3521
     279       1.3330
     280       1.4218
     281       1.4282
     282       1.3072
     283       1.4266
     284       1.5131
     285       1.7361
     286       1.7295
     287       1.7947
     288       1.6835
     289       1.5278
     290       1.5119
     291       1.4749
     292       1.5565
     293       1.5374
     294       1.4346
     295       1.6964
     296       1.4260
     297       1.2990
     298       1.2903
     299       1.3540
     300       1.3566
     301       1.2231
     302       1.3775
     303       1.4720
     304       1.3931
     305       1.3328
     306       1.5138
     307       1.3998
     308       1.7429
     309       1.4374
     310       1.3472
     311       1.3014
     312       1.4160
     313       1.4952
     314       1.6075
     315       1.5469
     316       1.4601
     317       1.3961
     318       1.4143
     319       1.4975
     320       1.3516
     321       1.2956
     322       1.2244
     323       1.7008
     324       1.5455
     325       1.6134
     326       1.5385
     327       1.5311
     328       1.4966
     329       1.5498
     330       1.3314
     331       1.4524
     332       1.3964
     333       1.4911
     334       1.2730
     335       1.3970
     336       1.3731
     337       1.4939
     338       1.6099
     339       1.4523
     340       1.7155
     341       1.6132
     342       1.5325
     343       1.5168
     344       1.5031
     345       1.4481
     346       1.5060
     347       1.6002
     348       1.4576
     349       1.4218
     350       1.5533
     351       1.7724
     352       1.6531
     353       1.6493
     354       1.5008
     355       1.5543
     356       1.5015
     357       1.5027
     358       1.7114
     359       1.9025
     360       1.8361
     361       1.8795
     362       1.8665
     363       1.9548
     364       1.8630
     365       1.8583
     366       1.9458
     367       1.9405
     368       1.8522
     369       1.6861
     370       1.7023
     371       1.6714
     372       1.7226
     373       1.8300
     374       1.8325
     375       1.5806
     376       1.5698
     377       1.6179
     378       1.6188
     379       1.5692
     380       1.4680
     381       1.6773
     382       1.7919
     383       1.6804
     384       1.6042
     385       1.5649
     386       1.5220
     387       1.4454
     388       1.4428
     389       1.4325
     390       1.4317
     391       1.5679
     392       1.5306
     393       1.6028
     394       1.5233
     395       1.6996
     396       1.7035
     397       1.6999
     398       1.8748
     399       1.8790
     400       1.9360
     401       1.7814
     402       1.8557
     403       1.8061
     404       1.7940
     405       1.6432
     406       1.5345
     407       1.5730
     408       1.4565
     409       1.4933
     410       1.6080
     411       1.5727
     412       1.6172
     413       1.4716
     414       1.4492
     415       1.4666
     416       1.5035
     417       1.4570
     418       1.5856
     419       1.5134
     420       1.3704
     421       1.4859
     422       1.3331
     423       1.5086
     424       1.6514
     425       1.5047
     426       1.3812
     427       1.3284
     428       1.4403
     429       1.1514
     430       1.2414
     431       1.2963
     432       1.3722
     433       1.2743
     434       1.4602
     435       1.2760
     436       1.3607
     437       1.5996
     438       1.4225
     439       1.3570
     440       1.2592
     441       1.1828
     442       1.0743
     443       1.1545
     444       1.1985
     445       1.2319
     446       0.9935
     447       1.0605
     448       1.1620
     449       1.2855
     450       1.0443
     451       1.2302
     452       1.1916
     453       1.1626
     454       1.1202
     455       1.0507
     456       1.1753
     457       1.0969
     458       1.1184
     459       1.2300
     460       1.1736
     461       1.1664
     462       1.2407
     463       1.2305
     464       1.3151
     465       1.3477
     466       1.4133
     467       1.2644
     468       1.2085
     469       1.2637
     470       1.2219
     471       1.1533
     472       1.2077
     473       1.2430
     474       1.2598
     475       1.2314
     476       1.1421
     477       1.1862
     478       1.2377
     479       1.2991
     480       1.2299
     481       1.2039
     482       1.1751
     483       1.2457
     484       1.3644
     485       1.3706
     486       1.2886
     487       1.3544
     488       1.3186
     489       1.4782
     490       1.2705
     491       1.1811
     492       1.1973
     493       1.1407
     494       1.2492
     495       1.1457
     496       1.2251
     497       1.1847
     498       1.1978
     499       1.1509
     500       1.3336
     501       1.2909
     502       1.2257
     503       1.2894
     504       1.2500
     505       1.2644
     506       1.2407
     507       1.3757
     508       1.4294
     509       1.3231
     510       1.1894
     511       1.2235
     512       1.1368
     513       1.3633
     514       1.3902
     515       1.2791
     516       1.2587
     517       1.2827
     518       1.2547
     519       1.4251
     520       1.5354
     521       1.3970
     522       1.4002
     523       1.3542
     524       1.3220
     525       1.4417
     526       1.3345
     527       1.3370
     528       1.4081
     529       1.3880
     530       1.4741
     531       1.4761
     532       1.4290
     533       1.2683
     534       1.3996
     535       1.3881
     536       1.5164
     537       1.3486
     538       1.4275
     539       1.4577
     540       1.3359
     541       1.2382
     542       1.3440
     543       1.2653
     544       1.4432
     545       1.4944
     546       1.4225
     547       1.4619
     548       1.4455
     549       1.5080
     550       1.2425
     551       1.3203
     552       1.4762
     553       1.2998
     554       1.2812
     555       1.2861
     556       1.2710
     557       1.3793
     558       1.5067
     559       1.7368
     560       1.8194
     561       1.4368
     562       1.3770
     563       1.3870
     564       1.2987
     565       1.2367
     566       1.3623
     567       1.4172
     568       1.4048
     569       1.4485
     570       1.2464
     571       1.2676
     572       1.3741
     573       1.1668
     574       1.1668
     575       1.1881
     576       1.3028
     577       1.3561
     578       1.4128
     579       1.3032
     580       1.3320
     581       1.3362
     582       1.6130
     583       1.4275
     584       1.5493
     585       1.5402
     586       1.3934
     587       1.4517
     588       1.3918
     589       1.3126
     590       1.3529
     591       1.5225
     592       1.3933
     593       1.5092
     594       1.5630
     595       1.2866
     596       1.4965
     597       1.3042
     598       1.3193
     599       1.4053
     600       1.3691
     601       1.3766
     602       1.3140
     603       1.4413
     604       1.2660
     605       1.2672
     606       1.3299
     607       1.3031
     608       1.2885
     609       1.4907
     610       1.4395
     611       1.5450
     612       1.7351
     613       1.8187
     614       1.7199
     615       1.6994
     616       1.6255
     617       1.3977
     618       1.4558
     619       1.5330
     620       1.4584
     621       1.4921
     622       1.5573
     623       1.5978
     624       1.5930
     625       1.5706
     626       1.7059
     627       1.6904
     628       1.6792
     629       1.7497
     630       1.6793
     631       1.5781
     632       1.5884
     633       1.6064
     634       1.5426
     635       1.7076
     636       1.6330
     637       1.7314
     638       1.6471
     639       1.6022
     640       1.6875
     641       1.6757
     642       1.7939
     643       1.6828
     644       1.5887
     645       1.6562
     646       1.5734
     647       1.6275
     648       1.6577
     649       1.6139
     650       1.5969
     651       1.6680
     652       1.5835
     653       1.6591
     654       1.7112
     655       1.5663
     656       1.6941
     657       1.5432
     658       1.5157
     659       1.6223
     660       1.5328
     661       1.5305
     662       1.4806
     663       1.5712
     664       1.4976
     665       1.5954
     666       1.5940
     667       1.5717
     668       1.5768
     669       1.6573
     670       1.5716
     671       1.5438
     672       1.6494
     673       1.5708
     674       1.6212
     675       1.6562
     676       1.6905
     677       1.6340
     678       1.5706
     679       1.6396
     680       1.6935
     681       1.6903
     682       1.7166
     683       1.5820
     684       1.6776
     685       1.6751
     686       1.7288
     687       1.7124
     688       1.6727
     689       1.8175
     690       1.7698
     691       1.8224
     692       1.5572
     693       1.5956
     694       1.7060
     695       1.5958
     696       1.5051
     697       1.6418
     698       1.5988
     699       1.6472
     700       1.7043
     701       1.7310
     702       1.6320
     703       1.6330
     704       1.6145
     705       1.6667
     706       1.6344
     707       1.7223
     708       1.7000
     709       1.5178
     710       1.6138
     711       1.5664
     712       1.7895
     713       1.7397
     714       1.6641
     715       1.6168
     716       1.5866
     717       1.6162
     718       1.6968
     719       1.7877
     720       1.6938
     721       1.7824
     722       1.8208
     723       1.7503
     724       1.7737
     725       1.7474
     726       1.7532
     727       1.8295
     728       1.8190
     729       1.7332
     730       1.6677
     731       1.8490
     732       1.8655
     733       1.6693
     734       1.7665
     735       1.6847
     736       1.7534
     737       1.7438
     738       1.6730
     739       1.6563
     740       1.5825
     741       1.6115
     742       1.6228
     743       1.5483
     744       1.5932
     745       1.5676
     746       1.6004
     747       1.6352
     748       1.6603
     749       1.6217
     750       1.5701
     751       1.5354
     752       1.6270
     753       1.6127
     754       1.6112
     755       1.7497
     756       1.5757
     757       1.5925
     758       1.5217
     759       1.6359
     760       1.6576
     761       1.6507
     762       1.7466
     763       1.8109
     764       1.7755
     765       1.7525
     766       1.7553
     767       1.7188
     768       1.6529
     769       1.7160
     770       1.6535
     771       1.5650
     772       1.5123
     773       1.6954
     774       1.7407
     775       1.6936
     776       1.5237
     777       1.5846
     778       1.6295
     779       1.6058
     780       1.5147
     781       1.5681
     782       1.6419
     783       1.6065
     784       1.6014
     785       1.6977
     786       1.5119
     787       1.5512
     788       1.6535
     789       1.7353
     790       1.6744
     791       1.7089
     792       1.5928
     793       1.6416
     794       1.6628
     795       1.7410
     796       1.7422
     797       1.7295
     798       1.6710
     799       1.6665
     800       1.7740
     801       1.6962
     802       1.6780
     803       1.7432
     804       1.7620
     805       1.6593
     806       1.6046
     807       1.4981
     808       1.5419
     809       1.6010
     810       1.5719
     811       1.6433
     812       1.5900
     813       1.6630
     814       1.7520
     815       1.6581
     816       1.6325
     817       1.6315
     818       1.7524
     819       1.6094
     820       1.6678
     821       1.6701
     822       1.6359
     823       1.6561
     824       1.5225
     825       1.5046
     826       1.7257
     827       1.6381
     828       1.6330
     829       1.7720
     830       1.7330
     831       1.7572
     832       1.7127
     833       1.9039
     834       1.7908
     835       1.8344
     836       1.8415
     837       1.9944
     838       1.9343
     839       1.8036
     840       1.8145
     841       1.9356
     842       2.0030
     843       1.8257
     844       1.9060
     845       1.9927
     846       1.8348
     847       1.8212
     848       1.8414
     849       1.8458
     850       1.7372
     851       1.8207
     852       1.9112
     853       2.0204
     854       1.9355
     855       1.8903
     856       1.9129
     857       1.9205
     858       1.9984
     859       1.9806
     860       1.8391
     861       1.7802
     862       1.7985
     863       1.9208
     864       1.7558
     865       1.7003
     866       1.7649
     867       1.8389
     868       1.7403
     869       1.7821
     870       1.6916
     871       1.9267
     872       1.9174
     873       1.7664
     874       2.0424
     875       1.9557
     876       1.9608
     877       1.8980
     878       1.9071
     879       1.9105
     880       1.8794
     881       1.8699
     882       2.0688
     883       2.0750
     884       2.1838
     885       1.9890
     886       1.7346
     887       1.9544
     888       1.9764
     889       1.8593
     890       1.8900
     891       1.7446
     892       1.8595
     893       1.5727
     894       1.6753
     895       1.6601
     896       1.7025
     897       1.6883
     898       1.6904
     899       1.5903
     900       1.7064
     901       1.5795
     902       1.6946
     903       1.5356
     904       1.6062
     905       1.5506
     906       1.5799
     907       1.8074
     908       1.7768
     909       2.0406
     910       1.9049
     911       1.8796
     912       1.9858
     913       1.8538
     914       2.1698
     915       2.2405
     916       1.9690
     917       1.8462
     918       1.6710
     919       1.9066
     920       1.7029
     921       1.8644
     922       1.9563
     923       1.8997
     924       1.8190
     925       1.8018
     926       1.9551
     927       1.9749
     928       1.9775
     929       1.9690
     930       1.9401
     931       1.5717
     932       1.5355
     933       1.7143
     934       1.8393
     935       1.6680
     936       1.7391
     937       1.9687
     938       1.8391
     939       1.8652
     940       1.7708
     941       1.8343
     942       1.9122
     943       1.8161
     944       1.6944
     945       1.8567
     946       1.8536
     947       1.8303
     948       1.8740
     949       1.7697
     950       1.9730
     951       1.8468
     952       1.8328
     953       1.9302
     954       1.6688
     955       1.5827
     956       1.6569
     957       1.6375
     958       1.6013
     959       1.7064
     960       1.6874
     961       1.7063
     962       1.7858
     963       1.6875
     964       1.7438
     965       1.5923
     966       1.7088
     967       1.6237
     968       1.7632
     969       1.4878
     970       1.5551
     971       1.6182
     972       1.6152
     973       1.5366
     974       1.5493
     975       1.5420
     976       1.5210
     977       1.5544
     978       1.5509
     979       1.6634
     980       1.5935
     981       1.7086
     982       1.5042
     983       1.4015
     984       1.4311
     985       1.4822
     986       1.6384
     987       1.5776
     988       1.6364
     989       1.5887
     990       1.6988
     991       1.6111
     992       1.6485
     993       1.5731
     994       1.6976
     995       1.6674
     996       1.6419
     997       1.6006
     998       1.6670
     999       1.4069
    1000       1.4941
    1001       1.5645
    1002       1.7613
    1003       1.5709
    1004       1.7601
    1005       1.6498
    1006       1.5884
    1007       1.7289
    1008       1.6587
    1009       1.7033
    1010       1.7869
    1011       1.7984
    1012       1.7403
    1013       1.7169
    1014       1.6312
    1015       1.7676
    1016       1.7071
    1017       1.6997
    1018       1.6670
    1019       1.6913
    1020       1.5635
    1021       1.6130
    1022       1.5654
    1023       1.5543
    1024       1.5395
    1025       1.7805
    1026       1.8742
    1027       1.7885
    1028       1.7974
    1029       1.7615
    1030       1.5930
    1031       1.6662
    1032       1.6199
    1033       1.6034
    1034       1.6524
    1035       1.6114
    1036       1.5533
    1037       1.5313
    1038       1.5411
    1039       1.6019
    1040       1.6361
    1041       1.6503
    1042       1.5170
    1043       1.5591
    1044       1.5352
    1045       1.6782
    1046       1.6591
    1047       1.5991
    1048       1.6898
    1049       1.5932
    1050       1.4926
    1051       1.4941
    1052       1.4949
    1053       1.5646
    1054       1.5743
    1055       1.7199
    1056       1.6803
    1057       1.7055
    1058       1.7882
    1059       1.4083
    1060       1.6405
    1061       1.6358
    1062       1.7298
    1063       1.5393
    1064       1.6235
    1065       1.5682
    1066       1.5509
    1067       1.5285
    1068       1.5533
    1069       1.7858
    1070       1.7385
    1071       1.6859
    1072       1.9255
    1073       1.7680
    1074       1.6518
    1075       1.6306
    1076       1.6075
    1077       1.5601
    1078       1.5547
    1079       1.7469
    1080       1.6082
    1081       1.6583
    1082       1.6488
    1083       1.5595
    1084       1.6100
    1085       1.6932
    1086       1.5261
    1087       1.6037
    1088       1.5412
    1089       1.5657
    1090       1.6300
    1091       1.6543
    1092       1.6985
    1093       1.5190
    1094       1.7101
    1095       1.8021
    1096       1.7247
    1097       1.6108
    1098       1.6477
    1099       1.5291
    1100       1.6319
    1101       1.6639
    1102       1.5564
    1103       1.5196
    1104       1.5656
    1105       1.5305
    1106       1.5561
    1107       1.5379
    1108       1.4637
    1109       1.6187
    1110       1.6643
    1111       1.7014
    1112       1.7425
    1113       1.6178
    1114       1.4993
    1115       1.6570
    1116       1.5710
    1117       1.5773
    1118       1.5622
    1119       1.5775
    1120       1.4998
    1121       1.3986
    1122       1.3978
    1123       1.7015
    1124       1.6667
    1125       1.6414
    1126       1.5733
    1127       1.6731
    1128       1.7124
    1129       1.7240
    1130       1.6902
    1131       1.6972
    1132       1.7270
    1133       1.7763
    1134       1.6731
    1135       1.6405
    1136       1.7487
    1137       1.5242
    1138       1.6086
    1139       1.4981
    1140       1.7416
    1141       1.7181
    1142       1.5960
    1143       1.6060
    1144       1.6146
    1145       1.4840
    1146       1.5142
    1147       1.5264
    1148       1.3779
    1149       1.5668
    1150       1.4441
    1151       1.5132
    1152       1.5884
    1153       1.5611
    1154       1.5828
    1155       1.7196
    1156       1.5646
    1157       1.5038
    1158       1.6662
    1159       1.5230
    1160       1.4849
    1161       1.5141
    1162       1.3995
    1163       1.4791
    1164       1.5678
    1165       1.5253
    1166       1.4350
    1167       1.6462
    1168       1.6862
    1169       1.5106
    1170       1.4979
    1171       1.5624
    1172       1.4741
    1173       1.4275
    1174       1.4889
    1175       1.5930
    1176       1.4964
    1177       1.5070
    1178       1.5631
    1179       1.5454
    1180       1.5751
    1181       1.5060
    1182       1.6144
    1183       1.6263
    1184       1.5626
    1185       1.7107
    1186       1.6591
    1187       1.6520
    1188       1.5263
    1189       1.6418
    1190       1.5864
    1191       1.6762
    1192       1.6011
    1193       1.6805
    1194       1.6397
    1195       1.6140
    1196       1.5727
    1197       1.6079
    1198       1.6738
    1199       1.8002
    1200       1.9074
    1201       1.8534
    1202       1.7746
    1203       1.6733
    1204       1.6499
    1205       1.5238
    1206       1.6190
    1207       1.4891
    1208       1.5584
    1209       1.7627
    1210       1.7148
    1211       1.6500
    1212       1.6123
    1213       1.6053
    1214       1.4369
    1215       1.6314
    1216       1.5006
    1217       1.7147
    1218       1.6737
    1219       1.5599
    1220       1.5677
    1221       1.6585
    1222       1.6043
    1223       1.6259
    1224       1.6591
    1225       1.7189
    1226       1.6704
    1227       1.4937
    1228       1.6196
    1229       1.4992
    1230       1.6586
    1231       1.8020
    1232       1.7389
    1233       1.5480
    1234       1.8076
    1235       1.7345
    1236       1.6707
    1237       1.7346
    1238       1.8372
    1239       1.8379
    1240       1.9102
    1241       1.7192
    1242       1.7533
    1243       1.5686
    1244       1.6119
    1245       1.7371
    1246       1.6931
    1247       1.8645
    1248       1.6729
    1249       1.7771
    1250       1.7864
    1251       1.7594
    1252       1.6634
    1253       1.6660
    1254       1.7020
    1255       1.6727
    1256       1.6670
    1257       1.4988
    1258       1.6278
    1259       1.3731
    1260       1.6180
    1261       1.6393
    1262       1.5158
    1263       1.6805
    1264       1.6163
    1265       1.5455
    1266       1.5481
    1267       1.4861
    1268       1.4683
    1269       1.5528
    1270       1.5274
    1271       1.7587
    1272       1.5732
    1273       1.5966
    1274       1.6675
    1275       1.4646
    1276       1.6157
    1277       1.6024
    1278       1.5825
    1279       1.4202
    1280       1.5197
    1281       1.4123
    1282       1.3376
    1283       1.3678
    1284       1.3013
    1285       1.5128
    1286       1.3799
    1287       1.3769
    1288       1.5269
    1289       1.3581
    1290       1.4126
    1291       1.4554
    1292       1.5127
    1293       1.4546
    1294       1.5115
    1295       1.8180
    1296       1.4984
    1297       1.5020
    1298       1.6557
    1299       1.6158
    1300       1.6298
    1301       1.5904
    1302       1.4006
    1303       1.3912
    1304       1.4859
    1305       1.5073
    1306       1.5646
    1307       1.5966
    1308       1.4668
    1309       1.4916
    1310       1.6180
    1311       1.5653
    1312       1.5060
    1313       1.5457
    1314       1.5167
    1315       1.6569
    1316       1.4263
    1317       1.4596
    1318       1.4215
    1319       1.4162
    1320       1.4317
    1321       1.4464
    1322       1.6117
    1323       1.6591
    1324       1.4795
    1325       1.6125
    1326       1.6269
    1327       1.4833
    1328       1.4643
    1329       1.3906
    1330       1.3816
    1331       1.4811
    1332       1.4169
    1333       1.5377
    1334       1.5887
    1335       1.5391
    1336       1.5879
    1337       1.6441
    1338       1.6613
    1339       1.5584
    1340       1.6810
    1341       1.6078
    1342       1.7220
    1343       1.6025
    1344       1.5457
    1345       1.4879
    1346       1.5594
    1347       1.6687
    1348       1.6724
    1349       1.6419
    1350       1.6579
    1351       1.6773
    1352       1.5387
    1353       1.6181
    1354       1.6824
    1355       1.6749
    1356       1.5218
    1357       1.5293
    1358       1.3681
    1359       1.4089
    1360       1.5603
    1361       1.6100
    1362       1.5584
    1363       1.6135
    1364       1.6360
    1365       1.6202
    1366       1.6293
    1367       1.6469
    1368       1.6922
    1369       1.7339
    1370       1.6117
    1371       1.7030
    1372       1.6691
    1373       1.5719
    1374       1.6589
    1375       1.5033
    1376       1.4560
    1377       1.5465
    1378       1.7216
    1379       1.6637
    1380       1.5813
    1381       1.6874
    1382       1.5309
    1383       1.5567
    1384       1.6231
    1385       1.6449
    1386       1.7072
    1387       1.7390
    1388       1.5273
    1389       1.5229
    1390       1.3783
    1391       1.5028
    1392       1.5269
    1393       1.3807
    1394       1.4350
    1395       1.4433
    1396       1.3557
    1397       1.4132
    1398       1.4663
    1399       1.4923
    1400       1.5632
    1401       1.6377
    1402       1.6594
    1403       1.6616
    1404       1.5149
    1405       1.5154
    1406       1.6101
    1407       1.6402
    1408       1.7713
    1409       1.6465
    1410       1.7084
    1411       1.7140
    1412       1.7236
    1413       1.6680
    1414       1.5600
    1415       1.5538
    1416       1.5697
    1417       1.6806
    1418       1.7059
    1419       1.5203
    1420       1.5149
    1421       1.6834
    1422       1.5415
    1423       1.5880
    1424       1.6150
    1425       1.6220
    1426       1.7070
    1427       1.7429
    1428       1.6514
    1429       1.7218
    1430       1.6450
    1431       1.4979
    1432       1.5574
    1433       1.4983
    1434       1.7668
    1435       1.6499
    1436       1.6815
    1437       1.7886
    1438       1.5984
    1439       1.6911
    1440       1.7238
    1441       1.7932
    1442       1.6686
    1443       1.6397
    1444       1.6491
    1445       1.7321
    1446       1.7944
    1447       1.4258
    1448       1.5000
    1449       1.5894
    1450       1.5054
    1451       1.4449
    1452       1.6462
    1453       1.6352
    1454       1.5365
    1455       1.6078
    1456       1.7154
    1457       1.7025
    1458       1.6189
    1459       1.5954
    1460       1.6046
    1461       1.7164
    1462       1.6702
    1463       1.7165
    1464       1.7770
    1465       1.7447
    1466       1.6568
    1467       1.8415
    1468       1.6323
    1469       1.7677
    1470       1.8290
    1471       1.8249
    1472       1.8663
    1473       1.5804
    1474       1.6636
    1475       1.7171
    1476       1.7671
    1477       1.4830
    1478       1.6237
    1479       1.5578
    1480       1.6892
    1481       1.5752
    1482       1.6291
    1483       1.6700
    1484       1.6171
    1485       1.7795
    1486       1.7763
    1487       1.8743
    1488       1.6680
    1489       1.7309
    1490       1.7166
    1491       1.6594
    1492       1.5224
    1493       1.5341
    1494       1.5238
    1495       1.6456
    1496       1.5682
    1497       1.5003
    1498       1.5093
    1499       1.6536
    1500       1.6874
    1501       1.5573
    1502       1.5517
    1503       1.6666
    1504       1.8039
    1505       1.7092
    1506       1.7069
    1507       1.8194
    1508       1.8688
    1509       1.7119
    1510       1.6706
    1511       1.7371
    1512       1.7739
    1513       1.8025
    1514       1.7500
    1515       1.7481
    1516       1.8753
    1517       1.9065
    1518       1.8267
    1519       1.9023
    1520       1.8109
    1521       1.9014
    1522       1.6506
    1523       1.7262
    1524       1.6719
    1525       1.8410
    1526       1.7397
    1527       1.7395
    1528       2.0019
    1529       1.9976
    1530       1.8890
    1531       2.1654
    1532       2.1853
    1533       1.8793
    1534       1.9405
    1535       2.0253
    1536       2.0110
    1537       2.0678
    1538       1.9755
    1539       1.8316
    1540       1.9541
    1541       1.9579
    1542       2.0465
    1543       1.8179
    1544       1.9060
    1545       1.6485
    1546       2.2059
    1547       2.0082
    1548       1.9149
    1549       1.8312
    1550       1.8988
    1551       1.6695
    1552       1.7796
    1553       1.8921
    1554       1.8785
    1555       1.6822
    1556       1.7667
    1557       1.9115
    1558       2.0052
    1559       2.1416
    1560       2.1586
    1561       1.9062
    1562       1.7584
    1563       1.9242
    1564       2.0035
    1565       1.8865
    1566       1.7800
    1567       1.6430
    1568       1.7103
    1569       1.8105
    1570       1.7706
    1571       1.8517
    1572       1.9348
    1573       1.7445
    1574       1.8293
    1575       1.8963
    1576       1.8690
    1577       1.8633
    1578       2.0780
    1579       1.7918
    1580       2.0132
    1581       1.9109
    1582       2.0233
    1583       1.8967
    1584       1.8587
    1585       1.9391
    1586       1.9021
    1587       2.1125
    1588       1.7910
    1589       1.8673
    1590       1.8648
    1591       1.7694
    1592       1.5485
    1593       1.6651
    1594       1.8263
    1595       1.6965
    1596       1.6144
    1597       1.6029
    1598       1.8129
    1599       1.6532
    1600       1.6626
    1601       1.7629
    1602       1.5878
    1603       1.6170
    1604       1.8613
    1605       1.7560
    1606       1.6789
    1607       1.6438
    1608       1.6117
    1609       1.7471
    1610       1.8587
    1611       1.7077
    1612       1.8825
    1613       1.7983
    1614       1.9373
    1615       1.8341
    1616       1.9308
    1617       1.9840
    1618       1.9118
    1619       2.0466
    1620       1.9120
    1621       1.7939
    1622       1.8964
    1623       1.8300
    1624       1.8221
    1625       1.8120
    1626       1.7511
    1627       1.6773
    1628       1.6605
    1629       1.8556
    1630       2.0131
    1631       1.9621
    1632       1.6201
    1633       1.7092
    1634       1.6939
    1635       1.7577
    1636       1.8032
    1637       1.8671
    1638       1.5932
    1639       1.6361
    1640       1.3262
    1641       1.4370
    1642       1.5130
    1643       1.4695
    1644       1.6413
    1645       1.7898
    1646       1.8212
    1647       1.7676
    1648       1.8090
    1649       1.7191
    1650       1.6350
    1651       1.6022
    1652       1.4019
    1653       1.4805
    1654       1.5081
    1655       1.5758
    1656       1.6719
    1657       1.6438
    1658       1.7677
    1659       1.8078
    1660       1.7970
    1661       1.8032
    1662       1.7543
    1663       1.7483
    1664       1.8000
    1665       1.9233
    1666       1.9210
    1667       1.8418
    1668       2.0404
    1669       1.8368
    1670       1.6854
    1671       1.7138
    1672       1.7527
    1673       1.8136
    1674       1.7718
    1675       1.7335
    1676       1.8452
    1677       1.7261
    1678       1.5170
    1679       1.5365
    1680       1.5724
    1681       1.5404
    1682       1.6168
    1683       1.6158
    1684       1.5100
    1685       1.5578
    1686       1.6002
    1687       1.6141
    1688       1.5813
    1689       1.5698
    1690       1.4871
    1691       1.7157
    1692       1.5692
    1693       1.7747
    1694       1.5939
    1695       1.6780
    1696       1.7077
    1697       1.6128
    1698       1.7430
    1699       1.6849
    1700       1.6225
    1701       1.7594
    1702       1.7136
    1703       1.6131
    1704       1.4080
    1705       1.4047
    1706       1.6028
    1707       1.5901
    1708       1.6152
    1709       1.6445
    1710       1.7599
    1711       1.9526
    1712       1.7260
    1713       1.8722
    1714       1.6697
    1715       1.6841
    1716       1.7435
    1717       1.6972
    1718       1.6826
    1719       1.9634
    1720       1.9030
    1721       2.0945
    1722       2.1537
    1723       1.7973
    1724       2.0042
    1725       1.9251
    1726       1.9079
    1727       1.8745
    1728       1.9146
    1729       1.8573
    1730       1.9642
    1731       1.7861
    1732       1.7544
    1733       1.7360
    1734       1.7527
    1735       1.7485
    1736       1.6378
    1737       1.7298
    1738       1.7889
    1739       1.8421
    1740       1.8012
    1741       1.8443
    1742       1.7498
    1743       1.8825
    1744       1.7523
    1745       1.8302
    1746       1.8234
    1747       1.8294
    1748       1.7681
    1749       1.6246
    1750       1.8422
    1751       1.7183
    1752       1.6911
    1753       1.6965
    1754       1.6840
    1755       1.6986
    1756       1.5026
    1757       1.5440
    1758       1.5483
    1759       1.6570
    1760       1.6069
    1761       1.6453
    1762       1.6738
    1763       1.5452
    1764       1.6859
    1765       1.5759
    1766       1.6573
    1767       1.5229
    1768       1.7702
    1769       1.7040
    1770       1.7486
    1771       1.7690
    1772       1.6720
    1773       1.5045
    1774       1.4445
    1775       1.4170
    1776       1.5870
    1777       1.5637
    1778       1.5280
    1779       1.6208
    1780       1.7865
    1781       1.8295
    1782       1.9176
    1783       2.0290
    1784       1.8084
    1785       1.8581
    1786       1.8516
    1787       2.0217
    1788       1.7411
    1789       1.9158
    1790       2.1153
    1791       1.9320
    1792       2.0136
    1793       2.1946
    1794       1.9386
    1795       1.9209
    1796       1.8741
    1797       1.8464
    1798       1.7780
    1799       1.9419
    1800       1.9982
    1801       1.8745
    1802       1.8507
    1803       1.8921
    1804       1.7901
    1805       1.8488
    1806       1.7600
    1807       1.7724
    1808       1.6505
    1809       1.8654
    1810       1.8756
    1811       1.8125
    1812       1.9604
    1813       2.0641
    1814       1.9593
    1815       1.9448
    1816       1.8272
    1817       1.8039
    1818       1.8924
    1819       1.9576
    1820       1.9856
    1821       1.9377
    1822       2.1753
    1823       1.9380
    1824       1.9037
    1825       2.1099
    1826       1.8708
    1827       1.9445
    1828       1.7928
    1829       1.8225
    1830       1.8052
    1831       1.7416
    1832       1.8724
    1833       1.9387
    1834       1.7837
    1835       1.8548
    1836       1.8457
    1837       1.7624
    1838       1.9427
    1839       1.9308
    1840       1.7682
    1841       1.8827
    1842       1.9234
    1843       1.7698
    1844       1.8231
    1845       1.7954
    1846       2.1318
    1847       1.9965
    1848       1.9724
    1849       2.0847
    1850       1.8153
    1851       2.0108
    1852       1.9567
    1853       1.8472
    1854       1.8955
    1855       2.0505
    1856       1.7752
    1857       1.7562
    1858       1.8257
    1859       1.8142
    1860       1.8181
    1861       1.9614
    1862       1.7689
    1863       1.9268
    1864       1.8397
    1865       1.7789
    1866       1.7224
    1867       1.8125
    1868       1.8701
    1869       2.0021
    1870       1.7989
    1871       1.7826
    1872       1.9466
    1873       1.9802
    1874       1.7838
    1875       1.8644
    1876       1.8481
    1877       1.7231
    1878       2.0053
    1879       1.7501
    1880       1.8445
    1881       1.7711
    1882       1.8466
    1883       1.6522
    1884       1.6931
    1885       1.7454
    1886       1.7100
    1887       1.6272
    1888       1.6824
    1889       1.7338
    1890       1.8594
    1891       1.8728
    1892       1.6362
    1893       1.8336
    1894       1.8799
    1895       1.9434
    1896       1.8576
    1897       1.9718
    1898       2.0187
    1899       1.9633
    1900       1.8402
    1901       1.8430
    1902       1.8173
    1903       1.8614
    1904       1.8199
    1905       1.8781
    1906       1.8680
    1907       1.9162
    1908       1.8635
    1909       1.9943
    1910       1.9352
    1911       1.8545
    1912       1.7141
    1913       1.9056
    1914       1.8556
    1915       1.8157
    1916       1.7600
    1917       1.8012
    1918       1.9457
    1919       1.7551
    1920       1.7639
    1921       1.7274
    1922       1.7361
    1923       1.7189
    1924       1.7889
    1925       1.8048
    1926       1.7245
    1927       1.6739
    1928       1.7020
    1929       1.8181
    1930       1.8704
    1931       1.7892
    1932       1.8243
    1933       1.7565
    1934       1.8392
    1935       1.7789
    1936       1.9778
    1937       1.7341
    1938       1.7896
    1939       1.8621
    1940       1.8562
    1941       1.9995
    1942       1.7716
    1943       1.7638
    1944       1.7598
    1945       1.7467
    1946       1.6812
    1947       1.6865
    1948       1.8421
    1949       1.7452
    1950       1.7508
    1951       1.7323
    1952       1.8027
    1953       1.7076
    1954       1.6557
    1955       1.8084
    1956       1.7584
    1957       1.8410
    1958       1.8053
    1959       1.9151
    1960       1.7554
    1961       1.7442
    1962       1.7954
    1963       1.8841
    1964       1.7299
    1965       1.7260
    1966       1.7418
    1967       1.7219
    1968       1.8656
    1969       1.8261
    1970       1.8516
    1971       1.8555
    1972       1.9149
    1973       1.7760
    1974       1.7981
    1975       1.8669
    1976       1.7842
    1977       1.6824
    1978       1.7662
    1979       1.8224
    1980       1.8179
    1981       1.9299
    1982       1.8088
    1983       1.8565
    1984       1.7926
    1985       1.8040
    1986       1.6871
    1987       1.6136
    1988       1.6916
    1989       1.8790
    1990       1.8262
    1991       1.8351
    1992       1.7726
    1993       1.7158
    1994       1.9003
    1995       1.8487
    1996       1.7265
    1997       1.8057
    1998       1.6398
    1999       1.7686
    2000       2.0923
