# Supplementary material for: FNR-like unit interacts with C-terminal related residues trigger nNOS reductase domain conformational flexibility change
Source: Front Neurosci. 2026 Feb 11;20:1751011. doi: 10.3389/fnins.2026.1751011 (PMC12932508; doi:10.3389/fnins.2026.1751011)
Supplement: Supplementary file 3 [file Data_Sheet_3.zip › Model_1/22opc-nap-rmsd.dat]

#Frame     RMSD_00004
       1       0.0000
       2       0.6452
       3       0.6734
       4       0.7547
       5       0.5963
       6       0.5853
       7       0.5188
       8       0.6129
       9       0.5696
      10       0.5540
      11       0.9591
      12       0.9368
      13       0.9328
      14       0.8087
      15       0.6588
      16       0.7291
      17       0.6752
      18       0.8552
      19       0.7801
      20       0.7346
      21       0.7491
      22       0.9002
      23       0.5755
      24       0.8040
      25       1.0477
      26       0.6914
      27       0.5590
      28       0.6885
      29       0.6980
      30       0.6417
      31       0.8422
      32       0.6161
      33       0.6048
      34       0.5188
      35       0.6329
      36       0.7716
      37       0.9092
      38       0.8164
      39       0.8349
      40       0.6243
      41       1.1904
      42       0.7169
      43       0.7425
      44       0.6639
      45       0.5989
      46       1.0383
      47       0.6841
      48       1.0245
      49       0.6389
      50       0.6221
      51       0.8057
      52       0.6647
      53       0.7942
      54       0.8820
      55       1.0074
      56       0.7353
      57       0.5559
      58       0.6702
      59       0.7003
      60       0.6974
      61       0.7025
      62       0.6671
      63       0.6740
      64       0.8631
      65       0.6469
      66       0.4927
      67       1.4074
      68       1.1390
      69       1.7145
      70       1.3807
      71       1.4681
      72       1.6976
      73       1.5095
      74       1.4004
      75       1.6517
      76       1.1973
      77       0.8392
      78       0.5094
      79       0.5922
      80       1.0384
      81       1.1625
      82       0.9464
      83       1.4562
      84       1.5358
      85       1.5311
      86       1.2499
      87       1.7514
      88       0.9280
      89       0.6256
      90       0.4658
      91       0.8250
      92       0.6773
      93       0.9647
      94       0.9606
      95       0.6375
      96       0.7346
      97       0.8744
      98       0.7134
      99       0.8218
     100       1.0756
     101       0.7363
     102       0.6785
     103       0.6528
     104       0.7534
     105       0.8912
     106       0.6187
     107       0.7721
     108       0.7245
     109       0.9192
     110       0.7458
     111       0.6272
     112       0.6473
     113       0.7188
     114       0.4955
     115       0.6886
     116       0.6705
     117       0.6964
     118       0.7077
     119       0.6978
     120       0.9188
     121       1.2518
     122       0.8326
     123       0.9271
     124       1.1617
     125       0.8993
     126       0.7775
     127       0.4545
     128       0.8674
     129       0.7902
     130       0.5991
     131       0.7081
     132       0.8572
     133       0.5534
     134       0.7123
     135       0.7701
     136       0.7703
     137       0.8570
     138       0.5522
     139       0.5896
     140       0.6577
     141       0.8625
     142       0.7190
     143       0.7579
     144       0.7145
     145       0.8221
     146       0.7476
     147       0.7911
     148       0.8264
     149       0.9061
     150       0.5481
     151       0.7557
     152       0.5787
     153       0.6789
     154       0.7383
     155       0.6792
     156       0.7554
     157       0.7694
     158       0.7799
     159       0.9169
     160       0.5339
     161       0.8692
     162       0.7060
     163       0.5951
     164       0.6165
     165       0.7848
     166       0.6432
     167       0.5614
     168       0.8075
     169       0.6692
     170       0.7738
     171       0.6564
     172       0.7960
     173       0.7412
     174       0.8617
     175       0.6206
     176       0.6713
     177       0.8375
     178       0.9507
     179       0.7796
     180       1.3074
     181       0.9782
     182       1.0340
     183       1.1180
     184       1.0588
     185       1.1549
     186       0.7327
     187       1.0825
     188       1.0494
     189       1.1387
     190       0.6625
     191       1.2621
     192       1.1293
     193       1.2367
     194       1.0930
     195       1.4852
     196       1.1544
     197       1.3009
     198       1.0013
     199       0.9259
     200       1.0193
     201       1.0974
     202       0.9504
     203       1.1332
     204       1.2552
     205       1.1209
     206       0.8729
     207       0.8947
     208       1.1235
     209       1.2805
     210       1.0048
     211       1.0102
     212       1.1547
     213       1.2430
     214       1.0179
     215       0.8555
     216       0.8992
     217       0.9537
     218       0.8549
     219       0.8425
     220       0.9303
     221       1.0883
     222       1.0548
     223       1.1750
     224       1.2069
     225       1.0737
     226       1.2057
     227       1.1393
     228       0.9851
     229       0.9441
     230       1.0423
     231       1.0098
     232       1.2181
     233       0.7717
     234       1.0215
     235       0.8957
     236       1.1189
     237       0.8939
     238       0.9330
     239       0.9944
     240       1.0048
     241       1.0889
     242       1.0993
     243       1.2213
     244       1.0154
     245       1.0427
     246       1.0839
     247       0.8505
     248       1.3018
     249       0.9919
     250       1.1447
     251       0.8292
     252       1.0988
     253       0.9671
     254       1.2548
     255       1.1866
     256       0.9611
     257       1.0045
     258       0.9713
     259       1.0535
     260       1.2520
     261       1.1881
     262       1.1294
     263       1.0260
     264       0.8516
     265       1.2036
     266       1.1672
     267       0.9383
     268       0.9117
     269       1.0268
     270       1.1651
     271       0.7579
     272       1.0736
     273       1.0235
     274       1.0857
     275       1.0423
     276       1.2389
     277       0.9452
     278       1.0483
     279       1.0076
     280       0.8779
     281       0.9318
     282       0.9365
     283       0.8429
     284       0.9748
     285       0.9230
     286       1.0048
     287       1.1874
     288       0.9378
     289       0.9718
     290       1.0024
     291       0.9956
     292       0.9843
     293       1.2397
     294       1.0740
     295       1.0598
     296       1.2460
     297       1.2284
     298       1.2243
     299       1.0381
     300       1.2204
     301       1.1596
     302       1.1341
     303       0.9063
     304       1.0159
     305       0.9507
     306       0.9805
     307       1.0955
     308       1.2925
     309       1.0430
     310       1.2091
     311       1.0289
     312       1.0572
     313       0.9274
     314       0.9542
     315       1.1894
     316       1.0537
     317       0.9882
     318       0.9233
     319       1.0415
     320       1.0432
     321       0.9281
     322       0.9823
     323       1.2018
     324       1.2058
     325       1.4125
     326       1.1448
     327       1.4276
     328       1.0741
     329       1.2585
     330       0.9130
     331       1.1214
     332       1.1893
     333       1.0903
     334       1.0027
     335       1.0510
     336       0.9276
     337       0.8904
     338       1.1963
     339       1.1883
     340       1.5825
     341       1.2734
     342       1.1884
     343       1.2684
     344       1.2317
     345       1.2522
     346       1.2943
     347       1.3207
     348       1.0587
     349       1.3049
     350       1.4295
     351       1.5269
     352       1.5742
     353       1.3245
     354       1.3609
     355       1.2341
     356       0.9440
     357       0.8875
     358       1.1043
     359       1.0232
     360       1.2164
     361       1.0441
     362       1.0712
     363       1.1027
     364       1.9390
     365       1.4975
     366       1.5776
     367       1.7034
     368       1.3881
     369       1.6087
     370       1.5015
     371       1.6353
     372       1.7930
     373       1.5695
     374       1.5723
     375       1.6687
     376       1.6848
     377       1.5348
     378       1.2659
     379       1.2353
     380       0.9659
     381       1.2110
     382       1.3351
     383       0.8985
     384       1.0637
     385       1.1850
     386       1.0901
     387       1.2536
     388       1.0147
     389       0.8807
     390       1.0217
     391       0.9501
     392       0.9651
     393       1.0705
     394       1.2346
     395       1.0047
     396       1.3359
     397       0.9330
     398       1.1365
     399       1.1363
     400       1.1635
     401       0.8437
     402       0.8547
     403       1.0631
     404       0.9145
     405       1.1934
     406       1.1041
     407       1.0382
     408       0.7996
     409       1.0269
     410       1.0358
     411       1.2465
     412       0.9530
     413       1.1037
     414       1.2662
     415       1.0857
     416       1.0719
     417       1.1598
     418       1.0707
     419       1.1291
     420       1.1064
     421       1.3440
     422       0.9640
     423       0.9331
     424       1.2461
     425       1.2162
     426       1.2162
     427       0.9813
     428       0.9393
     429       1.2331
     430       0.9573
     431       1.0214
     432       1.1474
     433       1.1142
     434       1.1758
     435       1.1599
     436       0.9954
     437       1.0666
     438       1.0215
     439       1.0932
     440       1.1096
     441       0.9939
     442       0.9849
     443       1.2106
     444       1.1736
     445       1.3104
     446       1.0332
     447       1.1179
     448       1.0272
     449       1.1470
     450       0.9463
     451       1.2032
     452       0.9232
     453       1.2655
     454       1.2326
     455       0.9391
     456       1.0122
     457       0.9971
     458       1.1639
     459       1.2083
     460       1.1845
     461       1.2199
     462       1.0969
     463       1.0590
     464       1.1409
     465       1.2203
     466       1.1461
     467       1.1059
     468       1.1562
     469       1.2302
     470       1.1046
     471       0.8900
     472       1.0639
     473       0.9890
     474       1.1997
     475       1.0718
     476       1.1049
     477       1.1880
     478       1.1898
     479       1.2558
     480       1.0123
     481       0.9213
     482       0.9847
     483       0.9611
     484       1.1747
     485       1.2621
     486       1.0717
     487       1.2464
     488       0.8711
     489       1.0516
     490       1.1779
     491       0.9804
     492       0.8735
     493       1.0304
     494       1.0534
     495       0.8975
     496       1.0254
     497       1.2580
     498       0.9550
     499       0.9159
     500       1.8051
     501       1.7853
     502       1.5705
     503       1.5109
     504       1.3804
     505       1.4974
     506       1.5582
     507       1.6305
     508       1.7792
     509       1.6151
     510       1.7953
     511       1.7834
     512       1.4852
     513       1.8971
     514       1.9928
     515       1.7202
     516       1.6640
     517       1.7916
     518       1.3465
     519       1.7219
     520       1.6212
     521       1.7030
     522       2.0397
     523       2.2369
     524       2.0132
     525       2.3908
     526       2.1312
     527       2.0699
     528       1.9665
     529       1.9045
     530       1.7878
     531       1.8917
     532       2.2339
     533       1.9094
     534       2.2704
     535       1.8577
     536       2.2191
     537       2.0674
     538       1.8777
     539       2.0025
     540       1.8419
     541       1.9504
     542       1.9812
     543       1.8518
     544       1.8650
     545       1.9368
     546       1.8067
     547       2.0284
     548       2.0904
     549       1.8719
     550       1.8786
     551       1.7231
     552       2.2611
     553       1.8123
     554       1.9248
     555       1.7821
     556       1.9134
     557       1.8969
     558       1.9618
     559       1.6513
     560       2.0716
     561       1.7472
     562       1.7739
     563       1.7231
     564       2.0044
     565       1.7263
     566       1.8400
     567       1.7780
     568       1.8790
     569       1.7739
     570       1.6824
     571       1.6874
     572       1.9605
     573       1.7998
     574       1.5919
     575       1.8919
     576       2.2945
     577       2.2045
     578       2.0714
     579       2.1413
     580       1.9561
     581       1.6874
     582       1.8086
     583       2.3015
     584       2.0840
     585       1.7160
     586       1.8968
     587       1.5848
     588       1.9030
     589       1.6095
     590       1.7828
     591       1.7042
     592       1.6076
     593       1.5972
     594       1.3534
     595       1.3986
     596       1.6950
     597       1.2764
     598       1.7672
     599       1.4772
     600       1.5317
     601       1.5708
     602       1.6282
     603       1.5234
     604       1.6664
     605       1.3165
     606       1.4965
     607       1.4825
     608       1.3313
     609       1.6112
     610       1.8282
     611       2.0975
     612       2.0331
     613       1.9777
     614       1.6485
     615       1.6301
     616       1.6112
     617       1.9457
     618       2.1021
     619       1.7176
     620       1.6563
     621       1.4133
     622       1.6279
     623       1.9748
     624       2.0922
     625       2.0362
     626       2.2499
     627       1.9834
     628       2.0869
     629       2.5405
     630       2.2113
     631       1.6742
     632       1.8180
     633       2.0752
     634       2.0891
     635       1.8465
     636       1.9589
     637       1.7033
     638       1.7563
     639       1.9850
     640       1.9673
     641       1.7751
     642       2.1176
     643       1.9140
     644       1.8245
     645       1.8965
     646       1.7391
     647       1.9271
     648       1.9707
     649       1.8152
     650       1.9514
     651       1.6406
     652       1.7258
     653       1.7616
     654       1.6389
     655       1.6996
     656       1.7202
     657       1.7045
     658       2.2303
     659       2.0796
     660       1.7123
     661       1.5812
     662       1.7099
     663       1.7073
     664       2.0022
     665       1.6077
     666       1.7376
     667       1.7530
     668       1.8750
     669       1.5174
     670       1.7357
     671       1.4794
     672       1.7333
     673       1.7574
     674       1.7162
     675       1.5678
     676       1.8228
     677       1.9689
     678       1.8102
     679       1.6355
     680       1.8554
     681       1.9931
     682       1.9755
     683       1.8629
     684       1.9185
     685       1.7734
     686       1.6040
     687       2.1597
     688       1.7334
     689       1.7893
     690       1.9919
     691       1.8332
     692       1.8171
     693       1.8023
     694       1.8576
     695       2.1652
     696       1.6611
     697       1.9591
     698       2.4119
     699       2.2001
     700       1.9896
     701       2.0214
     702       1.7999
     703       1.9766
     704       2.0813
     705       1.8770
     706       1.4910
     707       1.6290
     708       2.0269
     709       1.7700
     710       1.5968
     711       2.0316
     712       1.9015
     713       1.9795
     714       2.2152
     715       2.0217
     716       2.0147
     717       1.7278
     718       1.7231
     719       1.4682
     720       2.0101
     721       1.8867
     722       1.9893
     723       1.8899
     724       1.6431
     725       2.0552
     726       1.9234
     727       1.9483
     728       1.9049
     729       1.8001
     730       1.8626
     731       1.9363
     732       2.0957
     733       2.2818
     734       1.9321
     735       1.9091
     736       2.0995
     737       2.0612
     738       2.4147
     739       2.2139
     740       2.3460
     741       2.3767
     742       2.0408
     743       2.2629
     744       2.2418
     745       2.0741
     746       1.8566
     747       2.1880
     748       1.9905
     749       2.1652
     750       2.3902
     751       2.2485
     752       2.0794
     753       2.4673
     754       2.2488
     755       2.5656
     756       2.5795
     757       2.5042
     758       2.5388
     759       2.6260
     760       2.5384
     761       2.3703
     762       2.4429
     763       2.5105
     764       2.4091
     765       2.4110
     766       2.5825
     767       2.3085
     768       2.2058
     769       2.6465
     770       2.7434
     771       2.4894
     772       2.7665
     773       2.5415
     774       2.4968
     775       2.4940
     776       2.0907
     777       2.4590
     778       2.3188
     779       2.3885
     780       2.2838
     781       1.9817
     782       1.9386
     783       2.0948
     784       2.2987
     785       2.3011
     786       2.1792
     787       2.4092
     788       2.1273
     789       2.6844
     790       2.8228
     791       2.2264
     792       2.3820
     793       2.4484
     794       2.6450
     795       2.4404
     796       2.4479
     797       2.2881
     798       2.1688
     799       2.5630
     800       2.2239
     801       2.4012
     802       2.3896
     803       2.1733
     804       2.1681
     805       2.1311
     806       2.4277
     807       2.2726
     808       2.4391
     809       2.4921
     810       2.1239
     811       2.2126
     812       2.1854
     813       2.6147
     814       2.5590
     815       2.4621
     816       2.5195
     817       2.3751
     818       2.4927
     819       2.3372
     820       2.1730
     821       2.2052
     822       2.0240
     823       2.0507
     824       1.9213
     825       1.8284
     826       2.0939
     827       2.2387
     828       1.6825
     829       2.2445
     830       2.0705
     831       2.1806
     832       1.8906
     833       1.8702
     834       2.0393
     835       1.8564
     836       2.0928
     837       2.1230
     838       1.9564
     839       2.2412
     840       2.4392
     841       2.0867
     842       2.4150
     843       1.8649
     844       2.1430
     845       2.1488
     846       2.1873
     847       2.5940
     848       2.0349
     849       2.1726
     850       1.7849
     851       1.8254
     852       1.5937
     853       1.8299
     854       1.9502
     855       1.9458
     856       1.7614
     857       2.0499
     858       2.0983
     859       1.6393
     860       1.6768
     861       1.3972
     862       1.5491
     863       1.6044
     864       1.4162
     865       1.8116
     866       1.7798
     867       1.7677
     868       1.5014
     869       1.7496
     870       1.3410
     871       1.7422
     872       1.5073
     873       1.6179
     874       1.6685
     875       1.6057
     876       1.5596
     877       1.4820
     878       2.0343
     879       2.0351
     880       2.0332
     881       1.9680
     882       1.9534
     883       2.3080
     884       2.0532
     885       1.9252
     886       2.0129
     887       2.2558
     888       2.5179
     889       2.4825
     890       2.4698
     891       2.6050
     892       2.7586
     893       2.6011
     894       2.4978
     895       2.6013
     896       2.5242
     897       2.7323
     898       2.5878
     899       2.6497
     900       2.4770
     901       2.3602
     902       2.9338
     903       2.7103
     904       2.6345
     905       2.6535
     906       2.4922
     907       2.7645
     908       2.7561
     909       2.7069
     910       2.5360
     911       2.8446
     912       2.4529
     913       2.8295
     914       2.7223
     915       2.6741
     916       2.7143
     917       2.4999
     918       2.6018
     919       2.7754
     920       2.6180
     921       2.6444
     922       2.6286
     923       2.5533
     924       2.5666
     925       2.5625
     926       2.8866
     927       2.7082
     928       2.3873
     929       2.9987
     930       2.2704
     931       2.4191
     932       2.5485
     933       2.8530
     934       2.4057
     935       2.4507
     936       2.5777
     937       2.5430
     938       2.6713
     939       2.5369
     940       2.6393
     941       2.4894
     942       2.7387
     943       2.5363
     944       2.3565
     945       2.6254
     946       2.2766
     947       2.1737
     948       2.6462
     949       2.3417
     950       2.5534
     951       2.5621
     952       2.5188
     953       2.6878
     954       2.6274
     955       2.2973
     956       2.5051
     957       2.5586
     958       2.2432
     959       2.3232
     960       2.5088
     961       2.4806
     962       2.5177
     963       2.5465
     964       2.2899
     965       2.1522
     966       2.1448
     967       2.4007
     968       2.3040
     969       2.5069
     970       2.3559
     971       2.7196
     972       2.4304
     973       2.5088
     974       2.5072
     975       2.7628
     976       2.6700
     977       2.7379
     978       2.3693
     979       2.4868
     980       2.6110
     981       2.6218
     982       2.6823
     983       2.4355
     984       2.6197
     985       2.4384
     986       2.6394
     987       2.5884
     988       2.5398
     989       2.5684
     990       2.6108
     991       2.7096
     992       2.7794
     993       2.5574
     994       2.6593
     995       2.5826
     996       2.7189
     997       2.4752
     998       2.6089
     999       2.5733
    1000       2.4154
    1001       2.5213
    1002       2.5744
    1003       2.3912
    1004       2.4693
    1005       2.0255
    1006       2.6151
    1007       2.3252
    1008       2.3813
    1009       2.3221
    1010       2.5261
    1011       2.7197
    1012       2.3212
    1013       2.3474
    1014       2.6181
    1015       2.3782
    1016       2.4446
    1017       2.4502
    1018       2.3822
    1019       2.1009
    1020       2.3807
    1021       2.2600
    1022       2.4151
    1023       2.4866
    1024       2.4087
    1025       2.5239
    1026       2.4980
    1027       2.3514
    1028       2.4397
    1029       2.6024
    1030       2.3963
    1031       2.6656
    1032       2.4839
    1033       2.3904
    1034       2.6010
    1035       2.1619
    1036       2.0257
    1037       2.3447
    1038       2.2100
    1039       2.2430
    1040       2.5960
    1041       2.7973
    1042       2.4332
    1043       2.5040
    1044       2.4542
    1045       2.4176
    1046       2.5599
    1047       2.5496
    1048       2.4056
    1049       2.4707
    1050       2.5685
    1051       2.4096
    1052       2.1423
    1053       2.1596
    1054       2.6679
    1055       2.3984
    1056       2.2891
    1057       2.2089
    1058       2.5678
    1059       2.3656
    1060       2.2394
    1061       2.5280
    1062       2.5637
    1063       2.4914
    1064       2.3519
    1065       2.4000
    1066       2.5822
    1067       2.3673
    1068       2.3991
    1069       2.6752
    1070       2.4134
    1071       2.6179
    1072       2.4726
    1073       2.5178
    1074       2.3442
    1075       2.5596
    1076       2.2606
    1077       2.2834
    1078       2.8820
    1079       2.5364
    1080       2.7324
    1081       2.7338
    1082       2.6886
    1083       2.6041
    1084       2.8085
    1085       2.7743
    1086       2.4628
    1087       2.5785
    1088       2.7921
    1089       2.5643
    1090       2.9552
    1091       2.9046
    1092       2.7206
    1093       2.6458
    1094       3.1000
    1095       2.8316
    1096       2.5628
    1097       2.7781
    1098       2.9994
    1099       2.5848
    1100       2.5610
    1101       2.6742
    1102       2.9444
    1103       2.7092
    1104       2.7317
    1105       2.6065
    1106       2.7805
    1107       3.1464
    1108       2.9588
    1109       2.6847
    1110       2.6925
    1111       2.9415
    1112       2.9315
    1113       2.8952
    1114       3.0036
    1115       2.9463
    1116       3.1299
    1117       2.9892
    1118       2.7910
    1119       2.9760
    1120       2.9034
    1121       2.8165
    1122       2.9257
    1123       2.9732
    1124       2.8944
    1125       3.0059
    1126       2.9660
    1127       2.7403
    1128       2.8754
    1129       2.6856
    1130       2.5447
    1131       2.9232
    1132       2.9596
    1133       2.7467
    1134       2.7214
    1135       2.7290
    1136       2.6805
    1137       2.3945
    1138       2.5181
    1139       2.6387
    1140       2.8717
    1141       3.0057
    1142       2.4107
    1143       2.8014
    1144       2.6076
    1145       2.7939
    1146       2.6636
    1147       2.8285
    1148       2.8708
    1149       2.3825
    1150       2.6770
    1151       2.9626
    1152       2.7352
    1153       2.7454
    1154       2.9744
    1155       2.9464
    1156       3.1668
    1157       3.1566
    1158       2.9999
    1159       3.1128
    1160       3.2569
    1161       3.2723
    1162       2.9332
    1163       3.0029
    1164       2.9531
    1165       2.9757
    1166       2.7151
    1167       3.0359
    1168       2.8923
    1169       2.7580
    1170       2.8860
    1171       2.8079
    1172       2.8427
    1173       2.6987
    1174       2.8714
    1175       2.7253
    1176       2.6787
    1177       2.8965
    1178       2.8666
    1179       2.8958
    1180       2.9289
    1181       2.8173
    1182       2.9177
    1183       2.9740
    1184       2.9643
    1185       2.6958
    1186       2.5878
    1187       2.9352
    1188       2.6940
    1189       2.8426
    1190       3.0201
    1191       2.6206
    1192       3.0223
    1193       3.4413
    1194       3.2667
    1195       3.1546
    1196       2.8950
    1197       3.0652
    1198       3.2319
    1199       3.1535
    1200       3.2125
    1201       3.0594
    1202       3.0981
    1203       3.2461
    1204       3.3046
    1205       3.2224
    1206       2.9358
    1207       2.7190
    1208       3.0023
    1209       2.9802
    1210       3.0315
    1211       3.2527
    1212       2.9342
    1213       3.1521
    1214       2.7393
    1215       2.8562
    1216       2.7936
    1217       2.9338
    1218       2.9684
    1219       2.8726
    1220       2.8974
    1221       2.8691
    1222       2.9374
    1223       2.8220
    1224       2.9779
    1225       2.7113
    1226       3.1337
    1227       2.7872
    1228       3.0503
    1229       2.8590
    1230       2.8951
    1231       3.0581
    1232       3.1072
    1233       2.9619
    1234       2.9421
    1235       3.0044
    1236       3.2124
    1237       3.7073
    1238       2.8955
    1239       2.9603
    1240       3.0809
    1241       2.9318
    1242       2.8892
    1243       2.7787
    1244       3.3071
    1245       3.1713
    1246       3.1685
    1247       3.1531
    1248       2.8704
    1249       2.9538
    1250       3.0500
    1251       2.9270
    1252       3.0690
    1253       2.8192
    1254       3.1157
    1255       3.1000
    1256       2.7579
    1257       3.3873
    1258       3.4929
    1259       2.9224
    1260       3.1073
    1261       2.9530
    1262       2.8227
    1263       3.2184
    1264       3.2438
    1265       3.2943
    1266       3.2784
    1267       3.2472
    1268       2.9776
    1269       2.9661
    1270       3.0629
    1271       3.3245
    1272       3.2329
    1273       3.1098
    1274       3.2967
    1275       3.0100
    1276       2.8976
    1277       3.6347
    1278       3.2288
    1279       3.2764
    1280       3.2744
    1281       3.1870
    1282       2.6744
    1283       2.9313
    1284       2.9314
    1285       3.1198
    1286       3.0201
    1287       3.1037
    1288       3.2292
    1289       2.9761
    1290       3.0312
    1291       2.9532
    1292       3.3208
    1293       2.9504
    1294       2.6957
    1295       3.3597
    1296       2.9865
    1297       2.9394
    1298       3.2999
    1299       2.8541
    1300       3.1397
    1301       3.0715
    1302       2.6663
    1303       2.7990
    1304       2.9899
    1305       2.7596
    1306       3.5417
    1307       2.9501
    1308       3.2853
    1309       3.2874
    1310       3.1442
    1311       3.2315
    1312       3.3992
    1313       3.2203
    1314       3.4375
    1315       3.4052
    1316       3.2122
    1317       3.0665
    1318       3.0194
    1319       3.5120
    1320       3.3591
    1321       3.3251
    1322       3.2216
    1323       3.3385
    1324       3.0055
    1325       3.5178
    1326       2.8734
    1327       3.0307
    1328       2.8037
    1329       3.1414
    1330       2.8284
    1331       2.5583
    1332       2.5490
    1333       2.8474
    1334       3.0191
    1335       2.9142
    1336       2.7655
    1337       3.0021
    1338       2.8867
    1339       2.7177
    1340       2.6882
    1341       2.9176
    1342       2.9676
    1343       3.0707
    1344       2.9097
    1345       2.7098
    1346       2.5438
    1347       2.7466
    1348       3.0572
    1349       2.7702
    1350       2.7244
    1351       2.8311
    1352       2.8470
    1353       2.6084
    1354       3.0074
    1355       2.7600
    1356       2.7481
    1357       2.6505
    1358       2.6198
    1359       2.7424
    1360       2.5100
    1361       2.6843
    1362       2.4363
    1363       2.2779
    1364       2.5624
    1365       2.6672
    1366       2.5063
    1367       2.5461
    1368       2.2358
    1369       2.2547
    1370       2.1287
    1371       2.3542
    1372       2.4031
    1373       1.8835
    1374       2.3786
    1375       2.1761
    1376       1.8446
    1377       1.9385
    1378       2.2578
    1379       2.0145
    1380       2.1227
    1381       2.3377
    1382       2.0737
    1383       2.3634
    1384       2.1597
    1385       2.5952
    1386       2.5494
    1387       2.5674
    1388       2.3600
    1389       2.5459
    1390       2.7593
    1391       2.3156
    1392       2.3814
    1393       2.4692
    1394       2.4508
    1395       2.4389
    1396       2.4026
    1397       2.1566
    1398       2.0571
    1399       2.4572
    1400       2.7047
    1401       2.4548
    1402       2.3094
    1403       2.3645
    1404       2.2751
    1405       2.4827
    1406       2.5004
    1407       2.6108
    1408       3.1919
    1409       2.4222
    1410       2.4503
    1411       2.5009
    1412       2.6835
    1413       2.5001
    1414       2.8026
    1415       2.3613
    1416       2.3076
    1417       2.5467
    1418       2.5280
    1419       2.6980
    1420       2.3453
    1421       2.4882
    1422       2.5351
    1423       2.5760
    1424       2.3481
    1425       2.5781
    1426       2.6550
    1427       2.9032
    1428       2.6503
    1429       2.7404
    1430       2.4185
    1431       2.2399
    1432       2.4550
    1433       2.5561
    1434       2.6704
    1435       2.4713
    1436       2.4590
    1437       2.6060
    1438       2.9474
    1439       2.8447
    1440       2.5832
    1441       3.0157
    1442       3.1777
    1443       3.1403
    1444       2.9013
    1445       3.0821
    1446       2.9851
    1447       2.6471
    1448       2.6251
    1449       2.6881
    1450       2.5930
    1451       2.6867
    1452       2.6517
    1453       2.7930
    1454       2.7521
    1455       2.7542
    1456       2.5957
    1457       2.8138
    1458       2.5099
    1459       2.5373
    1460       2.4813
    1461       2.6104
    1462       2.5496
    1463       2.5070
    1464       2.6159
    1465       2.5817
    1466       2.3742
    1467       2.6801
    1468       2.4830
    1469       2.5894
    1470       2.7153
    1471       2.5276
    1472       2.5023
    1473       2.3773
    1474       2.4525
    1475       2.4247
    1476       2.2268
    1477       2.3959
    1478       2.3234
    1479       2.5301
    1480       2.5508
    1481       2.4770
    1482       2.5345
    1483       2.5004
    1484       2.5595
    1485       2.8942
    1486       2.4684
    1487       2.4938
    1488       2.5312
    1489       2.7811
    1490       2.7167
    1491       2.6549
    1492       2.3190
    1493       2.6458
    1494       2.4362
    1495       2.7954
    1496       2.2888
    1497       2.4268
    1498       2.3424
    1499       2.0544
    1500       2.5023
    1501       2.2427
    1502       2.6150
    1503       2.5153
    1504       2.6251
    1505       2.9356
    1506       2.8007
    1507       3.0666
    1508       2.6667
    1509       2.6904
    1510       2.6678
    1511       2.3540
    1512       2.5855
    1513       2.7427
    1514       2.4878
    1515       2.4911
    1516       2.5787
    1517       2.4217
    1518       2.7320
    1519       2.6176
    1520       2.5852
    1521       2.4776
    1522       2.1802
    1523       2.2283
    1524       2.2044
    1525       2.3983
    1526       2.5269
    1527       2.2685
    1528       2.5903
    1529       2.4271
    1530       2.5961
    1531       2.7131
    1532       2.6938
    1533       2.7684
    1534       2.7879
    1535       2.5713
    1536       3.0257
    1537       2.8108
    1538       2.6233
    1539       2.8711
    1540       2.6025
    1541       3.0877
    1542       2.7612
    1543       2.4078
    1544       2.6068
    1545       2.8645
    1546       2.6437
    1547       2.7004
    1548       2.6495
    1549       2.6137
    1550       2.9226
    1551       2.6144
    1552       2.6828
    1553       2.6223
    1554       2.7752
    1555       2.5866
    1556       2.8801
    1557       2.5087
    1558       2.4453
    1559       2.3973
    1560       2.4518
    1561       2.8668
    1562       2.7036
    1563       2.6758
    1564       2.8092
    1565       2.6916
    1566       2.6934
    1567       2.2798
    1568       2.7635
    1569       2.4866
    1570       2.3914
    1571       2.6146
    1572       2.4340
    1573       2.4965
    1574       3.0409
    1575       2.8124
    1576       2.8755
    1577       2.6425
    1578       2.9562
    1579       2.5080
    1580       2.8000
    1581       3.0149
    1582       2.8467
    1583       2.5494
    1584       2.6131
    1585       2.7304
    1586       2.6788
    1587       2.8593
    1588       2.3930
    1589       2.3632
    1590       2.2844
    1591       2.3158
    1592       2.5518
    1593       2.0600
    1594       2.5889
    1595       2.3016
    1596       2.2042
    1597       2.2312
    1598       2.4762
    1599       2.6144
    1600       2.3350
    1601       3.0097
    1602       2.7926
    1603       2.7387
    1604       2.5416
    1605       2.5617
    1606       2.5157
    1607       2.5421
    1608       2.4375
    1609       2.6744
    1610       2.7183
    1611       2.5168
    1612       2.8671
    1613       2.3434
    1614       2.6147
    1615       2.4624
    1616       2.3526
    1617       2.5315
    1618       2.5408
    1619       2.4757
    1620       2.5833
    1621       2.5191
    1622       2.4705
    1623       2.5966
    1624       2.3482
    1625       2.4717
    1626       2.5523
    1627       2.7055
    1628       2.4723
    1629       2.3683
    1630       2.7680
    1631       2.2569
    1632       2.4973
    1633       2.5179
    1634       2.3479
    1635       2.3779
    1636       2.6482
    1637       2.6614
    1638       2.3774
    1639       2.3110
    1640       2.2340
    1641       2.0565
    1642       1.9240
    1643       2.1830
    1644       2.6616
    1645       2.6207
    1646       2.6333
    1647       2.7067
    1648       2.9102
    1649       2.7745
    1650       2.5715
    1651       2.9460
    1652       2.2397
    1653       2.5580
    1654       2.5921
    1655       2.8857
    1656       2.5672
    1657       2.5066
    1658       2.8819
    1659       2.8558
    1660       2.9152
    1661       3.2636
    1662       2.8751
    1663       3.1319
    1664       3.1225
    1665       3.3280
    1666       3.1811
    1667       3.2006
    1668       3.3796
    1669       3.0258
    1670       2.8817
    1671       2.7317
    1672       2.6797
    1673       3.0418
    1674       2.7507
    1675       2.9198
    1676       2.7764
    1677       2.6277
    1678       2.5441
    1679       2.6722
    1680       2.8464
    1681       2.7379
    1682       2.4733
    1683       2.5870
    1684       2.6965
    1685       2.3534
    1686       2.4169
    1687       2.4027
    1688       2.4068
    1689       2.3117
    1690       2.3151
    1691       2.5785
    1692       2.7208
    1693       2.8334
    1694       2.5861
    1695       2.4717
    1696       2.5180
    1697       2.5005
    1698       2.6969
    1699       2.7376
    1700       2.8459
    1701       2.6235
    1702       2.6786
    1703       2.6537
    1704       2.3776
    1705       2.4630
    1706       2.4560
    1707       2.5454
    1708       2.7692
    1709       2.8254
    1710       2.9969
    1711       3.1763
    1712       2.8281
    1713       2.9264
    1714       2.8660
    1715       2.8001
    1716       2.6011
    1717       2.9194
    1718       2.4187
    1719       2.6273
    1720       2.5822
    1721       2.4074
    1722       2.7789
    1723       2.3194
    1724       2.4017
    1725       2.4180
    1726       2.5089
    1727       2.6289
    1728       2.3993
    1729       2.3214
    1730       2.4405
    1731       2.2582
    1732       2.3776
    1733       2.3842
    1734       2.3990
    1735       2.1286
    1736       2.1723
    1737       2.0873
    1738       2.0508
    1739       2.1553
    1740       2.2121
    1741       2.3314
    1742       2.0571
    1743       2.3487
    1744       2.2400
    1745       2.3340
    1746       2.4084
    1747       2.3300
    1748       2.3464
    1749       2.2230
    1750       2.5613
    1751       2.0756
    1752       2.1005
    1753       2.5270
    1754       2.4582
    1755       2.2164
    1756       1.9734
    1757       2.1371
    1758       2.0657
    1759       1.9866
    1760       2.1999
    1761       2.4274
    1762       2.1977
    1763       2.1881
    1764       2.1877
    1765       2.4725
    1766       2.4211
    1767       2.0241
    1768       2.2855
    1769       2.3292
    1770       2.4298
    1771       2.1477
    1772       2.1045
    1773       1.9824
    1774       2.1337
    1775       2.0546
    1776       2.1599
    1777       2.1950
    1778       2.0788
    1779       2.2659
    1780       2.1437
    1781       2.0904
    1782       2.1088
    1783       2.2703
    1784       2.5504
    1785       2.0163
    1786       2.1544
    1787       2.2396
    1788       1.8731
    1789       2.0152
    1790       2.2429
    1791       2.2747
    1792       2.0699
    1793       2.0646
    1794       1.9617
    1795       2.0186
    1796       2.2525
    1797       2.2815
    1798       2.1428
    1799       2.3361
    1800       2.1771
    1801       2.2991
    1802       1.9702
    1803       2.1082
    1804       1.9525
    1805       2.2918
    1806       1.9494
    1807       2.2408
    1808       2.2130
    1809       2.3132
    1810       2.3521
    1811       2.3512
    1812       2.3583
    1813       2.5713
    1814       2.4807
    1815       2.2594
    1816       2.4467
    1817       2.6022
    1818       2.5506
    1819       2.2688
    1820       2.2819
    1821       2.2428
    1822       2.3143
    1823       2.1687
    1824       2.0989
    1825       2.1516
    1826       2.0960
    1827       2.1425
    1828       2.1354
    1829       2.2587
    1830       2.0290
    1831       2.2265
    1832       2.0050
    1833       2.2949
    1834       2.1349
    1835       2.1798
    1836       2.3215
    1837       2.1395
    1838       2.3002
    1839       2.4713
    1840       2.0745
    1841       2.2377
    1842       2.2454
    1843       2.2486
    1844       2.1998
    1845       2.1217
    1846       2.4344
    1847       2.4120
    1848       2.4256
    1849       2.3031
    1850       2.3294
    1851       2.3534
    1852       2.1591
    1853       2.1579
    1854       2.3774
    1855       2.3483
    1856       2.3105
    1857       2.3857
    1858       2.3855
    1859       2.3699
    1860       2.2549
    1861       2.5112
    1862       2.3305
    1863       2.2804
    1864       2.2091
    1865       2.1771
    1866       2.0859
    1867       2.1946
    1868       2.2705
    1869       2.1845
    1870       2.2917
    1871       2.3891
    1872       2.1393
    1873       2.4113
    1874       2.0359
    1875       2.3571
    1876       2.1146
    1877       1.9882
    1878       2.3585
    1879       2.1689
    1880       2.1352
    1881       2.3956
    1882       2.1815
    1883       2.1610
    1884       2.2163
    1885       2.2820
    1886       2.4531
    1887       2.1323
    1888       2.1853
    1889       2.1828
    1890       2.2505
    1891       2.3732
    1892       2.2383
    1893       2.2796
    1894       2.3521
    1895       2.2530
    1896       2.3689
    1897       2.6390
    1898       2.2708
    1899       2.1667
    1900       2.2139
    1901       2.2777
    1902       2.3605
    1903       2.2277
    1904       2.2679
    1905       2.3733
    1906       2.2091
    1907       2.1719
    1908       2.0531
    1909       2.4174
    1910       2.2823
    1911       2.2306
    1912       2.1499
    1913       2.3655
    1914       2.1727
    1915       2.0487
    1916       2.2634
    1917       2.2277
    1918       2.3460
    1919       2.2511
    1920       2.3824
    1921       2.1243
    1922       1.9129
    1923       2.3467
    1924       2.1290
    1925       2.2907
    1926       2.1444
    1927       2.1461
    1928       2.0923
    1929       2.4469
    1930       2.3540
    1931       2.1985
    1932       2.2368
    1933       2.3794
    1934       2.2786
    1935       2.1046
    1936       2.6013
    1937       2.1088
    1938       2.2157
    1939       2.2149
    1940       2.2941
    1941       1.9661
    1942       1.9556
    1943       1.8965
    1944       2.0067
    1945       1.9208
    1946       1.9963
    1947       2.1615
    1948       2.1369
    1949       2.2555
    1950       2.0847
    1951       1.8535
    1952       1.9575
    1953       1.8687
    1954       1.9741
    1955       1.7631
    1956       1.9385
    1957       2.0947
    1958       1.9783
    1959       2.2221
    1960       2.1556
    1961       2.3522
    1962       2.1822
    1963       2.4920
    1964       1.9451
    1965       2.0978
    1966       2.2958
    1967       2.1683
    1968       2.3702
    1969       2.3045
    1970       2.0592
    1971       2.2385
    1972       2.4397
    1973       2.2697
    1974       2.1739
    1975       2.1676
    1976       2.1463
    1977       1.9579
    1978       2.1324
    1979       2.3311
    1980       2.2132
    1981       2.2618
    1982       2.1843
    1983       2.2883
    1984       2.3324
    1985       2.2871
    1986       2.1179
    1987       2.1435
    1988       2.1596
    1989       2.2234
    1990       2.2463
    1991       2.3378
    1992       2.2931
    1993       2.1891
    1994       2.2069
    1995       2.4122
    1996       2.0598
    1997       2.0294
    1998       1.9690
    1999       2.0668
    2000       2.5275
