# Supplementary material for: FNR-like unit interacts with C-terminal related residues trigger nNOS reductase domain conformational flexibility change
Source: Front Neurosci. 2026 Feb 11;20:1751011. doi: 10.3389/fnins.2026.1751011 (PMC12932508; doi:10.3389/fnins.2026.1751011)
Supplement: Supplementary file 3 [file Data_Sheet_3.zip › Model_1/22opc-overall-rmsd.dat]

#Frame     RMSD_00001
       1       0.0000
       2       0.7866
       3       0.7565
       4       0.8188
       5       0.9553
       6       0.9548
       7       0.9486
       8       1.0869
       9       1.0236
      10       1.1136
      11       1.1844
      12       1.2420
      13       1.0897
      14       1.1040
      15       1.1122
      16       1.1810
      17       1.1405
      18       1.2048
      19       1.2398
      20       1.1608
      21       1.2064
      22       1.1814
      23       1.0780
      24       1.1426
      25       1.2397
      26       1.1126
      27       1.1460
      28       1.1466
      29       1.1415
      30       1.0923
      31       1.0517
      32       1.1855
      33       1.2222
      34       1.2307
      35       1.2764
      36       1.2296
      37       1.4224
      38       1.2492
      39       1.1771
      40       1.1410
      41       1.2458
      42       1.1616
      43       1.1026
      44       1.0617
      45       1.1883
      46       1.2173
      47       1.1898
      48       1.4000
      49       1.1850
      50       1.2279
      51       1.2790
      52       1.2479
      53       1.2581
      54       1.2162
      55       1.2920
      56       1.3719
      57       1.2369
      58       1.2804
      59       1.4215
      60       1.2681
      61       1.2520
      62       1.2989
      63       1.2575
      64       1.3703
      65       1.4127
      66       1.4746
      67       1.3778
      68       1.2674
      69       1.2664
      70       1.2571
      71       1.3191
      72       1.3624
      73       1.2879
      74       1.3879
      75       1.3424
      76       1.2090
      77       1.2475
      78       1.2723
      79       1.2471
      80       1.3411
      81       1.3211
      82       1.3980
      83       1.4636
      84       1.3556
      85       1.4217
      86       1.3213
      87       1.4844
      88       1.4381
      89       1.2779
      90       1.4582
      91       1.3583
      92       1.3633
      93       1.1455
      94       1.1092
      95       1.2202
      96       1.2631
      97       1.1034
      98       1.2041
      99       1.0718
     100       1.0784
     101       1.1064
     102       1.1341
     103       1.1172
     104       1.1418
     105       1.2393
     106       1.2809
     107       1.2909
     108       1.3121
     109       1.2908
     110       1.2535
     111       1.3090
     112       1.3199
     113       1.4033
     114       1.1706
     115       1.0722
     116       1.3180
     117       1.2046
     118       1.2686
     119       1.2422
     120       1.2991
     121       1.3152
     122       1.2054
     123       1.2531
     124       1.1753
     125       1.3119
     126       1.2046
     127       1.4000
     128       1.3588
     129       1.3175
     130       1.3194
     131       1.3553
     132       1.3791
     133       1.3783
     134       1.1407
     135       1.1804
     136       1.1452
     137       1.2199
     138       1.2034
     139       1.1577
     140       1.2735
     141       1.3122
     142       1.3203
     143       1.2622
     144       1.2591
     145       1.2433
     146       1.2573
     147       1.2158
     148       1.2989
     149       1.2791
     150       1.1215
     151       1.1813
     152       1.2355
     153       1.2457
     154       1.2430
     155       1.3524
     156       1.2853
     157       1.3039
     158       1.2242
     159       1.3576
     160       1.2876
     161       1.3769
     162       1.2386
     163       1.3709
     164       1.1749
     165       1.2569
     166       1.3306
     167       1.3480
     168       1.3791
     169       1.4387
     170       1.4150
     171       1.4827
     172       1.4308
     173       1.3828
     174       1.3339
     175       1.3395
     176       1.4063
     177       1.4048
     178       1.3718
     179       1.3765
     180       1.4090
     181       1.4509
     182       1.4291
     183       1.4068
     184       1.4147
     185       1.5963
     186       1.5475
     187       1.4469
     188       1.4131
     189       1.4002
     190       1.4541
     191       1.4340
     192       1.4566
     193       1.5949
     194       1.4968
     195       1.5897
     196       1.4610
     197       1.5828
     198       1.5352
     199       1.5991
     200       1.2881
     201       1.3262
     202       1.4824
     203       1.5250
     204       1.5910
     205       1.6126
     206       1.5977
     207       1.4961
     208       1.5877
     209       1.5062
     210       1.4157
     211       1.5399
     212       1.4620
     213       1.5249
     214       1.4461
     215       1.4992
     216       1.5063
     217       1.5618
     218       1.4806
     219       1.5264
     220       1.5770
     221       1.6522
     222       1.5917
     223       1.5042
     224       1.5229
     225       1.4383
     226       1.4717
     227       1.4970
     228       1.5525
     229       1.4618
     230       1.5912
     231       1.4507
     232       1.6279
     233       1.5951
     234       1.4996
     235       1.5401
     236       1.4692
     237       1.5941
     238       1.6825
     239       1.5667
     240       1.5422
     241       1.4276
     242       1.5744
     243       1.4733
     244       1.4174
     245       1.3941
     246       1.6069
     247       1.6684
     248       1.6512
     249       1.6775
     250       1.6295
     251       1.6590
     252       1.7364
     253       1.7756
     254       1.7796
     255       1.8353
     256       1.8180
     257       1.7585
     258       1.7206
     259       1.6909
     260       1.7343
     261       1.6646
     262       1.7464
     263       1.6155
     264       1.5344
     265       1.6581
     266       1.6256
     267       1.8539
     268       1.7484
     269       1.7029
     270       1.6757
     271       1.5379
     272       1.6051
     273       1.7875
     274       1.8048
     275       1.9943
     276       1.9154
     277       1.9296
     278       1.9533
     279       1.8998
     280       1.9639
     281       1.9114
     282       2.0600
     283       2.0545
     284       1.9967
     285       2.0937
     286       2.1088
     287       2.1503
     288       2.1857
     289       2.0465
     290       2.0949
     291       2.0963
     292       1.9218
     293       2.0302
     294       2.0285
     295       2.0746
     296       2.2008
     297       2.0162
     298       1.8875
     299       1.7201
     300       1.7766
     301       1.7891
     302       1.9764
     303       1.9315
     304       1.8997
     305       1.9776
     306       1.8542
     307       1.8637
     308       1.9621
     309       1.8334
     310       1.7914
     311       1.6370
     312       1.7504
     313       1.6954
     314       1.7859
     315       1.6581
     316       1.6811
     317       1.7697
     318       1.7255
     319       1.8148
     320       1.8450
     321       1.7740
     322       1.8190
     323       1.9509
     324       1.9158
     325       1.9190
     326       1.8261
     327       1.7880
     328       1.8831
     329       1.8932
     330       1.8785
     331       1.7761
     332       1.7420
     333       1.7497
     334       1.6930
     335       1.7082
     336       1.7442
     337       1.6171
     338       1.7359
     339       1.6831
     340       1.8065
     341       1.8011
     342       1.8022
     343       1.7029
     344       1.8293
     345       1.7987
     346       1.8314
     347       1.8703
     348       1.7487
     349       1.8559
     350       1.8414
     351       1.7976
     352       1.7661
     353       1.8406
     354       1.8143
     355       1.7590
     356       1.7935
     357       1.6870
     358       1.7516
     359       1.7734
     360       1.8594
     361       1.8252
     362       1.8022
     363       1.7857
     364       1.8388
     365       1.8240
     366       1.9091
     367       2.0463
     368       1.8410
     369       1.8607
     370       1.7684
     371       1.7654
     372       1.7861
     373       1.7706
     374       1.8526
     375       1.7798
     376       1.7431
     377       1.7841
     378       1.7488
     379       1.7486
     380       1.7512
     381       1.8771
     382       1.8906
     383       1.8924
     384       1.9380
     385       1.9507
     386       1.9053
     387       1.6770
     388       1.7458
     389       1.7975
     390       1.6688
     391       1.7719
     392       1.6685
     393       1.8363
     394       1.7663
     395       1.8488
     396       1.8087
     397       1.8616
     398       1.9131
     399       1.7837
     400       1.7184
     401       1.7359
     402       1.8140
     403       1.7119
     404       1.7801
     405       1.8151
     406       1.8051
     407       1.8032
     408       1.7899
     409       1.7930
     410       1.7808
     411       1.7192
     412       1.6973
     413       1.6930
     414       1.6394
     415       1.6936
     416       1.6982
     417       1.7430
     418       1.9283
     419       1.8495
     420       1.8010
     421       1.6584
     422       1.6330
     423       1.7222
     424       1.7973
     425       1.8753
     426       1.7839
     427       1.7830
     428       1.7892
     429       1.6056
     430       1.6200
     431       1.8114
     432       1.8918
     433       1.6938
     434       1.7479
     435       1.6146
     436       1.5406
     437       1.6337
     438       1.6486
     439       1.4905
     440       1.5258
     441       1.5938
     442       1.4857
     443       1.4145
     444       1.5585
     445       1.6133
     446       1.5686
     447       1.5863
     448       1.5794
     449       1.5345
     450       1.5024
     451       1.4584
     452       1.5779
     453       1.5075
     454       1.5934
     455       1.6019
     456       1.6344
     457       1.6870
     458       1.6137
     459       1.6451
     460       1.7002
     461       1.7218
     462       1.6044
     463       1.6713
     464       1.5784
     465       1.6347
     466       1.7323
     467       1.6138
     468       1.6606
     469       1.7258
     470       1.8473
     471       1.7794
     472       1.7094
     473       1.7303
     474       1.7887
     475       1.7418
     476       1.6408
     477       1.7222
     478       1.8032
     479       1.6987
     480       1.5626
     481       1.6687
     482       1.7261
     483       1.6631
     484       1.7988
     485       1.8273
     486       1.8327
     487       1.8112
     488       1.7528
     489       1.6623
     490       1.6769
     491       1.5830
     492       1.6706
     493       1.6038
     494       1.5491
     495       1.7546
     496       1.6998
     497       1.5831
     498       1.5702
     499       1.5569
     500       1.5787
     501       1.5362
     502       1.5508
     503       1.6186
     504       1.5825
     505       1.4698
     506       1.4442
     507       1.4745
     508       1.6723
     509       1.6530
     510       1.5631
     511       1.5639
     512       1.5691
     513       1.6269
     514       1.6167
     515       1.6333
     516       1.8135
     517       1.6259
     518       1.6821
     519       1.6771
     520       1.8374
     521       1.8312
     522       1.7067
     523       1.8772
     524       1.8892
     525       1.7859
     526       1.6392
     527       1.6183
     528       1.6103
     529       1.5840
     530       1.6331
     531       1.5869
     532       1.5719
     533       1.5750
     534       1.6609
     535       1.5986
     536       1.6882
     537       1.6398
     538       1.7419
     539       1.6642
     540       1.6525
     541       1.7489
     542       1.6549
     543       1.6155
     544       1.6512
     545       1.7562
     546       1.6526
     547       1.6351
     548       1.5735
     549       1.5760
     550       1.5262
     551       1.7058
     552       1.7232
     553       1.6637
     554       1.8081
     555       1.7482
     556       1.7272
     557       1.7751
     558       1.7324
     559       1.7154
     560       1.7276
     561       1.6894
     562       1.7851
     563       1.7615
     564       1.7246
     565       1.7231
     566       1.6333
     567       1.8099
     568       1.7591
     569       1.8038
     570       1.6312
     571       1.7426
     572       1.6202
     573       1.7546
     574       1.8852
     575       1.6880
     576       1.8346
     577       1.7197
     578       1.7261
     579       1.8340
     580       1.9346
     581       1.7203
     582       1.9148
     583       1.9276
     584       1.8046
     585       1.7237
     586       1.6808
     587       1.7714
     588       1.8485
     589       1.8196
     590       1.8662
     591       1.9922
     592       1.8958
     593       1.9783
     594       1.8694
     595       1.8679
     596       1.7679
     597       1.7439
     598       1.6812
     599       1.7102
     600       1.7727
     601       1.9267
     602       1.8676
     603       2.1307
     604       2.1702
     605       2.0341
     606       2.0538
     607       1.8970
     608       1.7680
     609       2.0246
     610       1.9149
     611       2.0200
     612       2.1346
     613       2.1473
     614       2.1971
     615       2.0133
     616       2.0651
     617       2.0242
     618       2.1227
     619       2.0269
     620       2.0208
     621       2.0136
     622       1.9923
     623       2.0528
     624       2.2019
     625       2.1168
     626       2.1361
     627       2.0079
     628       2.0455
     629       2.0647
     630       2.0633
     631       2.0258
     632       1.9845
     633       2.1481
     634       1.9759
     635       2.0161
     636       1.8700
     637       1.9412
     638       2.0238
     639       2.1229
     640       2.0518
     641       2.0254
     642       2.0451
     643       2.1305
     644       1.9689
     645       2.0082
     646       2.0182
     647       1.9584
     648       1.9724
     649       1.9378
     650       2.0064
     651       1.9238
     652       1.8072
     653       1.7277
     654       1.7519
     655       1.8576
     656       1.9358
     657       1.7855
     658       1.8223
     659       1.9829
     660       2.0886
     661       2.1352
     662       1.9694
     663       2.1132
     664       2.0905
     665       2.1453
     666       2.2628
     667       2.1948
     668       2.1227
     669       2.2366
     670       2.2282
     671       2.1900
     672       2.2800
     673       2.2467
     674       2.2758
     675       2.2511
     676       2.1601
     677       2.2650
     678       2.1230
     679       2.1402
     680       2.3127
     681       2.2400
     682       2.2219
     683       2.1989
     684       2.2021
     685       2.2639
     686       2.2351
     687       2.3701
     688       2.3441
     689       2.4074
     690       2.4774
     691       2.1827
     692       2.0797
     693       2.1410
     694       2.2048
     695       2.1081
     696       2.0983
     697       2.1231
     698       2.1724
     699       2.2521
     700       2.2379
     701       2.4027
     702       2.2047
     703       2.2382
     704       2.1345
     705       2.2758
     706       2.2189
     707       2.2163
     708       2.2345
     709       2.1104
     710       2.1066
     711       2.1029
     712       2.2983
     713       2.1130
     714       2.1446
     715       2.1888
     716       2.0588
     717       2.0757
     718       2.0637
     719       2.2023
     720       2.1504
     721       2.0889
     722       2.1527
     723       1.9597
     724       2.0613
     725       2.0001
     726       2.0090
     727       2.0418
     728       1.9443
     729       1.9762
     730       1.9921
     731       2.1534
     732       2.1001
     733       2.1536
     734       2.1597
     735       2.0907
     736       2.2496
     737       2.2564
     738       2.3143
     739       2.2078
     740       2.0795
     741       2.2399
     742       2.2744
     743       2.2225
     744       2.3208
     745       2.3504
     746       2.3712
     747       2.1672
     748       2.1232
     749       2.0605
     750       2.0537
     751       1.9786
     752       2.0271
     753       1.9970
     754       2.0850
     755       2.1181
     756       2.1023
     757       2.0796
     758       2.0172
     759       2.0339
     760       1.9826
     761       1.9558
     762       2.0383
     763       2.1724
     764       2.1848
     765       2.1061
     766       2.1055
     767       2.1691
     768       2.0939
     769       2.3038
     770       2.1907
     771       2.2812
     772       2.2709
     773       2.2167
     774       2.3031
     775       2.2876
     776       2.2958
     777       2.0531
     778       2.0557
     779       1.8968
     780       1.9854
     781       1.9449
     782       2.0352
     783       2.0801
     784       2.0845
     785       2.1137
     786       2.0957
     787       2.1853
     788       2.1250
     789       2.1155
     790       2.1360
     791       2.1974
     792       2.1620
     793       2.1701
     794       2.1608
     795       2.1981
     796       2.2435
     797       2.1435
     798       2.1725
     799       2.0872
     800       2.1008
     801       2.0933
     802       2.1610
     803       2.1531
     804       2.1726
     805       2.0856
     806       2.1204
     807       2.0153
     808       2.1512
     809       2.1654
     810       2.0700
     811       2.1075
     812       2.1329
     813       2.0669
     814       2.1387
     815       2.1102
     816       2.1519
     817       2.3036
     818       2.1639
     819       1.9756
     820       2.0358
     821       1.9401
     822       2.0503
     823       2.0814
     824       2.0014
     825       1.9192
     826       2.1716
     827       1.9588
     828       1.9607
     829       2.0170
     830       2.0188
     831       1.9481
     832       2.0441
     833       2.1089
     834       2.0435
     835       2.0599
     836       2.1697
     837       2.3103
     838       2.3534
     839       2.1638
     840       2.2221
     841       2.1702
     842       2.2048
     843       2.1859
     844       2.1417
     845       2.1647
     846       2.2034
     847       2.3130
     848       2.2275
     849       2.4195
     850       2.1723
     851       2.1667
     852       2.2426
     853       2.2352
     854       2.1288
     855       2.0751
     856       2.1561
     857       2.1110
     858       2.1720
     859       2.2417
     860       2.1078
     861       2.0907
     862       2.1455
     863       2.1999
     864       2.0846
     865       2.0964
     866       2.0872
     867       2.2154
     868       2.1550
     869       2.1364
     870       2.1247
     871       2.0526
     872       2.1567
     873       2.0807
     874       2.1030
     875       2.1761
     876       2.2043
     877       2.2698
     878       2.2110
     879       2.0043
     880       2.0811
     881       2.0381
     882       2.0877
     883       2.1862
     884       2.2735
     885       2.2610
     886       2.1724
     887       2.2234
     888       2.1637
     889       2.1076
     890       2.1999
     891       2.2185
     892       2.2523
     893       2.2334
     894       2.1550
     895       2.1711
     896       2.3453
     897       2.2600
     898       2.2838
     899       2.1928
     900       2.2127
     901       2.1765
     902       2.2630
     903       2.2467
     904       2.1919
     905       2.2061
     906       2.3163
     907       2.3966
     908       2.2498
     909       2.3466
     910       2.2871
     911       2.3850
     912       2.4058
     913       2.3212
     914       2.3662
     915       2.3392
     916       2.3063
     917       2.1538
     918       2.1860
     919       2.1476
     920       2.1385
     921       2.2140
     922       2.2752
     923       2.3196
     924       2.2837
     925       2.2432
     926       2.5279
     927       2.2690
     928       2.3256
     929       2.2187
     930       2.2433
     931       2.0576
     932       2.0676
     933       2.1602
     934       2.1178
     935       2.1617
     936       2.1317
     937       2.1385
     938       2.0766
     939       2.1597
     940       2.1552
     941       2.1457
     942       2.1422
     943       2.2609
     944       2.2174
     945       2.2360
     946       2.2182
     947       2.1569
     948       2.2374
     949       2.1403
     950       2.4147
     951       2.2890
     952       2.2121
     953       2.2852
     954       2.2367
     955       2.1438
     956       2.2393
     957       2.2776
     958       2.1312
     959       2.2045
     960       2.2897
     961       2.3089
     962       2.3268
     963       2.3220
     964       2.2459
     965       2.2940
     966       2.2707
     967       2.3558
     968       2.4768
     969       2.4506
     970       2.3939
     971       2.4354
     972       2.3154
     973       2.2957
     974       2.4675
     975       2.3101
     976       2.2694
     977       2.2219
     978       2.2439
     979       2.2557
     980       2.2257
     981       2.3590
     982       2.2835
     983       2.2317
     984       2.2090
     985       2.2328
     986       2.2570
     987       2.1512
     988       2.1753
     989       2.1880
     990       2.3308
     991       2.2808
     992       2.3273
     993       2.2915
     994       2.3163
     995       2.2325
     996       2.4049
     997       2.1764
     998       2.2723
     999       2.0534
    1000       2.0701
    1001       2.0479
    1002       2.2148
    1003       2.0396
    1004       2.1565
    1005       2.2509
    1006       2.1957
    1007       2.2292
    1008       2.2823
    1009       2.3164
    1010       2.3584
    1011       2.3242
    1012       2.2966
    1013       2.2812
    1014       2.2455
    1015       2.2482
    1016       2.2828
    1017       2.4243
    1018       2.2999
    1019       2.1821
    1020       2.3125
    1021       2.2526
    1022       2.3016
    1023       2.2942
    1024       2.2299
    1025       2.3092
    1026       2.3753
    1027       2.3113
    1028       2.3965
    1029       2.3207
    1030       2.2008
    1031       2.2787
    1032       2.2065
    1033       2.2825
    1034       2.3642
    1035       2.2160
    1036       2.2430
    1037       2.1971
    1038       2.2946
    1039       2.3055
    1040       2.3027
    1041       2.2821
    1042       2.2345
    1043       2.2552
    1044       2.2002
    1045       2.2610
    1046       2.2162
    1047       2.3734
    1048       2.1706
    1049       2.2439
    1050       2.0852
    1051       2.0136
    1052       2.0998
    1053       2.1422
    1054       2.1232
    1055       2.2219
    1056       2.2434
    1057       2.3025
    1058       2.3107
    1059       2.1209
    1060       2.1552
    1061       2.1399
    1062       2.1567
    1063       2.1233
    1064       2.1703
    1065       2.0400
    1066       2.1117
    1067       2.1894
    1068       2.1824
    1069       2.2413
    1070       2.3285
    1071       2.1788
    1072       2.2084
    1073       2.1650
    1074       2.1546
    1075       2.2020
    1076       2.2230
    1077       2.1501
    1078       2.1610
    1079       2.2148
    1080       2.1839
    1081       2.1700
    1082       2.0941
    1083       2.1595
    1084       2.1537
    1085       2.2268
    1086       2.1261
    1087       2.3343
    1088       2.2152
    1089       2.2606
    1090       2.3436
    1091       2.3686
    1092       2.3843
    1093       2.2741
    1094       2.3723
    1095       2.3289
    1096       2.3205
    1097       2.0944
    1098       2.2183
    1099       2.1256
    1100       2.1645
    1101       2.0884
    1102       2.0573
    1103       2.0938
    1104       2.1792
    1105       2.0770
    1106       2.1054
    1107       2.1526
    1108       2.1329
    1109       2.1011
    1110       2.1710
    1111       2.1010
    1112       2.1150
    1113       2.2889
    1114       2.1656
    1115       2.1327
    1116       2.2556
    1117       2.1743
    1118       2.1855
    1119       2.2334
    1120       2.1862
    1121       2.0652
    1122       2.0845
    1123       2.0929
    1124       2.1448
    1125       2.1062
    1126       2.1266
    1127       2.0754
    1128       1.9815
    1129       2.0615
    1130       2.0235
    1131       1.9902
    1132       2.0283
    1133       2.0786
    1134       2.0530
    1135       2.1267
    1136       2.2207
    1137       2.0954
    1138       2.1781
    1139       2.1004
    1140       2.2347
    1141       2.2219
    1142       2.2739
    1143       2.3319
    1144       2.3379
    1145       2.3899
    1146       2.2070
    1147       2.1621
    1148       2.0348
    1149       2.2335
    1150       2.1999
    1151       2.1270
    1152       2.2148
    1153       2.1410
    1154       2.0998
    1155       2.1378
    1156       2.0738
    1157       2.1399
    1158       2.1271
    1159       2.1047
    1160       2.0780
    1161       2.1508
    1162       2.0793
    1163       2.2196
    1164       2.2238
    1165       2.1932
    1166       2.1083
    1167       2.2705
    1168       2.2441
    1169       2.0339
    1170       2.1400
    1171       2.1609
    1172       2.0814
    1173       2.0403
    1174       2.0796
    1175       2.3003
    1176       2.2146
    1177       2.1594
    1178       2.1055
    1179       2.3057
    1180       2.2001
    1181       2.0638
    1182       2.2022
    1183       2.2085
    1184       2.1210
    1185       2.2191
    1186       2.2873
    1187       2.1613
    1188       2.1364
    1189       2.2373
    1190       2.1711
    1191       2.1503
    1192       2.1794
    1193       2.1404
    1194       2.1250
    1195       2.2841
    1196       2.2991
    1197       2.2273
    1198       2.2242
    1199       2.3207
    1200       2.2907
    1201       2.3416
    1202       2.2962
    1203       2.1602
    1204       2.1790
    1205       2.0805
    1206       2.1682
    1207       2.1879
    1208       2.1850
    1209       2.2100
    1210       2.2604
    1211       2.2325
    1212       2.2486
    1213       2.0937
    1214       1.9994
    1215       2.2044
    1216       2.1162
    1217       2.1013
    1218       2.0560
    1219       2.0921
    1220       2.0675
    1221       2.1359
    1222       2.0966
    1223       2.0935
    1224       2.1363
    1225       2.1275
    1226       2.1792
    1227       2.1477
    1228       2.1938
    1229       2.1311
    1230       2.0978
    1231       2.2155
    1232       2.2857
    1233       2.2038
    1234       2.3523
    1235       2.3776
    1236       2.2599
    1237       2.3158
    1238       2.3601
    1239       2.4567
    1240       2.3698
    1241       2.3656
    1242       2.3132
    1243       2.2963
    1244       2.2727
    1245       2.2259
    1246       2.2586
    1247       2.2649
    1248       2.1952
    1249       2.3415
    1250       2.2486
    1251       2.2958
    1252       2.1837
    1253       2.2636
    1254       2.2656
    1255       2.2476
    1256       2.2645
    1257       2.2467
    1258       2.3456
    1259       2.1993
    1260       2.1779
    1261       2.2231
    1262       2.1961
    1263       2.2296
    1264       2.2805
    1265       2.2384
    1266       2.3043
    1267       2.1398
    1268       2.1482
    1269       2.2755
    1270       2.2171
    1271       2.2729
    1272       2.2268
    1273       2.2369
    1274       2.3210
    1275       2.2216
    1276       2.2837
    1277       2.1312
    1278       2.3244
    1279       2.1370
    1280       2.2743
    1281       2.2857
    1282       2.2580
    1283       2.0735
    1284       2.0749
    1285       2.1495
    1286       2.1600
    1287       2.2198
    1288       2.2670
    1289       2.1643
    1290       2.2467
    1291       2.3324
    1292       2.2147
    1293       2.2330
    1294       2.1922
    1295       2.3004
    1296       2.2332
    1297       2.2908
    1298       2.3134
    1299       2.4294
    1300       2.3078
    1301       2.2952
    1302       2.2121
    1303       2.1252
    1304       2.2691
    1305       2.4307
    1306       2.3368
    1307       2.2953
    1308       2.3071
    1309       2.2776
    1310       2.3475
    1311       2.2096
    1312       2.1766
    1313       2.2236
    1314       2.3404
    1315       2.2861
    1316       2.2481
    1317       2.2758
    1318       2.3384
    1319       2.2646
    1320       2.2503
    1321       2.2800
    1322       2.2522
    1323       2.2242
    1324       2.1891
    1325       2.2938
    1326       2.2614
    1327       2.1415
    1328       2.1662
    1329       2.2163
    1330       2.1869
    1331       2.1750
    1332       2.2178
    1333       2.1995
    1334       2.2368
    1335       2.2405
    1336       2.2708
    1337       2.2351
    1338       2.3508
    1339       2.2223
    1340       2.2481
    1341       2.2603
    1342       2.2587
    1343       2.3483
    1344       2.2675
    1345       2.2444
    1346       2.3374
    1347       2.2381
    1348       2.2990
    1349       2.2662
    1350       2.2335
    1351       2.2178
    1352       2.2343
    1353       2.2234
    1354       2.2987
    1355       2.2207
    1356       2.1605
    1357       2.3136
    1358       2.1318
    1359       2.2606
    1360       2.2896
    1361       2.3500
    1362       2.3549
    1363       2.3297
    1364       2.3481
    1365       2.2286
    1366       2.2719
    1367       2.3268
    1368       2.3338
    1369       2.2895
    1370       2.3124
    1371       2.2835
    1372       2.1729
    1373       2.1080
    1374       2.1788
    1375       2.1589
    1376       2.1470
    1377       2.1869
    1378       2.3224
    1379       2.2850
    1380       2.3399
    1381       2.4280
    1382       2.2181
    1383       2.1388
    1384       2.3543
    1385       2.3913
    1386       2.3019
    1387       2.4269
    1388       2.3937
    1389       2.3447
    1390       2.2200
    1391       2.3292
    1392       2.3258
    1393       2.3290
    1394       2.3545
    1395       2.3495
    1396       2.3692
    1397       2.2689
    1398       2.3928
    1399       2.4494
    1400       2.5176
    1401       2.4922
    1402       2.4701
    1403       2.4863
    1404       2.2902
    1405       2.3388
    1406       2.3418
    1407       2.3795
    1408       2.4241
    1409       2.3901
    1410       2.4129
    1411       2.4254
    1412       2.2666
    1413       2.1985
    1414       2.2225
    1415       2.2220
    1416       2.1616
    1417       2.2283
    1418       2.2915
    1419       2.2277
    1420       2.3588
    1421       2.1796
    1422       2.2399
    1423       2.3443
    1424       2.4619
    1425       2.3218
    1426       2.3711
    1427       2.3190
    1428       2.3522
    1429       2.3871
    1430       2.3085
    1431       2.3380
    1432       2.2235
    1433       2.1735
    1434       2.3637
    1435       2.3077
    1436       2.2717
    1437       2.3226
    1438       2.1986
    1439       2.1207
    1440       2.1789
    1441       2.1348
    1442       2.3118
    1443       2.3911
    1444       2.2159
    1445       2.2815
    1446       2.3168
    1447       2.0448
    1448       2.0787
    1449       2.2069
    1450       2.1347
    1451       2.1872
    1452       2.2194
    1453       2.3264
    1454       2.3262
    1455       2.4891
    1456       2.3237
    1457       2.4537
    1458       2.5362
    1459       2.6667
    1460       2.5627
    1461       2.5594
    1462       2.4416
    1463       2.4858
    1464       2.4336
    1465       2.5225
    1466       2.4709
    1467       2.5297
    1468       2.6361
    1469       2.7405
    1470       2.7341
    1471       2.6061
    1472       2.5427
    1473       2.4712
    1474       2.5065
    1475       2.7195
    1476       2.6317
    1477       2.4275
    1478       2.3161
    1479       2.4765
    1480       2.3887
    1481       2.5006
    1482       2.3804
    1483       2.4448
    1484       2.2469
    1485       2.3777
    1486       2.5650
    1487       2.4939
    1488       2.4251
    1489       2.4696
    1490       2.4741
    1491       2.4177
    1492       2.2988
    1493       2.2571
    1494       2.3285
    1495       2.5134
    1496       2.4508
    1497       2.5375
    1498       2.3404
    1499       2.4596
    1500       2.3505
    1501       2.3503
    1502       2.3287
    1503       2.3410
    1504       2.4915
    1505       2.4063
    1506       2.2818
    1507       2.3343
    1508       2.4645
    1509       2.3255
    1510       2.3496
    1511       2.3396
    1512       2.4695
    1513       2.3678
    1514       2.2166
    1515       2.2192
    1516       2.2412
    1517       2.2573
    1518       2.2502
    1519       2.3063
    1520       2.3290
    1521       2.2952
    1522       2.2075
    1523       2.2631
    1524       2.3692
    1525       2.4398
    1526       2.4407
    1527       2.5306
    1528       2.4742
    1529       2.4419
    1530       2.4093
    1531       2.4842
    1532       2.4258
    1533       2.4698
    1534       2.4563
    1535       2.3210
    1536       2.3264
    1537       2.3292
    1538       2.4071
    1539       2.3203
    1540       2.3139
    1541       2.4540
    1542       2.3430
    1543       2.3655
    1544       2.3652
    1545       2.2362
    1546       2.3607
    1547       2.4099
    1548       2.3381
    1549       2.3230
    1550       2.2799
    1551       2.2291
    1552       2.2538
    1553       2.3686
    1554       2.5372
    1555       2.4564
    1556       2.5377
    1557       2.4754
    1558       2.5914
    1559       2.5779
    1560       2.6724
    1561       2.6748
    1562       2.6204
    1563       2.6184
    1564       2.6409
    1565       2.5299
    1566       2.5755
    1567       2.5285
    1568       2.3587
    1569       2.4100
    1570       2.4017
    1571       2.4441
    1572       2.3930
    1573       2.4970
    1574       2.4784
    1575       2.4967
    1576       2.3911
    1577       2.3980
    1578       2.5052
    1579       2.5008
    1580       2.6874
    1581       2.5481
    1582       2.5542
    1583       2.5376
    1584       2.3615
    1585       2.3787
    1586       2.3951
    1587       2.3967
    1588       2.2619
    1589       2.2428
    1590       2.3104
    1591       2.2018
    1592       2.2057
    1593       2.2259
    1594       2.4144
    1595       2.3912
    1596       2.3548
    1597       2.3947
    1598       2.3870
    1599       2.3032
    1600       2.4088
    1601       2.4454
    1602       2.3064
    1603       2.4409
    1604       2.3962
    1605       2.5441
    1606       2.4680
    1607       2.3451
    1608       2.3844
    1609       2.2905
    1610       2.3322
    1611       2.1750
    1612       2.3407
    1613       2.3502
    1614       2.4403
    1615       2.4246
    1616       2.4465
    1617       2.3579
    1618       2.3861
    1619       2.4403
    1620       2.3775
    1621       2.3472
    1622       2.2424
    1623       2.1979
    1624       2.3372
    1625       2.2875
    1626       2.3727
    1627       2.6600
    1628       2.5638
    1629       2.3818
    1630       2.2983
    1631       2.3207
    1632       2.2492
    1633       2.4205
    1634       2.3729
    1635       2.3467
    1636       2.3112
    1637       2.4094
    1638       2.3867
    1639       2.3560
    1640       2.3159
    1641       2.3793
    1642       2.4030
    1643       2.3500
    1644       2.4676
    1645       2.5220
    1646       2.5251
    1647       2.4451
    1648       2.3303
    1649       2.4718
    1650       2.5068
    1651       2.5082
    1652       2.4370
    1653       2.4873
    1654       2.5635
    1655       2.5409
    1656       2.4042
    1657       2.4975
    1658       2.6800
    1659       2.7283
    1660       2.5429
    1661       2.7071
    1662       2.5647
    1663       2.5584
    1664       2.5268
    1665       2.6229
    1666       2.6453
    1667       2.7325
    1668       2.8301
    1669       2.7710
    1670       2.6061
    1671       2.6254
    1672       2.5328
    1673       2.4181
    1674       2.5053
    1675       2.5328
    1676       2.4173
    1677       2.4570
    1678       2.5841
    1679       2.6121
    1680       2.6968
    1681       2.6863
    1682       2.8432
    1683       2.8611
    1684       2.8603
    1685       2.6909
    1686       2.5192
    1687       2.7047
    1688       2.6027
    1689       2.6040
    1690       2.6705
    1691       2.6573
    1692       2.6392
    1693       2.7419
    1694       2.5120
    1695       2.5843
    1696       2.6056
    1697       2.5585
    1698       2.5636
    1699       2.8904
    1700       2.6040
    1701       2.6350
    1702       2.5733
    1703       2.6486
    1704       2.5731
    1705       2.6664
    1706       2.6504
    1707       2.6452
    1708       2.6730
    1709       2.7720
    1710       2.8103
    1711       2.7250
    1712       2.6563
    1713       2.8845
    1714       2.6626
    1715       2.6654
    1716       2.7014
    1717       2.6624
    1718       2.7310
    1719       2.7682
    1720       2.7313
    1721       2.8229
    1722       2.8128
    1723       2.6877
    1724       2.6670
    1725       2.6401
    1726       2.7117
    1727       2.6155
    1728       2.6074
    1729       2.5196
    1730       2.5422
    1731       2.5327
    1732       2.5923
    1733       2.6455
    1734       2.4495
    1735       2.3059
    1736       2.2549
    1737       2.4075
    1738       2.4753
    1739       2.3573
    1740       2.4628
    1741       2.5272
    1742       2.4778
    1743       2.4271
    1744       2.4202
    1745       2.5218
    1746       2.5394
    1747       2.5262
    1748       2.4840
    1749       2.4022
    1750       2.3907
    1751       2.3645
    1752       2.3425
    1753       2.4019
    1754       2.4657
    1755       2.6526
    1756       2.7392
    1757       2.5889
    1758       2.7715
    1759       2.6639
    1760       2.8297
    1761       2.6942
    1762       2.4951
    1763       2.5861
    1764       2.5852
    1765       2.5452
    1766       2.4391
    1767       2.4371
    1768       2.5822
    1769       2.4777
    1770       2.4966
    1771       2.6579
    1772       2.4034
    1773       2.4305
    1774       2.4620
    1775       2.3706
    1776       2.4768
    1777       2.4503
    1778       2.4945
    1779       2.5293
    1780       2.7359
    1781       2.6560
    1782       2.6235
    1783       2.6174
    1784       2.5867
    1785       2.4840
    1786       2.4970
    1787       2.6017
    1788       2.6316
    1789       2.7369
    1790       2.6266
    1791       2.5930
    1792       2.5525
    1793       2.6044
    1794       2.5195
    1795       2.5960
    1796       2.6185
    1797       2.6141
    1798       2.4815
    1799       2.4289
    1800       2.5736
    1801       2.4839
    1802       2.3429
    1803       2.3676
    1804       2.3531
    1805       2.5060
    1806       2.5563
    1807       2.7107
    1808       2.6243
    1809       2.5992
    1810       2.6023
    1811       2.4196
    1812       2.3897
    1813       2.6557
    1814       2.7055
    1815       2.6665
    1816       2.6753
    1817       2.5946
    1818       2.5828
    1819       2.6147
    1820       2.6859
    1821       2.6192
    1822       2.7587
    1823       2.5866
    1824       2.4979
    1825       2.6181
    1826       2.6123
    1827       2.6944
    1828       2.6749
    1829       2.7330
    1830       2.7470
    1831       2.5472
    1832       2.5749
    1833       2.6558
    1834       2.5208
    1835       2.6064
    1836       2.5628
    1837       2.6111
    1838       2.6119
    1839       2.6653
    1840       2.6691
    1841       2.6161
    1842       2.6981
    1843       2.6765
    1844       2.5850
    1845       2.5735
    1846       2.6249
    1847       2.5957
    1848       2.7368
    1849       2.6548
    1850       2.6206
    1851       2.6592
    1852       2.7364
    1853       2.8317
    1854       2.8337
    1855       2.7609
    1856       2.7717
    1857       2.9697
    1858       2.9309
    1859       2.8681
    1860       2.8584
    1861       2.8451
    1862       2.8936
    1863       2.8492
    1864       2.8356
    1865       2.7032
    1866       2.5113
    1867       2.6396
    1868       2.6265
    1869       2.6185
    1870       2.6050
    1871       2.5100
    1872       2.6879
    1873       2.6255
    1874       2.6214
    1875       2.7564
    1876       2.7057
    1877       2.6377
    1878       2.7813
    1879       2.6793
    1880       2.5977
    1881       2.6139
    1882       2.6878
    1883       2.5452
    1884       2.5722
    1885       2.6664
    1886       2.5513
    1887       2.5651
    1888       2.5529
    1889       2.5448
    1890       2.5895
    1891       2.6070
    1892       2.5207
    1893       2.6440
    1894       2.6296
    1895       2.7051
    1896       2.6687
    1897       2.5574
    1898       2.5157
    1899       2.5243
    1900       2.5010
    1901       2.5235
    1902       2.5778
    1903       2.4933
    1904       2.4719
    1905       2.5628
    1906       2.5417
    1907       2.6027
    1908       2.6246
    1909       2.6133
    1910       2.5423
    1911       2.4593
    1912       2.4030
    1913       2.4639
    1914       2.4254
    1915       2.2966
    1916       2.3123
    1917       2.2888
    1918       2.5117
    1919       2.3900
    1920       2.4490
    1921       2.3454
    1922       2.2422
    1923       2.2882
    1924       2.4844
    1925       2.4959
    1926       2.4009
    1927       2.6872
    1928       2.6382
    1929       2.8664
    1930       2.8166
    1931       2.6932
    1932       2.6781
    1933       2.5606
    1934       2.6053
    1935       2.6329
    1936       2.6948
    1937       2.5285
    1938       2.4923
    1939       2.4515
    1940       2.4480
    1941       2.4949
    1942       2.4390
    1943       2.4635
    1944       2.3283
    1945       2.3641
    1946       2.3451
    1947       2.4778
    1948       2.4649
    1949       2.4860
    1950       2.4676
    1951       2.5408
    1952       2.5379
    1953       2.4383
    1954       2.4909
    1955       2.5649
    1956       2.6115
    1957       2.6829
    1958       2.6933
    1959       2.6618
    1960       2.5618
    1961       2.6512
    1962       2.5800
    1963       2.5764
    1964       2.4623
    1965       2.5221
    1966       2.6022
    1967       2.4271
    1968       2.3915
    1969       2.3583
    1970       2.3686
    1971       2.4110
    1972       2.4382
    1973       2.4224
    1974       2.4223
    1975       2.2979
    1976       2.2424
    1977       2.3300
    1978       2.3157
    1979       2.5377
    1980       2.5373
    1981       2.7371
    1982       2.6807
    1983       2.5687
    1984       2.5989
    1985       2.5384
    1986       2.6086
    1987       2.4348
    1988       2.3789
    1989       2.3373
    1990       2.4283
    1991       2.3208
    1992       2.2740
    1993       2.3648
    1994       2.3915
    1995       2.4234
    1996       2.3868
    1997       2.4622
    1998       2.3557
    1999       2.3892
    2000       2.4396
