# Supplementary material for: FNR-like unit interacts with C-terminal related residues trigger nNOS reductase domain conformational flexibility change
Source: Front Neurosci. 2026 Feb 11;20:1751011. doi: 10.3389/fnins.2026.1751011 (PMC12932508; doi:10.3389/fnins.2026.1751011)
Supplement: Supplementary file 3 [file Data_Sheet_3.zip › Model_1/22opc-rmsf.dat]

#Res        AtomicFlx
   1.000       3.6042
   2.000       3.2958
   3.000       2.6954
   4.000       1.2607
   5.000       1.3441
   6.000       0.7947
   7.000       0.7275
   8.000       0.7020
   9.000       0.6790
  10.000       0.6377
  11.000       0.5530
  12.000       0.5855
  13.000       0.8494
  14.000       0.7437
  15.000       0.6477
  16.000       0.9180
  17.000       0.5470
  18.000       0.9864
  19.000       0.6504
  20.000       0.5830
  21.000       0.5965
  22.000       1.2109
  23.000       0.6430
  24.000       0.6050
  25.000       0.7014
  26.000       0.9937
  27.000       0.7081
  28.000       1.0076
  29.000       1.2059
  30.000       0.8916
  31.000       0.8854
  32.000       0.8740
  33.000       1.0814
  34.000       0.8256
  35.000       1.4969
  36.000       0.7356
  37.000       0.9014
  38.000       0.7636
  39.000       0.7530
  40.000       1.3586
  41.000       1.6586
  42.000       1.1632
  43.000       2.4764
  44.000       1.4508
  45.000       2.0790
  46.000       2.1952
  47.000       1.2337
  48.000       1.7124
  49.000       1.6992
  50.000       0.9294
  51.000       0.8043
  52.000       0.7711
  53.000       0.7010
  54.000       0.8247
  55.000       0.6341
  56.000       0.5847
  57.000       0.6322
  58.000       0.4985
  59.000       0.4998
  60.000       0.6421
  61.000       0.5690
  62.000       0.6609
  63.000       0.5227
  64.000       0.7601
  65.000       0.5847
  66.000       0.6096
  67.000       1.2810
  68.000       0.8028
  69.000       0.6433
  70.000       1.0133
  71.000       1.4300
  72.000       0.7716
  73.000       0.5857
  74.000       0.7215
  75.000       0.7350
  76.000       0.6891
  77.000       0.7328
  78.000       1.2229
  79.000       1.0068
  80.000       0.8366
  81.000       1.0391
  82.000       1.2222
  83.000       1.9644
  84.000       2.0632
  85.000       1.9089
  86.000       2.4278
  87.000       1.8249
  88.000       1.9203
  89.000       1.1988
  90.000       1.0032
  91.000       0.6609
  92.000       0.6237
  93.000       0.9225
  94.000       0.6761
  95.000       0.6572
  96.000       0.6608
  97.000       0.8301
  98.000       0.8546
  99.000       0.9738
 100.000       0.7867
 101.000       0.6645
 102.000       0.8972
 103.000       1.6765
 104.000       2.3463
 105.000       1.5428
 106.000       1.6296
 107.000       1.6055
 108.000       1.1669
 109.000       0.8641
 110.000       1.1756
 111.000       1.6839
 112.000       1.5866
 113.000       2.0256
 114.000       2.0735
 115.000       1.6518
 116.000       1.8070
 117.000       1.0280
 118.000       1.7930
 119.000       1.9146
 120.000       2.8510
 121.000       1.8866
 122.000       1.7263
 123.000       1.0006
 124.000       0.9179
 125.000       0.8135
 126.000       0.9717
 127.000       1.2567
 128.000       0.8303
 129.000       1.4402
 130.000       0.6095
 131.000       0.5636
 132.000       0.5518
 133.000       0.5386
 134.000       0.5086
 135.000       0.7557
 136.000       0.5048
 137.000       0.5329
 138.000       0.6594
 139.000       0.5879
 140.000       0.5672
 141.000       0.6231
 142.000       0.7315
 143.000       0.5549
 144.000       0.5157
 145.000       0.5312
 146.000       0.5194
 147.000       0.4964
 148.000       0.7528
 149.000       0.5725
 150.000       0.6952
 151.000       0.5883
 152.000       0.6280
 153.000       0.6460
 154.000       0.6503
 155.000       0.9158
 156.000       0.9534
 157.000       0.7182
 158.000       0.7845
 159.000       0.7214
 160.000       1.1576
 161.000       0.7200
 162.000       1.1747
 163.000       1.0701
 164.000       1.7708
 165.000       0.8490
 166.000       1.0980
 167.000       1.0858
 168.000       0.5521
 169.000       0.5213
 170.000       0.9244
 171.000       0.7919
 172.000       0.7292
 173.000       0.5854
 174.000       0.6018
 175.000       0.6103
 176.000       0.7622
 177.000       0.6192
 178.000       0.6058
 179.000       0.6559
 180.000       0.7089
 181.000       0.6551
 182.000       0.6836
 183.000       1.3034
 184.000       1.4820
 185.000       0.7845
 186.000       1.1569
 187.000       1.8216
 188.000       1.2217
 189.000       1.0798
 190.000       1.4192
 191.000       2.2276
 192.000       2.1138
 193.000       2.0610
 194.000       2.4225
 195.000       2.4101
 196.000       3.7403
 197.000       6.1525
 198.000       7.4910
 199.000       5.3285
 200.000       6.6925
 201.000       4.4396
 202.000       4.0291
 203.000       2.9271
 204.000       1.7582
 205.000       2.6158
 206.000       1.6516
 207.000       1.1729
 208.000       1.1206
 209.000       1.0318
 210.000       1.1696
 211.000       1.6052
 212.000       1.6413
 213.000       2.1885
 214.000       1.8652
 215.000       1.8743
 216.000       2.0433
 217.000       3.4768
 218.000       1.8166
 219.000       1.0646
 220.000       0.9490
 221.000       1.0156
 222.000       1.0602
 223.000       1.1792
 224.000       1.2288
 225.000       1.1382
 226.000       1.5267
 227.000       2.4425
 228.000       1.6900
 229.000       2.1746
 230.000       1.3480
 231.000       0.8014
 232.000       0.8507
 233.000       1.4037
 234.000       0.7018
 235.000       0.6601
 236.000       0.7267
 237.000       1.3185
 238.000       0.9815
 239.000       0.8299
 240.000       1.5141
 241.000       1.3819
 242.000       1.8543
 243.000       0.6689
 244.000       0.7703
 245.000       0.7807
 246.000       0.6227
 247.000       1.0506
 248.000       0.6604
 249.000       0.7571
 250.000       0.6254
 251.000       0.6693
 252.000       1.3443
 253.000       0.5934
 254.000       0.6464
 255.000       0.7736
 256.000       0.8309
 257.000       1.0709
 258.000       1.7557
 259.000       0.8231
 260.000       0.8951
 261.000       1.3495
 262.000       0.7152
 263.000       0.5269
 264.000       0.6218
 265.000       0.6101
 266.000       0.7675
 267.000       0.7878
 268.000       0.6590
 269.000       0.7583
 270.000       0.7400
 271.000       1.3715
 272.000       1.2117
 273.000       1.0604
 274.000       1.8835
 275.000       1.5738
 276.000       0.6819
 277.000       1.0766
 278.000       0.5184
 279.000       0.6501
 280.000       0.4945
 281.000       0.4946
 282.000       0.6298
 283.000       0.4973
 284.000       0.5253
 285.000       0.4691
 286.000       0.5265
 287.000       0.5686
 288.000       0.5327
 289.000       0.5741
 290.000       0.5558
 291.000       0.8632
 292.000       1.3586
 293.000       0.9934
 294.000       0.8295
 295.000       0.6885
 296.000       1.0223
 297.000       0.8176
 298.000       0.7780
 299.000       0.8814
 300.000       1.3369
 301.000       1.3680
 302.000       1.0900
 303.000       1.6685
 304.000       1.6805
 305.000       1.6789
 306.000       1.7399
 307.000       1.2619
 308.000       1.3386
 309.000       1.5035
 310.000       1.0766
 311.000       0.8885
 312.000       0.8556
 313.000       1.0879
 314.000       0.9163
 315.000       1.1230
 316.000       1.2572
 317.000       1.3719
 318.000       1.9060
 319.000       2.4952
 320.000       2.9634
 321.000       3.3106
 322.000       3.2464
 323.000       3.8148
 324.000       4.6883
 325.000       4.3195
 326.000       3.5956
 327.000       3.2600
 328.000       2.3655
 329.000       1.9148
 330.000       1.1591
 331.000       1.5877
 332.000       1.4197
 333.000       0.9463
 334.000       1.1561
 335.000       1.0017
 336.000       1.0321
 337.000       0.8342
 338.000       0.8555
 339.000       0.7253
 340.000       0.7230
 341.000       0.9850
 342.000       0.8363
 343.000       1.0749
 344.000       0.5828
 345.000       0.8676
 346.000       0.7534
 347.000       0.6971
 348.000       0.6653
 349.000       0.5952
 350.000       0.7591
 351.000       0.6868
 352.000       0.6684
 353.000       0.7517
 354.000       0.7674
 355.000       0.6674
 356.000       0.5247
 357.000       0.5271
 358.000       0.8066
 359.000       0.5860
 360.000       0.5832
 361.000       1.0164
 362.000       1.1868
 363.000       0.7617
 364.000       0.7693
 365.000       1.0971
 366.000       0.9794
 367.000       0.8796
 368.000       1.1142
 369.000       1.0557
 370.000       1.2481
 371.000       1.6040
 372.000       0.8313
 373.000       1.1424
 374.000       1.5174
 375.000       0.9074
 376.000       0.6624
 377.000       0.9659
 378.000       0.8148
 379.000       0.6413
 380.000       0.6162
 381.000       1.1177
 382.000       0.5715
 383.000       0.7490
 384.000       1.6237
 385.000       1.2537
 386.000       0.6216
 387.000       1.0139
 388.000       1.2932
 389.000       0.8027
 390.000       1.0167
 391.000       1.2556
 392.000       1.1377
 393.000       2.1115
 394.000       1.2643
 395.000       0.9693
 396.000       0.9388
 397.000       1.0164
 398.000       1.0804
 399.000       1.3347
 400.000       0.9749
 401.000       0.8994
 402.000       1.2292
 403.000       1.1370
 404.000       0.7763
 405.000       0.9051
 406.000       0.8302
 407.000       0.8469
 408.000       1.5648
 409.000       1.1872
 410.000       1.0676
 411.000       0.8571
 412.000       1.0866
 413.000       1.0954
 414.000       0.8541
 415.000       0.9313
 416.000       1.1346
 417.000       1.4168
 418.000       0.7951
 419.000       0.7797
 420.000       0.8358
 421.000       0.7341
 422.000       0.6993
 423.000       0.5185
 424.000       0.4655
 425.000       0.5209
 426.000       0.4790
 427.000       0.4464
 428.000       0.5076
 429.000       0.4515
 430.000       0.4766
 431.000       0.5166
 432.000       0.5860
 433.000       0.7183
 434.000       0.7395
 435.000       0.7026
 436.000       0.7811
 437.000       0.8820
 438.000       0.5728
 439.000       0.6197
 440.000       0.4872
 441.000       0.5947
 442.000       0.4835
 443.000       0.5123
 444.000       0.5079
 445.000       0.6038
 446.000       0.6202
 447.000       0.9759
 448.000       1.1936
 449.000       1.8068
 450.000       1.5284
 451.000       2.5787
 452.000       3.0192
 453.000       3.0439
 454.000       3.0901
 455.000       1.5147
 456.000       1.1968
 457.000       1.0672
 458.000       0.7125
 459.000       1.0356
 460.000       0.7373
 461.000       0.5904
 462.000       0.4780
 463.000       0.5292
 464.000       0.6768
 465.000       0.5626
 466.000       0.5611
 467.000       0.6877
 468.000       1.1997
 469.000       0.6888
 470.000       1.1004
 471.000       0.8730
 472.000       1.3838
 473.000       0.9105
 474.000       0.8978
 475.000       0.6313
 476.000       0.5559
 477.000       0.5411
 478.000       0.5758
 479.000       0.6127
 480.000       0.6076
 481.000       0.8052
 482.000       0.8441
 483.000       0.8325
 484.000       0.8986
 485.000       0.5547
 486.000       1.0441
 487.000       1.0772
 488.000       0.5973
 489.000       0.6614
 490.000       0.8907
 491.000       0.6634
 492.000       1.2500
 493.000       0.7860
 494.000       0.6137
 495.000       0.5704
 496.000       0.6610
 497.000       0.4935
 498.000       0.4797
 499.000       0.4864
 500.000       0.5223
 501.000       0.5441
 502.000       0.6157
 503.000       0.4809
 504.000       0.5679
 505.000       0.4995
 506.000       0.4518
 507.000       0.4580
 508.000       0.5299
 509.000       0.4435
 510.000       0.4691
 511.000       0.4999
 512.000       0.5350
 513.000       0.5247
 514.000       0.5615
 515.000       1.0603
 516.000       0.6859
 517.000       0.6945
 518.000       0.8018
 519.000       1.2342
 520.000       0.9916
 521.000       1.2975
 522.000       1.0114
 523.000       1.1381
 524.000       1.4960
 525.000       1.0978
 526.000       0.8390
 527.000       0.7192
 528.000       0.6019
 529.000       0.6688
 530.000       0.6207
 531.000       0.5460
 532.000       0.5117
 533.000       0.5091
 534.000       0.6736
 535.000       0.9038
 536.000       1.1370
 537.000       1.0612
 538.000       1.7754
 539.000       0.8992
 540.000       0.7730
 541.000       0.8901
 542.000       0.9578
 543.000       0.5557
 544.000       1.3956
 545.000       1.4104
 546.000       1.0675
 547.000       0.6450
 548.000       1.0536
 549.000       1.2767
 550.000       0.6991
 551.000       0.9495
 552.000       1.2769
 553.000       1.3396
 554.000       0.7643
 555.000       0.7176
 556.000       0.5735
 557.000       1.6669
 558.000       1.0848
 559.000       0.8135
 560.000       0.7304
 561.000       0.7142
 562.000       0.7762
 563.000       1.9974
 564.000       1.3966
 565.000       1.5095
 566.000       1.8151
 567.000       1.9706
 568.000       2.6858
 569.000       2.5065
 570.000       2.1063
 571.000       1.8158
 572.000       1.3534
 573.000       1.1036
 574.000       0.5802
 575.000       0.5894
 576.000       0.9627
 577.000       0.7394
 578.000       0.8466
 579.000       1.4566
 580.000       1.4273
 581.000       1.1383
 582.000       0.8162
 583.000       0.7359
 584.000       1.5281
 585.000       0.7732
 586.000       0.6405
 587.000       0.8160
 588.000       1.0589
 589.000       0.6698
 590.000       0.7033
 591.000       1.1850
 592.000       1.4865
 593.000       1.5091
 594.000       1.4061
 595.000       0.5703
 596.000       0.5993
 597.000       0.6216
 598.000       0.4720
 599.000       0.4969
 600.000       0.4661
 601.000       0.4467
 602.000       0.4395
 603.000       0.5129
 604.000       0.5513
 605.000       0.5177
 606.000       0.5025
 607.000       0.5722
 608.000       0.8553
 609.000       0.5404
 610.000       0.7746
 611.000       1.1660
 612.000       0.6393
 613.000       0.6877
 614.000       0.7605
 615.000       1.6917
 616.000       0.7362
 617.000       0.7736
 618.000       1.0136
 619.000       1.4881
 620.000       1.0765
 621.000       0.9599
 622.000       1.7787
 623.000       1.2077
 624.000       1.1031
 625.000       1.3061
 626.000       1.6499
 627.000       1.0748
 628.000       0.7483
 629.000       0.7411
 630.000       0.9334
 631.000       0.9220
 632.000       0.8742
 633.000       0.6705
 634.000       1.2243
 635.000       0.8742
 636.000       0.6861
 637.000       0.8090
 638.000       1.0368
 639.000       0.8111
 640.000       0.6404
 641.000       0.7337
 642.000       0.5470
 643.000       0.8427
 644.000       0.4836
 645.000       0.5909
 646.000       0.6261
 647.000       0.5110
 648.000       0.7937
 649.000       0.6119
 650.000       0.7805
 651.000       1.3014
 652.000       0.7131
 653.000       2.2932
 654.000       1.4190
 655.000       0.8761
 656.000       0.8518
 657.000       1.3690
 658.000       1.8902
 659.000       0.9100
 660.000       1.5654
 661.000       1.2381
 662.000       2.6399
 663.000       3.4950
 664.000       4.8764
