# Supplementary material for: FNR-like unit interacts with C-terminal related residues trigger nNOS reductase domain conformational flexibility change
Source: Front Neurosci. 2026 Feb 11;20:1751011. doi: 10.3389/fnins.2026.1751011 (PMC12932508; doi:10.3389/fnins.2026.1751011)
Supplement: Supplementary file 3 [file Data_Sheet_3.zip › Model_1/FINAL_DECOMP_MMPBSA.dat]

| Run on Tue Nov  4 22:03:18 2025
|| GB non-polar solvation energies calculated with gbsa=2
idecomp = 2: Per-residue decomp adding 1-4 interactions to EEL and VDW.
Energy Decomposition Analysis (All units kcal/mol): Generalized Born solvent


Complex:
Total Energy Decomposition:
Residue |       Internal      |    van der Waals    |    Electrostatic    |   Polar Solvation   |   Non-Polar Solv.   |       TOTAL
-------------------------------------------------------------------------------------------------------------------------------------------
ALA   1 |    8.563 +/-  2.097 |    0.200 +/-  0.747 |  -32.782 +/-  6.915 |  -43.956 +/-  6.261 |    1.199 +/-  0.107 |  -66.776 +/-  2.633
LYS   2 |   18.081 +/-  3.153 |    0.169 +/-  1.167 |   11.757 +/-  7.532 |  -31.562 +/-  7.928 |    1.436 +/-  0.127 |   -0.119 +/-  3.482
ARG   3 |   22.606 +/-  3.976 |   -4.143 +/-  1.859 | -199.845 +/- 19.464 |    7.400 +/- 19.066 |    0.850 +/-  0.284 | -173.132 +/-  4.481
VAL   4 |   15.644 +/-  2.912 |   -2.211 +/-  1.278 |  -22.775 +/-  1.364 |   -3.749 +/-  0.917 |    0.485 +/-  0.102 |  -12.606 +/-  2.882
LYS   5 |   17.516 +/-  3.200 |   -2.434 +/-  1.293 |  -29.709 +/- 11.666 |   -4.622 +/- 11.654 |    1.024 +/-  0.151 |  -18.225 +/-  3.622
ALA   6 |    7.461 +/-  2.037 |   -5.058 +/-  0.932 |  -12.353 +/-  1.548 |    2.217 +/-  0.654 |    0.011 +/-  0.010 |   -7.722 +/-  2.335
THR   7 |   14.941 +/-  2.389 |   -4.948 +/-  1.383 |  -37.416 +/-  2.226 |    1.036 +/-  0.845 |    0.036 +/-  0.027 |  -26.350 +/-  2.763
ILE   8 |   19.119 +/-  3.034 |   -6.981 +/-  1.673 |  -11.183 +/-  0.966 |    1.232 +/-  0.482 |    0.007 +/-  0.010 |    2.194 +/-  3.060
LEU   9 |   18.053 +/-  2.849 |   -7.262 +/-  1.467 |  -34.259 +/-  1.088 |    0.551 +/-  0.567 |    0.002 +/-  0.004 |  -22.915 +/-  3.075
TYR  10 |   18.941 +/-  3.286 |   -9.749 +/-  1.236 |  -26.382 +/-  2.180 |   -7.727 +/-  1.776 |    0.191 +/-  0.047 |  -24.726 +/-  3.424
ALA  11 |    7.935 +/-  2.075 |   -4.962 +/-  1.061 |   -7.958 +/-  1.344 |    3.096 +/-  0.715 |    0.000 +/-  0.001 |   -1.888 +/-  2.542
THR  12 |   15.213 +/-  2.508 |   -3.856 +/-  1.537 |  -38.330 +/-  2.224 |   -6.189 +/-  1.437 |    0.162 +/-  0.032 |  -32.999 +/-  2.733
GLU  13 |   17.525 +/-  2.786 |   -3.842 +/-  1.501 |   62.102 +/- 10.729 | -130.696 +/-  9.831 |    0.348 +/-  0.062 |  -54.563 +/-  3.032
THR  14 |   17.906 +/-  2.628 |   -1.180 +/-  1.334 |  -39.528 +/-  1.922 |   -2.319 +/-  1.245 |    0.355 +/-  0.058 |  -24.766 +/-  2.745
GLY  15 |    6.469 +/-  1.695 |   -2.263 +/-  0.793 |   -8.043 +/-  1.342 |    0.915 +/-  0.756 |    0.194 +/-  0.034 |   -2.729 +/-  1.692
LYS  16 |   17.911 +/-  3.193 |   -4.966 +/-  1.283 | -103.005 +/-  9.061 |   65.913 +/-  7.381 |    0.603 +/-  0.074 |  -23.545 +/-  4.296
SER  17 |   11.901 +/-  2.066 |   -5.178 +/-  1.509 |  -24.403 +/-  1.591 |   -0.536 +/-  0.859 |    0.000 +/-  0.000 |  -18.216 +/-  2.390
GLN  18 |   23.670 +/-  2.883 |   -5.822 +/-  1.255 |  -72.981 +/-  4.106 |   -8.296 +/-  3.606 |    0.466 +/-  0.092 |  -62.964 +/-  2.748
ALA  19 |    7.159 +/-  1.964 |   -3.149 +/-  0.882 |  -10.131 +/-  2.166 |    1.712 +/-  0.847 |    0.382 +/-  0.040 |   -4.026 +/-  2.295
TYR  20 |   17.895 +/-  3.054 |   -6.732 +/-  1.420 |  -36.455 +/-  1.935 |    1.839 +/-  0.840 |    0.126 +/-  0.031 |  -23.327 +/-  3.213
ALA  21 |    7.351 +/-  2.009 |   -5.902 +/-  0.939 |   -1.465 +/-  1.254 |    1.634 +/-  0.636 |    0.000 +/-  0.000 |    1.618 +/-  2.182
LYS  22 |   17.559 +/-  3.224 |   -4.401 +/-  1.186 |  -30.776 +/-  7.253 |    0.687 +/-  7.501 |    0.978 +/-  0.096 |  -15.954 +/-  3.690
THR  23 |   16.194 +/-  2.586 |   -4.548 +/-  1.220 |  -39.644 +/-  1.639 |   -1.398 +/-  1.435 |    0.185 +/-  0.039 |  -29.211 +/-  2.761
LEU  24 |   17.099 +/-  2.981 |   -6.833 +/-  1.370 |  -33.045 +/-  1.095 |    2.028 +/-  0.586 |    0.001 +/-  0.002 |  -20.750 +/-  3.043
CYS  25 |   10.218 +/-  2.034 |   -6.084 +/-  0.905 |   -7.051 +/-  1.480 |   -1.333 +/-  1.194 |    0.107 +/-  0.035 |   -4.143 +/-  2.206
GLU  26 |   17.200 +/-  2.631 |   -6.014 +/-  1.246 |   -4.346 +/- 11.020 |  -63.666 +/- 10.059 |    0.353 +/-  0.072 |  -56.473 +/-  2.970
ILE  27 |   17.461 +/-  2.869 |   -6.648 +/-  1.481 |  -10.288 +/-  1.397 |    0.589 +/-  1.099 |    0.007 +/-  0.010 |    1.122 +/-  3.027
PHE  28 |   17.146 +/-  3.136 |   -5.754 +/-  1.156 |   -2.323 +/-  1.597 |   -2.587 +/-  0.727 |    0.088 +/-  0.038 |    6.571 +/-  3.127
LYS  29 |   18.373 +/-  3.184 |   -3.728 +/-  1.226 |  -37.004 +/- 11.409 |    6.786 +/- 10.529 |    0.913 +/-  0.108 |  -14.659 +/-  3.390
HIE  30 |   33.958 +/-  2.818 |   -6.369 +/-  1.318 |  -19.272 +/-  1.781 |  -10.825 +/-  1.466 |    0.487 +/-  0.124 |   -2.021 +/-  2.875
ALA  31 |    7.677 +/-  2.030 |   -2.448 +/-  0.809 |   -5.092 +/-  1.154 |   -2.132 +/-  1.010 |    0.342 +/-  0.060 |   -1.653 +/-  2.177
PHE  32 |   16.661 +/-  3.152 |   -4.936 +/-  1.093 |   -5.186 +/-  1.453 |   -4.061 +/-  1.064 |    0.253 +/-  0.063 |    2.731 +/-  3.205
ASP  33 |   14.435 +/-  2.818 |   -3.031 +/-  1.113 |    2.779 +/- 10.063 |  -74.669 +/-  9.750 |    0.604 +/-  0.070 |  -59.882 +/-  2.549
ALA  34 |    7.985 +/-  2.086 |   -3.862 +/-  0.760 |    2.454 +/-  1.558 |   -0.081 +/-  1.488 |    0.125 +/-  0.042 |    6.621 +/-  2.108
LYS  35 |   17.800 +/-  3.135 |   -3.054 +/-  1.265 |  -38.928 +/- 14.167 |    8.204 +/- 15.308 |    1.021 +/-  0.192 |  -14.957 +/-  3.626
ALA  36 |    7.281 +/-  2.009 |   -3.661 +/-  0.740 |   -6.030 +/-  1.463 |   -1.207 +/-  1.362 |    0.219 +/-  0.054 |   -3.397 +/-  2.081
MET  37 |   14.782 +/-  2.709 |   -7.309 +/-  1.217 |   -7.975 +/-  1.835 |   -2.204 +/-  1.387 |    0.235 +/-  0.112 |   -2.471 +/-  2.908
SER  38 |   10.090 +/-  2.056 |   -5.237 +/-  1.050 |   -8.039 +/-  2.440 |   -9.378 +/-  2.062 |    0.143 +/-  0.044 |  -12.421 +/-  2.667
MET  39 |   16.438 +/-  2.679 |   -9.605 +/-  1.132 |   -7.533 +/-  2.026 |   -3.653 +/-  1.548 |    0.024 +/-  0.024 |   -4.329 +/-  2.834
GLU  40 |   17.796 +/-  3.013 |   -2.497 +/-  1.334 |   63.344 +/- 13.679 | -137.960 +/- 12.738 |    0.696 +/-  0.117 |  -58.620 +/-  3.140
GLU  41 |   18.332 +/-  2.760 |   -2.165 +/-  1.391 |   61.937 +/- 12.935 | -133.575 +/- 13.098 |    0.890 +/-  0.085 |  -54.581 +/-  2.916
TYR  42 |   18.398 +/-  3.234 |   -4.371 +/-  1.366 |  -20.880 +/-  2.182 |  -12.213 +/-  1.814 |    0.422 +/-  0.149 |  -18.644 +/-  3.415
ASP  43 |   17.455 +/-  2.642 |   -1.019 +/-  1.154 |   63.127 +/- 11.101 | -137.279 +/- 11.028 |    0.864 +/-  0.087 |  -56.851 +/-  2.775
ILE  44 |   17.923 +/-  2.913 |   -2.881 +/-  1.456 |   -3.091 +/-  1.813 |   -6.257 +/-  1.650 |    0.250 +/-  0.093 |    5.944 +/-  3.079
VAL  45 |   14.670 +/-  2.715 |    0.535 +/-  1.186 |  -20.118 +/-  2.014 |   -7.158 +/-  1.654 |    0.997 +/-  0.069 |  -11.075 +/-  2.792
HIE  46 |   34.069 +/-  2.766 |   -5.033 +/-  1.410 |  -13.608 +/-  5.330 |   -8.269 +/-  4.474 |    0.721 +/-  0.190 |    7.880 +/-  3.232
LEU  47 |   17.198 +/-  2.892 |   -4.968 +/-  1.388 |  -33.075 +/-  1.800 |    0.303 +/-  1.225 |    0.068 +/-  0.053 |  -20.474 +/-  2.974
GLU  48 |   18.932 +/-  2.791 |   -4.024 +/-  1.713 |   23.674 +/- 15.029 |  -95.925 +/- 13.964 |    0.446 +/-  0.135 |  -56.896 +/-  3.059
HIE  49 |   34.075 +/-  2.795 |   -5.035 +/-  1.165 |  -22.736 +/-  4.050 |   -4.684 +/-  3.711 |    0.722 +/-  0.140 |    2.342 +/-  2.826
GLU  50 |   17.242 +/-  2.607 |   -7.060 +/-  1.475 |   14.818 +/- 10.446 |  -82.227 +/-  9.700 |    0.132 +/-  0.048 |  -57.096 +/-  3.107
ALA  51 |    7.720 +/-  1.938 |   -3.766 +/-  0.982 |   -2.991 +/-  2.166 |    0.262 +/-  1.394 |    0.051 +/-  0.035 |    1.276 +/-  2.284
LEU  52 |   17.938 +/-  2.834 |   -6.947 +/-  1.370 |  -28.459 +/-  1.099 |    1.456 +/-  0.641 |    0.011 +/-  0.016 |  -16.001 +/-  3.074
VAL  53 |   14.387 +/-  2.470 |   -4.804 +/-  1.379 |  -28.364 +/-  1.114 |    1.298 +/-  0.529 |    0.011 +/-  0.015 |  -17.472 +/-  2.708
LEU  54 |   17.987 +/-  2.994 |   -7.209 +/-  1.368 |  -30.773 +/-  1.331 |   -0.437 +/-  0.552 |    0.006 +/-  0.009 |  -20.426 +/-  3.260
VAL  55 |   14.774 +/-  2.681 |   -4.720 +/-  1.464 |  -31.594 +/-  1.215 |    2.051 +/-  0.729 |    0.001 +/-  0.003 |  -19.488 +/-  2.772
VAL  56 |   14.755 +/-  2.679 |   -6.463 +/-  1.512 |  -30.855 +/-  1.118 |   -0.189 +/-  0.465 |    0.000 +/-  0.000 |  -22.753 +/-  2.762
THR  57 |   16.478 +/-  2.575 |   -5.393 +/-  1.601 |  -39.229 +/-  1.764 |   -0.788 +/-  0.821 |    0.000 +/-  0.000 |  -28.933 +/-  2.775
SER  58 |   11.538 +/-  2.185 |   -5.985 +/-  1.126 |  -12.236 +/-  1.459 |   -3.881 +/-  0.918 |    0.000 +/-  0.000 |  -10.564 +/-  2.395
THR  59 |   15.491 +/-  2.525 |   -8.505 +/-  1.135 |  -39.665 +/-  1.374 |    1.072 +/-  1.041 |    0.000 +/-  0.001 |  -31.606 +/-  3.071
PHE  60 |   17.429 +/-  3.099 |   -6.060 +/-  1.230 |   -5.125 +/-  1.373 |   -3.503 +/-  0.632 |    0.108 +/-  0.032 |    2.848 +/-  3.297
GLY  61 |    5.390 +/-  1.627 |   -3.106 +/-  0.794 |   -7.763 +/-  1.348 |    1.099 +/-  0.600 |    0.131 +/-  0.028 |   -4.250 +/-  2.135
ASN  62 |   22.737 +/-  2.722 |   -5.854 +/-  1.308 |  -91.481 +/-  4.257 |   -1.081 +/-  2.072 |    0.035 +/-  0.019 |  -75.644 +/-  3.617
GLY  63 |    5.672 +/-  1.766 |   -4.666 +/-  0.659 |  -13.056 +/-  1.184 |    0.194 +/-  0.906 |    0.005 +/-  0.005 |  -11.851 +/-  1.854
ASP  64 |   17.440 +/-  2.699 |   -3.401 +/-  1.648 |   55.298 +/-  9.173 | -123.546 +/-  6.617 |    0.104 +/-  0.032 |  -54.105 +/-  4.259
PRO  65 |   23.047 +/-  2.597 |   -5.519 +/-  1.025 |    5.848 +/-  1.018 |   -5.379 +/-  0.909 |    0.082 +/-  0.023 |   18.080 +/-  2.719
PRO  66 |   21.188 +/-  2.529 |   -6.246 +/-  1.058 |  -11.461 +/-  2.057 |   -1.770 +/-  1.251 |    0.054 +/-  0.023 |    1.765 +/-  2.764
GLU  67 |   19.142 +/-  3.118 |   -3.737 +/-  1.337 |   69.862 +/- 10.339 | -138.817 +/-  9.983 |    0.544 +/-  0.120 |  -53.007 +/-  3.062
ASN  68 |   22.934 +/-  2.863 |   -6.151 +/-  1.331 |  -97.076 +/-  5.471 |    2.248 +/-  3.106 |    0.113 +/-  0.048 |  -77.931 +/-  3.199
GLY  69 |    5.420 +/-  1.762 |   -3.960 +/-  0.897 |  -14.076 +/-  1.088 |    1.797 +/-  0.708 |    0.000 +/-  0.000 |  -10.820 +/-  1.946
GLU  70 |   18.150 +/-  2.693 |   -4.512 +/-  1.314 |   66.962 +/- 11.775 | -133.114 +/- 11.112 |    0.375 +/-  0.103 |  -52.138 +/-  2.945
LYS  71 |   17.541 +/-  3.087 |   -3.378 +/-  1.266 | -112.336 +/- 16.032 |   79.396 +/- 15.517 |    0.954 +/-  0.184 |  -17.823 +/-  3.913
PHE  72 |   16.169 +/-  2.906 |   -6.688 +/-  1.177 |  -11.934 +/-  1.176 |   -2.343 +/-  0.618 |    0.055 +/-  0.044 |   -4.742 +/-  3.188
GLY  73 |    5.213 +/-  1.736 |   -4.367 +/-  0.756 |  -13.469 +/-  1.191 |    0.235 +/-  0.536 |    0.000 +/-  0.001 |  -12.388 +/-  1.768
CYS  74 |   10.368 +/-  2.104 |   -4.484 +/-  0.862 |   -4.957 +/-  1.447 |   -2.072 +/-  0.912 |    0.389 +/-  0.043 |   -0.757 +/-  2.173
ALA  75 |    7.517 +/-  2.001 |   -3.353 +/-  0.774 |   -2.186 +/-  1.140 |   -1.680 +/-  0.585 |    0.328 +/-  0.068 |    0.625 +/-  2.037
LEU  76 |   16.340 +/-  2.695 |   -6.855 +/-  1.353 |  -30.349 +/-  1.132 |    0.194 +/-  0.481 |    0.022 +/-  0.024 |  -20.648 +/-  2.880
MET  77 |   16.608 +/-  2.630 |   -9.830 +/-  1.155 |  -14.031 +/-  1.326 |    0.584 +/-  0.957 |    0.043 +/-  0.016 |   -6.627 +/-  2.841
GLU  78 |   17.934 +/-  2.880 |   -3.028 +/-  1.094 |   78.693 +/-  5.494 | -150.417 +/-  5.376 |    0.909 +/-  0.074 |  -55.909 +/-  2.865
MET  79 |   16.136 +/-  2.707 |   -6.023 +/-  1.165 |   -0.274 +/-  1.294 |   -2.509 +/-  1.048 |    0.537 +/-  0.088 |    7.867 +/-  2.766
ARG  80 |   22.946 +/-  4.141 |   -7.088 +/-  1.844 | -289.749 +/-  7.922 |   93.421 +/-  6.026 |    0.191 +/-  0.090 | -180.278 +/-  3.757
HIE  81 |   34.772 +/-  2.810 |   -6.806 +/-  1.077 |   -1.848 +/-  4.537 |  -15.269 +/-  3.838 |    0.299 +/-  0.075 |   11.147 +/-  2.828
PRO  82 |   20.846 +/-  2.364 |   -2.834 +/-  0.908 |   -2.172 +/-  1.869 |   -7.450 +/-  1.735 |    0.449 +/-  0.081 |    8.839 +/-  2.625
ASN  83 |   22.129 +/-  3.092 |   -0.726 +/-  1.022 |  -81.932 +/-  5.330 |  -14.420 +/-  3.741 |    1.015 +/-  0.070 |  -73.934 +/-  2.628
SER  84 |   13.067 +/-  2.398 |    0.630 +/-  1.031 |   -8.017 +/-  3.416 |  -10.585 +/-  2.951 |    0.904 +/-  0.064 |   -4.001 +/-  2.311
VAL  85 |   14.606 +/-  2.690 |   -0.178 +/-  1.335 |  -22.291 +/-  2.400 |   -5.266 +/-  1.511 |    0.659 +/-  0.068 |  -12.470 +/-  2.655
GLN  86 |   23.513 +/-  2.997 |   -0.272 +/-  1.301 |  -69.923 +/-  2.770 |  -14.501 +/-  2.831 |    1.288 +/-  0.119 |  -59.894 +/-  2.890
GLU  87 |   17.551 +/-  2.781 |   -2.741 +/-  1.463 |   37.742 +/-  8.277 | -110.406 +/-  7.621 |    0.550 +/-  0.086 |  -57.304 +/-  2.836
GLU  88 |   18.505 +/-  3.034 |   -1.390 +/-  1.400 |   50.271 +/- 15.080 | -116.228 +/- 14.001 |    0.822 +/-  0.150 |  -48.022 +/-  3.157
ARG  89 |   22.466 +/-  3.746 |   -6.228 +/-  1.327 | -239.688 +/-  6.529 |   56.388 +/-  6.018 |    0.425 +/-  0.061 | -166.637 +/-  3.480
LYS  90 |   17.563 +/-  3.050 |   -4.797 +/-  1.218 |  -64.501 +/-  8.740 |   38.172 +/-  8.702 |    0.429 +/-  0.114 |  -13.134 +/-  3.620
SER  91 |   11.731 +/-  2.207 |   -3.174 +/-  1.129 |  -27.368 +/-  2.102 |    4.067 +/-  1.395 |    0.232 +/-  0.027 |  -14.512 +/-  2.373
TYR  92 |   18.437 +/-  3.175 |   -9.043 +/-  1.134 |  -17.311 +/-  1.573 |   -6.239 +/-  0.860 |    0.043 +/-  0.022 |  -14.113 +/-  3.205
LYS  93 |   19.184 +/-  3.353 |   -5.981 +/-  1.302 | -110.119 +/-  9.414 |   84.927 +/-  9.194 |    0.433 +/-  0.089 |  -11.556 +/-  3.789
VAL  94 |   14.057 +/-  2.604 |   -5.172 +/-  1.278 |  -21.132 +/-  2.242 |   -2.417 +/-  1.510 |    0.039 +/-  0.022 |  -14.625 +/-  2.710
ARG  95 |   22.212 +/-  3.925 |   -8.870 +/-  1.720 | -268.323 +/-  7.658 |   71.529 +/-  6.651 |    0.062 +/-  0.024 | -183.389 +/-  3.847
PHE  96 |   16.163 +/-  2.870 |   -7.708 +/-  1.261 |  -10.160 +/-  1.244 |   -0.854 +/-  0.799 |    0.015 +/-  0.012 |   -2.543 +/-  3.111
ASN  97 |   22.744 +/-  2.741 |   -5.036 +/-  1.446 |  -93.511 +/-  3.951 |   -1.046 +/-  2.114 |    0.056 +/-  0.028 |  -76.793 +/-  2.829
SER  98 |   12.133 +/-  2.191 |   -4.557 +/-  1.069 |  -11.305 +/-  2.365 |   -1.986 +/-  1.954 |    0.123 +/-  0.032 |   -5.592 +/-  2.567
VAL  99 |   15.419 +/-  2.620 |   -2.145 +/-  1.406 |  -29.048 +/-  2.295 |   -0.364 +/-  1.015 |    0.440 +/-  0.105 |  -15.698 +/-  2.960
SER 100 |   11.935 +/-  2.224 |   -4.752 +/-  1.019 |   -8.997 +/-  3.123 |   -7.596 +/-  3.127 |    0.170 +/-  0.044 |   -9.241 +/-  2.368
SER 101 |   13.416 +/-  2.242 |   -4.821 +/-  1.021 |  -13.056 +/-  2.353 |   -2.387 +/-  1.543 |    0.017 +/-  0.015 |   -6.832 +/-  2.398
TYR 102 |   18.164 +/-  3.139 |   -7.280 +/-  1.252 |  -26.481 +/-  2.761 |   -5.617 +/-  2.201 |    0.186 +/-  0.053 |  -21.028 +/-  3.309
SER 103 |   12.437 +/-  2.365 |   -1.928 +/-  1.047 |   -9.323 +/-  2.996 |  -10.667 +/-  2.782 |    0.634 +/-  0.121 |   -8.848 +/-  2.542
ASP 104 |   16.783 +/-  3.038 |   -1.639 +/-  1.293 |   65.363 +/-  6.480 | -138.160 +/-  6.648 |    0.732 +/-  0.124 |  -56.921 +/-  2.776
SER 105 |   11.755 +/-  2.337 |   -1.374 +/-  1.168 |   -5.662 +/-  3.278 |   -5.452 +/-  2.501 |    0.368 +/-  0.118 |   -0.365 +/-  2.466
ARG 106 |   22.578 +/-  3.857 |   -1.155 +/-  1.597 | -249.317 +/- 11.987 |   58.611 +/-  9.743 |    1.009 +/-  0.161 | -168.274 +/-  4.140
LYS 107 |   18.224 +/-  3.268 |   -2.306 +/-  1.300 |  -82.992 +/- 12.723 |   49.737 +/- 13.750 |    0.967 +/-  0.184 |  -16.370 +/-  3.675
SER 108 |   10.783 +/-  2.171 |   -2.532 +/-  1.060 |  -10.459 +/-  3.751 |   -9.587 +/-  3.035 |    0.384 +/-  0.056 |  -11.411 +/-  2.540
SER 109 |   11.577 +/-  2.237 |   -2.751 +/-  1.167 |  -18.520 +/-  2.915 |   -1.031 +/-  1.671 |    0.116 +/-  0.043 |  -10.609 +/-  2.780
GLY 110 |    5.780 +/-  1.778 |   -2.193 +/-  0.684 |   -6.589 +/-  3.523 |   -4.814 +/-  2.475 |    0.108 +/-  0.039 |   -7.709 +/-  2.096
ASP 111 |   15.692 +/-  2.879 |    0.771 +/-  1.530 |   19.137 +/- 12.676 |  -97.844 +/- 11.380 |    0.652 +/-  0.103 |  -61.592 +/-  3.279
GLY 112 |    6.884 +/-  1.759 |   -0.338 +/-  0.701 |    5.159 +/-  1.921 |   -6.521 +/-  1.720 |    0.253 +/-  0.053 |    5.436 +/-  1.794
PRO 113 |   21.309 +/-  2.553 |   -0.631 +/-  0.762 |   -6.437 +/-  0.838 |   -6.403 +/-  0.951 |    1.018 +/-  0.050 |    8.857 +/-  2.670
ASP 114 |   14.865 +/-  2.735 |   -1.434 +/-  1.238 |   38.046 +/- 10.226 | -108.668 +/- 10.218 |    0.668 +/-  0.093 |  -56.523 +/-  2.734
LEU 115 |   17.676 +/-  2.990 |    0.177 +/-  1.485 |  -20.562 +/-  2.062 |   -4.414 +/-  1.442 |    0.874 +/-  0.080 |   -6.248 +/-  3.069
ARG 116 |   22.906 +/-  4.110 |   -4.215 +/-  1.559 | -260.261 +/- 11.449 |   58.385 +/-  8.748 |    0.660 +/-  0.125 | -182.525 +/-  4.423
ASP 117 |   18.990 +/-  2.679 |   -0.966 +/-  1.673 |    6.093 +/-  9.173 |  -96.038 +/-  7.360 |    0.167 +/-  0.042 |  -71.755 +/-  3.515
ASN 118 |   21.897 +/-  3.064 |   -1.673 +/-  1.115 |  -83.603 +/-  3.832 |  -11.711 +/-  2.962 |    0.699 +/-  0.097 |  -74.391 +/-  3.045
PHE 119 |   16.549 +/-  2.862 |   -1.894 +/-  1.501 |   -3.482 +/-  1.984 |   -7.497 +/-  1.660 |    0.686 +/-  0.251 |    4.362 +/-  3.267
GLU 120 |   18.390 +/-  2.824 |   -0.056 +/-  1.216 |   63.690 +/-  7.040 | -137.849 +/-  6.739 |    1.238 +/-  0.077 |  -54.586 +/-  2.673
SER 121 |   11.736 +/-  2.529 |   -0.643 +/-  0.915 |   -3.484 +/-  2.898 |  -14.551 +/-  2.491 |    0.607 +/-  0.052 |   -6.334 +/-  2.666
THR 122 |   15.697 +/-  2.678 |    0.422 +/-  0.955 |  -27.740 +/-  2.106 |  -10.065 +/-  1.739 |    0.868 +/-  0.062 |  -20.818 +/-  2.616
GLY 123 |    6.886 +/-  1.730 |   -1.410 +/-  0.750 |    1.210 +/-  1.355 |   -1.252 +/-  1.039 |    0.160 +/-  0.036 |    5.594 +/-  1.679
PRO 124 |   20.875 +/-  2.410 |   -4.212 +/-  0.901 |   -4.534 +/-  1.187 |   -2.868 +/-  1.117 |    0.424 +/-  0.097 |    9.685 +/-  2.580
LEU 125 |   16.601 +/-  2.624 |   -4.296 +/-  1.658 |  -31.679 +/-  1.478 |    0.379 +/-  0.634 |    0.044 +/-  0.035 |  -18.950 +/-  3.083
ALA 126 |    8.397 +/-  2.073 |   -2.736 +/-  0.772 |   -3.543 +/-  1.874 |   -4.211 +/-  1.536 |    0.299 +/-  0.068 |   -1.795 +/-  2.177
ASN 127 |   21.105 +/-  3.073 |   -1.552 +/-  1.210 |  -89.788 +/-  8.052 |   -4.761 +/-  5.128 |    0.712 +/-  0.087 |  -74.284 +/-  3.980
VAL 128 |   14.490 +/-  2.757 |   -4.276 +/-  1.347 |  -19.472 +/-  1.485 |    0.066 +/-  1.016 |    0.011 +/-  0.012 |   -9.180 +/-  3.030
ARG 129 |   22.118 +/-  3.969 |   -6.162 +/-  1.407 | -212.827 +/- 12.851 |   19.811 +/- 11.945 |    0.707 +/-  0.138 | -176.353 +/-  3.711
PHE 130 |   18.617 +/-  3.122 |   -9.315 +/-  1.224 |  -17.816 +/-  1.551 |    2.377 +/-  0.730 |    0.001 +/-  0.003 |   -6.136 +/-  3.438
SER 131 |   10.460 +/-  2.151 |   -4.240 +/-  1.186 |  -12.187 +/-  1.305 |   -3.139 +/-  0.950 |    0.008 +/-  0.009 |   -9.098 +/-  2.366
VAL 132 |   14.452 +/-  2.608 |   -6.248 +/-  1.281 |  -29.410 +/-  1.096 |    2.291 +/-  0.850 |    0.004 +/-  0.003 |  -18.912 +/-  2.857
PHE 133 |   16.712 +/-  2.817 |   -7.728 +/-  1.171 |   -8.206 +/-  1.307 |   -1.631 +/-  0.644 |    0.038 +/-  0.013 |   -0.815 +/-  2.997
GLY 134 |    5.340 +/-  1.677 |   -3.905 +/-  0.900 |  -10.767 +/-  1.299 |    2.022 +/-  0.645 |    0.000 +/-  0.001 |   -7.310 +/-  1.873
LEU 135 |   17.138 +/-  2.907 |   -8.468 +/-  1.279 |  -29.605 +/-  1.249 |   -0.658 +/-  0.475 |    0.000 +/-  0.000 |  -21.592 +/-  3.087
GLY 136 |    5.133 +/-  1.592 |   -4.643 +/-  0.780 |  -12.794 +/-  1.144 |    1.224 +/-  0.409 |    0.000 +/-  0.000 |  -11.080 +/-  1.858
SER 137 |    9.948 +/-  2.179 |   -6.303 +/-  1.079 |   -4.562 +/-  1.242 |   -6.415 +/-  1.101 |    0.050 +/-  0.017 |   -7.283 +/-  2.313
ARG 138 |   22.562 +/-  3.923 |   -7.488 +/-  1.377 | -254.550 +/-  6.819 |   58.041 +/-  6.414 |    0.554 +/-  0.070 | -180.881 +/-  3.479
ALA 139 |    7.519 +/-  1.982 |   -4.503 +/-  0.793 |   -7.200 +/-  0.942 |   -1.788 +/-  0.700 |    0.011 +/-  0.009 |   -5.961 +/-  2.038
TYR 140 |   18.719 +/-  3.150 |   -8.120 +/-  1.258 |  -12.550 +/-  1.387 |   -9.398 +/-  1.063 |    0.126 +/-  0.029 |  -11.223 +/-  3.298
PRO 141 |   20.998 +/-  2.473 |   -5.134 +/-  0.809 |   -3.467 +/-  1.558 |   -4.811 +/-  1.403 |    0.322 +/-  0.052 |    7.907 +/-  2.558
HIE 142 |   33.629 +/-  2.694 |  -10.078 +/-  1.056 |  -16.060 +/-  2.018 |   -6.708 +/-  1.508 |    0.139 +/-  0.070 |    0.923 +/-  2.918
PHE 143 |   15.794 +/-  2.857 |   -7.786 +/-  1.232 |   -6.488 +/-  1.827 |   -2.453 +/-  1.279 |    0.149 +/-  0.036 |   -0.783 +/-  2.997
CYS 144 |   11.711 +/-  2.474 |   -7.297 +/-  1.068 |   -7.019 +/-  1.261 |    0.553 +/-  0.573 |    0.000 +/-  0.002 |   -2.051 +/-  2.447
ALA 145 |    8.448 +/-  2.174 |   -5.204 +/-  0.866 |   -5.702 +/-  1.102 |    0.897 +/-  0.532 |    0.011 +/-  0.008 |   -1.551 +/-  2.246
PHE 146 |   16.467 +/-  2.891 |   -7.781 +/-  1.289 |   -7.453 +/-  1.045 |   -2.900 +/-  0.486 |    0.011 +/-  0.007 |   -1.656 +/-  2.917
GLY 147 |    5.085 +/-  1.615 |   -4.015 +/-  0.815 |   -8.300 +/-  1.043 |   -1.419 +/-  0.600 |    0.000 +/-  0.001 |   -8.649 +/-  1.802
HIE 148 |   33.977 +/-  2.689 |   -9.002 +/-  1.390 |  -28.012 +/-  3.816 |   -1.301 +/-  2.167 |    0.216 +/-  0.110 |   -4.121 +/-  3.603
ALA 149 |    7.567 +/-  2.114 |   -5.782 +/-  0.839 |   -6.288 +/-  1.099 |    0.452 +/-  0.512 |    0.012 +/-  0.007 |   -4.040 +/-  2.324
VAL 150 |   14.617 +/-  2.719 |   -5.804 +/-  1.267 |  -30.475 +/-  0.964 |    0.060 +/-  0.486 |    0.000 +/-  0.002 |  -21.601 +/-  2.693
ASP 151 |   17.787 +/-  2.190 |   -6.814 +/-  1.236 |   20.029 +/-  7.270 |  -99.508 +/-  7.254 |    0.094 +/-  0.033 |  -68.412 +/-  2.254
THR 152 |   15.351 +/-  2.538 |   -4.858 +/-  1.216 |  -35.785 +/-  1.915 |   -0.802 +/-  1.156 |    0.105 +/-  0.051 |  -25.990 +/-  3.209
LEU 153 |   17.565 +/-  2.626 |   -7.728 +/-  1.434 |  -29.488 +/-  0.980 |   -0.315 +/-  0.508 |    0.002 +/-  0.004 |  -19.964 +/-  2.840
LEU 154 |   16.266 +/-  2.805 |   -7.295 +/-  1.337 |  -35.231 +/-  1.103 |   -0.558 +/-  0.587 |    0.013 +/-  0.017 |  -26.806 +/-  2.831
GLU 155 |   18.234 +/-  2.865 |   -3.360 +/-  1.481 |   32.398 +/- 11.965 | -113.256 +/- 10.385 |    0.565 +/-  0.082 |  -65.420 +/-  3.270
GLU 156 |   17.754 +/-  2.898 |   -4.416 +/-  1.414 |   63.425 +/-  7.828 | -132.776 +/-  7.341 |    0.544 +/-  0.092 |  -55.469 +/-  3.123
LEU 157 |   16.766 +/-  2.843 |   -6.721 +/-  1.456 |  -33.693 +/-  1.047 |    1.847 +/-  0.503 |    0.002 +/-  0.003 |  -21.798 +/-  2.936
GLY 158 |    6.378 +/-  1.797 |   -2.458 +/-  0.765 |  -11.039 +/-  1.134 |   -1.816 +/-  0.800 |    0.227 +/-  0.039 |   -8.709 +/-  1.802
GLY 159 |    5.583 +/-  1.692 |   -3.349 +/-  0.778 |   -7.148 +/-  1.729 |   -5.268 +/-  1.346 |    0.047 +/-  0.019 |  -10.136 +/-  1.719
GLU 160 |   17.492 +/-  2.722 |   -3.545 +/-  1.274 |   42.342 +/- 10.882 | -109.258 +/- 10.742 |    0.722 +/-  0.080 |  -52.247 +/-  2.944
ARG 161 |   21.678 +/-  3.857 |   -5.195 +/-  1.732 | -278.378 +/-  8.746 |   77.736 +/-  7.446 |    0.507 +/-  0.069 | -183.653 +/-  3.581
ILE 162 |   19.687 +/-  3.095 |   -2.661 +/-  1.559 |  -13.578 +/-  1.566 |   -1.428 +/-  1.211 |    0.485 +/-  0.093 |    2.504 +/-  3.030
LEU 163 |   16.752 +/-  2.942 |   -2.051 +/-  1.419 |  -19.678 +/-  1.848 |   -5.614 +/-  0.968 |    0.370 +/-  0.111 |  -10.222 +/-  3.095
LYS 164 |   18.043 +/-  3.201 |   -1.928 +/-  1.246 |  -18.209 +/- 13.880 |  -11.602 +/- 13.000 |    1.235 +/-  0.131 |  -12.461 +/-  3.662
MET 165 |   16.526 +/-  2.655 |   -7.925 +/-  1.122 |   -7.658 +/-  2.662 |    2.064 +/-  2.326 |    0.261 +/-  0.069 |    3.267 +/-  2.842
ARG 166 |   21.771 +/-  3.725 |   -7.483 +/-  1.395 | -192.387 +/- 11.047 |   -0.248 +/-  9.994 |    0.441 +/-  0.100 | -177.906 +/-  3.516
GLU 167 |   19.021 +/-  2.843 |   -4.205 +/-  1.287 |   29.969 +/-  7.359 | -102.817 +/-  7.220 |    0.485 +/-  0.057 |  -57.547 +/-  2.824
GLY 168 |    5.394 +/-  1.646 |   -3.788 +/-  0.753 |   -8.712 +/-  1.413 |   -2.008 +/-  0.561 |    0.017 +/-  0.012 |   -9.096 +/-  1.942
ASP 169 |   16.151 +/-  2.205 |   -6.480 +/-  1.398 |    3.998 +/-  6.067 |  -82.257 +/-  5.421 |    0.023 +/-  0.010 |  -68.565 +/-  2.763
GLU 170 |   18.645 +/-  2.760 |   -3.558 +/-  1.739 |   23.641 +/- 13.748 |  -95.311 +/- 11.521 |    0.361 +/-  0.079 |  -56.221 +/-  3.931
LEU 171 |   17.166 +/-  3.170 |   -5.533 +/-  1.429 |  -30.797 +/-  1.980 |   -2.051 +/-  1.438 |    0.126 +/-  0.050 |  -21.089 +/-  3.279
CYS 172 |   10.788 +/-  2.247 |   -3.880 +/-  1.042 |   -3.850 +/-  1.838 |    0.125 +/-  1.193 |    0.205 +/-  0.064 |    3.389 +/-  2.603
GLY 173 |    6.445 +/-  1.775 |   -2.060 +/-  0.853 |  -10.765 +/-  1.309 |    0.941 +/-  0.746 |    0.092 +/-  0.027 |   -5.348 +/-  1.761
GLN 174 |   25.846 +/-  3.059 |   -7.763 +/-  1.144 |  -82.430 +/-  2.951 |    0.254 +/-  1.821 |    0.040 +/-  0.021 |  -64.052 +/-  2.972
GLU 175 |   17.381 +/-  2.806 |   -4.982 +/-  1.513 |    6.949 +/-  7.070 |  -76.302 +/-  6.640 |    0.116 +/-  0.027 |  -56.839 +/-  2.947
GLU 176 |   17.071 +/-  2.648 |   -4.181 +/-  1.503 |  -18.543 +/- 11.798 |  -56.631 +/- 10.868 |    0.276 +/-  0.067 |  -62.008 +/-  2.933
ALA 177 |    7.354 +/-  2.074 |   -2.938 +/-  0.708 |   -9.277 +/-  1.069 |    3.252 +/-  0.718 |    0.417 +/-  0.074 |   -1.192 +/-  2.138
PHE 178 |   16.486 +/-  2.931 |   -6.898 +/-  1.112 |   -5.287 +/-  1.362 |    2.566 +/-  0.655 |    0.048 +/-  0.018 |    6.915 +/-  3.045
ARG 179 |   21.992 +/-  3.787 |   -6.591 +/-  1.553 | -245.659 +/-  8.652 |   51.056 +/-  7.556 |    0.235 +/-  0.099 | -178.966 +/-  4.041
THR 180 |   15.253 +/-  2.442 |   -2.535 +/-  1.156 |  -43.995 +/-  2.081 |    1.095 +/-  1.645 |    0.501 +/-  0.101 |  -29.680 +/-  2.587
TRP 181 |   21.832 +/-  3.166 |   -9.470 +/-  1.270 |   -3.597 +/-  1.248 |   -3.079 +/-  0.836 |    0.102 +/-  0.040 |    5.788 +/-  3.306
ALA 182 |    7.352 +/-  1.997 |   -4.581 +/-  0.894 |   -1.674 +/-  1.242 |   -0.149 +/-  0.777 |    0.060 +/-  0.032 |    1.008 +/-  2.023
LYS 183 |   17.698 +/-  3.029 |   -3.463 +/-  1.131 |  -10.052 +/-  8.366 |  -13.210 +/-  8.483 |    1.007 +/-  0.105 |   -8.019 +/-  3.342
LYS 184 |   17.782 +/-  3.107 |   -3.286 +/-  1.050 |   -3.982 +/- 10.719 |  -28.872 +/- 10.136 |    1.065 +/-  0.093 |  -17.293 +/-  3.410
VAL 185 |   14.440 +/-  2.520 |   -3.962 +/-  1.292 |  -33.837 +/-  1.232 |   -0.188 +/-  0.650 |    0.126 +/-  0.039 |  -23.421 +/-  2.548
PHE 186 |   16.389 +/-  2.935 |   -4.655 +/-  1.391 |   -1.979 +/-  1.502 |   -3.531 +/-  0.922 |    0.426 +/-  0.117 |    6.650 +/-  3.115
LYS 187 |   17.848 +/-  3.204 |   -3.175 +/-  1.211 |  -31.170 +/- 24.051 |   -3.273 +/- 22.522 |    1.047 +/-  0.154 |  -18.723 +/-  3.710
ALA 188 |    7.606 +/-  2.020 |   -2.812 +/-  0.813 |   -6.938 +/-  1.349 |   -4.849 +/-  0.987 |    0.408 +/-  0.050 |   -6.585 +/-  2.064
ALA 189 |    7.279 +/-  1.985 |   -4.043 +/-  0.924 |   -4.351 +/-  1.497 |   -2.768 +/-  0.757 |    0.023 +/-  0.026 |   -3.860 +/-  2.216
CYS 190 |   10.916 +/-  2.221 |   -5.423 +/-  1.029 |   -5.123 +/-  1.657 |   -2.763 +/-  1.173 |    0.120 +/-  0.075 |   -2.273 +/-  2.407
ASP 191 |   15.202 +/-  3.064 |   -2.673 +/-  1.172 |   12.901 +/- 18.479 |  -86.461 +/- 18.476 |    0.709 +/-  0.130 |  -60.321 +/-  2.857
VAL 192 |   14.831 +/-  2.823 |   -0.579 +/-  1.257 |  -24.420 +/-  1.438 |   -5.401 +/-  0.919 |    0.829 +/-  0.112 |  -14.739 +/-  2.776
PHE 193 |   16.695 +/-  3.121 |   -2.241 +/-  1.639 |   -5.930 +/-  1.289 |   -5.156 +/-  0.936 |    0.575 +/-  0.220 |    3.944 +/-  3.334
CYS 194 |   11.324 +/-  2.195 |   -1.154 +/-  1.056 |   -0.063 +/-  2.163 |   -4.109 +/-  1.689 |    0.721 +/-  0.100 |    6.719 +/-  2.204
VAL 195 |   14.943 +/-  2.797 |   -1.454 +/-  1.564 |  -22.304 +/-  2.249 |   -5.401 +/-  2.090 |    0.364 +/-  0.177 |  -13.853 +/-  3.325
GLY 196 |    5.580 +/-  1.666 |   -1.311 +/-  0.656 |   -9.261 +/-  1.954 |   -3.723 +/-  1.539 |    0.326 +/-  0.067 |   -8.388 +/-  1.703
ASP 197 |   14.968 +/-  2.788 |   -0.377 +/-  1.013 |   41.187 +/- 10.061 | -117.105 +/- 10.010 |    0.982 +/-  0.104 |  -60.345 +/-  2.473
ASP 198 |   15.031 +/-  2.761 |    0.402 +/-  1.071 |   49.182 +/-  6.340 | -123.287 +/-  6.021 |    1.146 +/-  0.059 |  -57.525 +/-  2.498
VAL 199 |   14.828 +/-  2.670 |   -0.575 +/-  1.363 |  -22.119 +/-  1.954 |   -5.302 +/-  1.491 |    0.554 +/-  0.115 |  -12.614 +/-  2.842
ASN 200 |   21.466 +/-  3.106 |   -0.175 +/-  1.044 |  -79.220 +/-  3.366 |  -16.430 +/-  2.311 |    1.175 +/-  0.072 |  -73.185 +/-  2.561
ILE 201 |   18.306 +/-  3.134 |   -0.642 +/-  1.533 |  -10.981 +/-  2.140 |   -3.117 +/-  1.819 |    0.624 +/-  0.125 |    4.191 +/-  3.150
GLU 202 |   17.985 +/-  2.914 |   -0.957 +/-  1.276 |   26.766 +/-  9.321 |  -93.713 +/-  9.086 |    1.116 +/-  0.085 |  -48.803 +/-  2.826
LYS 203 |   19.190 +/-  3.443 |   -1.208 +/-  1.440 |  -13.034 +/-  9.117 |   -6.426 +/-  9.359 |    0.989 +/-  0.204 |   -0.489 +/-  3.619
PRO 204 |   21.084 +/-  2.385 |   -4.026 +/-  1.183 |   -7.739 +/-  2.487 |   -2.274 +/-  1.769 |    0.192 +/-  0.080 |    7.237 +/-  2.844
ASN 205 |   22.982 +/-  3.016 |   -1.859 +/-  1.034 |  -82.002 +/-  5.598 |  -12.803 +/-  3.933 |    0.815 +/-  0.135 |  -72.867 +/-  3.118
ASN 206 |   21.059 +/-  2.807 |   -2.620 +/-  1.377 |  -82.908 +/-  4.624 |   -9.878 +/-  3.443 |    0.332 +/-  0.153 |  -74.014 +/-  3.290
SER 207 |   13.092 +/-  2.241 |   -2.035 +/-  1.052 |   -8.059 +/-  2.687 |   -7.348 +/-  2.077 |    0.328 +/-  0.093 |   -4.022 +/-  2.563
LEU 208 |   17.379 +/-  3.120 |   -5.013 +/-  1.472 |  -25.180 +/-  1.198 |   -2.880 +/-  0.888 |    0.051 +/-  0.029 |  -15.642 +/-  3.306
ILE 209 |   19.982 +/-  2.728 |   -2.729 +/-  1.449 |  -10.821 +/-  1.288 |   -1.231 +/-  1.069 |    0.484 +/-  0.070 |    5.685 +/-  2.835
SER 210 |   12.321 +/-  2.257 |   -1.910 +/-  1.017 |   -5.282 +/-  2.245 |  -11.607 +/-  1.967 |    0.389 +/-  0.055 |   -6.090 +/-  2.358
ASN 211 |   22.919 +/-  2.830 |   -3.809 +/-  1.190 |  -83.086 +/-  4.628 |  -10.439 +/-  3.115 |    0.377 +/-  0.121 |  -74.038 +/-  3.237
ASP 212 |   16.340 +/-  2.911 |   -1.968 +/-  1.244 |   12.175 +/- 10.586 |  -79.083 +/- 10.252 |    0.624 +/-  0.133 |  -51.912 +/-  2.958
ARG 213 |   22.607 +/-  3.888 |   -2.772 +/-  1.655 | -198.628 +/- 12.936 |    3.467 +/- 11.592 |    0.891 +/-  0.254 | -174.435 +/-  4.059
SER 214 |   13.291 +/-  2.427 |   -2.090 +/-  1.152 |  -15.038 +/-  2.758 |   -7.586 +/-  2.116 |    0.441 +/-  0.120 |  -10.982 +/-  2.626
TRP 215 |   23.322 +/-  3.432 |   -7.754 +/-  1.290 |    9.919 +/-  2.525 |   -7.025 +/-  1.847 |    0.417 +/-  0.128 |   18.879 +/-  3.902
LYS 216 |   18.335 +/-  3.133 |   -2.781 +/-  1.625 |  -17.078 +/-  9.457 |   -3.810 +/-  9.461 |    0.828 +/-  0.233 |   -4.506 +/-  3.647
ARG 217 |   23.215 +/-  3.960 |   -1.643 +/-  1.361 | -179.981 +/- 10.253 |  -16.564 +/- 10.428 |    1.435 +/-  0.171 | -173.539 +/-  3.670
ASN 218 |   22.276 +/-  2.776 |   -2.224 +/-  1.249 |  -80.957 +/-  3.671 |  -10.531 +/-  3.263 |    0.637 +/-  0.154 |  -70.800 +/-  2.805
LYS 219 |   18.734 +/-  3.335 |   -7.059 +/-  1.478 |  -42.877 +/- 14.741 |   17.060 +/- 12.758 |    0.137 +/-  0.093 |  -14.006 +/-  4.307
PHE 220 |   16.385 +/-  2.879 |   -6.488 +/-  1.102 |   -3.388 +/-  1.094 |   -1.883 +/-  0.950 |    0.182 +/-  0.048 |    4.809 +/-  3.141
ARG 221 |   21.719 +/-  3.621 |   -6.140 +/-  1.490 | -218.671 +/-  4.938 |   21.761 +/-  4.070 |    0.763 +/-  0.051 | -180.567 +/-  3.279
LEU 222 |   16.449 +/-  3.034 |   -3.680 +/-  1.250 |  -33.313 +/-  0.951 |   -1.152 +/-  0.766 |    0.374 +/-  0.070 |  -21.321 +/-  3.270
THR 223 |   16.264 +/-  2.563 |   -3.149 +/-  1.224 |  -38.247 +/-  3.213 |   -3.507 +/-  2.927 |    0.303 +/-  0.049 |  -28.335 +/-  2.648
TYR 224 |   17.732 +/-  3.165 |   -2.565 +/-  1.047 |  -21.274 +/-  1.505 |  -10.031 +/-  1.329 |    0.991 +/-  0.065 |  -15.148 +/-  3.196
VAL 225 |   14.150 +/-  2.560 |   -3.539 +/-  1.305 |  -23.885 +/-  1.557 |   -3.030 +/-  0.888 |    0.187 +/-  0.050 |  -16.118 +/-  2.713
ALA 226 |    7.699 +/-  2.049 |   -1.266 +/-  0.723 |   -2.243 +/-  1.614 |   -6.250 +/-  1.735 |    0.580 +/-  0.095 |   -1.480 +/-  2.276
GLU 227 |   18.447 +/-  2.983 |   -0.278 +/-  1.425 |   49.031 +/-  5.285 | -120.840 +/-  5.756 |    1.125 +/-  0.177 |  -52.515 +/-  2.801
ALA 228 |    8.898 +/-  1.862 |   -1.032 +/-  0.986 |   11.157 +/-  2.033 |   -7.652 +/-  1.855 |    0.369 +/-  0.179 |   11.740 +/-  2.065
PRO 229 |   20.968 +/-  2.404 |   -3.458 +/-  0.986 |   -5.066 +/-  1.510 |   -5.307 +/-  1.304 |    0.336 +/-  0.082 |    7.474 +/-  2.587
ASP 230 |   15.974 +/-  3.052 |   -1.427 +/-  1.298 |   36.711 +/- 10.897 | -109.793 +/-  9.862 |    0.717 +/-  0.113 |  -57.817 +/-  2.665
LEU 231 |   17.286 +/-  2.759 |   -4.041 +/-  1.269 |  -32.019 +/-  1.660 |   -0.414 +/-  1.105 |    0.256 +/-  0.062 |  -18.932 +/-  2.904
THR 232 |   16.902 +/-  2.583 |   -4.009 +/-  1.272 |  -39.746 +/-  4.085 |   -3.599 +/-  2.655 |    0.206 +/-  0.066 |  -30.246 +/-  2.730
GLN 233 |   23.636 +/-  3.143 |   -3.867 +/-  1.325 |  -75.136 +/-  4.607 |   -7.150 +/-  3.410 |    0.730 +/-  0.146 |  -61.787 +/-  3.300
GLY 234 |    5.225 +/-  1.613 |   -3.726 +/-  0.898 |  -11.568 +/-  1.200 |    0.792 +/-  0.655 |    0.007 +/-  0.013 |   -9.270 +/-  1.771
LEU 235 |   15.987 +/-  2.712 |   -6.580 +/-  1.375 |  -33.065 +/-  1.235 |    0.496 +/-  0.638 |    0.008 +/-  0.007 |  -23.153 +/-  2.933
SER 236 |   11.801 +/-  1.954 |   -5.280 +/-  1.163 |  -18.875 +/-  1.942 |   -2.793 +/-  1.519 |    0.110 +/-  0.051 |  -15.038 +/-  2.476
ASN 237 |   21.452 +/-  3.006 |   -3.919 +/-  1.098 |  -85.209 +/-  3.805 |   -7.291 +/-  2.455 |    0.610 +/-  0.099 |  -74.358 +/-  2.858
VAL 238 |   14.880 +/-  2.702 |   -3.709 +/-  1.290 |  -26.879 +/-  2.138 |    0.101 +/-  1.871 |    0.165 +/-  0.082 |  -15.441 +/-  2.775
HIE 239 |   34.905 +/-  2.788 |   -7.877 +/-  1.110 |  -11.655 +/-  3.773 |   -6.732 +/-  2.865 |    0.281 +/-  0.071 |    8.923 +/-  3.106
LYS 240 |   19.780 +/-  3.480 |   -0.728 +/-  1.300 |  -53.785 +/- 11.642 |   29.723 +/- 11.707 |    1.246 +/-  0.123 |   -3.763 +/-  3.795
LYS 241 |   18.933 +/-  3.285 |   -2.093 +/-  1.371 |  -85.399 +/- 11.530 |   61.592 +/- 11.139 |    0.977 +/-  0.136 |   -5.990 +/-  3.545
ARG 242 |   22.708 +/-  4.063 |   -4.533 +/-  1.719 | -234.304 +/- 12.828 |   39.628 +/- 10.119 |    1.034 +/-  0.192 | -175.467 +/-  4.279
VAL 243 |   14.252 +/-  2.526 |   -6.400 +/-  1.351 |  -32.464 +/-  1.436 |    1.751 +/-  1.279 |    0.018 +/-  0.019 |  -22.843 +/-  2.769
SER 244 |   11.792 +/-  2.198 |   -3.983 +/-  1.178 |  -12.487 +/-  2.793 |   -4.528 +/-  2.141 |    0.053 +/-  0.032 |   -9.153 +/-  3.053
ALA 245 |    7.772 +/-  2.032 |   -3.297 +/-  0.843 |   -3.570 +/-  1.782 |   -0.805 +/-  1.088 |    0.209 +/-  0.063 |    0.308 +/-  2.221
ALA 246 |    8.040 +/-  2.058 |   -4.460 +/-  0.946 |    3.160 +/-  1.193 |   -0.278 +/-  0.680 |    0.006 +/-  0.010 |    6.468 +/-  2.188
ARG 247 |   21.768 +/-  3.876 |   -6.049 +/-  1.406 | -237.005 +/-  6.032 |   44.715 +/-  5.459 |    0.705 +/-  0.088 | -175.865 +/-  3.487
LEU 248 |   17.838 +/-  2.907 |   -6.857 +/-  1.284 |  -28.579 +/-  1.122 |   -1.706 +/-  0.934 |    0.086 +/-  0.038 |  -19.218 +/-  3.170
LEU 249 |   16.359 +/-  2.818 |   -3.636 +/-  1.368 |  -28.600 +/-  1.317 |   -2.404 +/-  0.985 |    0.477 +/-  0.077 |  -17.804 +/-  2.985
SER 250 |   11.278 +/-  2.034 |   -3.083 +/-  0.925 |   -4.327 +/-  1.825 |   -8.686 +/-  1.262 |    0.326 +/-  0.048 |   -4.492 +/-  2.557
ARG 251 |   21.962 +/-  3.854 |   -6.961 +/-  1.446 | -229.318 +/-  4.826 |   40.692 +/-  4.413 |    0.525 +/-  0.067 | -173.101 +/-  3.737
GLN 252 |   24.490 +/-  3.225 |   -2.768 +/-  1.295 |  -75.971 +/-  2.277 |  -11.227 +/-  2.119 |    0.864 +/-  0.100 |  -64.612 +/-  2.963
ASN 253 |   22.159 +/-  2.682 |   -5.671 +/-  0.943 |  -86.188 +/-  2.163 |   -7.789 +/-  1.377 |    0.433 +/-  0.064 |  -77.056 +/-  2.658
LEU 254 |   16.127 +/-  2.649 |   -4.583 +/-  1.343 |  -30.632 +/-  1.136 |    0.303 +/-  0.886 |    0.307 +/-  0.058 |  -18.478 +/-  2.775
GLN 255 |   25.116 +/-  3.062 |   -6.870 +/-  1.482 |  -76.254 +/-  2.894 |   -5.577 +/-  2.301 |    0.066 +/-  0.031 |  -63.519 +/-  3.193
SER 256 |   11.922 +/-  2.225 |   -2.175 +/-  1.020 |    3.300 +/-  2.085 |  -12.209 +/-  1.846 |    0.232 +/-  0.049 |    1.071 +/-  2.327
PRO 257 |   20.987 +/-  2.586 |   -1.158 +/-  0.663 |    5.156 +/-  1.136 |   -9.999 +/-  1.031 |    1.012 +/-  0.055 |   15.998 +/-  2.681
LYS 258 |   18.145 +/-  3.153 |   -0.493 +/-  1.088 |    1.583 +/-  7.827 |  -36.148 +/-  7.500 |    1.357 +/-  0.074 |  -15.557 +/-  3.419
SER 259 |   10.674 +/-  2.133 |   -2.669 +/-  1.281 |  -15.992 +/-  2.389 |   -8.192 +/-  1.494 |    0.128 +/-  0.026 |  -16.051 +/-  2.291
SER 260 |   11.721 +/-  2.033 |   -0.460 +/-  0.925 |   -1.925 +/-  2.235 |  -11.935 +/-  1.767 |    0.748 +/-  0.056 |   -1.852 +/-  2.465
ARG 261 |   22.622 +/-  4.021 |   -6.387 +/-  1.532 | -227.808 +/-  8.152 |   37.304 +/-  7.256 |    0.360 +/-  0.086 | -173.909 +/-  3.904
SER 262 |   10.859 +/-  2.173 |   -4.273 +/-  0.924 |  -12.005 +/-  1.817 |   -8.261 +/-  1.791 |    0.241 +/-  0.036 |  -13.439 +/-  2.966
THR 263 |   15.099 +/-  2.406 |   -6.221 +/-  1.362 |  -36.447 +/-  1.556 |    0.819 +/-  0.718 |    0.036 +/-  0.024 |  -26.715 +/-  2.659
ILE 264 |   18.858 +/-  3.000 |   -6.268 +/-  1.613 |  -11.030 +/-  1.088 |   -1.470 +/-  0.404 |    0.040 +/-  0.022 |    0.131 +/-  3.163
PHE 265 |   16.324 +/-  3.017 |   -5.617 +/-  1.258 |  -10.121 +/-  1.159 |    0.087 +/-  0.710 |    0.164 +/-  0.063 |    0.836 +/-  3.247
VAL 266 |   14.215 +/-  2.650 |   -6.098 +/-  1.275 |  -20.616 +/-  1.121 |    0.137 +/-  0.517 |    0.000 +/-  0.001 |  -12.361 +/-  2.825
ARG 267 |   22.115 +/-  3.792 |   -7.817 +/-  1.631 | -235.590 +/-  6.008 |   37.709 +/-  5.117 |    0.477 +/-  0.049 | -183.107 +/-  3.833
LEU 268 |   17.121 +/-  2.890 |   -7.072 +/-  1.360 |  -34.386 +/-  0.984 |   -0.050 +/-  0.398 |    0.002 +/-  0.005 |  -24.385 +/-  2.991
HIE 269 |   34.531 +/-  2.737 |   -8.386 +/-  1.165 |  -23.801 +/-  2.930 |   -5.112 +/-  2.250 |    0.367 +/-  0.052 |   -2.401 +/-  3.119
THR 270 |   16.482 +/-  2.374 |   -5.380 +/-  1.343 |  -37.861 +/-  1.550 |   -2.610 +/-  0.802 |    0.021 +/-  0.013 |  -29.349 +/-  2.672
ASN 271 |   21.623 +/-  2.878 |   -2.029 +/-  1.238 |  -89.096 +/-  3.816 |   -5.651 +/-  3.130 |    0.576 +/-  0.101 |  -74.577 +/-  2.858
GLY 272 |    5.733 +/-  1.692 |   -1.371 +/-  0.670 |   -9.801 +/-  1.337 |   -2.548 +/-  1.102 |    0.278 +/-  0.067 |   -7.709 +/-  1.660
ASN 273 |   22.134 +/-  2.762 |   -4.119 +/-  1.188 |  -85.572 +/-  2.636 |   -9.286 +/-  2.025 |    0.345 +/-  0.066 |  -76.498 +/-  2.703
GLN 274 |   24.473 +/-  3.040 |   -1.819 +/-  1.233 |  -69.474 +/-  3.924 |  -14.982 +/-  3.190 |    1.045 +/-  0.101 |  -60.757 +/-  2.779
GLU 275 |   17.864 +/-  2.742 |   -3.580 +/-  1.823 |   50.038 +/- 13.040 | -119.729 +/- 12.269 |    0.509 +/-  0.180 |  -54.898 +/-  3.063
LEU 276 |   16.627 +/-  2.832 |   -5.535 +/-  1.409 |  -29.917 +/-  1.021 |   -0.474 +/-  0.622 |    0.012 +/-  0.010 |  -19.287 +/-  2.899
GLN 277 |   24.340 +/-  3.263 |   -2.490 +/-  1.245 |  -68.553 +/-  2.621 |  -13.389 +/-  2.012 |    0.872 +/-  0.101 |  -59.219 +/-  3.046
TYR 278 |   18.321 +/-  3.126 |   -6.692 +/-  1.359 |  -34.516 +/-  1.419 |    1.044 +/-  0.743 |    0.125 +/-  0.031 |  -21.717 +/-  3.408
GLN 279 |   24.688 +/-  2.869 |   -2.084 +/-  1.450 |  -71.698 +/-  2.362 |   -4.335 +/-  1.265 |    0.627 +/-  0.071 |  -52.802 +/-  2.808
PRO 280 |   20.646 +/-  2.380 |   -7.609 +/-  0.907 |   -1.509 +/-  0.971 |   -5.623 +/-  0.832 |    0.002 +/-  0.003 |    5.908 +/-  2.553
GLY 281 |    6.396 +/-  1.767 |   -4.217 +/-  0.615 |   -8.018 +/-  0.977 |   -4.035 +/-  0.716 |    0.008 +/-  0.007 |   -9.866 +/-  1.747
ASP 282 |   15.359 +/-  2.711 |   -5.098 +/-  1.189 |   56.034 +/-  4.470 | -121.025 +/-  4.413 |    0.119 +/-  0.037 |  -54.611 +/-  2.595
HIE 283 |   33.748 +/-  2.730 |   -7.773 +/-  1.239 |  -26.735 +/-  1.969 |    1.117 +/-  0.928 |    0.115 +/-  0.041 |    0.472 +/-  2.856
LEU 284 |   17.648 +/-  2.778 |   -7.330 +/-  1.290 |  -32.144 +/-  0.994 |    0.858 +/-  0.429 |    0.005 +/-  0.006 |  -20.963 +/-  2.899
GLY 285 |    5.408 +/-  1.660 |   -4.065 +/-  0.992 |  -12.889 +/-  0.976 |    0.273 +/-  0.438 |    0.000 +/-  0.000 |  -11.274 +/-  1.897
VAL 286 |   14.248 +/-  2.486 |   -6.234 +/-  1.223 |  -29.096 +/-  0.978 |    0.978 +/-  0.427 |    0.001 +/-  0.003 |  -20.102 +/-  2.626
PHE 287 |   17.747 +/-  2.737 |   -7.451 +/-  1.217 |    1.037 +/-  0.817 |   -0.931 +/-  0.534 |    0.029 +/-  0.020 |   10.430 +/-  2.878
PRO 288 |   21.278 +/-  2.485 |   -7.028 +/-  0.974 |   -2.994 +/-  0.779 |   -3.454 +/-  0.585 |    0.007 +/-  0.006 |    7.809 +/-  2.590
GLY 289 |    5.865 +/-  1.756 |   -3.855 +/-  0.659 |   -8.657 +/-  1.506 |   -0.174 +/-  1.205 |    0.017 +/-  0.015 |   -6.804 +/-  1.888
ASN 290 |   19.609 +/-  2.795 |   -5.665 +/-  1.261 |  -89.484 +/-  2.754 |    0.506 +/-  1.537 |    0.007 +/-  0.008 |  -75.027 +/-  2.781
HIE 291 |   34.058 +/-  2.619 |   -6.377 +/-  1.076 |  -18.525 +/-  4.914 |   -9.533 +/-  4.167 |    0.544 +/-  0.079 |    0.166 +/-  3.069
GLU 292 |   19.028 +/-  2.906 |   -2.604 +/-  1.438 |   22.446 +/- 13.223 | -101.404 +/- 11.899 |    0.545 +/-  0.106 |  -61.989 +/-  3.406
ASP 293 |   13.784 +/-  2.504 |   -2.452 +/-  0.979 |   55.042 +/-  4.566 | -126.751 +/-  4.792 |    0.740 +/-  0.042 |  -59.637 +/-  2.434
LEU 294 |   17.093 +/-  2.932 |   -5.177 +/-  1.369 |  -28.989 +/-  1.135 |   -0.926 +/-  0.682 |    0.239 +/-  0.050 |  -17.760 +/-  3.117
VAL 295 |   14.024 +/-  2.613 |   -6.534 +/-  1.237 |  -29.306 +/-  1.040 |   -0.571 +/-  0.555 |    0.000 +/-  0.002 |  -22.387 +/-  2.659
ASN 296 |   21.068 +/-  2.847 |   -3.976 +/-  0.992 |  -90.025 +/-  2.373 |   -7.569 +/-  2.365 |    0.587 +/-  0.058 |  -79.914 +/-  2.597
ALA 297 |    7.236 +/-  1.899 |   -3.711 +/-  0.797 |   -3.112 +/-  1.349 |   -0.857 +/-  0.742 |    0.263 +/-  0.042 |   -0.182 +/-  2.095
LEU 298 |   17.378 +/-  3.061 |   -7.338 +/-  1.350 |  -28.213 +/-  1.098 |   -0.821 +/-  0.834 |    0.001 +/-  0.002 |  -18.993 +/-  3.127
ILE 299 |   17.762 +/-  3.053 |   -4.174 +/-  1.478 |  -12.256 +/-  1.316 |   -3.630 +/-  0.989 |    0.282 +/-  0.068 |   -2.015 +/-  2.882
GLU 300 |   17.519 +/-  2.856 |   -2.177 +/-  1.175 |   90.378 +/-  6.893 | -158.508 +/-  6.497 |    1.037 +/-  0.068 |  -51.751 +/-  2.741
ARG 301 |   23.717 +/-  3.926 |   -5.282 +/-  1.731 | -290.447 +/- 10.616 |   96.668 +/-  9.129 |    0.653 +/-  0.088 | -174.690 +/-  4.035
LEU 302 |   16.126 +/-  2.675 |   -4.235 +/-  1.348 |  -26.188 +/-  1.694 |   -9.690 +/-  1.493 |    0.122 +/-  0.038 |  -23.866 +/-  2.892
GLU 303 |   17.955 +/-  3.014 |   -0.536 +/-  1.113 |   75.313 +/- 10.761 | -151.049 +/- 10.848 |    1.210 +/-  0.109 |  -57.107 +/-  2.926
ASP 304 |   16.715 +/-  2.315 |   -0.717 +/-  1.097 |   52.446 +/-  7.471 | -128.600 +/-  7.495 |    0.863 +/-  0.070 |  -59.294 +/-  2.432
ALA 305 |    8.951 +/-  2.112 |   -1.176 +/-  0.888 |    9.633 +/-  1.633 |   -6.173 +/-  1.353 |    0.370 +/-  0.135 |   11.604 +/-  2.125
PRO 306 |   22.347 +/-  2.518 |   -2.390 +/-  0.978 |    7.515 +/-  1.108 |   -7.434 +/-  1.140 |    0.214 +/-  0.058 |   20.253 +/-  2.580
PRO 307 |   20.931 +/-  2.465 |   -1.919 +/-  0.896 |   -7.096 +/-  0.973 |   -3.313 +/-  0.743 |    0.680 +/-  0.064 |    9.283 +/-  2.555
ALA 308 |    7.473 +/-  2.017 |   -0.721 +/-  0.771 |    1.797 +/-  1.170 |   -5.388 +/-  1.109 |    0.672 +/-  0.063 |    3.833 +/-  2.120
ASN 309 |   21.704 +/-  3.002 |   -0.470 +/-  1.047 |  -77.703 +/-  3.258 |  -15.282 +/-  2.487 |    1.071 +/-  0.057 |  -70.679 +/-  2.703
HIE 310 |   34.081 +/-  2.740 |   -6.430 +/-  0.858 |  -12.436 +/-  1.728 |   -9.494 +/-  0.974 |    0.515 +/-  0.056 |    6.237 +/-  2.889
VAL 311 |   13.832 +/-  2.490 |   -4.370 +/-  1.375 |  -26.920 +/-  1.128 |    0.829 +/-  0.592 |    0.209 +/-  0.062 |  -16.420 +/-  2.707
VAL 312 |   15.941 +/-  2.426 |   -5.359 +/-  1.309 |  -20.555 +/-  1.133 |   -0.755 +/-  0.570 |    0.056 +/-  0.021 |  -10.671 +/-  2.465
LYS 313 |   17.673 +/-  3.003 |   -5.106 +/-  1.359 |  -73.449 +/-  9.212 |   42.671 +/-  8.291 |    0.425 +/-  0.067 |  -17.787 +/-  3.915
VAL 314 |   14.577 +/-  2.514 |   -5.145 +/-  1.160 |  -32.674 +/-  1.468 |   -1.092 +/-  0.737 |    0.059 +/-  0.034 |  -24.275 +/-  2.681
GLU 315 |   18.587 +/-  2.798 |   -5.864 +/-  1.516 |  -15.405 +/-  8.013 |  -59.689 +/-  6.762 |    0.142 +/-  0.043 |  -62.228 +/-  3.202
MET 316 |   15.671 +/-  2.616 |   -7.853 +/-  1.284 |   -7.673 +/-  2.460 |   -1.035 +/-  1.846 |    0.274 +/-  0.063 |   -0.616 +/-  2.834
LEU 317 |   16.749 +/-  3.022 |   -5.377 +/-  1.563 |  -37.134 +/-  2.894 |    0.104 +/-  1.543 |    0.195 +/-  0.098 |  -25.463 +/-  3.573
GLU 318 |   18.351 +/-  2.868 |   -4.108 +/-  1.627 |  -31.112 +/- 14.862 |  -45.964 +/- 13.474 |    0.343 +/-  0.085 |  -62.491 +/-  3.459
GLU 319 |   17.269 +/-  2.756 |   -2.178 +/-  1.644 |  -13.044 +/- 13.701 |  -50.146 +/- 13.297 |    0.607 +/-  0.202 |  -47.492 +/-  3.160
ARG 320 |   23.053 +/-  3.804 |   -2.735 +/-  1.448 | -193.070 +/- 11.573 |   -1.490 +/-  9.304 |    1.070 +/-  0.105 | -173.171 +/-  4.151
ASN 321 |   21.841 +/-  3.079 |   -0.052 +/-  1.237 |  -87.878 +/-  3.589 |  -13.937 +/-  2.721 |    0.941 +/-  0.163 |  -79.086 +/-  2.982
THR 322 |   16.457 +/-  2.444 |   -1.544 +/-  1.206 |  -30.128 +/-  2.334 |   -8.808 +/-  1.740 |    0.403 +/-  0.078 |  -23.620 +/-  2.763
ALA 323 |    7.745 +/-  2.070 |   -1.047 +/-  0.739 |    1.636 +/-  1.322 |   -4.267 +/-  0.958 |    0.526 +/-  0.041 |    4.594 +/-  2.037
LEU 324 |   16.647 +/-  2.882 |    2.011 +/-  1.246 |  -22.950 +/-  1.098 |   -7.099 +/-  0.792 |    1.367 +/-  0.118 |  -10.023 +/-  3.010
GLY 325 |    5.655 +/-  1.595 |   -0.765 +/-  0.532 |   -6.228 +/-  1.162 |   -6.019 +/-  0.956 |    0.574 +/-  0.108 |   -6.782 +/-  1.544
VAL 326 |   14.007 +/-  2.581 |   -0.150 +/-  1.257 |  -24.517 +/-  1.836 |   -2.749 +/-  1.282 |    0.649 +/-  0.058 |  -12.760 +/-  2.786
ILE 327 |   18.019 +/-  2.938 |    0.579 +/-  1.603 |   -8.144 +/-  1.506 |   -4.893 +/-  1.191 |    0.976 +/-  0.165 |    6.537 +/-  2.894
SER 328 |   11.473 +/-  2.228 |   -2.877 +/-  1.148 |   -9.935 +/-  2.953 |   -6.163 +/-  2.659 |    0.166 +/-  0.131 |   -7.336 +/-  2.461
ASN 329 |   22.366 +/-  2.986 |   -3.289 +/-  1.315 |  -87.570 +/-  4.940 |   -7.742 +/-  3.631 |    0.514 +/-  0.111 |  -75.720 +/-  3.099
TRP 330 |   21.751 +/-  3.279 |  -10.323 +/-  1.181 |   10.030 +/-  1.865 |   -8.026 +/-  1.465 |    0.544 +/-  0.101 |   13.975 +/-  3.409
LYS 331 |   17.499 +/-  3.231 |   -3.455 +/-  1.531 |  -47.526 +/- 10.794 |   11.955 +/- 10.456 |    0.716 +/-  0.099 |  -20.813 +/-  3.635
ASP 332 |   14.468 +/-  2.807 |   -2.307 +/-  1.293 |   -7.194 +/-  7.755 |  -72.280 +/-  7.137 |    0.495 +/-  0.061 |  -66.818 +/-  2.507
GLU 333 |   19.011 +/-  2.775 |   -5.758 +/-  1.445 |   12.181 +/-  6.160 |  -78.999 +/-  5.603 |    0.233 +/-  0.072 |  -53.333 +/-  3.258
SER 334 |   13.847 +/-  2.495 |   -0.732 +/-  1.108 |   -3.621 +/-  4.143 |   -7.187 +/-  3.258 |    0.672 +/-  0.068 |    2.979 +/-  2.525
ARG 335 |   23.700 +/-  3.944 |   -4.733 +/-  1.560 | -240.322 +/-  9.898 |   53.783 +/-  8.950 |    0.560 +/-  0.079 | -167.011 +/-  3.818
LEU 336 |   18.511 +/-  3.036 |   -3.214 +/-  1.317 |  -24.147 +/-  0.971 |   -0.103 +/-  0.847 |    0.143 +/-  0.056 |   -8.811 +/-  3.170
PRO 337 |   21.829 +/-  2.394 |   -4.294 +/-  1.080 |    2.015 +/-  1.255 |   -2.464 +/-  0.884 |    0.079 +/-  0.035 |   17.164 +/-  2.664
PRO 338 |   20.822 +/-  2.443 |   -4.737 +/-  0.995 |   -5.297 +/-  0.967 |   -2.722 +/-  0.975 |    0.241 +/-  0.067 |    8.308 +/-  2.610
CYS 339 |   10.946 +/-  2.152 |   -5.402 +/-  1.099 |   -2.613 +/-  1.799 |   -1.062 +/-  0.665 |    0.049 +/-  0.022 |    1.916 +/-  2.518
THR 340 |   16.694 +/-  2.438 |   -4.789 +/-  1.193 |  -30.490 +/-  1.895 |   -6.957 +/-  1.220 |    0.101 +/-  0.053 |  -25.442 +/-  2.961
ILE 341 |   18.606 +/-  2.953 |   -4.505 +/-  1.612 |   -7.886 +/-  1.010 |   -1.545 +/-  0.552 |    0.049 +/-  0.025 |    4.719 +/-  2.955
PHE 342 |   16.064 +/-  2.990 |   -4.222 +/-  1.097 |   -5.891 +/-  1.117 |   -4.513 +/-  0.662 |    0.467 +/-  0.074 |    1.904 +/-  3.156
GLN 343 |   23.701 +/-  2.996 |   -6.170 +/-  1.275 |  -75.119 +/-  2.202 |   -7.555 +/-  1.802 |    0.408 +/-  0.101 |  -64.734 +/-  3.106
ALA 344 |    7.360 +/-  1.987 |   -5.884 +/-  0.806 |   -6.116 +/-  0.929 |   -0.342 +/-  0.481 |    0.015 +/-  0.012 |   -4.966 +/-  2.259
PHE 345 |   16.577 +/-  3.166 |   -7.993 +/-  1.368 |   -1.902 +/-  1.081 |   -3.233 +/-  0.523 |    0.000 +/-  0.002 |    3.450 +/-  3.244
LYS 346 |   17.977 +/-  3.216 |   -7.249 +/-  1.456 |  -79.658 +/- 11.861 |   49.147 +/- 11.108 |    0.286 +/-  0.081 |  -19.497 +/-  4.253
TYR 347 |   18.654 +/-  2.962 |   -6.158 +/-  1.230 |  -28.464 +/-  1.923 |   -8.603 +/-  1.338 |    0.346 +/-  0.054 |  -24.225 +/-  3.171
TYR 348 |   18.536 +/-  3.450 |   -8.618 +/-  1.274 |  -23.802 +/-  1.411 |   -5.035 +/-  0.964 |    0.031 +/-  0.021 |  -18.888 +/-  3.413
LEU 349 |   16.183 +/-  2.642 |   -7.894 +/-  1.427 |  -31.789 +/-  1.067 |    0.973 +/-  0.571 |    0.000 +/-  0.000 |  -22.527 +/-  2.907
ASP 350 |   17.289 +/-  2.573 |   -5.047 +/-  1.368 |   40.960 +/-  6.187 | -115.637 +/-  6.170 |    0.119 +/-  0.029 |  -62.315 +/-  2.634
ILE 351 |   20.650 +/-  2.984 |   -6.921 +/-  1.433 |  -12.616 +/-  1.372 |   -1.403 +/-  0.680 |    0.001 +/-  0.002 |   -0.289 +/-  3.059
THR 352 |   16.413 +/-  2.499 |   -3.800 +/-  1.193 |  -32.084 +/-  1.457 |   -5.412 +/-  1.028 |    0.119 +/-  0.044 |  -24.764 +/-  2.709
THR 353 |   18.394 +/-  2.544 |   -1.394 +/-  1.276 |  -29.769 +/-  1.969 |   -1.294 +/-  1.164 |    0.439 +/-  0.048 |  -13.626 +/-  2.479
PRO 354 |   22.304 +/-  2.402 |   -4.666 +/-  1.012 |    3.030 +/-  1.116 |   -1.975 +/-  1.074 |    0.111 +/-  0.043 |   18.803 +/-  2.568
PRO 355 |   20.503 +/-  2.425 |   -6.015 +/-  0.990 |  -10.344 +/-  1.261 |   -0.431 +/-  0.719 |    0.019 +/-  0.013 |    3.732 +/-  2.529
THR 356 |   18.211 +/-  2.604 |   -3.361 +/-  1.280 |  -26.331 +/-  1.721 |   -5.175 +/-  1.357 |    0.349 +/-  0.048 |  -16.307 +/-  2.809
PRO 357 |   21.210 +/-  2.531 |   -7.731 +/-  0.856 |   -9.008 +/-  1.290 |    0.063 +/-  0.665 |    0.080 +/-  0.023 |    4.614 +/-  2.640
LEU 358 |   18.057 +/-  2.827 |   -3.871 +/-  1.289 |  -32.644 +/-  1.290 |   -0.368 +/-  0.795 |    0.594 +/-  0.089 |  -18.231 +/-  3.033
GLN 359 |   23.684 +/-  2.935 |   -7.237 +/-  1.408 |  -78.005 +/-  2.867 |   -3.654 +/-  2.015 |    0.095 +/-  0.037 |  -65.117 +/-  3.214
LEU 360 |   16.871 +/-  2.846 |   -8.273 +/-  1.337 |  -32.443 +/-  1.039 |    1.958 +/-  0.617 |    0.000 +/-  0.001 |  -21.886 +/-  2.875
GLN 361 |   24.102 +/-  3.107 |   -5.566 +/-  1.331 |  -76.729 +/-  3.638 |   -5.514 +/-  2.779 |    0.499 +/-  0.064 |  -63.207 +/-  3.544
GLN 362 |   24.256 +/-  3.004 |   -6.070 +/-  1.483 |  -77.154 +/-  3.577 |   -3.434 +/-  2.461 |    0.269 +/-  0.110 |  -62.132 +/-  3.278
PHE 363 |   17.145 +/-  3.151 |   -6.923 +/-  1.359 |  -10.139 +/-  1.515 |   -1.245 +/-  0.663 |    0.004 +/-  0.007 |   -1.158 +/-  3.373
ALA 364 |    7.763 +/-  2.090 |   -4.949 +/-  0.829 |   -6.301 +/-  2.286 |    0.410 +/-  1.325 |    0.028 +/-  0.022 |   -3.049 +/-  2.407
SER 365 |   11.475 +/-  2.373 |   -2.561 +/-  1.160 |  -12.729 +/-  3.753 |   -3.007 +/-  3.147 |    0.470 +/-  0.108 |   -6.352 +/-  2.811
LEU 366 |   16.777 +/-  2.901 |   -5.823 +/-  1.487 |  -31.014 +/-  1.389 |    0.330 +/-  1.112 |    0.067 +/-  0.051 |  -19.661 +/-  2.890
ALA 367 |    7.462 +/-  2.053 |   -5.147 +/-  0.882 |   -8.563 +/-  2.433 |    2.074 +/-  1.919 |    0.044 +/-  0.034 |   -4.131 +/-  2.274
THR 368 |   16.752 +/-  2.544 |   -1.081 +/-  1.390 |  -32.661 +/-  2.476 |   -5.581 +/-  2.339 |    0.672 +/-  0.078 |  -21.899 +/-  3.066
ASN 369 |   22.443 +/-  2.805 |   -3.690 +/-  1.214 |  -95.734 +/-  5.891 |   -3.234 +/-  4.047 |    0.476 +/-  0.055 |  -79.740 +/-  3.074
GLU 370 |   17.528 +/-  2.916 |   -2.081 +/-  1.189 |   10.392 +/- 11.145 |  -78.013 +/- 10.388 |    0.939 +/-  0.085 |  -51.235 +/-  3.034
LYS 371 |   17.602 +/-  3.149 |   -1.981 +/-  0.951 |  -42.872 +/-  7.565 |    6.136 +/-  7.811 |    1.326 +/-  0.068 |  -19.788 +/-  3.229
GLU 372 |   17.739 +/-  2.542 |   -5.366 +/-  1.428 |   21.123 +/-  8.293 |  -91.267 +/-  8.221 |    0.192 +/-  0.044 |  -57.579 +/-  2.815
LYS 373 |   17.052 +/-  3.087 |   -5.862 +/-  1.303 |  -58.390 +/- 10.935 |   25.494 +/- 10.691 |    0.532 +/-  0.085 |  -21.173 +/-  3.941
GLN 374 |   23.333 +/-  2.920 |   -3.390 +/-  1.174 |  -71.638 +/-  2.247 |   -9.445 +/-  1.719 |    0.876 +/-  0.092 |  -60.264 +/-  2.887
ARG 375 |   21.936 +/-  3.793 |   -6.774 +/-  1.370 | -253.870 +/- 10.344 |   61.511 +/-  9.230 |    0.608 +/-  0.074 | -176.589 +/-  3.790
LEU 376 |   16.441 +/-  2.726 |   -8.111 +/-  1.429 |  -36.621 +/-  1.382 |    0.909 +/-  0.575 |    0.000 +/-  0.001 |  -27.382 +/-  2.838
LEU 377 |   16.975 +/-  2.722 |   -3.215 +/-  1.463 |  -32.818 +/-  2.115 |   -0.489 +/-  1.082 |    0.579 +/-  0.102 |  -18.968 +/-  2.944
VAL 378 |   14.432 +/-  2.497 |   -2.830 +/-  1.184 |  -27.914 +/-  1.320 |    0.827 +/-  1.034 |    0.397 +/-  0.067 |  -15.089 +/-  2.565
LEU 379 |   16.144 +/-  2.775 |   -7.959 +/-  1.301 |  -32.170 +/-  1.113 |    1.585 +/-  0.628 |    0.001 +/-  0.003 |  -22.399 +/-  2.825
SER 380 |   11.538 +/-  2.135 |   -3.985 +/-  1.372 |  -14.875 +/-  2.142 |    0.156 +/-  1.718 |    0.021 +/-  0.017 |   -7.145 +/-  2.631
LYS 381 |   18.136 +/-  3.415 |   -4.945 +/-  1.236 |  -43.950 +/- 11.071 |   17.397 +/- 10.778 |    0.687 +/-  0.098 |  -12.676 +/-  3.779
GLY 382 |    5.800 +/-  1.679 |   -3.620 +/-  0.693 |   -8.462 +/-  1.036 |   -3.924 +/-  0.876 |    0.005 +/-  0.007 |  -10.201 +/-  1.792
LEU 383 |   16.861 +/-  2.950 |   -2.219 +/-  1.424 |  -24.944 +/-  2.009 |   -4.901 +/-  1.322 |    0.353 +/-  0.122 |  -14.850 +/-  3.134
GLN 384 |   24.704 +/-  3.257 |   -2.078 +/-  1.418 |  -73.381 +/-  4.974 |  -11.851 +/-  4.172 |    0.839 +/-  0.208 |  -61.766 +/-  3.225
GLU 385 |   17.300 +/-  2.839 |   -3.737 +/-  1.313 |   41.128 +/- 12.395 | -113.107 +/- 12.202 |    0.500 +/-  0.080 |  -57.916 +/-  2.915
TYR 386 |   17.378 +/-  2.937 |   -8.600 +/-  1.230 |  -31.492 +/-  1.935 |   -3.436 +/-  1.399 |    0.083 +/-  0.030 |  -26.067 +/-  3.093
GLU 387 |   17.729 +/-  2.666 |   -5.005 +/-  1.536 |   29.569 +/- 10.003 | -104.570 +/-  8.869 |    0.257 +/-  0.099 |  -62.019 +/-  3.194
GLU 388 |   17.919 +/-  2.770 |   -3.780 +/-  1.171 |   64.543 +/-  8.410 | -136.314 +/-  8.019 |    0.752 +/-  0.082 |  -56.880 +/-  2.676
TRP 389 |   22.476 +/-  3.319 |  -10.936 +/-  1.344 |    3.519 +/-  3.209 |   -4.184 +/-  1.888 |    0.164 +/-  0.087 |   11.039 +/-  4.167
LYS 390 |   17.993 +/-  3.086 |   -6.378 +/-  1.379 | -102.646 +/- 12.677 |   72.220 +/- 11.862 |    0.420 +/-  0.078 |  -18.390 +/-  3.705
TRP 391 |   22.155 +/-  3.353 |   -5.015 +/-  1.441 |   -1.076 +/-  1.822 |   -8.725 +/-  1.511 |    1.027 +/-  0.202 |    8.366 +/-  3.567
GLY 392 |    5.691 +/-  1.715 |   -2.699 +/-  0.751 |   -1.161 +/-  1.784 |   -2.980 +/-  1.249 |    0.176 +/-  0.056 |   -0.972 +/-  1.917
LYS 393 |   19.001 +/-  3.244 |   -3.041 +/-  1.450 |  -99.150 +/-  9.722 |   69.762 +/-  9.841 |    0.807 +/-  0.196 |  -12.620 +/-  3.770
ASN 394 |   24.724 +/-  2.990 |   -3.921 +/-  1.448 |  -80.376 +/-  4.304 |   -8.686 +/-  3.428 |    0.206 +/-  0.048 |  -68.053 +/-  3.300
PRO 395 |   21.387 +/-  2.610 |   -7.656 +/-  1.004 |   -7.113 +/-  2.688 |   -1.199 +/-  1.321 |    0.018 +/-  0.023 |    5.438 +/-  3.178
THR 396 |   16.787 +/-  2.361 |   -3.942 +/-  1.620 |  -39.208 +/-  4.171 |   -0.033 +/-  3.424 |    0.135 +/-  0.044 |  -26.262 +/-  2.668
MET 397 |   15.522 +/-  2.688 |   -8.892 +/-  1.216 |   -5.693 +/-  1.401 |   -0.010 +/-  0.980 |    0.012 +/-  0.010 |    0.939 +/-  2.891
VAL 398 |   14.466 +/-  2.750 |   -4.577 +/-  1.190 |  -29.603 +/-  1.709 |   -0.688 +/-  1.265 |    0.114 +/-  0.040 |  -20.288 +/-  2.906
GLU 399 |   18.470 +/-  2.853 |   -4.739 +/-  1.359 |   70.925 +/- 12.529 | -140.672 +/- 12.527 |    0.496 +/-  0.104 |  -55.521 +/-  3.255
VAL 400 |   14.520 +/-  2.740 |   -5.209 +/-  1.346 |  -24.328 +/-  1.533 |   -0.643 +/-  0.925 |    0.002 +/-  0.004 |  -15.659 +/-  2.981
LEU 401 |   16.462 +/-  2.784 |   -6.340 +/-  1.297 |  -31.336 +/-  1.618 |   -2.158 +/-  1.268 |    0.086 +/-  0.044 |  -23.285 +/-  2.917
GLU 402 |   17.759 +/-  2.699 |   -2.884 +/-  1.422 |   64.904 +/- 12.093 | -143.172 +/- 10.824 |    0.758 +/-  0.059 |  -62.634 +/-  3.071
GLU 403 |   17.981 +/-  2.875 |   -3.634 +/-  1.278 |   47.556 +/- 23.991 | -119.243 +/- 23.316 |    0.565 +/-  0.134 |  -56.776 +/-  3.244
PHE 404 |   17.088 +/-  3.041 |   -6.338 +/-  1.234 |    2.371 +/-  1.509 |   -2.861 +/-  0.973 |    0.038 +/-  0.023 |   10.298 +/-  3.027
PRO 405 |   21.222 +/-  2.374 |   -3.102 +/-  0.782 |   -6.436 +/-  1.102 |   -3.838 +/-  1.007 |    0.701 +/-  0.072 |    8.547 +/-  2.493
SER 406 |   11.270 +/-  2.228 |   -2.010 +/-  1.458 |  -26.828 +/-  2.317 |    3.109 +/-  1.377 |    0.124 +/-  0.033 |  -14.335 +/-  2.453
ILE 407 |   17.133 +/-  2.803 |   -5.340 +/-  1.560 |   -5.562 +/-  1.642 |   -4.680 +/-  1.334 |    0.103 +/-  0.029 |    1.653 +/-  2.826
GLN 408 |   23.792 +/-  3.009 |   -3.066 +/-  1.214 |  -75.937 +/-  5.475 |   -4.538 +/-  4.893 |    0.763 +/-  0.137 |  -58.987 +/-  3.070
MET 409 |   16.843 +/-  2.795 |   -6.393 +/-  1.288 |    5.079 +/-  1.515 |   -3.395 +/-  1.153 |    0.142 +/-  0.051 |   12.275 +/-  2.906
PRO 410 |   20.874 +/-  2.481 |   -3.988 +/-  1.083 |   -7.155 +/-  1.599 |   -3.521 +/-  1.228 |    0.417 +/-  0.137 |    6.627 +/-  2.851
ALA 411 |    7.492 +/-  2.055 |   -3.826 +/-  0.834 |   -4.351 +/-  1.347 |   -1.510 +/-  0.822 |    0.071 +/-  0.047 |   -2.124 +/-  2.164
THR 412 |   16.441 +/-  2.606 |   -4.562 +/-  1.190 |  -29.287 +/-  3.377 |   -6.569 +/-  1.369 |    0.135 +/-  0.047 |  -23.842 +/-  3.276
LEU 413 |   17.176 +/-  2.674 |   -5.650 +/-  1.542 |  -29.699 +/-  2.040 |   -0.311 +/-  0.920 |    0.030 +/-  0.026 |  -18.453 +/-  3.269
LEU 414 |   17.252 +/-  2.657 |   -6.831 +/-  1.459 |  -31.838 +/-  1.284 |    1.247 +/-  0.631 |    0.007 +/-  0.009 |  -20.162 +/-  3.150
LEU 415 |   16.741 +/-  3.021 |   -5.882 +/-  1.430 |  -33.398 +/-  2.039 |   -0.476 +/-  0.770 |    0.045 +/-  0.023 |  -22.970 +/-  3.486
THR 416 |   16.830 +/-  2.574 |   -4.187 +/-  1.388 |  -36.514 +/-  1.809 |   -2.245 +/-  1.415 |    0.182 +/-  0.053 |  -25.934 +/-  3.034
GLN 417 |   24.958 +/-  3.119 |   -6.306 +/-  1.703 |  -72.548 +/-  3.056 |   -3.284 +/-  3.184 |    0.145 +/-  0.097 |  -57.035 +/-  3.218
LEU 418 |   16.885 +/-  2.697 |   -5.571 +/-  1.473 |  -35.263 +/-  2.030 |    3.970 +/-  0.756 |    0.017 +/-  0.013 |  -19.961 +/-  3.189
SER 419 |   12.343 +/-  2.166 |   -3.415 +/-  0.820 |  -10.871 +/-  2.728 |   -6.048 +/-  2.175 |    0.270 +/-  0.054 |   -7.722 +/-  2.513
LEU 420 |   16.023 +/-  2.729 |   -4.222 +/-  1.241 |  -23.902 +/-  1.480 |   -2.580 +/-  0.928 |    0.315 +/-  0.066 |  -14.366 +/-  2.827
LEU 421 |   17.135 +/-  2.817 |   -7.207 +/-  1.279 |  -29.567 +/-  1.065 |    0.549 +/-  0.697 |    0.022 +/-  0.013 |  -19.068 +/-  2.946
GLN 422 |   24.465 +/-  2.907 |   -4.059 +/-  1.297 |  -67.154 +/-  2.100 |   -6.689 +/-  1.284 |    0.440 +/-  0.067 |  -52.996 +/-  2.843
PRO 423 |   20.363 +/-  2.327 |   -6.246 +/-  0.924 |    2.203 +/-  0.728 |   -2.973 +/-  0.628 |    0.140 +/-  0.035 |   13.486 +/-  2.547
ARG 424 |   22.535 +/-  3.657 |   -9.220 +/-  1.523 | -289.965 +/-  5.511 |   91.124 +/-  4.690 |    0.125 +/-  0.025 | -185.399 +/-  3.654
TYR 425 |   16.785 +/-  3.019 |   -7.720 +/-  1.382 |  -38.482 +/-  3.178 |    0.212 +/-  2.052 |    0.136 +/-  0.035 |  -29.068 +/-  3.297
TYR 426 |   17.082 +/-  2.848 |  -10.836 +/-  1.150 |  -26.273 +/-  1.260 |   -4.390 +/-  0.787 |    0.000 +/-  0.000 |  -24.418 +/-  3.141
SER 427 |    9.637 +/-  1.936 |   -6.459 +/-  0.877 |  -14.260 +/-  1.695 |   -0.396 +/-  1.054 |    0.000 +/-  0.002 |  -11.478 +/-  2.211
ILE 428 |   17.646 +/-  2.920 |   -7.838 +/-  1.449 |  -10.741 +/-  1.343 |    0.966 +/-  0.559 |    0.000 +/-  0.001 |    0.033 +/-  3.109
SER 429 |   13.425 +/-  2.216 |   -5.649 +/-  1.223 |  -23.449 +/-  1.832 |    1.444 +/-  0.960 |    0.000 +/-  0.000 |  -14.227 +/-  2.452
SER 430 |   12.309 +/-  2.221 |   -6.357 +/-  1.092 |  -12.808 +/-  1.467 |   -3.604 +/-  0.735 |    0.000 +/-  0.000 |  -10.460 +/-  2.407
SER 431 |   11.555 +/-  2.094 |   -6.249 +/-  1.224 |   -3.259 +/-  1.666 |   -3.160 +/-  1.139 |    0.000 +/-  0.000 |   -1.113 +/-  2.318
PRO 432 |   20.895 +/-  2.460 |   -7.532 +/-  0.868 |   -6.707 +/-  0.784 |   -4.259 +/-  0.710 |    0.154 +/-  0.025 |    2.551 +/-  2.581
ASP 433 |   13.537 +/-  2.658 |   -2.604 +/-  1.520 |   -2.580 +/- 10.098 |  -77.122 +/-  6.985 |    0.320 +/-  0.037 |  -68.449 +/-  4.079
MET 434 |   15.057 +/-  2.723 |   -7.585 +/-  1.029 |   -7.296 +/-  1.077 |   -2.788 +/-  0.838 |    0.386 +/-  0.066 |   -2.225 +/-  2.842
TYR 435 |   19.015 +/-  3.077 |   -5.804 +/-  1.185 |  -14.904 +/-  1.388 |   -8.327 +/-  1.053 |    0.468 +/-  0.073 |   -9.552 +/-  3.175
PRO 436 |   20.747 +/-  2.386 |   -2.769 +/-  0.804 |   -5.664 +/-  0.817 |   -4.236 +/-  0.701 |    0.731 +/-  0.045 |    8.809 +/-  2.526
ASP 437 |   14.083 +/-  2.656 |   -3.460 +/-  1.028 |   41.996 +/-  4.295 | -114.960 +/-  4.172 |    0.499 +/-  0.069 |  -61.842 +/-  2.487
GLU 438 |   18.218 +/-  2.912 |   -4.758 +/-  1.637 |    7.204 +/-  5.334 |  -76.943 +/-  4.628 |    0.145 +/-  0.023 |  -56.135 +/-  3.181
VAL 439 |   14.128 +/-  2.573 |   -5.550 +/-  1.436 |  -28.618 +/-  1.012 |    1.795 +/-  0.361 |    0.004 +/-  0.006 |  -18.240 +/-  2.618
HIE 440 |   33.531 +/-  2.716 |   -9.342 +/-  1.397 |  -26.224 +/-  2.003 |   -1.629 +/-  0.967 |    0.019 +/-  0.012 |   -3.644 +/-  3.024
LEU 441 |   16.895 +/-  2.974 |   -7.591 +/-  1.284 |  -33.662 +/-  1.027 |    2.609 +/-  0.568 |    0.001 +/-  0.002 |  -21.747 +/-  3.031
THR 442 |   15.432 +/-  2.398 |   -5.066 +/-  1.246 |  -39.441 +/-  1.360 |   -0.726 +/-  0.786 |    0.000 +/-  0.001 |  -29.801 +/-  2.620
VAL 443 |   14.400 +/-  2.761 |   -5.472 +/-  1.408 |  -32.951 +/-  1.019 |    1.947 +/-  0.351 |    0.000 +/-  0.001 |  -22.075 +/-  2.885
ALA 444 |    7.247 +/-  1.960 |   -4.306 +/-  0.818 |   -2.219 +/-  1.377 |   -2.164 +/-  0.849 |    0.080 +/-  0.031 |   -1.362 +/-  2.131
ILE 445 |   17.868 +/-  2.838 |   -4.707 +/-  1.468 |   -7.354 +/-  1.499 |   -2.951 +/-  1.130 |    0.187 +/-  0.046 |    3.043 +/-  3.006
VAL 446 |   13.774 +/-  2.442 |   -5.105 +/-  1.386 |  -28.393 +/-  1.494 |   -0.203 +/-  0.850 |    0.015 +/-  0.012 |  -19.911 +/-  2.683
SER 447 |   10.829 +/-  2.055 |   -3.284 +/-  0.905 |  -12.040 +/-  2.895 |   -4.942 +/-  2.783 |    0.367 +/-  0.069 |   -9.071 +/-  2.633
TYR 448 |   17.501 +/-  2.992 |   -3.449 +/-  1.365 |  -19.902 +/-  1.773 |  -11.285 +/-  1.618 |    0.646 +/-  0.138 |  -16.489 +/-  3.136
HIE 449 |   34.250 +/-  2.917 |   -4.459 +/-  1.078 |  -17.267 +/-  3.953 |   -7.640 +/-  2.753 |    0.872 +/-  0.111 |    5.757 +/-  3.370
THR 450 |   15.760 +/-  2.732 |   -2.910 +/-  1.271 |  -23.509 +/-  2.366 |   -8.495 +/-  2.492 |    0.349 +/-  0.086 |  -18.805 +/-  3.187
ARG 451 |   23.491 +/-  4.063 |   -1.911 +/-  1.562 | -229.654 +/- 14.862 |   31.408 +/- 13.148 |    1.249 +/-  0.139 | -175.416 +/-  4.345
ASP 452 |   15.208 +/-  2.854 |    0.373 +/-  1.232 |   35.667 +/-  8.874 | -116.294 +/-  8.742 |    1.072 +/-  0.124 |  -63.975 +/-  2.464
GLY 453 |    5.677 +/-  1.733 |   -0.968 +/-  0.742 |   -6.895 +/-  2.520 |   -7.026 +/-  1.928 |    0.440 +/-  0.138 |   -8.773 +/-  1.970
GLU 454 |   18.289 +/-  2.912 |   -0.593 +/-  1.361 |   53.228 +/- 15.874 | -127.359 +/- 15.404 |    1.024 +/-  0.108 |  -55.411 +/-  3.027
GLY 455 |    6.775 +/-  1.784 |   -1.701 +/-  0.856 |    6.547 +/-  3.716 |   -8.351 +/-  3.244 |    0.076 +/-  0.061 |    3.347 +/-  1.925
PRO 456 |   21.133 +/-  2.605 |   -5.203 +/-  1.028 |   -7.562 +/-  2.279 |   -0.569 +/-  1.436 |    0.133 +/-  0.069 |    7.932 +/-  2.806
VAL 457 |   14.880 +/-  2.749 |   -3.050 +/-  1.410 |  -24.236 +/-  1.763 |   -2.413 +/-  0.966 |    0.381 +/-  0.079 |  -14.438 +/-  3.032
HIE 458 |   33.863 +/-  2.765 |   -7.468 +/-  1.230 |  -22.788 +/-  2.226 |   -2.471 +/-  0.990 |    0.169 +/-  0.051 |    1.305 +/-  2.924
HIE 459 |   34.068 +/-  2.956 |   -5.924 +/-  0.973 |  -12.019 +/-  2.884 |  -12.667 +/-  2.556 |    0.667 +/-  0.090 |    4.125 +/-  3.196
GLY 460 |    5.444 +/-  1.654 |   -3.734 +/-  0.710 |   -9.839 +/-  2.466 |   -2.420 +/-  1.760 |    0.024 +/-  0.013 |  -10.525 +/-  1.816
VAL 461 |   15.294 +/-  2.692 |   -4.748 +/-  1.279 |  -32.535 +/-  1.379 |    4.075 +/-  0.908 |    0.050 +/-  0.026 |  -17.865 +/-  2.687
CYS 462 |   10.287 +/-  2.081 |   -6.682 +/-  1.192 |   -8.597 +/-  1.214 |    1.840 +/-  0.579 |    0.000 +/-  0.000 |   -3.152 +/-  2.483
SER 463 |   10.825 +/-  2.019 |   -5.841 +/-  1.215 |  -22.365 +/-  1.815 |    0.712 +/-  0.862 |    0.001 +/-  0.001 |  -16.669 +/-  2.338
SER 464 |   11.319 +/-  2.216 |   -4.972 +/-  0.928 |  -13.506 +/-  2.238 |   -1.828 +/-  1.573 |    0.123 +/-  0.076 |   -8.863 +/-  2.540
TRP 465 |   22.299 +/-  3.241 |  -12.344 +/-  1.128 |   -1.467 +/-  1.605 |   -4.593 +/-  0.888 |    0.168 +/-  0.057 |    4.064 +/-  3.505
LEU 466 |   17.017 +/-  2.790 |   -7.221 +/-  1.288 |  -33.020 +/-  0.925 |    2.937 +/-  0.536 |    0.002 +/-  0.003 |  -20.287 +/-  2.900
ASN 467 |   23.153 +/-  2.819 |   -4.469 +/-  1.094 |  -84.844 +/-  2.182 |   -3.308 +/-  1.381 |    0.418 +/-  0.048 |  -69.050 +/-  2.735
ARG 468 |   23.234 +/-  3.977 |   -5.157 +/-  1.616 | -236.625 +/- 12.721 |   46.734 +/-  9.736 |    0.746 +/-  0.145 | -171.067 +/-  4.759
ILE 469 |   21.038 +/-  2.931 |   -4.833 +/-  1.515 |  -27.651 +/-  1.656 |    5.733 +/-  0.804 |    0.044 +/-  0.023 |   -5.668 +/-  3.072
GLN 470 |   24.083 +/-  3.065 |   -2.470 +/-  1.300 |  -72.527 +/-  3.425 |  -10.537 +/-  3.154 |    0.841 +/-  0.063 |  -60.611 +/-  2.889
ALA 471 |    8.477 +/-  2.278 |   -2.112 +/-  0.731 |   -3.547 +/-  1.462 |   -4.429 +/-  1.193 |    0.443 +/-  0.063 |   -1.168 +/-  2.306
ASP 472 |   15.350 +/-  2.754 |   -0.420 +/-  0.918 |   46.105 +/-  4.681 | -122.826 +/-  5.344 |    1.021 +/-  0.074 |  -60.770 +/-  2.486
ASP 473 |   13.975 +/-  2.592 |   -3.253 +/-  1.109 |   42.816 +/-  5.164 | -110.603 +/-  4.980 |    0.420 +/-  0.037 |  -56.645 +/-  2.440
VAL 474 |   14.155 +/-  2.555 |   -1.435 +/-  1.229 |  -21.988 +/-  0.946 |   -1.487 +/-  0.625 |    0.542 +/-  0.068 |  -10.213 +/-  2.585
VAL 475 |   15.642 +/-  2.577 |   -4.261 +/-  1.375 |  -20.940 +/-  1.253 |    1.616 +/-  0.459 |    0.002 +/-  0.004 |   -7.941 +/-  2.821
PRO 476 |   21.379 +/-  2.483 |   -6.876 +/-  1.024 |   -8.934 +/-  0.917 |   -0.989 +/-  0.535 |    0.015 +/-  0.010 |    4.595 +/-  2.596
CYS 477 |   10.541 +/-  2.131 |   -6.556 +/-  1.094 |   -5.662 +/-  1.243 |    1.097 +/-  0.650 |    0.001 +/-  0.002 |   -0.580 +/-  2.247
PHE 478 |   16.653 +/-  2.973 |   -7.052 +/-  1.378 |   -8.228 +/-  1.492 |   -0.133 +/-  0.805 |    0.080 +/-  0.043 |    1.320 +/-  3.260
VAL 479 |   14.289 +/-  2.672 |   -4.402 +/-  1.233 |  -18.368 +/-  1.513 |   -1.709 +/-  1.370 |    0.194 +/-  0.052 |   -9.996 +/-  2.737
ARG 480 |   22.245 +/-  3.800 |   -6.412 +/-  1.425 | -289.561 +/-  8.221 |   92.640 +/-  7.254 |    0.421 +/-  0.080 | -180.667 +/-  3.688
GLY 481 |    5.615 +/-  1.755 |   -1.028 +/-  0.747 |   -7.681 +/-  1.419 |   -6.691 +/-  1.250 |    0.273 +/-  0.054 |   -9.512 +/-  1.753
ALA 482 |    9.991 +/-  2.303 |    0.080 +/-  0.909 |   11.488 +/-  1.850 |   -8.157 +/-  1.894 |    0.487 +/-  0.107 |   13.889 +/-  2.200
PRO 483 |   21.959 +/-  2.491 |   -2.150 +/-  0.815 |   -3.972 +/-  1.217 |   -5.155 +/-  1.073 |    0.613 +/-  0.093 |   11.294 +/-  2.618
SER 484 |   12.528 +/-  2.366 |   -2.795 +/-  0.990 |  -13.249 +/-  2.613 |   -3.296 +/-  1.421 |    0.289 +/-  0.049 |   -6.523 +/-  2.444
PHE 485 |   15.884 +/-  2.919 |   -5.094 +/-  1.157 |   -0.046 +/-  1.190 |   -4.220 +/-  1.055 |    0.049 +/-  0.020 |    6.573 +/-  3.063
HIE 486 |   34.534 +/-  2.805 |   -4.270 +/-  1.004 |   -7.563 +/-  2.793 |  -15.471 +/-  2.529 |    0.936 +/-  0.094 |    8.165 +/-  2.977
LEU 487 |   18.505 +/-  2.897 |   -0.006 +/-  1.444 |  -19.093 +/-  1.244 |   -1.094 +/-  0.673 |    0.769 +/-  0.083 |   -0.920 +/-  3.105
PRO 488 |   21.401 +/-  2.458 |   -5.427 +/-  0.965 |   -2.795 +/-  0.694 |   -0.195 +/-  0.479 |    0.107 +/-  0.024 |   13.093 +/-  2.486
ARG 489 |   22.455 +/-  3.809 |   -3.334 +/-  1.668 | -250.812 +/-  6.516 |   55.283 +/-  4.808 |    0.440 +/-  0.058 | -175.969 +/-  3.999
ASN 490 |   25.911 +/-  2.909 |   -2.839 +/-  1.276 |  -84.640 +/-  2.506 |   -2.632 +/-  2.184 |    0.459 +/-  0.058 |  -63.741 +/-  3.139
PRO 491 |   21.271 +/-  2.500 |   -7.571 +/-  1.044 |  -11.069 +/-  1.375 |    0.408 +/-  0.577 |    0.001 +/-  0.004 |    3.039 +/-  3.006
GLN 492 |   25.040 +/-  2.991 |   -3.031 +/-  1.271 |  -70.519 +/-  2.648 |  -10.505 +/-  2.313 |    0.720 +/-  0.078 |  -58.295 +/-  2.929
VAL 493 |   16.036 +/-  2.676 |   -2.344 +/-  1.415 |  -22.474 +/-  1.355 |    2.196 +/-  0.640 |    0.225 +/-  0.056 |   -6.362 +/-  2.822
PRO 494 |   21.040 +/-  2.539 |   -5.272 +/-  0.998 |   -8.084 +/-  1.212 |   -3.370 +/-  0.897 |    0.181 +/-  0.079 |    4.496 +/-  2.711
CYS 495 |   10.714 +/-  2.229 |   -6.232 +/-  1.021 |   -3.364 +/-  1.069 |    0.742 +/-  0.965 |    0.037 +/-  0.014 |    1.898 +/-  2.453
ILE 496 |   17.781 +/-  3.079 |   -6.222 +/-  1.459 |   -8.306 +/-  0.881 |   -0.603 +/-  0.427 |    0.030 +/-  0.014 |    2.681 +/-  3.005
LEU 497 |   16.080 +/-  2.900 |   -7.306 +/-  1.410 |  -33.536 +/-  0.952 |    2.571 +/-  0.388 |    0.003 +/-  0.004 |  -22.187 +/-  3.081
VAL 498 |   14.322 +/-  2.618 |   -5.758 +/-  1.265 |  -27.286 +/-  0.908 |   -0.233 +/-  0.361 |    0.001 +/-  0.002 |  -18.954 +/-  2.602
GLY 499 |    6.617 +/-  1.720 |   -4.175 +/-  0.695 |   -2.599 +/-  0.988 |    2.155 +/-  0.577 |    0.000 +/-  0.000 |    1.997 +/-  1.776
PRO 500 |   20.928 +/-  2.425 |   -7.426 +/-  1.088 |   -4.230 +/-  1.037 |   -4.029 +/-  0.576 |    0.006 +/-  0.007 |    5.248 +/-  2.618
GLY 501 |    5.043 +/-  1.627 |   -2.930 +/-  0.859 |  -12.696 +/-  1.716 |   -0.341 +/-  0.644 |    0.018 +/-  0.011 |  -10.907 +/-  2.104
THR 502 |   16.576 +/-  2.498 |   -3.323 +/-  1.273 |  -38.993 +/-  3.972 |    0.298 +/-  1.946 |    0.109 +/-  0.040 |  -25.334 +/-  3.250
GLY 503 |    6.028 +/-  1.715 |   -4.176 +/-  0.723 |   -7.416 +/-  0.762 |   -0.471 +/-  0.483 |    0.012 +/-  0.006 |   -6.023 +/-  1.740
ILE 504 |   19.858 +/-  3.157 |   -5.990 +/-  1.459 |  -14.312 +/-  1.062 |    1.390 +/-  0.535 |    0.005 +/-  0.004 |    0.951 +/-  3.192
ALA 505 |   10.897 +/-  2.258 |   -4.875 +/-  0.859 |   -1.260 +/-  1.365 |    3.068 +/-  0.722 |    0.000 +/-  0.000 |    7.831 +/-  2.170
PRO 506 |   21.273 +/-  2.451 |   -6.944 +/-  1.142 |  -14.427 +/-  1.332 |    2.196 +/-  0.493 |    0.000 +/-  0.001 |    2.098 +/-  2.620
PHE 507 |   16.035 +/-  3.053 |   -8.420 +/-  1.326 |   -4.366 +/-  0.934 |    0.460 +/-  0.537 |    0.000 +/-  0.000 |    3.709 +/-  3.122
ARG 508 |   21.462 +/-  3.774 |   -9.835 +/-  1.585 | -243.410 +/- 10.744 |   46.896 +/-  7.248 |    0.101 +/-  0.040 | -184.787 +/-  5.015
SER 509 |   10.934 +/-  2.028 |   -6.231 +/-  1.139 |  -22.865 +/-  1.527 |    0.153 +/-  0.808 |    0.000 +/-  0.000 |  -18.010 +/-  2.427
PHE 510 |   16.394 +/-  3.053 |   -7.510 +/-  1.305 |  -10.156 +/-  0.970 |    0.990 +/-  0.537 |    0.059 +/-  0.012 |   -0.224 +/-  3.086
TRP 511 |   25.034 +/-  3.472 |  -12.957 +/-  1.266 |   -3.596 +/-  1.935 |   -3.069 +/-  1.075 |    0.045 +/-  0.022 |    5.458 +/-  3.622
GLN 512 |   23.426 +/-  2.770 |   -8.211 +/-  1.277 |  -78.133 +/-  2.272 |   -3.192 +/-  1.077 |    0.073 +/-  0.023 |  -66.037 +/-  2.771
GLN 513 |   23.335 +/-  2.940 |   -8.413 +/-  1.537 |  -77.817 +/-  2.272 |   -0.308 +/-  0.666 |    0.008 +/-  0.005 |  -63.196 +/-  3.137
ARG 514 |   22.324 +/-  3.621 |  -10.753 +/-  1.389 | -218.632 +/-  4.319 |   32.058 +/-  3.797 |    0.125 +/-  0.022 | -174.878 +/-  3.420
GLN 515 |   23.355 +/-  2.890 |   -6.156 +/-  1.254 |  -78.435 +/-  4.091 |   -6.788 +/-  3.362 |    0.296 +/-  0.096 |  -67.729 +/-  2.883
PHE 516 |   15.868 +/-  2.912 |   -7.152 +/-  1.211 |  -11.837 +/-  1.153 |   -0.502 +/-  0.602 |    0.333 +/-  0.052 |   -3.289 +/-  2.994
ASP 517 |   13.765 +/-  2.571 |   -7.119 +/-  1.314 |  -15.286 +/-  9.597 |  -58.572 +/-  6.957 |    0.022 +/-  0.020 |  -67.190 +/-  3.730
ILE 518 |   17.210 +/-  2.743 |   -4.622 +/-  1.514 |  -10.101 +/-  1.066 |   -3.479 +/-  0.862 |    0.300 +/-  0.062 |   -0.692 +/-  2.892
GLN 519 |   23.566 +/-  3.165 |   -3.501 +/-  1.003 |  -70.832 +/-  3.455 |  -11.692 +/-  2.857 |    0.890 +/-  0.077 |  -61.569 +/-  2.938
HIE 520 |   34.267 +/-  2.888 |   -4.801 +/-  0.980 |   -7.439 +/-  1.612 |  -11.898 +/-  1.424 |    0.859 +/-  0.059 |   10.988 +/-  2.935
LYS 521 |   18.245 +/-  3.229 |   -1.472 +/-  1.493 |  -61.766 +/- 11.172 |   30.335 +/- 11.335 |    0.857 +/-  0.156 |  -13.801 +/-  3.903
GLY 522 |    5.987 +/-  1.798 |   -1.117 +/-  0.558 |  -13.200 +/-  1.025 |   -3.506 +/-  0.734 |    0.483 +/-  0.040 |  -11.352 +/-  1.748
MET 523 |   15.912 +/-  2.572 |   -5.984 +/-  1.116 |   -4.950 +/-  1.850 |   -2.864 +/-  1.194 |    0.474 +/-  0.091 |    2.588 +/-  2.897
ASN 524 |   23.779 +/-  3.029 |   -2.540 +/-  1.148 |  -75.419 +/-  3.570 |  -10.300 +/-  2.314 |    0.713 +/-  0.082 |  -63.766 +/-  2.723
PRO 525 |   21.684 +/-  2.620 |   -3.696 +/-  1.204 |   -6.583 +/-  2.085 |   -2.946 +/-  1.402 |    0.430 +/-  0.110 |    8.889 +/-  2.804
CYS 526 |   12.643 +/-  2.362 |   -3.645 +/-  1.009 |   10.615 +/-  1.831 |   -3.924 +/-  1.436 |    0.235 +/-  0.048 |   15.924 +/-  2.502
PRO 527 |   21.262 +/-  2.480 |   -3.636 +/-  0.983 |   -4.019 +/-  1.061 |   -4.654 +/-  0.749 |    0.432 +/-  0.086 |    9.385 +/-  2.707
MET 528 |   15.140 +/-  2.635 |   -9.141 +/-  1.236 |   -9.755 +/-  1.061 |    2.764 +/-  0.583 |    0.006 +/-  0.007 |   -0.986 +/-  2.796
VAL 529 |   14.000 +/-  2.654 |   -5.262 +/-  1.413 |  -26.027 +/-  0.969 |   -0.252 +/-  0.518 |    0.045 +/-  0.039 |  -17.496 +/-  2.819
LEU 530 |   17.151 +/-  2.692 |   -7.595 +/-  1.360 |  -32.462 +/-  0.976 |    3.068 +/-  0.487 |    0.019 +/-  0.010 |  -19.819 +/-  2.842
VAL 531 |   14.624 +/-  2.556 |   -6.085 +/-  1.359 |  -28.840 +/-  1.024 |   -0.548 +/-  0.421 |    0.000 +/-  0.001 |  -20.848 +/-  2.692
PHE 532 |   16.806 +/-  2.961 |   -7.718 +/-  1.170 |  -10.456 +/-  1.209 |   -0.898 +/-  0.719 |    0.022 +/-  0.012 |   -2.245 +/-  3.030
GLY 533 |    5.104 +/-  1.654 |   -3.954 +/-  0.805 |   -8.097 +/-  1.080 |   -2.257 +/-  0.566 |    0.005 +/-  0.005 |   -9.199 +/-  1.862
CYS 534 |   10.668 +/-  2.360 |   -6.787 +/-  1.041 |    6.368 +/-  1.805 |   -0.561 +/-  1.144 |    0.017 +/-  0.017 |    9.706 +/-  2.883
ARG 535 |   22.613 +/-  3.906 |   -6.888 +/-  1.882 | -211.592 +/-  7.491 |   15.997 +/-  6.054 |    0.333 +/-  0.131 | -179.538 +/-  3.822
GLN 536 |   25.310 +/-  3.116 |   -5.980 +/-  1.572 |  -83.095 +/-  5.054 |   -4.619 +/-  3.356 |    0.448 +/-  0.086 |  -67.937 +/-  3.384
SER 537 |   12.978 +/-  2.361 |   -3.104 +/-  1.249 |  -11.910 +/-  5.375 |   -0.781 +/-  3.564 |    0.173 +/-  0.116 |   -2.644 +/-  3.214
LYS 538 |   18.364 +/-  3.276 |   -2.586 +/-  1.639 |   12.997 +/- 11.477 |  -41.581 +/- 10.946 |    1.129 +/-  0.152 |  -11.677 +/-  3.598
ILE 539 |   17.834 +/-  3.003 |   -3.170 +/-  1.593 |  -15.394 +/-  1.744 |   -2.496 +/-  1.172 |    0.350 +/-  0.080 |   -2.876 +/-  3.248
ASP 540 |   15.276 +/-  2.740 |   -4.502 +/-  1.763 |  -40.680 +/-  6.706 |  -35.849 +/-  5.536 |    0.049 +/-  0.020 |  -65.708 +/-  3.445
HIE 541 |   35.327 +/-  2.797 |   -9.428 +/-  1.204 |  -15.357 +/-  3.299 |   -5.976 +/-  3.653 |    0.149 +/-  0.044 |    4.716 +/-  3.158
ILE 542 |   19.313 +/-  3.140 |   -5.609 +/-  1.384 |   -8.716 +/-  1.583 |    0.375 +/-  1.032 |    0.039 +/-  0.019 |    5.403 +/-  2.969
TYR 543 |   18.496 +/-  3.079 |   -6.659 +/-  1.351 |  -24.452 +/-  2.155 |   -3.262 +/-  1.178 |    0.076 +/-  0.036 |  -15.800 +/-  3.326
ARG 544 |   22.460 +/-  4.216 |   -6.108 +/-  1.489 | -185.474 +/- 13.769 |  -11.843 +/- 11.384 |    0.688 +/-  0.130 | -180.276 +/-  4.591
GLU 545 |   17.840 +/-  2.990 |   -2.108 +/-  1.311 |  -26.673 +/- 13.889 |  -53.727 +/- 13.551 |    0.873 +/-  0.112 |  -63.795 +/-  2.956
GLU 546 |   18.729 +/-  3.036 |   -4.441 +/-  1.369 |  -13.485 +/-  7.888 |  -57.979 +/-  7.454 |    0.453 +/-  0.069 |  -56.724 +/-  2.996
THR 547 |   16.641 +/-  2.484 |   -5.867 +/-  1.131 |  -37.878 +/-  1.773 |    0.467 +/-  1.353 |    0.026 +/-  0.014 |  -26.612 +/-  2.602
LEU 548 |   17.219 +/-  2.772 |   -3.057 +/-  1.340 |  -33.347 +/-  1.526 |    0.103 +/-  0.697 |    0.605 +/-  0.094 |  -18.477 +/-  2.996
GLN 549 |   23.686 +/-  2.996 |   -3.593 +/-  1.307 |  -79.039 +/-  3.813 |   -5.795 +/-  2.895 |    0.717 +/-  0.087 |  -64.023 +/-  2.951
ALA 550 |    8.053 +/-  2.140 |   -5.525 +/-  0.875 |   -2.298 +/-  1.054 |    1.079 +/-  0.594 |    0.029 +/-  0.020 |    1.337 +/-  2.211
LYS 551 |   18.349 +/-  3.239 |   -5.900 +/-  1.280 |  -30.885 +/- 10.392 |    0.567 +/-  8.896 |    0.606 +/-  0.064 |  -17.264 +/-  3.922
ASN 552 |   22.302 +/-  3.181 |   -2.442 +/-  0.966 |  -83.626 +/-  2.783 |  -11.937 +/-  2.491 |    0.880 +/-  0.075 |  -74.823 +/-  2.783
LYS 553 |   18.589 +/-  3.271 |   -2.449 +/-  1.300 |  -12.733 +/-  5.792 |  -17.025 +/-  6.271 |    0.913 +/-  0.116 |  -12.705 +/-  3.718
GLY 554 |    5.868 +/-  1.728 |   -1.794 +/-  0.680 |  -11.523 +/-  1.030 |   -2.524 +/-  0.796 |    0.303 +/-  0.061 |   -9.670 +/-  1.694
VAL 555 |   14.677 +/-  2.616 |   -4.032 +/-  1.363 |  -26.414 +/-  1.157 |    0.607 +/-  0.693 |    0.018 +/-  0.022 |  -15.143 +/-  2.764
PHE 556 |   16.916 +/-  3.004 |   -8.778 +/-  1.146 |    1.687 +/-  1.434 |   -2.666 +/-  1.326 |    0.017 +/-  0.015 |    7.176 +/-  3.207
ARG 557 |   22.334 +/-  3.643 |   -4.298 +/-  1.416 | -186.189 +/-  5.418 |   -7.287 +/-  5.242 |    1.002 +/-  0.182 | -174.438 +/-  3.565
GLU 558 |   18.122 +/-  2.885 |   -4.753 +/-  1.320 |  -24.734 +/- 11.197 |  -51.651 +/-  9.635 |    0.429 +/-  0.077 |  -62.586 +/-  3.229
LEU 559 |   16.079 +/-  2.884 |   -4.705 +/-  1.338 |  -27.816 +/-  1.722 |   -1.617 +/-  1.022 |    0.278 +/-  0.043 |  -17.781 +/-  3.272
TYR 560 |   16.851 +/-  2.976 |   -5.259 +/-  1.160 |  -23.182 +/-  2.008 |  -10.015 +/-  1.556 |    0.362 +/-  0.078 |  -21.244 +/-  3.187
THR 561 |   15.366 +/-  2.499 |   -4.552 +/-  1.262 |  -33.391 +/-  1.939 |   -3.551 +/-  1.686 |    0.220 +/-  0.063 |  -25.907 +/-  2.806
ALA 562 |    7.755 +/-  2.023 |   -4.540 +/-  0.899 |   -3.848 +/-  1.588 |   -0.579 +/-  0.993 |    0.020 +/-  0.017 |   -1.192 +/-  2.362
TYR 563 |   16.970 +/-  3.234 |   -6.112 +/-  1.937 |  -21.332 +/-  3.348 |   -8.926 +/-  2.098 |    0.306 +/-  0.189 |  -19.094 +/-  3.534
SER 564 |   12.268 +/-  2.258 |   -3.373 +/-  1.563 |   -6.516 +/-  3.879 |   -2.979 +/-  2.312 |    0.098 +/-  0.080 |   -0.502 +/-  2.878
ARG 565 |   23.147 +/-  4.062 |   -2.810 +/-  1.593 | -206.523 +/- 10.261 |    5.752 +/-  7.845 |    0.986 +/-  0.127 | -179.448 +/-  4.939
GLU 566 |   19.583 +/-  2.982 |   -3.328 +/-  1.493 |  -22.297 +/- 15.322 |  -44.861 +/- 13.875 |    0.191 +/-  0.111 |  -50.712 +/-  3.226
PRO 567 |   21.392 +/-  2.278 |   -1.232 +/-  0.779 |   -7.501 +/-  1.974 |   -5.647 +/-  1.810 |    0.955 +/-  0.073 |    7.967 +/-  2.413
ASP 568 |   15.583 +/-  2.759 |   -0.192 +/-  1.179 |    4.623 +/- 14.292 |  -73.548 +/- 14.397 |    0.952 +/-  0.112 |  -52.582 +/-  2.510
ARG 569 |   23.743 +/-  3.885 |   -3.218 +/-  1.413 | -178.483 +/- 11.736 |   -5.239 +/-  9.608 |    0.847 +/-  0.110 | -162.350 +/-  4.293
PRO 570 |   20.890 +/-  2.394 |   -2.250 +/-  0.968 |    0.407 +/-  1.645 |   -4.517 +/-  1.132 |    0.698 +/-  0.105 |   15.228 +/-  2.503
LYS 571 |   18.013 +/-  3.223 |   -2.705 +/-  1.429 |  -14.540 +/-  7.520 |   -8.482 +/-  7.676 |    1.064 +/-  0.156 |   -6.650 +/-  3.518
LYS 572 |   18.458 +/-  3.194 |   -4.684 +/-  1.443 |  -53.348 +/- 12.097 |   19.786 +/- 10.850 |    0.602 +/-  0.154 |  -19.185 +/-  4.007
TYR 573 |   17.956 +/-  3.146 |   -5.314 +/-  1.459 |  -29.944 +/-  3.239 |   -4.311 +/-  1.984 |    0.422 +/-  0.086 |  -21.192 +/-  3.636
VAL 574 |   17.014 +/-  2.693 |   -7.054 +/-  1.241 |  -28.957 +/-  1.031 |    2.035 +/-  0.529 |    0.002 +/-  0.002 |  -16.960 +/-  2.624
GLN 575 |   23.839 +/-  2.970 |   -6.769 +/-  1.536 |  -86.624 +/-  2.505 |    4.921 +/-  1.194 |    0.110 +/-  0.030 |  -64.522 +/-  3.034
ASP 576 |   13.827 +/-  2.606 |   -4.241 +/-  1.237 |   12.949 +/- 10.358 |  -83.033 +/- 10.638 |    0.417 +/-  0.066 |  -60.081 +/-  2.671
VAL 577 |   14.327 +/-  2.529 |   -5.086 +/-  1.405 |  -27.142 +/-  1.266 |    1.332 +/-  0.781 |    0.071 +/-  0.038 |  -16.497 +/-  2.754
LEU 578 |   16.517 +/-  2.727 |   -7.020 +/-  1.255 |  -32.636 +/-  1.227 |    2.653 +/-  0.774 |    0.001 +/-  0.002 |  -20.485 +/-  2.896
GLN 579 |   24.781 +/-  3.104 |   -4.982 +/-  1.275 |  -78.133 +/-  4.896 |   -6.888 +/-  4.013 |    0.503 +/-  0.107 |  -64.718 +/-  3.126
GLU 580 |   18.030 +/-  2.868 |   -2.306 +/-  1.511 |   11.853 +/- 16.851 |  -85.277 +/- 16.361 |    0.793 +/-  0.127 |  -56.905 +/-  3.181
GLN 581 |   24.822 +/-  3.106 |   -3.181 +/-  1.332 |  -68.108 +/-  3.581 |  -10.706 +/-  3.183 |    0.712 +/-  0.102 |  -56.462 +/-  3.252
LEU 582 |   17.916 +/-  2.953 |   -3.770 +/-  1.518 |  -34.080 +/-  1.362 |    1.064 +/-  0.649 |    0.022 +/-  0.021 |  -18.849 +/-  3.012
ALA 583 |    7.793 +/-  2.178 |   -4.237 +/-  0.862 |   -9.307 +/-  1.574 |    0.359 +/-  1.066 |    0.117 +/-  0.046 |   -5.275 +/-  2.287
GLU 584 |   18.475 +/-  2.645 |   -3.321 +/-  1.303 |    3.578 +/-  8.507 |  -77.000 +/-  8.117 |    0.688 +/-  0.089 |  -57.580 +/-  2.735
SER 585 |   11.923 +/-  2.262 |   -4.680 +/-  0.946 |   -9.473 +/-  3.911 |   -5.184 +/-  3.349 |    0.218 +/-  0.067 |   -7.196 +/-  2.268
VAL 586 |   14.335 +/-  2.515 |   -5.152 +/-  1.387 |  -30.585 +/-  1.215 |    2.142 +/-  0.587 |    0.001 +/-  0.003 |  -19.258 +/-  2.714
TYR 587 |   17.624 +/-  3.087 |   -8.059 +/-  1.226 |  -24.576 +/-  2.823 |   -5.046 +/-  2.028 |    0.241 +/-  0.061 |  -19.815 +/-  3.304
ARG 588 |   22.246 +/-  3.774 |   -7.121 +/-  1.354 | -204.942 +/- 13.496 |    8.921 +/- 11.626 |    0.762 +/-  0.094 | -180.134 +/-  3.696
ALA 589 |    7.742 +/-  2.201 |   -5.451 +/-  0.889 |  -10.278 +/-  1.567 |    0.640 +/-  0.823 |    0.018 +/-  0.012 |   -7.330 +/-  2.407
LEU 590 |   16.821 +/-  2.998 |   -6.164 +/-  1.384 |  -24.820 +/-  1.771 |    1.293 +/-  1.031 |    0.006 +/-  0.008 |  -12.865 +/-  3.134
LYS 591 |   19.376 +/-  3.305 |   -4.239 +/-  1.188 |  -49.581 +/-  8.665 |   14.127 +/-  7.758 |    0.830 +/-  0.100 |  -19.488 +/-  3.640
GLU 592 |   19.923 +/-  3.047 |   -3.000 +/-  1.358 |    3.638 +/- 10.308 |  -81.636 +/- 10.223 |    0.759 +/-  0.095 |  -60.316 +/-  3.123
GLN 593 |   24.537 +/-  3.013 |   -1.809 +/-  1.253 |  -70.738 +/-  2.988 |  -10.115 +/-  2.777 |    0.838 +/-  0.133 |  -57.288 +/-  2.978
GLY 594 |    5.756 +/-  1.774 |   -2.057 +/-  0.660 |   -6.565 +/-  1.644 |   -2.146 +/-  0.856 |    0.219 +/-  0.054 |   -4.793 +/-  2.273
GLY 595 |    5.937 +/-  1.803 |   -3.558 +/-  0.841 |   -6.964 +/-  1.707 |   -2.058 +/-  0.894 |    0.016 +/-  0.021 |   -6.626 +/-  2.086
HIE 596 |   34.890 +/-  2.815 |   -8.914 +/-  1.119 |  -20.090 +/-  1.882 |   -2.348 +/-  1.412 |    0.252 +/-  0.043 |    3.790 +/-  2.940
ILE 597 |   17.793 +/-  3.084 |   -6.166 +/-  1.497 |  -11.840 +/-  0.928 |   -0.901 +/-  0.438 |    0.005 +/-  0.006 |   -1.110 +/-  3.011
TYR 598 |   17.063 +/-  3.071 |   -9.205 +/-  1.148 |  -26.687 +/-  1.362 |   -3.765 +/-  0.951 |    0.083 +/-  0.021 |  -22.511 +/-  3.182
VAL 599 |   13.860 +/-  2.356 |   -5.012 +/-  1.318 |  -27.547 +/-  1.056 |   -0.304 +/-  0.493 |    0.000 +/-  0.001 |  -19.003 +/-  2.502
CYS 600 |   11.020 +/-  2.390 |   -6.481 +/-  0.958 |   -5.613 +/-  1.068 |    2.547 +/-  0.793 |    0.000 +/-  0.001 |    1.473 +/-  2.448
GLY 601 |    5.309 +/-  1.616 |   -4.340 +/-  0.627 |  -10.723 +/-  1.066 |   -1.778 +/-  0.431 |    0.006 +/-  0.005 |  -11.526 +/-  1.676
ASP 602 |   18.291 +/-  2.396 |   -7.606 +/-  1.269 |   21.580 +/-  6.261 |  -95.143 +/-  6.276 |    0.014 +/-  0.008 |  -62.864 +/-  2.746
VAL 603 |   14.597 +/-  2.560 |   -6.629 +/-  1.297 |  -29.544 +/-  1.254 |    0.917 +/-  0.684 |    0.000 +/-  0.000 |  -20.660 +/-  2.866
THR 604 |   16.381 +/-  2.342 |   -4.461 +/-  1.044 |  -34.012 +/-  1.694 |   -4.519 +/-  0.953 |    0.160 +/-  0.056 |  -26.450 +/-  2.611
MET 605 |   15.551 +/-  2.727 |   -9.765 +/-  1.337 |  -15.101 +/-  1.280 |    1.953 +/-  0.700 |    0.000 +/-  0.001 |   -7.362 +/-  2.867
ALA 606 |    7.124 +/-  1.862 |   -5.831 +/-  0.795 |   -8.585 +/-  1.231 |    2.021 +/-  0.651 |    0.005 +/-  0.009 |   -5.266 +/-  2.027
ALA 607 |    7.418 +/-  1.903 |   -4.526 +/-  0.863 |   -9.275 +/-  1.407 |    1.924 +/-  0.845 |    0.075 +/-  0.044 |   -4.384 +/-  2.071
ASP 608 |   14.706 +/-  2.775 |   -5.100 +/-  1.103 |   27.780 +/- 11.244 |  -98.658 +/- 10.514 |    0.402 +/-  0.068 |  -60.870 +/-  2.758
VAL 609 |   14.480 +/-  2.424 |   -5.065 +/-  1.384 |  -31.210 +/-  1.125 |    4.274 +/-  0.593 |    0.000 +/-  0.000 |  -17.522 +/-  2.649
LEU 610 |   17.464 +/-  2.931 |   -4.207 +/-  1.360 |  -30.916 +/-  1.191 |    2.693 +/-  0.739 |    0.292 +/-  0.070 |  -14.673 +/-  2.999
LYS 611 |   17.713 +/-  3.262 |   -4.417 +/-  1.165 |  -86.124 +/- 12.178 |   54.140 +/- 12.140 |    0.849 +/-  0.132 |  -17.840 +/-  3.850
ALA 612 |    7.444 +/-  2.024 |   -5.413 +/-  1.050 |  -11.624 +/-  1.229 |    2.509 +/-  0.919 |    0.017 +/-  0.026 |   -7.068 +/-  2.227
ILE 613 |   17.589 +/-  2.956 |   -5.918 +/-  1.598 |  -15.730 +/-  1.029 |    3.379 +/-  0.662 |    0.002 +/-  0.003 |   -0.679 +/-  2.979
GLN 614 |   23.580 +/-  2.974 |   -6.588 +/-  1.405 |  -76.316 +/-  3.793 |   -1.469 +/-  2.366 |    0.216 +/-  0.060 |  -60.576 +/-  3.172
ARG 615 |   22.743 +/-  4.001 |   -6.028 +/-  1.585 | -234.674 +/- 12.510 |   42.012 +/-  9.598 |    0.770 +/-  0.117 | -175.176 +/-  4.695
ILE 616 |   17.377 +/-  3.019 |   -6.609 +/-  1.364 |  -18.915 +/-  1.267 |    2.108 +/-  0.906 |    0.017 +/-  0.019 |   -6.023 +/-  3.089
MET 617 |   16.448 +/-  2.666 |   -9.620 +/-  1.171 |  -13.376 +/-  1.127 |    2.003 +/-  0.823 |    0.019 +/-  0.017 |   -4.525 +/-  2.740
THR 618 |   15.224 +/-  2.472 |   -4.826 +/-  1.193 |  -36.233 +/-  2.023 |   -2.073 +/-  1.748 |    0.200 +/-  0.045 |  -27.709 +/-  2.842
GLN 619 |   23.582 +/-  3.145 |   -3.419 +/-  1.154 |  -71.937 +/-  3.593 |   -9.124 +/-  2.719 |    0.859 +/-  0.132 |  -60.039 +/-  3.096
GLN 620 |   24.213 +/-  3.050 |   -5.180 +/-  1.303 |  -73.303 +/-  3.567 |   -7.220 +/-  2.890 |    0.467 +/-  0.106 |  -61.022 +/-  3.318
GLY 621 |    6.138 +/-  1.859 |   -2.247 +/-  0.819 |   -3.496 +/-  1.408 |   -1.616 +/-  1.320 |    0.130 +/-  0.042 |   -1.091 +/-  1.942
LYS 622 |   19.226 +/-  3.279 |   -0.450 +/-  1.226 |  -33.671 +/-  6.204 |    1.327 +/-  6.565 |    1.466 +/-  0.092 |  -12.103 +/-  3.378
LEU 623 |   18.185 +/-  3.206 |   -2.806 +/-  1.480 |  -33.740 +/-  2.479 |   -1.499 +/-  1.231 |    0.424 +/-  0.058 |  -19.436 +/-  3.291
SER 624 |   11.462 +/-  2.314 |   -2.383 +/-  0.981 |  -12.987 +/-  3.145 |   -7.656 +/-  2.613 |    0.494 +/-  0.062 |  -11.069 +/-  2.636
GLU 625 |   18.773 +/-  2.990 |   -2.735 +/-  1.441 |   34.572 +/- 13.669 | -111.095 +/- 12.652 |    0.683 +/-  0.122 |  -59.802 +/-  3.094
GLU 626 |   17.782 +/-  3.035 |   -2.554 +/-  1.261 |   53.233 +/-  9.955 | -126.994 +/-  9.094 |    0.825 +/-  0.143 |  -57.708 +/-  3.042
ASP 627 |   13.849 +/-  2.469 |   -4.003 +/-  1.023 |   38.511 +/-  5.708 | -111.563 +/-  5.190 |    0.549 +/-  0.047 |  -62.658 +/-  2.453
ALA 628 |    7.415 +/-  1.909 |   -5.847 +/-  0.944 |   -6.948 +/-  1.065 |    1.327 +/-  0.596 |    0.000 +/-  0.000 |   -4.053 +/-  2.077
GLY 629 |    5.224 +/-  1.720 |   -3.504 +/-  0.720 |  -11.393 +/-  1.473 |    0.470 +/-  0.785 |    0.125 +/-  0.031 |   -9.078 +/-  1.811
VAL 630 |   14.439 +/-  2.683 |   -2.122 +/-  1.357 |  -30.673 +/-  1.389 |    0.445 +/-  0.712 |    0.408 +/-  0.099 |  -17.503 +/-  2.726
PHE 631 |   16.026 +/-  3.045 |   -4.886 +/-  1.272 |   -7.183 +/-  1.263 |   -2.156 +/-  0.746 |    0.393 +/-  0.093 |    2.193 +/-  3.234
ILE 632 |   18.142 +/-  3.212 |   -6.101 +/-  1.460 |  -12.353 +/-  1.132 |    0.050 +/-  0.563 |    0.018 +/-  0.014 |   -0.244 +/-  3.257
SER 633 |   10.758 +/-  2.156 |   -5.217 +/-  0.860 |   -3.442 +/-  2.246 |   -6.560 +/-  1.721 |    0.173 +/-  0.042 |   -4.288 +/-  2.361
ARG 634 |   22.923 +/-  3.955 |   -5.627 +/-  1.436 | -238.876 +/- 15.640 |   46.763 +/- 13.092 |    0.725 +/-  0.173 | -174.092 +/-  4.265
LEU 635 |   17.822 +/-  2.743 |   -6.571 +/-  1.334 |  -30.139 +/-  1.495 |   -0.895 +/-  0.833 |    0.070 +/-  0.031 |  -19.713 +/-  2.961
ARG 636 |   22.071 +/-  3.805 |   -7.799 +/-  1.440 | -298.606 +/-  6.898 |   99.858 +/-  5.855 |    0.266 +/-  0.053 | -184.211 +/-  4.247
ASP 637 |   18.334 +/-  2.639 |   -4.490 +/-  1.151 |   51.715 +/-  7.045 | -135.193 +/-  6.867 |    0.350 +/-  0.057 |  -69.285 +/-  2.643
ASP 638 |   16.131 +/-  3.149 |   -2.622 +/-  1.078 |   57.454 +/-  7.032 | -129.798 +/-  6.506 |    0.650 +/-  0.059 |  -58.186 +/-  2.762
ASN 639 |   21.541 +/-  2.937 |   -3.951 +/-  1.150 |  -78.580 +/-  2.881 |   -6.033 +/-  1.941 |    0.399 +/-  0.059 |  -66.624 +/-  2.855
ARG 640 |   23.382 +/-  4.012 |   -7.313 +/-  1.597 | -249.609 +/-  7.130 |   55.993 +/-  6.341 |    0.429 +/-  0.062 | -177.118 +/-  3.916
TYR 641 |   17.791 +/-  2.999 |   -8.388 +/-  1.361 |  -31.048 +/-  3.458 |   -3.397 +/-  2.159 |    0.025 +/-  0.013 |  -25.017 +/-  3.327
HIE 642 |   33.201 +/-  2.709 |  -10.771 +/-  1.155 |  -19.525 +/-  1.599 |   -5.004 +/-  0.840 |    0.030 +/-  0.014 |   -2.068 +/-  3.020
GLU 643 |   18.249 +/-  2.801 |   -5.514 +/-  1.378 |   63.839 +/-  7.463 | -129.925 +/-  6.610 |    0.086 +/-  0.028 |  -53.266 +/-  3.128
ASP 644 |   17.704 +/-  2.470 |   -4.402 +/-  1.405 |   45.786 +/-  5.808 | -114.700 +/-  5.562 |    0.033 +/-  0.019 |  -55.578 +/-  2.761
ILE 645 |   18.559 +/-  2.816 |   -6.487 +/-  1.394 |   -9.040 +/-  0.928 |    1.106 +/-  0.669 |    0.055 +/-  0.016 |    4.192 +/-  2.879
PHE 646 |   16.643 +/-  3.080 |   -7.307 +/-  1.293 |   -6.287 +/-  0.916 |   -3.556 +/-  0.596 |    0.052 +/-  0.017 |   -0.456 +/-  3.023
GLY 647 |    5.642 +/-  1.741 |   -3.725 +/-  0.720 |   -7.738 +/-  0.971 |   -1.165 +/-  0.548 |    0.021 +/-  0.010 |   -6.965 +/-  1.806
VAL 648 |   15.552 +/-  2.942 |   -4.419 +/-  1.266 |  -25.906 +/-  1.856 |   -2.515 +/-  1.429 |    0.157 +/-  0.028 |  -17.131 +/-  2.971
THR 649 |   17.739 +/-  2.496 |   -4.646 +/-  1.214 |  -37.586 +/-  2.575 |   -0.621 +/-  1.650 |    0.136 +/-  0.035 |  -24.978 +/-  2.809
LEU 650 |   18.011 +/-  3.094 |   -5.958 +/-  1.444 |  -17.012 +/-  1.151 |   -3.928 +/-  0.768 |    0.028 +/-  0.014 |   -8.860 +/-  3.190
ARG 651 |   23.329 +/-  4.095 |   -4.188 +/-  1.525 | -236.307 +/- 11.808 |   36.975 +/-  9.909 |    0.552 +/-  0.145 | -179.638 +/-  4.862
THR 652 |   17.064 +/-  2.598 |   -3.360 +/-  1.248 |  -41.843 +/-  3.680 |   -3.643 +/-  2.543 |    0.145 +/-  0.047 |  -31.637 +/-  2.687
TYR 653 |   18.026 +/-  2.993 |   -1.738 +/-  1.207 |  -23.895 +/-  2.426 |  -11.655 +/-  1.973 |    1.095 +/-  0.143 |  -18.167 +/-  3.211
GLU 654 |   17.857 +/-  2.765 |   -3.227 +/-  1.455 |   12.657 +/- 11.897 |  -84.725 +/- 10.756 |    0.505 +/-  0.134 |  -56.932 +/-  3.181
VAL 655 |   14.815 +/-  2.719 |   -5.151 +/-  1.344 |  -27.862 +/-  1.255 |   -0.114 +/-  0.915 |    0.047 +/-  0.044 |  -18.267 +/-  2.811
THR 656 |   16.648 +/-  2.371 |   -3.757 +/-  1.340 |  -37.095 +/-  2.145 |   -2.212 +/-  1.406 |    0.221 +/-  0.062 |  -26.194 +/-  2.573
ASN 657 |   21.992 +/-  2.741 |   -3.617 +/-  1.136 |  -77.937 +/-  4.285 |  -10.879 +/-  3.377 |    0.626 +/-  0.134 |  -69.815 +/-  2.965
ARG 658 |   22.869 +/-  4.066 |   -3.250 +/-  1.646 | -231.000 +/-  9.596 |   38.292 +/-  9.027 |    1.192 +/-  0.163 | -171.896 +/-  4.776
LEU 659 |   16.842 +/-  3.073 |   -2.583 +/-  1.357 |  -27.807 +/-  1.263 |   -1.344 +/-  0.961 |    0.521 +/-  0.091 |  -14.371 +/-  3.148
ARG 660 |   22.272 +/-  3.862 |   -5.070 +/-  1.689 | -265.364 +/- 12.081 |   69.462 +/-  9.441 |    0.575 +/-  0.141 | -178.124 +/-  4.566
SER 661 |   11.322 +/-  2.195 |   -2.093 +/-  0.971 |   -9.723 +/-  2.870 |  -11.734 +/-  2.679 |    0.358 +/-  0.070 |  -11.869 +/-  2.650
GLU 662 |   17.851 +/-  2.748 |   -0.216 +/-  1.207 |   59.234 +/-  7.193 | -130.845 +/-  6.955 |    1.131 +/-  0.122 |  -52.845 +/-  2.847
SER 663 |   12.575 +/-  2.404 |   -0.800 +/-  1.156 |    4.478 +/-  3.544 |  -14.692 +/-  3.170 |    0.659 +/-  0.194 |    2.221 +/-  2.516
ILE 664 |   21.630 +/-  3.124 |    2.013 +/-  1.580 |   43.044 +/-  9.668 | -125.465 +/-  9.744 |    1.587 +/-  0.226 |  -57.190 +/-  3.191
FMN 665 |   68.171 +/-  5.625 |  -13.638 +/-  2.874 | -261.690 +/-  7.162 |  -85.688 +/-  5.673 |    0.391 +/-  0.053 | -292.455 +/-  5.609
FAD 666 |  151.493 +/-  7.259 |  -22.175 +/-  3.200 | -362.354 +/- 11.157 | -205.692 +/-  9.505 |    1.425 +/-  0.083 | -437.303 +/-  7.383
NAP 667 |  185.095 +/-  9.621 |  -21.967 +/-  4.009 | -472.884 +/- 18.685 | -193.949 +/- 14.597 |    0.889 +/-  0.154 | -502.816 +/-  8.714

Sidechain Energy Decomposition:
Residue |       Internal      |    van der Waals    |    Electrostatic    |   Polar Solvation   |   Non-Polar Solv.   |       TOTAL
-------------------------------------------------------------------------------------------------------------------------------------------
ALA   1 |    4.153 +/-  1.281 |   -0.352 +/-  0.265 |    1.776 +/-  0.862 |   -3.379 +/-  0.803 |    0.465 +/-  0.067 |    2.664 +/-  1.294
LYS   2 |   14.039 +/-  2.752 |   -0.106 +/-  0.850 |    3.539 +/-  6.066 |  -25.057 +/-  6.583 |    1.221 +/-  0.130 |   -6.364 +/-  3.024
ARG   3 |   18.859 +/-  3.692 |   -3.824 +/-  1.647 | -190.093 +/- 17.380 |    6.585 +/- 16.731 |    0.714 +/-  0.293 | -167.758 +/-  4.338
VAL   4 |   10.862 +/-  2.211 |   -1.343 +/-  0.921 |  -16.575 +/-  0.520 |    0.386 +/-  0.217 |    0.464 +/-  0.098 |   -6.205 +/-  2.295
LYS   5 |   13.773 +/-  2.765 |   -1.938 +/-  0.905 |   -9.871 +/- 10.336 |  -12.996 +/- 10.405 |    1.018 +/-  0.149 |  -10.013 +/-  2.959
ALA   6 |    3.824 +/-  1.339 |   -3.073 +/-  0.434 |    0.359 +/-  0.188 |    1.646 +/-  0.141 |    0.002 +/-  0.004 |    2.758 +/-  1.355
THR   7 |   10.575 +/-  1.949 |   -3.162 +/-  1.016 |  -27.247 +/-  1.988 |    1.761 +/-  0.799 |    0.036 +/-  0.027 |  -18.036 +/-  2.299
ILE   8 |   14.491 +/-  2.529 |   -5.635 +/-  1.208 |   -3.237 +/-  0.214 |    1.214 +/-  0.143 |    0.007 +/-  0.010 |    6.840 +/-  2.514
LEU   9 |   13.288 +/-  2.253 |   -5.590 +/-  1.054 |  -24.630 +/-  0.383 |    2.301 +/-  0.142 |    0.002 +/-  0.004 |  -14.629 +/-  2.388
TYR  10 |   14.426 +/-  2.917 |   -7.625 +/-  0.836 |  -17.966 +/-  1.788 |   -5.144 +/-  1.665 |    0.191 +/-  0.047 |  -16.117 +/-  3.031
ALA  11 |    3.948 +/-  1.313 |   -2.878 +/-  0.512 |   -0.824 +/-  0.220 |    2.983 +/-  0.176 |    0.000 +/-  0.000 |    3.229 +/-  1.427
THR  12 |   10.405 +/-  1.897 |   -2.717 +/-  1.149 |  -27.725 +/-  1.129 |   -0.219 +/-  0.775 |    0.124 +/-  0.025 |  -20.132 +/-  1.968
GLU  13 |   13.394 +/-  2.337 |   -3.004 +/-  1.163 |   50.696 +/-  9.410 | -109.251 +/-  8.525 |    0.176 +/-  0.057 |  -47.989 +/-  2.422
THR  14 |   12.497 +/-  1.976 |   -1.084 +/-  0.990 |  -27.470 +/-  1.344 |    0.444 +/-  0.822 |    0.266 +/-  0.046 |  -15.348 +/-  2.016
GLY  15 |    1.824 +/-  0.584 |   -0.685 +/-  0.175 |    2.149 +/-  0.206 |   -1.778 +/-  0.187 |    0.014 +/-  0.006 |    1.524 +/-  0.587
LYS  16 |   14.086 +/-  2.753 |   -3.462 +/-  0.948 |  -73.519 +/-  7.961 |   50.052 +/-  6.315 |    0.569 +/-  0.073 |  -12.275 +/-  3.778
SER  17 |    7.455 +/-  1.434 |   -3.309 +/-  1.051 |   -7.282 +/-  1.190 |    0.217 +/-  0.550 |    0.000 +/-  0.000 |   -2.919 +/-  1.719
GLN  18 |   19.909 +/-  2.616 |   -3.766 +/-  0.859 |  -62.479 +/-  4.216 |   -8.354 +/-  3.805 |    0.465 +/-  0.091 |  -54.224 +/-  2.292
ALA  19 |    3.657 +/-  1.272 |   -1.759 +/-  0.315 |    0.092 +/-  0.283 |    1.715 +/-  0.225 |    0.337 +/-  0.034 |    4.041 +/-  1.301
TYR  20 |   13.970 +/-  2.667 |   -5.125 +/-  1.039 |  -24.219 +/-  1.718 |    1.183 +/-  0.749 |    0.124 +/-  0.031 |  -14.066 +/-  2.825
ALA  21 |    3.714 +/-  1.319 |   -3.322 +/-  0.484 |    0.205 +/-  0.210 |    1.895 +/-  0.165 |    0.000 +/-  0.000 |    2.491 +/-  1.402
LYS  22 |   13.966 +/-  2.840 |   -2.682 +/-  0.910 |  -12.764 +/-  6.172 |   -8.068 +/-  6.717 |    0.947 +/-  0.101 |   -8.601 +/-  3.304
THR  23 |   11.475 +/-  2.045 |   -3.102 +/-  0.800 |  -22.673 +/-  1.455 |   -1.141 +/-  1.320 |    0.178 +/-  0.038 |  -15.263 +/-  2.117
LEU  24 |   13.021 +/-  2.523 |   -5.336 +/-  1.005 |  -23.377 +/-  0.389 |    1.651 +/-  0.184 |    0.001 +/-  0.002 |  -14.040 +/-  2.584
CYS  25 |    6.154 +/-  1.456 |   -4.158 +/-  0.524 |    3.457 +/-  0.877 |   -0.708 +/-  0.686 |    0.093 +/-  0.029 |    4.837 +/-  1.644
GLU  26 |   13.043 +/-  2.240 |   -4.049 +/-  0.903 |   -3.693 +/- 10.720 |  -55.764 +/-  9.791 |    0.347 +/-  0.069 |  -50.116 +/-  2.426
ILE  27 |   13.319 +/-  2.452 |   -5.195 +/-  1.092 |   -2.921 +/-  0.188 |    1.085 +/-  0.140 |    0.006 +/-  0.008 |    6.295 +/-  2.517
PHE  28 |   12.823 +/-  2.639 |   -4.072 +/-  0.778 |    1.510 +/-  0.307 |   -1.289 +/-  0.234 |    0.088 +/-  0.038 |    9.060 +/-  2.735
LYS  29 |   14.158 +/-  2.737 |   -2.383 +/-  0.956 |  -22.257 +/- 10.904 |    0.932 +/- 10.077 |    0.826 +/-  0.108 |   -8.722 +/-  3.051
HIE  30 |   29.912 +/-  2.317 |   -6.150 +/-  0.934 |   -4.975 +/-  1.250 |   -6.773 +/-  0.795 |    0.190 +/-  0.091 |   12.203 +/-  2.497
ALA  31 |    3.811 +/-  1.361 |   -2.030 +/-  0.375 |    0.764 +/-  0.245 |    1.036 +/-  0.209 |    0.149 +/-  0.037 |    3.730 +/-  1.392
PHE  32 |   12.619 +/-  2.678 |   -3.694 +/-  0.795 |    1.865 +/-  0.460 |   -1.575 +/-  0.355 |    0.237 +/-  0.062 |    9.452 +/-  2.751
ASP  33 |    9.733 +/-  2.187 |   -1.848 +/-  0.648 |    1.809 +/-  9.140 |  -64.626 +/-  8.953 |    0.535 +/-  0.063 |  -54.398 +/-  1.914
ALA  34 |    4.039 +/-  1.379 |   -2.705 +/-  0.400 |    0.406 +/-  0.205 |    1.563 +/-  0.156 |    0.003 +/-  0.004 |    3.306 +/-  1.416
LYS  35 |   14.132 +/-  2.800 |   -1.841 +/-  1.001 |  -21.614 +/- 13.037 |    0.193 +/- 14.328 |    0.993 +/-  0.200 |   -8.137 +/-  3.220
ALA  36 |    3.734 +/-  1.340 |   -2.593 +/-  0.383 |    0.610 +/-  0.253 |    1.361 +/-  0.213 |    0.065 +/-  0.038 |    3.177 +/-  1.367
MET  37 |   11.027 +/-  2.213 |   -5.873 +/-  0.886 |   -0.010 +/-  1.234 |   -0.152 +/-  1.163 |    0.206 +/-  0.111 |    5.197 +/-  2.463
SER  38 |    6.270 +/-  1.440 |   -3.069 +/-  0.564 |   -2.226 +/-  1.635 |   -4.936 +/-  1.621 |    0.123 +/-  0.039 |   -3.837 +/-  1.790
MET  39 |   12.033 +/-  2.202 |   -7.904 +/-  0.810 |   -1.214 +/-  0.436 |    1.564 +/-  0.293 |    0.000 +/-  0.002 |    4.479 +/-  2.342
GLU  40 |   13.686 +/-  2.489 |   -1.824 +/-  0.963 |   54.494 +/- 12.383 | -114.756 +/- 11.383 |    0.591 +/-  0.111 |  -47.809 +/-  2.638
GLU  41 |   14.062 +/-  2.349 |   -1.738 +/-  0.911 |   50.470 +/- 12.100 | -111.460 +/- 12.378 |    0.749 +/-  0.098 |  -47.917 +/-  2.383
TYR  42 |   14.073 +/-  2.701 |   -3.948 +/-  1.178 |  -20.197 +/-  1.377 |   -2.773 +/-  1.064 |    0.316 +/-  0.125 |  -12.528 +/-  3.066
ASP  43 |   11.975 +/-  2.065 |   -0.524 +/-  0.706 |   49.103 +/-  8.429 | -115.255 +/-  8.332 |    0.727 +/-  0.080 |  -53.973 +/-  1.974
ILE  44 |   13.702 +/-  2.383 |   -2.942 +/-  1.218 |   -4.367 +/-  0.360 |    2.091 +/-  0.224 |    0.116 +/-  0.094 |    8.600 +/-  2.480
VAL  45 |   10.203 +/-  2.185 |    0.329 +/-  0.811 |  -16.954 +/-  0.526 |    0.675 +/-  0.285 |    0.760 +/-  0.055 |   -4.987 +/-  2.257
HIE  46 |   30.147 +/-  2.377 |   -3.818 +/-  1.077 |   -4.568 +/-  4.966 |   -9.512 +/-  4.376 |    0.676 +/-  0.185 |   12.925 +/-  2.648
LEU  47 |   13.015 +/-  2.441 |   -3.202 +/-  1.096 |  -24.696 +/-  0.577 |    2.095 +/-  0.204 |    0.050 +/-  0.048 |  -12.738 +/-  2.557
GLU  48 |   14.780 +/-  2.402 |   -3.235 +/-  1.384 |   25.119 +/- 15.828 |  -85.111 +/- 14.436 |    0.404 +/-  0.122 |  -48.043 +/-  2.418
HIE  49 |   29.984 +/-  2.277 |   -4.079 +/-  0.763 |   -4.741 +/-  3.602 |   -8.585 +/-  3.420 |    0.670 +/-  0.114 |   13.250 +/-  2.377
GLU  50 |   13.310 +/-  2.195 |   -5.542 +/-  1.067 |   13.622 +/- 10.131 |  -71.613 +/-  9.398 |    0.127 +/-  0.048 |  -50.097 +/-  2.701
ALA  51 |    3.859 +/-  1.278 |   -2.490 +/-  0.469 |    0.891 +/-  0.253 |    1.151 +/-  0.199 |    0.029 +/-  0.022 |    3.440 +/-  1.388
LEU  52 |   13.595 +/-  2.384 |   -4.926 +/-  1.059 |  -23.381 +/-  0.407 |    1.011 +/-  0.223 |    0.011 +/-  0.016 |  -13.689 +/-  2.498
VAL  53 |    9.983 +/-  2.004 |   -3.878 +/-  0.804 |  -17.863 +/-  0.303 |    1.807 +/-  0.122 |    0.011 +/-  0.015 |   -9.940 +/-  2.078
LEU  54 |   13.794 +/-  2.523 |   -4.948 +/-  0.977 |  -23.322 +/-  0.420 |    0.883 +/-  0.225 |    0.006 +/-  0.009 |  -13.585 +/-  2.570
VAL  55 |   10.520 +/-  2.188 |   -3.688 +/-  0.979 |  -17.886 +/-  0.317 |    1.869 +/-  0.118 |    0.001 +/-  0.003 |   -9.184 +/-  2.326
VAL  56 |   10.125 +/-  2.154 |   -5.243 +/-  0.921 |  -17.302 +/-  0.325 |    1.160 +/-  0.134 |    0.000 +/-  0.000 |  -11.261 +/-  2.228
THR  57 |   11.376 +/-  2.026 |   -4.144 +/-  0.927 |  -23.807 +/-  0.839 |   -0.276 +/-  0.641 |    0.000 +/-  0.000 |  -16.852 +/-  2.194
SER  58 |    6.988 +/-  1.438 |   -3.751 +/-  0.750 |   -6.317 +/-  1.043 |    0.326 +/-  0.668 |    0.000 +/-  0.000 |   -2.754 +/-  1.633
THR  59 |   10.836 +/-  2.005 |   -6.623 +/-  0.667 |  -25.524 +/-  0.820 |   -1.122 +/-  0.939 |    0.000 +/-  0.000 |  -22.434 +/-  2.326
PHE  60 |   13.191 +/-  2.539 |   -4.982 +/-  0.871 |    0.681 +/-  0.384 |    0.113 +/-  0.294 |    0.106 +/-  0.032 |    9.109 +/-  2.653
GLY  61 |    1.429 +/-  0.552 |   -0.835 +/-  0.178 |    2.849 +/-  0.170 |   -2.839 +/-  0.157 |    0.017 +/-  0.007 |    0.621 +/-  0.576
ASN  62 |   18.001 +/-  2.224 |   -4.178 +/-  0.825 |  -85.021 +/-  2.947 |    0.751 +/-  1.477 |    0.030 +/-  0.017 |  -70.417 +/-  2.774
GLY  63 |    1.522 +/-  0.595 |   -1.242 +/-  0.194 |    2.863 +/-  0.155 |   -3.012 +/-  0.146 |    0.000 +/-  0.000 |    0.131 +/-  0.606
ASP  64 |   11.452 +/-  2.128 |   -2.486 +/-  1.287 |   37.395 +/-  8.521 | -103.541 +/-  5.954 |    0.104 +/-  0.032 |  -57.077 +/-  3.948
PRO  65 |   15.438 +/-  1.903 |   -4.152 +/-  0.675 |  -17.802 +/-  1.144 |   18.889 +/-  0.989 |    0.015 +/-  0.015 |   12.388 +/-  2.106
PRO  66 |   15.166 +/-  2.000 |   -5.319 +/-  0.663 |  -17.363 +/-  1.195 |   17.815 +/-  1.124 |    0.009 +/-  0.014 |   10.307 +/-  2.100
GLU  67 |   14.704 +/-  2.602 |   -2.254 +/-  0.983 |   62.423 +/-  9.123 | -120.190 +/-  8.817 |    0.468 +/-  0.111 |  -44.849 +/-  2.591
ASN  68 |   18.327 +/-  2.391 |   -4.309 +/-  0.914 |  -90.905 +/-  4.627 |    2.852 +/-  2.324 |    0.102 +/-  0.046 |  -73.931 +/-  2.899
GLY  69 |    1.464 +/-  0.593 |   -1.276 +/-  0.198 |    2.632 +/-  0.155 |   -2.706 +/-  0.141 |    0.000 +/-  0.000 |    0.114 +/-  0.630
GLU  70 |   14.211 +/-  2.267 |   -3.389 +/-  0.951 |   58.788 +/- 11.168 | -117.128 +/- 10.836 |    0.374 +/-  0.103 |  -47.144 +/-  2.434
LYS  71 |   13.837 +/-  2.709 |   -2.043 +/-  1.027 |  -80.706 +/- 15.291 |   57.246 +/- 14.709 |    0.888 +/-  0.200 |  -10.777 +/-  3.547
PHE  72 |   12.313 +/-  2.528 |   -4.907 +/-  0.873 |    0.239 +/-  0.309 |   -0.449 +/-  0.262 |    0.035 +/-  0.037 |    7.231 +/-  2.678
GLY  73 |    1.411 +/-  0.612 |   -1.199 +/-  0.179 |    2.700 +/-  0.123 |   -2.556 +/-  0.116 |    0.000 +/-  0.000 |    0.357 +/-  0.643
CYS  74 |    6.313 +/-  1.515 |   -3.055 +/-  0.469 |    4.077 +/-  0.839 |   -0.117 +/-  0.570 |    0.359 +/-  0.042 |    7.576 +/-  1.609
ALA  75 |    3.834 +/-  1.249 |   -1.740 +/-  0.353 |   -1.316 +/-  0.285 |    3.126 +/-  0.240 |    0.263 +/-  0.066 |    4.167 +/-  1.278
LEU  76 |   12.483 +/-  2.345 |   -4.763 +/-  1.059 |  -24.185 +/-  0.400 |    2.067 +/-  0.153 |    0.021 +/-  0.024 |  -14.376 +/-  2.422
MET  77 |   12.627 +/-  2.214 |   -7.870 +/-  0.716 |   -2.388 +/-  0.654 |    2.876 +/-  0.648 |    0.042 +/-  0.015 |    5.287 +/-  2.389
GLU  78 |   13.812 +/-  2.478 |   -1.810 +/-  0.723 |   68.386 +/-  4.625 | -129.369 +/-  4.687 |    0.860 +/-  0.062 |  -48.122 +/-  2.261
MET  79 |   11.882 +/-  2.218 |   -4.744 +/-  0.782 |   -2.044 +/-  0.469 |    2.045 +/-  0.441 |    0.396 +/-  0.080 |    7.534 +/-  2.311
ARG  80 |   19.240 +/-  3.843 |   -5.795 +/-  1.568 | -258.027 +/-  7.127 |   70.012 +/-  5.254 |    0.134 +/-  0.066 | -174.436 +/-  3.456
HIE  81 |   29.738 +/-  2.358 |   -6.399 +/-  0.728 |    0.086 +/-  3.516 |  -10.008 +/-  3.304 |    0.255 +/-  0.066 |   13.671 +/-  2.437
PRO  82 |   14.995 +/-  1.776 |   -1.975 +/-  0.618 |  -12.684 +/-  1.066 |   13.120 +/-  0.990 |    0.328 +/-  0.071 |   13.785 +/-  1.942
ASN  83 |   17.684 +/-  2.552 |   -0.460 +/-  0.759 |  -78.328 +/-  4.812 |   -9.058 +/-  3.722 |    0.822 +/-  0.062 |  -69.340 +/-  2.065
SER  84 |    8.010 +/-  1.586 |    0.141 +/-  0.667 |   -4.141 +/-  2.497 |   -3.650 +/-  2.453 |    0.522 +/-  0.059 |    0.883 +/-  1.639
VAL  85 |   10.243 +/-  2.110 |   -0.592 +/-  0.903 |  -17.708 +/-  0.343 |    1.237 +/-  0.144 |    0.459 +/-  0.079 |   -6.362 +/-  2.128
GLN  86 |   19.514 +/-  2.573 |   -0.330 +/-  0.943 |  -66.143 +/-  2.167 |   -7.243 +/-  1.799 |    1.066 +/-  0.101 |  -53.136 +/-  2.361
GLU  87 |   13.527 +/-  2.343 |   -2.425 +/-  1.195 |   33.605 +/-  8.012 |  -94.512 +/-  7.485 |    0.434 +/-  0.084 |  -49.371 +/-  2.416
GLU  88 |   14.170 +/-  2.481 |   -0.864 +/-  0.925 |   43.611 +/- 14.534 | -105.426 +/- 13.526 |    0.751 +/-  0.138 |  -47.756 +/-  2.572
ARG  89 |   18.681 +/-  3.400 |   -5.815 +/-  1.116 | -229.141 +/-  5.497 |   47.178 +/-  5.033 |    0.284 +/-  0.046 | -168.814 +/-  3.062
LYS  90 |   13.898 +/-  2.656 |   -3.408 +/-  0.965 |  -37.898 +/-  7.630 |   23.144 +/-  7.577 |    0.377 +/-  0.104 |   -3.888 +/-  3.294
SER  91 |    7.294 +/-  1.477 |   -1.429 +/-  0.843 |  -13.163 +/-  1.701 |    4.622 +/-  0.947 |    0.203 +/-  0.022 |   -2.474 +/-  1.775
TYR  92 |   14.569 +/-  2.717 |   -6.971 +/-  0.813 |  -19.353 +/-  0.785 |   -2.538 +/-  0.653 |    0.022 +/-  0.019 |  -14.271 +/-  2.758
LYS  93 |   15.252 +/-  2.992 |   -4.374 +/-  1.030 |  -85.489 +/-  8.693 |   66.204 +/-  8.236 |    0.413 +/-  0.087 |   -7.993 +/-  3.398
VAL  94 |    9.679 +/-  2.042 |   -3.858 +/-  0.852 |  -16.611 +/-  0.369 |    1.742 +/-  0.243 |    0.025 +/-  0.018 |   -9.023 +/-  2.135
ARG  95 |   17.835 +/-  3.495 |   -7.154 +/-  1.413 | -235.786 +/-  6.510 |   50.725 +/-  5.618 |    0.054 +/-  0.024 | -174.325 +/-  3.296
PHE  96 |   12.226 +/-  2.392 |   -5.969 +/-  0.911 |    0.257 +/-  0.425 |    0.227 +/-  0.321 |    0.011 +/-  0.010 |    6.753 +/-  2.590
ASN  97 |   18.420 +/-  2.360 |   -3.730 +/-  1.126 |  -85.035 +/-  3.945 |   -1.565 +/-  2.093 |    0.039 +/-  0.025 |  -71.871 +/-  2.392
SER  98 |    7.500 +/-  1.537 |   -2.198 +/-  0.795 |   -8.268 +/-  2.157 |    2.826 +/-  1.865 |    0.118 +/-  0.032 |   -0.022 +/-  1.876
VAL  99 |   10.618 +/-  2.129 |   -1.849 +/-  0.835 |  -17.428 +/-  0.531 |    1.623 +/-  0.204 |    0.436 +/-  0.103 |   -6.600 +/-  2.187
SER 100 |    7.351 +/-  1.507 |   -2.924 +/-  0.615 |   -3.801 +/-  2.277 |   -1.067 +/-  2.441 |    0.141 +/-  0.043 |   -0.300 +/-  1.575
SER 101 |    8.125 +/-  1.498 |   -2.712 +/-  0.752 |   -8.108 +/-  1.188 |    3.426 +/-  0.763 |    0.000 +/-  0.002 |    0.731 +/-  1.659
TYR 102 |   14.020 +/-  2.630 |   -5.991 +/-  0.969 |  -22.662 +/-  2.170 |   -1.301 +/-  1.882 |    0.158 +/-  0.056 |  -15.776 +/-  2.771
SER 103 |    7.556 +/-  1.571 |   -1.601 +/-  0.575 |   -2.490 +/-  2.259 |   -3.150 +/-  2.126 |    0.394 +/-  0.100 |    0.708 +/-  1.734
ASP 104 |   11.539 +/-  2.377 |   -1.647 +/-  0.943 |   52.063 +/-  5.718 | -114.861 +/-  5.628 |    0.508 +/-  0.133 |  -52.399 +/-  2.041
SER 105 |    7.157 +/-  1.594 |   -1.180 +/-  1.037 |   -8.108 +/-  2.563 |    2.162 +/-  2.157 |    0.153 +/-  0.090 |    0.184 +/-  1.799
ARG 106 |   18.615 +/-  3.558 |   -1.182 +/-  1.374 | -237.707 +/- 11.858 |   48.089 +/-  9.498 |    0.897 +/-  0.153 | -171.288 +/-  3.766
LYS 107 |   14.287 +/-  2.856 |   -1.416 +/-  1.033 |  -58.745 +/- 11.643 |   39.823 +/- 12.542 |    0.888 +/-  0.171 |   -5.163 +/-  3.255
SER 108 |    6.665 +/-  1.478 |   -1.616 +/-  0.771 |   -3.876 +/-  2.827 |   -2.465 +/-  2.272 |    0.270 +/-  0.061 |   -1.022 +/-  1.761
SER 109 |    7.052 +/-  1.531 |   -2.369 +/-  0.731 |   -9.396 +/-  1.367 |   -0.949 +/-  0.915 |    0.036 +/-  0.021 |   -5.626 +/-  1.963
GLY 110 |    1.587 +/-  0.591 |   -0.731 +/-  0.192 |    1.699 +/-  0.249 |   -1.728 +/-  0.219 |    0.001 +/-  0.003 |    0.828 +/-  0.617
ASP 111 |   10.861 +/-  2.229 |    0.211 +/-  1.217 |   10.750 +/- 11.558 |  -78.524 +/- 10.211 |    0.444 +/-  0.077 |  -56.258 +/-  2.372
GLY 112 |    1.619 +/-  0.612 |    0.178 +/-  0.274 |    2.064 +/-  0.217 |   -1.712 +/-  0.200 |    0.010 +/-  0.006 |    2.159 +/-  0.647
PRO 113 |   15.130 +/-  1.916 |   -0.353 +/-  0.501 |  -11.748 +/-  1.108 |   11.217 +/-  1.063 |    0.790 +/-  0.046 |   15.037 +/-  2.006
ASP 114 |   10.094 +/-  2.041 |   -1.706 +/-  0.797 |   25.527 +/-  9.167 |  -88.782 +/-  9.561 |    0.470 +/-  0.096 |  -54.396 +/-  2.107
LEU 115 |   13.002 +/-  2.372 |    0.394 +/-  1.128 |  -24.554 +/-  0.468 |    1.430 +/-  0.211 |    0.793 +/-  0.071 |   -8.935 +/-  2.471
ARG 116 |   18.693 +/-  3.723 |   -4.417 +/-  1.408 | -231.213 +/- 10.581 |   43.493 +/-  7.989 |    0.590 +/-  0.116 | -172.854 +/-  3.882
ASP 117 |   13.548 +/-  2.201 |   -0.868 +/-  1.415 |    3.297 +/-  8.447 |  -75.952 +/-  6.572 |    0.103 +/-  0.037 |  -59.872 +/-  2.861
ASN 118 |   17.494 +/-  2.495 |   -1.678 +/-  0.690 |  -78.697 +/-  3.051 |   -7.818 +/-  2.441 |    0.517 +/-  0.095 |  -70.182 +/-  2.300
PHE 119 |   12.648 +/-  2.494 |   -1.344 +/-  1.378 |   -1.246 +/-  0.985 |    0.597 +/-  0.764 |    0.487 +/-  0.254 |   11.143 +/-  2.982
GLU 120 |   14.046 +/-  2.387 |   -0.270 +/-  0.865 |   53.922 +/-  5.357 | -116.558 +/-  5.428 |    0.971 +/-  0.094 |  -47.890 +/-  2.118
SER 121 |    7.262 +/-  1.797 |   -0.825 +/-  0.537 |   -2.802 +/-  1.675 |   -3.997 +/-  1.567 |    0.428 +/-  0.048 |    0.066 +/-  1.869
THR 122 |   11.128 +/-  2.057 |   -0.249 +/-  0.537 |  -21.613 +/-  1.316 |   -4.562 +/-  1.232 |    0.717 +/-  0.075 |  -14.579 +/-  2.072
GLY 123 |    1.658 +/-  0.608 |   -0.312 +/-  0.240 |    2.663 +/-  0.164 |   -2.316 +/-  0.153 |    0.010 +/-  0.005 |    1.703 +/-  0.632
PRO 124 |   14.839 +/-  1.841 |   -3.060 +/-  0.603 |  -15.536 +/-  0.991 |   15.996 +/-  0.960 |    0.195 +/-  0.074 |   12.433 +/-  2.013
LEU 125 |   12.628 +/-  2.330 |   -3.828 +/-  1.186 |  -24.492 +/-  0.449 |    2.478 +/-  0.176 |    0.039 +/-  0.031 |  -13.174 +/-  2.537
ALA 126 |    4.093 +/-  1.297 |   -1.727 +/-  0.366 |   -0.819 +/-  0.283 |    2.663 +/-  0.237 |    0.172 +/-  0.049 |    4.381 +/-  1.363
ASN 127 |   16.815 +/-  2.411 |   -1.376 +/-  0.767 |  -80.746 +/-  5.198 |   -6.379 +/-  3.908 |    0.639 +/-  0.067 |  -71.047 +/-  2.518
VAL 128 |   10.027 +/-  2.187 |   -3.498 +/-  0.908 |  -17.830 +/-  0.348 |    2.193 +/-  0.155 |    0.007 +/-  0.011 |   -9.101 +/-  2.348
ARG 129 |   18.339 +/-  3.683 |   -4.780 +/-  1.134 | -187.980 +/- 12.133 |    3.499 +/- 11.388 |    0.706 +/-  0.138 | -170.216 +/-  3.291
PHE 130 |   13.807 +/-  2.724 |   -7.466 +/-  0.831 |   -1.119 +/-  0.418 |    0.173 +/-  0.356 |    0.001 +/-  0.003 |    5.398 +/-  2.863
SER 131 |    6.188 +/-  1.444 |   -2.812 +/-  0.795 |   -4.762 +/-  0.954 |    0.244 +/-  0.802 |    0.008 +/-  0.009 |   -1.135 +/-  1.633
VAL 132 |   10.077 +/-  2.096 |   -4.829 +/-  0.914 |  -18.133 +/-  0.329 |    1.983 +/-  0.123 |    0.000 +/-  0.000 |  -10.903 +/-  2.224
PHE 133 |   12.870 +/-  2.451 |   -5.779 +/-  0.805 |    0.431 +/-  0.454 |    0.076 +/-  0.359 |    0.038 +/-  0.013 |    7.636 +/-  2.500
GLY 134 |    1.469 +/-  0.581 |   -1.317 +/-  0.177 |    2.158 +/-  0.134 |   -2.145 +/-  0.121 |    0.000 +/-  0.000 |    0.165 +/-  0.592
LEU 135 |   13.091 +/-  2.420 |   -5.983 +/-  0.977 |  -24.135 +/-  0.436 |    1.608 +/-  0.174 |    0.000 +/-  0.000 |  -15.419 +/-  2.527
GLY 136 |    1.327 +/-  0.500 |   -1.313 +/-  0.200 |    2.392 +/-  0.143 |   -2.246 +/-  0.133 |    0.000 +/-  0.000 |    0.160 +/-  0.520
SER 137 |    6.290 +/-  1.563 |   -3.803 +/-  0.614 |   -3.831 +/-  1.140 |   -3.447 +/-  1.148 |    0.050 +/-  0.017 |   -4.740 +/-  1.789
ARG 138 |   18.357 +/-  3.568 |   -6.010 +/-  1.101 | -224.980 +/-  5.768 |   39.573 +/-  5.290 |    0.527 +/-  0.067 | -172.533 +/-  3.171
ALA 139 |    3.774 +/-  1.289 |   -2.696 +/-  0.428 |   -0.555 +/-  0.240 |    2.553 +/-  0.202 |    0.007 +/-  0.008 |    3.082 +/-  1.362
TYR 140 |   13.741 +/-  2.750 |   -7.405 +/-  0.963 |  -19.887 +/-  0.832 |   -5.088 +/-  0.694 |    0.107 +/-  0.030 |  -18.531 +/-  2.904
PRO 141 |   14.941 +/-  1.945 |   -3.725 +/-  0.619 |  -15.636 +/-  1.292 |   16.765 +/-  1.341 |    0.130 +/-  0.043 |   12.475 +/-  2.076
HIE 142 |   29.844 +/-  2.305 |   -7.885 +/-  0.733 |   -1.944 +/-  1.668 |   -8.578 +/-  1.563 |    0.139 +/-  0.070 |   11.576 +/-  2.437
PHE 143 |   12.038 +/-  2.456 |   -5.951 +/-  0.927 |   -0.832 +/-  0.625 |   -0.067 +/-  0.469 |    0.145 +/-  0.036 |    5.333 +/-  2.582
CYS 144 |    6.917 +/-  1.637 |   -5.105 +/-  0.653 |    3.359 +/-  0.814 |    0.117 +/-  0.535 |    0.000 +/-  0.002 |    5.288 +/-  1.736
ALA 145 |    4.221 +/-  1.400 |   -3.186 +/-  0.459 |   -1.472 +/-  0.240 |    3.494 +/-  0.184 |    0.006 +/-  0.005 |    3.063 +/-  1.479
PHE 146 |   12.609 +/-  2.556 |   -5.918 +/-  0.938 |   -0.655 +/-  0.402 |   -0.984 +/-  0.328 |    0.001 +/-  0.002 |    5.053 +/-  2.625
GLY 147 |    1.336 +/-  0.515 |   -1.090 +/-  0.253 |    2.449 +/-  0.133 |   -2.440 +/-  0.123 |    0.000 +/-  0.000 |    0.254 +/-  0.569
HIE 148 |   30.164 +/-  2.305 |   -7.156 +/-  1.013 |  -10.122 +/-  3.482 |   -3.872 +/-  1.890 |    0.209 +/-  0.111 |    9.223 +/-  3.166
ALA 149 |    3.947 +/-  1.401 |   -3.104 +/-  0.442 |   -1.250 +/-  0.209 |    3.199 +/-  0.166 |    0.011 +/-  0.007 |    2.804 +/-  1.475
VAL 150 |   10.186 +/-  2.222 |   -4.146 +/-  0.858 |  -17.773 +/-  0.305 |    1.808 +/-  0.122 |    0.000 +/-  0.001 |   -9.925 +/-  2.264
ASP 151 |   12.893 +/-  1.787 |   -4.328 +/-  0.912 |   15.368 +/-  6.356 |  -79.854 +/-  6.239 |    0.093 +/-  0.033 |  -55.828 +/-  2.086
THR 152 |   10.884 +/-  1.925 |   -3.066 +/-  0.887 |  -27.719 +/-  2.128 |    2.136 +/-  0.890 |    0.091 +/-  0.044 |  -17.674 +/-  2.625
LEU 153 |   13.314 +/-  2.221 |   -5.615 +/-  1.088 |  -24.894 +/-  0.391 |    2.287 +/-  0.154 |    0.002 +/-  0.004 |  -14.907 +/-  2.308
LEU 154 |   12.358 +/-  2.317 |   -5.014 +/-  1.008 |  -24.389 +/-  0.424 |    1.931 +/-  0.172 |    0.013 +/-  0.017 |  -15.102 +/-  2.352
GLU 155 |   14.406 +/-  2.422 |   -1.668 +/-  1.195 |   27.963 +/- 11.270 |  -93.257 +/-  9.653 |    0.507 +/-  0.080 |  -52.049 +/-  2.909
GLU 156 |   13.715 +/-  2.478 |   -3.186 +/-  1.116 |   53.159 +/-  6.844 | -113.530 +/-  6.393 |    0.429 +/-  0.087 |  -49.414 +/-  2.748
LEU 157 |   12.389 +/-  2.333 |   -5.430 +/-  1.094 |  -24.540 +/-  0.406 |    2.378 +/-  0.155 |    0.001 +/-  0.002 |  -15.203 +/-  2.514
GLY 158 |    1.815 +/-  0.602 |   -0.848 +/-  0.173 |    2.819 +/-  0.164 |   -2.659 +/-  0.160 |    0.007 +/-  0.007 |    1.135 +/-  0.591
GLY 159 |    1.494 +/-  0.568 |   -1.108 +/-  0.191 |    2.582 +/-  0.171 |   -2.543 +/-  0.159 |    0.000 +/-  0.000 |    0.426 +/-  0.606
GLU 160 |   13.704 +/-  2.414 |   -2.381 +/-  0.794 |   36.060 +/- 10.705 |  -97.482 +/- 10.636 |    0.700 +/-  0.085 |  -49.400 +/-  2.285
ARG 161 |   18.171 +/-  3.558 |   -3.757 +/-  1.527 | -256.652 +/-  7.707 |   62.671 +/-  6.410 |    0.348 +/-  0.051 | -179.219 +/-  3.172
ILE 162 |   14.955 +/-  2.562 |   -2.664 +/-  1.176 |   -2.833 +/-  0.365 |    1.116 +/-  0.262 |    0.285 +/-  0.102 |   10.859 +/-  2.490
LEU 163 |   12.876 +/-  2.520 |   -1.752 +/-  1.061 |  -22.529 +/-  0.520 |    0.422 +/-  0.318 |    0.334 +/-  0.110 |  -10.649 +/-  2.575
LYS 164 |   14.082 +/-  2.822 |   -1.062 +/-  0.911 |   -4.453 +/- 13.377 |  -18.014 +/- 12.554 |    1.169 +/-  0.136 |   -8.278 +/-  3.117
MET 165 |   12.526 +/-  2.131 |   -7.096 +/-  0.826 |   -0.705 +/-  1.045 |    1.633 +/-  0.843 |    0.144 +/-  0.049 |    6.501 +/-  2.252
ARG 166 |   17.983 +/-  3.381 |   -6.538 +/-  1.029 | -168.094 +/-  9.093 |  -12.268 +/-  8.418 |    0.415 +/-  0.100 | -168.503 +/-  3.182
GLU 167 |   15.085 +/-  2.368 |   -3.363 +/-  0.972 |   33.458 +/-  6.682 |  -91.712 +/-  6.501 |    0.346 +/-  0.065 |  -46.186 +/-  2.401
GLY 168 |    1.442 +/-  0.581 |   -0.915 +/-  0.173 |    1.661 +/-  0.156 |   -1.802 +/-  0.157 |    0.001 +/-  0.002 |    0.386 +/-  0.583
ASP 169 |   10.950 +/-  1.685 |   -4.391 +/-  1.067 |    5.078 +/-  5.274 |  -67.884 +/-  4.581 |    0.006 +/-  0.006 |  -56.242 +/-  2.333
GLU 170 |   14.437 +/-  2.302 |   -1.812 +/-  1.540 |   17.349 +/- 13.267 |  -79.071 +/- 11.162 |    0.312 +/-  0.081 |  -48.785 +/-  3.364
LEU 171 |   12.872 +/-  2.577 |   -4.442 +/-  1.099 |  -24.234 +/-  0.473 |    1.991 +/-  0.210 |    0.097 +/-  0.035 |  -13.716 +/-  2.664
CYS 172 |    6.379 +/-  1.454 |   -3.046 +/-  0.562 |    4.863 +/-  1.202 |   -0.715 +/-  0.795 |    0.192 +/-  0.058 |    7.672 +/-  1.715
GLY 173 |    1.727 +/-  0.571 |   -0.912 +/-  0.173 |    2.233 +/-  0.161 |   -2.132 +/-  0.150 |    0.001 +/-  0.003 |    0.916 +/-  0.573
GLN 174 |   20.440 +/-  2.623 |   -5.836 +/-  0.918 |  -72.003 +/-  2.665 |    1.166 +/-  1.620 |    0.027 +/-  0.020 |  -56.206 +/-  2.502
GLU 175 |   12.912 +/-  2.242 |   -4.653 +/-  1.091 |   13.793 +/-  6.001 |  -69.135 +/-  5.798 |    0.116 +/-  0.027 |  -46.967 +/-  2.363
GLU 176 |   12.999 +/-  2.263 |   -3.290 +/-  1.081 |  -10.646 +/- 10.725 |  -50.015 +/-  9.806 |    0.275 +/-  0.067 |  -50.677 +/-  2.475
ALA 177 |    3.730 +/-  1.329 |   -1.376 +/-  0.297 |    0.468 +/-  0.354 |    1.456 +/-  0.303 |    0.336 +/-  0.064 |    4.615 +/-  1.381
PHE 178 |   12.419 +/-  2.492 |   -5.053 +/-  0.826 |    0.677 +/-  0.414 |   -0.048 +/-  0.278 |    0.036 +/-  0.018 |    8.031 +/-  2.566
ARG 179 |   18.153 +/-  3.489 |   -5.627 +/-  1.355 | -222.420 +/-  7.455 |   39.477 +/-  6.262 |    0.217 +/-  0.092 | -170.199 +/-  3.729
THR 180 |   10.757 +/-  1.989 |   -1.560 +/-  0.774 |  -22.864 +/-  1.610 |   -1.813 +/-  1.310 |    0.480 +/-  0.092 |  -15.000 +/-  2.072
TRP 181 |   18.122 +/-  2.892 |   -8.044 +/-  0.870 |   10.346 +/-  0.965 |   -5.059 +/-  0.863 |    0.089 +/-  0.038 |   15.455 +/-  2.948
ALA 182 |    3.704 +/-  1.270 |   -2.610 +/-  0.369 |    0.814 +/-  0.218 |    1.046 +/-  0.171 |    0.046 +/-  0.028 |    3.000 +/-  1.341
LYS 183 |   13.950 +/-  2.727 |   -2.464 +/-  0.752 |   -3.533 +/-  7.232 |  -16.204 +/-  7.653 |    0.975 +/-  0.100 |   -7.278 +/-  3.103
LYS 184 |   14.030 +/-  2.730 |   -2.017 +/-  0.733 |    9.953 +/-  9.445 |  -30.008 +/-  9.037 |    1.023 +/-  0.094 |   -7.019 +/-  3.051
VAL 185 |   10.071 +/-  2.033 |   -3.236 +/-  0.828 |  -16.610 +/-  0.341 |    0.793 +/-  0.145 |    0.104 +/-  0.037 |   -8.878 +/-  2.060
PHE 186 |   12.531 +/-  2.514 |   -3.003 +/-  0.985 |    1.961 +/-  0.824 |   -1.332 +/-  0.666 |    0.425 +/-  0.115 |   10.583 +/-  2.668
LYS 187 |   14.180 +/-  2.698 |   -1.843 +/-  0.929 |  -18.859 +/- 22.533 |   -4.298 +/- 20.924 |    1.021 +/-  0.145 |   -9.798 +/-  3.222
ALA 188 |    3.884 +/-  1.374 |   -1.566 +/-  0.311 |    0.995 +/-  0.293 |    0.762 +/-  0.256 |    0.336 +/-  0.039 |    4.411 +/-  1.423
ALA 189 |    3.752 +/-  1.337 |   -2.703 +/-  0.458 |    0.768 +/-  0.242 |    1.064 +/-  0.203 |    0.005 +/-  0.010 |    2.885 +/-  1.410
CYS 190 |    6.602 +/-  1.503 |   -3.820 +/-  0.635 |    3.739 +/-  0.844 |    0.266 +/-  0.660 |    0.109 +/-  0.068 |    6.896 +/-  1.660
ASP 191 |   10.386 +/-  2.392 |   -1.715 +/-  0.733 |    6.355 +/- 17.269 |  -71.000 +/- 17.203 |    0.590 +/-  0.129 |  -55.384 +/-  2.176
VAL 192 |   10.338 +/-  2.157 |   -0.566 +/-  0.872 |  -16.621 +/-  0.367 |    0.139 +/-  0.181 |    0.656 +/-  0.114 |   -6.054 +/-  2.249
PHE 193 |   12.646 +/-  2.749 |   -1.939 +/-  1.271 |    1.639 +/-  0.601 |   -1.068 +/-  0.432 |    0.459 +/-  0.195 |   11.738 +/-  2.897
CYS 194 |    6.716 +/-  1.527 |   -1.060 +/-  0.580 |    4.970 +/-  1.017 |   -1.261 +/-  0.919 |    0.580 +/-  0.065 |    9.945 +/-  1.490
VAL 195 |   10.444 +/-  2.225 |   -1.984 +/-  1.117 |  -16.856 +/-  0.455 |    0.574 +/-  0.226 |    0.224 +/-  0.148 |   -7.598 +/-  2.531
GLY 196 |    1.515 +/-  0.578 |   -0.297 +/-  0.167 |    1.894 +/-  0.181 |   -1.795 +/-  0.172 |    0.011 +/-  0.007 |    1.328 +/-  0.571
ASP 197 |   10.362 +/-  2.238 |   -0.460 +/-  0.604 |   31.462 +/-  9.160 |  -96.810 +/-  9.223 |    0.777 +/-  0.090 |  -54.670 +/-  1.970
ASP 198 |   10.091 +/-  2.168 |    0.116 +/-  0.633 |   36.664 +/-  5.695 | -102.076 +/-  5.509 |    0.796 +/-  0.035 |  -54.408 +/-  1.873
VAL 199 |   10.515 +/-  2.189 |   -1.112 +/-  0.911 |  -17.707 +/-  0.458 |    1.024 +/-  0.182 |    0.390 +/-  0.116 |   -6.890 +/-  2.374
ASN 200 |   17.235 +/-  2.537 |   -0.216 +/-  0.625 |  -76.368 +/-  2.302 |  -10.869 +/-  1.731 |    0.937 +/-  0.062 |  -69.281 +/-  1.954
ILE 201 |   14.053 +/-  2.645 |   -0.947 +/-  1.097 |   -4.060 +/-  0.391 |    1.549 +/-  0.250 |    0.489 +/-  0.122 |   11.085 +/-  2.704
GLU 202 |   13.872 +/-  2.451 |   -0.599 +/-  0.879 |   18.143 +/-  8.697 |  -80.638 +/-  8.845 |    0.983 +/-  0.074 |  -48.239 +/-  2.216
LYS 203 |   14.245 +/-  2.965 |   -1.474 +/-  1.070 |  -10.170 +/-  8.029 |   -9.789 +/-  8.085 |    0.905 +/-  0.190 |   -6.284 +/-  3.253
PRO 204 |   15.043 +/-  1.778 |   -3.223 +/-  0.730 |   -4.656 +/-  1.645 |    5.086 +/-  1.481 |    0.102 +/-  0.068 |   12.352 +/-  1.897
ASN 205 |   18.072 +/-  2.488 |   -1.388 +/-  0.683 |  -77.335 +/-  3.856 |   -8.697 +/-  3.006 |    0.586 +/-  0.141 |  -68.762 +/-  2.211
ASN 206 |   16.807 +/-  2.274 |   -2.492 +/-  1.056 |  -82.032 +/-  4.324 |   -3.732 +/-  3.190 |    0.245 +/-  0.146 |  -71.204 +/-  2.577
SER 207 |    8.024 +/-  1.530 |   -1.522 +/-  0.615 |   -3.474 +/-  1.842 |   -3.320 +/-  1.556 |    0.296 +/-  0.088 |    0.004 +/-  1.745
LEU 208 |   12.842 +/-  2.630 |   -3.998 +/-  1.152 |  -23.058 +/-  0.452 |    0.869 +/-  0.213 |    0.028 +/-  0.023 |  -13.317 +/-  2.730
ILE 209 |   15.296 +/-  2.441 |   -2.080 +/-  1.039 |   -3.453 +/-  0.278 |    0.901 +/-  0.213 |    0.476 +/-  0.068 |   11.139 +/-  2.468
SER 210 |    7.767 +/-  1.543 |   -1.690 +/-  0.446 |   -1.909 +/-  1.301 |   -4.493 +/-  1.145 |    0.333 +/-  0.046 |    0.008 +/-  1.645
ASN 211 |   18.252 +/-  2.284 |   -2.904 +/-  0.858 |  -80.990 +/-  3.182 |   -4.634 +/-  2.006 |    0.269 +/-  0.106 |  -70.007 +/-  2.474
ASP 212 |   11.192 +/-  2.291 |   -1.514 +/-  0.781 |    5.376 +/-  8.035 |  -68.589 +/-  8.045 |    0.528 +/-  0.120 |  -53.007 +/-  2.186
ARG 213 |   18.717 +/-  3.570 |   -2.382 +/-  1.376 | -187.684 +/- 11.322 |    1.485 +/-  9.918 |    0.818 +/-  0.239 | -169.046 +/-  3.619
SER 214 |    8.067 +/-  1.569 |   -1.268 +/-  0.733 |   -1.417 +/-  1.668 |   -5.297 +/-  1.733 |    0.295 +/-  0.101 |    0.380 +/-  1.853
TRP 215 |   18.892 +/-  2.966 |   -6.570 +/-  1.020 |   10.780 +/-  1.777 |   -5.017 +/-  1.170 |    0.391 +/-  0.135 |   18.476 +/-  3.338
LYS 216 |   14.247 +/-  2.734 |   -2.305 +/-  1.212 |  -16.653 +/-  8.684 |   -2.940 +/-  8.996 |    0.707 +/-  0.192 |   -6.943 +/-  3.321
ARG 217 |   18.920 +/-  3.560 |   -1.474 +/-  1.061 | -168.123 +/-  9.902 |  -14.800 +/-  9.589 |    1.231 +/-  0.165 | -164.247 +/-  3.074
ASN 218 |   17.484 +/-  2.215 |   -1.529 +/-  0.763 |  -77.267 +/-  3.353 |   -8.156 +/-  3.028 |    0.559 +/-  0.149 |  -68.909 +/-  2.066
LYS 219 |   14.471 +/-  2.853 |   -5.436 +/-  1.174 |  -28.056 +/- 13.256 |   10.796 +/- 11.618 |    0.130 +/-  0.094 |   -8.094 +/-  3.768
PHE 220 |   12.400 +/-  2.488 |   -5.260 +/-  0.825 |    0.396 +/-  0.539 |   -0.462 +/-  0.394 |    0.079 +/-  0.037 |    7.153 +/-  2.682
ARG 221 |   17.861 +/-  3.242 |   -4.949 +/-  1.144 | -202.416 +/-  4.309 |   12.809 +/-  3.425 |    0.723 +/-  0.051 | -175.971 +/-  2.848
LEU 222 |   12.581 +/-  2.566 |   -2.886 +/-  0.998 |  -22.959 +/-  0.422 |    1.445 +/-  0.260 |    0.192 +/-  0.069 |  -11.628 +/-  2.700
THR 223 |   11.811 +/-  2.079 |   -2.260 +/-  0.900 |  -25.009 +/-  3.084 |   -0.761 +/-  2.651 |    0.259 +/-  0.045 |  -15.960 +/-  2.081
TYR 224 |   13.750 +/-  2.788 |   -1.584 +/-  0.795 |  -17.529 +/-  1.067 |   -6.790 +/-  1.071 |    0.859 +/-  0.068 |  -11.293 +/-  2.913
VAL 225 |    9.927 +/-  2.084 |   -2.461 +/-  0.923 |  -17.379 +/-  0.352 |    1.389 +/-  0.157 |    0.153 +/-  0.050 |   -8.371 +/-  2.168
ALA 226 |    3.864 +/-  1.306 |   -0.830 +/-  0.306 |    0.013 +/-  0.228 |    1.863 +/-  0.193 |    0.366 +/-  0.058 |    5.275 +/-  1.337
GLU 227 |   14.134 +/-  2.427 |   -0.223 +/-  1.036 |   43.059 +/-  4.839 | -105.668 +/-  5.098 |    0.962 +/-  0.115 |  -47.735 +/-  2.281
ALA 228 |    3.924 +/-  1.205 |   -1.016 +/-  0.624 |   -0.499 +/-  0.213 |    2.319 +/-  0.158 |    0.197 +/-  0.163 |    4.925 +/-  1.436
PRO 229 |   15.007 +/-  1.834 |   -2.759 +/-  0.697 |  -11.118 +/-  1.280 |   11.217 +/-  1.137 |    0.195 +/-  0.072 |   12.542 +/-  1.981
ASP 230 |   11.195 +/-  2.485 |   -1.195 +/-  0.829 |   30.916 +/- 10.053 |  -95.448 +/-  9.686 |    0.623 +/-  0.117 |  -53.909 +/-  2.120
LEU 231 |   12.959 +/-  2.396 |   -2.982 +/-  0.945 |  -24.299 +/-  0.395 |    1.633 +/-  0.219 |    0.199 +/-  0.054 |  -12.491 +/-  2.486
THR 232 |   11.960 +/-  2.009 |   -2.930 +/-  0.800 |  -22.728 +/-  2.745 |   -2.526 +/-  2.082 |    0.201 +/-  0.064 |  -16.023 +/-  2.154
GLN 233 |   19.701 +/-  2.788 |   -2.419 +/-  0.969 |  -67.125 +/-  4.355 |   -6.022 +/-  3.280 |    0.710 +/-  0.134 |  -55.155 +/-  2.825
GLY 234 |    1.390 +/-  0.532 |   -1.171 +/-  0.230 |    1.808 +/-  0.208 |   -1.749 +/-  0.191 |    0.001 +/-  0.002 |    0.279 +/-  0.579
LEU 235 |   11.986 +/-  2.310 |   -5.185 +/-  0.992 |  -24.144 +/-  0.397 |    2.175 +/-  0.188 |    0.008 +/-  0.007 |  -15.160 +/-  2.537
SER 236 |    7.312 +/-  1.364 |   -3.186 +/-  0.842 |   -8.047 +/-  1.448 |    0.294 +/-  1.172 |    0.084 +/-  0.047 |   -3.542 +/-  1.890
ASN 237 |   17.245 +/-  2.509 |   -2.811 +/-  0.718 |  -77.835 +/-  2.370 |   -7.009 +/-  1.597 |    0.512 +/-  0.095 |  -69.899 +/-  2.066
VAL 238 |   10.345 +/-  2.154 |   -3.005 +/-  0.936 |  -17.506 +/-  0.375 |    1.814 +/-  0.214 |    0.059 +/-  0.048 |   -8.294 +/-  2.247
HIE 239 |   30.564 +/-  2.303 |   -7.232 +/-  0.719 |   -4.890 +/-  1.838 |   -6.038 +/-  1.413 |    0.159 +/-  0.051 |   12.563 +/-  2.494
LYS 240 |   14.957 +/-  2.955 |   -0.844 +/-  0.951 |  -38.201 +/- 10.673 |   18.547 +/- 10.750 |    1.015 +/-  0.124 |   -4.524 +/-  3.348
LYS 241 |   14.731 +/-  2.882 |   -1.800 +/-  0.948 |  -67.991 +/- 10.191 |   49.007 +/-  9.941 |    0.881 +/-  0.140 |   -5.171 +/-  3.090
ARG 242 |   18.581 +/-  3.645 |   -3.092 +/-  1.508 | -212.805 +/- 11.158 |   28.767 +/-  8.803 |    0.938 +/-  0.184 | -167.611 +/-  3.760
VAL 243 |    9.723 +/-  2.056 |   -5.506 +/-  0.897 |  -17.466 +/-  0.350 |    1.775 +/-  0.122 |    0.000 +/-  0.000 |  -11.474 +/-  2.184
SER 244 |    7.347 +/-  1.598 |   -2.800 +/-  0.732 |   -4.215 +/-  2.164 |   -0.601 +/-  1.815 |    0.022 +/-  0.024 |   -0.247 +/-  2.224
ALA 245 |    3.833 +/-  1.308 |   -1.748 +/-  0.445 |   -0.148 +/-  0.249 |    2.149 +/-  0.231 |    0.170 +/-  0.050 |    4.256 +/-  1.351
ALA 246 |    3.993 +/-  1.328 |   -2.830 +/-  0.422 |   -0.436 +/-  0.207 |    2.433 +/-  0.143 |    0.001 +/-  0.003 |    3.161 +/-  1.375
ARG 247 |   18.036 +/-  3.597 |   -4.876 +/-  1.055 | -211.229 +/-  5.400 |   25.949 +/-  4.794 |    0.705 +/-  0.088 | -171.415 +/-  3.185
LEU 248 |   13.451 +/-  2.484 |   -4.877 +/-  1.049 |  -23.506 +/-  0.376 |    1.640 +/-  0.205 |    0.066 +/-  0.024 |  -13.226 +/-  2.724
LEU 249 |   12.296 +/-  2.358 |   -3.178 +/-  1.074 |  -23.144 +/-  0.437 |    1.278 +/-  0.235 |    0.274 +/-  0.074 |  -12.474 +/-  2.556
SER 250 |    7.048 +/-  1.463 |   -1.231 +/-  0.671 |   -3.503 +/-  1.567 |   -4.940 +/-  0.984 |    0.276 +/-  0.049 |   -2.349 +/-  2.001
ARG 251 |   18.111 +/-  3.477 |   -6.569 +/-  1.137 | -213.153 +/-  4.238 |   31.584 +/-  3.817 |    0.366 +/-  0.066 | -169.661 +/-  3.431
GLN 252 |   20.405 +/-  2.826 |   -1.716 +/-  0.898 |  -64.435 +/-  2.009 |   -7.904 +/-  1.881 |    0.809 +/-  0.109 |  -52.842 +/-  2.489
ASN 253 |   17.697 +/-  2.269 |   -4.180 +/-  0.677 |  -81.888 +/-  1.818 |   -6.007 +/-  0.781 |    0.265 +/-  0.041 |  -74.113 +/-  2.248
LEU 254 |   12.154 +/-  2.310 |   -3.960 +/-  1.021 |  -23.171 +/-  0.437 |    1.616 +/-  0.196 |    0.127 +/-  0.044 |  -13.234 +/-  2.412
GLN 255 |   21.023 +/-  2.639 |   -6.305 +/-  1.234 |  -69.873 +/-  2.477 |   -2.136 +/-  1.880 |    0.024 +/-  0.018 |  -57.265 +/-  2.671
SER 256 |    6.669 +/-  1.582 |   -2.023 +/-  0.616 |   -1.793 +/-  1.121 |   -5.251 +/-  1.246 |    0.155 +/-  0.048 |   -2.244 +/-  1.848
PRO 257 |   14.932 +/-  1.955 |   -0.742 +/-  0.450 |   -2.034 +/-  0.997 |    1.939 +/-  0.948 |    0.770 +/-  0.041 |   14.865 +/-  2.045
LYS 258 |   14.100 +/-  2.759 |   -0.891 +/-  0.787 |   14.260 +/-  6.994 |  -36.419 +/-  6.577 |    1.120 +/-  0.083 |   -7.830 +/-  3.026
SER 259 |    6.549 +/-  1.458 |   -2.100 +/-  1.058 |   -8.657 +/-  1.962 |   -0.153 +/-  1.036 |    0.001 +/-  0.002 |   -4.361 +/-  1.675
SER 260 |    7.267 +/-  1.357 |   -0.663 +/-  0.611 |   -5.329 +/-  2.208 |   -4.182 +/-  1.297 |    0.423 +/-  0.043 |   -2.485 +/-  2.024
ARG 261 |   18.941 +/-  3.720 |   -5.921 +/-  1.221 | -209.214 +/-  7.873 |   27.119 +/-  7.107 |    0.273 +/-  0.085 | -168.802 +/-  3.570
SER 262 |    6.713 +/-  1.542 |   -2.602 +/-  0.484 |   -0.751 +/-  0.949 |   -4.625 +/-  1.329 |    0.220 +/-  0.032 |   -1.046 +/-  1.822
THR 263 |   10.646 +/-  1.946 |   -4.320 +/-  0.902 |  -23.213 +/-  1.284 |   -1.319 +/-  0.674 |    0.036 +/-  0.024 |  -18.170 +/-  2.154
ILE 264 |   14.355 +/-  2.463 |   -5.186 +/-  1.147 |   -3.659 +/-  0.252 |    1.615 +/-  0.181 |    0.040 +/-  0.022 |    7.165 +/-  2.530
PHE 265 |   12.428 +/-  2.643 |   -4.162 +/-  0.906 |    0.899 +/-  0.483 |   -1.252 +/-  0.381 |    0.164 +/-  0.063 |    8.077 +/-  2.809
VAL 266 |   10.127 +/-  2.193 |   -4.473 +/-  0.858 |  -17.432 +/-  0.346 |    1.889 +/-  0.136 |    0.000 +/-  0.001 |   -9.889 +/-  2.314
ARG 267 |   18.438 +/-  3.435 |   -5.806 +/-  1.372 | -211.241 +/-  5.394 |   20.335 +/-  4.384 |    0.477 +/-  0.049 | -177.797 +/-  3.386
LEU 268 |   13.210 +/-  2.470 |   -5.355 +/-  0.995 |  -23.409 +/-  0.379 |    2.132 +/-  0.160 |    0.002 +/-  0.005 |  -13.419 +/-  2.598
HIE 269 |   30.578 +/-  2.292 |   -6.544 +/-  0.745 |   -6.596 +/-  2.986 |   -7.612 +/-  2.402 |    0.367 +/-  0.052 |   10.193 +/-  2.615
THR 270 |   11.693 +/-  1.813 |   -4.524 +/-  0.721 |  -23.958 +/-  1.100 |   -1.928 +/-  0.832 |    0.020 +/-  0.013 |  -18.697 +/-  2.205
ASN 271 |   17.119 +/-  2.387 |   -2.187 +/-  0.946 |  -85.303 +/-  4.089 |   -0.481 +/-  3.638 |    0.379 +/-  0.113 |  -70.474 +/-  2.297
GLY 272 |    1.583 +/-  0.580 |   -0.550 +/-  0.216 |    2.355 +/-  0.133 |   -2.125 +/-  0.126 |    0.003 +/-  0.004 |    1.266 +/-  0.632
ASN 273 |   17.763 +/-  2.288 |   -3.132 +/-  0.851 |  -80.896 +/-  2.292 |   -5.202 +/-  1.427 |    0.283 +/-  0.064 |  -71.183 +/-  2.245
GLN 274 |   20.362 +/-  2.691 |   -1.128 +/-  0.865 |  -66.443 +/-  3.241 |   -7.339 +/-  2.613 |    0.947 +/-  0.097 |  -53.599 +/-  2.387
GLU 275 |   13.738 +/-  2.344 |   -2.874 +/-  1.360 |   39.905 +/- 12.378 | -100.222 +/- 11.653 |    0.418 +/-  0.162 |  -49.034 +/-  2.428
LEU 276 |   12.141 +/-  2.215 |   -5.193 +/-  1.062 |  -23.735 +/-  0.434 |    1.628 +/-  0.170 |    0.003 +/-  0.004 |  -15.156 +/-  2.436
GLN 277 |   20.041 +/-  2.815 |   -1.976 +/-  0.847 |  -66.977 +/-  2.330 |   -5.777 +/-  1.754 |    0.751 +/-  0.094 |  -53.937 +/-  2.538
TYR 278 |   14.153 +/-  2.751 |   -5.322 +/-  1.187 |  -27.585 +/-  1.118 |    2.207 +/-  0.481 |    0.032 +/-  0.009 |  -16.515 +/-  3.044
GLN 279 |   19.611 +/-  2.613 |   -2.254 +/-  0.994 |  -76.629 +/-  2.103 |    0.993 +/-  1.070 |    0.626 +/-  0.071 |  -57.652 +/-  2.588
PRO 280 |   14.847 +/-  1.879 |   -5.497 +/-  0.650 |  -11.491 +/-  0.718 |   12.734 +/-  0.653 |    0.000 +/-  0.000 |   10.594 +/-  2.059
GLY 281 |    1.788 +/-  0.606 |   -1.178 +/-  0.183 |    2.494 +/-  0.111 |   -2.391 +/-  0.103 |    0.000 +/-  0.000 |    0.713 +/-  0.637
ASP 282 |   10.332 +/-  2.109 |   -3.771 +/-  0.788 |   46.248 +/-  3.729 | -103.969 +/-  3.892 |    0.101 +/-  0.029 |  -51.060 +/-  2.018
HIE 283 |   29.907 +/-  2.374 |   -5.918 +/-  1.056 |  -16.810 +/-  1.645 |   -1.022 +/-  0.735 |    0.099 +/-  0.038 |    6.256 +/-  2.510
LEU 284 |   13.282 +/-  2.361 |   -5.284 +/-  0.958 |  -24.307 +/-  0.379 |    2.093 +/-  0.149 |    0.005 +/-  0.006 |  -14.211 +/-  2.473
GLY 285 |    1.486 +/-  0.568 |   -1.350 +/-  0.174 |    2.380 +/-  0.147 |   -2.342 +/-  0.144 |    0.000 +/-  0.000 |    0.175 +/-  0.579
VAL 286 |   10.072 +/-  1.999 |   -4.556 +/-  0.810 |  -17.825 +/-  0.314 |    1.918 +/-  0.143 |    0.001 +/-  0.003 |  -10.389 +/-  2.120
PHE 287 |   12.832 +/-  2.371 |   -5.488 +/-  0.921 |   -0.708 +/-  0.283 |   -0.206 +/-  0.269 |    0.020 +/-  0.020 |    6.451 +/-  2.542
PRO 288 |   15.104 +/-  1.825 |   -5.160 +/-  0.681 |  -13.654 +/-  0.835 |   15.397 +/-  0.782 |    0.000 +/-  0.000 |   11.687 +/-  1.987
GLY 289 |    1.666 +/-  0.638 |   -0.946 +/-  0.194 |    2.041 +/-  0.144 |   -1.982 +/-  0.128 |    0.000 +/-  0.001 |    0.778 +/-  0.668
ASN 290 |   15.813 +/-  2.246 |   -4.739 +/-  0.931 |  -83.098 +/-  1.478 |   -0.415 +/-  0.787 |    0.001 +/-  0.002 |  -72.438 +/-  2.117
HIE 291 |   30.178 +/-  2.242 |   -4.771 +/-  0.719 |   -6.169 +/-  4.340 |   -7.903 +/-  3.842 |    0.527 +/-  0.074 |   11.862 +/-  2.574
GLU 292 |   14.766 +/-  2.433 |   -1.727 +/-  1.091 |   23.242 +/- 12.166 |  -85.430 +/- 11.286 |    0.533 +/-  0.098 |  -48.615 +/-  2.775
ASP 293 |    9.391 +/-  2.053 |   -1.417 +/-  0.617 |   43.822 +/-  4.173 | -106.858 +/-  4.352 |    0.682 +/-  0.037 |  -54.379 +/-  1.801
LEU 294 |   12.927 +/-  2.485 |   -3.412 +/-  1.019 |  -24.668 +/-  0.413 |    2.089 +/-  0.193 |    0.218 +/-  0.055 |  -12.846 +/-  2.621
VAL 295 |    9.872 +/-  2.136 |   -4.820 +/-  0.851 |  -17.263 +/-  0.304 |    1.608 +/-  0.161 |    0.000 +/-  0.002 |  -10.604 +/-  2.232
ASN 296 |   17.081 +/-  2.352 |   -2.568 +/-  0.681 |  -81.364 +/-  2.289 |   -4.534 +/-  2.226 |    0.563 +/-  0.061 |  -70.822 +/-  2.079
ALA 297 |    3.660 +/-  1.241 |   -1.954 +/-  0.390 |   -1.395 +/-  0.221 |    3.284 +/-  0.184 |    0.205 +/-  0.033 |    3.799 +/-  1.309
LEU 298 |   13.075 +/-  2.561 |   -5.279 +/-  1.036 |  -24.261 +/-  0.379 |    1.922 +/-  0.208 |    0.001 +/-  0.002 |  -14.543 +/-  2.617
ILE 299 |   13.592 +/-  2.564 |   -3.221 +/-  1.095 |   -4.408 +/-  0.210 |    2.197 +/-  0.168 |    0.266 +/-  0.061 |    8.427 +/-  2.487
GLU 300 |   13.358 +/-  2.435 |   -1.429 +/-  0.768 |   71.535 +/-  5.322 | -133.509 +/-  5.156 |    0.905 +/-  0.071 |  -49.140 +/-  2.223
ARG 301 |   19.621 +/-  3.555 |   -4.789 +/-  1.388 | -257.501 +/-  9.614 |   72.423 +/-  8.023 |    0.508 +/-  0.082 | -169.739 +/-  3.786
LEU 302 |   12.178 +/-  2.263 |   -3.674 +/-  1.051 |  -23.606 +/-  0.474 |    1.817 +/-  0.228 |    0.021 +/-  0.018 |  -13.264 +/-  2.457
GLU 303 |   13.801 +/-  2.568 |   -0.486 +/-  0.762 |   63.043 +/-  9.591 | -124.665 +/-  9.748 |    0.957 +/-  0.111 |  -47.350 +/-  2.477
ASP 304 |   11.617 +/-  1.855 |   -0.496 +/-  0.666 |   42.991 +/-  6.229 | -108.770 +/-  6.261 |    0.760 +/-  0.048 |  -53.899 +/-  1.743
ALA 305 |    3.935 +/-  1.357 |   -1.142 +/-  0.525 |   -1.212 +/-  0.298 |    3.036 +/-  0.214 |    0.212 +/-  0.136 |    4.830 +/-  1.449
PRO 306 |   15.188 +/-  1.928 |   -2.370 +/-  0.655 |  -11.220 +/-  1.486 |   12.154 +/-  1.377 |    0.095 +/-  0.047 |   13.848 +/-  2.060
PRO 307 |   14.984 +/-  1.888 |   -1.289 +/-  0.536 |  -10.930 +/-  0.868 |   10.736 +/-  0.817 |    0.587 +/-  0.063 |   14.087 +/-  1.964
ALA 308 |    3.761 +/-  1.341 |   -0.636 +/-  0.297 |   -0.194 +/-  0.204 |    2.017 +/-  0.154 |    0.439 +/-  0.040 |    5.388 +/-  1.385
ASN 309 |   17.054 +/-  2.457 |   -0.238 +/-  0.666 |  -77.830 +/-  2.062 |   -8.647 +/-  1.572 |    0.857 +/-  0.033 |  -68.805 +/-  2.078
HIE 310 |   30.121 +/-  2.279 |   -4.862 +/-  0.547 |   -3.016 +/-  0.674 |   -9.896 +/-  0.657 |    0.486 +/-  0.055 |   12.832 +/-  2.420
VAL 311 |    9.693 +/-  1.997 |   -2.857 +/-  0.970 |  -17.505 +/-  0.335 |    1.231 +/-  0.123 |    0.197 +/-  0.062 |   -9.240 +/-  2.210
VAL 312 |   11.103 +/-  1.988 |   -3.991 +/-  0.890 |  -17.206 +/-  0.339 |    1.176 +/-  0.135 |    0.042 +/-  0.020 |   -8.875 +/-  2.083
LYS 313 |   13.776 +/-  2.662 |   -4.132 +/-  1.026 |  -52.808 +/-  9.072 |   28.821 +/-  7.927 |    0.399 +/-  0.068 |  -13.944 +/-  3.493
VAL 314 |   10.119 +/-  2.041 |   -3.655 +/-  0.839 |  -17.185 +/-  0.344 |    1.299 +/-  0.148 |    0.036 +/-  0.028 |   -9.385 +/-  2.199
GLU 315 |   14.460 +/-  2.316 |   -4.147 +/-  1.277 |  -11.365 +/-  8.059 |  -51.863 +/-  6.780 |    0.142 +/-  0.043 |  -52.773 +/-  2.724
MET 316 |   11.787 +/-  2.218 |   -6.473 +/-  0.765 |   -0.787 +/-  2.031 |    0.736 +/-  1.563 |    0.273 +/-  0.062 |    5.536 +/-  2.300
LEU 317 |   12.692 +/-  2.553 |   -4.102 +/-  1.193 |  -23.158 +/-  0.571 |    0.184 +/-  0.224 |    0.189 +/-  0.089 |  -14.195 +/-  2.681
GLU 318 |   14.303 +/-  2.402 |   -3.124 +/-  1.212 |  -20.924 +/- 14.090 |  -41.580 +/- 12.733 |    0.319 +/-  0.084 |  -51.006 +/-  2.846
GLU 319 |   13.271 +/-  2.293 |   -1.614 +/-  1.306 |  -20.917 +/- 12.481 |  -40.022 +/- 12.029 |    0.436 +/-  0.198 |  -48.845 +/-  2.719
ARG 320 |   18.938 +/-  3.445 |   -2.776 +/-  1.182 | -183.842 +/-  9.887 |   -2.199 +/-  7.858 |    0.857 +/-  0.108 | -169.021 +/-  3.651
ASN 321 |   17.207 +/-  2.503 |   -0.524 +/-  0.870 |  -78.605 +/-  3.306 |   -7.825 +/-  2.538 |    0.704 +/-  0.148 |  -69.044 +/-  2.305
THR 322 |   11.740 +/-  1.940 |   -2.092 +/-  0.819 |  -22.684 +/-  1.827 |   -2.405 +/-  1.175 |    0.186 +/-  0.064 |  -15.254 +/-  2.304
ALA 323 |    3.931 +/-  1.422 |   -0.740 +/-  0.289 |    1.157 +/-  0.198 |    0.658 +/-  0.154 |    0.367 +/-  0.038 |    5.373 +/-  1.444
LEU 324 |   12.721 +/-  2.511 |    1.660 +/-  0.931 |  -22.864 +/-  0.459 |   -0.106 +/-  0.143 |    1.148 +/-  0.114 |   -7.440 +/-  2.602
GLY 325 |    1.550 +/-  0.544 |   -0.160 +/-  0.197 |    0.767 +/-  0.188 |   -0.548 +/-  0.165 |    0.017 +/-  0.009 |    1.626 +/-  0.580
VAL 326 |    9.786 +/-  1.967 |   -0.636 +/-  0.806 |  -16.797 +/-  0.344 |    0.246 +/-  0.113 |    0.548 +/-  0.078 |   -6.852 +/-  2.077
ILE 327 |   13.894 +/-  2.453 |    0.269 +/-  1.237 |   -2.753 +/-  0.238 |    0.446 +/-  0.146 |    0.807 +/-  0.174 |   12.663 +/-  2.542
SER 328 |    7.001 +/-  1.479 |   -1.950 +/-  0.909 |   -5.111 +/-  2.752 |   -0.931 +/-  2.464 |    0.076 +/-  0.108 |   -0.914 +/-  1.839
ASN 329 |   17.714 +/-  2.414 |   -2.281 +/-  0.922 |  -81.111 +/-  4.945 |   -5.946 +/-  3.846 |    0.452 +/-  0.115 |  -71.173 +/-  2.486
TRP 330 |   17.831 +/-  2.955 |   -8.919 +/-  0.941 |    9.821 +/-  0.867 |   -4.586 +/-  0.643 |    0.395 +/-  0.097 |   14.542 +/-  3.041
LYS 331 |   13.741 +/-  2.875 |   -3.073 +/-  1.143 |  -24.391 +/- 10.099 |    2.498 +/-  9.614 |    0.655 +/-  0.107 |  -10.569 +/-  3.251
ASP 332 |   10.004 +/-  2.274 |   -1.405 +/-  0.910 |   -1.529 +/-  6.849 |  -62.765 +/-  6.392 |    0.416 +/-  0.062 |  -55.278 +/-  2.321
GLU 333 |   14.367 +/-  2.335 |   -4.580 +/-  1.120 |   11.229 +/-  5.442 |  -67.073 +/-  4.794 |    0.137 +/-  0.058 |  -45.919 +/-  2.817
SER 334 |    8.107 +/-  1.634 |   -0.666 +/-  0.652 |   -3.465 +/-  2.347 |   -2.808 +/-  2.322 |    0.425 +/-  0.047 |    1.593 +/-  1.680
ARG 335 |   19.555 +/-  3.530 |   -4.088 +/-  1.297 | -221.075 +/- 10.302 |   40.466 +/-  8.354 |    0.453 +/-  0.064 | -164.689 +/-  3.405
LEU 336 |   13.126 +/-  2.475 |   -3.264 +/-  1.018 |  -22.836 +/-  0.428 |    1.763 +/-  0.197 |    0.057 +/-  0.028 |  -11.155 +/-  2.547
PRO 337 |   14.792 +/-  1.837 |   -3.676 +/-  0.699 |  -10.354 +/-  1.277 |   11.377 +/-  1.236 |    0.030 +/-  0.026 |   12.169 +/-  2.014
PRO 338 |   14.974 +/-  1.920 |   -3.318 +/-  0.655 |   -9.479 +/-  1.477 |   10.102 +/-  1.298 |    0.233 +/-  0.064 |   12.511 +/-  1.997
CYS 339 |    6.687 +/-  1.645 |   -3.774 +/-  0.731 |    4.761 +/-  0.792 |   -0.517 +/-  0.325 |    0.034 +/-  0.015 |    7.191 +/-  1.787
THR 340 |   12.166 +/-  1.930 |   -3.674 +/-  0.738 |  -23.015 +/-  0.906 |   -4.456 +/-  1.063 |    0.097 +/-  0.051 |  -18.881 +/-  2.366
ILE 341 |   14.282 +/-  2.493 |   -3.171 +/-  1.203 |   -3.634 +/-  0.276 |    1.768 +/-  0.185 |    0.041 +/-  0.022 |    9.287 +/-  2.485
PHE 342 |   12.286 +/-  2.627 |   -2.379 +/-  0.776 |    0.809 +/-  0.503 |   -0.832 +/-  0.428 |    0.458 +/-  0.073 |   10.341 +/-  2.725
GLN 343 |   19.729 +/-  2.543 |   -4.086 +/-  0.943 |  -67.061 +/-  2.014 |   -4.507 +/-  1.652 |    0.408 +/-  0.101 |  -55.518 +/-  2.593
ALA 344 |    3.774 +/-  1.329 |   -3.041 +/-  0.400 |   -0.251 +/-  0.191 |    2.235 +/-  0.140 |    0.015 +/-  0.012 |    2.732 +/-  1.366
PHE 345 |   12.755 +/-  2.696 |   -6.020 +/-  0.958 |    0.804 +/-  0.306 |   -0.987 +/-  0.322 |    0.000 +/-  0.002 |    6.552 +/-  2.768
LYS 346 |   13.872 +/-  2.771 |   -5.756 +/-  1.029 |  -53.903 +/- 10.956 |   32.165 +/- 10.097 |    0.286 +/-  0.081 |  -13.336 +/-  3.743
TYR 347 |   14.082 +/-  2.617 |   -4.626 +/-  0.868 |  -19.823 +/-  1.684 |   -4.764 +/-  1.084 |    0.344 +/-  0.054 |  -14.787 +/-  2.711
TYR 348 |   14.253 +/-  2.938 |   -6.750 +/-  0.942 |  -18.700 +/-  1.022 |   -3.894 +/-  0.683 |    0.026 +/-  0.018 |  -15.065 +/-  3.014
LEU 349 |   12.145 +/-  2.293 |   -6.134 +/-  1.005 |  -23.827 +/-  0.396 |    2.076 +/-  0.212 |    0.000 +/-  0.000 |  -15.741 +/-  2.497
ASP 350 |   11.877 +/-  2.032 |   -3.140 +/-  0.977 |   32.558 +/-  5.245 |  -95.602 +/-  4.858 |    0.104 +/-  0.027 |  -54.203 +/-  2.265
ILE 351 |   15.481 +/-  2.521 |   -5.579 +/-  1.119 |   -4.705 +/-  0.186 |    2.249 +/-  0.163 |    0.000 +/-  0.001 |    7.446 +/-  2.478
THR 352 |   11.653 +/-  1.982 |   -3.143 +/-  0.684 |  -23.284 +/-  0.820 |   -0.482 +/-  0.651 |    0.102 +/-  0.044 |  -15.153 +/-  2.053
THR 353 |   12.379 +/-  2.081 |   -0.910 +/-  0.980 |  -28.322 +/-  1.566 |    1.373 +/-  0.852 |    0.395 +/-  0.044 |  -15.086 +/-  2.055
PRO 354 |   15.125 +/-  1.866 |   -3.958 +/-  0.669 |  -16.632 +/-  1.293 |   17.399 +/-  1.133 |    0.078 +/-  0.043 |   12.013 +/-  1.983
PRO 355 |   14.695 +/-  1.882 |   -4.688 +/-  0.666 |  -14.290 +/-  1.229 |   15.724 +/-  1.225 |    0.003 +/-  0.007 |   11.444 +/-  1.955
THR 356 |   12.300 +/-  1.989 |   -2.521 +/-  0.724 |  -23.856 +/-  0.963 |   -4.375 +/-  1.141 |    0.338 +/-  0.047 |  -18.113 +/-  2.253
PRO 357 |   14.993 +/-  1.874 |   -4.618 +/-  0.586 |  -10.699 +/-  1.130 |   11.857 +/-  1.100 |    0.080 +/-  0.023 |   11.613 +/-  2.008
LEU 358 |   13.809 +/-  2.486 |   -1.945 +/-  1.018 |  -24.475 +/-  0.439 |    0.940 +/-  0.211 |    0.591 +/-  0.088 |  -11.080 +/-  2.566
GLN 359 |   19.809 +/-  2.599 |   -5.481 +/-  1.084 |  -68.779 +/-  2.684 |   -2.511 +/-  1.776 |    0.094 +/-  0.036 |  -56.868 +/-  2.572
LEU 360 |   12.730 +/-  2.299 |   -5.980 +/-  1.003 |  -23.915 +/-  0.411 |    2.357 +/-  0.208 |    0.000 +/-  0.001 |  -14.807 +/-  2.389
GLN 361 |   20.197 +/-  2.689 |   -3.617 +/-  1.005 |  -67.562 +/-  3.471 |   -4.408 +/-  2.729 |    0.483 +/-  0.064 |  -54.907 +/-  3.090
GLN 362 |   20.300 +/-  2.520 |   -4.461 +/-  0.991 |  -67.047 +/-  3.175 |   -3.781 +/-  2.154 |    0.257 +/-  0.108 |  -54.732 +/-  2.690
PHE 363 |   13.151 +/-  2.738 |   -5.412 +/-  0.906 |    0.363 +/-  0.885 |   -1.193 +/-  0.537 |    0.004 +/-  0.007 |    6.912 +/-  3.105
ALA 364 |    3.948 +/-  1.376 |   -3.064 +/-  0.438 |    0.284 +/-  0.261 |    1.712 +/-  0.220 |    0.017 +/-  0.016 |    2.897 +/-  1.428
SER 365 |    7.157 +/-  1.690 |   -1.807 +/-  0.542 |   -3.087 +/-  2.305 |   -2.952 +/-  2.097 |    0.327 +/-  0.076 |   -0.361 +/-  2.090
LEU 366 |   12.611 +/-  2.467 |   -4.386 +/-  1.096 |  -23.700 +/-  0.461 |    1.808 +/-  0.319 |    0.046 +/-  0.041 |  -13.621 +/-  2.559
ALA 367 |    3.728 +/-  1.329 |   -3.556 +/-  0.376 |   -0.198 +/-  0.274 |    2.082 +/-  0.220 |    0.000 +/-  0.000 |    2.056 +/-  1.363
THR 368 |   11.734 +/-  1.937 |   -1.112 +/-  0.894 |  -23.477 +/-  2.169 |   -1.996 +/-  2.367 |    0.442 +/-  0.094 |  -14.410 +/-  2.210
ASN 369 |   17.963 +/-  2.376 |   -2.724 +/-  0.810 |  -87.308 +/-  4.776 |   -0.714 +/-  3.526 |    0.423 +/-  0.059 |  -72.361 +/-  2.361
GLU 370 |   13.291 +/-  2.410 |   -1.030 +/-  0.837 |    5.654 +/- 10.664 |  -67.219 +/-  9.921 |    0.889 +/-  0.080 |  -48.413 +/-  2.524
LYS 371 |   13.886 +/-  2.737 |   -0.727 +/-  0.689 |  -21.413 +/-  6.705 |   -3.443 +/-  6.840 |    1.265 +/-  0.062 |  -10.432 +/-  2.902
GLU 372 |   13.759 +/-  2.101 |   -3.696 +/-  1.199 |   22.689 +/-  7.825 |  -81.698 +/-  7.571 |    0.179 +/-  0.044 |  -48.767 +/-  2.384
LYS 373 |   13.433 +/-  2.710 |   -4.244 +/-  1.036 |  -35.129 +/- 10.364 |   12.421 +/- 10.101 |    0.532 +/-  0.085 |  -12.987 +/-  3.468
GLN 374 |   19.444 +/-  2.558 |   -2.040 +/-  0.873 |  -64.505 +/-  1.926 |   -8.099 +/-  1.706 |    0.859 +/-  0.091 |  -54.341 +/-  2.420
ARG 375 |   18.333 +/-  3.576 |   -4.946 +/-  1.129 | -231.567 +/-  9.280 |   46.992 +/-  8.116 |    0.595 +/-  0.071 | -170.593 +/-  3.473
LEU 376 |   12.521 +/-  2.270 |   -6.199 +/-  1.049 |  -23.661 +/-  0.439 |    2.046 +/-  0.188 |    0.000 +/-  0.001 |  -15.293 +/-  2.344
LEU 377 |   12.692 +/-  2.206 |   -2.138 +/-  0.993 |  -22.997 +/-  0.492 |    0.353 +/-  0.232 |    0.560 +/-  0.100 |  -11.529 +/-  2.284
VAL 378 |   10.125 +/-  2.043 |   -1.652 +/-  0.820 |  -17.069 +/-  0.380 |    1.079 +/-  0.195 |    0.382 +/-  0.064 |   -7.134 +/-  2.114
LEU 379 |   12.196 +/-  2.258 |   -6.035 +/-  0.997 |  -23.950 +/-  0.410 |    2.166 +/-  0.209 |    0.001 +/-  0.003 |  -15.622 +/-  2.347
SER 380 |    6.980 +/-  1.518 |   -3.387 +/-  0.876 |   -5.865 +/-  1.673 |    1.618 +/-  1.623 |    0.020 +/-  0.017 |   -0.634 +/-  2.173
LYS 381 |   14.245 +/-  2.932 |   -3.600 +/-  0.962 |  -26.063 +/- 10.276 |    3.998 +/-  9.923 |    0.685 +/-  0.097 |  -10.734 +/-  3.315
GLY 382 |    1.597 +/-  0.597 |   -1.017 +/-  0.202 |    2.103 +/-  0.151 |   -1.941 +/-  0.145 |    0.000 +/-  0.000 |    0.742 +/-  0.629
LEU 383 |   12.598 +/-  2.462 |   -1.492 +/-  1.058 |  -23.248 +/-  0.525 |    0.926 +/-  0.301 |    0.340 +/-  0.121 |  -10.877 +/-  2.506
GLN 384 |   20.401 +/-  2.750 |   -1.586 +/-  1.089 |  -68.118 +/-  4.479 |   -4.961 +/-  3.831 |    0.791 +/-  0.196 |  -53.473 +/-  2.741
GLU 385 |   13.341 +/-  2.418 |   -2.044 +/-  1.074 |   33.563 +/- 10.974 |  -95.604 +/- 10.945 |    0.475 +/-  0.080 |  -50.269 +/-  2.504
TYR 386 |   13.648 +/-  2.588 |   -6.211 +/-  1.008 |  -24.110 +/-  1.303 |    0.109 +/-  0.926 |    0.083 +/-  0.030 |  -16.482 +/-  2.759
GLU 387 |   13.634 +/-  2.269 |   -3.430 +/-  1.208 |   27.830 +/-  9.185 |  -88.418 +/-  8.149 |    0.238 +/-  0.098 |  -50.146 +/-  2.776
GLU 388 |   14.029 +/-  2.387 |   -2.349 +/-  0.805 |   58.476 +/-  7.203 | -118.981 +/-  7.080 |    0.708 +/-  0.078 |  -48.118 +/-  2.256
TRP 389 |   18.651 +/-  3.064 |   -8.791 +/-  1.052 |    5.376 +/-  2.430 |   -1.802 +/-  1.360 |    0.095 +/-  0.074 |   13.528 +/-  3.802
LYS 390 |   14.078 +/-  2.660 |   -5.008 +/-  1.045 |  -72.079 +/- 11.432 |   52.475 +/- 10.465 |    0.407 +/-  0.076 |  -10.128 +/-  3.257
TRP 391 |   18.102 +/-  2.992 |   -3.702 +/-  1.038 |   12.425 +/-  1.531 |   -6.891 +/-  1.454 |    0.941 +/-  0.175 |   20.876 +/-  3.046
GLY 392 |    1.560 +/-  0.572 |   -0.755 +/-  0.214 |    2.707 +/-  0.196 |   -2.454 +/-  0.183 |    0.007 +/-  0.007 |    1.064 +/-  0.613
LYS 393 |   14.523 +/-  2.787 |   -2.145 +/-  1.187 |  -72.292 +/-  9.254 |   51.016 +/-  9.239 |    0.727 +/-  0.189 |   -8.171 +/-  3.142
ASN 394 |   18.460 +/-  2.386 |   -3.604 +/-  0.974 |  -82.068 +/-  3.457 |   -2.837 +/-  2.718 |    0.148 +/-  0.044 |  -69.901 +/-  2.293
PRO 395 |   15.203 +/-  1.990 |   -5.142 +/-  0.698 |  -16.853 +/-  1.588 |   17.686 +/-  1.350 |    0.015 +/-  0.022 |   10.909 +/-  2.099
THR 396 |   12.134 +/-  1.885 |   -3.311 +/-  0.981 |  -28.241 +/-  2.787 |    0.552 +/-  3.013 |    0.135 +/-  0.043 |  -18.732 +/-  2.389
MET 397 |   11.362 +/-  2.228 |   -7.032 +/-  0.845 |   -1.110 +/-  0.574 |    2.061 +/-  0.464 |    0.011 +/-  0.008 |    5.292 +/-  2.358
VAL 398 |   10.045 +/-  2.222 |   -3.233 +/-  0.822 |  -18.138 +/-  0.421 |    2.139 +/-  0.164 |    0.113 +/-  0.039 |   -9.074 +/-  2.328
GLU 399 |   14.317 +/-  2.428 |   -3.162 +/-  1.015 |   61.835 +/- 11.175 | -120.969 +/- 11.001 |    0.479 +/-  0.101 |  -47.500 +/-  2.900
VAL 400 |   10.258 +/-  2.154 |   -3.723 +/-  0.932 |  -17.402 +/-  0.355 |    1.945 +/-  0.183 |    0.001 +/-  0.003 |   -8.920 +/-  2.299
LEU 401 |   12.346 +/-  2.350 |   -4.337 +/-  0.959 |  -24.220 +/-  0.420 |    2.201 +/-  0.224 |    0.069 +/-  0.036 |  -13.941 +/-  2.433
GLU 402 |   13.635 +/-  2.300 |   -1.706 +/-  1.094 |   57.962 +/- 11.396 | -121.051 +/-  9.920 |    0.684 +/-  0.062 |  -50.476 +/-  2.740
GLU 403 |   13.982 +/-  2.430 |   -2.654 +/-  1.022 |   38.465 +/- 22.512 |  -98.978 +/- 21.759 |    0.410 +/-  0.151 |  -48.775 +/-  2.836
PHE 404 |   12.117 +/-  2.598 |   -4.767 +/-  0.898 |    1.538 +/-  0.448 |   -0.787 +/-  0.395 |    0.037 +/-  0.023 |    8.138 +/-  2.683
PRO 405 |   15.155 +/-  1.867 |   -1.970 +/-  0.575 |  -18.734 +/-  1.388 |   17.935 +/-  1.352 |    0.519 +/-  0.049 |   12.906 +/-  2.028
SER 406 |    6.811 +/-  1.576 |   -1.738 +/-  0.964 |  -13.101 +/-  1.441 |    3.367 +/-  0.735 |    0.049 +/-  0.019 |   -4.612 +/-  1.852
ILE 407 |   13.124 +/-  2.503 |   -4.811 +/-  1.154 |   -4.451 +/-  0.251 |    2.311 +/-  0.195 |    0.009 +/-  0.009 |    6.183 +/-  2.537
GLN 408 |   19.795 +/-  2.677 |   -1.938 +/-  0.863 |  -69.299 +/-  5.310 |   -4.238 +/-  4.762 |    0.713 +/-  0.127 |  -54.967 +/-  2.506
MET 409 |   11.539 +/-  2.326 |   -5.820 +/-  0.898 |   -2.350 +/-  0.903 |    2.614 +/-  0.692 |    0.033 +/-  0.020 |    6.016 +/-  2.472
PRO 410 |   14.990 +/-  1.975 |   -2.635 +/-  0.690 |   -7.299 +/-  1.810 |    7.842 +/-  1.642 |    0.366 +/-  0.134 |   13.264 +/-  2.177
ALA 411 |    3.728 +/-  1.229 |   -2.117 +/-  0.415 |    0.002 +/-  0.255 |    2.047 +/-  0.202 |    0.038 +/-  0.032 |    3.698 +/-  1.293
THR 412 |   11.662 +/-  2.055 |   -3.338 +/-  0.719 |  -21.216 +/-  1.201 |   -3.334 +/-  0.892 |    0.130 +/-  0.048 |  -16.096 +/-  2.238
LEU 413 |   13.058 +/-  2.220 |   -4.489 +/-  1.053 |  -23.631 +/-  0.554 |    1.311 +/-  0.322 |    0.030 +/-  0.026 |  -13.721 +/-  2.388
LEU 414 |   13.155 +/-  2.258 |   -4.611 +/-  1.053 |  -24.512 +/-  0.373 |    2.473 +/-  0.223 |    0.007 +/-  0.009 |  -13.489 +/-  2.497
LEU 415 |   12.767 +/-  2.533 |   -4.125 +/-  1.081 |  -23.509 +/-  0.418 |    1.536 +/-  0.226 |    0.042 +/-  0.022 |  -13.289 +/-  2.628
THR 416 |   12.016 +/-  2.004 |   -3.158 +/-  1.013 |  -24.364 +/-  1.502 |    0.285 +/-  1.048 |    0.075 +/-  0.042 |  -15.146 +/-  2.416
GLN 417 |   20.577 +/-  2.674 |   -5.448 +/-  1.190 |  -67.808 +/-  3.301 |   -1.370 +/-  3.266 |    0.092 +/-  0.072 |  -53.957 +/-  2.616
LEU 418 |   12.797 +/-  2.230 |   -4.949 +/-  1.118 |  -24.013 +/-  0.395 |    2.546 +/-  0.201 |    0.010 +/-  0.010 |  -13.610 +/-  2.470
SER 419 |    7.943 +/-  1.516 |   -1.981 +/-  0.419 |   -6.141 +/-  2.255 |   -0.512 +/-  1.902 |    0.225 +/-  0.051 |   -0.465 +/-  1.805
LEU 420 |   12.218 +/-  2.332 |   -2.739 +/-  1.013 |  -23.310 +/-  0.416 |    1.381 +/-  0.279 |    0.278 +/-  0.063 |  -12.171 +/-  2.405
LEU 421 |   13.181 +/-  2.358 |   -5.406 +/-  0.994 |  -24.559 +/-  0.408 |    2.242 +/-  0.145 |    0.002 +/-  0.003 |  -14.540 +/-  2.507
GLN 422 |   19.406 +/-  2.485 |   -3.259 +/-  0.882 |  -65.529 +/-  1.921 |   -5.014 +/-  1.207 |    0.435 +/-  0.066 |  -53.960 +/-  2.297
PRO 423 |   14.809 +/-  1.848 |   -4.386 +/-  0.635 |  -15.982 +/-  1.221 |   16.036 +/-  1.168 |    0.078 +/-  0.031 |   10.555 +/-  1.992
ARG 424 |   19.002 +/-  3.420 |   -7.578 +/-  1.203 | -258.788 +/-  4.512 |   69.612 +/-  3.596 |    0.103 +/-  0.023 | -177.650 +/-  3.244
TYR 425 |   13.073 +/-  2.631 |   -5.716 +/-  1.123 |  -25.692 +/-  3.016 |    1.803 +/-  2.047 |    0.126 +/-  0.034 |  -16.404 +/-  2.854
TYR 426 |   13.452 +/-  2.505 |   -8.795 +/-  0.812 |  -19.658 +/-  0.837 |   -1.563 +/-  0.705 |    0.000 +/-  0.000 |  -16.565 +/-  2.694
SER 427 |    5.974 +/-  1.361 |   -3.895 +/-  0.490 |   -4.723 +/-  0.585 |    0.101 +/-  0.583 |    0.000 +/-  0.002 |   -2.543 +/-  1.543
ILE 428 |   13.418 +/-  2.536 |   -5.767 +/-  1.138 |   -4.830 +/-  0.206 |    2.550 +/-  0.139 |    0.000 +/-  0.001 |    5.370 +/-  2.569
SER 429 |    8.677 +/-  1.605 |   -4.189 +/-  0.703 |   -7.817 +/-  1.306 |    0.684 +/-  0.888 |    0.000 +/-  0.000 |   -2.645 +/-  1.809
SER 430 |    7.647 +/-  1.562 |   -4.246 +/-  0.676 |   -6.788 +/-  1.109 |   -0.581 +/-  0.618 |    0.000 +/-  0.000 |   -3.968 +/-  1.822
SER 431 |    6.349 +/-  1.434 |   -3.937 +/-  0.854 |   -5.511 +/-  1.116 |   -0.722 +/-  0.907 |    0.000 +/-  0.000 |   -3.821 +/-  1.790
PRO 432 |   15.119 +/-  1.936 |   -4.969 +/-  0.609 |  -12.885 +/-  0.795 |   13.877 +/-  0.703 |    0.116 +/-  0.025 |   11.257 +/-  2.063
ASP 433 |    9.485 +/-  2.193 |   -1.434 +/-  1.300 |  -12.415 +/-  9.804 |  -59.000 +/-  6.709 |    0.179 +/-  0.031 |  -63.185 +/-  3.681
MET 434 |   11.072 +/-  2.157 |   -6.237 +/-  0.733 |   -0.901 +/-  0.576 |    1.341 +/-  0.570 |    0.257 +/-  0.063 |    5.532 +/-  2.239
TYR 435 |   13.964 +/-  2.699 |   -4.129 +/-  0.902 |  -19.089 +/-  0.935 |   -4.205 +/-  0.849 |    0.454 +/-  0.075 |  -13.004 +/-  2.776
PRO 436 |   14.838 +/-  1.833 |   -1.607 +/-  0.503 |  -14.246 +/-  0.761 |   13.601 +/-  0.718 |    0.626 +/-  0.038 |   13.211 +/-  1.920
ASP 437 |    9.329 +/-  2.061 |   -2.136 +/-  0.633 |   35.981 +/-  3.261 |  -98.199 +/-  3.287 |    0.424 +/-  0.054 |  -54.601 +/-  1.902
GLU 438 |   14.383 +/-  2.497 |   -4.016 +/-  1.277 |    0.229 +/-  4.811 |  -62.692 +/-  4.157 |    0.138 +/-  0.024 |  -51.958 +/-  2.762
VAL 439 |   10.090 +/-  2.057 |   -4.455 +/-  0.889 |  -17.876 +/-  0.275 |    1.889 +/-  0.116 |    0.004 +/-  0.006 |  -10.348 +/-  2.140
HIE 440 |   29.845 +/-  2.377 |   -7.752 +/-  1.068 |  -16.363 +/-  1.836 |   -1.402 +/-  0.859 |    0.019 +/-  0.012 |    4.347 +/-  2.681
LEU 441 |   13.017 +/-  2.514 |   -5.373 +/-  0.956 |  -23.916 +/-  0.368 |    2.130 +/-  0.142 |    0.001 +/-  0.002 |  -14.140 +/-  2.572
THR 442 |   10.740 +/-  1.945 |   -3.444 +/-  0.885 |  -29.684 +/-  1.107 |    1.969 +/-  0.686 |    0.000 +/-  0.001 |  -20.418 +/-  2.089
VAL 443 |   10.111 +/-  2.211 |   -4.593 +/-  0.832 |  -17.401 +/-  0.295 |    1.495 +/-  0.112 |    0.000 +/-  0.001 |  -10.388 +/-  2.310
ALA 444 |    3.775 +/-  1.295 |   -2.291 +/-  0.360 |   -0.753 +/-  0.350 |    2.549 +/-  0.270 |    0.075 +/-  0.031 |    3.356 +/-  1.311
ILE 445 |   13.893 +/-  2.458 |   -3.719 +/-  1.124 |   -3.318 +/-  0.243 |    1.133 +/-  0.174 |    0.143 +/-  0.041 |    8.132 +/-  2.468
VAL 446 |    9.545 +/-  1.952 |   -4.238 +/-  0.894 |  -18.550 +/-  0.315 |    2.074 +/-  0.147 |    0.014 +/-  0.011 |  -11.155 +/-  2.067
SER 447 |    6.749 +/-  1.482 |   -2.128 +/-  0.514 |   -3.171 +/-  2.748 |   -2.449 +/-  2.803 |    0.273 +/-  0.054 |   -0.726 +/-  1.698
TYR 448 |   13.737 +/-  2.609 |   -2.536 +/-  1.107 |  -18.196 +/-  1.268 |   -5.128 +/-  1.354 |    0.590 +/-  0.129 |  -11.532 +/-  2.784
HIE 449 |   30.346 +/-  2.392 |   -3.739 +/-  0.725 |   -4.315 +/-  3.051 |   -9.164 +/-  2.665 |    0.740 +/-  0.122 |   13.869 +/-  2.641
THR 450 |   11.066 +/-  2.117 |   -1.885 +/-  0.831 |  -24.049 +/-  1.804 |   -1.768 +/-  2.209 |    0.301 +/-  0.089 |  -16.335 +/-  2.475
ARG 451 |   19.020 +/-  3.666 |   -1.887 +/-  1.163 | -211.062 +/- 13.176 |   24.537 +/- 11.646 |    1.070 +/-  0.142 | -168.322 +/-  3.854
ASP 452 |   10.314 +/-  2.238 |   -0.085 +/-  0.735 |   27.750 +/-  6.731 |  -93.406 +/-  6.923 |    0.803 +/-  0.059 |  -54.623 +/-  1.859
GLY 453 |    1.583 +/-  0.610 |   -0.328 +/-  0.211 |    2.296 +/-  0.269 |   -2.232 +/-  0.255 |    0.017 +/-  0.009 |    1.335 +/-  0.614
GLU 454 |   14.092 +/-  2.445 |   -0.668 +/-  0.963 |   46.355 +/- 14.363 | -109.391 +/- 13.825 |    0.852 +/-  0.104 |  -48.760 +/-  2.337
GLY 455 |    1.590 +/-  0.643 |   -0.252 +/-  0.304 |    2.447 +/-  0.250 |   -2.089 +/-  0.212 |    0.001 +/-  0.003 |    1.697 +/-  0.680
PRO 456 |   15.072 +/-  2.005 |   -3.308 +/-  0.662 |  -12.407 +/-  1.275 |   12.242 +/-  1.163 |    0.131 +/-  0.069 |   11.730 +/-  2.082
VAL 457 |   10.442 +/-  2.255 |   -1.969 +/-  0.957 |  -18.143 +/-  0.376 |    1.573 +/-  0.185 |    0.373 +/-  0.079 |   -7.724 +/-  2.325
HIE 458 |   29.977 +/-  2.287 |   -6.369 +/-  0.943 |   -7.816 +/-  1.747 |   -6.146 +/-  0.856 |    0.143 +/-  0.055 |    9.789 +/-  2.454
HIE 459 |   30.192 +/-  2.458 |   -4.619 +/-  0.619 |   -2.450 +/-  2.709 |   -9.628 +/-  2.261 |    0.614 +/-  0.084 |   14.109 +/-  2.648
GLY 460 |    1.475 +/-  0.581 |   -1.108 +/-  0.185 |    2.868 +/-  0.123 |   -2.441 +/-  0.111 |    0.000 +/-  0.000 |    0.794 +/-  0.591
VAL 461 |   10.356 +/-  2.138 |   -3.247 +/-  0.862 |  -17.871 +/-  0.328 |    2.174 +/-  0.155 |    0.029 +/-  0.018 |   -8.558 +/-  2.161
CYS 462 |    6.066 +/-  1.518 |   -5.222 +/-  0.749 |    4.649 +/-  0.479 |   -0.422 +/-  0.266 |    0.000 +/-  0.000 |    5.071 +/-  1.664
SER 463 |    6.645 +/-  1.341 |   -3.272 +/-  0.859 |  -10.947 +/-  1.394 |    1.682 +/-  0.603 |    0.000 +/-  0.001 |   -5.892 +/-  1.750
SER 464 |    6.969 +/-  1.500 |   -2.889 +/-  0.558 |   -3.951 +/-  1.804 |   -0.860 +/-  1.352 |    0.110 +/-  0.071 |   -0.620 +/-  1.982
TRP 465 |   18.230 +/-  2.918 |  -10.413 +/-  0.827 |    9.892 +/-  0.890 |   -6.186 +/-  0.769 |    0.166 +/-  0.055 |   11.689 +/-  3.145
LEU 466 |   12.758 +/-  2.367 |   -5.394 +/-  0.953 |  -24.080 +/-  0.401 |    2.318 +/-  0.180 |    0.001 +/-  0.002 |  -14.397 +/-  2.456
ASN 467 |   18.227 +/-  2.339 |   -3.409 +/-  0.658 |  -81.426 +/-  1.859 |   -3.425 +/-  1.141 |    0.352 +/-  0.053 |  -69.680 +/-  2.161
ARG 468 |   18.844 +/-  3.576 |   -4.508 +/-  1.383 | -215.058 +/- 12.108 |   33.084 +/-  9.168 |    0.671 +/-  0.141 | -166.966 +/-  4.369
ILE 469 |   15.915 +/-  2.456 |   -4.915 +/-  1.064 |   -4.263 +/-  0.234 |    2.153 +/-  0.143 |    0.025 +/-  0.019 |    8.913 +/-  2.546
GLN 470 |   19.952 +/-  2.658 |   -1.996 +/-  0.857 |  -67.450 +/-  3.119 |   -5.564 +/-  2.971 |    0.835 +/-  0.059 |  -54.223 +/-  2.341
ALA 471 |    4.137 +/-  1.382 |   -1.155 +/-  0.326 |   -0.251 +/-  0.222 |    2.127 +/-  0.186 |    0.374 +/-  0.051 |    5.231 +/-  1.410
ASP 472 |   10.614 +/-  2.082 |   -0.679 +/-  0.506 |   37.589 +/-  4.086 | -102.186 +/-  4.364 |    0.807 +/-  0.051 |  -53.855 +/-  1.898
ASP 473 |    9.529 +/-  2.066 |   -2.581 +/-  0.727 |   29.698 +/-  4.502 |  -90.916 +/-  4.472 |    0.361 +/-  0.037 |  -53.909 +/-  1.833
VAL 474 |    9.939 +/-  2.057 |   -1.059 +/-  0.851 |  -17.352 +/-  0.361 |    1.080 +/-  0.161 |    0.459 +/-  0.061 |   -6.933 +/-  2.072
VAL 475 |   10.204 +/-  2.057 |   -3.492 +/-  0.840 |  -17.280 +/-  0.313 |    1.817 +/-  0.132 |    0.002 +/-  0.004 |   -8.749 +/-  2.130
PRO 476 |   15.379 +/-  1.920 |   -4.349 +/-  0.743 |  -12.837 +/-  1.003 |   13.727 +/-  0.953 |    0.015 +/-  0.010 |   11.934 +/-  2.023
CYS 477 |    6.404 +/-  1.513 |   -4.720 +/-  0.613 |    4.810 +/-  0.503 |   -0.453 +/-  0.295 |    0.001 +/-  0.002 |    6.042 +/-  1.570
PHE 478 |   12.859 +/-  2.577 |   -5.506 +/-  0.942 |   -0.911 +/-  0.689 |    0.427 +/-  0.453 |    0.078 +/-  0.042 |    6.947 +/-  2.798
VAL 479 |    9.837 +/-  2.120 |   -3.503 +/-  0.822 |  -18.186 +/-  0.319 |    1.810 +/-  0.112 |    0.086 +/-  0.030 |   -9.956 +/-  2.169
ARG 480 |   17.761 +/-  3.419 |   -5.849 +/-  1.171 | -257.172 +/-  7.093 |   72.290 +/-  6.081 |    0.290 +/-  0.055 | -172.681 +/-  3.297
GLY 481 |    1.541 +/-  0.610 |   -0.311 +/-  0.186 |    2.846 +/-  0.171 |   -2.504 +/-  0.166 |    0.015 +/-  0.007 |    1.587 +/-  0.623
ALA 482 |    4.430 +/-  1.450 |   -0.146 +/-  0.524 |   -1.793 +/-  0.296 |    3.587 +/-  0.266 |    0.182 +/-  0.055 |    6.259 +/-  1.496
PRO 483 |   15.489 +/-  1.864 |   -1.642 +/-  0.617 |  -17.450 +/-  1.077 |   17.171 +/-  1.034 |    0.433 +/-  0.083 |   14.001 +/-  2.076
SER 484 |    7.867 +/-  1.613 |   -1.851 +/-  0.752 |   -8.161 +/-  1.894 |    1.950 +/-  1.095 |    0.102 +/-  0.026 |   -0.093 +/-  1.704
PHE 485 |   12.259 +/-  2.546 |   -4.563 +/-  0.852 |   -0.884 +/-  0.551 |    1.221 +/-  0.379 |    0.014 +/-  0.010 |    8.047 +/-  2.627
HIE 486 |   30.330 +/-  2.324 |   -3.502 +/-  0.673 |   -0.269 +/-  2.263 |  -12.828 +/-  2.285 |    0.745 +/-  0.097 |   14.476 +/-  2.431
LEU 487 |   13.157 +/-  2.421 |    0.312 +/-  1.070 |  -23.575 +/-  0.401 |    0.826 +/-  0.207 |    0.694 +/-  0.083 |   -8.585 +/-  2.561
PRO 488 |   15.320 +/-  1.869 |   -3.860 +/-  0.634 |  -13.711 +/-  0.780 |   13.852 +/-  0.715 |    0.033 +/-  0.015 |   11.634 +/-  1.952
ARG 489 |   18.118 +/-  3.485 |   -3.645 +/-  1.372 | -234.616 +/-  5.917 |   46.157 +/-  4.073 |    0.334 +/-  0.048 | -173.651 +/-  3.759
ASN 490 |   19.071 +/-  2.356 |   -1.495 +/-  0.977 |  -84.092 +/-  1.955 |   -2.460 +/-  1.195 |    0.416 +/-  0.053 |  -68.560 +/-  2.212
PRO 491 |   15.082 +/-  1.879 |   -5.361 +/-  0.692 |   -6.163 +/-  0.850 |    7.647 +/-  0.724 |    0.001 +/-  0.004 |   11.206 +/-  2.073
GLN 492 |   20.764 +/-  2.592 |   -2.527 +/-  0.958 |  -66.251 +/-  2.379 |   -6.646 +/-  2.110 |    0.610 +/-  0.092 |  -54.050 +/-  2.345
VAL 493 |   10.316 +/-  2.177 |   -2.463 +/-  0.896 |  -16.861 +/-  0.330 |    1.094 +/-  0.137 |    0.212 +/-  0.056 |   -7.702 +/-  2.237
PRO 494 |   15.046 +/-  1.964 |   -3.895 +/-  0.636 |   -5.356 +/-  0.804 |    6.015 +/-  0.729 |    0.181 +/-  0.079 |   11.993 +/-  2.016
CYS 495 |    6.649 +/-  1.513 |   -4.480 +/-  0.597 |    7.372 +/-  0.624 |   -2.678 +/-  0.801 |    0.020 +/-  0.011 |    6.883 +/-  1.706
ILE 496 |   13.761 +/-  2.569 |   -4.767 +/-  1.101 |   -3.423 +/-  0.240 |    1.309 +/-  0.225 |    0.030 +/-  0.014 |    6.910 +/-  2.521
LEU 497 |   12.288 +/-  2.383 |   -5.682 +/-  1.087 |  -23.143 +/-  0.409 |    1.525 +/-  0.211 |    0.003 +/-  0.004 |  -15.009 +/-  2.490
VAL 498 |   10.127 +/-  2.067 |   -4.483 +/-  0.884 |  -17.638 +/-  0.345 |    1.823 +/-  0.170 |    0.001 +/-  0.002 |  -10.171 +/-  2.073
GLY 499 |    1.557 +/-  0.608 |   -0.661 +/-  0.262 |    2.124 +/-  0.150 |   -2.020 +/-  0.143 |    0.000 +/-  0.000 |    1.000 +/-  0.648
PRO 500 |   15.183 +/-  1.896 |   -5.144 +/-  0.720 |  -10.649 +/-  1.225 |   12.590 +/-  1.206 |    0.001 +/-  0.003 |   11.981 +/-  2.028
GLY 501 |    1.357 +/-  0.570 |   -0.938 +/-  0.222 |    1.958 +/-  0.233 |   -1.778 +/-  0.178 |    0.001 +/-  0.002 |    0.599 +/-  0.608
THR 502 |   11.597 +/-  2.027 |   -2.600 +/-  0.840 |  -25.458 +/-  2.548 |    0.268 +/-  1.418 |    0.099 +/-  0.035 |  -16.094 +/-  2.352
GLY 503 |    1.681 +/-  0.584 |   -1.244 +/-  0.161 |    2.088 +/-  0.162 |   -2.152 +/-  0.152 |    0.000 +/-  0.000 |    0.373 +/-  0.601
ILE 504 |   14.867 +/-  2.621 |   -5.048 +/-  1.018 |   -3.427 +/-  0.193 |    1.294 +/-  0.154 |    0.005 +/-  0.004 |    7.692 +/-  2.715
ALA 505 |    4.729 +/-  1.431 |   -2.955 +/-  0.438 |   -0.580 +/-  0.210 |    2.501 +/-  0.169 |    0.000 +/-  0.000 |    3.695 +/-  1.434
PRO 506 |   15.289 +/-  1.868 |   -5.158 +/-  0.715 |  -13.982 +/-  0.913 |   14.482 +/-  0.867 |    0.000 +/-  0.001 |   10.631 +/-  1.984
PHE 507 |   12.207 +/-  2.637 |   -6.726 +/-  0.953 |    0.305 +/-  0.340 |   -1.197 +/-  0.277 |    0.000 +/-  0.000 |    4.589 +/-  2.731
ARG 508 |   17.844 +/-  3.489 |   -7.645 +/-  1.334 | -218.486 +/- 10.131 |   30.577 +/-  6.461 |    0.101 +/-  0.040 | -177.609 +/-  4.751
SER 509 |    6.819 +/-  1.442 |   -3.276 +/-  0.836 |   -5.976 +/-  0.952 |    0.011 +/-  0.599 |    0.000 +/-  0.000 |   -2.423 +/-  1.709
PHE 510 |   12.808 +/-  2.726 |   -5.741 +/-  0.879 |   -0.151 +/-  0.405 |    0.468 +/-  0.223 |    0.054 +/-  0.011 |    7.438 +/-  2.734
TRP 511 |   20.665 +/-  3.199 |  -10.820 +/-  0.908 |    8.376 +/-  1.666 |   -4.330 +/-  0.976 |    0.045 +/-  0.021 |   13.936 +/-  3.393
GLN 512 |   19.484 +/-  2.452 |   -6.194 +/-  0.954 |  -67.524 +/-  2.005 |   -3.654 +/-  0.898 |    0.069 +/-  0.021 |  -57.819 +/-  2.367
GLN 513 |   19.544 +/-  2.597 |   -6.356 +/-  1.209 |  -76.473 +/-  2.248 |    0.829 +/-  0.654 |    0.008 +/-  0.005 |  -62.447 +/-  2.777
ARG 514 |   18.492 +/-  3.340 |   -9.040 +/-  1.089 | -198.610 +/-  3.719 |   20.381 +/-  3.155 |    0.124 +/-  0.023 | -168.653 +/-  3.065
GLN 515 |   19.662 +/-  2.522 |   -4.216 +/-  0.888 |  -64.343 +/-  3.554 |   -5.792 +/-  3.193 |    0.291 +/-  0.094 |  -54.398 +/-  2.411
PHE 516 |   12.259 +/-  2.533 |   -4.984 +/-  0.858 |    1.256 +/-  0.503 |   -0.968 +/-  0.381 |    0.331 +/-  0.052 |    7.893 +/-  2.639
ASP 517 |    9.398 +/-  2.022 |   -4.721 +/-  1.052 |  -13.922 +/-  9.379 |  -49.526 +/-  6.826 |    0.021 +/-  0.019 |  -58.749 +/-  3.297
ILE 518 |   13.318 +/-  2.341 |   -3.458 +/-  1.223 |   -2.913 +/-  0.212 |    0.857 +/-  0.149 |    0.251 +/-  0.059 |    8.055 +/-  2.509
GLN 519 |   19.413 +/-  2.702 |   -2.500 +/-  0.713 |  -66.669 +/-  2.942 |   -6.326 +/-  2.508 |    0.674 +/-  0.090 |  -55.407 +/-  2.434
HIE 520 |   30.034 +/-  2.271 |   -4.824 +/-  0.562 |   -3.198 +/-  1.177 |   -9.428 +/-  1.139 |    0.586 +/-  0.058 |   13.170 +/-  2.363
LYS 521 |   14.264 +/-  2.740 |   -1.658 +/-  1.191 |  -42.894 +/- 11.086 |   22.891 +/- 11.308 |    0.617 +/-  0.165 |   -6.779 +/-  3.445
GLY 522 |    1.685 +/-  0.606 |   -0.407 +/-  0.187 |    1.670 +/-  0.114 |   -1.266 +/-  0.103 |    0.018 +/-  0.008 |    1.701 +/-  0.629
MET 523 |   11.878 +/-  2.101 |   -5.058 +/-  0.776 |   -0.046 +/-  0.764 |    0.263 +/-  0.485 |    0.415 +/-  0.086 |    7.453 +/-  2.285
ASN 524 |   18.099 +/-  2.422 |   -1.460 +/-  0.740 |  -77.792 +/-  2.311 |   -8.518 +/-  1.678 |    0.667 +/-  0.082 |  -69.005 +/-  2.103
PRO 525 |   15.382 +/-  1.937 |   -2.385 +/-  0.840 |   -5.891 +/-  0.982 |    5.862 +/-  0.904 |    0.328 +/-  0.110 |   13.295 +/-  2.048
CYS 526 |    6.959 +/-  1.653 |   -3.053 +/-  0.672 |    6.449 +/-  1.016 |   -1.785 +/-  0.978 |    0.197 +/-  0.046 |    8.768 +/-  1.824
PRO 527 |   15.026 +/-  1.892 |   -2.219 +/-  0.625 |   -1.407 +/-  0.890 |    1.923 +/-  0.833 |    0.395 +/-  0.075 |   13.718 +/-  2.056
MET 528 |   11.237 +/-  2.195 |   -7.942 +/-  0.811 |    0.110 +/-  0.463 |    0.516 +/-  0.307 |    0.003 +/-  0.006 |    3.924 +/-  2.261
VAL 529 |    9.880 +/-  2.193 |   -3.825 +/-  0.924 |  -16.815 +/-  0.401 |    1.122 +/-  0.220 |    0.045 +/-  0.039 |   -9.593 +/-  2.296
LEU 530 |   13.065 +/-  2.336 |   -5.203 +/-  1.038 |  -23.563 +/-  0.390 |    1.064 +/-  0.181 |    0.019 +/-  0.010 |  -14.619 +/-  2.411
VAL 531 |   10.090 +/-  1.998 |   -4.502 +/-  0.880 |  -17.283 +/-  0.351 |    1.583 +/-  0.171 |    0.000 +/-  0.001 |  -10.111 +/-  2.104
PHE 532 |   12.776 +/-  2.537 |   -6.142 +/-  0.858 |   -0.540 +/-  0.522 |   -1.020 +/-  0.304 |    0.022 +/-  0.012 |    5.095 +/-  2.593
GLY 533 |    1.358 +/-  0.559 |   -1.180 +/-  0.200 |    1.219 +/-  0.169 |   -1.312 +/-  0.169 |    0.000 +/-  0.000 |    0.085 +/-  0.579
CYS 534 |    6.661 +/-  1.712 |   -4.750 +/-  0.573 |    4.547 +/-  0.667 |    0.082 +/-  0.548 |    0.009 +/-  0.006 |    6.549 +/-  1.833
ARG 535 |   18.692 +/-  3.624 |   -5.240 +/-  1.615 | -195.891 +/-  7.175 |    9.172 +/-  5.765 |    0.318 +/-  0.127 | -172.948 +/-  3.474
GLN 536 |   20.881 +/-  2.748 |   -3.731 +/-  1.119 |  -71.689 +/-  5.241 |   -2.920 +/-  3.327 |    0.442 +/-  0.080 |  -57.017 +/-  2.840
SER 537 |    7.753 +/-  1.587 |   -1.929 +/-  0.843 |   -6.480 +/-  3.877 |   -0.170 +/-  2.905 |    0.147 +/-  0.107 |   -0.678 +/-  1.980
LYS 538 |   14.338 +/-  2.866 |   -1.752 +/-  0.978 |   18.204 +/-  9.320 |  -40.532 +/-  9.227 |    1.042 +/-  0.113 |   -8.699 +/-  3.181
ILE 539 |   13.530 +/-  2.542 |   -2.633 +/-  1.214 |   -2.034 +/-  0.354 |    0.172 +/-  0.250 |    0.343 +/-  0.077 |    9.377 +/-  2.583
ASP 540 |   10.685 +/-  2.090 |   -2.979 +/-  1.442 |  -40.801 +/-  6.413 |  -26.061 +/-  4.948 |    0.031 +/-  0.015 |  -59.125 +/-  3.120
HIE 541 |   30.893 +/-  2.331 |   -7.733 +/-  0.835 |   -7.999 +/-  2.224 |   -4.511 +/-  2.103 |    0.110 +/-  0.034 |   10.760 +/-  2.644
ILE 542 |   14.576 +/-  2.571 |   -4.484 +/-  1.059 |   -3.973 +/-  0.259 |    1.699 +/-  0.156 |    0.034 +/-  0.017 |    7.852 +/-  2.550
TYR 543 |   14.048 +/-  2.659 |   -5.260 +/-  1.052 |  -23.241 +/-  0.833 |   -0.606 +/-  0.492 |    0.027 +/-  0.022 |  -15.031 +/-  2.776
ARG 544 |   18.710 +/-  3.807 |   -4.455 +/-  1.252 | -169.531 +/- 12.619 |  -16.682 +/- 10.191 |    0.658 +/-  0.122 | -171.300 +/-  4.125
GLU 545 |   13.889 +/-  2.540 |   -1.299 +/-  0.920 |  -13.384 +/- 13.381 |  -47.617 +/- 13.200 |    0.831 +/-  0.106 |  -47.580 +/-  2.394
GLU 546 |   14.673 +/-  2.535 |   -2.657 +/-  1.116 |   -8.631 +/-  7.103 |  -51.748 +/-  6.721 |    0.412 +/-  0.069 |  -47.950 +/-  2.570
THR 547 |   11.922 +/-  1.858 |   -4.151 +/-  0.739 |  -24.351 +/-  1.609 |    0.383 +/-  1.282 |    0.026 +/-  0.014 |  -16.171 +/-  1.945
LEU 548 |   13.012 +/-  2.338 |   -1.698 +/-  0.971 |  -22.901 +/-  0.587 |   -0.113 +/-  0.240 |    0.594 +/-  0.092 |  -11.106 +/-  2.464
GLN 549 |   19.716 +/-  2.576 |   -2.667 +/-  0.858 |  -64.944 +/-  3.808 |   -7.353 +/-  2.957 |    0.703 +/-  0.085 |  -54.546 +/-  2.468
ALA 550 |    4.066 +/-  1.392 |   -2.948 +/-  0.467 |    0.936 +/-  0.194 |    1.023 +/-  0.140 |    0.018 +/-  0.013 |    3.095 +/-  1.442
LYS 551 |   14.448 +/-  2.885 |   -4.501 +/-  0.956 |  -16.995 +/-  9.533 |   -5.012 +/-  8.228 |    0.555 +/-  0.062 |  -11.505 +/-  3.425
ASN 552 |   17.629 +/-  2.658 |   -1.965 +/-  0.689 |  -78.537 +/-  2.311 |   -8.035 +/-  1.956 |    0.621 +/-  0.080 |  -70.287 +/-  2.229
LYS 553 |   14.411 +/-  2.745 |   -2.553 +/-  0.917 |   -0.505 +/-  5.211 |  -19.910 +/-  5.708 |    0.732 +/-  0.116 |   -7.825 +/-  3.256
GLY 554 |    1.631 +/-  0.584 |   -0.559 +/-  0.179 |    1.089 +/-  0.143 |   -0.785 +/-  0.136 |    0.018 +/-  0.007 |    1.394 +/-  0.603
VAL 555 |   10.167 +/-  2.059 |   -3.663 +/-  0.861 |  -16.511 +/-  0.339 |    1.213 +/-  0.167 |    0.007 +/-  0.010 |   -8.788 +/-  2.161
PHE 556 |   12.728 +/-  2.609 |   -6.897 +/-  0.879 |    0.928 +/-  0.284 |   -1.533 +/-  0.252 |    0.000 +/-  0.000 |    5.225 +/-  2.793
ARG 557 |   18.580 +/-  3.383 |   -3.643 +/-  1.098 | -172.212 +/-  4.829 |  -11.888 +/-  5.110 |    0.891 +/-  0.207 | -168.273 +/-  3.145
GLU 558 |   14.051 +/-  2.465 |   -2.721 +/-  1.095 |  -15.565 +/- 10.712 |  -46.647 +/-  9.239 |    0.429 +/-  0.077 |  -50.453 +/-  2.750
LEU 559 |   12.275 +/-  2.491 |   -3.888 +/-  1.060 |  -22.740 +/-  0.442 |    0.460 +/-  0.230 |    0.155 +/-  0.036 |  -13.739 +/-  2.638
TYR 560 |   13.279 +/-  2.626 |   -4.056 +/-  0.853 |  -16.695 +/-  1.615 |   -6.257 +/-  1.288 |    0.329 +/-  0.076 |  -13.400 +/-  2.803
THR 561 |   10.833 +/-  2.011 |   -3.614 +/-  0.868 |  -22.144 +/-  1.721 |   -3.877 +/-  1.183 |    0.122 +/-  0.052 |  -18.681 +/-  2.254
ALA 562 |    3.893 +/-  1.269 |   -2.745 +/-  0.455 |    0.632 +/-  0.243 |    1.457 +/-  0.234 |    0.005 +/-  0.005 |    3.241 +/-  1.343
TYR 563 |   13.160 +/-  2.795 |   -4.601 +/-  1.662 |  -16.433 +/-  1.735 |   -6.518 +/-  1.259 |    0.299 +/-  0.189 |  -14.094 +/-  3.133
SER 564 |    7.502 +/-  1.564 |   -2.295 +/-  1.141 |   -5.167 +/-  3.436 |   -1.322 +/-  1.995 |    0.045 +/-  0.058 |   -1.236 +/-  2.008
ARG 565 |   18.818 +/-  3.604 |   -2.651 +/-  1.284 | -192.957 +/-  9.270 |    3.209 +/-  6.923 |    0.838 +/-  0.110 | -172.742 +/-  4.425
GLU 566 |   13.940 +/-  2.405 |   -3.205 +/-  1.241 |  -22.984 +/- 14.525 |  -37.923 +/- 13.071 |    0.149 +/-  0.108 |  -50.023 +/-  2.774
PRO 567 |   15.110 +/-  1.746 |   -0.874 +/-  0.487 |   -5.250 +/-  1.552 |    4.806 +/-  1.463 |    0.671 +/-  0.056 |   14.462 +/-  1.811
ASP 568 |   10.667 +/-  2.204 |   -0.722 +/-  0.746 |   -2.451 +/- 12.456 |  -62.129 +/- 12.943 |    0.688 +/-  0.127 |  -53.948 +/-  2.073
ARG 569 |   18.688 +/-  3.555 |   -3.493 +/-  1.190 | -175.302 +/- 11.180 |   -7.763 +/-  9.068 |    0.769 +/-  0.112 | -167.102 +/-  3.955
PRO 570 |   14.918 +/-  1.830 |   -1.118 +/-  0.615 |   -2.922 +/-  1.149 |    2.866 +/-  1.123 |    0.612 +/-  0.101 |   14.356 +/-  1.934
LYS 571 |   14.163 +/-  2.782 |   -2.071 +/-  1.139 |  -10.130 +/-  7.388 |  -10.993 +/-  7.580 |    0.884 +/-  0.148 |   -8.147 +/-  3.003
LYS 572 |   14.524 +/-  2.837 |   -3.020 +/-  1.203 |  -28.539 +/- 11.313 |    8.381 +/- 10.078 |    0.584 +/-  0.151 |   -8.070 +/-  3.446
TYR 573 |   13.985 +/-  2.766 |   -4.029 +/-  1.033 |  -19.796 +/-  2.411 |   -3.645 +/-  1.743 |    0.409 +/-  0.085 |  -13.075 +/-  2.907
VAL 574 |   11.834 +/-  2.092 |   -5.084 +/-  0.852 |  -17.479 +/-  0.321 |    1.888 +/-  0.161 |    0.001 +/-  0.002 |   -8.839 +/-  2.135
GLN 575 |   19.843 +/-  2.572 |   -5.412 +/-  1.025 |  -75.338 +/-  1.873 |    6.052 +/-  1.025 |    0.108 +/-  0.029 |  -54.748 +/-  2.402
ASP 576 |    9.548 +/-  2.020 |   -2.976 +/-  0.750 |    9.708 +/-  8.975 |  -70.769 +/-  9.432 |    0.393 +/-  0.067 |  -54.097 +/-  1.923
VAL 577 |    9.980 +/-  1.977 |   -3.829 +/-  0.895 |  -16.761 +/-  0.346 |    1.216 +/-  0.180 |    0.068 +/-  0.035 |   -9.327 +/-  2.042
LEU 578 |   12.594 +/-  2.283 |   -4.859 +/-  0.968 |  -23.679 +/-  0.433 |    1.917 +/-  0.218 |    0.001 +/-  0.002 |  -14.025 +/-  2.418
GLN 579 |   20.693 +/-  2.705 |   -3.624 +/-  1.038 |  -69.635 +/-  4.704 |   -2.597 +/-  3.683 |    0.411 +/-  0.108 |  -54.753 +/-  2.855
GLU 580 |   13.762 +/-  2.394 |   -1.865 +/-  1.067 |    8.378 +/- 15.500 |  -70.404 +/- 15.145 |    0.585 +/-  0.140 |  -49.546 +/-  2.444
GLN 581 |   20.192 +/-  2.670 |   -3.035 +/-  0.922 |  -64.106 +/-  3.333 |   -8.049 +/-  2.772 |    0.527 +/-  0.102 |  -54.471 +/-  2.606
LEU 582 |   13.200 +/-  2.353 |   -3.663 +/-  1.100 |  -23.132 +/-  0.462 |    1.226 +/-  0.220 |    0.016 +/-  0.019 |  -12.352 +/-  2.488
ALA 583 |    3.857 +/-  1.307 |   -2.293 +/-  0.381 |    0.246 +/-  0.319 |    1.782 +/-  0.265 |    0.106 +/-  0.044 |    3.697 +/-  1.359
GLU 584 |   14.371 +/-  2.265 |   -2.120 +/-  0.917 |    7.958 +/-  8.268 |  -69.133 +/-  7.968 |    0.664 +/-  0.082 |  -48.259 +/-  2.183
SER 585 |    7.362 +/-  1.480 |   -2.775 +/-  0.488 |   -1.448 +/-  3.101 |   -4.116 +/-  2.921 |    0.184 +/-  0.066 |   -0.793 +/-  1.669
VAL 586 |   10.069 +/-  2.096 |   -4.550 +/-  0.842 |  -17.078 +/-  0.303 |    1.836 +/-  0.157 |    0.001 +/-  0.002 |   -9.722 +/-  2.205
TYR 587 |   13.648 +/-  2.616 |   -5.621 +/-  0.939 |  -19.737 +/-  2.542 |   -3.903 +/-  1.915 |    0.241 +/-  0.061 |  -15.373 +/-  2.769
ARG 588 |   18.295 +/-  3.352 |   -5.220 +/-  1.038 | -183.886 +/- 11.807 |   -2.092 +/- 10.234 |    0.761 +/-  0.094 | -172.142 +/-  3.240
ALA 589 |    3.946 +/-  1.421 |   -3.416 +/-  0.382 |    0.401 +/-  0.212 |    1.588 +/-  0.148 |    0.014 +/-  0.010 |    2.533 +/-  1.472
LEU 590 |   12.706 +/-  2.478 |   -4.754 +/-  1.042 |  -23.354 +/-  0.403 |    2.014 +/-  0.191 |    0.002 +/-  0.004 |  -13.386 +/-  2.610
LYS 591 |   14.675 +/-  2.866 |   -3.039 +/-  0.895 |  -29.262 +/-  7.994 |    5.287 +/-  7.142 |    0.716 +/-  0.102 |  -11.623 +/-  3.124
GLU 592 |   14.722 +/-  2.477 |   -2.496 +/-  1.029 |    7.775 +/-  9.442 |  -68.827 +/-  9.392 |    0.551 +/-  0.088 |  -48.275 +/-  2.481
GLN 593 |   20.086 +/-  2.586 |   -2.151 +/-  0.904 |  -65.799 +/-  2.934 |   -6.370 +/-  2.663 |    0.626 +/-  0.110 |  -53.607 +/-  2.426
GLY 594 |    1.568 +/-  0.622 |   -0.577 +/-  0.210 |    1.370 +/-  0.127 |   -1.257 +/-  0.120 |    0.014 +/-  0.007 |    1.119 +/-  0.651
GLY 595 |    1.603 +/-  0.581 |   -1.031 +/-  0.229 |    1.296 +/-  0.110 |   -1.320 +/-  0.103 |    0.000 +/-  0.000 |    0.548 +/-  0.604
HIE 596 |   30.917 +/-  2.351 |   -7.246 +/-  0.657 |   -5.476 +/-  1.739 |   -6.773 +/-  1.339 |    0.251 +/-  0.043 |   11.673 +/-  2.410
ILE 597 |   13.889 +/-  2.691 |   -4.814 +/-  1.097 |   -3.840 +/-  0.203 |    1.803 +/-  0.173 |    0.005 +/-  0.006 |    7.042 +/-  2.606
TYR 598 |   13.454 +/-  2.759 |   -7.182 +/-  0.828 |  -16.843 +/-  1.020 |   -4.298 +/-  0.867 |    0.083 +/-  0.021 |  -14.786 +/-  2.841
VAL 599 |    9.736 +/-  2.018 |   -4.468 +/-  0.782 |  -17.938 +/-  0.360 |    1.952 +/-  0.157 |    0.000 +/-  0.001 |  -10.717 +/-  2.074
CYS 600 |    6.860 +/-  1.712 |   -4.679 +/-  0.556 |    4.223 +/-  0.896 |    0.331 +/-  0.699 |    0.000 +/-  0.001 |    6.735 +/-  1.805
GLY 601 |    1.449 +/-  0.573 |   -1.085 +/-  0.156 |    2.183 +/-  0.153 |   -2.377 +/-  0.150 |    0.002 +/-  0.002 |    0.172 +/-  0.581
ASP 602 |   12.974 +/-  1.828 |   -4.992 +/-  1.045 |   13.870 +/-  5.192 |  -76.657 +/-  5.157 |    0.001 +/-  0.002 |  -54.804 +/-  2.313
VAL 603 |   10.165 +/-  2.102 |   -4.473 +/-  0.947 |  -17.646 +/-  0.272 |    2.305 +/-  0.163 |    0.000 +/-  0.000 |   -9.649 +/-  2.272
THR 604 |   11.669 +/-  1.773 |   -3.151 +/-  0.603 |  -22.463 +/-  0.838 |   -1.891 +/-  0.615 |    0.159 +/-  0.056 |  -15.677 +/-  1.916
MET 605 |   11.768 +/-  2.280 |   -8.412 +/-  0.925 |   -2.726 +/-  0.451 |    2.261 +/-  0.347 |    0.000 +/-  0.000 |    2.892 +/-  2.295
ALA 606 |    3.616 +/-  1.254 |   -3.307 +/-  0.388 |   -1.226 +/-  0.298 |    3.249 +/-  0.252 |    0.002 +/-  0.005 |    2.334 +/-  1.340
ALA 607 |    3.772 +/-  1.186 |   -2.503 +/-  0.364 |   -0.901 +/-  0.359 |    2.924 +/-  0.312 |    0.057 +/-  0.035 |    3.350 +/-  1.234
ASP 608 |    9.988 +/-  2.210 |   -3.084 +/-  0.719 |   24.332 +/-  9.575 |  -86.260 +/-  9.012 |    0.393 +/-  0.067 |  -54.632 +/-  2.101
VAL 609 |   10.048 +/-  1.930 |   -4.262 +/-  0.997 |  -17.753 +/-  0.313 |    2.104 +/-  0.171 |    0.000 +/-  0.000 |   -9.864 +/-  2.095
LEU 610 |   13.357 +/-  2.539 |   -2.818 +/-  1.027 |  -25.134 +/-  0.469 |    2.188 +/-  0.224 |    0.292 +/-  0.070 |  -12.115 +/-  2.574
LYS 611 |   13.853 +/-  2.886 |   -2.717 +/-  0.864 |  -57.017 +/- 11.015 |   35.049 +/- 11.310 |    0.837 +/-  0.127 |   -9.995 +/-  3.493
ALA 612 |    3.802 +/-  1.353 |   -3.129 +/-  0.440 |   -0.053 +/-  0.326 |    2.104 +/-  0.274 |    0.008 +/-  0.015 |    2.732 +/-  1.417
ILE 613 |   13.461 +/-  2.495 |   -4.668 +/-  1.095 |   -3.838 +/-  0.206 |    2.011 +/-  0.195 |    0.002 +/-  0.003 |    6.967 +/-  2.526
GLN 614 |   19.564 +/-  2.575 |   -5.128 +/-  0.886 |  -70.348 +/-  3.139 |   -1.026 +/-  2.256 |    0.216 +/-  0.060 |  -56.722 +/-  2.538
ARG 615 |   18.798 +/-  3.718 |   -4.311 +/-  1.332 | -210.370 +/- 11.261 |   25.416 +/-  8.265 |    0.762 +/-  0.115 | -169.705 +/-  4.436
ILE 616 |   13.384 +/-  2.571 |   -5.568 +/-  1.012 |   -3.072 +/-  0.220 |    1.704 +/-  0.211 |    0.010 +/-  0.012 |    6.458 +/-  2.627
MET 617 |   12.463 +/-  2.252 |   -7.564 +/-  0.770 |   -1.402 +/-  0.531 |    1.715 +/-  0.492 |    0.019 +/-  0.017 |    5.231 +/-  2.324
THR 618 |   10.701 +/-  1.935 |   -3.073 +/-  0.895 |  -23.523 +/-  1.317 |   -1.020 +/-  1.444 |    0.175 +/-  0.043 |  -16.740 +/-  2.288
GLN 619 |   19.697 +/-  2.751 |   -2.232 +/-  0.890 |  -65.414 +/-  2.910 |   -6.940 +/-  2.414 |    0.716 +/-  0.152 |  -54.173 +/-  2.512
GLN 620 |   20.220 +/-  2.623 |   -4.281 +/-  0.941 |  -66.500 +/-  3.038 |   -4.565 +/-  2.245 |    0.335 +/-  0.099 |  -54.791 +/-  2.696
GLY 621 |    1.688 +/-  0.620 |   -0.844 +/-  0.189 |    1.582 +/-  0.159 |   -1.353 +/-  0.141 |    0.001 +/-  0.002 |    1.074 +/-  0.644
LYS 622 |   14.631 +/-  2.738 |   -0.232 +/-  0.894 |  -14.910 +/-  6.142 |   -7.650 +/-  6.577 |    1.231 +/-  0.093 |   -6.931 +/-  2.969
LEU 623 |   13.689 +/-  2.687 |   -3.168 +/-  1.022 |  -23.538 +/-  0.503 |    1.537 +/-  0.229 |    0.305 +/-  0.056 |  -11.174 +/-  2.662
SER 624 |    7.091 +/-  1.625 |   -1.519 +/-  0.598 |   -3.264 +/-  2.390 |   -3.263 +/-  2.139 |    0.376 +/-  0.065 |   -0.579 +/-  1.808
GLU 625 |   14.635 +/-  2.457 |   -1.970 +/-  1.119 |   34.706 +/- 13.323 |  -96.108 +/- 12.481 |    0.633 +/-  0.126 |  -48.103 +/-  2.458
GLU 626 |   13.769 +/-  2.506 |   -1.442 +/-  0.888 |   50.874 +/-  9.257 | -111.047 +/-  8.542 |    0.776 +/-  0.146 |  -47.070 +/-  2.448
ASP 627 |    9.424 +/-  1.980 |   -2.443 +/-  0.667 |   33.677 +/-  4.968 |  -96.493 +/-  4.630 |    0.525 +/-  0.043 |  -55.311 +/-  1.814
ALA 628 |    3.762 +/-  1.293 |   -3.666 +/-  0.445 |   -0.347 +/-  0.191 |    2.415 +/-  0.146 |    0.000 +/-  0.000 |    2.164 +/-  1.346
GLY 629 |    1.425 +/-  0.611 |   -0.920 +/-  0.199 |    2.332 +/-  0.168 |   -2.280 +/-  0.143 |    0.007 +/-  0.004 |    0.564 +/-  0.638
VAL 630 |   10.065 +/-  2.088 |   -1.653 +/-  0.830 |  -17.334 +/-  0.386 |    1.112 +/-  0.183 |    0.392 +/-  0.097 |   -7.418 +/-  2.094
PHE 631 |   12.311 +/-  2.653 |   -3.255 +/-  0.909 |    0.940 +/-  0.523 |   -0.995 +/-  0.362 |    0.376 +/-  0.088 |    9.377 +/-  2.817
ILE 632 |   14.028 +/-  2.657 |   -4.803 +/-  1.058 |   -4.178 +/-  0.226 |    2.152 +/-  0.170 |    0.017 +/-  0.014 |    7.215 +/-  2.679
SER 633 |    6.580 +/-  1.552 |   -3.061 +/-  0.471 |   -2.609 +/-  1.654 |   -1.839 +/-  1.419 |    0.129 +/-  0.041 |   -0.799 +/-  1.727
ARG 634 |   18.955 +/-  3.603 |   -4.394 +/-  1.176 | -214.825 +/- 14.710 |   30.565 +/- 12.262 |    0.718 +/-  0.170 | -168.981 +/-  3.846
LEU 635 |   13.249 +/-  2.249 |   -4.559 +/-  1.071 |  -23.026 +/-  0.495 |    1.386 +/-  0.277 |    0.065 +/-  0.032 |  -12.885 +/-  2.434
ARG 636 |   18.268 +/-  3.516 |   -5.974 +/-  1.203 | -265.207 +/-  6.334 |   77.439 +/-  5.202 |    0.245 +/-  0.050 | -175.229 +/-  3.874
ASP 637 |   12.897 +/-  2.012 |   -3.007 +/-  0.890 |   45.734 +/-  5.923 | -108.662 +/-  5.817 |    0.252 +/-  0.052 |  -52.785 +/-  2.007
ASP 638 |   10.827 +/-  2.452 |   -2.402 +/-  0.688 |   47.332 +/-  6.639 | -109.705 +/-  6.228 |    0.507 +/-  0.073 |  -53.441 +/-  2.019
ASN 639 |   16.922 +/-  2.381 |   -2.928 +/-  0.705 |  -75.848 +/-  2.426 |   -8.553 +/-  1.975 |    0.375 +/-  0.057 |  -70.032 +/-  2.041
ARG 640 |   18.806 +/-  3.528 |   -5.790 +/-  1.295 | -217.293 +/-  6.504 |   33.843 +/-  5.787 |    0.427 +/-  0.062 | -170.006 +/-  3.298
TYR 641 |   13.751 +/-  2.636 |   -6.535 +/-  1.098 |  -23.032 +/-  3.077 |   -0.385 +/-  1.920 |    0.018 +/-  0.013 |  -16.184 +/-  2.765
HIE 642 |   29.576 +/-  2.299 |   -9.177 +/-  0.732 |   -3.616 +/-  1.278 |   -8.406 +/-  0.893 |    0.021 +/-  0.011 |    8.397 +/-  2.499
GLU 643 |   14.380 +/-  2.346 |   -4.637 +/-  1.031 |   56.144 +/-  6.710 | -111.119 +/-  5.949 |    0.053 +/-  0.021 |  -45.179 +/-  2.563
ASP 644 |   11.889 +/-  1.980 |   -2.660 +/-  1.068 |   37.678 +/-  5.014 |  -96.868 +/-  4.794 |    0.020 +/-  0.016 |  -49.941 +/-  2.150
ILE 645 |   14.197 +/-  2.435 |   -5.261 +/-  1.052 |   -5.030 +/-  0.283 |    2.899 +/-  0.196 |    0.013 +/-  0.009 |    6.817 +/-  2.452
PHE 646 |   12.786 +/-  2.671 |   -6.086 +/-  0.921 |   -0.193 +/-  0.347 |   -0.878 +/-  0.348 |    0.025 +/-  0.014 |    5.654 +/-  2.709
GLY 647 |    1.542 +/-  0.631 |   -1.109 +/-  0.183 |    2.392 +/-  0.166 |   -2.441 +/-  0.174 |    0.000 +/-  0.000 |    0.383 +/-  0.647
VAL 648 |   10.870 +/-  2.281 |   -3.190 +/-  0.878 |  -17.623 +/-  0.324 |    1.455 +/-  0.152 |    0.090 +/-  0.033 |   -8.397 +/-  2.290
THR 649 |   12.341 +/-  1.878 |   -3.871 +/-  0.694 |  -24.847 +/-  1.185 |    0.233 +/-  1.061 |    0.131 +/-  0.032 |  -16.013 +/-  2.018
LEU 650 |   13.657 +/-  2.640 |   -4.642 +/-  1.168 |  -24.007 +/-  0.463 |    1.684 +/-  0.194 |    0.026 +/-  0.014 |  -13.281 +/-  2.643
ARG 651 |   18.830 +/-  3.745 |   -3.405 +/-  1.263 | -213.731 +/- 10.905 |   26.392 +/-  8.964 |    0.500 +/-  0.124 | -171.413 +/-  4.390
THR 652 |   12.132 +/-  2.083 |   -3.402 +/-  0.696 |  -22.626 +/-  2.695 |   -1.616 +/-  2.110 |    0.136 +/-  0.046 |  -15.375 +/-  2.123
TYR 653 |   14.017 +/-  2.617 |   -0.715 +/-  0.846 |  -18.354 +/-  1.447 |   -5.339 +/-  1.468 |    1.007 +/-  0.128 |   -9.384 +/-  2.744
GLU 654 |   13.897 +/-  2.390 |   -2.354 +/-  1.130 |   10.643 +/- 11.202 |  -72.319 +/- 10.053 |    0.483 +/-  0.133 |  -49.651 +/-  2.691
VAL 655 |   10.448 +/-  2.208 |   -3.596 +/-  0.873 |  -17.621 +/-  0.443 |    1.731 +/-  0.223 |    0.042 +/-  0.038 |   -8.996 +/-  2.216
THR 656 |   11.905 +/-  1.857 |   -2.711 +/-  0.869 |  -24.073 +/-  1.191 |   -0.038 +/-  0.908 |    0.216 +/-  0.055 |  -14.701 +/-  1.951
ASN 657 |   17.576 +/-  2.335 |   -2.386 +/-  0.833 |  -80.607 +/-  4.195 |   -6.659 +/-  2.943 |    0.545 +/-  0.145 |  -71.532 +/-  2.647
ARG 658 |   18.866 +/-  3.758 |   -3.077 +/-  1.415 | -208.104 +/-  8.891 |   24.601 +/-  8.418 |    0.945 +/-  0.175 | -166.768 +/-  4.550
LEU 659 |   12.467 +/-  2.468 |   -2.119 +/-  1.036 |  -23.612 +/-  0.483 |    1.832 +/-  0.230 |    0.431 +/-  0.090 |  -11.000 +/-  2.568
ARG 660 |   18.438 +/-  3.546 |   -4.673 +/-  1.479 | -240.131 +/- 11.728 |   55.637 +/-  9.016 |    0.445 +/-  0.134 | -170.284 +/-  4.281
SER 661 |    6.901 +/-  1.486 |   -1.807 +/-  0.460 |   -0.711 +/-  1.439 |   -3.257 +/-  1.602 |    0.209 +/-  0.065 |    1.335 +/-  1.724
GLU 662 |   13.842 +/-  2.385 |   -0.365 +/-  0.835 |   50.280 +/-  6.878 | -112.587 +/-  6.585 |    0.951 +/-  0.118 |  -47.880 +/-  2.283
SER 663 |    7.112 +/-  1.605 |   -0.783 +/-  0.675 |   -2.165 +/-  2.289 |   -4.119 +/-  2.247 |    0.432 +/-  0.157 |    0.477 +/-  1.707
ILE 664 |   15.608 +/-  2.540 |    1.507 +/-  1.215 |    9.576 +/-  1.806 |  -22.803 +/-  1.680 |    0.998 +/-  0.213 |    4.886 +/-  2.589
FMN 665 |   68.171 +/-  5.625 |  -13.638 +/-  2.874 | -261.690 +/-  7.162 |  -85.688 +/-  5.673 |    0.391 +/-  0.053 | -292.455 +/-  5.609
FAD 666 |  151.493 +/-  7.259 |  -22.175 +/-  3.200 | -362.354 +/- 11.157 | -205.692 +/-  9.505 |    1.425 +/-  0.083 | -437.303 +/-  7.383
NAP 667 |  185.095 +/-  9.621 |  -21.967 +/-  4.009 | -472.884 +/- 18.685 | -193.949 +/- 14.597 |    0.889 +/-  0.154 | -502.816 +/-  8.714

Backbone Energy Decomposition:
Residue |       Internal      |    van der Waals    |    Electrostatic    |   Polar Solvation   |   Non-Polar Solv.   |       TOTAL
-------------------------------------------------------------------------------------------------------------------------------------------
ALA   1 |    4.410 +/-  1.301 |    0.551 +/-  0.640 |  -34.558 +/-  6.182 |  -40.577 +/-  5.550 |    0.734 +/-  0.068 |  -69.440 +/-  1.981
LYS   2 |    4.041 +/-  1.208 |    0.275 +/-  0.615 |    8.218 +/-  3.016 |   -6.504 +/-  2.626 |    0.215 +/-  0.041 |    6.245 +/-  1.621
ARG   3 |    3.747 +/-  1.144 |   -0.319 +/-  0.584 |   -9.752 +/-  2.727 |    0.815 +/-  2.926 |    0.136 +/-  0.050 |   -5.374 +/-  1.438
VAL   4 |    4.782 +/-  1.293 |   -0.868 +/-  0.686 |   -6.200 +/-  1.113 |   -4.135 +/-  0.870 |    0.020 +/-  0.011 |   -6.401 +/-  1.442
LYS   5 |    3.743 +/-  1.145 |   -0.496 +/-  0.896 |  -19.838 +/-  2.269 |    8.374 +/-  1.840 |    0.006 +/-  0.007 |   -8.212 +/-  1.760
ALA   6 |    3.637 +/-  1.153 |   -1.984 +/-  0.760 |  -12.712 +/-  1.540 |    0.572 +/-  0.670 |    0.009 +/-  0.009 |  -10.480 +/-  1.704
THR   7 |    4.366 +/-  1.020 |   -1.786 +/-  0.745 |  -10.169 +/-  1.186 |   -0.725 +/-  0.524 |    0.001 +/-  0.002 |   -8.314 +/-  1.336
ILE   8 |    4.628 +/-  1.160 |   -1.346 +/-  0.884 |   -7.947 +/-  0.965 |    0.019 +/-  0.501 |    0.000 +/-  0.000 |   -4.646 +/-  1.416
LEU   9 |    4.765 +/-  1.232 |   -1.672 +/-  0.945 |   -9.629 +/-  1.042 |   -1.750 +/-  0.531 |    0.000 +/-  0.000 |   -8.287 +/-  1.510
TYR  10 |    4.514 +/-  1.160 |   -2.123 +/-  0.847 |   -8.417 +/-  1.226 |   -2.583 +/-  0.743 |    0.000 +/-  0.001 |   -8.608 +/-  1.321
ALA  11 |    3.988 +/-  1.192 |   -2.084 +/-  0.823 |   -7.134 +/-  1.307 |    0.113 +/-  0.705 |    0.000 +/-  0.001 |   -5.117 +/-  1.734
THR  12 |    4.808 +/-  1.207 |   -1.139 +/-  0.774 |  -10.605 +/-  1.827 |   -5.970 +/-  1.187 |    0.038 +/-  0.024 |  -12.868 +/-  1.505
GLU  13 |    4.130 +/-  1.155 |   -0.837 +/-  0.710 |   11.406 +/-  1.876 |  -21.445 +/-  1.637 |    0.172 +/-  0.029 |   -6.574 +/-  1.560
THR  14 |    5.409 +/-  1.262 |   -0.095 +/-  0.681 |  -12.057 +/-  1.423 |   -2.763 +/-  1.126 |    0.089 +/-  0.034 |   -9.418 +/-  1.484
GLY  15 |    4.645 +/-  1.223 |   -1.579 +/-  0.753 |  -10.192 +/-  1.367 |    2.693 +/-  0.794 |    0.180 +/-  0.033 |   -4.253 +/-  1.354
LYS  16 |    3.825 +/-  1.152 |   -1.504 +/-  0.728 |  -29.485 +/-  1.972 |   15.860 +/-  1.490 |    0.034 +/-  0.016 |  -11.270 +/-  1.503
SER  17 |    4.446 +/-  1.123 |   -1.869 +/-  0.924 |  -17.121 +/-  1.111 |   -0.752 +/-  0.523 |    0.000 +/-  0.000 |  -15.296 +/-  1.294
GLN  18 |    3.761 +/-  1.011 |   -2.057 +/-  0.796 |  -10.502 +/-  1.115 |    0.057 +/-  0.754 |    0.000 +/-  0.002 |   -8.740 +/-  1.394
ALA  19 |    3.503 +/-  1.116 |   -1.389 +/-  0.778 |  -10.222 +/-  2.139 |   -0.004 +/-  0.814 |    0.045 +/-  0.024 |   -8.068 +/-  1.737
TYR  20 |    3.925 +/-  1.128 |   -1.607 +/-  0.876 |  -12.236 +/-  1.064 |    0.656 +/-  0.417 |    0.001 +/-  0.003 |   -9.261 +/-  1.340
ALA  21 |    3.637 +/-  1.116 |   -2.580 +/-  0.732 |   -1.670 +/-  1.222 |   -0.261 +/-  0.604 |    0.000 +/-  0.000 |   -0.873 +/-  1.439
LYS  22 |    3.593 +/-  1.097 |   -1.719 +/-  0.646 |  -18.012 +/-  1.873 |    8.755 +/-  1.462 |    0.031 +/-  0.020 |   -7.352 +/-  1.474
THR  23 |    4.719 +/-  1.127 |   -1.446 +/-  0.767 |  -16.972 +/-  1.126 |   -0.257 +/-  0.567 |    0.007 +/-  0.008 |  -13.948 +/-  1.520
LEU  24 |    4.078 +/-  1.112 |   -1.497 +/-  0.860 |   -9.667 +/-  1.020 |    0.376 +/-  0.531 |    0.000 +/-  0.000 |   -6.710 +/-  1.351
CYS  25 |    4.064 +/-  1.098 |   -1.927 +/-  0.636 |  -10.508 +/-  1.240 |   -0.625 +/-  0.943 |    0.015 +/-  0.013 |   -8.981 +/-  1.325
GLU  26 |    4.157 +/-  1.065 |   -1.965 +/-  0.717 |   -0.653 +/-  1.505 |   -7.902 +/-  1.323 |    0.006 +/-  0.009 |   -6.357 +/-  1.414
ILE  27 |    4.142 +/-  1.112 |   -1.453 +/-  0.723 |   -7.367 +/-  1.336 |   -0.496 +/-  1.075 |    0.001 +/-  0.003 |   -5.173 +/-  1.498
PHE  28 |    4.323 +/-  1.230 |   -1.682 +/-  0.733 |   -3.832 +/-  1.529 |   -1.298 +/-  0.673 |    0.000 +/-  0.001 |   -2.489 +/-  1.453
LYS  29 |    4.215 +/-  1.207 |   -1.345 +/-  0.620 |  -14.747 +/-  1.985 |    5.853 +/-  1.597 |    0.087 +/-  0.027 |   -5.937 +/-  1.515
HIE  30 |    4.046 +/-  1.143 |   -0.218 +/-  0.651 |  -14.297 +/-  1.269 |   -4.051 +/-  1.093 |    0.297 +/-  0.049 |  -14.224 +/-  1.240
ALA  31 |    3.866 +/-  1.073 |   -0.418 +/-  0.672 |   -5.856 +/-  1.217 |   -3.168 +/-  1.112 |    0.193 +/-  0.050 |   -5.382 +/-  1.334
PHE  32 |    4.042 +/-  1.204 |   -1.243 +/-  0.644 |   -7.051 +/-  1.386 |   -2.486 +/-  1.002 |    0.017 +/-  0.015 |   -6.721 +/-  1.394
ASP  33 |    4.702 +/-  1.192 |   -1.183 +/-  0.708 |    0.970 +/-  1.691 |  -10.043 +/-  1.319 |    0.069 +/-  0.025 |   -5.485 +/-  1.466
ALA  34 |    3.946 +/-  1.130 |   -1.157 +/-  0.597 |    2.048 +/-  1.588 |   -1.643 +/-  1.550 |    0.123 +/-  0.041 |    3.316 +/-  1.320
LYS  35 |    3.667 +/-  1.093 |   -1.212 +/-  0.855 |  -17.314 +/-  2.214 |    8.011 +/-  1.588 |    0.028 +/-  0.013 |   -6.820 +/-  1.514
ALA  36 |    3.547 +/-  1.095 |   -1.067 +/-  0.570 |   -6.640 +/-  1.486 |   -2.567 +/-  1.403 |    0.153 +/-  0.039 |   -6.574 +/-  1.291
MET  37 |    3.755 +/-  1.093 |   -1.436 +/-  0.761 |   -7.964 +/-  1.311 |   -2.052 +/-  0.632 |    0.030 +/-  0.015 |   -7.668 +/-  1.434
SER  38 |    3.820 +/-  1.051 |   -2.168 +/-  0.708 |   -5.813 +/-  1.566 |   -4.442 +/-  0.940 |    0.019 +/-  0.012 |   -8.584 +/-  1.553
MET  39 |    4.405 +/-  1.122 |   -1.701 +/-  0.656 |   -6.319 +/-  1.982 |   -5.217 +/-  1.573 |    0.023 +/-  0.023 |   -8.809 +/-  1.351
GLU  40 |    4.110 +/-  1.146 |   -0.672 +/-  0.729 |    8.850 +/-  3.515 |  -23.204 +/-  3.010 |    0.105 +/-  0.056 |  -10.811 +/-  1.455
GLU  41 |    4.270 +/-  1.223 |   -0.427 +/-  0.806 |   11.468 +/-  2.741 |  -22.115 +/-  2.560 |    0.140 +/-  0.043 |   -6.664 +/-  1.522
TYR  42 |    4.325 +/-  1.227 |   -0.423 +/-  0.756 |   -0.683 +/-  2.366 |   -9.440 +/-  1.954 |    0.105 +/-  0.044 |   -6.116 +/-  1.481
ASP  43 |    5.480 +/-  1.227 |   -0.495 +/-  0.669 |   14.024 +/-  3.181 |  -22.023 +/-  3.042 |    0.137 +/-  0.032 |   -2.878 +/-  1.544
ILE  44 |    4.220 +/-  1.189 |    0.061 +/-  0.694 |    1.277 +/-  1.630 |   -8.347 +/-  1.564 |    0.134 +/-  0.045 |   -2.656 +/-  1.454
VAL  45 |    4.467 +/-  1.200 |    0.206 +/-  0.657 |   -3.164 +/-  1.844 |   -7.833 +/-  1.546 |    0.237 +/-  0.033 |   -6.088 +/-  1.477
HIE  46 |    3.922 +/-  1.089 |   -1.215 +/-  0.632 |   -9.040 +/-  2.118 |    1.244 +/-  1.349 |    0.045 +/-  0.017 |   -5.045 +/-  1.631
LEU  47 |    4.183 +/-  1.128 |   -1.766 +/-  0.649 |   -8.379 +/-  1.518 |   -1.792 +/-  1.107 |    0.018 +/-  0.014 |   -7.736 +/-  1.328
GLU  48 |    4.153 +/-  1.109 |   -0.789 +/-  0.820 |   -1.444 +/-  3.403 |  -10.814 +/-  2.484 |    0.042 +/-  0.030 |   -8.853 +/-  1.675
HIE  49 |    4.092 +/-  1.171 |   -0.957 +/-  0.693 |  -17.995 +/-  1.386 |    3.901 +/-  1.045 |    0.052 +/-  0.049 |  -10.907 +/-  1.452
GLU  50 |    3.932 +/-  1.073 |   -1.518 +/-  0.721 |    1.197 +/-  2.859 |  -10.614 +/-  2.154 |    0.005 +/-  0.008 |   -6.999 +/-  1.646
ALA  51 |    3.862 +/-  1.080 |   -1.276 +/-  0.780 |   -3.882 +/-  2.219 |   -0.889 +/-  1.426 |    0.022 +/-  0.024 |   -2.164 +/-  1.603
LEU  52 |    4.343 +/-  1.137 |   -2.021 +/-  0.686 |   -5.078 +/-  1.029 |    0.445 +/-  0.608 |    0.000 +/-  0.000 |   -2.312 +/-  1.529
VAL  53 |    4.405 +/-  1.133 |   -0.926 +/-  0.973 |  -10.501 +/-  1.096 |   -0.509 +/-  0.532 |    0.000 +/-  0.000 |   -7.532 +/-  1.506
LEU  54 |    4.192 +/-  1.037 |   -2.261 +/-  0.822 |   -7.452 +/-  1.244 |   -1.320 +/-  0.519 |    0.000 +/-  0.000 |   -6.840 +/-  1.504
VAL  55 |    4.255 +/-  1.101 |   -1.032 +/-  0.977 |  -13.708 +/-  1.163 |    0.182 +/-  0.710 |    0.000 +/-  0.000 |  -10.303 +/-  1.371
VAL  56 |    4.631 +/-  1.157 |   -1.221 +/-  1.005 |  -13.553 +/-  1.057 |   -1.349 +/-  0.457 |    0.000 +/-  0.000 |  -11.492 +/-  1.407
THR  57 |    5.102 +/-  1.144 |   -1.249 +/-  0.930 |  -15.422 +/-  1.282 |   -0.512 +/-  0.498 |    0.000 +/-  0.000 |  -12.081 +/-  1.370
SER  58 |    4.550 +/-  1.192 |   -2.234 +/-  0.800 |   -5.919 +/-  0.927 |   -4.207 +/-  0.611 |    0.000 +/-  0.000 |   -7.811 +/-  1.445
THR  59 |    4.656 +/-  1.128 |   -1.882 +/-  0.817 |  -14.141 +/-  1.081 |    2.194 +/-  0.446 |    0.000 +/-  0.001 |   -9.173 +/-  1.535
PHE  60 |    4.238 +/-  1.141 |   -1.079 +/-  0.933 |   -5.806 +/-  1.370 |   -3.617 +/-  0.532 |    0.002 +/-  0.011 |   -6.261 +/-  1.541
GLY  61 |    3.960 +/-  1.181 |   -2.271 +/-  0.757 |  -10.612 +/-  1.431 |    3.938 +/-  0.647 |    0.114 +/-  0.027 |   -4.871 +/-  1.879
ASN  62 |    4.735 +/-  1.126 |   -1.676 +/-  0.852 |   -6.459 +/-  2.660 |   -1.832 +/-  1.167 |    0.005 +/-  0.005 |   -5.227 +/-  1.875
GLY  63 |    4.150 +/-  1.259 |   -3.424 +/-  0.604 |  -15.919 +/-  1.199 |    3.206 +/-  0.928 |    0.005 +/-  0.005 |  -11.982 +/-  1.504
ASP  64 |    5.988 +/-  1.214 |   -0.914 +/-  0.917 |   17.903 +/-  1.739 |  -20.005 +/-  1.121 |    0.000 +/-  0.001 |    2.972 +/-  1.604
PRO  65 |    7.609 +/-  1.214 |   -1.366 +/-  0.605 |   23.651 +/-  1.550 |  -24.268 +/-  1.401 |    0.067 +/-  0.014 |    5.692 +/-  1.357
PRO  66 |    6.022 +/-  1.055 |   -0.928 +/-  0.808 |    5.902 +/-  1.747 |  -19.584 +/-  1.032 |    0.045 +/-  0.014 |   -8.542 +/-  1.551
GLU  67 |    4.438 +/-  1.177 |   -1.484 +/-  0.650 |    7.438 +/-  2.332 |  -18.627 +/-  1.957 |    0.076 +/-  0.029 |   -8.158 +/-  1.312
ASN  68 |    4.607 +/-  1.176 |   -1.843 +/-  0.728 |   -6.171 +/-  1.601 |   -0.604 +/-  1.116 |    0.011 +/-  0.013 |   -4.000 +/-  1.445
GLY  69 |    3.956 +/-  1.250 |   -2.684 +/-  0.827 |  -16.708 +/-  1.134 |    4.502 +/-  0.763 |    0.000 +/-  0.000 |  -10.933 +/-  1.534
GLU  70 |    3.939 +/-  1.165 |   -1.123 +/-  0.810 |    8.174 +/-  1.620 |  -15.986 +/-  1.039 |    0.002 +/-  0.004 |   -4.994 +/-  1.505
LYS  71 |    3.703 +/-  1.108 |   -1.335 +/-  0.643 |  -31.630 +/-  1.934 |   22.150 +/-  1.614 |    0.066 +/-  0.029 |   -7.046 +/-  1.576
PHE  72 |    3.856 +/-  1.076 |   -1.781 +/-  0.696 |  -12.173 +/-  1.102 |   -1.895 +/-  0.530 |    0.019 +/-  0.014 |  -11.973 +/-  1.455
GLY  73 |    3.801 +/-  1.237 |   -3.168 +/-  0.705 |  -16.169 +/-  1.204 |    2.791 +/-  0.560 |    0.000 +/-  0.001 |  -12.745 +/-  1.393
CYS  74 |    4.055 +/-  1.059 |   -1.429 +/-  0.663 |   -9.034 +/-  1.152 |   -1.955 +/-  0.667 |    0.030 +/-  0.015 |   -8.333 +/-  1.234
ALA  75 |    3.683 +/-  1.126 |   -1.613 +/-  0.626 |   -0.870 +/-  1.105 |   -4.806 +/-  0.569 |    0.064 +/-  0.026 |   -3.542 +/-  1.305
LEU  76 |    3.857 +/-  1.062 |   -2.092 +/-  0.675 |   -6.164 +/-  1.073 |   -1.873 +/-  0.464 |    0.000 +/-  0.001 |   -6.272 +/-  1.395
MET  77 |    3.980 +/-  1.112 |   -1.960 +/-  0.712 |  -11.644 +/-  1.193 |   -2.291 +/-  0.721 |    0.001 +/-  0.002 |  -11.914 +/-  1.343
GLU  78 |    4.123 +/-  1.131 |   -1.218 +/-  0.654 |   10.307 +/-  1.590 |  -21.048 +/-  1.432 |    0.050 +/-  0.026 |   -7.787 +/-  1.378
MET  79 |    4.255 +/-  1.128 |   -1.279 +/-  0.645 |    1.770 +/-  1.151 |   -4.553 +/-  0.921 |    0.141 +/-  0.040 |    0.333 +/-  1.350
ARG  80 |    3.705 +/-  1.132 |   -1.293 +/-  0.707 |  -31.722 +/-  1.942 |   23.410 +/-  1.547 |    0.058 +/-  0.045 |   -5.842 +/-  1.548
HIE  81 |    5.034 +/-  1.125 |   -0.408 +/-  0.644 |   -1.934 +/-  1.576 |   -5.260 +/-  1.158 |    0.044 +/-  0.026 |   -2.524 +/-  1.429
PRO  82 |    5.851 +/-  1.128 |   -0.859 +/-  0.550 |   10.512 +/-  1.970 |  -20.570 +/-  1.850 |    0.120 +/-  0.033 |   -4.946 +/-  1.337
ASN  83 |    4.445 +/-  1.148 |   -0.266 +/-  0.571 |   -3.605 +/-  1.656 |   -5.362 +/-  1.070 |    0.194 +/-  0.030 |   -4.594 +/-  1.352
SER  84 |    5.057 +/-  1.290 |    0.488 +/-  0.603 |   -3.876 +/-  1.660 |   -6.935 +/-  1.206 |    0.382 +/-  0.032 |   -4.884 +/-  1.360
VAL  85 |    4.363 +/-  1.193 |    0.414 +/-  0.704 |   -4.583 +/-  2.345 |   -6.503 +/-  1.518 |    0.201 +/-  0.053 |   -6.108 +/-  1.502
GLN  86 |    3.999 +/-  1.114 |    0.058 +/-  0.600 |   -3.779 +/-  1.550 |   -7.258 +/-  1.752 |    0.222 +/-  0.037 |   -6.759 +/-  1.452
GLU  87 |    4.024 +/-  1.144 |   -0.316 +/-  0.689 |    4.137 +/-  2.353 |  -15.894 +/-  1.979 |    0.116 +/-  0.043 |   -7.933 +/-  1.490
GLU  88 |    4.334 +/-  1.276 |   -0.527 +/-  0.815 |    6.659 +/-  3.200 |  -10.802 +/-  2.050 |    0.071 +/-  0.040 |   -0.265 +/-  1.969
ARG  89 |    3.786 +/-  1.214 |   -0.413 +/-  0.651 |  -10.547 +/-  2.340 |    9.210 +/-  2.130 |    0.141 +/-  0.040 |    2.177 +/-  1.609
LYS  90 |    3.666 +/-  1.168 |   -1.388 +/-  0.583 |  -26.603 +/-  2.027 |   15.028 +/-  1.812 |    0.052 +/-  0.022 |   -9.246 +/-  1.544
SER  91 |    4.437 +/-  1.191 |   -1.744 +/-  0.687 |  -14.205 +/-  1.205 |   -0.555 +/-  0.819 |    0.029 +/-  0.018 |  -12.038 +/-  1.484
TYR  92 |    3.869 +/-  1.182 |   -2.072 +/-  0.706 |    2.042 +/-  1.274 |   -3.701 +/-  0.708 |    0.021 +/-  0.009 |    0.158 +/-  1.378
LYS  93 |    3.931 +/-  1.226 |   -1.607 +/-  0.568 |  -24.630 +/-  1.586 |   18.723 +/-  1.429 |    0.020 +/-  0.009 |   -3.563 +/-  1.512
VAL  94 |    4.378 +/-  1.197 |   -1.314 +/-  0.795 |   -4.521 +/-  2.139 |   -4.158 +/-  1.442 |    0.014 +/-  0.012 |   -5.602 +/-  1.628
ARG  95 |    4.377 +/-  1.223 |   -1.716 +/-  0.831 |  -32.537 +/-  2.098 |   20.803 +/-  1.417 |    0.008 +/-  0.006 |   -9.064 +/-  1.764
PHE  96 |    3.937 +/-  1.120 |   -1.739 +/-  0.701 |  -10.417 +/-  1.174 |   -1.081 +/-  0.791 |    0.004 +/-  0.005 |   -9.296 +/-  1.456
ASN  97 |    4.324 +/-  0.982 |   -1.306 +/-  0.724 |   -8.475 +/-  1.759 |    0.519 +/-  0.754 |    0.016 +/-  0.010 |   -4.922 +/-  1.552
SER  98 |    4.633 +/-  1.169 |   -2.359 +/-  0.731 |   -3.037 +/-  1.048 |   -4.812 +/-  0.707 |    0.005 +/-  0.005 |   -5.570 +/-  1.396
VAL  99 |    4.802 +/-  1.151 |   -0.296 +/-  0.976 |  -11.620 +/-  2.172 |   -1.987 +/-  0.971 |    0.004 +/-  0.013 |   -9.098 +/-  1.697
SER 100 |    4.584 +/-  1.151 |   -1.828 +/-  0.715 |   -5.196 +/-  1.711 |   -6.530 +/-  1.165 |    0.029 +/-  0.021 |   -8.941 +/-  1.523
SER 101 |    5.291 +/-  1.235 |   -2.110 +/-  0.528 |   -4.948 +/-  2.453 |   -5.814 +/-  1.690 |    0.016 +/-  0.014 |   -7.564 +/-  1.467
TYR 102 |    4.144 +/-  1.200 |   -1.289 +/-  0.785 |   -3.819 +/-  1.844 |   -4.316 +/-  1.166 |    0.028 +/-  0.023 |   -5.252 +/-  1.710
SER 103 |    4.881 +/-  1.244 |   -0.327 +/-  0.705 |   -6.833 +/-  1.549 |   -7.517 +/-  1.181 |    0.240 +/-  0.052 |   -9.556 +/-  1.496
ASP 104 |    5.244 +/-  1.245 |    0.009 +/-  0.699 |   13.301 +/-  1.749 |  -23.299 +/-  1.801 |    0.224 +/-  0.063 |   -4.521 +/-  1.698
SER 105 |    4.597 +/-  1.242 |   -0.194 +/-  0.788 |    2.446 +/-  1.507 |   -7.614 +/-  1.148 |    0.215 +/-  0.060 |   -0.549 +/-  1.508
ARG 106 |    3.963 +/-  1.177 |    0.027 +/-  0.824 |  -11.610 +/-  2.825 |   10.522 +/-  2.353 |    0.112 +/-  0.045 |    3.014 +/-  1.662
LYS 107 |    3.937 +/-  1.148 |   -0.890 +/-  0.607 |  -24.247 +/-  2.058 |    9.914 +/-  1.900 |    0.079 +/-  0.032 |  -11.207 +/-  1.356
SER 108 |    4.119 +/-  1.180 |   -0.916 +/-  0.610 |   -6.583 +/-  1.926 |   -7.122 +/-  1.783 |    0.114 +/-  0.035 |  -10.389 +/-  1.474
SER 109 |    4.524 +/-  1.180 |   -0.383 +/-  0.797 |   -9.124 +/-  2.566 |   -0.081 +/-  1.418 |    0.080 +/-  0.039 |   -4.984 +/-  1.747
GLY 110 |    4.193 +/-  1.283 |   -1.462 +/-  0.622 |   -8.288 +/-  3.595 |   -3.086 +/-  2.535 |    0.106 +/-  0.039 |   -8.537 +/-  1.781
ASP 111 |    4.831 +/-  1.288 |    0.560 +/-  0.690 |    8.388 +/-  3.768 |  -19.320 +/-  3.808 |    0.208 +/-  0.060 |   -5.334 +/-  1.744
GLY 112 |    5.265 +/-  1.246 |   -0.516 +/-  0.614 |    3.095 +/-  1.933 |   -4.809 +/-  1.722 |    0.243 +/-  0.052 |    3.278 +/-  1.428
PRO 113 |    6.179 +/-  1.170 |   -0.278 +/-  0.481 |    5.311 +/-  1.063 |  -17.620 +/-  1.039 |    0.228 +/-  0.047 |   -6.180 +/-  1.277
ASP 114 |    4.771 +/-  1.267 |    0.272 +/-  0.755 |   12.519 +/-  1.899 |  -19.886 +/-  1.549 |    0.198 +/-  0.035 |   -2.127 +/-  1.598
LEU 115 |    4.674 +/-  1.267 |   -0.217 +/-  0.717 |    3.991 +/-  2.147 |   -5.843 +/-  1.520 |    0.081 +/-  0.026 |    2.686 +/-  1.558
ARG 116 |    4.213 +/-  1.267 |    0.201 +/-  0.833 |  -29.048 +/-  2.919 |   14.892 +/-  2.141 |    0.070 +/-  0.038 |   -9.671 +/-  1.705
ASP 117 |    5.442 +/-  1.173 |   -0.098 +/-  0.758 |    2.796 +/-  1.901 |  -20.085 +/-  1.444 |    0.064 +/-  0.025 |  -11.882 +/-  1.528
ASN 118 |    4.403 +/-  1.202 |    0.005 +/-  0.706 |   -4.907 +/-  2.025 |   -3.893 +/-  1.544 |    0.183 +/-  0.037 |   -4.209 +/-  1.758
PHE 119 |    3.901 +/-  1.074 |   -0.550 +/-  0.621 |   -2.236 +/-  1.828 |   -8.095 +/-  1.552 |    0.199 +/-  0.038 |   -6.781 +/-  1.382
GLU 120 |    4.345 +/-  1.147 |    0.214 +/-  0.655 |    9.769 +/-  2.486 |  -21.292 +/-  2.239 |    0.268 +/-  0.047 |   -6.696 +/-  1.484
SER 121 |    4.474 +/-  1.216 |    0.182 +/-  0.719 |   -0.682 +/-  1.965 |  -10.554 +/-  1.586 |    0.179 +/-  0.038 |   -6.401 +/-  1.484
THR 122 |    4.569 +/-  1.243 |    0.670 +/-  0.706 |   -6.127 +/-  1.381 |   -5.503 +/-  1.088 |    0.151 +/-  0.037 |   -6.239 +/-  1.326
GLY 123 |    5.228 +/-  1.235 |   -1.098 +/-  0.672 |   -1.454 +/-  1.326 |    1.064 +/-  1.006 |    0.151 +/-  0.034 |    3.891 +/-  1.330
PRO 124 |    6.036 +/-  1.111 |   -1.152 +/-  0.536 |   11.002 +/-  1.835 |  -18.864 +/-  1.743 |    0.229 +/-  0.055 |   -2.748 +/-  1.174
LEU 125 |    3.974 +/-  1.008 |   -0.468 +/-  0.940 |   -7.187 +/-  1.558 |   -2.099 +/-  0.667 |    0.005 +/-  0.008 |   -5.776 +/-  1.549
ALA 126 |    4.303 +/-  1.213 |   -1.009 +/-  0.591 |   -2.724 +/-  1.858 |   -6.874 +/-  1.543 |    0.128 +/-  0.039 |   -6.176 +/-  1.389
ASN 127 |    4.291 +/-  1.236 |   -0.176 +/-  0.858 |   -9.042 +/-  4.572 |    1.618 +/-  2.359 |    0.073 +/-  0.038 |   -3.237 +/-  2.522
VAL 128 |    4.462 +/-  1.180 |   -0.777 +/-  0.774 |   -1.641 +/-  1.435 |   -2.126 +/-  0.994 |    0.003 +/-  0.004 |   -0.079 +/-  1.597
ARG 129 |    3.779 +/-  1.157 |   -1.382 +/-  0.785 |  -24.847 +/-  2.065 |   16.312 +/-  1.587 |    0.000 +/-  0.001 |   -6.137 +/-  1.812
PHE 130 |    4.810 +/-  1.193 |   -1.849 +/-  0.808 |  -16.698 +/-  1.394 |    2.204 +/-  0.645 |    0.000 +/-  0.000 |  -11.534 +/-  1.565
SER 131 |    4.272 +/-  1.146 |   -1.427 +/-  0.797 |   -7.425 +/-  0.989 |   -3.383 +/-  0.603 |    0.000 +/-  0.001 |   -7.963 +/-  1.377
VAL 132 |    4.375 +/-  1.139 |   -1.419 +/-  0.696 |  -11.277 +/-  1.048 |    0.309 +/-  0.857 |    0.004 +/-  0.003 |   -8.009 +/-  1.383
PHE 133 |    3.841 +/-  1.117 |   -1.949 +/-  0.799 |   -8.637 +/-  1.156 |   -1.707 +/-  0.512 |    0.000 +/-  0.001 |   -8.451 +/-  1.532
GLY 134 |    3.872 +/-  1.192 |   -2.589 +/-  0.867 |  -12.925 +/-  1.323 |    4.167 +/-  0.658 |    0.000 +/-  0.001 |   -7.475 +/-  1.546
LEU 135 |    4.047 +/-  1.091 |   -2.484 +/-  0.712 |   -5.470 +/-  1.163 |   -2.266 +/-  0.430 |    0.000 +/-  0.000 |   -6.173 +/-  1.475
GLY 136 |    3.806 +/-  1.195 |   -3.330 +/-  0.711 |  -15.185 +/-  1.169 |    3.470 +/-  0.437 |    0.000 +/-  0.000 |  -11.240 +/-  1.581
SER 137 |    3.657 +/-  1.063 |   -2.500 +/-  0.705 |   -0.732 +/-  1.081 |   -2.969 +/-  0.500 |    0.000 +/-  0.000 |   -2.543 +/-  1.398
ARG 138 |    4.206 +/-  1.157 |   -1.478 +/-  0.705 |  -29.570 +/-  1.798 |   18.468 +/-  1.505 |    0.027 +/-  0.012 |   -8.348 +/-  1.465
ALA 139 |    3.746 +/-  1.085 |   -1.807 +/-  0.610 |   -6.645 +/-  0.900 |   -4.341 +/-  0.676 |    0.004 +/-  0.005 |   -9.043 +/-  1.280
TYR 140 |    4.978 +/-  1.162 |   -0.715 +/-  0.695 |    7.337 +/-  1.013 |   -4.310 +/-  0.762 |    0.018 +/-  0.011 |    7.309 +/-  1.365
PRO 141 |    6.057 +/-  1.151 |   -1.410 +/-  0.488 |   12.169 +/-  1.710 |  -21.576 +/-  1.528 |    0.192 +/-  0.039 |   -4.568 +/-  1.233
HIE 142 |    3.785 +/-  1.053 |   -2.193 +/-  0.641 |  -14.116 +/-  1.260 |    1.870 +/-  0.622 |    0.000 +/-  0.000 |  -10.653 +/-  1.382
PHE 143 |    3.756 +/-  1.009 |   -1.835 +/-  0.747 |   -5.656 +/-  1.762 |   -2.386 +/-  1.358 |    0.005 +/-  0.005 |   -6.115 +/-  1.276
CYS 144 |    4.794 +/-  1.290 |   -2.192 +/-  0.720 |  -10.378 +/-  1.177 |    0.436 +/-  0.587 |    0.000 +/-  0.000 |   -7.339 +/-  1.378
ALA 145 |    4.226 +/-  1.195 |   -2.018 +/-  0.723 |   -4.230 +/-  1.075 |   -2.598 +/-  0.537 |    0.005 +/-  0.005 |   -4.614 +/-  1.339
PHE 146 |    3.859 +/-  1.145 |   -1.863 +/-  0.703 |   -6.798 +/-  0.909 |   -1.917 +/-  0.440 |    0.010 +/-  0.006 |   -6.709 +/-  1.319
GLY 147 |    3.749 +/-  1.198 |   -2.925 +/-  0.712 |  -10.748 +/-  1.056 |    1.021 +/-  0.610 |    0.000 +/-  0.001 |   -8.903 +/-  1.491
HIE 148 |    3.813 +/-  1.049 |   -1.846 +/-  0.854 |  -17.889 +/-  1.427 |    2.571 +/-  0.726 |    0.007 +/-  0.007 |  -13.344 +/-  1.417
ALA 149 |    3.619 +/-  1.146 |   -2.678 +/-  0.680 |   -5.038 +/-  1.079 |   -2.747 +/-  0.522 |    0.000 +/-  0.001 |   -6.844 +/-  1.446
VAL 150 |    4.430 +/-  1.138 |   -1.658 +/-  0.734 |  -12.702 +/-  0.879 |   -1.748 +/-  0.469 |    0.000 +/-  0.001 |  -11.676 +/-  1.355
ASP 151 |    4.894 +/-  0.975 |   -2.486 +/-  0.758 |    4.661 +/-  2.048 |  -19.653 +/-  1.455 |    0.000 +/-  0.000 |  -12.584 +/-  1.248
THR 152 |    4.467 +/-  1.165 |   -1.792 +/-  0.666 |   -8.067 +/-  1.223 |   -2.938 +/-  0.902 |    0.014 +/-  0.011 |   -8.316 +/-  1.412
LEU 153 |    4.251 +/-  1.093 |   -2.113 +/-  0.743 |   -4.594 +/-  0.892 |   -2.602 +/-  0.470 |    0.000 +/-  0.001 |   -5.058 +/-  1.388
LEU 154 |    3.908 +/-  1.124 |   -2.281 +/-  0.719 |  -10.842 +/-  1.002 |   -2.489 +/-  0.552 |    0.000 +/-  0.001 |  -11.704 +/-  1.317
GLU 155 |    3.828 +/-  1.098 |   -1.692 +/-  0.659 |    4.435 +/-  1.452 |  -19.999 +/-  1.226 |    0.058 +/-  0.013 |  -13.371 +/-  1.311
GLU 156 |    4.038 +/-  1.118 |   -1.229 +/-  0.610 |   10.266 +/-  1.900 |  -19.246 +/-  1.583 |    0.115 +/-  0.027 |   -6.055 +/-  1.257
LEU 157 |    4.377 +/-  1.240 |   -1.291 +/-  0.777 |   -9.153 +/-  0.971 |   -0.531 +/-  0.490 |    0.002 +/-  0.003 |   -6.596 +/-  1.371
GLY 158 |    4.563 +/-  1.276 |   -1.610 +/-  0.704 |  -13.858 +/-  1.108 |    0.843 +/-  0.777 |    0.219 +/-  0.036 |   -9.844 +/-  1.433
GLY 159 |    4.088 +/-  1.220 |   -2.242 +/-  0.731 |   -9.731 +/-  1.720 |   -2.725 +/-  1.319 |    0.047 +/-  0.019 |  -10.562 +/-  1.428
GLU 160 |    3.789 +/-  1.080 |   -1.164 +/-  0.882 |    6.282 +/-  2.048 |  -11.776 +/-  1.183 |    0.023 +/-  0.018 |   -2.847 +/-  1.574
ARG 161 |    3.507 +/-  1.107 |   -1.438 +/-  0.620 |  -21.726 +/-  2.417 |   15.065 +/-  1.865 |    0.159 +/-  0.037 |   -4.433 +/-  1.624
ILE 162 |    4.732 +/-  1.197 |    0.003 +/-  0.760 |  -10.745 +/-  1.360 |   -2.545 +/-  1.099 |    0.200 +/-  0.030 |   -8.355 +/-  1.444
LEU 163 |    3.876 +/-  1.151 |   -0.300 +/-  0.797 |    2.851 +/-  1.564 |   -6.036 +/-  0.927 |    0.035 +/-  0.016 |    0.427 +/-  1.513
LYS 164 |    3.961 +/-  1.180 |   -0.867 +/-  0.689 |  -13.756 +/-  2.368 |    6.413 +/-  2.015 |    0.067 +/-  0.036 |   -4.183 +/-  1.619
MET 165 |    4.000 +/-  1.194 |   -0.829 +/-  0.636 |   -6.953 +/-  2.232 |    0.431 +/-  2.220 |    0.117 +/-  0.039 |   -3.234 +/-  1.440
ARG 166 |    3.788 +/-  1.159 |   -0.945 +/-  0.835 |  -24.293 +/-  3.542 |   12.020 +/-  2.563 |    0.026 +/-  0.014 |   -9.404 +/-  1.821
GLU 167 |    3.935 +/-  1.169 |   -0.842 +/-  0.656 |   -3.489 +/-  1.898 |  -11.105 +/-  1.593 |    0.139 +/-  0.040 |  -11.361 +/-  1.325
GLY 168 |    3.952 +/-  1.153 |   -2.872 +/-  0.704 |  -10.372 +/-  1.453 |   -0.206 +/-  0.649 |    0.017 +/-  0.011 |   -9.482 +/-  1.626
ASP 169 |    5.201 +/-  1.096 |   -2.089 +/-  0.709 |   -1.080 +/-  1.473 |  -14.373 +/-  1.128 |    0.017 +/-  0.008 |  -12.324 +/-  1.382
GLU 170 |    4.208 +/-  1.117 |   -1.745 +/-  0.688 |    6.292 +/-  1.696 |  -16.240 +/-  1.363 |    0.049 +/-  0.026 |   -7.437 +/-  1.302
LEU 171 |    4.294 +/-  1.285 |   -1.091 +/-  0.744 |   -6.564 +/-  1.844 |   -4.042 +/-  1.381 |    0.029 +/-  0.027 |   -7.373 +/-  1.487
CYS 172 |    4.409 +/-  1.240 |   -0.834 +/-  0.757 |   -8.713 +/-  1.268 |    0.841 +/-  0.922 |    0.013 +/-  0.013 |   -4.284 +/-  1.598
GLY 173 |    4.718 +/-  1.293 |   -1.148 +/-  0.814 |  -12.998 +/-  1.304 |    3.073 +/-  0.737 |    0.090 +/-  0.026 |   -6.265 +/-  1.439
GLN 174 |    5.406 +/-  1.301 |   -1.927 +/-  0.526 |  -10.427 +/-  1.259 |   -0.912 +/-  0.829 |    0.012 +/-  0.007 |   -7.846 +/-  1.389
GLU 175 |    4.469 +/-  1.162 |   -0.329 +/-  0.963 |   -6.844 +/-  1.651 |   -7.167 +/-  1.132 |    0.000 +/-  0.000 |   -9.872 +/-  1.452
GLU 176 |    4.072 +/-  1.081 |   -0.891 +/-  0.928 |   -7.897 +/-  2.108 |   -6.616 +/-  1.432 |    0.001 +/-  0.002 |  -11.331 +/-  1.479
ALA 177 |    3.624 +/-  1.161 |   -1.562 +/-  0.574 |   -9.745 +/-  1.146 |    1.796 +/-  0.835 |    0.080 +/-  0.028 |   -5.807 +/-  1.270
PHE 178 |    4.067 +/-  1.124 |   -1.845 +/-  0.693 |   -5.964 +/-  1.213 |    2.614 +/-  0.596 |    0.012 +/-  0.007 |   -1.116 +/-  1.333
ARG 179 |    3.838 +/-  1.151 |   -0.964 +/-  0.837 |  -23.238 +/-  2.226 |   11.579 +/-  1.770 |    0.018 +/-  0.013 |   -8.767 +/-  1.525
THR 180 |    4.496 +/-  1.110 |   -0.975 +/-  0.710 |  -21.131 +/-  1.343 |    2.908 +/-  0.983 |    0.022 +/-  0.019 |  -14.680 +/-  1.362
TRP 181 |    3.710 +/-  1.077 |   -1.426 +/-  0.820 |  -13.943 +/-  1.303 |    1.980 +/-  0.885 |    0.012 +/-  0.012 |   -9.667 +/-  1.397
ALA 182 |    3.648 +/-  1.117 |   -1.971 +/-  0.734 |   -2.487 +/-  1.234 |   -1.195 +/-  0.758 |    0.014 +/-  0.008 |   -1.992 +/-  1.228
LYS 183 |    3.748 +/-  1.085 |   -0.998 +/-  0.764 |   -6.518 +/-  1.969 |    2.994 +/-  1.636 |    0.032 +/-  0.019 |   -0.741 +/-  1.477
LYS 184 |    3.752 +/-  1.136 |   -1.269 +/-  0.646 |  -13.935 +/-  1.934 |    1.136 +/-  1.721 |    0.042 +/-  0.022 |  -10.274 +/-  1.513
VAL 185 |    4.369 +/-  1.123 |   -0.727 +/-  0.851 |  -17.227 +/-  1.137 |   -0.980 +/-  0.628 |    0.022 +/-  0.013 |  -14.543 +/-  1.336
PHE 186 |    3.858 +/-  1.116 |   -1.652 +/-  0.786 |   -3.940 +/-  1.375 |   -2.199 +/-  0.806 |    0.001 +/-  0.004 |   -3.933 +/-  1.396
LYS 187 |    3.668 +/-  1.146 |   -1.332 +/-  0.713 |  -12.311 +/-  2.352 |    1.026 +/-  2.066 |    0.025 +/-  0.025 |   -8.924 +/-  1.499
ALA 188 |    3.722 +/-  1.087 |   -1.245 +/-  0.706 |   -7.933 +/-  1.362 |   -5.611 +/-  0.991 |    0.072 +/-  0.034 |  -10.996 +/-  1.256
ALA 189 |    3.527 +/-  1.060 |   -1.340 +/-  0.841 |   -5.119 +/-  1.414 |   -3.832 +/-  0.689 |    0.019 +/-  0.020 |   -6.745 +/-  1.390
CYS 190 |    4.314 +/-  1.123 |   -1.603 +/-  0.724 |   -8.862 +/-  1.387 |   -3.029 +/-  0.870 |    0.011 +/-  0.015 |   -9.169 +/-  1.434
ASP 191 |    4.817 +/-  1.241 |   -0.958 +/-  0.729 |    6.546 +/-  1.786 |  -15.460 +/-  1.690 |    0.119 +/-  0.034 |   -4.937 +/-  1.600
VAL 192 |    4.494 +/-  1.268 |   -0.013 +/-  0.684 |   -7.799 +/-  1.294 |   -5.539 +/-  0.861 |    0.173 +/-  0.031 |   -8.684 +/-  1.423
PHE 193 |    4.050 +/-  1.177 |   -0.302 +/-  0.776 |   -7.569 +/-  1.077 |   -4.088 +/-  0.813 |    0.116 +/-  0.064 |   -7.794 +/-  1.443
CYS 194 |    4.608 +/-  1.163 |   -0.095 +/-  0.727 |   -5.033 +/-  2.112 |   -2.848 +/-  1.708 |    0.142 +/-  0.061 |   -3.227 +/-  1.336
VAL 195 |    4.499 +/-  1.178 |    0.530 +/-  0.751 |   -5.448 +/-  2.169 |   -5.976 +/-  2.083 |    0.141 +/-  0.049 |   -6.254 +/-  1.605
GLY 196 |    4.065 +/-  1.180 |   -1.014 +/-  0.586 |  -11.155 +/-  1.968 |   -1.928 +/-  1.550 |    0.315 +/-  0.067 |   -9.716 +/-  1.374
ASP 197 |    4.607 +/-  1.158 |    0.083 +/-  0.632 |    9.725 +/-  2.286 |  -20.295 +/-  1.646 |    0.205 +/-  0.034 |   -5.675 +/-  1.473
ASP 198 |    4.940 +/-  1.240 |    0.285 +/-  0.632 |   12.518 +/-  1.953 |  -21.211 +/-  1.611 |    0.351 +/-  0.046 |   -3.117 +/-  1.369
VAL 199 |    4.313 +/-  1.095 |    0.537 +/-  0.794 |   -4.413 +/-  1.916 |   -6.326 +/-  1.507 |    0.165 +/-  0.050 |   -5.724 +/-  1.394
ASN 200 |    4.231 +/-  1.233 |    0.041 +/-  0.608 |   -2.853 +/-  1.998 |   -5.561 +/-  1.523 |    0.238 +/-  0.041 |   -3.904 +/-  1.570
ILE 201 |    4.253 +/-  1.154 |    0.304 +/-  0.755 |   -6.921 +/-  2.049 |   -4.666 +/-  1.757 |    0.135 +/-  0.069 |   -6.894 +/-  1.410
GLU 202 |    4.113 +/-  1.162 |   -0.358 +/-  0.673 |    8.622 +/-  1.790 |  -13.075 +/-  1.422 |    0.134 +/-  0.046 |   -0.564 +/-  1.456
LYS 203 |    4.946 +/-  1.204 |    0.266 +/-  0.761 |   -2.864 +/-  2.264 |    3.363 +/-  2.097 |    0.084 +/-  0.039 |    5.795 +/-  1.637
PRO 204 |    6.041 +/-  1.150 |   -0.804 +/-  0.779 |   -3.083 +/-  2.058 |   -7.360 +/-  1.708 |    0.090 +/-  0.029 |   -5.115 +/-  1.718
ASN 205 |    4.911 +/-  1.150 |   -0.471 +/-  0.666 |   -4.667 +/-  3.344 |   -4.106 +/-  2.294 |    0.229 +/-  0.071 |   -4.105 +/-  1.804
ASN 206 |    4.252 +/-  1.217 |   -0.128 +/-  0.678 |   -0.875 +/-  1.450 |   -6.146 +/-  1.061 |    0.087 +/-  0.031 |   -2.810 +/-  1.641
SER 207 |    5.068 +/-  1.189 |   -0.513 +/-  0.717 |   -4.585 +/-  1.754 |   -4.028 +/-  1.334 |    0.032 +/-  0.016 |   -4.026 +/-  1.507
LEU 208 |    4.538 +/-  1.181 |   -1.015 +/-  0.665 |   -2.122 +/-  1.183 |   -3.749 +/-  0.914 |    0.023 +/-  0.016 |   -2.325 +/-  1.432
ILE 209 |    4.686 +/-  1.104 |   -0.649 +/-  0.855 |   -7.368 +/-  1.255 |   -2.132 +/-  1.052 |    0.009 +/-  0.013 |   -5.454 +/-  1.469
SER 210 |    4.554 +/-  1.146 |   -0.221 +/-  0.777 |   -3.373 +/-  1.485 |   -7.114 +/-  1.328 |    0.056 +/-  0.028 |   -6.097 +/-  1.416
ASN 211 |    4.667 +/-  1.174 |   -0.905 +/-  0.587 |   -2.096 +/-  2.611 |   -5.805 +/-  1.903 |    0.108 +/-  0.056 |   -4.032 +/-  1.590
ASP 212 |    5.148 +/-  1.230 |   -0.454 +/-  0.725 |    6.800 +/-  3.325 |  -10.494 +/-  2.828 |    0.096 +/-  0.044 |    1.095 +/-  1.445
ARG 213 |    3.890 +/-  1.189 |   -0.390 +/-  0.775 |  -10.944 +/-  2.898 |    1.982 +/-  2.257 |    0.073 +/-  0.031 |   -5.389 +/-  1.896
SER 214 |    5.224 +/-  1.317 |   -0.821 +/-  0.716 |  -13.621 +/-  2.362 |   -2.289 +/-  1.550 |    0.146 +/-  0.050 |  -11.362 +/-  1.622
TRP 215 |    4.430 +/-  1.213 |   -1.184 +/-  0.646 |   -0.862 +/-  1.429 |   -2.008 +/-  1.420 |    0.026 +/-  0.026 |    0.403 +/-  1.509
LYS 216 |    4.088 +/-  1.190 |   -0.476 +/-  0.706 |   -0.425 +/-  1.946 |   -0.870 +/-  2.270 |    0.121 +/-  0.083 |    2.437 +/-  1.866
ARG 217 |    4.295 +/-  1.288 |   -0.169 +/-  0.771 |  -11.858 +/-  2.278 |   -1.764 +/-  2.057 |    0.204 +/-  0.061 |   -9.292 +/-  1.841
ASN 218 |    4.792 +/-  1.219 |   -0.695 +/-  0.769 |   -3.690 +/-  1.855 |   -2.376 +/-  1.894 |    0.078 +/-  0.035 |   -1.891 +/-  1.579
LYS 219 |    4.262 +/-  1.252 |   -1.623 +/-  0.713 |  -14.821 +/-  2.464 |    6.264 +/-  1.599 |    0.006 +/-  0.008 |   -5.912 +/-  2.133
PHE 220 |    3.985 +/-  1.097 |   -1.228 +/-  0.568 |   -3.784 +/-  1.022 |   -1.421 +/-  0.917 |    0.104 +/-  0.034 |   -2.344 +/-  1.356
ARG 221 |    3.858 +/-  1.156 |   -1.191 +/-  0.803 |  -16.255 +/-  1.656 |    8.952 +/-  1.373 |    0.040 +/-  0.013 |   -4.596 +/-  1.484
LEU 222 |    3.869 +/-  1.061 |   -0.794 +/-  0.615 |  -10.354 +/-  0.833 |   -2.597 +/-  0.745 |    0.183 +/-  0.025 |   -9.693 +/-  1.358
THR 223 |    4.454 +/-  1.071 |   -0.889 +/-  0.765 |  -13.238 +/-  1.122 |   -2.746 +/-  0.562 |    0.044 +/-  0.013 |  -12.376 +/-  1.341
TYR 224 |    3.982 +/-  1.137 |   -0.981 +/-  0.583 |   -3.746 +/-  1.162 |   -3.242 +/-  0.897 |    0.132 +/-  0.021 |   -3.855 +/-  1.239
VAL 225 |    4.223 +/-  1.096 |   -1.078 +/-  0.681 |   -6.506 +/-  1.520 |   -4.419 +/-  0.907 |    0.034 +/-  0.009 |   -7.747 +/-  1.444
ALA 226 |    3.834 +/-  1.153 |   -0.435 +/-  0.582 |   -2.256 +/-  1.520 |   -8.113 +/-  1.647 |    0.215 +/-  0.060 |   -6.756 +/-  1.687
GLU 227 |    4.313 +/-  1.235 |   -0.056 +/-  0.701 |    5.973 +/-  2.349 |  -15.172 +/-  2.677 |    0.163 +/-  0.098 |   -4.779 +/-  1.531
ALA 228 |    4.974 +/-  1.047 |   -0.016 +/-  0.642 |   11.656 +/-  2.003 |   -9.971 +/-  1.844 |    0.171 +/-  0.045 |    6.814 +/-  1.229
PRO 229 |    5.961 +/-  1.146 |   -0.698 +/-  0.532 |    6.051 +/-  1.884 |  -16.524 +/-  1.656 |    0.142 +/-  0.043 |   -5.068 +/-  1.312
ASP 230 |    4.779 +/-  1.183 |   -0.232 +/-  0.866 |    5.796 +/-  2.197 |  -14.344 +/-  1.593 |    0.094 +/-  0.026 |   -3.908 +/-  1.787
LEU 231 |    4.327 +/-  1.079 |   -1.059 +/-  0.788 |   -7.720 +/-  1.519 |   -2.047 +/-  0.965 |    0.058 +/-  0.023 |   -6.441 +/-  1.321
THR 232 |    4.942 +/-  1.170 |   -1.079 +/-  0.831 |  -17.018 +/-  1.965 |   -1.073 +/-  1.076 |    0.006 +/-  0.005 |  -14.223 +/-  1.587
GLN 233 |    3.936 +/-  1.072 |   -1.448 +/-  0.748 |   -8.011 +/-  1.718 |   -1.129 +/-  0.899 |    0.020 +/-  0.022 |   -6.632 +/-  1.574
GLY 234 |    3.835 +/-  1.199 |   -2.555 +/-  0.823 |  -13.376 +/-  1.181 |    2.542 +/-  0.652 |    0.006 +/-  0.011 |   -9.548 +/-  1.460
LEU 235 |    4.001 +/-  1.087 |   -1.396 +/-  0.848 |   -8.921 +/-  1.131 |   -1.679 +/-  0.596 |    0.000 +/-  0.000 |   -7.994 +/-  1.300
SER 236 |    4.489 +/-  1.055 |   -2.095 +/-  0.718 |  -10.828 +/-  1.295 |   -3.088 +/-  0.791 |    0.026 +/-  0.013 |  -11.496 +/-  1.315
ASN 237 |    4.207 +/-  1.182 |   -1.108 +/-  0.718 |   -7.374 +/-  2.956 |   -0.282 +/-  1.875 |    0.098 +/-  0.046 |   -4.459 +/-  1.689
VAL 238 |    4.535 +/-  1.170 |   -0.703 +/-  0.652 |   -9.373 +/-  2.059 |   -1.713 +/-  1.831 |    0.106 +/-  0.052 |   -7.148 +/-  1.405
HIE 239 |    4.341 +/-  1.150 |   -0.645 +/-  0.729 |   -6.765 +/-  2.349 |   -0.694 +/-  1.790 |    0.122 +/-  0.032 |   -3.641 +/-  1.472
LYS 240 |    4.823 +/-  1.312 |    0.116 +/-  0.688 |  -15.584 +/-  2.563 |   11.176 +/-  2.323 |    0.231 +/-  0.032 |    0.761 +/-  1.641
LYS 241 |    4.202 +/-  1.202 |   -0.293 +/-  0.833 |  -17.409 +/-  2.047 |   12.585 +/-  1.703 |    0.096 +/-  0.021 |   -0.819 +/-  1.520
ARG 242 |    4.127 +/-  1.215 |   -1.441 +/-  0.598 |  -21.499 +/-  2.337 |   10.861 +/-  1.817 |    0.096 +/-  0.030 |   -7.856 +/-  1.627
VAL 243 |    4.529 +/-  1.151 |   -0.894 +/-  0.797 |  -14.998 +/-  1.437 |   -0.024 +/-  1.271 |    0.018 +/-  0.019 |  -11.369 +/-  1.590
SER 244 |    4.445 +/-  1.087 |   -1.183 +/-  0.890 |   -8.271 +/-  1.386 |   -3.927 +/-  0.747 |    0.031 +/-  0.018 |   -8.906 +/-  1.604
ALA 245 |    3.939 +/-  1.205 |   -1.549 +/-  0.660 |   -3.423 +/-  1.721 |   -2.954 +/-  1.010 |    0.039 +/-  0.030 |   -3.948 +/-  1.588
ALA 246 |    4.048 +/-  1.224 |   -1.630 +/-  0.814 |    3.595 +/-  1.204 |   -2.711 +/-  0.703 |    0.005 +/-  0.009 |    3.306 +/-  1.545
ARG 247 |    3.732 +/-  1.075 |   -1.173 +/-  0.833 |  -25.776 +/-  1.668 |   18.767 +/-  1.168 |    0.000 +/-  0.000 |   -4.450 +/-  1.480
LEU 248 |    4.386 +/-  1.089 |   -1.980 +/-  0.579 |   -5.073 +/-  1.070 |   -3.346 +/-  0.899 |    0.020 +/-  0.020 |   -5.992 +/-  1.311
LEU 249 |    4.063 +/-  1.130 |   -0.458 +/-  0.704 |   -5.455 +/-  1.199 |   -3.682 +/-  0.918 |    0.203 +/-  0.025 |   -5.329 +/-  1.432
SER 250 |    4.230 +/-  1.114 |   -1.852 +/-  0.572 |   -0.824 +/-  1.143 |   -3.746 +/-  0.675 |    0.050 +/-  0.012 |   -2.143 +/-  1.411
ARG 251 |    3.851 +/-  1.213 |   -0.392 +/-  0.644 |  -16.165 +/-  1.680 |    9.108 +/-  1.736 |    0.159 +/-  0.033 |   -3.440 +/-  1.656
GLN 252 |    4.086 +/-  1.141 |   -1.051 +/-  0.809 |  -11.536 +/-  1.146 |   -3.323 +/-  0.825 |    0.055 +/-  0.022 |  -11.770 +/-  1.436
ASN 253 |    4.461 +/-  1.058 |   -1.491 +/-  0.498 |   -4.300 +/-  1.348 |   -1.782 +/-  1.094 |    0.169 +/-  0.041 |   -2.943 +/-  1.341
LEU 254 |    3.973 +/-  1.070 |   -0.623 +/-  0.731 |   -7.461 +/-  1.086 |   -1.313 +/-  0.862 |    0.180 +/-  0.030 |   -5.244 +/-  1.299
GLN 255 |    4.093 +/-  1.164 |   -0.565 +/-  0.704 |   -6.382 +/-  1.131 |   -3.441 +/-  0.933 |    0.041 +/-  0.024 |   -6.254 +/-  1.453
SER 256 |    5.253 +/-  1.125 |   -0.151 +/-  0.761 |    5.093 +/-  1.681 |   -6.958 +/-  1.090 |    0.077 +/-  0.016 |    3.314 +/-  1.366
PRO 257 |    6.056 +/-  1.127 |   -0.416 +/-  0.455 |    7.190 +/-  1.197 |  -11.939 +/-  1.055 |    0.242 +/-  0.028 |    1.133 +/-  1.208
LYS 258 |    4.044 +/-  1.147 |    0.398 +/-  0.621 |  -12.677 +/-  1.785 |    0.271 +/-  1.710 |    0.237 +/-  0.039 |   -7.727 +/-  1.493
SER 259 |    4.126 +/-  1.151 |   -0.569 +/-  0.643 |   -7.334 +/-  1.392 |   -8.039 +/-  1.044 |    0.127 +/-  0.025 |  -11.690 +/-  1.377
SER 260 |    4.454 +/-  1.181 |    0.203 +/-  0.607 |    3.404 +/-  1.061 |   -7.753 +/-  1.030 |    0.325 +/-  0.035 |    0.633 +/-  1.424
ARG 261 |    3.681 +/-  1.103 |   -0.466 +/-  0.789 |  -18.593 +/-  1.841 |   10.185 +/-  1.532 |    0.086 +/-  0.027 |   -5.107 +/-  1.694
SER 262 |    4.146 +/-  1.116 |   -1.671 +/-  0.627 |  -11.254 +/-  1.292 |   -3.636 +/-  0.920 |    0.021 +/-  0.014 |  -12.394 +/-  1.826
THR 263 |    4.453 +/-  1.070 |   -1.902 +/-  0.873 |  -13.233 +/-  1.049 |    2.138 +/-  0.450 |    0.000 +/-  0.000 |   -8.545 +/-  1.459
ILE 264 |    4.503 +/-  1.153 |   -1.082 +/-  0.921 |   -7.371 +/-  1.047 |   -3.084 +/-  0.388 |    0.000 +/-  0.000 |   -7.034 +/-  1.456
PHE 265 |    3.895 +/-  1.047 |   -1.455 +/-  0.907 |  -11.020 +/-  1.083 |    1.340 +/-  0.594 |    0.000 +/-  0.001 |   -7.240 +/-  1.333
VAL 266 |    4.088 +/-  1.087 |   -1.625 +/-  0.781 |   -3.183 +/-  1.002 |   -1.752 +/-  0.493 |    0.000 +/-  0.000 |   -2.472 +/-  1.423
ARG 267 |    3.677 +/-  1.157 |   -2.011 +/-  0.783 |  -24.349 +/-  1.322 |   17.374 +/-  1.004 |    0.000 +/-  0.000 |   -5.309 +/-  1.552
LEU 268 |    3.911 +/-  1.084 |   -1.717 +/-  0.837 |  -10.976 +/-  0.893 |   -2.183 +/-  0.372 |    0.000 +/-  0.000 |  -10.965 +/-  1.359
HIE 269 |    3.953 +/-  1.088 |   -1.842 +/-  0.843 |  -17.205 +/-  1.258 |    2.500 +/-  0.713 |    0.000 +/-  0.001 |  -12.595 +/-  1.396
THR 270 |    4.789 +/-  1.175 |   -0.856 +/-  0.899 |  -13.903 +/-  1.219 |   -0.682 +/-  0.866 |    0.001 +/-  0.005 |  -10.652 +/-  1.482
ASN 271 |    4.505 +/-  1.215 |    0.157 +/-  0.760 |   -3.792 +/-  1.485 |   -5.170 +/-  1.297 |    0.197 +/-  0.030 |   -4.103 +/-  1.427
GLY 272 |    4.150 +/-  1.212 |   -0.821 +/-  0.601 |  -12.155 +/-  1.374 |   -0.424 +/-  1.151 |    0.275 +/-  0.065 |   -8.975 +/-  1.306
ASN 273 |    4.371 +/-  1.093 |   -0.987 +/-  0.719 |   -4.676 +/-  1.965 |   -4.084 +/-  1.433 |    0.062 +/-  0.019 |   -5.314 +/-  1.468
GLN 274 |    4.111 +/-  1.124 |   -0.691 +/-  0.689 |   -3.031 +/-  1.657 |   -7.643 +/-  1.416 |    0.098 +/-  0.032 |   -7.158 +/-  1.289
GLU 275 |    4.126 +/-  1.116 |   -0.707 +/-  0.783 |   10.132 +/-  1.693 |  -19.506 +/-  1.321 |    0.091 +/-  0.045 |   -5.864 +/-  1.505
LEU 276 |    4.485 +/-  1.257 |   -0.342 +/-  0.785 |   -6.182 +/-  0.905 |   -2.102 +/-  0.614 |    0.009 +/-  0.008 |   -4.131 +/-  1.308
GLN 277 |    4.298 +/-  1.148 |   -0.514 +/-  0.691 |   -1.576 +/-  1.072 |   -7.612 +/-  0.755 |    0.121 +/-  0.024 |   -5.283 +/-  1.399
TYR 278 |    4.168 +/-  1.156 |   -1.370 +/-  0.542 |   -6.930 +/-  0.884 |   -1.163 +/-  0.531 |    0.093 +/-  0.029 |   -5.202 +/-  1.299
GLN 279 |    5.078 +/-  1.001 |    0.170 +/-  0.922 |    4.931 +/-  1.156 |   -5.328 +/-  0.571 |    0.000 +/-  0.002 |    4.850 +/-  1.378
PRO 280 |    5.799 +/-  1.046 |   -2.112 +/-  0.557 |    9.982 +/-  1.114 |  -18.357 +/-  0.980 |    0.002 +/-  0.003 |   -4.686 +/-  1.211
GLY 281 |    4.608 +/-  1.258 |   -3.039 +/-  0.565 |  -10.512 +/-  0.985 |   -1.644 +/-  0.724 |    0.008 +/-  0.007 |  -10.579 +/-  1.362
ASP 282 |    5.027 +/-  1.163 |   -1.327 +/-  0.761 |    9.787 +/-  1.315 |  -17.056 +/-  0.813 |    0.018 +/-  0.014 |   -3.550 +/-  1.384
HIE 283 |    3.840 +/-  1.092 |   -1.855 +/-  0.612 |   -9.926 +/-  1.002 |    2.139 +/-  0.466 |    0.016 +/-  0.009 |   -5.785 +/-  1.313
LEU 284 |    4.367 +/-  1.123 |   -2.047 +/-  0.794 |   -7.837 +/-  0.944 |   -1.235 +/-  0.386 |    0.000 +/-  0.000 |   -6.752 +/-  1.298
GLY 285 |    3.921 +/-  1.192 |   -2.715 +/-  0.952 |  -15.269 +/-  1.009 |    2.615 +/-  0.474 |    0.000 +/-  0.000 |  -11.448 +/-  1.564
VAL 286 |    4.176 +/-  1.099 |   -1.678 +/-  0.781 |  -11.271 +/-  0.921 |   -0.940 +/-  0.401 |    0.000 +/-  0.000 |   -9.713 +/-  1.326
PHE 287 |    4.915 +/-  1.126 |   -1.964 +/-  0.635 |    1.744 +/-  0.749 |   -0.724 +/-  0.456 |    0.009 +/-  0.005 |    3.980 +/-  1.364
PRO 288 |    6.173 +/-  1.139 |   -1.869 +/-  0.616 |   10.661 +/-  1.106 |  -18.850 +/-  0.958 |    0.007 +/-  0.006 |   -3.878 +/-  1.299
GLY 289 |    4.200 +/-  1.217 |   -2.909 +/-  0.577 |  -10.698 +/-  1.490 |    1.808 +/-  1.186 |    0.017 +/-  0.015 |   -7.582 +/-  1.504
ASN 290 |    3.796 +/-  1.166 |   -0.926 +/-  0.763 |   -6.386 +/-  2.281 |    0.921 +/-  1.232 |    0.007 +/-  0.008 |   -2.589 +/-  1.750
HIE 291 |    3.880 +/-  1.156 |   -1.606 +/-  0.639 |  -12.356 +/-  2.077 |   -1.631 +/-  1.255 |    0.017 +/-  0.016 |  -11.696 +/-  1.607
GLU 292 |    4.262 +/-  1.149 |   -0.877 +/-  0.892 |   -0.797 +/-  2.234 |  -15.974 +/-  1.121 |    0.013 +/-  0.014 |  -13.374 +/-  1.674
ASP 293 |    4.393 +/-  1.141 |   -1.035 +/-  0.633 |   11.220 +/-  1.473 |  -19.893 +/-  1.081 |    0.058 +/-  0.024 |   -5.258 +/-  1.420
LEU 294 |    4.166 +/-  1.109 |   -1.765 +/-  0.685 |   -4.320 +/-  0.999 |   -3.016 +/-  0.616 |    0.021 +/-  0.011 |   -4.914 +/-  1.358
VAL 295 |    4.152 +/-  1.069 |   -1.714 +/-  0.735 |  -12.043 +/-  0.927 |   -2.179 +/-  0.500 |    0.000 +/-  0.000 |  -11.784 +/-  1.289
ASN 296 |    3.987 +/-  1.111 |   -1.408 +/-  0.681 |   -8.661 +/-  1.020 |   -3.035 +/-  0.566 |    0.024 +/-  0.015 |   -9.092 +/-  1.250
ALA 297 |    3.577 +/-  1.050 |   -1.757 +/-  0.644 |   -1.717 +/-  1.378 |   -4.141 +/-  0.802 |    0.058 +/-  0.023 |   -3.981 +/-  1.335
LEU 298 |    4.303 +/-  1.124 |   -2.059 +/-  0.717 |   -3.952 +/-  1.039 |   -2.742 +/-  0.766 |    0.000 +/-  0.001 |   -4.450 +/-  1.326
ILE 299 |    4.170 +/-  1.207 |   -0.953 +/-  0.738 |   -7.848 +/-  1.297 |   -5.826 +/-  0.985 |    0.016 +/-  0.012 |  -10.442 +/-  1.335
GLU 300 |    4.161 +/-  1.157 |   -0.748 +/-  0.654 |   18.843 +/-  1.981 |  -24.998 +/-  1.692 |    0.132 +/-  0.036 |   -2.611 +/-  1.332
ARG 301 |    4.096 +/-  1.266 |   -0.493 +/-  0.673 |  -32.946 +/-  2.263 |   24.245 +/-  1.892 |    0.145 +/-  0.045 |   -4.952 +/-  1.554
LEU 302 |    3.948 +/-  1.068 |   -0.561 +/-  0.664 |   -2.582 +/-  1.614 |  -11.508 +/-  1.451 |    0.101 +/-  0.029 |  -10.602 +/-  1.340
GLU 303 |    4.153 +/-  1.134 |   -0.050 +/-  0.564 |   12.270 +/-  2.129 |  -26.383 +/-  1.915 |    0.253 +/-  0.039 |   -9.757 +/-  1.273
ASP 304 |    5.097 +/-  1.053 |   -0.221 +/-  0.619 |    9.455 +/-  1.795 |  -19.830 +/-  1.802 |    0.103 +/-  0.039 |   -5.395 +/-  1.373
ALA 305 |    5.015 +/-  1.179 |   -0.035 +/-  0.635 |   10.845 +/-  1.541 |   -9.209 +/-  1.313 |    0.158 +/-  0.033 |    6.774 +/-  1.342
PRO 306 |    7.159 +/-  1.154 |   -0.020 +/-  0.649 |   18.735 +/-  1.508 |  -19.589 +/-  1.401 |    0.119 +/-  0.029 |    6.405 +/-  1.218
PRO 307 |    5.947 +/-  1.099 |   -0.629 +/-  0.618 |    3.834 +/-  1.267 |  -14.049 +/-  1.026 |    0.094 +/-  0.019 |   -4.804 +/-  1.216
ALA 308 |    3.712 +/-  1.115 |   -0.086 +/-  0.655 |    1.991 +/-  1.144 |   -7.405 +/-  1.110 |    0.233 +/-  0.037 |   -1.554 +/-  1.411
ASN 309 |    4.651 +/-  1.234 |   -0.232 +/-  0.602 |    0.128 +/-  1.930 |   -6.635 +/-  1.496 |    0.214 +/-  0.049 |   -1.874 +/-  1.415
HIE 310 |    3.961 +/-  1.050 |   -1.569 +/-  0.562 |   -9.420 +/-  1.509 |    0.402 +/-  0.783 |    0.030 +/-  0.016 |   -6.596 +/-  1.309
VAL 311 |    4.139 +/-  1.091 |   -1.513 +/-  0.694 |   -9.416 +/-  1.020 |   -0.402 +/-  0.570 |    0.011 +/-  0.008 |   -7.180 +/-  1.411
VAL 312 |    4.838 +/-  1.058 |   -1.368 +/-  0.746 |   -3.349 +/-  1.079 |   -1.931 +/-  0.547 |    0.014 +/-  0.010 |   -1.796 +/-  1.276
LYS 313 |    3.897 +/-  1.118 |   -0.974 +/-  0.828 |  -20.641 +/-  1.486 |   13.850 +/-  1.186 |    0.025 +/-  0.016 |   -3.842 +/-  1.468
VAL 314 |    4.458 +/-  1.115 |   -1.490 +/-  0.620 |  -15.490 +/-  1.394 |   -2.391 +/-  0.734 |    0.023 +/-  0.015 |  -14.890 +/-  1.398
GLU 315 |    4.127 +/-  1.081 |   -1.716 +/-  0.830 |   -4.040 +/-  1.278 |   -7.826 +/-  0.881 |    0.000 +/-  0.000 |   -9.455 +/-  1.323
MET 316 |    3.884 +/-  1.105 |   -1.381 +/-  0.953 |   -6.885 +/-  1.150 |   -1.771 +/-  0.832 |    0.000 +/-  0.001 |   -6.152 +/-  1.453
LEU 317 |    4.057 +/-  1.149 |   -1.275 +/-  0.878 |  -13.976 +/-  2.658 |   -0.080 +/-  1.601 |    0.007 +/-  0.014 |  -11.268 +/-  1.849
GLU 318 |    4.047 +/-  1.156 |   -0.984 +/-  0.951 |  -10.188 +/-  2.975 |   -4.384 +/-  2.156 |    0.024 +/-  0.018 |  -11.485 +/-  1.678
GLU 319 |    3.997 +/-  1.084 |   -0.564 +/-  0.672 |    7.873 +/-  2.506 |  -10.124 +/-  2.151 |    0.171 +/-  0.035 |    1.353 +/-  1.413
ARG 320 |    4.115 +/-  1.271 |    0.041 +/-  0.590 |   -9.228 +/-  3.711 |    0.709 +/-  2.810 |    0.213 +/-  0.035 |   -4.150 +/-  1.746
ASN 321 |    4.635 +/-  1.257 |    0.472 +/-  0.686 |   -9.273 +/-  2.343 |   -6.112 +/-  1.579 |    0.237 +/-  0.048 |  -10.042 +/-  1.653
THR 322 |    4.717 +/-  1.074 |    0.548 +/-  0.685 |   -7.444 +/-  1.723 |   -6.403 +/-  1.521 |    0.217 +/-  0.042 |   -8.366 +/-  1.291
ALA 323 |    3.814 +/-  1.098 |   -0.306 +/-  0.656 |    0.479 +/-  1.339 |   -4.925 +/-  0.987 |    0.159 +/-  0.025 |   -0.779 +/-  1.283
LEU 324 |    3.926 +/-  1.064 |    0.351 +/-  0.631 |   -0.086 +/-  0.926 |   -6.993 +/-  0.770 |    0.219 +/-  0.036 |   -2.583 +/-  1.296
GLY 325 |    4.105 +/-  1.163 |   -0.605 +/-  0.444 |   -6.995 +/-  1.199 |   -5.471 +/-  0.973 |    0.558 +/-  0.104 |   -8.408 +/-  1.207
VAL 326 |    4.220 +/-  1.168 |    0.486 +/-  0.741 |   -7.720 +/-  1.782 |   -2.994 +/-  1.282 |    0.100 +/-  0.038 |   -5.907 +/-  1.547
ILE 327 |    4.124 +/-  1.144 |    0.311 +/-  0.680 |   -5.391 +/-  1.510 |   -5.339 +/-  1.209 |    0.169 +/-  0.043 |   -6.126 +/-  1.457
SER 328 |    4.472 +/-  1.172 |   -0.928 +/-  0.658 |   -4.824 +/-  1.415 |   -5.232 +/-  1.090 |    0.090 +/-  0.039 |   -6.422 +/-  1.441
ASN 329 |    4.653 +/-  1.253 |   -1.008 +/-  0.793 |   -6.459 +/-  1.986 |   -1.796 +/-  1.176 |    0.062 +/-  0.027 |   -4.547 +/-  1.623
TRP 330 |    3.920 +/-  1.094 |   -1.404 +/-  0.579 |    0.209 +/-  1.821 |   -3.440 +/-  1.482 |    0.149 +/-  0.036 |   -0.567 +/-  1.326
LYS 331 |    3.758 +/-  1.101 |   -0.382 +/-  0.932 |  -23.135 +/-  2.444 |    9.456 +/-  1.961 |    0.060 +/-  0.019 |  -10.244 +/-  1.458
ASP 332 |    4.463 +/-  1.191 |   -0.902 +/-  0.765 |   -5.665 +/-  2.799 |   -9.515 +/-  1.967 |    0.079 +/-  0.030 |  -11.539 +/-  1.902
GLU 333 |    4.643 +/-  1.158 |   -1.179 +/-  0.670 |    0.951 +/-  1.624 |  -11.926 +/-  1.398 |    0.096 +/-  0.026 |   -7.414 +/-  1.438
SER 334 |    5.740 +/-  1.371 |   -0.066 +/-  0.708 |   -0.156 +/-  2.401 |   -4.379 +/-  1.540 |    0.247 +/-  0.058 |    1.386 +/-  1.755
ARG 335 |    4.145 +/-  1.218 |   -0.645 +/-  0.625 |  -19.246 +/-  2.925 |   13.317 +/-  1.516 |    0.107 +/-  0.044 |   -2.322 +/-  2.565
LEU 336 |    5.385 +/-  1.249 |    0.050 +/-  0.640 |   -1.311 +/-  0.862 |   -1.866 +/-  0.832 |    0.086 +/-  0.039 |    2.344 +/-  1.540
PRO 337 |    7.037 +/-  1.092 |   -0.618 +/-  0.768 |   12.369 +/-  1.371 |  -13.841 +/-  1.110 |    0.048 +/-  0.019 |    4.995 +/-  1.469
PRO 338 |    5.849 +/-  1.043 |   -1.419 +/-  0.619 |    4.182 +/-  1.632 |  -12.824 +/-  1.557 |    0.008 +/-  0.009 |   -4.203 +/-  1.342
CYS 339 |    4.258 +/-  1.070 |   -1.628 +/-  0.747 |   -7.374 +/-  1.368 |   -0.545 +/-  0.499 |    0.015 +/-  0.011 |   -5.275 +/-  1.565
THR 340 |    4.528 +/-  1.074 |   -1.115 +/-  0.804 |   -7.476 +/-  1.556 |   -2.501 +/-  0.532 |    0.004 +/-  0.005 |   -6.561 +/-  1.493
ILE 341 |    4.324 +/-  1.163 |   -1.334 +/-  0.763 |   -4.253 +/-  0.925 |   -3.313 +/-  0.485 |    0.008 +/-  0.008 |   -4.567 +/-  1.307
PHE 342 |    3.778 +/-  1.060 |   -1.843 +/-  0.675 |   -6.701 +/-  0.944 |   -3.681 +/-  0.490 |    0.010 +/-  0.008 |   -8.437 +/-  1.319
GLN 343 |    3.973 +/-  1.105 |   -2.084 +/-  0.706 |   -8.058 +/-  0.955 |   -3.047 +/-  0.502 |    0.000 +/-  0.001 |   -9.217 +/-  1.273
ALA 344 |    3.586 +/-  1.098 |   -2.843 +/-  0.667 |   -5.865 +/-  0.913 |   -2.577 +/-  0.486 |    0.000 +/-  0.000 |   -7.699 +/-  1.500
PHE 345 |    3.823 +/-  1.141 |   -1.973 +/-  0.834 |   -2.706 +/-  0.994 |   -2.246 +/-  0.466 |    0.000 +/-  0.000 |   -3.102 +/-  1.331
LYS 346 |    4.105 +/-  1.263 |   -1.493 +/-  0.863 |  -25.755 +/-  1.699 |   16.982 +/-  1.310 |    0.000 +/-  0.000 |   -6.161 +/-  1.654
TYR 347 |    4.572 +/-  1.162 |   -1.532 +/-  0.750 |   -8.640 +/-  0.918 |   -3.839 +/-  0.758 |    0.001 +/-  0.002 |   -9.438 +/-  1.387
TYR 348 |    4.283 +/-  1.226 |   -1.869 +/-  0.714 |   -5.102 +/-  0.859 |   -1.141 +/-  0.738 |    0.005 +/-  0.007 |   -3.823 +/-  1.409
LEU 349 |    4.038 +/-  1.091 |   -1.760 +/-  0.747 |   -7.962 +/-  0.963 |   -1.102 +/-  0.519 |    0.000 +/-  0.000 |   -6.786 +/-  1.310
ASP 350 |    5.412 +/-  1.141 |   -1.906 +/-  0.702 |    8.402 +/-  1.427 |  -20.035 +/-  1.603 |    0.015 +/-  0.007 |   -8.112 +/-  1.425
ILE 351 |    5.169 +/-  1.150 |   -1.342 +/-  0.725 |   -7.911 +/-  1.366 |   -3.652 +/-  0.654 |    0.001 +/-  0.002 |   -7.735 +/-  1.622
THR 352 |    4.760 +/-  1.113 |   -0.657 +/-  0.743 |   -8.801 +/-  1.123 |   -4.930 +/-  0.767 |    0.017 +/-  0.012 |   -9.611 +/-  1.396
THR 353 |    6.014 +/-  1.142 |   -0.484 +/-  0.731 |   -1.447 +/-  1.161 |   -2.667 +/-  0.793 |    0.045 +/-  0.014 |    1.461 +/-  1.402
PRO 354 |    7.178 +/-  1.057 |   -0.709 +/-  0.699 |   19.662 +/-  1.544 |  -19.375 +/-  1.330 |    0.034 +/-  0.015 |    6.790 +/-  1.351
PRO 355 |    5.808 +/-  1.088 |   -1.326 +/-  0.790 |    3.946 +/-  1.601 |  -16.155 +/-  1.247 |    0.016 +/-  0.009 |   -7.712 +/-  1.380
THR 356 |    5.910 +/-  1.248 |   -0.841 +/-  0.851 |   -2.476 +/-  1.272 |   -0.799 +/-  0.554 |    0.011 +/-  0.008 |    1.806 +/-  1.515
PRO 357 |    6.217 +/-  1.213 |   -3.113 +/-  0.604 |    1.691 +/-  1.595 |  -11.794 +/-  1.134 |    0.000 +/-  0.000 |   -6.998 +/-  1.483
LEU 358 |    4.248 +/-  1.119 |   -1.926 +/-  0.733 |   -8.169 +/-  1.224 |   -1.308 +/-  0.744 |    0.004 +/-  0.004 |   -7.151 +/-  1.396
GLN 359 |    3.876 +/-  1.064 |   -1.756 +/-  0.807 |   -9.226 +/-  1.471 |   -1.143 +/-  0.627 |    0.001 +/-  0.004 |   -8.248 +/-  1.753
LEU 360 |    4.142 +/-  1.200 |   -2.293 +/-  0.760 |   -8.528 +/-  1.024 |   -0.399 +/-  0.585 |    0.000 +/-  0.000 |   -7.079 +/-  1.390
GLN 361 |    3.905 +/-  1.082 |   -1.949 +/-  0.717 |   -9.167 +/-  1.468 |   -1.105 +/-  0.955 |    0.016 +/-  0.014 |   -8.300 +/-  1.486
GLN 362 |    3.957 +/-  1.158 |   -1.609 +/-  0.860 |  -10.108 +/-  1.783 |    0.347 +/-  1.049 |    0.012 +/-  0.015 |   -7.401 +/-  1.544
PHE 363 |    3.994 +/-  1.172 |   -1.512 +/-  0.876 |  -10.502 +/-  1.301 |   -0.051 +/-  0.680 |    0.000 +/-  0.000 |   -8.071 +/-  1.546
ALA 364 |    3.815 +/-  1.147 |   -1.884 +/-  0.711 |   -6.585 +/-  2.307 |   -1.302 +/-  1.350 |    0.011 +/-  0.013 |   -5.946 +/-  1.639
SER 365 |    4.318 +/-  1.141 |   -0.755 +/-  0.852 |   -9.642 +/-  3.031 |   -0.055 +/-  2.549 |    0.143 +/-  0.073 |   -5.991 +/-  1.545
LEU 366 |    4.166 +/-  1.176 |   -1.437 +/-  0.809 |   -7.314 +/-  1.310 |   -1.477 +/-  1.115 |    0.022 +/-  0.018 |   -6.040 +/-  1.607
ALA 367 |    3.733 +/-  1.153 |   -1.591 +/-  0.724 |   -8.365 +/-  2.500 |   -0.008 +/-  2.001 |    0.044 +/-  0.034 |   -6.186 +/-  1.696
THR 368 |    5.019 +/-  1.241 |    0.031 +/-  0.719 |   -9.184 +/-  1.802 |   -3.585 +/-  1.109 |    0.230 +/-  0.048 |   -7.489 +/-  1.716
ASN 369 |    4.480 +/-  1.119 |   -0.966 +/-  0.686 |   -8.426 +/-  1.916 |   -2.520 +/-  1.107 |    0.053 +/-  0.021 |   -7.379 +/-  1.514
GLU 370 |    4.237 +/-  1.109 |   -1.051 +/-  0.659 |    4.738 +/-  1.665 |  -10.794 +/-  1.342 |    0.049 +/-  0.018 |   -2.822 +/-  1.208
LYS 371 |    3.716 +/-  1.107 |   -1.254 +/-  0.615 |  -21.460 +/-  1.715 |    9.579 +/-  1.477 |    0.061 +/-  0.026 |   -9.357 +/-  1.408
GLU 372 |    3.980 +/-  1.082 |   -1.670 +/-  0.744 |   -1.566 +/-  1.448 |   -9.569 +/-  1.071 |    0.013 +/-  0.007 |   -8.812 +/-  1.343
LYS 373 |    3.620 +/-  1.131 |   -1.618 +/-  0.800 |  -23.261 +/-  2.019 |   13.073 +/-  1.574 |    0.000 +/-  0.001 |   -8.187 +/-  1.505
GLN 374 |    3.889 +/-  1.122 |   -1.350 +/-  0.707 |   -7.133 +/-  1.246 |   -1.345 +/-  0.803 |    0.017 +/-  0.018 |   -5.923 +/-  1.417
ARG 375 |    3.604 +/-  1.087 |   -1.828 +/-  0.691 |  -22.304 +/-  1.871 |   14.519 +/-  1.599 |    0.013 +/-  0.010 |   -5.996 +/-  1.471
LEU 376 |    3.920 +/-  1.105 |   -1.912 +/-  0.850 |  -12.960 +/-  1.283 |   -1.137 +/-  0.507 |    0.000 +/-  0.000 |  -12.090 +/-  1.333
LEU 377 |    4.283 +/-  1.200 |   -1.077 +/-  0.936 |   -9.821 +/-  2.085 |   -0.843 +/-  1.109 |    0.019 +/-  0.020 |   -7.439 +/-  1.644
VAL 378 |    4.307 +/-  1.181 |   -1.178 +/-  0.717 |  -10.846 +/-  1.229 |   -0.252 +/-  0.970 |    0.015 +/-  0.015 |   -7.955 +/-  1.419
LEU 379 |    3.948 +/-  1.145 |   -1.924 +/-  0.749 |   -8.220 +/-  1.049 |   -0.582 +/-  0.549 |    0.000 +/-  0.000 |   -6.777 +/-  1.379
SER 380 |    4.558 +/-  1.139 |   -0.598 +/-  0.994 |   -9.010 +/-  1.637 |   -1.462 +/-  0.694 |    0.000 +/-  0.001 |   -6.512 +/-  1.806
LYS 381 |    3.891 +/-  1.230 |   -1.345 +/-  0.674 |  -17.887 +/-  1.657 |   13.399 +/-  1.488 |    0.001 +/-  0.003 |   -1.942 +/-  1.757
GLY 382 |    4.204 +/-  1.180 |   -2.604 +/-  0.638 |  -10.565 +/-  1.042 |   -1.983 +/-  0.877 |    0.005 +/-  0.007 |  -10.943 +/-  1.468
LEU 383 |    4.264 +/-  1.182 |   -0.726 +/-  0.820 |   -1.696 +/-  1.775 |   -5.827 +/-  1.179 |    0.013 +/-  0.010 |   -3.973 +/-  1.516
GLN 384 |    4.303 +/-  1.153 |   -0.492 +/-  0.762 |   -5.262 +/-  1.528 |   -6.890 +/-  1.174 |    0.048 +/-  0.026 |   -8.293 +/-  1.366
GLU 385 |    3.959 +/-  1.076 |   -1.693 +/-  0.618 |    7.566 +/-  2.107 |  -17.503 +/-  1.751 |    0.026 +/-  0.013 |   -7.646 +/-  1.211
TYR 386 |    3.731 +/-  1.070 |   -2.389 +/-  0.729 |   -7.382 +/-  1.283 |   -3.545 +/-  0.986 |    0.000 +/-  0.001 |   -9.585 +/-  1.224
GLU 387 |    4.095 +/-  1.133 |   -1.575 +/-  0.773 |    1.739 +/-  1.917 |  -16.152 +/-  1.646 |    0.019 +/-  0.014 |  -11.874 +/-  1.291
GLU 388 |    3.891 +/-  1.110 |   -1.431 +/-  0.702 |    6.068 +/-  2.258 |  -17.333 +/-  1.931 |    0.044 +/-  0.021 |   -8.761 +/-  1.274
TRP 389 |    3.825 +/-  1.114 |   -2.145 +/-  0.644 |   -1.857 +/-  1.504 |   -2.382 +/-  1.194 |    0.070 +/-  0.031 |   -2.489 +/-  1.357
LYS 390 |    3.915 +/-  1.153 |   -1.370 +/-  0.842 |  -30.567 +/-  2.373 |   19.745 +/-  1.904 |    0.014 +/-  0.020 |   -8.262 +/-  1.604
TRP 391 |    4.053 +/-  1.074 |   -1.313 +/-  0.732 |  -13.501 +/-  1.154 |   -1.834 +/-  0.971 |    0.085 +/-  0.044 |  -12.510 +/-  1.438
GLY 392 |    4.132 +/-  1.231 |   -1.944 +/-  0.673 |   -3.868 +/-  1.819 |   -0.525 +/-  1.293 |    0.169 +/-  0.054 |   -2.036 +/-  1.648
LYS 393 |    4.478 +/-  1.425 |   -0.896 +/-  0.643 |  -26.858 +/-  1.853 |   18.746 +/-  1.560 |    0.081 +/-  0.031 |   -4.450 +/-  1.921
ASN 394 |    6.265 +/-  1.260 |   -0.317 +/-  0.886 |    1.692 +/-  2.607 |   -5.849 +/-  1.733 |    0.058 +/-  0.031 |    1.848 +/-  2.155
PRO 395 |    6.184 +/-  1.111 |   -2.514 +/-  0.610 |    9.740 +/-  3.721 |  -18.884 +/-  2.193 |    0.003 +/-  0.005 |   -5.471 +/-  2.101
THR 396 |    4.653 +/-  1.160 |   -0.632 +/-  1.053 |  -10.967 +/-  1.835 |   -0.585 +/-  0.809 |    0.001 +/-  0.002 |   -7.530 +/-  1.834
MET 397 |    4.160 +/-  1.172 |   -1.860 +/-  0.715 |   -4.583 +/-  1.193 |   -2.071 +/-  0.749 |    0.001 +/-  0.003 |   -4.353 +/-  1.512
VAL 398 |    4.421 +/-  1.127 |   -1.344 +/-  0.734 |  -11.465 +/-  1.596 |   -2.826 +/-  1.279 |    0.001 +/-  0.003 |  -11.213 +/-  1.442
GLU 399 |    4.152 +/-  1.191 |   -1.577 +/-  0.759 |    9.090 +/-  2.282 |  -19.703 +/-  2.226 |    0.016 +/-  0.014 |   -8.021 +/-  1.428
VAL 400 |    4.262 +/-  1.194 |   -1.486 +/-  0.777 |   -6.926 +/-  1.376 |   -2.588 +/-  0.858 |    0.000 +/-  0.001 |   -6.739 +/-  1.535
LEU 401 |    4.116 +/-  1.100 |   -2.003 +/-  0.657 |   -7.116 +/-  1.564 |   -4.359 +/-  1.264 |    0.017 +/-  0.019 |   -9.345 +/-  1.346
GLU 402 |    4.123 +/-  1.105 |   -1.178 +/-  0.706 |    6.943 +/-  1.878 |  -22.121 +/-  1.842 |    0.075 +/-  0.030 |  -12.158 +/-  1.319
GLU 403 |    3.999 +/-  1.131 |   -0.980 +/-  0.651 |    9.091 +/-  2.038 |  -20.265 +/-  1.961 |    0.155 +/-  0.030 |   -8.000 +/-  1.287
PHE 404 |    4.971 +/-  1.112 |   -1.572 +/-  0.666 |    0.833 +/-  1.415 |   -2.073 +/-  0.868 |    0.002 +/-  0.002 |    2.161 +/-  1.333
PRO 405 |    6.067 +/-  1.052 |   -1.133 +/-  0.470 |   12.298 +/-  1.644 |  -21.773 +/-  1.564 |    0.183 +/-  0.039 |   -4.359 +/-  1.135
SER 406 |    4.459 +/-  1.113 |   -0.272 +/-  0.904 |  -13.727 +/-  2.018 |   -0.258 +/-  1.007 |    0.075 +/-  0.027 |   -9.724 +/-  1.612
ILE 407 |    4.009 +/-  1.097 |   -0.529 +/-  0.777 |   -1.111 +/-  1.611 |   -6.991 +/-  1.328 |    0.094 +/-  0.024 |   -4.530 +/-  1.428
GLN 408 |    3.997 +/-  1.080 |   -1.128 +/-  0.679 |   -6.639 +/-  1.928 |   -0.300 +/-  1.316 |    0.050 +/-  0.028 |   -4.020 +/-  1.561
MET 409 |    5.304 +/-  1.132 |   -0.573 +/-  0.639 |    7.429 +/-  1.141 |   -6.009 +/-  0.941 |    0.109 +/-  0.042 |    6.259 +/-  1.380
PRO 410 |    5.884 +/-  1.021 |   -1.353 +/-  0.740 |    0.144 +/-  1.938 |  -11.363 +/-  1.450 |    0.051 +/-  0.028 |   -6.637 +/-  1.462
ALA 411 |    3.765 +/-  1.218 |   -1.709 +/-  0.673 |   -4.354 +/-  1.286 |   -3.557 +/-  0.740 |    0.033 +/-  0.021 |   -5.821 +/-  1.426
THR 412 |    4.779 +/-  1.146 |   -1.225 +/-  0.783 |   -8.071 +/-  2.533 |   -3.235 +/-  0.931 |    0.005 +/-  0.005 |   -7.746 +/-  2.095
LEU 413 |    4.118 +/-  1.082 |   -1.160 +/-  0.982 |   -6.067 +/-  1.858 |   -1.623 +/-  0.822 |    0.000 +/-  0.002 |   -4.732 +/-  1.881
LEU 414 |    4.098 +/-  1.070 |   -2.220 +/-  0.809 |   -7.325 +/-  1.204 |   -1.226 +/-  0.540 |    0.000 +/-  0.000 |   -6.674 +/-  1.540
LEU 415 |    3.973 +/-  1.094 |   -1.756 +/-  0.868 |   -9.889 +/-  2.003 |   -2.011 +/-  0.749 |    0.003 +/-  0.006 |   -9.681 +/-  1.839
THR 416 |    4.814 +/-  1.194 |   -1.029 +/-  0.707 |  -12.151 +/-  0.989 |   -2.530 +/-  0.892 |    0.108 +/-  0.030 |  -10.788 +/-  1.560
GLN 417 |    4.380 +/-  1.135 |   -0.858 +/-  0.867 |   -4.740 +/-  2.021 |   -1.913 +/-  0.807 |    0.053 +/-  0.037 |   -3.078 +/-  1.735
LEU 418 |    4.088 +/-  1.112 |   -0.621 +/-  0.913 |  -11.250 +/-  2.011 |    1.425 +/-  0.768 |    0.007 +/-  0.008 |   -6.352 +/-  1.799
SER 419 |    4.400 +/-  1.128 |   -1.434 +/-  0.628 |   -4.731 +/-  1.067 |   -5.537 +/-  0.640 |    0.044 +/-  0.021 |   -7.257 +/-  1.458
LEU 420 |    3.805 +/-  1.107 |   -1.483 +/-  0.618 |   -0.592 +/-  1.434 |   -3.961 +/-  0.905 |    0.037 +/-  0.014 |   -2.195 +/-  1.397
LEU 421 |    3.953 +/-  1.061 |   -1.801 +/-  0.673 |   -5.007 +/-  0.943 |   -1.693 +/-  0.684 |    0.020 +/-  0.013 |   -4.528 +/-  1.362
GLN 422 |    5.059 +/-  1.108 |   -0.799 +/-  0.737 |   -1.625 +/-  0.989 |   -1.675 +/-  0.488 |    0.005 +/-  0.005 |    0.964 +/-  1.379
PRO 423 |    5.553 +/-  1.041 |   -1.860 +/-  0.552 |   18.186 +/-  1.371 |  -19.010 +/-  1.304 |    0.062 +/-  0.017 |    2.931 +/-  1.306
ARG 424 |    3.534 +/-  1.058 |   -1.641 +/-  0.807 |  -31.177 +/-  1.673 |   21.512 +/-  1.303 |    0.023 +/-  0.007 |   -7.749 +/-  1.481
TYR 425 |    3.712 +/-  1.100 |   -2.004 +/-  0.793 |  -12.790 +/-  0.951 |   -1.591 +/-  0.398 |    0.010 +/-  0.005 |  -12.664 +/-  1.336
TYR 426 |    3.629 +/-  1.051 |   -2.041 +/-  0.741 |   -6.615 +/-  0.881 |   -2.827 +/-  0.320 |    0.000 +/-  0.000 |   -7.853 +/-  1.258
SER 427 |    3.664 +/-  1.070 |   -2.564 +/-  0.635 |   -9.537 +/-  1.653 |   -0.497 +/-  0.847 |    0.000 +/-  0.000 |   -8.934 +/-  1.371
ILE 428 |    4.228 +/-  1.137 |   -2.071 +/-  0.645 |   -5.910 +/-  1.311 |   -1.584 +/-  0.564 |    0.000 +/-  0.000 |   -5.337 +/-  1.554
SER 429 |    4.749 +/-  1.101 |   -1.459 +/-  0.913 |  -15.632 +/-  1.176 |    0.760 +/-  0.529 |    0.000 +/-  0.000 |  -11.582 +/-  1.309
SER 430 |    4.663 +/-  1.143 |   -2.111 +/-  0.739 |   -6.020 +/-  0.834 |   -3.023 +/-  0.423 |    0.000 +/-  0.000 |   -6.492 +/-  1.381
SER 431 |    5.206 +/-  1.114 |   -2.312 +/-  0.709 |    2.253 +/-  1.137 |   -2.438 +/-  0.539 |    0.000 +/-  0.000 |    2.708 +/-  1.404
PRO 432 |    5.776 +/-  1.093 |   -2.564 +/-  0.498 |    6.178 +/-  0.855 |  -18.136 +/-  0.863 |    0.039 +/-  0.018 |   -8.707 +/-  1.201
ASP 433 |    4.053 +/-  1.158 |   -1.171 +/-  0.614 |    9.835 +/-  1.127 |  -18.122 +/-  0.934 |    0.141 +/-  0.027 |   -5.264 +/-  1.423
MET 434 |    3.985 +/-  1.160 |   -1.348 +/-  0.575 |   -6.394 +/-  0.870 |   -4.129 +/-  0.650 |    0.129 +/-  0.016 |   -7.757 +/-  1.437
TYR 435 |    5.051 +/-  1.135 |   -1.675 +/-  0.618 |    4.186 +/-  0.948 |   -4.123 +/-  0.597 |    0.014 +/-  0.007 |    3.453 +/-  1.276
PRO 436 |    5.909 +/-  1.078 |   -1.162 +/-  0.527 |    8.583 +/-  1.141 |  -17.837 +/-  0.975 |    0.105 +/-  0.019 |   -4.402 +/-  1.261
ASP 437 |    4.754 +/-  1.218 |   -1.324 +/-  0.643 |    6.015 +/-  1.806 |  -16.761 +/-  1.288 |    0.075 +/-  0.025 |   -7.241 +/-  1.487
GLU 438 |    3.835 +/-  1.077 |   -0.742 +/-  0.892 |    6.975 +/-  1.236 |  -14.251 +/-  0.759 |    0.007 +/-  0.007 |   -4.177 +/-  1.310
VAL 439 |    4.038 +/-  1.051 |   -1.095 +/-  0.936 |  -10.742 +/-  0.976 |   -0.094 +/-  0.351 |    0.000 +/-  0.000 |   -7.892 +/-  1.219
HIE 440 |    3.686 +/-  0.975 |   -1.589 +/-  0.780 |   -9.861 +/-  1.097 |   -0.227 +/-  0.530 |    0.000 +/-  0.000 |   -7.991 +/-  1.258
LEU 441 |    3.878 +/-  1.086 |   -2.218 +/-  0.695 |   -9.745 +/-  0.957 |    0.479 +/-  0.572 |    0.000 +/-  0.000 |   -7.607 +/-  1.327
THR 442 |    4.692 +/-  1.042 |   -1.622 +/-  0.736 |   -9.757 +/-  0.884 |   -2.696 +/-  0.491 |    0.000 +/-  0.000 |   -9.383 +/-  1.374
VAL 443 |    4.290 +/-  1.145 |   -0.879 +/-  0.947 |  -15.550 +/-  0.984 |    0.453 +/-  0.348 |    0.000 +/-  0.000 |  -11.687 +/-  1.409
ALA 444 |    3.471 +/-  1.079 |   -2.015 +/-  0.661 |   -1.466 +/-  1.214 |   -4.713 +/-  0.788 |    0.004 +/-  0.007 |   -4.718 +/-  1.369
ILE 445 |    3.975 +/-  1.101 |   -0.989 +/-  0.633 |   -4.036 +/-  1.468 |   -4.084 +/-  1.145 |    0.045 +/-  0.022 |   -5.089 +/-  1.476
VAL 446 |    4.230 +/-  1.074 |   -0.867 +/-  0.799 |   -9.843 +/-  1.407 |   -2.277 +/-  0.785 |    0.002 +/-  0.004 |   -8.756 +/-  1.493
SER 447 |    4.080 +/-  1.099 |   -1.156 +/-  0.698 |   -8.869 +/-  1.628 |   -2.493 +/-  0.903 |    0.094 +/-  0.040 |   -8.344 +/-  1.632
TYR 448 |    3.764 +/-  1.080 |   -0.913 +/-  0.705 |   -1.706 +/-  1.238 |   -6.157 +/-  0.728 |    0.056 +/-  0.023 |   -4.956 +/-  1.282
HIE 449 |    3.905 +/-  1.154 |   -0.720 +/-  0.689 |  -12.952 +/-  1.752 |    1.524 +/-  1.057 |    0.131 +/-  0.035 |   -8.112 +/-  1.595
THR 450 |    4.694 +/-  1.213 |   -1.025 +/-  0.767 |    0.541 +/-  1.469 |   -6.727 +/-  0.995 |    0.048 +/-  0.017 |   -2.470 +/-  1.602
ARG 451 |    4.471 +/-  1.265 |   -0.023 +/-  0.852 |  -18.592 +/-  3.559 |    6.871 +/-  2.574 |    0.180 +/-  0.041 |   -7.094 +/-  1.786
ASP 452 |    4.894 +/-  1.320 |    0.457 +/-  0.704 |    7.917 +/-  3.085 |  -22.888 +/-  2.680 |    0.268 +/-  0.085 |   -9.352 +/-  1.519
GLY 453 |    4.094 +/-  1.217 |   -0.640 +/-  0.652 |   -9.190 +/-  2.587 |   -4.794 +/-  1.939 |    0.423 +/-  0.134 |  -10.108 +/-  1.643
GLU 454 |    4.197 +/-  1.154 |    0.074 +/-  0.718 |    6.873 +/-  4.709 |  -17.968 +/-  4.672 |    0.172 +/-  0.065 |   -6.651 +/-  1.496
GLY 455 |    5.185 +/-  1.249 |   -1.449 +/-  0.748 |    4.100 +/-  3.665 |   -6.261 +/-  3.195 |    0.075 +/-  0.059 |    1.650 +/-  1.604
PRO 456 |    6.061 +/-  1.139 |   -1.896 +/-  0.671 |    4.845 +/-  2.512 |  -12.811 +/-  1.733 |    0.002 +/-  0.006 |   -3.798 +/-  1.444
VAL 457 |    4.438 +/-  1.146 |   -1.082 +/-  0.829 |   -6.093 +/-  1.746 |   -3.986 +/-  0.934 |    0.009 +/-  0.010 |   -6.714 +/-  1.755
HIE 458 |    3.885 +/-  1.026 |   -1.099 +/-  0.689 |  -14.971 +/-  1.386 |    3.675 +/-  0.697 |    0.026 +/-  0.017 |   -8.484 +/-  1.373
HIE 459 |    3.876 +/-  1.118 |   -1.305 +/-  0.656 |   -9.569 +/-  1.203 |   -3.039 +/-  0.888 |    0.053 +/-  0.023 |   -9.984 +/-  1.443
GLY 460 |    3.969 +/-  1.187 |   -2.626 +/-  0.656 |  -12.707 +/-  2.470 |    0.021 +/-  1.740 |    0.024 +/-  0.013 |  -11.319 +/-  1.577
VAL 461 |    4.938 +/-  1.211 |   -1.502 +/-  0.749 |  -14.665 +/-  1.338 |    1.901 +/-  0.838 |    0.021 +/-  0.013 |   -9.307 +/-  1.513
CYS 462 |    4.220 +/-  1.113 |   -1.460 +/-  0.891 |  -13.246 +/-  1.057 |    2.262 +/-  0.514 |    0.000 +/-  0.000 |   -8.223 +/-  1.566
SER 463 |    4.180 +/-  1.165 |   -2.569 +/-  0.660 |  -11.418 +/-  1.098 |   -0.970 +/-  0.493 |    0.000 +/-  0.001 |  -10.777 +/-  1.396
SER 464 |    4.349 +/-  1.167 |   -2.083 +/-  0.625 |   -9.555 +/-  1.213 |   -0.968 +/-  0.741 |    0.013 +/-  0.013 |   -8.243 +/-  1.436
TRP 465 |    4.069 +/-  1.200 |   -1.930 +/-  0.799 |  -11.359 +/-  1.243 |    1.593 +/-  0.524 |    0.002 +/-  0.005 |   -7.625 +/-  1.454
LEU 466 |    4.259 +/-  1.132 |   -1.827 +/-  0.742 |   -8.941 +/-  0.849 |    0.619 +/-  0.521 |    0.000 +/-  0.001 |   -5.889 +/-  1.274
ASN 467 |    4.926 +/-  1.158 |   -1.059 +/-  0.727 |   -3.418 +/-  1.119 |    0.116 +/-  0.874 |    0.066 +/-  0.026 |    0.630 +/-  1.500
ARG 468 |    4.389 +/-  1.258 |   -0.648 +/-  0.720 |  -21.567 +/-  1.795 |   13.649 +/-  1.259 |    0.076 +/-  0.030 |   -4.101 +/-  1.745
ILE 469 |    5.124 +/-  1.161 |    0.082 +/-  0.996 |  -23.388 +/-  1.636 |    3.581 +/-  0.798 |    0.019 +/-  0.009 |  -14.581 +/-  1.596
GLN 470 |    4.131 +/-  1.114 |   -0.474 +/-  0.862 |   -5.077 +/-  1.161 |   -4.974 +/-  0.781 |    0.006 +/-  0.009 |   -6.388 +/-  1.368
ALA 471 |    4.340 +/-  1.297 |   -0.957 +/-  0.537 |   -3.296 +/-  1.404 |   -6.556 +/-  1.146 |    0.070 +/-  0.032 |   -6.399 +/-  1.416
ASP 472 |    4.736 +/-  1.203 |    0.259 +/-  0.612 |    8.516 +/-  1.701 |  -20.640 +/-  1.555 |    0.214 +/-  0.051 |   -6.914 +/-  1.305
ASP 473 |    4.447 +/-  1.129 |   -0.673 +/-  0.662 |   13.117 +/-  1.632 |  -19.686 +/-  1.228 |    0.059 +/-  0.017 |   -2.736 +/-  1.451
VAL 474 |    4.216 +/-  1.158 |   -0.376 +/-  0.633 |   -4.636 +/-  0.809 |   -2.567 +/-  0.586 |    0.083 +/-  0.021 |   -3.281 +/-  1.367
VAL 475 |    5.438 +/-  1.119 |   -0.769 +/-  0.852 |   -3.660 +/-  1.211 |   -0.201 +/-  0.468 |    0.000 +/-  0.000 |    0.808 +/-  1.582
PRO 476 |    6.000 +/-  1.121 |   -2.527 +/-  0.576 |    3.903 +/-  1.053 |  -14.715 +/-  0.750 |    0.000 +/-  0.000 |   -7.339 +/-  1.407
CYS 477 |    4.137 +/-  1.142 |   -1.836 +/-  0.811 |  -10.473 +/-  1.094 |    1.550 +/-  0.584 |    0.000 +/-  0.000 |   -6.621 +/-  1.390
PHE 478 |    3.794 +/-  1.101 |   -1.546 +/-  0.848 |   -7.317 +/-  1.180 |   -0.560 +/-  0.602 |    0.003 +/-  0.004 |   -5.627 +/-  1.451
VAL 479 |    4.452 +/-  1.180 |   -0.899 +/-  0.645 |   -0.181 +/-  1.479 |   -3.520 +/-  1.340 |    0.108 +/-  0.035 |   -0.040 +/-  1.433
ARG 480 |    4.484 +/-  1.317 |   -0.563 +/-  0.635 |  -32.389 +/-  2.077 |   20.351 +/-  1.764 |    0.131 +/-  0.050 |   -7.986 +/-  1.559
GLY 481 |    4.074 +/-  1.269 |   -0.717 +/-  0.705 |  -10.527 +/-  1.399 |   -4.187 +/-  1.231 |    0.258 +/-  0.053 |  -11.098 +/-  1.456
ALA 482 |    5.561 +/-  1.254 |    0.226 +/-  0.613 |   13.281 +/-  1.901 |  -11.744 +/-  1.946 |    0.305 +/-  0.071 |    7.629 +/-  1.323
PRO 483 |    6.470 +/-  1.124 |   -0.507 +/-  0.475 |   13.477 +/-  1.710 |  -22.327 +/-  1.587 |    0.180 +/-  0.027 |   -2.707 +/-  1.247
SER 484 |    4.661 +/-  1.170 |   -0.944 +/-  0.532 |   -5.089 +/-  1.330 |   -5.245 +/-  0.921 |    0.187 +/-  0.037 |   -6.430 +/-  1.458
PHE 485 |    3.625 +/-  1.116 |   -0.531 +/-  0.633 |    0.839 +/-  0.995 |   -5.441 +/-  0.985 |    0.035 +/-  0.015 |   -1.474 +/-  1.427
HIE 486 |    4.204 +/-  1.095 |   -0.768 +/-  0.594 |   -7.294 +/-  1.341 |   -2.643 +/-  0.945 |    0.191 +/-  0.041 |   -6.311 +/-  1.302
LEU 487 |    5.348 +/-  1.147 |   -0.318 +/-  0.704 |    4.482 +/-  1.196 |   -1.921 +/-  0.677 |    0.074 +/-  0.033 |    7.666 +/-  1.519
PRO 488 |    6.081 +/-  1.119 |   -1.567 +/-  0.521 |   10.916 +/-  0.989 |  -14.046 +/-  0.793 |    0.074 +/-  0.018 |    1.459 +/-  1.177
ARG 489 |    4.337 +/-  1.202 |    0.310 +/-  0.826 |  -16.196 +/-  1.577 |    9.125 +/-  1.237 |    0.105 +/-  0.034 |   -2.318 +/-  1.536
ASN 490 |    6.840 +/-  1.272 |   -1.344 +/-  0.609 |   -0.549 +/-  1.509 |   -0.172 +/-  1.424 |    0.044 +/-  0.023 |    4.819 +/-  1.811
PRO 491 |    6.190 +/-  1.120 |   -2.210 +/-  0.665 |   -4.907 +/-  1.469 |   -7.239 +/-  0.699 |    0.000 +/-  0.001 |   -8.166 +/-  1.739
GLN 492 |    4.276 +/-  1.143 |   -0.504 +/-  0.744 |   -4.268 +/-  0.978 |   -3.859 +/-  0.957 |    0.110 +/-  0.032 |   -4.245 +/-  1.482
VAL 493 |    5.720 +/-  1.108 |    0.119 +/-  0.886 |   -5.613 +/-  1.326 |    1.102 +/-  0.607 |    0.013 +/-  0.007 |    1.340 +/-  1.580
PRO 494 |    5.994 +/-  1.117 |   -1.377 +/-  0.745 |   -2.728 +/-  1.252 |   -9.385 +/-  1.057 |    0.000 +/-  0.001 |   -7.496 +/-  1.447
CYS 495 |    4.065 +/-  1.188 |   -1.752 +/-  0.733 |  -10.736 +/-  0.983 |    3.420 +/-  0.594 |    0.017 +/-  0.010 |   -4.986 +/-  1.418
ILE 496 |    4.020 +/-  1.137 |   -1.454 +/-  0.765 |   -4.883 +/-  0.836 |   -1.912 +/-  0.404 |    0.000 +/-  0.000 |   -4.229 +/-  1.395
LEU 497 |    3.792 +/-  1.154 |   -1.623 +/-  0.829 |  -10.393 +/-  0.912 |    1.046 +/-  0.363 |    0.000 +/-  0.000 |   -7.178 +/-  1.438
VAL 498 |    4.195 +/-  1.147 |   -1.276 +/-  0.820 |   -9.647 +/-  0.848 |   -2.056 +/-  0.333 |    0.000 +/-  0.000 |   -8.783 +/-  1.334
GLY 499 |    5.060 +/-  1.207 |   -3.514 +/-  0.571 |   -4.723 +/-  1.045 |    4.175 +/-  0.631 |    0.000 +/-  0.000 |    0.997 +/-  1.382
PRO 500 |    5.744 +/-  1.054 |   -2.282 +/-  0.639 |    6.419 +/-  1.810 |  -16.619 +/-  1.275 |    0.005 +/-  0.006 |   -6.733 +/-  1.341
GLY 501 |    3.685 +/-  1.146 |   -1.992 +/-  0.787 |  -14.653 +/-  1.900 |    1.437 +/-  0.749 |    0.017 +/-  0.010 |  -11.506 +/-  1.835
THR 502 |    4.979 +/-  1.097 |   -0.724 +/-  0.765 |  -13.535 +/-  1.758 |    0.030 +/-  0.741 |    0.010 +/-  0.010 |   -9.240 +/-  1.562
GLY 503 |    4.346 +/-  1.243 |   -2.932 +/-  0.682 |   -9.504 +/-  0.831 |    1.682 +/-  0.552 |    0.012 +/-  0.006 |   -6.396 +/-  1.382
ILE 504 |    4.991 +/-  1.246 |   -0.943 +/-  0.843 |  -10.886 +/-  1.011 |    0.096 +/-  0.505 |    0.000 +/-  0.000 |   -6.741 +/-  1.482
ALA 505 |    6.168 +/-  1.273 |   -1.919 +/-  0.697 |   -0.680 +/-  1.327 |    0.568 +/-  0.685 |    0.000 +/-  0.000 |    4.136 +/-  1.363
PRO 506 |    5.984 +/-  1.084 |   -1.786 +/-  0.889 |   -0.445 +/-  1.431 |  -12.286 +/-  0.739 |    0.000 +/-  0.000 |   -8.532 +/-  1.378
PHE 507 |    3.829 +/-  1.114 |   -1.694 +/-  0.775 |   -4.671 +/-  0.862 |    1.657 +/-  0.465 |    0.000 +/-  0.000 |   -0.879 +/-  1.283
ARG 508 |    3.617 +/-  1.072 |   -2.190 +/-  0.726 |  -24.924 +/-  1.498 |   16.319 +/-  1.341 |    0.000 +/-  0.000 |   -7.178 +/-  1.541
SER 509 |    4.116 +/-  1.096 |   -2.955 +/-  0.697 |  -16.889 +/-  1.070 |    0.142 +/-  0.505 |    0.000 +/-  0.000 |  -15.587 +/-  1.427
PHE 510 |    3.586 +/-  1.037 |   -1.769 +/-  0.772 |  -10.005 +/-  0.907 |    0.522 +/-  0.516 |    0.005 +/-  0.004 |   -7.662 +/-  1.337
TRP 511 |    4.369 +/-  1.052 |   -2.137 +/-  0.715 |  -11.972 +/-  0.982 |    1.261 +/-  0.590 |    0.001 +/-  0.002 |   -8.478 +/-  1.332
GLN 512 |    3.942 +/-  1.089 |   -2.017 +/-  0.760 |  -10.608 +/-  1.016 |    0.462 +/-  0.571 |    0.004 +/-  0.006 |   -8.218 +/-  1.355
GLN 513 |    3.790 +/-  1.024 |   -2.058 +/-  0.754 |   -1.344 +/-  1.158 |   -1.137 +/-  0.605 |    0.000 +/-  0.000 |   -0.749 +/-  1.300
ARG 514 |    3.832 +/-  1.145 |   -1.713 +/-  0.829 |  -20.022 +/-  1.385 |   11.677 +/-  0.979 |    0.001 +/-  0.001 |   -6.226 +/-  1.542
GLN 515 |    3.693 +/-  1.019 |   -1.940 +/-  0.743 |  -14.091 +/-  1.363 |   -0.997 +/-  0.764 |    0.004 +/-  0.007 |  -13.331 +/-  1.373
PHE 516 |    3.609 +/-  1.057 |   -2.167 +/-  0.796 |  -13.093 +/-  1.000 |    0.466 +/-  0.465 |    0.003 +/-  0.005 |  -11.182 +/-  1.300
ASP 517 |    4.367 +/-  1.101 |   -2.398 +/-  0.724 |   -1.364 +/-  1.175 |   -9.045 +/-  0.693 |    0.000 +/-  0.001 |   -8.440 +/-  1.293
ILE 518 |    3.892 +/-  1.086 |   -1.164 +/-  0.712 |   -7.188 +/-  0.984 |   -4.336 +/-  0.814 |    0.049 +/-  0.016 |   -8.747 +/-  1.253
GLN 519 |    4.152 +/-  1.170 |   -1.001 +/-  0.685 |   -4.164 +/-  1.159 |   -5.365 +/-  0.826 |    0.216 +/-  0.038 |   -6.162 +/-  1.292
HIE 520 |    4.233 +/-  1.265 |    0.023 +/-  0.681 |   -4.241 +/-  1.030 |   -2.470 +/-  0.791 |    0.273 +/-  0.019 |   -2.182 +/-  1.404
LYS 521 |    3.981 +/-  1.220 |    0.186 +/-  0.679 |  -18.872 +/-  1.365 |    7.444 +/-  1.086 |    0.240 +/-  0.027 |   -7.022 +/-  1.591
GLY 522 |    4.302 +/-  1.281 |   -0.710 +/-  0.539 |  -14.870 +/-  1.062 |   -2.240 +/-  0.755 |    0.465 +/-  0.039 |  -13.053 +/-  1.347
MET 523 |    4.033 +/-  1.112 |   -0.926 +/-  0.637 |   -4.904 +/-  1.534 |   -3.127 +/-  1.061 |    0.059 +/-  0.023 |   -4.865 +/-  1.481
ASN 524 |    5.681 +/-  1.171 |   -1.079 +/-  0.705 |    2.374 +/-  1.941 |   -1.782 +/-  1.045 |    0.046 +/-  0.024 |    5.239 +/-  1.577
PRO 525 |    6.303 +/-  1.246 |   -1.311 +/-  0.593 |   -0.692 +/-  2.164 |   -8.808 +/-  1.635 |    0.102 +/-  0.036 |   -4.406 +/-  1.567
CYS 526 |    5.684 +/-  1.207 |   -0.592 +/-  0.739 |    4.166 +/-  1.493 |   -2.139 +/-  0.973 |    0.038 +/-  0.023 |    7.157 +/-  1.512
PRO 527 |    6.236 +/-  1.191 |   -1.416 +/-  0.700 |   -2.612 +/-  1.213 |   -6.577 +/-  0.891 |    0.037 +/-  0.019 |   -4.333 +/-  1.427
MET 528 |    3.903 +/-  1.034 |   -1.198 +/-  0.849 |   -9.865 +/-  0.984 |    2.248 +/-  0.554 |    0.003 +/-  0.004 |   -4.910 +/-  1.361
VAL 529 |    4.120 +/-  1.101 |   -1.437 +/-  0.776 |   -9.212 +/-  0.850 |   -1.374 +/-  0.478 |    0.000 +/-  0.000 |   -7.903 +/-  1.437
LEU 530 |    4.086 +/-  1.065 |   -2.392 +/-  0.684 |   -8.898 +/-  0.928 |    2.004 +/-  0.464 |    0.000 +/-  0.001 |   -5.200 +/-  1.430
VAL 531 |    4.534 +/-  1.158 |   -1.583 +/-  0.805 |  -11.557 +/-  0.968 |   -2.131 +/-  0.434 |    0.000 +/-  0.000 |  -10.737 +/-  1.486
PHE 532 |    4.030 +/-  1.157 |   -1.577 +/-  0.865 |   -9.916 +/-  1.167 |    0.122 +/-  0.662 |    0.000 +/-  0.000 |   -7.340 +/-  1.382
GLY 533 |    3.746 +/-  1.200 |   -2.774 +/-  0.734 |   -9.316 +/-  1.161 |   -0.944 +/-  0.615 |    0.005 +/-  0.005 |   -9.284 +/-  1.540
CYS 534 |    4.007 +/-  1.177 |   -2.037 +/-  0.733 |    1.821 +/-  1.511 |   -0.642 +/-  0.934 |    0.009 +/-  0.015 |    3.157 +/-  1.914
ARG 535 |    3.921 +/-  1.131 |   -1.649 +/-  0.672 |  -15.701 +/-  2.228 |    6.824 +/-  1.829 |    0.015 +/-  0.014 |   -6.590 +/-  1.590
GLN 536 |    4.429 +/-  1.146 |   -2.249 +/-  0.753 |  -11.406 +/-  2.238 |   -1.699 +/-  0.960 |    0.006 +/-  0.011 |  -10.919 +/-  1.961
SER 537 |    5.224 +/-  1.226 |   -1.175 +/-  0.791 |   -5.430 +/-  2.663 |   -0.611 +/-  1.704 |    0.026 +/-  0.025 |   -1.966 +/-  1.895
LYS 538 |    4.026 +/-  1.188 |   -0.834 +/-  0.928 |   -5.207 +/-  3.286 |   -1.049 +/-  2.576 |    0.087 +/-  0.061 |   -2.978 +/-  1.978
ILE 539 |    4.304 +/-  1.115 |   -0.537 +/-  0.853 |  -13.360 +/-  1.600 |   -2.668 +/-  1.040 |    0.007 +/-  0.011 |  -12.253 +/-  1.700
ASP 540 |    4.591 +/-  1.201 |   -1.523 +/-  0.746 |    0.120 +/-  2.020 |   -9.788 +/-  1.231 |    0.018 +/-  0.010 |   -6.582 +/-  1.634
HIE 541 |    4.434 +/-  1.169 |   -1.695 +/-  0.666 |   -7.358 +/-  2.135 |   -1.465 +/-  1.981 |    0.039 +/-  0.022 |   -6.044 +/-  1.416
ILE 542 |    4.737 +/-  1.258 |   -1.125 +/-  0.727 |   -4.743 +/-  1.483 |   -1.324 +/-  0.980 |    0.006 +/-  0.006 |   -2.449 +/-  1.456
TYR 543 |    4.447 +/-  1.150 |   -1.399 +/-  0.754 |   -1.211 +/-  2.044 |   -2.656 +/-  1.018 |    0.049 +/-  0.020 |   -0.769 +/-  1.707
ARG 544 |    3.750 +/-  1.180 |   -1.653 +/-  0.633 |  -15.942 +/-  3.189 |    4.839 +/-  2.749 |    0.030 +/-  0.019 |   -8.976 +/-  1.584
GLU 545 |    3.951 +/-  1.138 |   -0.809 +/-  0.779 |  -13.290 +/-  2.316 |   -6.110 +/-  1.707 |    0.042 +/-  0.018 |  -16.215 +/-  1.502
GLU 546 |    4.055 +/-  1.112 |   -1.784 +/-  0.656 |   -4.855 +/-  1.557 |   -6.231 +/-  1.268 |    0.041 +/-  0.021 |   -8.774 +/-  1.230
THR 547 |    4.719 +/-  1.158 |   -1.716 +/-  0.744 |  -13.527 +/-  1.103 |    0.084 +/-  0.486 |    0.000 +/-  0.000 |  -10.441 +/-  1.494
LEU 548 |    4.207 +/-  1.098 |   -1.359 +/-  0.796 |  -10.446 +/-  1.349 |    0.216 +/-  0.623 |    0.011 +/-  0.013 |   -7.371 +/-  1.400
GLN 549 |    3.971 +/-  1.180 |   -0.925 +/-  0.860 |  -14.095 +/-  1.147 |    1.558 +/-  0.632 |    0.015 +/-  0.012 |   -9.477 +/-  1.384
ALA 550 |    3.987 +/-  1.171 |   -2.577 +/-  0.653 |   -3.234 +/-  1.032 |    0.056 +/-  0.590 |    0.011 +/-  0.011 |   -1.758 +/-  1.387
LYS 551 |    3.900 +/-  1.138 |   -1.399 +/-  0.721 |  -13.890 +/-  1.741 |    5.579 +/-  1.315 |    0.051 +/-  0.017 |   -5.759 +/-  1.689
ASN 552 |    4.673 +/-  1.201 |   -0.478 +/-  0.610 |   -5.090 +/-  1.196 |   -3.902 +/-  1.038 |    0.260 +/-  0.026 |   -4.536 +/-  1.390
LYS 553 |    4.178 +/-  1.298 |    0.104 +/-  0.713 |  -12.227 +/-  1.614 |    2.885 +/-  1.245 |    0.181 +/-  0.047 |   -4.880 +/-  1.707
GLY 554 |    4.238 +/-  1.246 |   -1.235 +/-  0.641 |  -12.612 +/-  1.049 |   -1.739 +/-  0.815 |    0.285 +/-  0.061 |  -11.064 +/-  1.346
VAL 555 |    4.510 +/-  1.167 |   -0.369 +/-  0.786 |   -9.903 +/-  0.979 |   -0.606 +/-  0.637 |    0.011 +/-  0.015 |   -6.356 +/-  1.465
PHE 556 |    4.188 +/-  1.114 |   -1.881 +/-  0.631 |    0.760 +/-  1.393 |   -1.133 +/-  1.273 |    0.017 +/-  0.015 |    1.951 +/-  1.439
ARG 557 |    3.754 +/-  1.109 |   -0.655 +/-  0.818 |  -13.977 +/-  1.887 |    4.601 +/-  1.794 |    0.111 +/-  0.053 |   -6.165 +/-  1.776
GLU 558 |    4.071 +/-  1.092 |   -2.032 +/-  0.625 |   -9.169 +/-  1.420 |   -5.003 +/-  1.015 |    0.000 +/-  0.001 |  -12.133 +/-  1.471
LEU 559 |    3.803 +/-  1.059 |   -0.816 +/-  0.677 |   -5.076 +/-  1.580 |   -2.077 +/-  0.993 |    0.123 +/-  0.027 |   -4.043 +/-  1.605
TYR 560 |    3.572 +/-  1.085 |   -1.203 +/-  0.691 |   -6.487 +/-  1.100 |   -3.758 +/-  0.704 |    0.032 +/-  0.013 |   -7.843 +/-  1.362
THR 561 |    4.533 +/-  1.121 |   -0.938 +/-  0.651 |  -11.246 +/-  1.395 |    0.327 +/-  1.481 |    0.098 +/-  0.040 |   -7.227 +/-  1.423
ALA 562 |    3.862 +/-  1.171 |   -1.795 +/-  0.765 |   -4.480 +/-  1.492 |   -2.036 +/-  0.892 |    0.015 +/-  0.014 |   -4.433 +/-  1.801
TYR 563 |    3.810 +/-  1.217 |   -1.511 +/-  0.721 |   -4.898 +/-  2.249 |   -2.408 +/-  1.460 |    0.007 +/-  0.007 |   -5.001 +/-  1.543
SER 564 |    4.766 +/-  1.211 |   -1.078 +/-  0.735 |   -1.350 +/-  2.664 |   -1.657 +/-  1.972 |    0.053 +/-  0.042 |    0.734 +/-  1.781
ARG 565 |    4.328 +/-  1.320 |   -0.159 +/-  0.680 |  -13.567 +/-  2.798 |    2.543 +/-  2.193 |    0.148 +/-  0.051 |   -6.707 +/-  1.735
GLU 566 |    5.643 +/-  1.274 |   -0.123 +/-  0.777 |    0.686 +/-  3.349 |   -6.938 +/-  2.692 |    0.042 +/-  0.043 |   -0.689 +/-  1.593
PRO 567 |    6.282 +/-  1.098 |   -0.358 +/-  0.517 |   -2.251 +/-  1.998 |  -10.453 +/-  1.830 |    0.285 +/-  0.058 |   -6.496 +/-  1.249
ASP 568 |    4.916 +/-  1.159 |    0.531 +/-  0.748 |    7.075 +/-  2.615 |  -11.419 +/-  2.054 |    0.264 +/-  0.040 |    1.366 +/-  1.506
ARG 569 |    5.055 +/-  1.204 |    0.275 +/-  0.772 |   -3.180 +/-  1.957 |    2.524 +/-  1.463 |    0.078 +/-  0.038 |    4.752 +/-  1.615
PRO 570 |    5.973 +/-  1.108 |   -1.132 +/-  0.591 |    3.329 +/-  1.993 |   -7.382 +/-  1.529 |    0.086 +/-  0.016 |    0.873 +/-  1.398
LYS 571 |    3.850 +/-  1.162 |   -0.634 +/-  0.635 |   -4.410 +/-  1.647 |    2.511 +/-  1.376 |    0.180 +/-  0.044 |    1.497 +/-  1.561
LYS 572 |    3.934 +/-  1.171 |   -1.663 +/-  0.673 |  -24.809 +/-  2.792 |   11.405 +/-  1.983 |    0.019 +/-  0.022 |  -11.115 +/-  1.808
TYR 573 |    3.971 +/-  1.082 |   -1.286 +/-  0.905 |  -10.148 +/-  1.826 |   -0.666 +/-  0.932 |    0.013 +/-  0.013 |   -8.116 +/-  1.754
VAL 574 |    5.180 +/-  1.246 |   -1.970 +/-  0.705 |  -11.479 +/-  0.934 |    0.146 +/-  0.490 |    0.001 +/-  0.001 |   -8.121 +/-  1.304
GLN 575 |    3.997 +/-  1.143 |   -1.357 +/-  0.830 |  -11.286 +/-  1.551 |   -1.131 +/-  0.762 |    0.002 +/-  0.005 |   -9.774 +/-  1.637
ASP 576 |    4.280 +/-  1.153 |   -1.265 +/-  0.824 |    3.241 +/-  2.165 |  -12.263 +/-  1.812 |    0.024 +/-  0.019 |   -5.984 +/-  1.506
VAL 577 |    4.347 +/-  1.157 |   -1.257 +/-  0.835 |  -10.381 +/-  1.146 |    0.116 +/-  0.735 |    0.004 +/-  0.006 |   -7.170 +/-  1.516
LEU 578 |    3.922 +/-  1.110 |   -2.161 +/-  0.677 |   -8.957 +/-  1.097 |    0.735 +/-  0.707 |    0.000 +/-  0.000 |   -6.460 +/-  1.412
GLN 579 |    4.088 +/-  1.131 |   -1.358 +/-  0.612 |   -8.497 +/-  1.335 |   -4.291 +/-  1.314 |    0.092 +/-  0.040 |   -9.966 +/-  1.406
GLU 580 |    4.269 +/-  1.203 |   -0.440 +/-  0.808 |    3.476 +/-  2.075 |  -14.872 +/-  1.777 |    0.209 +/-  0.040 |   -7.359 +/-  1.599
GLN 581 |    4.630 +/-  1.160 |   -0.147 +/-  0.740 |   -4.002 +/-  1.322 |   -2.657 +/-  1.265 |    0.185 +/-  0.033 |   -1.991 +/-  1.423
LEU 582 |    4.715 +/-  1.270 |   -0.108 +/-  0.911 |  -10.948 +/-  1.357 |   -0.163 +/-  0.661 |    0.006 +/-  0.007 |   -6.497 +/-  1.459
ALA 583 |    3.937 +/-  1.185 |   -1.944 +/-  0.682 |   -9.553 +/-  1.416 |   -1.422 +/-  0.904 |    0.010 +/-  0.008 |   -8.972 +/-  1.433
GLU 584 |    4.103 +/-  1.142 |   -1.202 +/-  0.844 |   -4.380 +/-  2.032 |   -7.867 +/-  1.664 |    0.024 +/-  0.018 |   -9.321 +/-  1.396
SER 585 |    4.561 +/-  1.229 |   -1.905 +/-  0.696 |   -8.025 +/-  1.409 |   -1.067 +/-  1.086 |    0.034 +/-  0.014 |   -6.403 +/-  1.327
VAL 586 |    4.266 +/-  1.123 |   -0.601 +/-  0.934 |  -13.506 +/-  1.110 |    0.306 +/-  0.511 |    0.000 +/-  0.000 |   -9.535 +/-  1.411
TYR 587 |    3.976 +/-  1.163 |   -2.437 +/-  0.764 |   -4.839 +/-  1.186 |   -1.143 +/-  0.570 |    0.000 +/-  0.000 |   -4.443 +/-  1.394
ARG 588 |    3.951 +/-  1.154 |   -1.901 +/-  0.793 |  -21.056 +/-  2.372 |   11.013 +/-  1.733 |    0.001 +/-  0.001 |   -7.992 +/-  1.656
ALA 589 |    3.796 +/-  1.202 |   -2.035 +/-  0.751 |  -10.679 +/-  1.493 |   -0.948 +/-  0.774 |    0.003 +/-  0.003 |   -9.862 +/-  1.530
LEU 590 |    4.115 +/-  1.222 |   -1.410 +/-  0.792 |   -1.466 +/-  1.720 |   -0.721 +/-  0.983 |    0.004 +/-  0.005 |    0.521 +/-  1.598
LYS 591 |    4.700 +/-  1.222 |   -1.201 +/-  0.730 |  -20.319 +/-  1.792 |    8.840 +/-  1.347 |    0.114 +/-  0.033 |   -7.865 +/-  1.730
GLU 592 |    5.201 +/-  1.251 |   -0.504 +/-  0.677 |   -4.137 +/-  1.722 |  -12.809 +/-  1.510 |    0.208 +/-  0.050 |  -12.041 +/-  1.448
GLN 593 |    4.451 +/-  1.132 |    0.342 +/-  0.751 |   -4.940 +/-  1.006 |   -3.745 +/-  0.985 |    0.212 +/-  0.054 |   -3.680 +/-  1.359
GLY 594 |    4.188 +/-  1.253 |   -1.480 +/-  0.620 |   -7.935 +/-  1.701 |   -0.890 +/-  0.869 |    0.205 +/-  0.053 |   -5.912 +/-  2.087
GLY 595 |    4.334 +/-  1.325 |   -2.527 +/-  0.777 |   -8.259 +/-  1.708 |   -0.738 +/-  0.867 |    0.016 +/-  0.021 |   -7.174 +/-  1.818
HIE 596 |    3.973 +/-  1.154 |   -1.668 +/-  0.788 |  -14.614 +/-  0.971 |    4.425 +/-  0.414 |    0.001 +/-  0.002 |   -7.883 +/-  1.488
ILE 597 |    3.904 +/-  1.084 |   -1.352 +/-  0.840 |   -8.000 +/-  0.897 |   -2.704 +/-  0.420 |    0.000 +/-  0.000 |   -8.152 +/-  1.291
TYR 598 |    3.610 +/-  1.016 |   -2.023 +/-  0.732 |   -9.844 +/-  0.898 |    0.533 +/-  0.376 |    0.000 +/-  0.000 |   -7.725 +/-  1.280
VAL 599 |    4.124 +/-  1.019 |   -0.545 +/-  0.925 |   -9.609 +/-  1.015 |   -2.256 +/-  0.470 |    0.000 +/-  0.000 |   -8.286 +/-  1.372
CYS 600 |    4.160 +/-  1.182 |   -1.802 +/-  0.682 |   -9.836 +/-  0.902 |    2.216 +/-  0.404 |    0.000 +/-  0.000 |   -5.262 +/-  1.404
GLY 601 |    3.860 +/-  1.142 |   -3.255 +/-  0.597 |  -12.906 +/-  1.108 |    0.599 +/-  0.477 |    0.004 +/-  0.004 |  -11.698 +/-  1.342
ASP 602 |    5.317 +/-  1.166 |   -2.614 +/-  0.623 |    7.709 +/-  1.688 |  -18.486 +/-  1.247 |    0.012 +/-  0.007 |   -8.061 +/-  1.364
VAL 603 |    4.432 +/-  1.092 |   -2.157 +/-  0.730 |  -11.898 +/-  1.188 |   -1.387 +/-  0.685 |    0.000 +/-  0.000 |  -11.010 +/-  1.561
THR 604 |    4.712 +/-  1.134 |   -1.310 +/-  0.716 |  -11.548 +/-  1.294 |   -2.627 +/-  0.792 |    0.001 +/-  0.003 |  -10.773 +/-  1.458
MET 605 |    3.783 +/-  1.045 |   -1.353 +/-  0.813 |  -12.375 +/-  1.181 |   -0.309 +/-  0.652 |    0.000 +/-  0.000 |  -10.254 +/-  1.479
ALA 606 |    3.509 +/-  1.034 |   -2.524 +/-  0.629 |   -7.359 +/-  1.232 |   -1.228 +/-  0.665 |    0.002 +/-  0.004 |   -7.600 +/-  1.259
ALA 607 |    3.646 +/-  1.112 |   -2.024 +/-  0.724 |   -8.374 +/-  1.493 |   -1.001 +/-  0.928 |    0.018 +/-  0.015 |   -7.734 +/-  1.381
ASP 608 |    4.718 +/-  1.220 |   -2.016 +/-  0.657 |    3.448 +/-  2.307 |  -12.397 +/-  2.059 |    0.010 +/-  0.009 |   -6.238 +/-  1.564
VAL 609 |    4.432 +/-  1.105 |   -0.803 +/-  0.940 |  -13.457 +/-  1.036 |    2.170 +/-  0.548 |    0.000 +/-  0.000 |   -7.658 +/-  1.435
LEU 610 |    4.107 +/-  1.056 |   -1.388 +/-  0.808 |   -5.782 +/-  1.070 |    0.505 +/-  0.641 |    0.000 +/-  0.001 |   -2.559 +/-  1.365
LYS 611 |    3.860 +/-  1.077 |   -1.699 +/-  0.700 |  -29.107 +/-  2.802 |   19.091 +/-  2.074 |    0.011 +/-  0.013 |   -7.844 +/-  1.657
ALA 612 |    3.642 +/-  1.110 |   -2.284 +/-  0.806 |  -11.572 +/-  1.113 |    0.405 +/-  0.789 |    0.008 +/-  0.014 |   -9.801 +/-  1.397
ILE 613 |    4.128 +/-  1.155 |   -1.250 +/-  0.895 |  -11.892 +/-  0.960 |    1.368 +/-  0.563 |    0.000 +/-  0.000 |   -7.646 +/-  1.364
GLN 614 |    4.015 +/-  1.104 |   -1.459 +/-  1.028 |   -5.968 +/-  2.043 |   -0.443 +/-  0.790 |    0.000 +/-  0.001 |   -3.855 +/-  1.640
ARG 615 |    3.946 +/-  1.151 |   -1.717 +/-  0.783 |  -24.304 +/-  2.183 |   16.596 +/-  2.134 |    0.008 +/-  0.012 |   -5.472 +/-  1.826
ILE 616 |    3.993 +/-  1.122 |   -1.041 +/-  0.833 |  -15.843 +/-  1.173 |    0.404 +/-  0.801 |    0.007 +/-  0.010 |  -12.480 +/-  1.362
MET 617 |    3.985 +/-  1.082 |   -2.056 +/-  0.753 |  -11.973 +/-  1.041 |    0.288 +/-  0.707 |    0.000 +/-  0.000 |   -9.756 +/-  1.256
THR 618 |    4.523 +/-  1.103 |   -1.753 +/-  0.696 |  -12.710 +/-  1.418 |   -1.053 +/-  0.975 |    0.025 +/-  0.016 |  -10.968 +/-  1.350
GLN 619 |    3.885 +/-  1.079 |   -1.187 +/-  0.653 |   -6.523 +/-  2.431 |   -2.184 +/-  1.895 |    0.142 +/-  0.067 |   -5.866 +/-  1.425
GLN 620 |    3.993 +/-  1.133 |   -0.899 +/-  0.694 |   -6.803 +/-  1.550 |   -2.655 +/-  1.402 |    0.132 +/-  0.047 |   -6.232 +/-  1.423
GLY 621 |    4.450 +/-  1.337 |   -1.403 +/-  0.766 |   -5.078 +/-  1.400 |   -0.264 +/-  1.309 |    0.129 +/-  0.041 |   -2.165 +/-  1.572
LYS 622 |    4.595 +/-  1.288 |   -0.218 +/-  0.658 |  -18.761 +/-  2.211 |    8.977 +/-  1.644 |    0.235 +/-  0.040 |   -5.172 +/-  1.559
LEU 623 |    4.496 +/-  1.246 |    0.362 +/-  1.015 |  -10.202 +/-  2.239 |   -3.036 +/-  1.160 |    0.119 +/-  0.039 |   -8.262 +/-  1.626
SER 624 |    4.371 +/-  1.121 |   -0.864 +/-  0.734 |   -9.723 +/-  1.493 |   -4.393 +/-  0.944 |    0.118 +/-  0.028 |  -10.490 +/-  1.494
GLU 625 |    4.138 +/-  1.171 |   -0.765 +/-  0.837 |   -0.134 +/-  2.435 |  -14.988 +/-  1.398 |    0.050 +/-  0.015 |  -11.699 +/-  1.618
GLU 626 |    4.014 +/-  1.155 |   -1.112 +/-  0.700 |    2.359 +/-  2.017 |  -15.947 +/-  1.606 |    0.048 +/-  0.030 |  -10.638 +/-  1.349
ASP 627 |    4.425 +/-  1.173 |   -1.560 +/-  0.685 |    4.834 +/-  1.522 |  -15.071 +/-  1.196 |    0.024 +/-  0.016 |   -7.347 +/-  1.430
ALA 628 |    3.653 +/-  1.071 |   -2.181 +/-  0.768 |   -6.602 +/-  1.021 |   -1.088 +/-  0.565 |    0.000 +/-  0.000 |   -6.217 +/-  1.377
GLY 629 |    3.799 +/-  1.196 |   -2.584 +/-  0.660 |  -13.725 +/-  1.538 |    2.750 +/-  0.855 |    0.118 +/-  0.030 |   -9.643 +/-  1.422
VAL 630 |    4.374 +/-  1.153 |   -0.468 +/-  0.856 |  -13.339 +/-  1.242 |   -0.667 +/-  0.688 |    0.015 +/-  0.012 |  -10.085 +/-  1.527
PHE 631 |    3.715 +/-  1.048 |   -1.631 +/-  0.818 |   -8.123 +/-  1.105 |   -1.161 +/-  0.613 |    0.017 +/-  0.015 |   -7.184 +/-  1.371
ILE 632 |    4.115 +/-  1.171 |   -1.298 +/-  0.806 |   -8.175 +/-  1.091 |   -2.102 +/-  0.508 |    0.001 +/-  0.002 |   -7.459 +/-  1.355
SER 633 |    4.178 +/-  1.161 |   -2.156 +/-  0.611 |   -0.833 +/-  1.154 |   -4.721 +/-  0.623 |    0.043 +/-  0.018 |   -3.488 +/-  1.378
ARG 634 |    3.967 +/-  1.105 |   -1.233 +/-  0.821 |  -24.051 +/-  1.826 |   16.198 +/-  1.331 |    0.007 +/-  0.009 |   -5.111 +/-  1.521
LEU 635 |    4.573 +/-  1.226 |   -2.012 +/-  0.778 |   -7.114 +/-  1.342 |   -2.281 +/-  0.725 |    0.005 +/-  0.006 |   -6.829 +/-  1.423
ARG 636 |    3.803 +/-  1.131 |   -1.825 +/-  0.668 |  -33.399 +/-  1.620 |   22.419 +/-  1.291 |    0.021 +/-  0.015 |   -8.982 +/-  1.514
ASP 637 |    5.437 +/-  1.243 |   -1.483 +/-  0.558 |    5.980 +/-  1.755 |  -26.531 +/-  1.527 |    0.098 +/-  0.024 |  -16.500 +/-  1.390
ASP 638 |    5.305 +/-  1.363 |   -0.221 +/-  0.745 |   10.121 +/-  1.661 |  -20.093 +/-  1.879 |    0.143 +/-  0.041 |   -4.745 +/-  1.664
ASN 639 |    4.619 +/-  1.281 |   -1.024 +/-  0.754 |   -2.732 +/-  1.624 |    2.520 +/-  0.937 |    0.024 +/-  0.011 |    3.408 +/-  1.672
ARG 640 |    4.576 +/-  1.337 |   -1.523 +/-  0.786 |  -32.316 +/-  1.576 |   22.150 +/-  1.096 |    0.002 +/-  0.003 |   -7.112 +/-  1.603
TYR 641 |    4.040 +/-  1.050 |   -1.852 +/-  0.685 |   -8.016 +/-  1.020 |   -3.012 +/-  0.707 |    0.007 +/-  0.005 |   -8.833 +/-  1.415
HIE 642 |    3.625 +/-  1.072 |   -1.594 +/-  0.761 |  -15.909 +/-  1.181 |    3.402 +/-  0.491 |    0.009 +/-  0.007 |  -10.465 +/-  1.334
GLU 643 |    3.869 +/-  1.117 |   -0.877 +/-  0.798 |    7.695 +/-  2.051 |  -18.806 +/-  1.430 |    0.033 +/-  0.019 |   -8.086 +/-  1.441
ASP 644 |    5.815 +/-  1.149 |   -1.742 +/-  0.734 |    8.108 +/-  1.523 |  -17.831 +/-  1.078 |    0.013 +/-  0.007 |   -5.637 +/-  1.538
ILE 645 |    4.362 +/-  1.119 |   -1.226 +/-  0.617 |   -4.010 +/-  0.873 |   -1.793 +/-  0.666 |    0.042 +/-  0.013 |   -2.626 +/-  1.328
PHE 646 |    3.857 +/-  1.134 |   -1.221 +/-  0.702 |   -6.095 +/-  0.864 |   -2.678 +/-  0.598 |    0.026 +/-  0.009 |   -6.110 +/-  1.325
GLY 647 |    4.100 +/-  1.211 |   -2.616 +/-  0.675 |  -10.130 +/-  1.002 |    1.276 +/-  0.657 |    0.021 +/-  0.010 |   -7.348 +/-  1.489
VAL 648 |    4.682 +/-  1.233 |   -1.228 +/-  0.691 |   -8.283 +/-  1.801 |   -3.971 +/-  1.420 |    0.067 +/-  0.025 |   -8.733 +/-  1.577
THR 649 |    5.398 +/-  1.246 |   -0.775 +/-  0.861 |  -12.739 +/-  2.212 |   -0.854 +/-  1.170 |    0.005 +/-  0.007 |   -8.965 +/-  1.758
LEU 650 |    4.354 +/-  1.131 |   -1.317 +/-  0.692 |    6.994 +/-  1.099 |   -5.612 +/-  0.791 |    0.002 +/-  0.004 |    4.421 +/-  1.452
ARG 651 |    4.500 +/-  1.202 |   -0.783 +/-  0.798 |  -22.576 +/-  2.350 |   10.583 +/-  1.683 |    0.052 +/-  0.042 |   -8.225 +/-  1.675
THR 652 |    4.932 +/-  1.127 |    0.041 +/-  0.960 |  -19.217 +/-  1.618 |   -2.028 +/-  0.770 |    0.010 +/-  0.007 |  -16.262 +/-  1.480
TYR 653 |    4.009 +/-  1.082 |   -1.023 +/-  0.790 |   -5.541 +/-  1.934 |   -6.316 +/-  1.187 |    0.088 +/-  0.040 |   -8.784 +/-  1.507
GLU 654 |    3.960 +/-  1.034 |   -0.873 +/-  0.909 |    2.014 +/-  1.834 |  -12.405 +/-  1.421 |    0.022 +/-  0.018 |   -7.281 +/-  1.451
VAL 655 |    4.367 +/-  1.107 |   -1.556 +/-  0.757 |  -10.241 +/-  1.092 |   -1.845 +/-  0.801 |    0.004 +/-  0.009 |   -9.271 +/-  1.397
THR 656 |    4.743 +/-  1.113 |   -1.046 +/-  0.853 |  -13.022 +/-  1.882 |   -2.174 +/-  0.884 |    0.005 +/-  0.013 |  -11.493 +/-  1.655
ASN 657 |    4.417 +/-  1.124 |   -1.231 +/-  0.684 |    2.670 +/-  1.190 |   -4.220 +/-  1.257 |    0.081 +/-  0.042 |    1.717 +/-  1.568
ARG 658 |    4.002 +/-  1.205 |   -0.173 +/-  0.759 |  -22.896 +/-  2.000 |   13.691 +/-  1.650 |    0.247 +/-  0.032 |   -5.128 +/-  1.602
LEU 659 |    4.374 +/-  1.293 |   -0.464 +/-  0.651 |   -4.195 +/-  1.230 |   -3.176 +/-  0.975 |    0.090 +/-  0.026 |   -3.371 +/-  1.462
ARG 660 |    3.834 +/-  1.161 |   -0.398 +/-  0.647 |  -25.232 +/-  1.904 |   13.825 +/-  1.643 |    0.130 +/-  0.038 |   -7.840 +/-  1.561
SER 661 |    4.422 +/-  1.159 |   -0.285 +/-  0.710 |   -9.012 +/-  2.091 |   -8.478 +/-  1.782 |    0.149 +/-  0.046 |  -13.204 +/-  1.500
GLU 662 |    4.009 +/-  1.138 |    0.149 +/-  0.645 |    8.954 +/-  2.339 |  -18.258 +/-  1.957 |    0.180 +/-  0.048 |   -4.965 +/-  1.509
SER 663 |    5.463 +/-  1.267 |   -0.018 +/-  0.704 |    6.644 +/-  2.322 |  -10.573 +/-  1.922 |    0.227 +/-  0.066 |    1.744 +/-  1.508
ILE 664 |    6.022 +/-  1.501 |    0.506 +/-  0.654 |   33.468 +/-  8.103 | -102.662 +/-  8.227 |    0.589 +/-  0.060 |  -62.077 +/-  1.838
FMN 665 |    0.000 +/-  0.000 |    0.000 +/-  0.000 |    0.000 +/-  0.000 |    0.000 +/-  0.000 |    0.000 +/-  0.000 |    0.000 +/-  0.000
FAD 666 |    0.000 +/-  0.000 |    0.000 +/-  0.000 |    0.000 +/-  0.000 |    0.000 +/-  0.000 |    0.000 +/-  0.000 |    0.000 +/-  0.000
NAP 667 |    0.000 +/-  0.000 |    0.000 +/-  0.000 |    0.000 +/-  0.000 |    0.000 +/-  0.000 |    0.000 +/-  0.000 |    0.000 +/-  0.000

Receptor:
Total Energy Decomposition:
Residue |       Internal      |    van der Waals    |    Electrostatic    |   Polar Solvation   |   Non-Polar Solv.   |       TOTAL
-------------------------------------------------------------------------------------------------------------------------------------------
ALA   1 |    8.562 +/-  2.096 |    0.200 +/-  0.747 |  -13.995 +/-  6.917 |  -62.737 +/-  6.224 |    1.199 +/-  0.107 |  -66.771 +/-  2.634
LYS   2 |   18.077 +/-  3.153 |    0.169 +/-  1.167 |   32.007 +/-  7.034 |  -51.803 +/-  7.385 |    1.436 +/-  0.127 |   -0.114 +/-  3.485
ARG   3 |   22.604 +/-  3.976 |   -4.143 +/-  1.859 | -178.132 +/- 18.830 |  -14.302 +/- 18.371 |    0.850 +/-  0.284 | -173.123 +/-  4.483
VAL   4 |   15.645 +/-  2.914 |   -2.211 +/-  1.278 |  -23.047 +/-  1.356 |   -3.479 +/-  0.900 |    0.485 +/-  0.102 |  -12.607 +/-  2.885
LYS   5 |   17.518 +/-  3.203 |   -2.434 +/-  1.293 |   -6.239 +/- 11.286 |  -28.075 +/- 11.247 |    1.024 +/-  0.151 |  -18.206 +/-  3.625
ALA   6 |    7.461 +/-  2.038 |   -5.057 +/-  0.932 |  -12.283 +/-  1.577 |    2.149 +/-  0.642 |    0.011 +/-  0.010 |   -7.719 +/-  2.336
THR   7 |   14.942 +/-  2.385 |   -4.947 +/-  1.383 |  -37.329 +/-  2.232 |    0.994 +/-  0.832 |    0.036 +/-  0.027 |  -26.303 +/-  2.760
ILE   8 |   19.123 +/-  3.036 |   -6.977 +/-  1.672 |  -11.345 +/-  1.015 |    1.504 +/-  0.516 |    0.007 +/-  0.010 |    2.312 +/-  3.059
LEU   9 |   18.056 +/-  2.848 |   -7.255 +/-  1.467 |  -34.716 +/-  1.081 |    1.182 +/-  0.587 |    0.002 +/-  0.004 |  -22.732 +/-  3.073
TYR  10 |   18.940 +/-  3.285 |   -9.693 +/-  1.236 |  -24.828 +/-  2.003 |   -8.887 +/-  1.563 |    0.191 +/-  0.047 |  -24.275 +/-  3.418
ALA  11 |    7.936 +/-  2.075 |   -4.731 +/-  1.070 |   -9.901 +/-  1.452 |    4.570 +/-  0.927 |    0.000 +/-  0.001 |   -2.126 +/-  2.497
THR  12 |   15.208 +/-  2.505 |   -4.332 +/-  1.302 |  -26.243 +/-  2.150 |  -13.186 +/-  1.591 |    0.166 +/-  0.031 |  -28.385 +/-  2.864
GLU  13 |   17.524 +/-  2.786 |   -3.409 +/-  1.442 |   10.089 +/- 10.656 |  -75.974 +/-  9.731 |    0.353 +/-  0.063 |  -51.417 +/-  3.022
THR  14 |   17.905 +/-  2.627 |   -1.421 +/-  1.083 |  -26.070 +/-  1.939 |   -8.634 +/-  1.524 |    0.424 +/-  0.066 |  -17.797 +/-  2.898
GLY  15 |    6.470 +/-  1.696 |   -1.781 +/-  0.796 |   -3.882 +/-  1.757 |   -1.461 +/-  0.870 |    0.194 +/-  0.034 |   -0.460 +/-  1.908
LYS  16 |   17.916 +/-  3.198 |   -3.356 +/-  1.233 |  -31.071 +/-  9.579 |    0.390 +/-  8.378 |    0.678 +/-  0.083 |  -15.443 +/-  4.027
SER  17 |   11.901 +/-  2.069 |   -6.191 +/-  1.101 |   -9.287 +/-  1.354 |   -9.637 +/-  0.931 |    0.004 +/-  0.004 |  -13.211 +/-  2.430
GLN  18 |   23.671 +/-  2.883 |   -5.710 +/-  1.253 |  -71.677 +/-  3.458 |   -9.270 +/-  2.943 |    0.466 +/-  0.092 |  -62.520 +/-  2.772
ALA  19 |    7.159 +/-  1.963 |   -3.118 +/-  0.882 |   -7.862 +/-  2.175 |   -0.301 +/-  0.852 |    0.382 +/-  0.040 |   -3.741 +/-  2.299
TYR  20 |   17.897 +/-  3.055 |   -6.646 +/-  1.420 |  -34.888 +/-  1.995 |    0.371 +/-  0.912 |    0.126 +/-  0.031 |  -23.140 +/-  3.216
ALA  21 |    7.349 +/-  2.007 |   -5.892 +/-  0.938 |    0.013 +/-  1.251 |    0.307 +/-  0.636 |    0.000 +/-  0.000 |    1.777 +/-  2.190
LYS  22 |   17.558 +/-  3.221 |   -4.394 +/-  1.186 |    7.882 +/-  6.811 |  -37.909 +/-  6.804 |    0.978 +/-  0.096 |  -15.887 +/-  3.695
THR  23 |   16.196 +/-  2.589 |   -4.544 +/-  1.220 |  -38.361 +/-  1.532 |   -2.588 +/-  1.290 |    0.185 +/-  0.039 |  -29.111 +/-  2.769
LEU  24 |   17.101 +/-  2.982 |   -6.829 +/-  1.370 |  -32.038 +/-  1.091 |    1.113 +/-  0.603 |    0.001 +/-  0.002 |  -20.652 +/-  3.043
CYS  25 |   10.217 +/-  2.035 |   -6.083 +/-  0.906 |   -6.311 +/-  1.462 |   -2.102 +/-  1.195 |    0.107 +/-  0.035 |   -4.172 +/-  2.208
GLU  26 |   17.203 +/-  2.632 |   -6.013 +/-  1.247 |  -32.633 +/- 10.838 |  -35.417 +/-  9.875 |    0.353 +/-  0.072 |  -56.508 +/-  2.971
ILE  27 |   17.462 +/-  2.870 |   -6.646 +/-  1.480 |   -9.560 +/-  1.416 |   -0.131 +/-  1.117 |    0.007 +/-  0.010 |    1.131 +/-  3.028
PHE  28 |   17.149 +/-  3.142 |   -5.754 +/-  1.156 |   -1.896 +/-  1.560 |   -3.014 +/-  0.703 |    0.088 +/-  0.038 |    6.573 +/-  3.132
LYS  29 |   18.369 +/-  3.181 |   -3.728 +/-  1.226 |  -10.941 +/- 10.962 |  -19.255 +/- 10.077 |    0.913 +/-  0.108 |  -14.642 +/-  3.385
HIE  30 |   33.963 +/-  2.822 |   -6.368 +/-  1.318 |  -19.136 +/-  1.769 |  -10.958 +/-  1.454 |    0.486 +/-  0.124 |   -2.013 +/-  2.877
ALA  31 |    7.675 +/-  2.029 |   -2.447 +/-  0.809 |   -4.718 +/-  1.154 |   -2.506 +/-  1.027 |    0.342 +/-  0.060 |   -1.655 +/-  2.175
PHE  32 |   16.663 +/-  3.150 |   -4.936 +/-  1.093 |   -5.276 +/-  1.499 |   -3.971 +/-  1.110 |    0.253 +/-  0.063 |    2.734 +/-  3.202
ASP  33 |   14.437 +/-  2.819 |   -3.031 +/-  1.113 |  -20.831 +/- 10.133 |  -51.077 +/-  9.792 |    0.604 +/-  0.071 |  -59.898 +/-  2.548
ALA  34 |    7.982 +/-  2.086 |   -3.862 +/-  0.759 |    2.732 +/-  1.571 |   -0.361 +/-  1.518 |    0.125 +/-  0.042 |    6.617 +/-  2.108
LYS  35 |   17.803 +/-  3.135 |   -3.053 +/-  1.265 |  -11.016 +/- 14.012 |  -19.663 +/- 15.119 |    1.021 +/-  0.192 |  -14.908 +/-  3.626
ALA  36 |    7.282 +/-  2.009 |   -3.659 +/-  0.740 |   -5.194 +/-  1.502 |   -1.996 +/-  1.406 |    0.219 +/-  0.055 |   -3.348 +/-  2.080
MET  37 |   14.782 +/-  2.707 |   -7.306 +/-  1.218 |   -8.369 +/-  1.834 |   -1.780 +/-  1.349 |    0.235 +/-  0.112 |   -2.437 +/-  2.905
SER  38 |   10.090 +/-  2.053 |   -5.231 +/-  1.050 |   -6.700 +/-  2.581 |  -10.611 +/-  2.240 |    0.143 +/-  0.044 |  -12.310 +/-  2.671
MET  39 |   16.436 +/-  2.677 |   -9.594 +/-  1.132 |   -6.564 +/-  2.048 |   -4.628 +/-  1.566 |    0.024 +/-  0.024 |   -4.325 +/-  2.839
GLU  40 |   17.797 +/-  3.015 |   -2.492 +/-  1.334 |   26.945 +/- 13.799 | -101.692 +/- 12.956 |    0.696 +/-  0.117 |  -58.745 +/-  3.131
GLU  41 |   18.331 +/-  2.760 |   -2.163 +/-  1.390 |   29.566 +/- 13.484 | -101.277 +/- 13.665 |    0.890 +/-  0.085 |  -54.654 +/-  2.913
TYR  42 |   18.399 +/-  3.230 |   -4.369 +/-  1.367 |  -20.704 +/-  2.170 |  -12.394 +/-  1.802 |    0.422 +/-  0.149 |  -18.645 +/-  3.411
ASP  43 |   17.456 +/-  2.642 |   -1.018 +/-  1.153 |   36.528 +/- 11.202 | -110.708 +/- 11.135 |    0.864 +/-  0.087 |  -56.878 +/-  2.777
ILE  44 |   17.926 +/-  2.915 |   -2.881 +/-  1.455 |   -3.155 +/-  1.808 |   -6.194 +/-  1.663 |    0.250 +/-  0.093 |    5.946 +/-  3.079
VAL  45 |   14.669 +/-  2.713 |    0.535 +/-  1.186 |  -20.217 +/-  1.987 |   -7.060 +/-  1.632 |    0.997 +/-  0.069 |  -11.075 +/-  2.791
HIE  46 |   34.069 +/-  2.765 |   -5.033 +/-  1.410 |  -13.798 +/-  5.268 |   -8.081 +/-  4.405 |    0.721 +/-  0.190 |    7.878 +/-  3.231
LEU  47 |   17.195 +/-  2.893 |   -4.968 +/-  1.388 |  -33.045 +/-  1.802 |    0.270 +/-  1.215 |    0.068 +/-  0.053 |  -20.480 +/-  2.975
GLU  48 |   18.932 +/-  2.789 |   -4.024 +/-  1.712 |    1.577 +/- 14.770 |  -73.839 +/- 13.711 |    0.446 +/-  0.135 |  -56.907 +/-  3.058
HIE  49 |   34.074 +/-  2.796 |   -5.035 +/-  1.165 |  -22.838 +/-  3.983 |   -4.582 +/-  3.650 |    0.722 +/-  0.139 |    2.341 +/-  2.827
GLU  50 |   17.242 +/-  2.606 |   -7.060 +/-  1.474 |  -11.086 +/- 10.407 |  -56.349 +/-  9.651 |    0.132 +/-  0.048 |  -57.122 +/-  3.105
ALA  51 |    7.718 +/-  1.940 |   -3.766 +/-  0.981 |   -2.920 +/-  2.157 |    0.189 +/-  1.383 |    0.051 +/-  0.035 |    1.271 +/-  2.285
LEU  52 |   17.934 +/-  2.832 |   -6.947 +/-  1.370 |  -28.355 +/-  1.091 |    1.360 +/-  0.649 |    0.011 +/-  0.016 |  -15.996 +/-  3.072
VAL  53 |   14.387 +/-  2.470 |   -4.803 +/-  1.379 |  -28.279 +/-  1.099 |    1.240 +/-  0.491 |    0.011 +/-  0.015 |  -17.444 +/-  2.711
LEU  54 |   17.985 +/-  2.992 |   -7.205 +/-  1.368 |  -31.039 +/-  1.376 |   -0.072 +/-  0.601 |    0.006 +/-  0.009 |  -20.326 +/-  3.255
VAL  55 |   14.772 +/-  2.679 |   -4.712 +/-  1.464 |  -31.466 +/-  1.195 |    2.225 +/-  0.689 |    0.001 +/-  0.003 |  -19.179 +/-  2.776
VAL  56 |   14.754 +/-  2.677 |   -6.404 +/-  1.511 |  -31.127 +/-  1.247 |    0.495 +/-  0.621 |    0.000 +/-  0.000 |  -22.282 +/-  2.767
THR  57 |   16.477 +/-  2.574 |   -5.274 +/-  1.601 |  -37.948 +/-  1.648 |   -1.168 +/-  0.784 |    0.000 +/-  0.000 |  -27.912 +/-  2.786
SER  58 |   11.537 +/-  2.185 |   -4.857 +/-  1.052 |   -7.579 +/-  1.622 |   -6.229 +/-  1.384 |    0.072 +/-  0.014 |   -7.055 +/-  2.310
THR  59 |   15.493 +/-  2.522 |   -6.318 +/-  0.995 |  -35.200 +/-  1.281 |   -2.261 +/-  1.079 |    0.154 +/-  0.017 |  -28.131 +/-  3.116
PHE  60 |   17.432 +/-  3.098 |   -1.839 +/-  1.175 |   -4.567 +/-  1.541 |   -5.275 +/-  0.721 |    0.529 +/-  0.048 |    6.279 +/-  3.297
GLY  61 |    5.393 +/-  1.628 |   -2.062 +/-  0.730 |   -9.379 +/-  1.052 |    1.951 +/-  0.602 |    0.183 +/-  0.032 |   -3.914 +/-  1.960
ASN  62 |   22.737 +/-  2.724 |   -5.342 +/-  1.309 |  -90.357 +/-  4.161 |   -1.725 +/-  1.959 |    0.036 +/-  0.019 |  -74.651 +/-  3.580
GLY  63 |    5.673 +/-  1.769 |   -4.392 +/-  0.621 |  -10.309 +/-  1.401 |   -2.211 +/-  1.179 |    0.024 +/-  0.010 |  -11.215 +/-  1.814
ASP  64 |   17.437 +/-  2.700 |   -3.178 +/-  1.645 |    7.716 +/-  8.988 |  -75.347 +/-  6.684 |    0.104 +/-  0.032 |  -53.268 +/-  4.223
PRO  65 |   23.046 +/-  2.597 |   -5.449 +/-  1.024 |    5.707 +/-  1.058 |   -5.142 +/-  0.937 |    0.082 +/-  0.023 |   18.244 +/-  2.717
PRO  66 |   21.189 +/-  2.530 |   -6.094 +/-  1.049 |   -9.891 +/-  2.114 |   -3.271 +/-  1.302 |    0.054 +/-  0.023 |    1.987 +/-  2.767
GLU  67 |   19.143 +/-  3.122 |   -3.709 +/-  1.336 |   25.475 +/- 12.092 |  -94.689 +/- 11.723 |    0.543 +/-  0.120 |  -53.237 +/-  3.069
ASN  68 |   22.932 +/-  2.862 |   -6.121 +/-  1.333 |  -95.980 +/-  5.361 |    1.303 +/-  3.080 |    0.113 +/-  0.048 |  -77.752 +/-  3.159
GLY  69 |    5.419 +/-  1.762 |   -3.951 +/-  0.897 |  -12.872 +/-  1.118 |    0.578 +/-  0.793 |    0.000 +/-  0.000 |  -10.826 +/-  1.949
GLU  70 |   18.147 +/-  2.693 |   -4.500 +/-  1.314 |   28.720 +/- 11.801 |  -95.032 +/- 11.168 |    0.375 +/-  0.103 |  -52.290 +/-  2.943
LYS  71 |   17.539 +/-  3.087 |   -3.374 +/-  1.266 |  -77.976 +/- 15.506 |   45.058 +/- 14.974 |    0.954 +/-  0.184 |  -17.799 +/-  3.911
PHE  72 |   16.172 +/-  2.905 |   -6.684 +/-  1.177 |  -11.079 +/-  1.170 |   -3.206 +/-  0.623 |    0.055 +/-  0.044 |   -4.743 +/-  3.188
GLY  73 |    5.212 +/-  1.735 |   -4.365 +/-  0.756 |  -12.611 +/-  1.192 |   -0.655 +/-  0.548 |    0.000 +/-  0.001 |  -12.419 +/-  1.766
CYS  74 |   10.367 +/-  2.101 |   -4.483 +/-  0.862 |   -4.405 +/-  1.442 |   -2.618 +/-  0.911 |    0.389 +/-  0.043 |   -0.750 +/-  2.170
ALA  75 |    7.517 +/-  2.000 |   -3.352 +/-  0.775 |   -1.591 +/-  1.147 |   -2.280 +/-  0.592 |    0.328 +/-  0.068 |    0.621 +/-  2.036
LEU  76 |   16.341 +/-  2.694 |   -6.853 +/-  1.353 |  -29.627 +/-  1.137 |   -0.552 +/-  0.492 |    0.022 +/-  0.024 |  -20.669 +/-  2.880
MET  77 |   16.607 +/-  2.629 |   -9.829 +/-  1.155 |  -13.670 +/-  1.326 |    0.225 +/-  0.967 |    0.043 +/-  0.016 |   -6.624 +/-  2.841
GLU  78 |   17.931 +/-  2.880 |   -3.028 +/-  1.094 |   53.070 +/-  5.574 | -124.809 +/-  5.437 |    0.909 +/-  0.073 |  -55.926 +/-  2.865
MET  79 |   16.137 +/-  2.707 |   -6.023 +/-  1.165 |    0.215 +/-  1.308 |   -2.998 +/-  1.048 |    0.537 +/-  0.088 |    7.869 +/-  2.769
ARG  80 |   22.940 +/-  4.143 |   -7.088 +/-  1.844 | -264.544 +/-  7.866 |   68.236 +/-  5.988 |    0.191 +/-  0.091 | -180.264 +/-  3.758
HIE  81 |   34.773 +/-  2.809 |   -6.806 +/-  1.078 |   -1.566 +/-  4.376 |  -15.550 +/-  3.678 |    0.299 +/-  0.075 |   11.151 +/-  2.828
PRO  82 |   20.850 +/-  2.365 |   -2.835 +/-  0.907 |   -2.476 +/-  1.828 |   -7.146 +/-  1.695 |    0.449 +/-  0.081 |    8.842 +/-  2.626
ASN  83 |   22.131 +/-  3.092 |   -0.726 +/-  1.022 |  -81.767 +/-  5.119 |  -14.587 +/-  3.492 |    1.015 +/-  0.071 |  -73.933 +/-  2.630
SER  84 |   13.067 +/-  2.396 |    0.630 +/-  1.031 |   -7.733 +/-  3.425 |  -10.867 +/-  2.945 |    0.904 +/-  0.064 |   -4.000 +/-  2.309
VAL  85 |   14.605 +/-  2.687 |   -0.178 +/-  1.335 |  -22.526 +/-  2.399 |   -5.033 +/-  1.508 |    0.659 +/-  0.068 |  -12.472 +/-  2.654
GLN  86 |   23.513 +/-  2.997 |   -0.272 +/-  1.301 |  -69.760 +/-  2.741 |  -14.664 +/-  2.791 |    1.288 +/-  0.119 |  -59.895 +/-  2.889
GLU  87 |   17.554 +/-  2.782 |   -2.742 +/-  1.463 |   15.806 +/-  8.389 |  -88.479 +/-  7.743 |    0.550 +/-  0.086 |  -57.311 +/-  2.834
GLU  88 |   18.502 +/-  3.036 |   -1.390 +/-  1.400 |   25.507 +/- 15.130 |  -91.480 +/- 14.076 |    0.822 +/-  0.150 |  -48.039 +/-  3.155
ARG  89 |   22.472 +/-  3.750 |   -6.227 +/-  1.327 | -216.695 +/-  6.535 |   33.405 +/-  6.012 |    0.425 +/-  0.061 | -166.620 +/-  3.483
LYS  90 |   17.565 +/-  3.053 |   -4.796 +/-  1.218 |  -36.663 +/-  8.642 |   10.345 +/-  8.544 |    0.429 +/-  0.114 |  -13.120 +/-  3.622
SER  91 |   11.734 +/-  2.206 |   -3.173 +/-  1.128 |  -27.598 +/-  2.100 |    4.286 +/-  1.364 |    0.232 +/-  0.027 |  -14.521 +/-  2.370
TYR  92 |   18.440 +/-  3.175 |   -9.036 +/-  1.134 |  -17.210 +/-  1.540 |   -6.309 +/-  0.831 |    0.043 +/-  0.022 |  -14.072 +/-  3.207
LYS  93 |   19.186 +/-  3.351 |   -5.975 +/-  1.302 |  -72.807 +/-  8.876 |   47.516 +/-  8.444 |    0.433 +/-  0.089 |  -11.647 +/-  3.758
VAL  94 |   14.060 +/-  2.602 |   -5.170 +/-  1.278 |  -21.723 +/-  2.183 |   -1.872 +/-  1.448 |    0.039 +/-  0.022 |  -14.666 +/-  2.709
ARG  95 |   22.211 +/-  3.924 |   -8.867 +/-  1.720 | -240.659 +/-  7.646 |   43.845 +/-  6.628 |    0.062 +/-  0.024 | -183.408 +/-  3.848
PHE  96 |   16.169 +/-  2.872 |   -7.702 +/-  1.262 |  -10.429 +/-  1.270 |   -0.641 +/-  0.772 |    0.015 +/-  0.012 |   -2.589 +/-  3.114
ASN  97 |   22.746 +/-  2.741 |   -5.020 +/-  1.446 |  -92.845 +/-  3.695 |   -1.986 +/-  1.827 |    0.056 +/-  0.028 |  -77.049 +/-  2.824
SER  98 |   12.132 +/-  2.190 |   -4.523 +/-  1.069 |  -10.249 +/-  2.234 |   -3.225 +/-  1.811 |    0.123 +/-  0.032 |   -5.742 +/-  2.557
VAL  99 |   15.416 +/-  2.620 |   -2.135 +/-  1.406 |  -28.694 +/-  2.287 |   -0.785 +/-  0.995 |    0.440 +/-  0.105 |  -15.758 +/-  2.961
SER 100 |   11.939 +/-  2.224 |   -4.748 +/-  1.019 |   -9.762 +/-  2.846 |   -6.856 +/-  2.825 |    0.170 +/-  0.044 |   -9.257 +/-  2.366
SER 101 |   13.412 +/-  2.240 |   -4.818 +/-  1.021 |  -13.132 +/-  2.201 |   -2.339 +/-  1.392 |    0.017 +/-  0.015 |   -6.860 +/-  2.394
TYR 102 |   18.159 +/-  3.137 |   -7.233 +/-  1.253 |  -25.934 +/-  2.787 |   -6.076 +/-  2.196 |    0.186 +/-  0.053 |  -20.899 +/-  3.301
SER 103 |   12.436 +/-  2.364 |   -1.923 +/-  1.047 |   -8.663 +/-  2.937 |  -11.335 +/-  2.659 |    0.634 +/-  0.121 |   -8.851 +/-  2.542
ASP 104 |   16.784 +/-  3.044 |   -1.633 +/-  1.293 |   27.535 +/-  6.285 | -100.429 +/-  6.840 |    0.732 +/-  0.124 |  -57.011 +/-  2.773
SER 105 |   11.756 +/-  2.335 |   -1.372 +/-  1.168 |   -5.333 +/-  3.146 |   -5.781 +/-  2.419 |    0.368 +/-  0.118 |   -0.361 +/-  2.464
ARG 106 |   22.577 +/-  3.862 |   -1.153 +/-  1.597 | -222.520 +/- 11.937 |   31.827 +/-  9.663 |    1.009 +/-  0.161 | -168.260 +/-  4.141
LYS 107 |   18.224 +/-  3.266 |   -2.305 +/-  1.300 |  -53.563 +/- 11.918 |   20.318 +/- 12.800 |    0.967 +/-  0.184 |  -16.358 +/-  3.664
SER 108 |   10.784 +/-  2.171 |   -2.532 +/-  1.060 |  -10.998 +/-  3.732 |   -9.054 +/-  2.999 |    0.384 +/-  0.056 |  -11.416 +/-  2.540
SER 109 |   11.578 +/-  2.237 |   -2.751 +/-  1.166 |  -18.436 +/-  2.900 |   -1.108 +/-  1.687 |    0.116 +/-  0.043 |  -10.600 +/-  2.779
GLY 110 |    5.779 +/-  1.777 |   -2.193 +/-  0.683 |   -6.445 +/-  3.477 |   -4.957 +/-  2.437 |    0.108 +/-  0.039 |   -7.709 +/-  2.096
ASP 111 |   15.695 +/-  2.883 |    0.771 +/-  1.530 |   -6.178 +/- 12.806 |  -72.546 +/- 11.559 |    0.652 +/-  0.103 |  -61.606 +/-  3.279
GLY 112 |    6.882 +/-  1.760 |   -0.338 +/-  0.701 |    5.309 +/-  1.981 |   -6.671 +/-  1.787 |    0.253 +/-  0.053 |    5.435 +/-  1.794
PRO 113 |   21.305 +/-  2.554 |   -0.631 +/-  0.762 |   -6.213 +/-  0.845 |   -6.626 +/-  0.966 |    1.019 +/-  0.050 |    8.854 +/-  2.671
ASP 114 |   14.869 +/-  2.737 |   -1.434 +/-  1.238 |   16.255 +/- 10.751 |  -86.887 +/- 10.772 |    0.668 +/-  0.093 |  -56.529 +/-  2.738
LEU 115 |   17.677 +/-  2.989 |    0.177 +/-  1.484 |  -20.407 +/-  2.098 |   -4.569 +/-  1.476 |    0.874 +/-  0.080 |   -6.248 +/-  3.066
ARG 116 |   22.907 +/-  4.111 |   -4.215 +/-  1.559 | -237.298 +/- 11.732 |   35.432 +/-  9.010 |    0.660 +/-  0.124 | -182.513 +/-  4.423
ASP 117 |   18.992 +/-  2.679 |   -0.966 +/-  1.673 |  -19.078 +/-  9.244 |  -70.885 +/-  7.406 |    0.167 +/-  0.042 |  -71.771 +/-  3.513
ASN 118 |   21.898 +/-  3.064 |   -1.672 +/-  1.115 |  -83.702 +/-  3.814 |  -11.613 +/-  3.028 |    0.699 +/-  0.097 |  -74.390 +/-  3.047
PHE 119 |   16.553 +/-  2.860 |   -1.894 +/-  1.501 |   -3.591 +/-  1.930 |   -7.388 +/-  1.635 |    0.686 +/-  0.251 |    4.366 +/-  3.269
GLU 120 |   18.390 +/-  2.824 |   -0.055 +/-  1.215 |   43.920 +/-  6.899 | -118.085 +/-  6.617 |    1.238 +/-  0.077 |  -54.591 +/-  2.673
SER 121 |   11.737 +/-  2.530 |   -0.643 +/-  0.915 |   -3.666 +/-  2.852 |  -14.368 +/-  2.435 |    0.607 +/-  0.052 |   -6.333 +/-  2.667
THR 122 |   15.698 +/-  2.677 |    0.422 +/-  0.955 |  -27.713 +/-  2.045 |  -10.092 +/-  1.663 |    0.868 +/-  0.062 |  -20.817 +/-  2.618
GLY 123 |    6.887 +/-  1.728 |   -1.410 +/-  0.750 |    1.507 +/-  1.377 |   -1.550 +/-  1.051 |    0.160 +/-  0.036 |    5.595 +/-  1.677
PRO 124 |   20.876 +/-  2.410 |   -4.212 +/-  0.901 |   -4.366 +/-  1.194 |   -3.036 +/-  1.126 |    0.424 +/-  0.097 |    9.687 +/-  2.580
LEU 125 |   16.605 +/-  2.623 |   -4.296 +/-  1.657 |  -31.723 +/-  1.476 |    0.419 +/-  0.631 |    0.044 +/-  0.035 |  -18.951 +/-  3.082
ALA 126 |    8.398 +/-  2.076 |   -2.736 +/-  0.773 |   -3.617 +/-  1.846 |   -4.138 +/-  1.517 |    0.299 +/-  0.068 |   -1.793 +/-  2.181
ASN 127 |   21.104 +/-  3.074 |   -1.552 +/-  1.210 |  -89.674 +/-  8.011 |   -4.876 +/-  5.078 |    0.712 +/-  0.087 |  -74.286 +/-  3.982
VAL 128 |   14.488 +/-  2.756 |   -4.275 +/-  1.347 |  -19.275 +/-  1.499 |   -0.138 +/-  0.983 |    0.011 +/-  0.012 |   -9.189 +/-  3.028
ARG 129 |   22.118 +/-  3.965 |   -6.162 +/-  1.407 | -189.874 +/- 12.878 |   -3.131 +/- 11.944 |    0.707 +/-  0.138 | -176.342 +/-  3.712
PHE 130 |   18.617 +/-  3.122 |   -9.315 +/-  1.224 |  -17.287 +/-  1.548 |    1.856 +/-  0.731 |    0.001 +/-  0.003 |   -6.127 +/-  3.438
SER 131 |   10.458 +/-  2.150 |   -4.239 +/-  1.186 |  -12.599 +/-  1.318 |   -2.715 +/-  0.934 |    0.008 +/-  0.009 |   -9.086 +/-  2.365
VAL 132 |   14.454 +/-  2.609 |   -6.241 +/-  1.281 |  -28.823 +/-  1.087 |    1.826 +/-  0.785 |    0.004 +/-  0.003 |  -18.780 +/-  2.854
PHE 133 |   16.716 +/-  2.819 |   -7.687 +/-  1.171 |   -9.123 +/-  1.315 |   -0.838 +/-  0.649 |    0.038 +/-  0.013 |   -0.894 +/-  2.998
GLY 134 |    5.337 +/-  1.679 |   -3.856 +/-  0.901 |   -9.963 +/-  1.292 |    1.688 +/-  0.654 |    0.000 +/-  0.001 |   -6.794 +/-  1.873
LEU 135 |   17.136 +/-  2.909 |   -7.013 +/-  1.252 |  -29.074 +/-  1.202 |   -0.320 +/-  0.513 |    0.022 +/-  0.010 |  -19.249 +/-  3.167
GLY 136 |    5.134 +/-  1.592 |   -3.304 +/-  0.704 |  -10.570 +/-  1.196 |   -0.665 +/-  0.548 |    0.086 +/-  0.016 |   -9.320 +/-  1.892
SER 137 |    9.950 +/-  2.175 |   -4.748 +/-  1.047 |   -3.967 +/-  1.262 |   -6.628 +/-  1.182 |    0.101 +/-  0.026 |   -5.292 +/-  2.303
ARG 138 |   22.556 +/-  3.924 |   -7.331 +/-  1.377 | -210.902 +/-  6.803 |   13.838 +/-  6.342 |    0.554 +/-  0.070 | -181.286 +/-  3.474
ALA 139 |    7.520 +/-  1.978 |   -4.369 +/-  0.796 |   -7.132 +/-  1.016 |   -2.266 +/-  0.785 |    0.011 +/-  0.009 |   -6.236 +/-  2.034
TYR 140 |   18.721 +/-  3.148 |   -3.510 +/-  1.166 |  -11.107 +/-  1.475 |  -10.355 +/-  1.069 |    0.489 +/-  0.046 |   -5.762 +/-  3.265
PRO 141 |   20.999 +/-  2.475 |   -4.920 +/-  0.807 |   -2.378 +/-  1.559 |   -6.164 +/-  1.387 |    0.322 +/-  0.052 |    7.859 +/-  2.566
HIE 142 |   33.628 +/-  2.691 |   -9.450 +/-  1.025 |  -14.699 +/-  1.818 |   -6.042 +/-  1.454 |    0.156 +/-  0.069 |    3.593 +/-  2.882
PHE 143 |   15.796 +/-  2.859 |   -7.248 +/-  1.198 |   -2.944 +/-  1.850 |   -4.285 +/-  1.284 |    0.151 +/-  0.036 |    1.469 +/-  2.996
CYS 144 |   11.711 +/-  2.474 |   -7.087 +/-  1.051 |   -3.483 +/-  1.339 |   -2.102 +/-  0.661 |    0.004 +/-  0.003 |   -0.957 +/-  2.453
ALA 145 |    8.448 +/-  2.176 |   -5.000 +/-  0.873 |   -4.452 +/-  1.140 |   -0.653 +/-  0.568 |    0.011 +/-  0.008 |   -1.646 +/-  2.246
PHE 146 |   16.468 +/-  2.890 |   -7.688 +/-  1.290 |   -5.966 +/-  1.043 |   -4.409 +/-  0.511 |    0.011 +/-  0.007 |   -1.585 +/-  2.916
GLY 147 |    5.083 +/-  1.618 |   -3.998 +/-  0.815 |   -7.073 +/-  1.071 |   -2.761 +/-  0.639 |    0.000 +/-  0.001 |   -8.749 +/-  1.805
HIE 148 |   33.976 +/-  2.688 |   -8.977 +/-  1.389 |  -26.262 +/-  3.982 |   -3.160 +/-  2.228 |    0.216 +/-  0.110 |   -4.206 +/-  3.572
ALA 149 |    7.569 +/-  2.116 |   -5.776 +/-  0.839 |   -5.261 +/-  1.103 |   -0.646 +/-  0.513 |    0.012 +/-  0.007 |   -4.102 +/-  2.324
VAL 150 |   14.616 +/-  2.718 |   -5.798 +/-  1.267 |  -29.477 +/-  0.972 |   -0.936 +/-  0.493 |    0.000 +/-  0.002 |  -21.595 +/-  2.690
ASP 151 |   17.784 +/-  2.189 |   -6.811 +/-  1.236 |  -11.222 +/-  7.201 |  -68.328 +/-  7.212 |    0.094 +/-  0.033 |  -68.483 +/-  2.253
THR 152 |   15.345 +/-  2.535 |   -4.856 +/-  1.215 |  -34.896 +/-  1.904 |   -1.734 +/-  1.150 |    0.105 +/-  0.051 |  -26.036 +/-  3.202
LEU 153 |   17.566 +/-  2.626 |   -7.726 +/-  1.435 |  -28.769 +/-  0.985 |   -1.062 +/-  0.512 |    0.002 +/-  0.004 |  -19.989 +/-  2.840
LEU 154 |   16.267 +/-  2.801 |   -7.294 +/-  1.337 |  -34.559 +/-  1.103 |   -1.239 +/-  0.592 |    0.013 +/-  0.017 |  -26.811 +/-  2.824
GLU 155 |   18.231 +/-  2.865 |   -3.359 +/-  1.481 |    5.958 +/- 11.967 |  -86.834 +/- 10.385 |    0.565 +/-  0.082 |  -65.439 +/-  3.271
GLU 156 |   17.753 +/-  2.902 |   -4.415 +/-  1.414 |   38.351 +/-  7.854 | -107.721 +/-  7.424 |    0.544 +/-  0.092 |  -55.487 +/-  3.125
LEU 157 |   16.767 +/-  2.845 |   -6.721 +/-  1.455 |  -33.271 +/-  1.051 |    1.419 +/-  0.506 |    0.002 +/-  0.003 |  -21.804 +/-  2.938
GLY 158 |    6.379 +/-  1.799 |   -2.458 +/-  0.765 |  -10.754 +/-  1.134 |   -2.101 +/-  0.794 |    0.226 +/-  0.039 |   -8.708 +/-  1.803
GLY 159 |    5.583 +/-  1.690 |   -3.349 +/-  0.778 |   -6.999 +/-  1.754 |   -5.421 +/-  1.377 |    0.047 +/-  0.019 |  -10.140 +/-  1.718
GLU 160 |   17.495 +/-  2.719 |   -3.544 +/-  1.274 |   18.563 +/- 10.830 |  -85.497 +/- 10.686 |    0.722 +/-  0.080 |  -52.260 +/-  2.941
ARG 161 |   21.671 +/-  3.850 |   -5.193 +/-  1.733 | -249.232 +/-  8.711 |   48.593 +/-  7.409 |    0.507 +/-  0.069 | -183.654 +/-  3.576
ILE 162 |   19.688 +/-  3.094 |   -2.660 +/-  1.560 |  -13.315 +/-  1.604 |   -1.696 +/-  1.230 |    0.485 +/-  0.093 |    2.502 +/-  3.028
LEU 163 |   16.753 +/-  2.937 |   -2.050 +/-  1.419 |  -19.781 +/-  1.887 |   -5.518 +/-  0.993 |    0.370 +/-  0.111 |  -10.226 +/-  3.089
LYS 164 |   18.042 +/-  3.201 |   -1.927 +/-  1.246 |   10.294 +/- 14.049 |  -40.099 +/- 13.040 |    1.235 +/-  0.131 |  -12.454 +/-  3.664
MET 165 |   16.528 +/-  2.655 |   -7.917 +/-  1.121 |   -6.982 +/-  2.691 |    1.335 +/-  2.334 |    0.261 +/-  0.069 |    3.225 +/-  2.840
ARG 166 |   21.773 +/-  3.728 |   -7.474 +/-  1.395 | -159.415 +/- 10.497 |  -33.189 +/-  9.355 |    0.441 +/-  0.100 | -177.864 +/-  3.514
GLU 167 |   19.020 +/-  2.843 |   -4.173 +/-  1.287 |   -8.666 +/-  7.184 |  -64.253 +/-  7.087 |    0.485 +/-  0.057 |  -57.587 +/-  2.822
GLY 168 |    5.393 +/-  1.645 |   -3.702 +/-  0.754 |   -9.879 +/-  1.542 |   -0.902 +/-  0.555 |    0.017 +/-  0.012 |   -9.073 +/-  1.978
ASP 169 |   16.150 +/-  2.205 |   -6.369 +/-  1.398 |  -45.083 +/-  6.086 |  -32.624 +/-  5.485 |    0.023 +/-  0.010 |  -67.902 +/-  2.750
GLU 170 |   18.642 +/-  2.760 |   -3.933 +/-  1.428 |  -26.390 +/- 10.721 |  -44.254 +/-  9.916 |    0.518 +/-  0.079 |  -55.417 +/-  3.127
LEU 171 |   17.162 +/-  3.165 |   -5.464 +/-  1.430 |  -30.301 +/-  1.921 |   -2.735 +/-  1.368 |    0.126 +/-  0.050 |  -21.212 +/-  3.275
CYS 172 |   10.790 +/-  2.250 |   -3.864 +/-  1.043 |   -2.734 +/-  1.789 |   -1.021 +/-  1.136 |    0.205 +/-  0.064 |    3.375 +/-  2.613
GLY 173 |    6.446 +/-  1.777 |   -2.041 +/-  0.853 |  -10.519 +/-  1.260 |    0.723 +/-  0.735 |    0.092 +/-  0.027 |   -5.300 +/-  1.765
GLN 174 |   25.844 +/-  3.059 |   -7.611 +/-  1.083 |  -80.687 +/-  2.937 |   -0.192 +/-  1.762 |    0.069 +/-  0.028 |  -62.577 +/-  2.932
GLU 175 |   17.377 +/-  2.802 |   -4.969 +/-  1.513 |  -34.974 +/-  7.013 |  -34.554 +/-  6.584 |    0.116 +/-  0.027 |  -57.005 +/-  2.941
GLU 176 |   17.070 +/-  2.649 |   -4.177 +/-  1.503 |  -52.184 +/- 11.805 |  -23.061 +/- 10.870 |    0.276 +/-  0.067 |  -62.076 +/-  2.931
ALA 177 |    7.354 +/-  2.073 |   -2.935 +/-  0.708 |   -8.298 +/-  1.058 |    2.271 +/-  0.706 |    0.417 +/-  0.074 |   -1.192 +/-  2.138
PHE 178 |   16.485 +/-  2.924 |   -6.888 +/-  1.111 |   -4.471 +/-  1.330 |    1.713 +/-  0.640 |    0.048 +/-  0.018 |    6.886 +/-  3.040
ARG 179 |   21.993 +/-  3.786 |   -6.587 +/-  1.553 | -208.580 +/-  8.660 |   13.985 +/-  7.507 |    0.235 +/-  0.099 | -178.954 +/-  4.037
THR 180 |   15.254 +/-  2.441 |   -2.534 +/-  1.156 |  -43.036 +/-  2.025 |    0.124 +/-  1.575 |    0.501 +/-  0.101 |  -29.690 +/-  2.586
TRP 181 |   21.828 +/-  3.165 |   -9.466 +/-  1.269 |   -3.222 +/-  1.250 |   -3.447 +/-  0.837 |    0.102 +/-  0.040 |    5.795 +/-  3.304
ALA 182 |    7.352 +/-  1.996 |   -4.580 +/-  0.895 |   -1.019 +/-  1.236 |   -0.805 +/-  0.775 |    0.060 +/-  0.032 |    1.007 +/-  2.022
LYS 183 |   17.695 +/-  3.030 |   -3.462 +/-  1.130 |   19.501 +/-  8.052 |  -42.736 +/-  8.053 |    1.007 +/-  0.105 |   -7.996 +/-  3.345
LYS 184 |   17.784 +/-  3.103 |   -3.285 +/-  1.050 |   24.127 +/- 10.672 |  -56.957 +/- 10.049 |    1.065 +/-  0.092 |  -17.266 +/-  3.407
VAL 185 |   14.440 +/-  2.520 |   -3.962 +/-  1.292 |  -33.234 +/-  1.233 |   -0.791 +/-  0.651 |    0.126 +/-  0.039 |  -23.421 +/-  2.548
PHE 186 |   16.382 +/-  2.931 |   -4.655 +/-  1.391 |   -1.564 +/-  1.501 |   -3.945 +/-  0.921 |    0.426 +/-  0.117 |    6.645 +/-  3.113
LYS 187 |   17.846 +/-  3.203 |   -3.175 +/-  1.211 |   -7.425 +/- 24.737 |  -27.003 +/- 23.187 |    1.047 +/-  0.154 |  -18.709 +/-  3.708
ALA 188 |    7.605 +/-  2.022 |   -2.812 +/-  0.813 |   -6.500 +/-  1.355 |   -5.287 +/-  0.995 |    0.407 +/-  0.050 |   -6.586 +/-  2.066
ALA 189 |    7.277 +/-  1.985 |   -4.043 +/-  0.924 |   -3.955 +/-  1.501 |   -3.163 +/-  0.767 |    0.023 +/-  0.026 |   -3.861 +/-  2.217
CYS 190 |   10.916 +/-  2.222 |   -5.423 +/-  1.028 |   -4.788 +/-  1.659 |   -3.097 +/-  1.185 |    0.120 +/-  0.075 |   -2.271 +/-  2.408
ASP 191 |   15.206 +/-  3.065 |   -2.673 +/-  1.172 |   -8.241 +/- 18.807 |  -65.328 +/- 18.831 |    0.709 +/-  0.130 |  -60.327 +/-  2.859
VAL 192 |   14.834 +/-  2.823 |   -0.578 +/-  1.257 |  -24.075 +/-  1.452 |   -5.745 +/-  0.932 |    0.829 +/-  0.112 |  -14.735 +/-  2.776
PHE 193 |   16.697 +/-  3.115 |   -2.241 +/-  1.639 |   -5.671 +/-  1.297 |   -5.415 +/-  0.947 |    0.575 +/-  0.220 |    3.946 +/-  3.328
CYS 194 |   11.324 +/-  2.195 |   -1.154 +/-  1.056 |    0.193 +/-  2.163 |   -4.365 +/-  1.685 |    0.721 +/-  0.100 |    6.720 +/-  2.205
VAL 195 |   14.942 +/-  2.796 |   -1.453 +/-  1.565 |  -22.302 +/-  2.312 |   -5.404 +/-  2.148 |    0.364 +/-  0.177 |  -13.853 +/-  3.326
GLY 196 |    5.580 +/-  1.666 |   -1.311 +/-  0.656 |   -9.423 +/-  1.903 |   -3.561 +/-  1.505 |    0.326 +/-  0.067 |   -8.389 +/-  1.703
ASP 197 |   14.967 +/-  2.789 |   -0.377 +/-  1.014 |   22.095 +/- 11.079 |  -98.019 +/- 11.087 |    0.982 +/-  0.104 |  -60.352 +/-  2.476
ASP 198 |   15.029 +/-  2.759 |    0.402 +/-  1.071 |   31.222 +/-  7.120 | -105.330 +/-  6.866 |    1.146 +/-  0.059 |  -57.531 +/-  2.498
VAL 199 |   14.830 +/-  2.671 |   -0.575 +/-  1.363 |  -22.255 +/-  1.984 |   -5.166 +/-  1.521 |    0.554 +/-  0.115 |  -12.611 +/-  2.842
ASN 200 |   21.466 +/-  3.108 |   -0.176 +/-  1.044 |  -79.245 +/-  3.419 |  -16.405 +/-  2.325 |    1.175 +/-  0.072 |  -73.185 +/-  2.564
ILE 201 |   18.306 +/-  3.133 |   -0.643 +/-  1.533 |  -11.060 +/-  2.185 |   -3.037 +/-  1.867 |    0.624 +/-  0.125 |    4.190 +/-  3.148
GLU 202 |   17.981 +/-  2.915 |   -0.957 +/-  1.277 |    6.658 +/-  9.782 |  -73.613 +/-  9.540 |    1.116 +/-  0.086 |  -48.815 +/-  2.827
LYS 203 |   19.190 +/-  3.445 |   -1.208 +/-  1.440 |    9.774 +/-  9.574 |  -29.221 +/-  9.824 |    0.989 +/-  0.204 |   -0.476 +/-  3.622
PRO 204 |   21.083 +/-  2.386 |   -4.026 +/-  1.183 |   -7.812 +/-  2.634 |   -2.201 +/-  1.887 |    0.192 +/-  0.080 |    7.236 +/-  2.846
ASN 205 |   22.984 +/-  3.016 |   -1.859 +/-  1.034 |  -81.884 +/-  5.796 |  -12.922 +/-  4.110 |    0.815 +/-  0.134 |  -72.866 +/-  3.119
ASN 206 |   21.055 +/-  2.806 |   -2.620 +/-  1.377 |  -83.018 +/-  4.527 |   -9.769 +/-  3.318 |    0.332 +/-  0.153 |  -74.019 +/-  3.288
SER 207 |   13.088 +/-  2.239 |   -2.035 +/-  1.051 |   -8.301 +/-  2.661 |   -7.107 +/-  2.042 |    0.328 +/-  0.093 |   -4.028 +/-  2.560
LEU 208 |   17.376 +/-  3.121 |   -5.012 +/-  1.471 |  -25.590 +/-  1.195 |   -2.471 +/-  0.878 |    0.051 +/-  0.029 |  -15.647 +/-  3.308
ILE 209 |   19.982 +/-  2.725 |   -2.728 +/-  1.449 |  -10.201 +/-  1.284 |   -1.848 +/-  1.060 |    0.484 +/-  0.070 |    5.688 +/-  2.834
SER 210 |   12.320 +/-  2.260 |   -1.910 +/-  1.018 |   -4.821 +/-  2.260 |  -12.069 +/-  1.996 |    0.389 +/-  0.055 |   -6.092 +/-  2.359
ASN 211 |   22.918 +/-  2.830 |   -3.809 +/-  1.190 |  -83.635 +/-  4.611 |   -9.894 +/-  3.058 |    0.377 +/-  0.121 |  -74.043 +/-  3.238
ASP 212 |   16.338 +/-  2.912 |   -1.968 +/-  1.244 |  -16.199 +/- 10.411 |  -50.741 +/- 10.131 |    0.624 +/-  0.133 |  -51.946 +/-  2.961
ARG 213 |   22.600 +/-  3.887 |   -2.772 +/-  1.655 | -174.954 +/- 12.719 |  -20.191 +/- 11.367 |    0.891 +/-  0.254 | -174.426 +/-  4.059
SER 214 |   13.289 +/-  2.426 |   -2.089 +/-  1.152 |  -14.967 +/-  2.724 |   -7.657 +/-  2.070 |    0.441 +/-  0.120 |  -10.984 +/-  2.625
TRP 215 |   23.324 +/-  3.434 |   -7.752 +/-  1.291 |    9.822 +/-  2.496 |   -6.927 +/-  1.809 |    0.417 +/-  0.128 |   18.883 +/-  3.903
LYS 216 |   18.330 +/-  3.130 |   -2.781 +/-  1.625 |    8.773 +/-  9.374 |  -29.640 +/-  9.329 |    0.828 +/-  0.233 |   -4.490 +/-  3.646
ARG 217 |   23.215 +/-  3.957 |   -1.642 +/-  1.361 | -157.206 +/-  9.681 |  -39.326 +/-  9.798 |    1.435 +/-  0.171 | -173.524 +/-  3.667
ASN 218 |   22.278 +/-  2.779 |   -2.224 +/-  1.248 |  -80.891 +/-  3.706 |  -10.597 +/-  3.312 |    0.637 +/-  0.154 |  -70.798 +/-  2.808
LYS 219 |   18.731 +/-  3.336 |   -7.059 +/-  1.477 |  -15.751 +/- 14.688 |  -10.040 +/- 12.705 |    0.137 +/-  0.093 |  -13.982 +/-  4.308
PHE 220 |   16.383 +/-  2.882 |   -6.488 +/-  1.101 |   -3.018 +/-  1.098 |   -2.250 +/-  0.956 |    0.182 +/-  0.048 |    4.809 +/-  3.144
ARG 221 |   21.720 +/-  3.622 |   -6.140 +/-  1.491 | -195.415 +/-  4.921 |   -1.480 +/-  4.031 |    0.763 +/-  0.051 | -180.552 +/-  3.280
LEU 222 |   16.454 +/-  3.041 |   -3.680 +/-  1.250 |  -32.887 +/-  0.961 |   -1.577 +/-  0.765 |    0.374 +/-  0.070 |  -21.316 +/-  3.277
THR 223 |   16.264 +/-  2.564 |   -3.148 +/-  1.224 |  -38.577 +/-  3.191 |   -3.177 +/-  2.898 |    0.303 +/-  0.049 |  -28.336 +/-  2.647
TYR 224 |   17.735 +/-  3.165 |   -2.565 +/-  1.047 |  -21.170 +/-  1.431 |  -10.135 +/-  1.244 |    0.991 +/-  0.065 |  -15.144 +/-  3.195
VAL 225 |   14.154 +/-  2.562 |   -3.538 +/-  1.305 |  -24.036 +/-  1.582 |   -2.881 +/-  0.900 |    0.187 +/-  0.050 |  -16.115 +/-  2.714
ALA 226 |    7.698 +/-  2.049 |   -1.266 +/-  0.723 |   -2.365 +/-  1.613 |   -6.129 +/-  1.783 |    0.580 +/-  0.095 |   -1.482 +/-  2.276
GLU 227 |   18.448 +/-  2.984 |   -0.277 +/-  1.425 |   23.996 +/-  5.133 |  -95.825 +/-  5.785 |    1.125 +/-  0.177 |  -52.533 +/-  2.800
ALA 228 |    8.897 +/-  1.860 |   -1.032 +/-  0.986 |   11.383 +/-  2.089 |   -7.877 +/-  1.916 |    0.369 +/-  0.179 |   11.738 +/-  2.063
PRO 229 |   20.969 +/-  2.404 |   -3.457 +/-  0.987 |   -5.078 +/-  1.696 |   -5.297 +/-  1.486 |    0.336 +/-  0.082 |    7.473 +/-  2.589
ASP 230 |   15.973 +/-  3.052 |   -1.426 +/-  1.298 |    5.317 +/- 11.876 |  -78.439 +/- 10.756 |    0.717 +/-  0.113 |  -57.857 +/-  2.666
LEU 231 |   17.287 +/-  2.760 |   -4.039 +/-  1.269 |  -32.260 +/-  1.663 |   -0.176 +/-  1.101 |    0.256 +/-  0.062 |  -18.932 +/-  2.905
THR 232 |   16.902 +/-  2.583 |   -4.007 +/-  1.272 |  -40.139 +/-  3.988 |   -3.213 +/-  2.598 |    0.206 +/-  0.066 |  -30.252 +/-  2.730
GLN 233 |   23.638 +/-  3.143 |   -3.866 +/-  1.326 |  -75.634 +/-  4.651 |   -6.655 +/-  3.476 |    0.730 +/-  0.146 |  -61.787 +/-  3.301
GLY 234 |    5.224 +/-  1.612 |   -3.725 +/-  0.898 |  -11.706 +/-  1.203 |    0.931 +/-  0.637 |    0.007 +/-  0.013 |   -9.269 +/-  1.769
LEU 235 |   15.986 +/-  2.709 |   -6.574 +/-  1.376 |  -33.355 +/-  1.199 |    0.785 +/-  0.620 |    0.008 +/-  0.007 |  -23.150 +/-  2.930
SER 236 |   11.802 +/-  1.953 |   -5.279 +/-  1.163 |  -19.425 +/-  1.927 |   -2.244 +/-  1.473 |    0.110 +/-  0.051 |  -15.036 +/-  2.472
ASN 237 |   21.452 +/-  3.007 |   -3.917 +/-  1.098 |  -85.495 +/-  3.837 |   -7.009 +/-  2.409 |    0.610 +/-  0.099 |  -74.360 +/-  2.859
VAL 238 |   14.879 +/-  2.704 |   -3.703 +/-  1.290 |  -27.042 +/-  2.113 |    0.287 +/-  1.828 |    0.165 +/-  0.082 |  -15.414 +/-  2.779
HIE 239 |   34.904 +/-  2.790 |   -7.864 +/-  1.111 |  -12.747 +/-  3.726 |   -5.699 +/-  2.839 |    0.281 +/-  0.071 |    8.875 +/-  3.106
LYS 240 |   19.779 +/-  3.482 |   -0.723 +/-  1.299 |  -13.980 +/- 11.446 |  -10.031 +/- 11.310 |    1.246 +/-  0.123 |   -3.709 +/-  3.802
LYS 241 |   18.932 +/-  3.286 |   -2.087 +/-  1.371 |  -44.395 +/- 10.641 |   20.621 +/- 10.122 |    0.977 +/-  0.136 |   -5.952 +/-  3.547
ARG 242 |   22.705 +/-  4.067 |   -4.531 +/-  1.718 | -202.489 +/- 12.806 |    7.822 +/-  9.991 |    1.035 +/-  0.192 | -175.458 +/-  4.276
VAL 243 |   14.257 +/-  2.528 |   -6.396 +/-  1.351 |  -31.622 +/-  1.452 |    0.885 +/-  1.275 |    0.018 +/-  0.019 |  -22.858 +/-  2.768
SER 244 |   11.794 +/-  2.198 |   -3.981 +/-  1.178 |  -13.174 +/-  2.778 |   -3.845 +/-  2.039 |    0.053 +/-  0.032 |   -9.152 +/-  3.049
ALA 245 |    7.770 +/-  2.032 |   -3.295 +/-  0.843 |   -3.005 +/-  1.712 |   -1.386 +/-  1.000 |    0.209 +/-  0.063 |    0.293 +/-  2.219
ALA 246 |    8.041 +/-  2.057 |   -4.458 +/-  0.947 |    3.366 +/-  1.218 |   -0.504 +/-  0.658 |    0.006 +/-  0.010 |    6.452 +/-  2.185
ARG 247 |   21.767 +/-  3.877 |   -6.047 +/-  1.406 | -204.162 +/-  5.836 |   11.905 +/-  5.215 |    0.705 +/-  0.088 | -175.832 +/-  3.487
LEU 248 |   17.838 +/-  2.907 |   -6.853 +/-  1.284 |  -27.438 +/-  1.148 |   -2.881 +/-  0.941 |    0.086 +/-  0.038 |  -19.248 +/-  3.169
LEU 249 |   16.356 +/-  2.817 |   -3.634 +/-  1.367 |  -27.923 +/-  1.291 |   -3.114 +/-  0.946 |    0.477 +/-  0.077 |  -17.838 +/-  2.984
SER 250 |   11.280 +/-  2.033 |   -3.080 +/-  0.925 |   -4.704 +/-  1.800 |   -8.298 +/-  1.222 |    0.326 +/-  0.048 |   -4.477 +/-  2.556
ARG 251 |   21.964 +/-  3.852 |   -6.952 +/-  1.447 | -182.036 +/-  4.785 |   -6.645 +/-  4.279 |    0.525 +/-  0.067 | -173.144 +/-  3.733
GLN 252 |   24.488 +/-  3.226 |   -2.761 +/-  1.295 |  -76.511 +/-  2.200 |  -10.706 +/-  1.859 |    0.864 +/-  0.100 |  -64.626 +/-  2.963
ASN 253 |   22.158 +/-  2.682 |   -5.656 +/-  0.943 |  -86.719 +/-  2.185 |   -7.301 +/-  1.440 |    0.433 +/-  0.064 |  -77.084 +/-  2.657
LEU 254 |   16.126 +/-  2.650 |   -4.557 +/-  1.342 |  -29.086 +/-  1.219 |   -1.322 +/-  0.994 |    0.307 +/-  0.058 |  -18.532 +/-  2.779
GLN 255 |   25.116 +/-  3.062 |   -6.735 +/-  1.482 |  -74.983 +/-  2.867 |   -6.921 +/-  2.355 |    0.077 +/-  0.036 |  -63.447 +/-  3.194
SER 256 |   11.922 +/-  2.228 |   -2.166 +/-  1.020 |    1.581 +/-  2.004 |  -10.532 +/-  1.753 |    0.232 +/-  0.049 |    1.036 +/-  2.329
PRO 257 |   20.988 +/-  2.587 |   -1.153 +/-  0.664 |    4.305 +/-  0.985 |   -9.149 +/-  0.912 |    1.012 +/-  0.055 |   16.003 +/-  2.683
LYS 258 |   18.146 +/-  3.152 |   -0.487 +/-  1.088 |   42.515 +/-  7.888 |  -77.036 +/-  7.469 |    1.357 +/-  0.074 |  -15.505 +/-  3.418
SER 259 |   10.676 +/-  2.131 |   -2.641 +/-  1.280 |  -14.566 +/-  2.406 |   -9.620 +/-  1.581 |    0.128 +/-  0.026 |  -16.023 +/-  2.287
SER 260 |   11.721 +/-  2.032 |   -0.403 +/-  0.924 |   -2.725 +/-  2.153 |  -11.230 +/-  1.733 |    0.748 +/-  0.056 |   -1.888 +/-  2.446
ARG 261 |   22.625 +/-  4.026 |   -4.305 +/-  1.379 | -117.787 +/-  9.908 |  -69.705 +/-  9.474 |    0.877 +/-  0.129 | -168.295 +/-  3.716
SER 262 |   10.856 +/-  2.175 |   -4.183 +/-  0.924 |  -14.981 +/-  1.524 |   -5.307 +/-  1.363 |    0.241 +/-  0.036 |  -13.374 +/-  2.934
THR 263 |   15.099 +/-  2.406 |   -6.048 +/-  1.366 |  -37.204 +/-  1.600 |    1.550 +/-  0.805 |    0.039 +/-  0.025 |  -26.564 +/-  2.654
ILE 264 |   18.858 +/-  2.998 |   -6.204 +/-  1.614 |  -12.338 +/-  1.058 |   -0.125 +/-  0.379 |    0.040 +/-  0.022 |    0.231 +/-  3.161
PHE 265 |   16.322 +/-  3.013 |   -5.594 +/-  1.257 |  -10.037 +/-  1.203 |   -0.005 +/-  0.580 |    0.164 +/-  0.063 |    0.850 +/-  3.239
VAL 266 |   14.212 +/-  2.649 |   -6.070 +/-  1.275 |  -21.051 +/-  1.032 |    0.587 +/-  0.449 |    0.000 +/-  0.001 |  -12.322 +/-  2.827
ARG 267 |   22.112 +/-  3.793 |   -7.811 +/-  1.630 | -198.288 +/-  5.857 |    0.401 +/-  4.989 |    0.477 +/-  0.049 | -183.109 +/-  3.833
LEU 268 |   17.124 +/-  2.895 |   -7.063 +/-  1.360 |  -34.228 +/-  0.990 |   -0.220 +/-  0.405 |    0.002 +/-  0.005 |  -24.384 +/-  2.993
HIE 269 |   34.532 +/-  2.734 |   -8.385 +/-  1.164 |  -25.115 +/-  2.932 |   -3.797 +/-  2.190 |    0.367 +/-  0.052 |   -2.397 +/-  3.115
THR 270 |   16.480 +/-  2.374 |   -5.378 +/-  1.343 |  -37.496 +/-  1.514 |   -2.985 +/-  0.782 |    0.021 +/-  0.013 |  -29.358 +/-  2.671
ASN 271 |   21.624 +/-  2.881 |   -2.029 +/-  1.238 |  -88.370 +/-  3.674 |   -6.379 +/-  2.980 |    0.576 +/-  0.101 |  -74.578 +/-  2.858
GLY 272 |    5.731 +/-  1.692 |   -1.371 +/-  0.670 |   -9.293 +/-  1.337 |   -3.057 +/-  1.085 |    0.278 +/-  0.067 |   -7.712 +/-  1.659
ASN 273 |   22.136 +/-  2.767 |   -4.118 +/-  1.188 |  -85.844 +/-  2.605 |   -9.025 +/-  1.702 |    0.345 +/-  0.066 |  -76.506 +/-  2.705
GLN 274 |   24.473 +/-  3.041 |   -1.818 +/-  1.233 |  -69.836 +/-  3.863 |  -14.632 +/-  3.095 |    1.045 +/-  0.101 |  -60.769 +/-  2.776
GLU 275 |   17.862 +/-  2.735 |   -3.578 +/-  1.823 |   15.043 +/- 13.020 |  -84.810 +/- 12.358 |    0.509 +/-  0.180 |  -54.973 +/-  3.060
LEU 276 |   16.628 +/-  2.832 |   -5.531 +/-  1.408 |  -30.301 +/-  1.054 |   -0.122 +/-  0.613 |    0.012 +/-  0.010 |  -19.314 +/-  2.898
GLN 277 |   24.342 +/-  3.262 |   -2.488 +/-  1.245 |  -69.135 +/-  2.543 |  -12.832 +/-  1.941 |    0.872 +/-  0.101 |  -59.240 +/-  3.047
TYR 278 |   18.320 +/-  3.124 |   -6.684 +/-  1.359 |  -33.950 +/-  1.456 |    0.514 +/-  0.795 |    0.125 +/-  0.031 |  -21.675 +/-  3.403
GLN 279 |   24.690 +/-  2.862 |   -2.080 +/-  1.450 |  -72.716 +/-  2.334 |   -3.362 +/-  1.179 |    0.627 +/-  0.071 |  -52.841 +/-  2.800
PRO 280 |   20.646 +/-  2.379 |   -7.603 +/-  0.907 |   -1.390 +/-  0.965 |   -5.841 +/-  0.818 |    0.002 +/-  0.003 |    5.814 +/-  2.551
GLY 281 |    6.397 +/-  1.768 |   -4.194 +/-  0.615 |   -8.289 +/-  1.040 |   -3.909 +/-  0.838 |    0.008 +/-  0.007 |   -9.988 +/-  1.749
ASP 282 |   15.359 +/-  2.708 |   -5.050 +/-  1.188 |   13.339 +/-  4.399 |  -78.363 +/-  4.331 |    0.119 +/-  0.037 |  -54.596 +/-  2.592
HIE 283 |   33.745 +/-  2.730 |   -6.986 +/-  1.194 |  -24.939 +/-  2.129 |   -0.623 +/-  1.143 |    0.193 +/-  0.048 |    1.391 +/-  2.822
LEU 284 |   17.645 +/-  2.779 |   -7.209 +/-  1.291 |  -33.531 +/-  1.009 |    2.330 +/-  0.463 |    0.005 +/-  0.006 |  -20.761 +/-  2.901
GLY 285 |    5.408 +/-  1.659 |   -4.017 +/-  0.992 |  -11.434 +/-  0.987 |   -1.152 +/-  0.430 |    0.000 +/-  0.000 |  -11.194 +/-  1.896
VAL 286 |   14.248 +/-  2.485 |   -6.133 +/-  1.223 |  -31.022 +/-  1.074 |    3.033 +/-  0.574 |    0.001 +/-  0.003 |  -19.874 +/-  2.633
PHE 287 |   17.745 +/-  2.733 |   -7.411 +/-  1.216 |    2.352 +/-  0.819 |   -2.059 +/-  0.535 |    0.029 +/-  0.020 |   10.656 +/-  2.877
PRO 288 |   21.278 +/-  2.486 |   -6.895 +/-  0.974 |   -0.522 +/-  0.908 |   -5.844 +/-  0.631 |    0.007 +/-  0.006 |    8.023 +/-  2.593
GLY 289 |    5.866 +/-  1.755 |   -3.841 +/-  0.659 |  -10.517 +/-  1.392 |    1.690 +/-  1.085 |    0.017 +/-  0.015 |   -6.785 +/-  1.891
ASN 290 |   19.609 +/-  2.795 |   -5.638 +/-  1.261 |  -91.678 +/-  2.739 |    2.703 +/-  1.581 |    0.007 +/-  0.008 |  -74.996 +/-  2.780
HIE 291 |   34.055 +/-  2.619 |   -6.363 +/-  1.076 |  -17.834 +/-  5.519 |  -10.264 +/-  4.838 |    0.544 +/-  0.079 |    0.137 +/-  3.065
GLU 292 |   19.033 +/-  2.909 |   -2.601 +/-  1.439 |  -18.200 +/- 15.172 |  -60.866 +/- 13.962 |    0.545 +/-  0.106 |  -62.087 +/-  3.409
ASP 293 |   13.784 +/-  2.507 |   -2.449 +/-  0.980 |   16.321 +/-  4.791 |  -88.125 +/-  5.045 |    0.740 +/-  0.042 |  -59.730 +/-  2.433
LEU 294 |   17.097 +/-  2.929 |   -5.167 +/-  1.369 |  -27.564 +/-  1.173 |   -2.292 +/-  0.737 |    0.239 +/-  0.050 |  -17.688 +/-  3.117
VAL 295 |   14.023 +/-  2.615 |   -6.531 +/-  1.237 |  -28.716 +/-  1.040 |   -1.152 +/-  0.566 |    0.000 +/-  0.002 |  -22.375 +/-  2.661
ASN 296 |   21.075 +/-  2.847 |   -3.975 +/-  0.992 |  -88.723 +/-  2.304 |   -8.874 +/-  2.309 |    0.587 +/-  0.058 |  -79.909 +/-  2.596
ALA 297 |    7.235 +/-  1.899 |   -3.711 +/-  0.797 |   -2.206 +/-  1.375 |   -1.760 +/-  0.774 |    0.263 +/-  0.042 |   -0.179 +/-  2.095
LEU 298 |   17.383 +/-  3.062 |   -7.336 +/-  1.350 |  -27.328 +/-  1.115 |   -1.700 +/-  0.871 |    0.001 +/-  0.002 |  -18.981 +/-  3.128
ILE 299 |   17.763 +/-  3.055 |   -4.173 +/-  1.478 |  -11.762 +/-  1.323 |   -4.126 +/-  1.004 |    0.282 +/-  0.068 |   -2.017 +/-  2.885
GLU 300 |   17.522 +/-  2.857 |   -2.177 +/-  1.175 |   61.684 +/-  7.149 | -129.844 +/-  6.788 |    1.037 +/-  0.068 |  -51.778 +/-  2.742
ARG 301 |   23.713 +/-  3.932 |   -5.282 +/-  1.731 | -256.833 +/- 10.594 |   63.094 +/-  9.032 |    0.653 +/-  0.088 | -174.654 +/-  4.034
LEU 302 |   16.125 +/-  2.679 |   -4.235 +/-  1.348 |  -25.952 +/-  1.689 |   -9.926 +/-  1.491 |    0.122 +/-  0.038 |  -23.866 +/-  2.895
GLU 303 |   17.958 +/-  3.015 |   -0.536 +/-  1.112 |   49.656 +/- 10.688 | -125.411 +/- 10.810 |    1.210 +/-  0.109 |  -57.124 +/-  2.928
ASP 304 |   16.718 +/-  2.316 |   -0.717 +/-  1.097 |   27.184 +/-  7.553 | -103.358 +/-  7.620 |    0.863 +/-  0.071 |  -59.311 +/-  2.434
ALA 305 |    8.952 +/-  2.112 |   -1.176 +/-  0.888 |   10.149 +/-  1.668 |   -6.689 +/-  1.399 |    0.370 +/-  0.135 |   11.607 +/-  2.125
PRO 306 |   22.346 +/-  2.522 |   -2.390 +/-  0.977 |    7.354 +/-  1.083 |   -7.274 +/-  1.129 |    0.214 +/-  0.058 |   20.250 +/-  2.585
PRO 307 |   20.929 +/-  2.464 |   -1.919 +/-  0.896 |   -7.628 +/-  0.961 |   -2.783 +/-  0.721 |    0.680 +/-  0.064 |    9.279 +/-  2.553
ALA 308 |    7.474 +/-  2.018 |   -0.721 +/-  0.771 |    2.273 +/-  1.190 |   -5.863 +/-  1.100 |    0.672 +/-  0.063 |    3.836 +/-  2.120
ASN 309 |   21.706 +/-  3.002 |   -0.470 +/-  1.048 |  -77.471 +/-  3.650 |  -15.514 +/-  2.905 |    1.071 +/-  0.057 |  -70.677 +/-  2.700
HIE 310 |   34.081 +/-  2.739 |   -6.430 +/-  0.858 |  -12.872 +/-  1.712 |   -9.060 +/-  0.929 |    0.515 +/-  0.056 |    6.235 +/-  2.889
VAL 311 |   13.833 +/-  2.489 |   -4.370 +/-  1.375 |  -26.421 +/-  1.137 |    0.329 +/-  0.597 |    0.209 +/-  0.062 |  -16.419 +/-  2.706
VAL 312 |   15.941 +/-  2.431 |   -5.358 +/-  1.310 |  -20.976 +/-  1.132 |   -0.336 +/-  0.568 |    0.056 +/-  0.021 |  -10.673 +/-  2.469
LYS 313 |   17.672 +/-  3.004 |   -5.106 +/-  1.360 |  -46.543 +/-  9.302 |   15.790 +/-  8.314 |    0.425 +/-  0.067 |  -17.762 +/-  3.916
VAL 314 |   14.578 +/-  2.513 |   -5.144 +/-  1.160 |  -32.643 +/-  1.478 |   -1.122 +/-  0.731 |    0.059 +/-  0.034 |  -24.272 +/-  2.679
GLU 315 |   18.586 +/-  2.796 |   -5.863 +/-  1.516 |  -40.471 +/-  8.114 |  -34.640 +/-  6.855 |    0.142 +/-  0.043 |  -62.246 +/-  3.201
MET 316 |   15.671 +/-  2.617 |   -7.853 +/-  1.284 |   -7.525 +/-  2.306 |   -1.183 +/-  1.706 |    0.274 +/-  0.063 |   -0.616 +/-  2.835
LEU 317 |   16.747 +/-  3.023 |   -5.376 +/-  1.563 |  -37.566 +/-  2.861 |    0.534 +/-  1.516 |    0.195 +/-  0.098 |  -25.467 +/-  3.575
GLU 318 |   18.349 +/-  2.864 |   -4.108 +/-  1.627 |  -55.236 +/- 14.840 |  -21.858 +/- 13.446 |    0.343 +/-  0.085 |  -62.510 +/-  3.454
GLU 319 |   17.267 +/-  2.757 |   -2.178 +/-  1.644 |  -37.492 +/- 14.201 |  -25.716 +/- 13.837 |    0.607 +/-  0.202 |  -47.513 +/-  3.159
ARG 320 |   23.056 +/-  3.803 |   -2.734 +/-  1.448 | -171.478 +/- 11.477 |  -23.070 +/-  9.282 |    1.070 +/-  0.104 | -173.156 +/-  4.152
ASN 321 |   21.842 +/-  3.080 |   -0.052 +/-  1.237 |  -87.705 +/-  3.637 |  -14.111 +/-  2.798 |    0.941 +/-  0.164 |  -79.085 +/-  2.981
THR 322 |   16.452 +/-  2.443 |   -1.544 +/-  1.206 |  -30.317 +/-  2.354 |   -8.618 +/-  1.759 |    0.403 +/-  0.078 |  -23.624 +/-  2.764
ALA 323 |    7.746 +/-  2.070 |   -1.047 +/-  0.739 |    1.405 +/-  1.305 |   -4.036 +/-  0.941 |    0.526 +/-  0.041 |    4.594 +/-  2.038
LEU 324 |   16.644 +/-  2.884 |    2.011 +/-  1.245 |  -22.777 +/-  1.107 |   -7.272 +/-  0.801 |    1.368 +/-  0.118 |  -10.027 +/-  3.010
GLY 325 |    5.656 +/-  1.596 |   -0.765 +/-  0.532 |   -6.102 +/-  1.204 |   -6.145 +/-  1.000 |    0.574 +/-  0.108 |   -6.781 +/-  1.545
VAL 326 |   14.007 +/-  2.580 |   -0.150 +/-  1.257 |  -24.696 +/-  1.832 |   -2.569 +/-  1.284 |    0.649 +/-  0.058 |  -12.760 +/-  2.783
ILE 327 |   18.021 +/-  2.935 |    0.579 +/-  1.602 |   -7.981 +/-  1.537 |   -5.056 +/-  1.214 |    0.976 +/-  0.165 |    6.539 +/-  2.890
SER 328 |   11.474 +/-  2.231 |   -2.877 +/-  1.148 |   -9.661 +/-  2.921 |   -6.436 +/-  2.629 |    0.166 +/-  0.131 |   -7.334 +/-  2.461
ASN 329 |   22.367 +/-  2.989 |   -3.289 +/-  1.316 |  -87.629 +/-  4.875 |   -7.684 +/-  3.550 |    0.514 +/-  0.111 |  -75.721 +/-  3.099
TRP 330 |   21.751 +/-  3.280 |  -10.323 +/-  1.181 |   10.066 +/-  1.857 |   -8.062 +/-  1.452 |    0.544 +/-  0.101 |   13.976 +/-  3.410
LYS 331 |   17.496 +/-  3.225 |   -3.455 +/-  1.532 |  -21.098 +/- 10.550 |  -14.449 +/- 10.114 |    0.715 +/-  0.099 |  -20.791 +/-  3.629
ASP 332 |   14.468 +/-  2.804 |   -2.306 +/-  1.293 |  -34.483 +/-  7.797 |  -45.019 +/-  7.050 |    0.495 +/-  0.061 |  -66.845 +/-  2.505
GLU 333 |   19.012 +/-  2.775 |   -5.757 +/-  1.445 |  -22.234 +/-  6.269 |  -44.646 +/-  5.620 |    0.233 +/-  0.072 |  -53.393 +/-  3.256
SER 334 |   13.842 +/-  2.491 |   -0.732 +/-  1.108 |   -3.937 +/-  4.039 |   -6.876 +/-  3.148 |    0.672 +/-  0.068 |    2.969 +/-  2.521
ARG 335 |   23.700 +/-  3.945 |   -4.729 +/-  1.560 | -199.589 +/- 10.860 |   13.114 +/-  9.901 |    0.560 +/-  0.079 | -166.945 +/-  3.818
LEU 336 |   18.512 +/-  3.036 |   -3.213 +/-  1.317 |  -23.508 +/-  0.985 |   -0.739 +/-  0.847 |    0.143 +/-  0.056 |   -8.806 +/-  3.168
PRO 337 |   21.833 +/-  2.396 |   -4.293 +/-  1.080 |    1.766 +/-  1.232 |   -2.223 +/-  0.877 |    0.078 +/-  0.035 |   17.161 +/-  2.666
PRO 338 |   20.821 +/-  2.440 |   -4.736 +/-  0.995 |   -5.831 +/-  0.981 |   -2.193 +/-  1.007 |    0.241 +/-  0.067 |    8.302 +/-  2.608
CYS 339 |   10.946 +/-  2.154 |   -5.402 +/-  1.099 |   -2.580 +/-  1.778 |   -1.096 +/-  0.701 |    0.049 +/-  0.021 |    1.917 +/-  2.517
THR 340 |   16.692 +/-  2.434 |   -4.789 +/-  1.193 |  -31.650 +/-  1.901 |   -5.798 +/-  1.212 |    0.101 +/-  0.053 |  -25.444 +/-  2.958
ILE 341 |   18.606 +/-  2.951 |   -4.505 +/-  1.612 |   -8.871 +/-  1.007 |   -0.561 +/-  0.546 |    0.049 +/-  0.025 |    4.718 +/-  2.955
PHE 342 |   16.066 +/-  2.994 |   -4.221 +/-  1.097 |   -7.029 +/-  1.126 |   -3.371 +/-  0.661 |    0.467 +/-  0.074 |    1.913 +/-  3.159
GLN 343 |   23.703 +/-  3.000 |   -6.169 +/-  1.276 |  -76.117 +/-  2.142 |   -6.557 +/-  1.690 |    0.408 +/-  0.101 |  -64.732 +/-  3.107
ALA 344 |    7.357 +/-  1.987 |   -5.883 +/-  0.806 |   -7.444 +/-  0.936 |    0.996 +/-  0.467 |    0.015 +/-  0.012 |   -4.958 +/-  2.259
PHE 345 |   16.578 +/-  3.168 |   -7.989 +/-  1.368 |   -3.524 +/-  1.085 |   -1.594 +/-  0.544 |    0.000 +/-  0.002 |    3.471 +/-  3.246
LYS 346 |   17.973 +/-  3.213 |   -7.243 +/-  1.456 |  -39.921 +/- 11.129 |    9.459 +/- 10.149 |    0.286 +/-  0.081 |  -19.446 +/-  4.250
TYR 347 |   18.658 +/-  2.962 |   -6.151 +/-  1.229 |  -29.580 +/-  1.827 |   -7.499 +/-  1.148 |    0.346 +/-  0.054 |  -24.226 +/-  3.171
TYR 348 |   18.527 +/-  3.450 |   -8.612 +/-  1.273 |  -24.755 +/-  1.450 |   -4.055 +/-  0.884 |    0.031 +/-  0.021 |  -18.864 +/-  3.416
LEU 349 |   16.181 +/-  2.642 |   -7.885 +/-  1.426 |  -32.695 +/-  1.074 |    1.978 +/-  0.633 |    0.000 +/-  0.000 |  -22.421 +/-  2.912
ASP 350 |   17.289 +/-  2.571 |   -4.991 +/-  1.367 |  -26.673 +/-  6.078 |  -48.657 +/-  6.032 |    0.119 +/-  0.029 |  -62.913 +/-  2.636
ILE 351 |   20.648 +/-  2.987 |   -6.904 +/-  1.432 |  -12.118 +/-  1.501 |   -1.798 +/-  0.758 |    0.001 +/-  0.002 |   -0.171 +/-  3.066
THR 352 |   16.411 +/-  2.499 |   -3.695 +/-  1.192 |  -30.044 +/-  1.666 |   -7.128 +/-  1.276 |    0.119 +/-  0.044 |  -24.337 +/-  2.673
THR 353 |   18.389 +/-  2.544 |   -1.247 +/-  1.282 |  -30.037 +/-  2.407 |   -1.165 +/-  1.719 |    0.444 +/-  0.050 |  -13.616 +/-  2.476
PRO 354 |   22.303 +/-  2.407 |   -4.602 +/-  1.015 |    1.863 +/-  1.026 |   -1.006 +/-  0.950 |    0.112 +/-  0.044 |   18.670 +/-  2.575
PRO 355 |   20.503 +/-  2.424 |   -6.004 +/-  0.990 |  -11.074 +/-  1.257 |    0.257 +/-  0.685 |    0.019 +/-  0.013 |    3.701 +/-  2.530
THR 356 |   18.209 +/-  2.604 |   -3.347 +/-  1.280 |  -24.446 +/-  1.710 |   -6.989 +/-  1.344 |    0.349 +/-  0.048 |  -16.224 +/-  2.810
PRO 357 |   21.206 +/-  2.530 |   -7.722 +/-  0.856 |   -7.997 +/-  1.280 |   -0.996 +/-  0.659 |    0.080 +/-  0.023 |    4.571 +/-  2.638
LEU 358 |   18.055 +/-  2.827 |   -3.865 +/-  1.290 |  -31.448 +/-  1.302 |   -1.543 +/-  0.792 |    0.595 +/-  0.090 |  -18.207 +/-  3.032
GLN 359 |   23.686 +/-  2.931 |   -7.231 +/-  1.408 |  -77.430 +/-  2.979 |   -4.230 +/-  2.169 |    0.095 +/-  0.037 |  -65.110 +/-  3.212
LEU 360 |   16.873 +/-  2.848 |   -8.270 +/-  1.337 |  -31.492 +/-  1.033 |    1.007 +/-  0.613 |    0.000 +/-  0.001 |  -21.881 +/-  2.877
GLN 361 |   24.103 +/-  3.107 |   -5.565 +/-  1.331 |  -76.473 +/-  3.752 |   -5.779 +/-  2.720 |    0.499 +/-  0.064 |  -63.215 +/-  3.545
GLN 362 |   24.255 +/-  2.998 |   -6.069 +/-  1.483 |  -75.899 +/-  3.630 |   -4.691 +/-  2.447 |    0.269 +/-  0.110 |  -62.134 +/-  3.272
PHE 363 |   17.141 +/-  3.148 |   -6.922 +/-  1.358 |   -9.341 +/-  1.512 |   -2.037 +/-  0.671 |    0.004 +/-  0.007 |   -1.155 +/-  3.372
ALA 364 |    7.763 +/-  2.091 |   -4.948 +/-  0.829 |   -5.777 +/-  2.279 |   -0.116 +/-  1.322 |    0.028 +/-  0.022 |   -3.050 +/-  2.408
SER 365 |   11.475 +/-  2.373 |   -2.562 +/-  1.159 |  -12.064 +/-  3.716 |   -3.671 +/-  3.088 |    0.470 +/-  0.108 |   -6.351 +/-  2.810
LEU 366 |   16.777 +/-  2.900 |   -5.822 +/-  1.487 |  -30.480 +/-  1.396 |   -0.202 +/-  1.102 |    0.067 +/-  0.051 |  -19.660 +/-  2.889
ALA 367 |    7.460 +/-  2.049 |   -5.147 +/-  0.882 |   -8.250 +/-  2.441 |    1.761 +/-  1.927 |    0.044 +/-  0.034 |   -4.132 +/-  2.272
THR 368 |   16.750 +/-  2.541 |   -1.081 +/-  1.390 |  -32.325 +/-  2.433 |   -5.916 +/-  2.242 |    0.672 +/-  0.078 |  -21.899 +/-  3.066
ASN 369 |   22.445 +/-  2.805 |   -3.691 +/-  1.214 |  -96.101 +/-  5.580 |   -2.869 +/-  3.734 |    0.476 +/-  0.055 |  -79.741 +/-  3.076
GLU 370 |   17.531 +/-  2.915 |   -2.081 +/-  1.188 |  -14.837 +/- 11.216 |  -52.802 +/- 10.478 |    0.939 +/-  0.084 |  -51.250 +/-  3.034
LYS 371 |   17.599 +/-  3.147 |   -1.980 +/-  0.951 |  -17.259 +/-  6.803 |  -19.460 +/-  7.039 |    1.326 +/-  0.068 |  -19.774 +/-  3.228
GLU 372 |   17.740 +/-  2.543 |   -5.365 +/-  1.428 |   -8.192 +/-  8.302 |  -61.982 +/-  8.239 |    0.192 +/-  0.044 |  -57.607 +/-  2.817
LYS 373 |   17.052 +/-  3.086 |   -5.862 +/-  1.304 |  -32.543 +/- 11.024 |   -0.333 +/- 10.695 |    0.532 +/-  0.085 |  -21.154 +/-  3.941
GLN 374 |   23.332 +/-  2.920 |   -3.389 +/-  1.174 |  -72.002 +/-  2.270 |   -9.083 +/-  1.730 |    0.875 +/-  0.092 |  -60.267 +/-  2.889
ARG 375 |   21.937 +/-  3.794 |   -6.772 +/-  1.370 | -219.269 +/- 10.321 |   26.949 +/-  9.164 |    0.608 +/-  0.074 | -176.548 +/-  3.789
LEU 376 |   16.442 +/-  2.726 |   -8.110 +/-  1.429 |  -37.326 +/-  1.368 |    1.611 +/-  0.560 |    0.000 +/-  0.001 |  -27.382 +/-  2.838
LEU 377 |   16.974 +/-  2.723 |   -3.215 +/-  1.463 |  -33.489 +/-  2.130 |    0.178 +/-  1.054 |    0.579 +/-  0.102 |  -18.972 +/-  2.943
VAL 378 |   14.432 +/-  2.499 |   -2.829 +/-  1.184 |  -28.391 +/-  1.315 |    1.292 +/-  1.005 |    0.397 +/-  0.067 |  -15.099 +/-  2.568
LEU 379 |   16.141 +/-  2.777 |   -7.956 +/-  1.301 |  -32.864 +/-  1.085 |    2.268 +/-  0.606 |    0.001 +/-  0.003 |  -22.410 +/-  2.827
SER 380 |   11.538 +/-  2.137 |   -3.983 +/-  1.371 |  -15.284 +/-  2.091 |    0.566 +/-  1.618 |    0.021 +/-  0.017 |   -7.144 +/-  2.630
LYS 381 |   18.132 +/-  3.417 |   -4.943 +/-  1.236 |  -11.774 +/- 10.686 |  -14.768 +/- 10.372 |    0.686 +/-  0.098 |  -12.666 +/-  3.779
GLY 382 |    5.799 +/-  1.677 |   -3.617 +/-  0.693 |   -9.100 +/-  1.036 |   -3.320 +/-  0.879 |    0.005 +/-  0.007 |  -10.233 +/-  1.790
LEU 383 |   16.862 +/-  2.955 |   -2.214 +/-  1.424 |  -26.098 +/-  1.963 |   -3.757 +/-  1.310 |    0.353 +/-  0.122 |  -14.854 +/-  3.139
GLN 384 |   24.695 +/-  3.253 |   -2.074 +/-  1.416 |  -74.161 +/-  5.129 |  -11.096 +/-  4.356 |    0.839 +/-  0.208 |  -61.797 +/-  3.220
GLU 385 |   17.296 +/-  2.835 |   -3.734 +/-  1.313 |    4.530 +/- 12.431 |  -76.581 +/- 12.241 |    0.500 +/-  0.080 |  -57.988 +/-  2.912
TYR 386 |   17.376 +/-  2.940 |   -8.583 +/-  1.229 |  -32.606 +/-  1.935 |   -2.321 +/-  1.437 |    0.083 +/-  0.030 |  -26.051 +/-  3.095
GLU 387 |   17.728 +/-  2.666 |   -4.980 +/-  1.536 |  -23.695 +/-  9.959 |  -51.539 +/-  8.924 |    0.257 +/-  0.099 |  -62.229 +/-  3.181
GLU 388 |   17.922 +/-  2.770 |   -3.773 +/-  1.171 |   22.828 +/-  8.429 |  -94.710 +/-  8.214 |    0.752 +/-  0.082 |  -56.982 +/-  2.676
TRP 389 |   22.478 +/-  3.316 |  -10.926 +/-  1.344 |    2.477 +/-  3.234 |   -3.136 +/-  1.894 |    0.164 +/-  0.087 |   11.058 +/-  4.163
LYS 390 |   17.991 +/-  3.084 |   -6.307 +/-  1.380 |  -46.708 +/- 13.845 |   16.151 +/- 13.194 |    0.426 +/-  0.084 |  -18.447 +/-  3.690
TRP 391 |   22.153 +/-  3.354 |   -4.946 +/-  1.436 |   -1.286 +/-  1.636 |   -8.621 +/-  1.390 |    1.032 +/-  0.200 |    8.332 +/-  3.563
GLY 392 |    5.692 +/-  1.714 |   -2.689 +/-  0.750 |   -2.065 +/-  1.564 |   -2.122 +/-  1.686 |    0.176 +/-  0.056 |   -1.008 +/-  1.913
LYS 393 |   19.001 +/-  3.244 |   -3.024 +/-  1.450 |  -57.157 +/-  9.902 |   27.840 +/-  9.966 |    0.807 +/-  0.196 |  -12.533 +/-  3.773
ASN 394 |   24.725 +/-  2.991 |   -3.756 +/-  1.458 |  -80.086 +/-  3.873 |   -9.011 +/-  3.314 |    0.240 +/-  0.052 |  -67.888 +/-  3.263
PRO 395 |   21.387 +/-  2.607 |   -7.637 +/-  1.004 |   -8.830 +/-  2.090 |    0.459 +/-  0.907 |    0.018 +/-  0.023 |    5.397 +/-  3.162
THR 396 |   16.786 +/-  2.355 |   -3.927 +/-  1.619 |  -37.258 +/-  4.216 |   -1.888 +/-  3.454 |    0.135 +/-  0.044 |  -26.152 +/-  2.660
MET 397 |   15.526 +/-  2.690 |   -8.886 +/-  1.217 |   -4.167 +/-  1.533 |   -1.544 +/-  1.055 |    0.012 +/-  0.010 |    0.941 +/-  2.892
VAL 398 |   14.470 +/-  2.750 |   -4.574 +/-  1.190 |  -28.497 +/-  1.735 |   -1.797 +/-  1.320 |    0.114 +/-  0.040 |  -20.283 +/-  2.905
GLU 399 |   18.472 +/-  2.856 |   -4.734 +/-  1.359 |   27.256 +/- 14.183 |  -97.146 +/- 14.234 |    0.496 +/-  0.104 |  -55.656 +/-  3.245
VAL 400 |   14.520 +/-  2.739 |   -5.206 +/-  1.346 |  -23.397 +/-  1.537 |   -1.569 +/-  0.938 |    0.002 +/-  0.004 |  -15.650 +/-  2.981
LEU 401 |   16.463 +/-  2.788 |   -6.339 +/-  1.297 |  -30.560 +/-  1.615 |   -2.937 +/-  1.265 |    0.086 +/-  0.044 |  -23.286 +/-  2.920
GLU 402 |   17.760 +/-  2.701 |   -2.883 +/-  1.422 |   32.822 +/- 11.555 | -111.135 +/- 10.311 |    0.758 +/-  0.059 |  -62.678 +/-  3.070
GLU 403 |   17.984 +/-  2.880 |   -3.633 +/-  1.277 |   11.847 +/- 25.065 |  -83.603 +/- 24.435 |    0.564 +/-  0.134 |  -56.841 +/-  3.244
PHE 404 |   17.089 +/-  3.040 |   -6.338 +/-  1.234 |    2.333 +/-  1.472 |   -2.821 +/-  0.948 |    0.038 +/-  0.023 |   10.302 +/-  3.025
PRO 405 |   21.223 +/-  2.376 |   -3.102 +/-  0.782 |   -6.403 +/-  1.061 |   -3.871 +/-  0.970 |    0.702 +/-  0.072 |    8.549 +/-  2.495
SER 406 |   11.265 +/-  2.228 |   -2.010 +/-  1.458 |  -26.527 +/-  2.316 |    2.808 +/-  1.378 |    0.124 +/-  0.033 |  -14.340 +/-  2.452
ILE 407 |   17.131 +/-  2.801 |   -5.340 +/-  1.559 |   -5.366 +/-  1.702 |   -4.877 +/-  1.396 |    0.103 +/-  0.029 |    1.651 +/-  2.826
GLN 408 |   23.793 +/-  3.011 |   -3.066 +/-  1.214 |  -76.042 +/-  5.382 |   -4.434 +/-  4.807 |    0.763 +/-  0.137 |  -58.985 +/-  3.071
MET 409 |   16.846 +/-  2.796 |   -6.392 +/-  1.288 |    4.956 +/-  1.410 |   -3.274 +/-  1.113 |    0.142 +/-  0.050 |   12.277 +/-  2.907
PRO 410 |   20.874 +/-  2.482 |   -3.988 +/-  1.083 |   -7.871 +/-  1.576 |   -2.806 +/-  1.191 |    0.417 +/-  0.137 |    6.626 +/-  2.852
ALA 411 |    7.492 +/-  2.057 |   -3.826 +/-  0.834 |   -5.027 +/-  1.338 |   -0.836 +/-  0.807 |    0.071 +/-  0.047 |   -2.126 +/-  2.166
THR 412 |   16.444 +/-  2.606 |   -4.562 +/-  1.190 |  -29.948 +/-  3.480 |   -5.909 +/-  1.363 |    0.135 +/-  0.047 |  -23.840 +/-  3.276
LEU 413 |   17.177 +/-  2.675 |   -5.648 +/-  1.542 |  -30.383 +/-  2.011 |    0.375 +/-  0.885 |    0.030 +/-  0.026 |  -18.449 +/-  3.271
LEU 414 |   17.255 +/-  2.656 |   -6.829 +/-  1.459 |  -32.648 +/-  1.262 |    2.069 +/-  0.621 |    0.007 +/-  0.009 |  -20.146 +/-  3.150
LEU 415 |   16.737 +/-  3.018 |   -5.880 +/-  1.430 |  -34.434 +/-  2.022 |    0.560 +/-  0.790 |    0.045 +/-  0.023 |  -22.972 +/-  3.484
THR 416 |   16.828 +/-  2.577 |   -4.185 +/-  1.388 |  -37.171 +/-  1.799 |   -1.596 +/-  1.385 |    0.182 +/-  0.053 |  -25.941 +/-  3.035
GLN 417 |   24.958 +/-  3.116 |   -6.304 +/-  1.704 |  -73.804 +/-  2.918 |   -2.042 +/-  2.805 |    0.145 +/-  0.097 |  -57.046 +/-  3.217
LEU 418 |   16.884 +/-  2.698 |   -5.565 +/-  1.472 |  -34.532 +/-  2.073 |    3.288 +/-  0.764 |    0.017 +/-  0.013 |  -19.908 +/-  3.191
SER 419 |   12.344 +/-  2.168 |   -3.403 +/-  0.820 |   -9.476 +/-  2.508 |   -7.423 +/-  2.003 |    0.270 +/-  0.054 |   -7.688 +/-  2.515
LEU 420 |   16.025 +/-  2.735 |   -4.206 +/-  1.241 |  -25.680 +/-  1.458 |   -0.751 +/-  0.915 |    0.315 +/-  0.066 |  -14.297 +/-  2.831
LEU 421 |   17.133 +/-  2.815 |   -7.151 +/-  1.279 |  -27.737 +/-  1.118 |   -1.034 +/-  0.735 |    0.022 +/-  0.013 |  -18.767 +/-  2.937
GLN 422 |   24.461 +/-  2.907 |   -3.916 +/-  1.298 |  -68.654 +/-  2.254 |   -5.152 +/-  1.475 |    0.440 +/-  0.067 |  -52.821 +/-  2.848
PRO 423 |   20.362 +/-  2.327 |   -6.101 +/-  0.923 |    1.049 +/-  0.801 |   -1.991 +/-  0.734 |    0.140 +/-  0.035 |   13.458 +/-  2.547
ARG 424 |   22.534 +/-  3.660 |   -7.480 +/-  1.307 | -176.351 +/-  5.543 |  -10.317 +/-  5.120 |    0.472 +/-  0.030 | -171.143 +/-  3.449
TYR 425 |   16.783 +/-  3.021 |   -5.285 +/-  1.256 |  -35.191 +/-  3.055 |   -0.980 +/-  2.013 |    0.526 +/-  0.046 |  -24.147 +/-  3.272
TYR 426 |   17.086 +/-  2.845 |   -7.050 +/-  1.124 |  -21.706 +/-  1.277 |   -9.197 +/-  1.542 |    0.201 +/-  0.022 |  -20.666 +/-  3.222
SER 427 |    9.639 +/-  1.937 |   -5.554 +/-  0.804 |  -12.672 +/-  1.560 |   -1.044 +/-  1.046 |    0.050 +/-  0.017 |   -9.581 +/-  2.212
ILE 428 |   17.644 +/-  2.921 |   -7.755 +/-  1.448 |  -11.051 +/-  1.229 |    1.097 +/-  0.575 |    0.000 +/-  0.001 |   -0.065 +/-  3.108
SER 429 |   13.423 +/-  2.215 |   -5.598 +/-  1.224 |  -23.845 +/-  1.870 |    1.824 +/-  0.999 |    0.000 +/-  0.000 |  -14.196 +/-  2.446
SER 430 |   12.309 +/-  2.220 |   -6.350 +/-  1.092 |  -14.053 +/-  1.477 |   -2.316 +/-  0.723 |    0.000 +/-  0.000 |  -10.410 +/-  2.398
SER 431 |   11.552 +/-  2.096 |   -6.248 +/-  1.224 |   -3.106 +/-  1.666 |   -3.339 +/-  1.117 |    0.000 +/-  0.000 |   -1.141 +/-  2.318
PRO 432 |   20.895 +/-  2.459 |   -7.530 +/-  0.868 |   -6.436 +/-  0.778 |   -4.491 +/-  0.719 |    0.154 +/-  0.025 |    2.591 +/-  2.579
ASP 433 |   13.536 +/-  2.656 |   -2.604 +/-  1.519 |  -33.307 +/- 10.026 |  -46.419 +/-  6.922 |    0.320 +/-  0.037 |  -68.475 +/-  4.074
MET 434 |   15.057 +/-  2.718 |   -7.584 +/-  1.029 |   -7.052 +/-  1.135 |   -3.044 +/-  0.886 |    0.386 +/-  0.066 |   -2.236 +/-  2.837
TYR 435 |   19.018 +/-  3.075 |   -5.802 +/-  1.185 |  -15.426 +/-  1.463 |   -7.799 +/-  1.091 |    0.468 +/-  0.073 |   -9.541 +/-  3.172
PRO 436 |   20.747 +/-  2.387 |   -2.769 +/-  0.803 |   -5.989 +/-  0.784 |   -3.910 +/-  0.681 |    0.731 +/-  0.045 |    8.811 +/-  2.526
ASP 437 |   14.080 +/-  2.654 |   -3.459 +/-  1.028 |   11.671 +/-  4.253 |  -84.679 +/-  4.143 |    0.499 +/-  0.069 |  -61.887 +/-  2.484
GLU 438 |   18.220 +/-  2.912 |   -4.755 +/-  1.637 |  -28.337 +/-  5.338 |  -41.491 +/-  4.596 |    0.145 +/-  0.023 |  -56.217 +/-  3.180
VAL 439 |   14.130 +/-  2.573 |   -5.540 +/-  1.436 |  -28.385 +/-  0.988 |    1.471 +/-  0.366 |    0.004 +/-  0.006 |  -18.320 +/-  2.617
HIE 440 |   33.533 +/-  2.712 |   -9.322 +/-  1.397 |  -27.157 +/-  2.009 |   -0.617 +/-  0.956 |    0.019 +/-  0.012 |   -3.543 +/-  3.015
LEU 441 |   16.895 +/-  2.973 |   -7.424 +/-  1.283 |  -32.150 +/-  1.067 |    1.083 +/-  0.490 |    0.001 +/-  0.002 |  -21.596 +/-  3.039
THR 442 |   15.431 +/-  2.396 |   -4.812 +/-  1.168 |  -37.426 +/-  1.334 |   -0.281 +/-  0.737 |    0.026 +/-  0.008 |  -27.062 +/-  2.611
VAL 443 |   14.396 +/-  2.758 |   -4.663 +/-  1.402 |  -30.018 +/-  1.014 |    0.758 +/-  0.433 |    0.001 +/-  0.002 |  -19.525 +/-  2.871
ALA 444 |    7.245 +/-  1.961 |   -3.563 +/-  0.703 |   -2.161 +/-  1.233 |   -1.829 +/-  0.698 |    0.238 +/-  0.064 |   -0.070 +/-  2.090
ILE 445 |   17.866 +/-  2.838 |   -4.095 +/-  1.468 |   -8.059 +/-  1.294 |   -1.719 +/-  1.051 |    0.231 +/-  0.052 |    4.223 +/-  2.989
VAL 446 |   13.772 +/-  2.444 |   -1.412 +/-  1.300 |  -26.483 +/-  1.617 |   -1.517 +/-  0.995 |    0.514 +/-  0.032 |  -15.126 +/-  2.636
SER 447 |   10.825 +/-  2.055 |   -2.390 +/-  0.875 |  -13.689 +/-  2.554 |   -4.112 +/-  2.457 |    0.425 +/-  0.064 |   -8.942 +/-  2.570
TYR 448 |   17.501 +/-  2.987 |   -2.037 +/-  1.262 |  -19.632 +/-  1.990 |  -11.842 +/-  1.909 |    0.879 +/-  0.122 |  -15.132 +/-  3.122
HIE 449 |   34.250 +/-  2.916 |   -4.392 +/-  1.081 |  -18.918 +/-  4.575 |   -6.128 +/-  3.460 |    0.872 +/-  0.112 |    5.684 +/-  3.361
THR 450 |   15.759 +/-  2.735 |   -2.887 +/-  1.271 |  -23.096 +/-  2.417 |   -8.961 +/-  2.696 |    0.349 +/-  0.086 |  -18.836 +/-  3.186
ARG 451 |   23.494 +/-  4.067 |   -1.903 +/-  1.561 | -187.764 +/- 15.593 |  -10.422 +/- 13.921 |    1.249 +/-  0.139 | -175.347 +/-  4.346
ASP 452 |   15.208 +/-  2.856 |    0.375 +/-  1.232 |   -3.420 +/-  9.001 |  -77.311 +/-  8.979 |    1.072 +/-  0.124 |  -64.076 +/-  2.465
GLY 453 |    5.677 +/-  1.733 |   -0.966 +/-  0.742 |   -6.624 +/-  2.389 |   -7.308 +/-  1.975 |    0.440 +/-  0.138 |   -8.781 +/-  1.970
GLU 454 |   18.288 +/-  2.913 |   -0.590 +/-  1.361 |   16.209 +/- 16.321 |  -90.423 +/- 15.864 |    1.024 +/-  0.108 |  -55.491 +/-  3.029
GLY 455 |    6.778 +/-  1.785 |   -1.696 +/-  0.857 |    6.978 +/-  3.693 |   -8.799 +/-  3.236 |    0.076 +/-  0.061 |    3.338 +/-  1.924
PRO 456 |   21.132 +/-  2.603 |   -5.161 +/-  1.027 |   -7.032 +/-  2.573 |   -1.095 +/-  1.681 |    0.134 +/-  0.069 |    7.978 +/-  2.804
VAL 457 |   14.881 +/-  2.752 |   -2.983 +/-  1.410 |  -23.624 +/-  1.796 |   -2.925 +/-  1.072 |    0.381 +/-  0.079 |  -14.270 +/-  3.033
HIE 458 |   33.862 +/-  2.763 |   -5.793 +/-  1.102 |  -13.686 +/-  2.087 |  -10.286 +/-  1.218 |    0.505 +/-  0.069 |    4.601 +/-  2.877
HIE 459 |   34.068 +/-  2.956 |   -5.540 +/-  0.969 |  -11.572 +/-  3.267 |  -12.497 +/-  2.866 |    0.668 +/-  0.090 |    5.126 +/-  3.194
GLY 460 |    5.446 +/-  1.656 |   -2.670 +/-  0.680 |    1.813 +/-  2.911 |   -8.359 +/-  2.248 |    0.075 +/-  0.019 |   -3.694 +/-  1.799
VAL 461 |   15.291 +/-  2.691 |   -3.580 +/-  1.227 |  -23.121 +/-  1.499 |    0.165 +/-  1.067 |    0.077 +/-  0.029 |  -11.168 +/-  2.717
CYS 462 |   10.288 +/-  2.081 |   -6.205 +/-  1.067 |    4.138 +/-  1.151 |   -5.882 +/-  0.955 |    0.007 +/-  0.005 |    2.345 +/-  2.459
SER 463 |   10.825 +/-  2.016 |   -5.639 +/-  0.857 |   -6.256 +/-  1.535 |  -11.189 +/-  0.940 |    0.028 +/-  0.010 |  -12.232 +/-  2.405
SER 464 |   11.319 +/-  2.217 |   -4.774 +/-  0.921 |   -7.660 +/-  2.202 |   -7.499 +/-  1.575 |    0.123 +/-  0.076 |   -8.491 +/-  2.540
TRP 465 |   22.298 +/-  3.244 |  -12.249 +/-  1.128 |    0.624 +/-  1.667 |   -6.363 +/-  0.926 |    0.168 +/-  0.057 |    4.479 +/-  3.511
LEU 466 |   17.018 +/-  2.788 |   -7.107 +/-  1.287 |  -30.059 +/-  0.934 |    0.299 +/-  0.569 |    0.002 +/-  0.003 |  -19.847 +/-  2.899
ASN 467 |   23.154 +/-  2.819 |   -4.443 +/-  1.095 |  -81.618 +/-  2.344 |   -6.546 +/-  1.565 |    0.418 +/-  0.048 |  -69.035 +/-  2.740
ARG 468 |   23.239 +/-  3.980 |   -5.139 +/-  1.614 | -182.005 +/- 14.833 |   -7.748 +/- 11.448 |    0.746 +/-  0.145 | -170.907 +/-  4.772
ILE 469 |   21.035 +/-  2.930 |   -4.824 +/-  1.514 |  -27.559 +/-  1.663 |    5.669 +/-  0.792 |    0.044 +/-  0.023 |   -5.633 +/-  3.071
GLN 470 |   24.082 +/-  3.062 |   -2.468 +/-  1.301 |  -73.021 +/-  3.650 |  -10.060 +/-  3.410 |    0.841 +/-  0.063 |  -60.626 +/-  2.888
ALA 471 |    8.479 +/-  2.276 |   -2.112 +/-  0.731 |   -3.696 +/-  1.455 |   -4.282 +/-  1.210 |    0.443 +/-  0.063 |   -1.168 +/-  2.306
ASP 472 |   15.351 +/-  2.753 |   -0.419 +/-  0.918 |   14.373 +/-  4.606 |  -91.137 +/-  5.289 |    1.021 +/-  0.074 |  -60.811 +/-  2.484
ASP 473 |   13.973 +/-  2.593 |   -3.252 +/-  1.108 |    3.569 +/-  5.239 |  -71.445 +/-  5.023 |    0.420 +/-  0.037 |  -56.734 +/-  2.439
VAL 474 |   14.153 +/-  2.555 |   -1.432 +/-  1.230 |  -22.825 +/-  0.923 |   -0.669 +/-  0.604 |    0.542 +/-  0.068 |  -10.231 +/-  2.585
VAL 475 |   15.643 +/-  2.577 |   -4.252 +/-  1.375 |  -20.093 +/-  1.260 |    0.773 +/-  0.430 |    0.002 +/-  0.004 |   -7.928 +/-  2.819
PRO 476 |   21.378 +/-  2.482 |   -6.868 +/-  1.024 |  -10.639 +/-  0.928 |    0.673 +/-  0.528 |    0.015 +/-  0.010 |    4.559 +/-  2.594
CYS 477 |   10.539 +/-  2.130 |   -6.546 +/-  1.094 |   -4.111 +/-  1.271 |   -0.523 +/-  0.677 |    0.001 +/-  0.002 |   -0.640 +/-  2.247
PHE 478 |   16.652 +/-  2.971 |   -7.022 +/-  1.378 |   -9.239 +/-  1.493 |    0.981 +/-  0.818 |    0.081 +/-  0.043 |    1.453 +/-  3.257
VAL 479 |   14.289 +/-  2.672 |   -4.389 +/-  1.232 |  -17.970 +/-  1.551 |   -2.227 +/-  1.432 |    0.193 +/-  0.052 |  -10.105 +/-  2.735
ARG 480 |   22.244 +/-  3.801 |   -5.917 +/-  1.428 | -237.276 +/-  8.106 |   38.775 +/-  7.199 |    0.511 +/-  0.079 | -181.663 +/-  3.615
GLY 481 |    5.614 +/-  1.755 |   -1.019 +/-  0.747 |   -8.737 +/-  1.333 |   -5.687 +/-  1.277 |    0.273 +/-  0.054 |   -9.555 +/-  1.752
ALA 482 |    9.993 +/-  2.304 |    0.092 +/-  0.908 |   10.399 +/-  1.743 |   -7.146 +/-  1.770 |    0.487 +/-  0.107 |   13.825 +/-  2.200
PRO 483 |   21.963 +/-  2.492 |   -2.138 +/-  0.815 |   -3.620 +/-  1.204 |   -5.541 +/-  1.001 |    0.613 +/-  0.092 |   11.278 +/-  2.620
SER 484 |   12.526 +/-  2.360 |   -2.762 +/-  0.991 |  -12.305 +/-  2.679 |   -4.306 +/-  1.485 |    0.289 +/-  0.049 |   -6.557 +/-  2.431
PHE 485 |   15.886 +/-  2.920 |   -5.069 +/-  1.156 |    0.132 +/-  1.161 |   -4.283 +/-  1.035 |    0.049 +/-  0.020 |    6.715 +/-  3.063
HIE 486 |   34.532 +/-  2.809 |   -4.268 +/-  1.004 |   -8.009 +/-  2.707 |  -15.028 +/-  2.447 |    0.936 +/-  0.094 |    8.162 +/-  2.981
LEU 487 |   18.505 +/-  2.898 |   -0.004 +/-  1.444 |  -18.830 +/-  1.251 |   -1.384 +/-  0.644 |    0.769 +/-  0.083 |   -0.945 +/-  3.104
PRO 488 |   21.398 +/-  2.455 |   -5.424 +/-  0.965 |   -2.694 +/-  0.691 |   -0.276 +/-  0.473 |    0.107 +/-  0.024 |   13.112 +/-  2.483
ARG 489 |   22.454 +/-  3.810 |   -3.333 +/-  1.669 | -218.796 +/-  6.423 |   23.293 +/-  4.695 |    0.440 +/-  0.058 | -175.943 +/-  3.999
ASN 490 |   25.913 +/-  2.906 |   -2.839 +/-  1.276 |  -85.006 +/-  2.457 |   -2.276 +/-  2.066 |    0.459 +/-  0.059 |  -63.749 +/-  3.133
PRO 491 |   21.275 +/-  2.498 |   -7.571 +/-  1.043 |  -11.283 +/-  1.390 |    0.629 +/-  0.592 |    0.001 +/-  0.004 |    3.051 +/-  3.004
GLN 492 |   25.034 +/-  2.987 |   -3.030 +/-  1.271 |  -70.283 +/-  2.593 |  -10.741 +/-  2.255 |    0.720 +/-  0.078 |  -58.300 +/-  2.924
VAL 493 |   16.034 +/-  2.673 |   -2.344 +/-  1.415 |  -22.768 +/-  1.348 |    2.474 +/-  0.621 |    0.225 +/-  0.056 |   -6.379 +/-  2.820
PRO 494 |   21.042 +/-  2.541 |   -5.271 +/-  0.999 |   -8.221 +/-  1.215 |   -3.234 +/-  0.883 |    0.181 +/-  0.079 |    4.498 +/-  2.713
CYS 495 |   10.713 +/-  2.231 |   -6.231 +/-  1.022 |   -3.383 +/-  1.066 |    0.719 +/-  0.890 |    0.037 +/-  0.014 |    1.856 +/-  2.452
ILE 496 |   17.781 +/-  3.079 |   -6.218 +/-  1.459 |   -8.144 +/-  0.883 |   -0.861 +/-  0.377 |    0.030 +/-  0.014 |    2.588 +/-  3.007
LEU 497 |   16.081 +/-  2.900 |   -7.296 +/-  1.410 |  -33.352 +/-  0.991 |    2.260 +/-  0.355 |    0.003 +/-  0.004 |  -22.304 +/-  3.079
VAL 498 |   14.324 +/-  2.616 |   -5.723 +/-  1.265 |  -26.984 +/-  0.923 |   -0.644 +/-  0.365 |    0.001 +/-  0.002 |  -19.026 +/-  2.600
GLY 499 |    6.616 +/-  1.718 |   -4.107 +/-  0.697 |   -1.180 +/-  1.035 |    0.756 +/-  0.557 |    0.000 +/-  0.000 |    2.085 +/-  1.762
PRO 500 |   20.929 +/-  2.427 |   -5.938 +/-  1.015 |   -3.585 +/-  0.995 |   -4.887 +/-  0.847 |    0.108 +/-  0.021 |    6.627 +/-  2.599
GLY 501 |    5.043 +/-  1.626 |   -2.058 +/-  0.831 |   -4.577 +/-  1.036 |   -5.939 +/-  0.782 |    0.132 +/-  0.029 |   -7.399 +/-  1.679
THR 502 |   16.578 +/-  2.497 |   -2.389 +/-  1.072 |  -28.649 +/-  2.371 |   -7.320 +/-  1.603 |    0.321 +/-  0.049 |  -21.460 +/-  2.490
GLY 503 |    6.031 +/-  1.715 |   -4.029 +/-  0.727 |   -4.805 +/-  0.770 |   -3.302 +/-  0.564 |    0.012 +/-  0.007 |   -6.092 +/-  1.739
ILE 504 |   19.858 +/-  3.160 |   -5.900 +/-  1.460 |  -11.817 +/-  1.002 |   -1.128 +/-  0.509 |    0.005 +/-  0.004 |    1.018 +/-  3.194
ALA 505 |   10.894 +/-  2.257 |   -4.581 +/-  0.856 |    1.186 +/-  1.358 |    0.543 +/-  0.716 |    0.005 +/-  0.004 |    8.047 +/-  2.172
PRO 506 |   21.272 +/-  2.448 |   -6.853 +/-  1.144 |  -13.243 +/-  1.346 |    0.783 +/-  0.470 |    0.000 +/-  0.001 |    1.959 +/-  2.614
PHE 507 |   16.040 +/-  3.051 |   -8.392 +/-  1.326 |   -2.813 +/-  0.925 |   -0.994 +/-  0.514 |    0.000 +/-  0.000 |    3.841 +/-  3.118
ARG 508 |   21.464 +/-  3.776 |   -9.821 +/-  1.585 | -197.039 +/- 10.660 |    0.375 +/-  7.069 |    0.101 +/-  0.040 | -184.920 +/-  5.007
SER 509 |   10.930 +/-  2.028 |   -6.225 +/-  1.139 |  -21.189 +/-  1.505 |   -1.533 +/-  0.790 |    0.000 +/-  0.000 |  -18.017 +/-  2.418
PHE 510 |   16.401 +/-  3.051 |   -7.502 +/-  1.305 |   -9.118 +/-  0.977 |    0.016 +/-  0.526 |    0.059 +/-  0.012 |   -0.144 +/-  3.079
TRP 511 |   25.031 +/-  3.471 |  -12.950 +/-  1.266 |   -2.960 +/-  1.926 |   -3.597 +/-  1.059 |    0.045 +/-  0.022 |    5.570 +/-  3.622
GLN 512 |   23.427 +/-  2.768 |   -8.208 +/-  1.277 |  -77.158 +/-  2.285 |   -4.200 +/-  1.041 |    0.073 +/-  0.023 |  -66.067 +/-  2.768
GLN 513 |   23.332 +/-  2.938 |   -8.411 +/-  1.537 |  -77.679 +/-  2.268 |   -0.471 +/-  0.678 |    0.008 +/-  0.005 |  -63.222 +/-  3.136
ARG 514 |   22.326 +/-  3.623 |  -10.752 +/-  1.389 | -184.676 +/-  4.338 |   -1.870 +/-  3.795 |    0.125 +/-  0.023 | -174.847 +/-  3.421
GLN 515 |   23.354 +/-  2.890 |   -6.155 +/-  1.254 |  -78.329 +/-  3.961 |   -6.898 +/-  3.212 |    0.296 +/-  0.096 |  -67.733 +/-  2.884
PHE 516 |   15.866 +/-  2.911 |   -7.151 +/-  1.211 |  -11.257 +/-  1.147 |   -1.083 +/-  0.594 |    0.333 +/-  0.052 |   -3.292 +/-  2.993
ASP 517 |   13.766 +/-  2.569 |   -7.118 +/-  1.315 |  -44.845 +/-  9.633 |  -29.036 +/-  6.996 |    0.022 +/-  0.020 |  -67.211 +/-  3.730
ILE 518 |   17.214 +/-  2.747 |   -4.622 +/-  1.514 |   -9.531 +/-  1.065 |   -4.047 +/-  0.859 |    0.300 +/-  0.062 |   -0.685 +/-  2.897
GLN 519 |   23.563 +/-  3.159 |   -3.501 +/-  1.003 |  -70.804 +/-  3.647 |  -11.719 +/-  3.089 |    0.890 +/-  0.077 |  -61.571 +/-  2.934
HIE 520 |   34.266 +/-  2.887 |   -4.801 +/-  0.980 |   -6.511 +/-  1.617 |  -12.822 +/-  1.421 |    0.859 +/-  0.059 |   10.990 +/-  2.932
LYS 521 |   18.242 +/-  3.231 |   -1.472 +/-  1.494 |  -33.545 +/- 10.406 |    2.135 +/- 10.530 |    0.857 +/-  0.157 |  -13.784 +/-  3.906
GLY 522 |    5.987 +/-  1.799 |   -1.117 +/-  0.558 |  -12.941 +/-  1.023 |   -3.764 +/-  0.729 |    0.483 +/-  0.040 |  -11.351 +/-  1.750
MET 523 |   15.912 +/-  2.571 |   -5.984 +/-  1.117 |   -5.083 +/-  1.961 |   -2.732 +/-  1.274 |    0.474 +/-  0.091 |    2.587 +/-  2.899
ASN 524 |   23.776 +/-  3.028 |   -2.539 +/-  1.148 |  -75.798 +/-  3.626 |   -9.923 +/-  2.342 |    0.713 +/-  0.082 |  -63.772 +/-  2.722
PRO 525 |   21.681 +/-  2.619 |   -3.696 +/-  1.204 |   -6.184 +/-  2.201 |   -3.344 +/-  1.503 |    0.430 +/-  0.110 |    8.887 +/-  2.805
CYS 526 |   12.645 +/-  2.364 |   -3.644 +/-  1.009 |   10.407 +/-  1.859 |   -3.721 +/-  1.445 |    0.235 +/-  0.048 |   15.921 +/-  2.503
PRO 527 |   21.262 +/-  2.482 |   -3.635 +/-  0.982 |   -4.161 +/-  1.076 |   -4.516 +/-  0.732 |    0.432 +/-  0.086 |    9.382 +/-  2.707
MET 528 |   15.139 +/-  2.634 |   -9.138 +/-  1.236 |   -9.348 +/-  1.034 |    2.315 +/-  0.554 |    0.006 +/-  0.007 |   -1.026 +/-  2.794
VAL 529 |   13.998 +/-  2.653 |   -5.260 +/-  1.413 |  -26.126 +/-  0.998 |   -0.226 +/-  0.469 |    0.045 +/-  0.039 |  -17.569 +/-  2.816
LEU 530 |   17.150 +/-  2.692 |   -7.583 +/-  1.359 |  -31.624 +/-  1.009 |    2.095 +/-  0.506 |    0.019 +/-  0.010 |  -19.941 +/-  2.838
VAL 531 |   14.626 +/-  2.555 |   -6.056 +/-  1.360 |  -29.586 +/-  1.086 |    0.149 +/-  0.416 |    0.000 +/-  0.001 |  -20.866 +/-  2.692
PHE 532 |   16.809 +/-  2.961 |   -7.533 +/-  1.175 |   -8.746 +/-  1.217 |   -2.411 +/-  0.711 |    0.022 +/-  0.012 |   -1.860 +/-  3.037
GLY 533 |    5.105 +/-  1.655 |   -3.293 +/-  0.799 |   -8.907 +/-  1.172 |   -1.315 +/-  0.737 |    0.034 +/-  0.016 |   -8.376 +/-  1.740
CYS 534 |   10.669 +/-  2.360 |   -5.568 +/-  1.002 |   11.268 +/-  1.980 |   -5.490 +/-  1.314 |    0.124 +/-  0.031 |   11.002 +/-  2.642
ARG 535 |   22.613 +/-  3.912 |   -4.875 +/-  1.770 | -124.341 +/-  8.643 |  -70.749 +/-  6.628 |    0.490 +/-  0.163 | -176.862 +/-  3.844
GLN 536 |   25.309 +/-  3.119 |   -5.871 +/-  1.571 |  -84.762 +/-  5.669 |   -3.144 +/-  4.032 |    0.448 +/-  0.086 |  -68.020 +/-  3.383
SER 537 |   12.978 +/-  2.360 |   -3.082 +/-  1.249 |  -11.124 +/-  5.276 |   -1.665 +/-  3.462 |    0.173 +/-  0.116 |   -2.720 +/-  3.224
LYS 538 |   18.365 +/-  3.277 |   -2.575 +/-  1.639 |   53.654 +/- 10.790 |  -82.230 +/- 10.153 |    1.129 +/-  0.152 |  -11.657 +/-  3.597
ILE 539 |   17.834 +/-  3.003 |   -3.146 +/-  1.593 |  -15.233 +/-  1.729 |   -2.689 +/-  1.011 |    0.350 +/-  0.080 |   -2.884 +/-  3.251
ASP 540 |   15.281 +/-  2.741 |   -4.314 +/-  1.758 | -117.502 +/-  7.681 |   40.528 +/-  6.358 |    0.055 +/-  0.020 |  -65.953 +/-  3.392
HIE 541 |   35.327 +/-  2.793 |   -9.375 +/-  1.203 |  -15.439 +/-  2.711 |   -5.951 +/-  2.903 |    0.149 +/-  0.044 |    4.710 +/-  3.146
ILE 542 |   19.312 +/-  3.141 |   -5.492 +/-  1.380 |   -8.241 +/-  1.408 |   -0.205 +/-  0.852 |    0.043 +/-  0.019 |    5.416 +/-  2.970
TYR 543 |   18.498 +/-  3.085 |   -6.628 +/-  1.350 |  -23.213 +/-  2.088 |   -4.403 +/-  1.140 |    0.076 +/-  0.036 |  -15.670 +/-  3.324
ARG 544 |   22.463 +/-  4.221 |   -6.099 +/-  1.488 | -141.178 +/- 13.896 |  -56.063 +/- 11.408 |    0.688 +/-  0.130 | -180.190 +/-  4.595
GLU 545 |   17.842 +/-  2.993 |   -2.105 +/-  1.311 |  -66.201 +/- 15.185 |  -14.286 +/- 14.898 |    0.873 +/-  0.112 |  -63.877 +/-  2.953
GLU 546 |   18.728 +/-  3.040 |   -4.438 +/-  1.369 |  -54.227 +/-  9.065 |  -17.355 +/-  8.630 |    0.453 +/-  0.069 |  -56.839 +/-  2.997
THR 547 |   16.639 +/-  2.484 |   -5.863 +/-  1.131 |  -36.715 +/-  1.805 |   -0.743 +/-  1.456 |    0.026 +/-  0.014 |  -26.657 +/-  2.601
LEU 548 |   17.220 +/-  2.772 |   -3.055 +/-  1.339 |  -32.663 +/-  1.545 |   -0.574 +/-  0.715 |    0.605 +/-  0.095 |  -18.467 +/-  2.996
GLN 549 |   23.687 +/-  2.997 |   -3.591 +/-  1.306 |  -78.267 +/-  3.634 |   -6.574 +/-  2.671 |    0.717 +/-  0.087 |  -64.029 +/-  2.953
ALA 550 |    8.054 +/-  2.140 |   -5.525 +/-  0.875 |   -1.440 +/-  1.055 |    0.209 +/-  0.567 |    0.029 +/-  0.020 |    1.328 +/-  2.211
LYS 551 |   18.346 +/-  3.239 |   -5.899 +/-  1.280 |    3.060 +/- 10.407 |  -33.327 +/-  8.929 |    0.606 +/-  0.064 |  -17.215 +/-  3.920
ASN 552 |   22.304 +/-  3.180 |   -2.442 +/-  0.966 |  -82.837 +/-  2.749 |  -12.722 +/-  2.592 |    0.881 +/-  0.075 |  -74.815 +/-  2.781
LYS 553 |   18.585 +/-  3.272 |   -2.448 +/-  1.299 |   16.552 +/-  5.599 |  -46.280 +/-  5.831 |    0.913 +/-  0.116 |  -12.679 +/-  3.719
GLY 554 |    5.869 +/-  1.728 |   -1.793 +/-  0.680 |  -11.317 +/-  1.062 |   -2.732 +/-  0.822 |    0.303 +/-  0.061 |   -9.670 +/-  1.695
VAL 555 |   14.675 +/-  2.617 |   -4.031 +/-  1.364 |  -26.273 +/-  1.212 |    0.437 +/-  0.745 |    0.018 +/-  0.022 |  -15.174 +/-  2.766
PHE 556 |   16.917 +/-  3.001 |   -8.775 +/-  1.146 |    2.257 +/-  1.467 |   -3.195 +/-  1.355 |    0.017 +/-  0.015 |    7.220 +/-  3.206
ARG 557 |   22.336 +/-  3.641 |   -4.296 +/-  1.416 | -155.192 +/-  5.586 |  -38.264 +/-  4.877 |    1.002 +/-  0.182 | -174.414 +/-  3.560
GLU 558 |   18.118 +/-  2.884 |   -4.751 +/-  1.321 |  -59.161 +/- 11.511 |  -17.294 +/-  9.912 |    0.429 +/-  0.077 |  -62.659 +/-  3.230
LEU 559 |   16.076 +/-  2.883 |   -4.701 +/-  1.337 |  -26.987 +/-  1.846 |   -2.512 +/-  1.133 |    0.278 +/-  0.043 |  -17.846 +/-  3.269
TYR 560 |   16.847 +/-  2.980 |   -5.247 +/-  1.160 |  -23.900 +/-  2.066 |   -9.296 +/-  1.579 |    0.362 +/-  0.078 |  -21.235 +/-  3.189
THR 561 |   15.364 +/-  2.498 |   -4.508 +/-  1.258 |  -32.408 +/-  1.963 |   -4.625 +/-  1.626 |    0.220 +/-  0.063 |  -25.957 +/-  2.805
ALA 562 |    7.754 +/-  2.024 |   -4.355 +/-  0.889 |   -5.926 +/-  2.373 |    1.364 +/-  1.717 |    0.028 +/-  0.018 |   -1.135 +/-  2.358
TYR 563 |   16.967 +/-  3.232 |   -5.936 +/-  1.878 |  -20.132 +/-  3.660 |   -9.842 +/-  2.124 |    0.308 +/-  0.187 |  -18.636 +/-  3.504
SER 564 |   12.266 +/-  2.254 |   -3.094 +/-  1.095 |   -0.939 +/-  3.268 |   -7.502 +/-  2.923 |    0.191 +/-  0.065 |    0.921 +/-  2.660
ARG 565 |   23.144 +/-  4.063 |   -2.195 +/-  1.356 | -110.691 +/-  6.803 |  -84.656 +/-  6.042 |    1.187 +/-  0.104 | -173.210 +/-  3.578
GLU 566 |   19.581 +/-  2.981 |   -3.288 +/-  1.491 |  -74.004 +/- 15.056 |    6.600 +/- 13.706 |    0.191 +/-  0.111 |  -50.920 +/-  3.212
PRO 567 |   21.393 +/-  2.280 |   -1.225 +/-  0.779 |   -7.217 +/-  2.029 |   -5.932 +/-  1.866 |    0.955 +/-  0.073 |    7.974 +/-  2.415
ASP 568 |   15.584 +/-  2.756 |   -0.189 +/-  1.180 |  -32.834 +/- 16.277 |  -36.194 +/- 16.511 |    0.952 +/-  0.112 |  -52.682 +/-  2.502
ARG 569 |   23.737 +/-  3.881 |   -3.207 +/-  1.412 | -136.505 +/- 13.011 |  -47.195 +/- 10.864 |    0.847 +/-  0.110 | -162.324 +/-  4.281
PRO 570 |   20.889 +/-  2.390 |   -2.239 +/-  0.967 |   -0.947 +/-  1.380 |   -3.187 +/-  1.164 |    0.698 +/-  0.105 |   15.215 +/-  2.497
LYS 571 |   18.011 +/-  3.221 |   -2.624 +/-  1.418 |   38.689 +/- 11.555 |  -61.635 +/- 11.491 |    1.067 +/-  0.154 |   -6.491 +/-  3.513
LYS 572 |   18.460 +/-  3.195 |   -4.609 +/-  1.445 |  -11.630 +/- 12.387 |  -21.914 +/- 11.092 |    0.602 +/-  0.153 |  -19.090 +/-  3.999
TYR 573 |   17.954 +/-  3.146 |   -2.437 +/-  1.438 |  -24.958 +/-  3.132 |   -9.741 +/-  2.229 |    0.721 +/-  0.146 |  -18.460 +/-  3.998
VAL 574 |   17.014 +/-  2.691 |   -6.608 +/-  1.230 |  -26.222 +/-  1.082 |   -0.902 +/-  0.575 |    0.017 +/-  0.013 |  -16.702 +/-  2.635
GLN 575 |   23.840 +/-  2.972 |   -6.327 +/-  1.483 |  -83.591 +/-  2.559 |    2.648 +/-  1.390 |    0.170 +/-  0.041 |  -63.259 +/-  3.003
ASP 576 |   13.826 +/-  2.607 |   -4.204 +/-  1.236 |  -34.134 +/- 11.255 |  -36.192 +/- 11.689 |    0.417 +/-  0.066 |  -60.286 +/-  2.666
VAL 577 |   14.328 +/-  2.530 |   -5.063 +/-  1.406 |  -25.391 +/-  1.284 |   -0.534 +/-  0.806 |    0.071 +/-  0.038 |  -16.589 +/-  2.752
LEU 578 |   16.513 +/-  2.727 |   -7.004 +/-  1.255 |  -31.319 +/-  1.244 |    1.243 +/-  0.779 |    0.001 +/-  0.002 |  -20.566 +/-  2.894
GLN 579 |   24.781 +/-  3.099 |   -4.977 +/-  1.274 |  -77.395 +/-  4.853 |   -7.660 +/-  3.833 |    0.503 +/-  0.107 |  -64.747 +/-  3.118
GLU 580 |   18.029 +/-  2.867 |   -2.302 +/-  1.511 |  -23.289 +/- 18.136 |  -50.222 +/- 17.656 |    0.793 +/-  0.127 |  -56.991 +/-  3.177
GLN 581 |   24.821 +/-  3.106 |   -3.178 +/-  1.331 |  -66.780 +/-  4.043 |  -12.073 +/-  3.781 |    0.712 +/-  0.102 |  -56.498 +/-  3.254
LEU 582 |   17.911 +/-  2.951 |   -3.767 +/-  1.518 |  -33.676 +/-  1.320 |    0.636 +/-  0.615 |    0.022 +/-  0.021 |  -18.873 +/-  3.009
ALA 583 |    7.791 +/-  2.178 |   -4.237 +/-  0.862 |   -9.305 +/-  1.569 |    0.353 +/-  1.067 |    0.117 +/-  0.046 |   -5.281 +/-  2.287
GLU 584 |   18.475 +/-  2.645 |   -3.321 +/-  1.303 |  -25.107 +/-  8.750 |  -48.343 +/-  8.417 |    0.689 +/-  0.089 |  -57.607 +/-  2.734
SER 585 |   11.924 +/-  2.265 |   -4.679 +/-  0.946 |   -9.162 +/-  3.826 |   -5.517 +/-  3.246 |    0.218 +/-  0.067 |   -7.217 +/-  2.266
VAL 586 |   14.336 +/-  2.517 |   -5.150 +/-  1.387 |  -30.276 +/-  1.213 |    1.782 +/-  0.581 |    0.001 +/-  0.003 |  -19.306 +/-  2.716
TYR 587 |   17.623 +/-  3.086 |   -8.058 +/-  1.226 |  -24.576 +/-  2.840 |   -5.041 +/-  2.039 |    0.241 +/-  0.061 |  -19.811 +/-  3.301
ARG 588 |   22.249 +/-  3.772 |   -7.121 +/-  1.354 | -176.969 +/- 13.356 |  -19.031 +/- 11.497 |    0.762 +/-  0.094 | -180.110 +/-  3.696
ALA 589 |    7.740 +/-  2.200 |   -5.451 +/-  0.888 |   -9.833 +/-  1.568 |    0.180 +/-  0.808 |    0.018 +/-  0.012 |   -7.346 +/-  2.403
LEU 590 |   16.825 +/-  2.996 |   -6.163 +/-  1.384 |  -24.556 +/-  1.772 |    1.002 +/-  1.032 |    0.006 +/-  0.008 |  -12.885 +/-  3.131
LYS 591 |   19.379 +/-  3.305 |   -4.239 +/-  1.188 |  -23.898 +/-  8.716 |  -11.537 +/-  7.779 |    0.830 +/-  0.100 |  -19.465 +/-  3.640
GLU 592 |   19.922 +/-  3.045 |   -3.000 +/-  1.359 |  -21.171 +/- 10.495 |  -56.842 +/- 10.442 |    0.759 +/-  0.095 |  -60.330 +/-  3.120
GLN 593 |   24.537 +/-  3.011 |   -1.809 +/-  1.253 |  -70.946 +/-  3.132 |   -9.909 +/-  3.001 |    0.838 +/-  0.133 |  -57.289 +/-  2.976
GLY 594 |    5.756 +/-  1.776 |   -2.057 +/-  0.660 |   -6.582 +/-  1.687 |   -2.132 +/-  0.831 |    0.219 +/-  0.054 |   -4.796 +/-  2.272
GLY 595 |    5.938 +/-  1.800 |   -3.557 +/-  0.841 |   -6.706 +/-  1.684 |   -2.328 +/-  0.865 |    0.016 +/-  0.021 |   -6.638 +/-  2.081
HIE 596 |   34.892 +/-  2.819 |   -8.912 +/-  1.120 |  -20.757 +/-  1.899 |   -1.720 +/-  1.400 |    0.252 +/-  0.043 |    3.755 +/-  2.940
ILE 597 |   17.792 +/-  3.085 |   -6.162 +/-  1.498 |  -11.446 +/-  0.930 |   -1.401 +/-  0.389 |    0.005 +/-  0.006 |   -1.211 +/-  3.008
TYR 598 |   17.060 +/-  3.074 |   -9.194 +/-  1.149 |  -26.984 +/-  1.350 |   -3.538 +/-  0.889 |    0.083 +/-  0.021 |  -22.574 +/-  3.185
VAL 599 |   13.863 +/-  2.359 |   -4.985 +/-  1.318 |  -26.806 +/-  1.060 |   -1.279 +/-  0.443 |    0.000 +/-  0.001 |  -19.208 +/-  2.503
CYS 600 |   11.024 +/-  2.393 |   -6.413 +/-  0.957 |   -5.517 +/-  1.120 |    2.243 +/-  0.754 |    0.000 +/-  0.001 |    1.337 +/-  2.441
GLY 601 |    5.308 +/-  1.612 |   -4.199 +/-  0.628 |   -8.463 +/-  1.270 |   -3.911 +/-  0.644 |    0.006 +/-  0.005 |  -11.259 +/-  1.651
ASP 602 |   18.293 +/-  2.398 |   -7.191 +/-  1.265 |  -50.649 +/-  6.267 |  -22.325 +/-  6.214 |    0.020 +/-  0.009 |  -61.852 +/-  2.711
VAL 603 |   14.598 +/-  2.560 |   -6.254 +/-  1.287 |  -28.410 +/-  1.264 |   -0.430 +/-  0.679 |    0.000 +/-  0.000 |  -20.497 +/-  2.847
THR 604 |   16.384 +/-  2.345 |   -4.206 +/-  1.047 |  -31.176 +/-  1.648 |   -7.740 +/-  0.959 |    0.203 +/-  0.059 |  -26.535 +/-  2.552
MET 605 |   15.552 +/-  2.726 |   -8.706 +/-  1.309 |  -11.201 +/-  1.322 |   -1.646 +/-  0.865 |    0.067 +/-  0.020 |   -5.934 +/-  2.803
ALA 606 |    7.125 +/-  1.862 |   -5.767 +/-  0.796 |   -7.342 +/-  1.260 |    0.457 +/-  0.683 |    0.005 +/-  0.009 |   -5.522 +/-  2.020
ALA 607 |    7.420 +/-  1.903 |   -4.495 +/-  0.863 |   -7.842 +/-  1.416 |    0.357 +/-  0.835 |    0.075 +/-  0.044 |   -4.484 +/-  2.063
ASP 608 |   14.706 +/-  2.776 |   -4.958 +/-  1.095 |  -23.938 +/- 11.725 |  -47.259 +/- 11.093 |    0.427 +/-  0.073 |  -61.022 +/-  2.751
VAL 609 |   14.480 +/-  2.425 |   -4.996 +/-  1.384 |  -29.749 +/-  1.124 |    2.649 +/-  0.613 |    0.000 +/-  0.000 |  -17.616 +/-  2.645
LEU 610 |   17.464 +/-  2.931 |   -4.195 +/-  1.360 |  -29.966 +/-  1.198 |    1.648 +/-  0.746 |    0.292 +/-  0.070 |  -14.757 +/-  2.998
LYS 611 |   17.713 +/-  3.264 |   -4.405 +/-  1.166 |  -42.103 +/- 12.642 |   10.039 +/- 12.465 |    0.849 +/-  0.132 |  -17.907 +/-  3.823
ALA 612 |    7.444 +/-  2.024 |   -5.406 +/-  1.050 |  -10.343 +/-  1.230 |    1.159 +/-  0.923 |    0.017 +/-  0.026 |   -7.130 +/-  2.222
ILE 613 |   17.590 +/-  2.959 |   -5.913 +/-  1.597 |  -14.764 +/-  1.032 |    2.342 +/-  0.654 |    0.002 +/-  0.003 |   -0.743 +/-  2.979
GLN 614 |   23.578 +/-  2.971 |   -6.585 +/-  1.406 |  -76.463 +/-  4.011 |   -1.356 +/-  2.640 |    0.216 +/-  0.060 |  -60.609 +/-  3.170
ARG 615 |   22.740 +/-  4.008 |   -6.024 +/-  1.584 | -195.916 +/- 14.469 |    3.246 +/- 11.164 |    0.770 +/-  0.117 | -175.183 +/-  4.687
ILE 616 |   17.377 +/-  3.018 |   -6.607 +/-  1.365 |  -18.059 +/-  1.268 |    1.221 +/-  0.909 |    0.017 +/-  0.019 |   -6.051 +/-  3.086
MET 617 |   16.450 +/-  2.668 |   -9.619 +/-  1.171 |  -12.811 +/-  1.128 |    1.433 +/-  0.808 |    0.019 +/-  0.017 |   -4.528 +/-  2.740
THR 618 |   15.225 +/-  2.474 |   -4.825 +/-  1.194 |  -35.557 +/-  2.069 |   -2.750 +/-  1.730 |    0.200 +/-  0.045 |  -27.707 +/-  2.844
GLN 619 |   23.582 +/-  3.147 |   -3.418 +/-  1.154 |  -71.476 +/-  3.567 |   -9.589 +/-  2.680 |    0.859 +/-  0.132 |  -60.043 +/-  3.098
GLN 620 |   24.214 +/-  3.052 |   -5.179 +/-  1.303 |  -72.203 +/-  3.565 |   -8.324 +/-  2.893 |    0.467 +/-  0.106 |  -61.025 +/-  3.318
GLY 621 |    6.137 +/-  1.857 |   -2.247 +/-  0.819 |   -3.098 +/-  1.409 |   -2.013 +/-  1.316 |    0.130 +/-  0.042 |   -1.091 +/-  1.939
LYS 622 |   19.228 +/-  3.277 |   -0.450 +/-  1.225 |   -9.383 +/-  5.621 |  -22.947 +/-  5.934 |    1.466 +/-  0.092 |  -12.085 +/-  3.377
LEU 623 |   18.185 +/-  3.205 |   -2.805 +/-  1.480 |  -33.881 +/-  2.536 |   -1.363 +/-  1.229 |    0.424 +/-  0.058 |  -19.439 +/-  3.290
SER 624 |   11.464 +/-  2.313 |   -2.383 +/-  0.981 |  -13.388 +/-  3.164 |   -7.258 +/-  2.628 |    0.494 +/-  0.062 |  -11.070 +/-  2.634
GLU 625 |   18.773 +/-  2.990 |   -2.734 +/-  1.440 |    1.718 +/- 13.868 |  -78.295 +/- 12.901 |    0.683 +/-  0.122 |  -59.855 +/-  3.093
GLU 626 |   17.783 +/-  3.037 |   -2.553 +/-  1.261 |   22.820 +/-  9.334 |  -96.620 +/-  8.563 |    0.825 +/-  0.143 |  -57.744 +/-  3.043
ASP 627 |   13.850 +/-  2.471 |   -4.003 +/-  1.023 |   11.564 +/-  5.698 |  -84.642 +/-  5.179 |    0.549 +/-  0.047 |  -62.681 +/-  2.456
ALA 628 |    7.414 +/-  1.910 |   -5.846 +/-  0.944 |   -7.142 +/-  1.057 |    1.501 +/-  0.585 |    0.000 +/-  0.000 |   -4.073 +/-  2.079
GLY 629 |    5.224 +/-  1.721 |   -3.503 +/-  0.720 |  -11.777 +/-  1.451 |    0.852 +/-  0.773 |    0.125 +/-  0.031 |   -9.079 +/-  1.812
VAL 630 |   14.439 +/-  2.685 |   -2.120 +/-  1.357 |  -31.081 +/-  1.374 |    0.841 +/-  0.660 |    0.408 +/-  0.099 |  -17.514 +/-  2.723
PHE 631 |   16.027 +/-  3.042 |   -4.885 +/-  1.272 |   -7.263 +/-  1.272 |   -2.101 +/-  0.727 |    0.393 +/-  0.093 |    2.172 +/-  3.231
ILE 632 |   18.143 +/-  3.212 |   -6.099 +/-  1.459 |  -12.315 +/-  1.100 |   -0.037 +/-  0.542 |    0.018 +/-  0.014 |   -0.291 +/-  3.259
SER 633 |   10.758 +/-  2.154 |   -5.215 +/-  0.860 |   -3.612 +/-  2.078 |   -6.409 +/-  1.551 |    0.173 +/-  0.042 |   -4.305 +/-  2.358
ARG 634 |   22.922 +/-  3.953 |   -5.626 +/-  1.436 | -211.374 +/- 15.580 |   19.291 +/- 13.008 |    0.725 +/-  0.173 | -174.062 +/-  4.267
LEU 635 |   17.821 +/-  2.741 |   -6.570 +/-  1.334 |  -30.063 +/-  1.516 |   -1.032 +/-  0.807 |    0.070 +/-  0.031 |  -19.773 +/-  2.960
ARG 636 |   22.070 +/-  3.806 |   -7.785 +/-  1.439 | -256.328 +/-  6.916 |   57.320 +/-  5.886 |    0.266 +/-  0.053 | -184.458 +/-  4.242
ASP 637 |   18.334 +/-  2.637 |   -4.488 +/-  1.151 |   20.659 +/-  7.108 | -104.149 +/-  6.955 |    0.350 +/-  0.056 |  -69.294 +/-  2.642
ASP 638 |   16.134 +/-  3.148 |   -2.622 +/-  1.078 |   28.568 +/-  7.035 | -100.937 +/-  6.556 |    0.650 +/-  0.059 |  -58.208 +/-  2.764
ASN 639 |   21.541 +/-  2.932 |   -3.951 +/-  1.149 |  -78.494 +/-  3.351 |   -6.147 +/-  2.381 |    0.399 +/-  0.059 |  -66.652 +/-  2.850
ARG 640 |   23.381 +/-  4.010 |   -7.311 +/-  1.597 | -219.693 +/-  7.068 |   26.080 +/-  6.279 |    0.429 +/-  0.062 | -177.113 +/-  3.909
TYR 641 |   17.791 +/-  2.999 |   -8.379 +/-  1.361 |  -30.405 +/-  3.601 |   -4.074 +/-  2.294 |    0.025 +/-  0.013 |  -25.043 +/-  3.328
HIE 642 |   33.202 +/-  2.712 |  -10.762 +/-  1.155 |  -20.471 +/-  1.652 |   -4.125 +/-  0.868 |    0.030 +/-  0.014 |   -2.126 +/-  3.019
GLU 643 |   18.246 +/-  2.797 |   -5.474 +/-  1.378 |   17.293 +/-  7.531 |  -83.620 +/-  6.576 |    0.086 +/-  0.028 |  -53.469 +/-  3.111
ASP 644 |   17.698 +/-  2.468 |   -4.116 +/-  1.406 |   -6.594 +/-  5.655 |  -62.897 +/-  5.381 |    0.036 +/-  0.021 |  -55.873 +/-  2.759
ILE 645 |   18.555 +/-  2.815 |   -5.220 +/-  1.379 |   -7.479 +/-  0.924 |   -1.869 +/-  0.694 |    0.189 +/-  0.027 |    4.177 +/-  2.887
PHE 646 |   16.641 +/-  3.082 |   -2.250 +/-  1.281 |   -6.455 +/-  1.237 |   -4.821 +/-  0.937 |    0.528 +/-  0.051 |    3.643 +/-  3.040
GLY 647 |    5.641 +/-  1.740 |   -2.789 +/-  0.715 |   -8.892 +/-  0.998 |   -0.083 +/-  0.825 |    0.076 +/-  0.022 |   -6.046 +/-  1.813
VAL 648 |   15.553 +/-  2.945 |   -3.688 +/-  1.272 |  -27.293 +/-  1.857 |   -1.224 +/-  1.440 |    0.181 +/-  0.032 |  -16.471 +/-  2.974
THR 649 |   17.740 +/-  2.496 |   -2.725 +/-  1.147 |  -39.993 +/-  2.157 |    1.068 +/-  1.673 |    0.508 +/-  0.048 |  -23.402 +/-  2.635
LEU 650 |   18.013 +/-  3.093 |   -2.207 +/-  1.324 |  -13.318 +/-  1.078 |   -7.411 +/-  0.867 |    0.457 +/-  0.054 |   -4.467 +/-  3.266
ARG 651 |   23.328 +/-  4.090 |   -2.637 +/-  1.515 | -149.697 +/- 14.441 |  -47.778 +/- 12.347 |    0.901 +/-  0.188 | -175.884 +/-  4.556
THR 652 |   17.062 +/-  2.595 |   -2.279 +/-  1.222 |  -38.523 +/-  4.257 |   -7.903 +/-  3.495 |    0.404 +/-  0.053 |  -31.238 +/-  2.664
TYR 653 |   18.026 +/-  2.993 |   -1.411 +/-  1.208 |  -22.099 +/-  2.904 |  -13.754 +/-  2.593 |    1.154 +/-  0.133 |  -18.084 +/-  3.196
GLU 654 |   17.858 +/-  2.767 |   -3.146 +/-  1.453 |  -44.145 +/- 13.402 |  -28.346 +/- 12.506 |    0.506 +/-  0.135 |  -57.274 +/-  3.132
VAL 655 |   14.810 +/-  2.718 |   -5.063 +/-  1.345 |  -25.702 +/-  1.276 |   -2.496 +/-  0.927 |    0.047 +/-  0.044 |  -18.403 +/-  2.804
THR 656 |   16.648 +/-  2.372 |   -3.675 +/-  1.341 |  -35.227 +/-  2.158 |   -4.279 +/-  1.424 |    0.221 +/-  0.062 |  -26.311 +/-  2.565
ASN 657 |   21.989 +/-  2.737 |   -3.599 +/-  1.135 |  -75.825 +/-  4.109 |  -13.082 +/-  3.272 |    0.626 +/-  0.134 |  -69.892 +/-  2.954
ARG 658 |   22.867 +/-  4.065 |   -3.220 +/-  1.643 | -177.952 +/- 10.722 |  -14.876 +/-  9.934 |    1.193 +/-  0.163 | -171.988 +/-  4.716
LEU 659 |   16.841 +/-  3.077 |   -2.555 +/-  1.357 |  -27.025 +/-  1.226 |   -2.239 +/-  1.037 |    0.521 +/-  0.091 |  -14.458 +/-  3.154
ARG 660 |   22.272 +/-  3.861 |   -5.051 +/-  1.689 | -216.760 +/- 11.459 |   20.791 +/-  8.753 |    0.575 +/-  0.141 | -178.173 +/-  4.560
SER 661 |   11.320 +/-  2.196 |   -2.088 +/-  0.972 |   -9.961 +/-  2.991 |  -11.503 +/-  2.676 |    0.358 +/-  0.070 |  -11.874 +/-  2.649
GLU 662 |   17.853 +/-  2.751 |   -0.214 +/-  1.207 |   23.999 +/-  7.515 |  -95.676 +/-  7.357 |    1.131 +/-  0.122 |  -52.907 +/-  2.847
SER 663 |   12.574 +/-  2.401 |   -0.799 +/-  1.155 |    4.747 +/-  3.669 |  -14.966 +/-  3.259 |    0.659 +/-  0.194 |    2.215 +/-  2.514
ILE 664 |   21.629 +/-  3.123 |    2.015 +/-  1.580 |   11.758 +/-  9.855 |  -94.217 +/- 10.014 |    1.587 +/-  0.226 |  -57.229 +/-  3.190

Sidechain Energy Decomposition:
Residue |       Internal      |    van der Waals    |    Electrostatic    |   Polar Solvation   |   Non-Polar Solv.   |       TOTAL
-------------------------------------------------------------------------------------------------------------------------------------------
ALA   1 |    4.153 +/-  1.280 |   -0.351 +/-  0.265 |    4.195 +/-  0.868 |   -5.797 +/-  0.804 |    0.465 +/-  0.067 |    2.664 +/-  1.294
LYS   2 |   14.036 +/-  2.750 |   -0.107 +/-  0.850 |   19.381 +/-  5.576 |  -40.892 +/-  6.024 |    1.221 +/-  0.130 |   -6.361 +/-  3.025
ARG   3 |   18.857 +/-  3.690 |   -3.823 +/-  1.647 | -173.428 +/- 16.786 |  -10.071 +/- 16.065 |    0.714 +/-  0.293 | -167.751 +/-  4.339
VAL   4 |   10.863 +/-  2.213 |   -1.343 +/-  0.921 |  -16.213 +/-  0.517 |    0.023 +/-  0.212 |    0.464 +/-  0.098 |   -6.204 +/-  2.298
LYS   5 |   13.775 +/-  2.767 |   -1.938 +/-  0.905 |    8.106 +/-  9.942 |  -30.958 +/-  9.985 |    1.019 +/-  0.149 |   -9.996 +/-  2.962
ALA   6 |    3.824 +/-  1.339 |   -3.073 +/-  0.434 |    1.240 +/-  0.191 |    0.766 +/-  0.142 |    0.002 +/-  0.004 |    2.759 +/-  1.356
THR   7 |   10.577 +/-  1.948 |   -3.161 +/-  1.016 |  -26.856 +/-  2.004 |    1.373 +/-  0.813 |    0.036 +/-  0.027 |  -18.032 +/-  2.298
ILE   8 |   14.493 +/-  2.530 |   -5.632 +/-  1.207 |   -2.238 +/-  0.213 |    0.227 +/-  0.147 |    0.007 +/-  0.010 |    6.856 +/-  2.513
LEU   9 |   13.291 +/-  2.254 |   -5.587 +/-  1.053 |  -23.942 +/-  0.385 |    1.653 +/-  0.138 |    0.002 +/-  0.004 |  -14.584 +/-  2.386
TYR  10 |   14.426 +/-  2.914 |   -7.582 +/-  0.836 |  -16.559 +/-  1.493 |   -6.818 +/-  1.363 |    0.191 +/-  0.047 |  -16.342 +/-  3.032
ALA  11 |    3.948 +/-  1.314 |   -2.843 +/-  0.512 |    0.751 +/-  0.227 |    1.465 +/-  0.186 |    0.000 +/-  0.000 |    3.320 +/-  1.430
THR  12 |   10.402 +/-  1.895 |   -3.427 +/-  0.838 |  -20.428 +/-  0.913 |   -5.584 +/-  1.041 |    0.128 +/-  0.025 |  -18.910 +/-  2.073
GLU  13 |   13.395 +/-  2.337 |   -2.509 +/-  1.166 |    3.711 +/-  9.363 |  -62.197 +/-  8.495 |    0.178 +/-  0.057 |  -47.423 +/-  2.379
THR  14 |   12.497 +/-  1.975 |   -1.654 +/-  0.618 |  -19.347 +/-  1.083 |   -4.699 +/-  1.039 |    0.333 +/-  0.057 |  -12.869 +/-  2.071
GLY  15 |    1.825 +/-  0.584 |   -0.548 +/-  0.175 |    0.288 +/-  0.193 |   -0.095 +/-  0.184 |    0.014 +/-  0.006 |    1.484 +/-  0.588
LYS  16 |   14.089 +/-  2.755 |   -2.073 +/-  0.941 |  -25.476 +/-  8.596 |    1.675 +/-  7.345 |    0.644 +/-  0.081 |  -11.141 +/-  3.551
SER  17 |    7.454 +/-  1.436 |   -4.031 +/-  0.597 |    2.858 +/-  0.737 |   -6.785 +/-  0.607 |    0.004 +/-  0.004 |   -0.500 +/-  1.770
GLN  18 |   19.910 +/-  2.617 |   -3.718 +/-  0.859 |  -62.205 +/-  3.403 |   -8.588 +/-  3.029 |    0.465 +/-  0.092 |  -54.135 +/-  2.304
ALA  19 |    3.657 +/-  1.272 |   -1.745 +/-  0.315 |    1.734 +/-  0.271 |    0.101 +/-  0.219 |    0.337 +/-  0.034 |    4.084 +/-  1.301
TYR  20 |   13.972 +/-  2.667 |   -5.049 +/-  1.039 |  -23.309 +/-  1.795 |    0.073 +/-  0.834 |    0.124 +/-  0.031 |  -14.188 +/-  2.825
ALA  21 |    3.711 +/-  1.318 |   -3.317 +/-  0.484 |    1.591 +/-  0.208 |    0.532 +/-  0.165 |    0.000 +/-  0.000 |    2.517 +/-  1.403
LYS  22 |   13.965 +/-  2.838 |   -2.677 +/-  0.910 |   16.696 +/-  5.592 |  -37.550 +/-  5.841 |    0.947 +/-  0.101 |   -8.619 +/-  3.307
THR  23 |   11.476 +/-  2.045 |   -3.100 +/-  0.800 |  -21.935 +/-  1.277 |   -1.854 +/-  1.138 |    0.178 +/-  0.038 |  -15.235 +/-  2.118
LEU  24 |   13.021 +/-  2.523 |   -5.333 +/-  1.005 |  -22.452 +/-  0.387 |    0.798 +/-  0.189 |    0.001 +/-  0.002 |  -13.965 +/-  2.585
CYS  25 |    6.154 +/-  1.457 |   -4.157 +/-  0.524 |    3.603 +/-  0.849 |   -0.855 +/-  0.681 |    0.093 +/-  0.029 |    4.838 +/-  1.645
GLU  26 |   13.044 +/-  2.239 |   -4.049 +/-  0.903 |  -27.935 +/- 10.503 |  -31.553 +/-  9.572 |    0.347 +/-  0.069 |  -50.146 +/-  2.424
ILE  27 |   13.320 +/-  2.453 |   -5.194 +/-  1.092 |   -2.001 +/-  0.189 |    0.174 +/-  0.139 |    0.006 +/-  0.008 |    6.305 +/-  2.517
PHE  28 |   12.826 +/-  2.643 |   -4.072 +/-  0.778 |    2.040 +/-  0.308 |   -1.816 +/-  0.235 |    0.088 +/-  0.038 |    9.067 +/-  2.738
LYS  29 |   14.156 +/-  2.736 |   -2.383 +/-  0.956 |   -2.069 +/- 10.417 |  -19.236 +/-  9.582 |    0.826 +/-  0.108 |   -8.706 +/-  3.048
HIE  30 |   29.917 +/-  2.321 |   -6.150 +/-  0.935 |   -5.674 +/-  1.235 |   -6.073 +/-  0.791 |    0.190 +/-  0.091 |   12.210 +/-  2.500
ALA  31 |    3.811 +/-  1.361 |   -2.030 +/-  0.375 |    1.562 +/-  0.242 |    0.238 +/-  0.207 |    0.149 +/-  0.037 |    3.730 +/-  1.392
PHE  32 |   12.622 +/-  2.677 |   -3.694 +/-  0.796 |    2.305 +/-  0.455 |   -2.012 +/-  0.351 |    0.237 +/-  0.062 |    9.458 +/-  2.750
ASP  33 |    9.734 +/-  2.188 |   -1.848 +/-  0.648 |  -17.169 +/-  9.200 |  -45.661 +/-  9.000 |    0.535 +/-  0.063 |  -54.410 +/-  1.914
ALA  34 |    4.038 +/-  1.380 |   -2.705 +/-  0.400 |    1.343 +/-  0.206 |    0.627 +/-  0.155 |    0.003 +/-  0.004 |    3.306 +/-  1.417
LYS  35 |   14.135 +/-  2.799 |   -1.841 +/-  1.001 |   -0.425 +/- 12.788 |  -20.978 +/- 14.084 |    0.993 +/-  0.200 |   -8.117 +/-  3.219
ALA  36 |    3.733 +/-  1.339 |   -2.592 +/-  0.383 |    1.797 +/-  0.254 |    0.179 +/-  0.214 |    0.065 +/-  0.038 |    3.183 +/-  1.365
MET  37 |   11.029 +/-  2.212 |   -5.871 +/-  0.886 |    0.843 +/-  1.198 |   -1.004 +/-  1.104 |    0.206 +/-  0.111 |    5.201 +/-  2.461
SER  38 |    6.270 +/-  1.437 |   -3.065 +/-  0.564 |   -0.971 +/-  1.791 |   -6.255 +/-  1.818 |    0.123 +/-  0.039 |   -3.897 +/-  1.793
MET  39 |   12.032 +/-  2.201 |   -7.895 +/-  0.810 |   -0.307 +/-  0.506 |    0.646 +/-  0.327 |    0.000 +/-  0.002 |    4.477 +/-  2.344
GLU  40 |   13.686 +/-  2.492 |   -1.821 +/-  0.963 |   23.072 +/- 12.378 |  -83.407 +/- 11.492 |    0.591 +/-  0.110 |  -47.880 +/-  2.630
GLU  41 |   14.060 +/-  2.349 |   -1.737 +/-  0.911 |   22.816 +/- 12.542 |  -83.861 +/- 12.855 |    0.750 +/-  0.098 |  -47.971 +/-  2.379
TYR  42 |   14.073 +/-  2.700 |   -3.946 +/-  1.179 |  -19.440 +/-  1.373 |   -3.527 +/-  1.062 |    0.316 +/-  0.125 |  -12.522 +/-  3.064
ASP  43 |   11.976 +/-  2.064 |   -0.523 +/-  0.706 |   27.444 +/-  8.401 |  -93.618 +/-  8.319 |    0.727 +/-  0.080 |  -53.994 +/-  1.972
ILE  44 |   13.704 +/-  2.383 |   -2.942 +/-  1.217 |   -3.572 +/-  0.350 |    1.296 +/-  0.217 |    0.116 +/-  0.094 |    8.603 +/-  2.479
VAL  45 |   10.203 +/-  2.185 |    0.329 +/-  0.811 |  -16.585 +/-  0.522 |    0.306 +/-  0.279 |    0.760 +/-  0.055 |   -4.986 +/-  2.258
HIE  46 |   30.148 +/-  2.377 |   -3.818 +/-  1.076 |   -5.347 +/-  5.000 |   -8.733 +/-  4.407 |    0.676 +/-  0.185 |   12.926 +/-  2.649
LEU  47 |   13.013 +/-  2.442 |   -3.202 +/-  1.096 |  -24.041 +/-  0.580 |    1.440 +/-  0.205 |    0.050 +/-  0.048 |  -12.740 +/-  2.558
GLU  48 |   14.779 +/-  2.400 |   -3.235 +/-  1.384 |    6.740 +/- 15.528 |  -66.742 +/- 14.153 |    0.404 +/-  0.122 |  -48.053 +/-  2.417
HIE  49 |   29.983 +/-  2.277 |   -4.079 +/-  0.762 |   -5.486 +/-  3.537 |   -7.840 +/-  3.360 |    0.670 +/-  0.114 |   13.249 +/-  2.377
GLU  50 |   13.309 +/-  2.195 |   -5.542 +/-  1.067 |   -8.588 +/- 10.107 |  -49.426 +/-  9.364 |    0.127 +/-  0.048 |  -50.119 +/-  2.699
ALA  51 |    3.858 +/-  1.279 |   -2.490 +/-  0.469 |    1.666 +/-  0.251 |    0.377 +/-  0.197 |    0.029 +/-  0.022 |    3.440 +/-  1.388
LEU  52 |   13.593 +/-  2.381 |   -4.925 +/-  1.059 |  -22.714 +/-  0.406 |    0.351 +/-  0.216 |    0.011 +/-  0.016 |  -13.685 +/-  2.495
VAL  53 |    9.982 +/-  2.003 |   -3.878 +/-  0.803 |  -17.361 +/-  0.302 |    1.308 +/-  0.125 |    0.011 +/-  0.015 |   -9.938 +/-  2.078
LEU  54 |   13.794 +/-  2.521 |   -4.945 +/-  0.977 |  -22.560 +/-  0.409 |    0.156 +/-  0.222 |    0.006 +/-  0.009 |  -13.549 +/-  2.565
VAL  55 |   10.517 +/-  2.185 |   -3.684 +/-  0.978 |  -17.273 +/-  0.313 |    1.305 +/-  0.122 |    0.001 +/-  0.003 |   -9.135 +/-  2.326
VAL  56 |   10.125 +/-  2.153 |   -5.207 +/-  0.921 |  -16.406 +/-  0.316 |    0.462 +/-  0.152 |    0.000 +/-  0.000 |  -11.026 +/-  2.229
THR  57 |   11.374 +/-  2.027 |   -4.106 +/-  0.927 |  -22.334 +/-  0.778 |   -1.639 +/-  0.605 |    0.000 +/-  0.000 |  -16.704 +/-  2.206
SER  58 |    6.988 +/-  1.440 |   -2.969 +/-  0.640 |   -2.326 +/-  1.269 |   -2.288 +/-  1.155 |    0.072 +/-  0.014 |   -0.523 +/-  1.554
THR  59 |   10.836 +/-  2.004 |   -5.135 +/-  0.639 |  -23.872 +/-  0.848 |   -3.002 +/-  0.949 |    0.045 +/-  0.010 |  -21.128 +/-  2.363
PHE  60 |   13.193 +/-  2.537 |   -1.633 +/-  0.844 |    2.498 +/-  0.390 |   -2.049 +/-  0.258 |    0.478 +/-  0.049 |   12.488 +/-  2.645
GLY  61 |    1.430 +/-  0.552 |   -0.650 +/-  0.175 |    1.498 +/-  0.171 |   -1.431 +/-  0.157 |    0.017 +/-  0.007 |    0.864 +/-  0.570
ASN  62 |   18.003 +/-  2.227 |   -3.950 +/-  0.826 |  -85.396 +/-  2.844 |    0.965 +/-  1.319 |    0.030 +/-  0.017 |  -70.349 +/-  2.765
GLY  63 |    1.523 +/-  0.596 |   -1.095 +/-  0.193 |    1.503 +/-  0.157 |   -1.655 +/-  0.149 |    0.000 +/-  0.000 |    0.276 +/-  0.608
ASP  64 |   11.449 +/-  2.127 |   -2.405 +/-  1.284 |   -0.310 +/-  8.374 |  -65.538 +/-  6.023 |    0.104 +/-  0.032 |  -56.700 +/-  3.902
PRO  65 |   15.437 +/-  1.902 |   -4.121 +/-  0.675 |  -10.320 +/-  1.155 |   11.300 +/-  1.001 |    0.015 +/-  0.015 |   12.312 +/-  2.103
PRO  66 |   15.166 +/-  2.000 |   -5.198 +/-  0.654 |   -8.046 +/-  1.195 |    8.728 +/-  1.135 |    0.009 +/-  0.014 |   10.658 +/-  2.087
GLU  67 |   14.705 +/-  2.604 |   -2.235 +/-  0.982 |   24.079 +/- 10.744 |  -82.100 +/- 10.474 |    0.468 +/-  0.111 |  -45.084 +/-  2.599
ASN  68 |   18.326 +/-  2.388 |   -4.284 +/-  0.916 |  -90.619 +/-  4.525 |    2.590 +/-  2.263 |    0.102 +/-  0.046 |  -73.885 +/-  2.870
GLY  69 |    1.464 +/-  0.594 |   -1.274 +/-  0.198 |    1.559 +/-  0.160 |   -1.640 +/-  0.145 |    0.000 +/-  0.000 |    0.109 +/-  0.631
GLU  70 |   14.210 +/-  2.268 |   -3.381 +/-  0.951 |   25.886 +/- 11.201 |  -84.330 +/- 10.884 |    0.374 +/-  0.102 |  -47.242 +/-  2.430
LYS  71 |   13.836 +/-  2.707 |   -2.041 +/-  1.027 |  -54.628 +/- 14.719 |   31.208 +/- 14.106 |    0.888 +/-  0.200 |  -10.737 +/-  3.545
PHE  72 |   12.315 +/-  2.527 |   -4.904 +/-  0.873 |    0.812 +/-  0.317 |   -1.012 +/-  0.273 |    0.035 +/-  0.037 |    7.246 +/-  2.676
GLY  73 |    1.411 +/-  0.612 |   -1.198 +/-  0.180 |    1.829 +/-  0.123 |   -1.684 +/-  0.116 |    0.000 +/-  0.000 |    0.359 +/-  0.643
CYS  74 |    6.314 +/-  1.514 |   -3.054 +/-  0.469 |    4.133 +/-  0.815 |   -0.173 +/-  0.546 |    0.359 +/-  0.042 |    7.579 +/-  1.607
ALA  75 |    3.835 +/-  1.249 |   -1.740 +/-  0.353 |   -0.352 +/-  0.287 |    2.163 +/-  0.241 |    0.263 +/-  0.066 |    4.169 +/-  1.279
LEU  76 |   12.485 +/-  2.345 |   -4.762 +/-  1.059 |  -23.415 +/-  0.399 |    1.294 +/-  0.155 |    0.021 +/-  0.024 |  -14.376 +/-  2.422
MET  77 |   12.626 +/-  2.212 |   -7.870 +/-  0.716 |   -1.774 +/-  0.662 |    2.266 +/-  0.653 |    0.042 +/-  0.015 |    5.290 +/-  2.386
GLU  78 |   13.810 +/-  2.480 |   -1.810 +/-  0.723 |   46.556 +/-  4.652 | -107.558 +/-  4.682 |    0.860 +/-  0.062 |  -48.142 +/-  2.262
MET  79 |   11.882 +/-  2.218 |   -4.743 +/-  0.782 |   -1.319 +/-  0.468 |    1.321 +/-  0.406 |    0.396 +/-  0.080 |    7.536 +/-  2.312
ARG  80 |   19.237 +/-  3.843 |   -5.795 +/-  1.568 | -238.967 +/-  7.049 |   50.968 +/-  5.197 |    0.134 +/-  0.066 | -174.423 +/-  3.457
HIE  81 |   29.739 +/-  2.358 |   -6.399 +/-  0.728 |   -0.189 +/-  3.383 |   -9.733 +/-  3.166 |    0.255 +/-  0.066 |   13.673 +/-  2.439
PRO  82 |   14.997 +/-  1.778 |   -1.975 +/-  0.618 |   -8.713 +/-  1.056 |    9.152 +/-  0.979 |    0.328 +/-  0.071 |   13.789 +/-  1.945
ASN  83 |   17.686 +/-  2.552 |   -0.460 +/-  0.760 |  -78.156 +/-  4.573 |   -9.231 +/-  3.454 |    0.822 +/-  0.062 |  -69.339 +/-  2.066
SER  84 |    8.011 +/-  1.587 |    0.142 +/-  0.667 |   -3.555 +/-  2.492 |   -4.235 +/-  2.438 |    0.522 +/-  0.059 |    0.884 +/-  1.639
VAL  85 |   10.243 +/-  2.108 |   -0.592 +/-  0.903 |  -17.351 +/-  0.346 |    0.881 +/-  0.135 |    0.458 +/-  0.079 |   -6.362 +/-  2.126
GLN  86 |   19.514 +/-  2.574 |   -0.330 +/-  0.943 |  -65.531 +/-  2.135 |   -7.855 +/-  1.810 |    1.066 +/-  0.101 |  -53.136 +/-  2.360
GLU  87 |   13.531 +/-  2.344 |   -2.425 +/-  1.195 |   15.429 +/-  8.125 |  -76.343 +/-  7.607 |    0.434 +/-  0.084 |  -49.374 +/-  2.415
GLU  88 |   14.168 +/-  2.481 |   -0.863 +/-  0.925 |   22.593 +/- 14.616 |  -84.421 +/- 13.627 |    0.751 +/-  0.138 |  -47.771 +/-  2.571
ARG  89 |   18.686 +/-  3.404 |   -5.815 +/-  1.116 | -211.894 +/-  5.488 |   29.940 +/-  5.009 |    0.284 +/-  0.046 | -168.801 +/-  3.063
LYS  90 |   13.897 +/-  2.658 |   -3.408 +/-  0.965 |  -16.271 +/-  7.536 |    1.536 +/-  7.423 |    0.377 +/-  0.104 |   -3.868 +/-  3.295
SER  91 |    7.295 +/-  1.477 |   -1.429 +/-  0.842 |  -12.438 +/-  1.705 |    3.909 +/-  0.954 |    0.203 +/-  0.022 |   -2.460 +/-  1.773
TYR  92 |   14.570 +/-  2.718 |   -6.965 +/-  0.813 |  -18.114 +/-  0.799 |   -3.699 +/-  0.662 |    0.022 +/-  0.019 |  -14.185 +/-  2.759
LYS  93 |   15.252 +/-  2.990 |   -4.369 +/-  1.030 |  -55.115 +/-  8.147 |   35.825 +/-  7.486 |    0.413 +/-  0.087 |   -7.994 +/-  3.370
VAL  94 |    9.682 +/-  2.041 |   -3.857 +/-  0.852 |  -16.146 +/-  0.364 |    1.256 +/-  0.234 |    0.025 +/-  0.018 |   -9.040 +/-  2.132
ARG  95 |   17.832 +/-  3.493 |   -7.152 +/-  1.413 | -215.426 +/-  6.513 |   30.430 +/-  5.614 |    0.054 +/-  0.024 | -174.262 +/-  3.296
PHE  96 |   12.230 +/-  2.394 |   -5.966 +/-  0.912 |    0.767 +/-  0.427 |   -0.249 +/-  0.316 |    0.011 +/-  0.010 |    6.793 +/-  2.592
ASN  97 |   18.421 +/-  2.360 |   -3.719 +/-  1.126 |  -84.878 +/-  3.674 |   -1.836 +/-  1.779 |    0.039 +/-  0.025 |  -71.974 +/-  2.392
SER  98 |    7.500 +/-  1.537 |   -2.180 +/-  0.795 |   -6.675 +/-  2.017 |    1.221 +/-  1.726 |    0.118 +/-  0.032 |   -0.016 +/-  1.867
VAL  99 |   10.617 +/-  2.129 |   -1.843 +/-  0.835 |  -16.777 +/-  0.540 |    0.943 +/-  0.206 |    0.436 +/-  0.103 |   -6.623 +/-  2.186
SER 100 |    7.354 +/-  1.508 |   -2.923 +/-  0.615 |   -2.824 +/-  2.043 |   -2.044 +/-  2.181 |    0.141 +/-  0.043 |   -0.295 +/-  1.572
SER 101 |    8.123 +/-  1.497 |   -2.710 +/-  0.752 |   -6.681 +/-  1.184 |    1.991 +/-  0.750 |    0.000 +/-  0.002 |    0.724 +/-  1.659
TYR 102 |   14.014 +/-  2.629 |   -5.947 +/-  0.969 |  -21.798 +/-  2.198 |   -2.013 +/-  1.851 |    0.158 +/-  0.056 |  -15.585 +/-  2.758
SER 103 |    7.556 +/-  1.570 |   -1.598 +/-  0.575 |   -1.381 +/-  2.164 |   -4.258 +/-  2.029 |    0.394 +/-  0.100 |    0.713 +/-  1.736
ASP 104 |   11.540 +/-  2.381 |   -1.643 +/-  0.942 |   20.376 +/-  5.472 |  -83.276 +/-  5.822 |    0.508 +/-  0.133 |  -52.494 +/-  2.038
SER 105 |    7.159 +/-  1.594 |   -1.179 +/-  1.037 |   -6.765 +/-  2.544 |    0.823 +/-  2.131 |    0.153 +/-  0.090 |    0.192 +/-  1.799
ARG 106 |   18.614 +/-  3.560 |   -1.181 +/-  1.374 | -217.405 +/- 11.825 |   27.810 +/-  9.437 |    0.897 +/-  0.153 | -171.265 +/-  3.767
LYS 107 |   14.287 +/-  2.854 |   -1.415 +/-  1.033 |  -35.388 +/- 10.894 |   16.484 +/- 11.649 |    0.888 +/-  0.170 |   -5.145 +/-  3.246
SER 108 |    6.666 +/-  1.479 |   -1.616 +/-  0.771 |   -3.129 +/-  2.862 |   -3.211 +/-  2.292 |    0.270 +/-  0.061 |   -1.019 +/-  1.763
SER 109 |    7.054 +/-  1.531 |   -2.368 +/-  0.731 |   -8.309 +/-  1.319 |   -2.028 +/-  0.887 |    0.036 +/-  0.021 |   -5.616 +/-  1.963
GLY 110 |    1.587 +/-  0.591 |   -0.731 +/-  0.192 |    1.038 +/-  0.249 |   -1.068 +/-  0.218 |    0.001 +/-  0.003 |    0.827 +/-  0.616
ASP 111 |   10.864 +/-  2.233 |    0.211 +/-  1.216 |  -10.149 +/- 11.708 |  -57.640 +/- 10.368 |    0.444 +/-  0.077 |  -56.270 +/-  2.372
GLY 112 |    1.618 +/-  0.613 |    0.178 +/-  0.274 |    1.464 +/-  0.218 |   -1.112 +/-  0.200 |    0.010 +/-  0.006 |    2.158 +/-  0.647
PRO 113 |   15.127 +/-  1.914 |   -0.353 +/-  0.502 |   -7.758 +/-  1.117 |    7.230 +/-  1.071 |    0.791 +/-  0.046 |   15.036 +/-  2.005
ASP 114 |   10.096 +/-  2.043 |   -1.706 +/-  0.797 |    7.426 +/-  9.671 |  -70.689 +/- 10.098 |    0.470 +/-  0.096 |  -54.402 +/-  2.111
LEU 115 |   13.001 +/-  2.371 |    0.394 +/-  1.128 |  -24.142 +/-  0.466 |    1.018 +/-  0.208 |    0.793 +/-  0.071 |   -8.936 +/-  2.469
ARG 116 |   18.694 +/-  3.723 |   -4.417 +/-  1.407 | -213.495 +/- 10.902 |   25.783 +/-  8.297 |    0.590 +/-  0.116 | -172.845 +/-  3.881
ASP 117 |   13.548 +/-  2.202 |   -0.868 +/-  1.414 |  -17.597 +/-  8.528 |  -55.074 +/-  6.629 |    0.103 +/-  0.037 |  -59.888 +/-  2.859
ASN 118 |   17.495 +/-  2.494 |   -1.677 +/-  0.690 |  -78.628 +/-  3.016 |   -7.887 +/-  2.475 |    0.517 +/-  0.095 |  -70.181 +/-  2.300
PHE 119 |   12.652 +/-  2.493 |   -1.344 +/-  1.379 |   -0.879 +/-  0.977 |    0.231 +/-  0.755 |    0.487 +/-  0.254 |   11.148 +/-  2.985
GLU 120 |   14.044 +/-  2.388 |   -0.270 +/-  0.865 |   37.335 +/-  5.164 |  -99.975 +/-  5.272 |    0.971 +/-  0.094 |  -47.895 +/-  2.118
SER 121 |    7.262 +/-  1.796 |   -0.825 +/-  0.537 |   -2.152 +/-  1.633 |   -4.645 +/-  1.515 |    0.428 +/-  0.048 |    0.068 +/-  1.868
THR 122 |   11.128 +/-  2.058 |   -0.249 +/-  0.537 |  -21.283 +/-  1.244 |   -4.893 +/-  1.160 |    0.717 +/-  0.075 |  -14.579 +/-  2.073
GLY 123 |    1.658 +/-  0.607 |   -0.312 +/-  0.240 |    2.092 +/-  0.164 |   -1.745 +/-  0.152 |    0.010 +/-  0.005 |    1.703 +/-  0.632
PRO 124 |   14.840 +/-  1.843 |   -3.060 +/-  0.603 |  -11.341 +/-  0.992 |   11.803 +/-  0.958 |    0.195 +/-  0.074 |   12.437 +/-  2.014
LEU 125 |   12.630 +/-  2.330 |   -3.828 +/-  1.185 |  -23.837 +/-  0.450 |    1.821 +/-  0.176 |    0.039 +/-  0.031 |  -13.175 +/-  2.536
ALA 126 |    4.094 +/-  1.298 |   -1.727 +/-  0.366 |   -0.115 +/-  0.283 |    1.959 +/-  0.236 |    0.172 +/-  0.049 |    4.382 +/-  1.365
ASN 127 |   16.814 +/-  2.411 |   -1.376 +/-  0.767 |  -80.456 +/-  5.143 |   -6.669 +/-  3.850 |    0.639 +/-  0.067 |  -71.048 +/-  2.520
VAL 128 |   10.028 +/-  2.188 |   -3.498 +/-  0.908 |  -17.334 +/-  0.347 |    1.695 +/-  0.155 |    0.007 +/-  0.011 |   -9.102 +/-  2.349
ARG 129 |   18.338 +/-  3.678 |   -4.780 +/-  1.134 | -170.857 +/- 12.142 |  -13.608 +/- 11.373 |    0.706 +/-  0.138 | -170.201 +/-  3.289
PHE 130 |   13.806 +/-  2.721 |   -7.466 +/-  0.830 |   -0.592 +/-  0.416 |   -0.337 +/-  0.353 |    0.001 +/-  0.003 |    5.413 +/-  2.861
SER 131 |    6.186 +/-  1.442 |   -2.812 +/-  0.795 |   -4.252 +/-  0.954 |   -0.261 +/-  0.784 |    0.008 +/-  0.009 |   -1.130 +/-  1.630
VAL 132 |   10.077 +/-  2.095 |   -4.825 +/-  0.915 |  -17.485 +/-  0.329 |    1.361 +/-  0.126 |    0.000 +/-  0.000 |  -10.872 +/-  2.223
PHE 133 |   12.873 +/-  2.455 |   -5.750 +/-  0.805 |    0.999 +/-  0.445 |   -0.662 +/-  0.324 |    0.038 +/-  0.013 |    7.498 +/-  2.505
GLY 134 |    1.468 +/-  0.581 |   -1.306 +/-  0.177 |    0.959 +/-  0.136 |   -0.959 +/-  0.124 |    0.000 +/-  0.000 |    0.162 +/-  0.593
LEU 135 |   13.090 +/-  2.422 |   -5.113 +/-  0.949 |  -22.439 +/-  0.435 |    0.344 +/-  0.190 |    0.020 +/-  0.009 |  -14.098 +/-  2.582
GLY 136 |    1.327 +/-  0.499 |   -0.837 +/-  0.193 |    0.703 +/-  0.138 |   -0.683 +/-  0.134 |    0.002 +/-  0.003 |    0.513 +/-  0.510
SER 137 |    6.292 +/-  1.561 |   -3.062 +/-  0.607 |   -1.735 +/-  1.172 |   -5.642 +/-  1.180 |    0.078 +/-  0.022 |   -4.069 +/-  1.745
ARG 138 |   18.351 +/-  3.572 |   -5.943 +/-  1.101 | -193.661 +/-  5.736 |    8.241 +/-  5.215 |    0.527 +/-  0.067 | -172.484 +/-  3.175
ALA 139 |    3.773 +/-  1.287 |   -2.638 +/-  0.430 |    1.358 +/-  0.239 |    0.629 +/-  0.203 |    0.007 +/-  0.008 |    3.130 +/-  1.359
TYR 140 |   13.742 +/-  2.749 |   -3.026 +/-  0.884 |  -17.768 +/-  0.938 |   -6.222 +/-  0.617 |    0.470 +/-  0.049 |  -12.804 +/-  2.888
PRO 141 |   14.940 +/-  1.946 |   -3.602 +/-  0.617 |   -5.897 +/-  1.232 |    6.836 +/-  1.258 |    0.130 +/-  0.043 |   12.408 +/-  2.077
HIE 142 |   29.843 +/-  2.304 |   -7.662 +/-  0.730 |   -2.515 +/-  1.637 |   -7.856 +/-  1.509 |    0.140 +/-  0.070 |   11.950 +/-  2.436
PHE 143 |   12.039 +/-  2.456 |   -5.418 +/-  0.917 |    0.180 +/-  0.668 |   -0.934 +/-  0.491 |    0.145 +/-  0.036 |    6.012 +/-  2.571
CYS 144 |    6.915 +/-  1.636 |   -4.829 +/-  0.653 |    2.904 +/-  0.849 |    0.386 +/-  0.545 |    0.000 +/-  0.002 |    5.376 +/-  1.736
ALA 145 |    4.221 +/-  1.401 |   -3.090 +/-  0.466 |    0.026 +/-  0.245 |    1.990 +/-  0.185 |    0.006 +/-  0.005 |    3.152 +/-  1.481
PHE 146 |   12.610 +/-  2.557 |   -5.856 +/-  0.939 |    0.207 +/-  0.395 |   -1.867 +/-  0.324 |    0.001 +/-  0.002 |    5.095 +/-  2.632
GLY 147 |    1.335 +/-  0.515 |   -1.086 +/-  0.253 |    1.383 +/-  0.133 |   -1.368 +/-  0.124 |    0.000 +/-  0.000 |    0.264 +/-  0.569
HIE 148 |   30.164 +/-  2.303 |   -7.137 +/-  1.012 |  -10.096 +/-  3.656 |   -3.865 +/-  1.940 |    0.209 +/-  0.111 |    9.276 +/-  3.129
ALA 149 |    3.949 +/-  1.402 |   -3.100 +/-  0.442 |   -0.031 +/-  0.206 |    1.977 +/-  0.166 |    0.011 +/-  0.007 |    2.806 +/-  1.474
VAL 150 |   10.187 +/-  2.223 |   -4.142 +/-  0.858 |  -17.046 +/-  0.305 |    1.108 +/-  0.124 |    0.000 +/-  0.001 |   -9.893 +/-  2.264
ASP 151 |   12.891 +/-  1.787 |   -4.326 +/-  0.913 |  -10.684 +/-  6.277 |  -53.846 +/-  6.188 |    0.093 +/-  0.033 |  -55.871 +/-  2.086
THR 152 |   10.882 +/-  1.924 |   -3.065 +/-  0.887 |  -27.060 +/-  2.117 |    1.462 +/-  0.887 |    0.091 +/-  0.044 |  -17.690 +/-  2.619
LEU 153 |   13.316 +/-  2.221 |   -5.614 +/-  1.088 |  -24.152 +/-  0.390 |    1.534 +/-  0.155 |    0.002 +/-  0.004 |  -14.913 +/-  2.308
LEU 154 |   12.359 +/-  2.315 |   -5.014 +/-  1.007 |  -23.636 +/-  0.422 |    1.177 +/-  0.172 |    0.013 +/-  0.017 |  -15.101 +/-  2.349
GLU 155 |   14.405 +/-  2.424 |   -1.667 +/-  1.195 |    5.324 +/- 11.275 |  -70.642 +/-  9.657 |    0.507 +/-  0.080 |  -52.073 +/-  2.909
GLU 156 |   13.715 +/-  2.481 |   -3.186 +/-  1.116 |   31.742 +/-  6.827 |  -92.130 +/-  6.441 |    0.429 +/-  0.087 |  -49.431 +/-  2.749
LEU 157 |   12.389 +/-  2.336 |   -5.430 +/-  1.094 |  -23.886 +/-  0.406 |    1.716 +/-  0.157 |    0.001 +/-  0.002 |  -15.210 +/-  2.517
GLY 158 |    1.815 +/-  0.603 |   -0.848 +/-  0.173 |    2.206 +/-  0.164 |   -2.046 +/-  0.160 |    0.007 +/-  0.007 |    1.135 +/-  0.591
GLY 159 |    1.495 +/-  0.568 |   -1.108 +/-  0.191 |    1.937 +/-  0.172 |   -1.898 +/-  0.158 |    0.000 +/-  0.000 |    0.426 +/-  0.605
GLU 160 |   13.705 +/-  2.413 |   -2.381 +/-  0.795 |   16.525 +/- 10.609 |  -77.962 +/- 10.555 |    0.700 +/-  0.085 |  -49.412 +/-  2.284
ARG 161 |   18.165 +/-  3.553 |   -3.755 +/-  1.528 | -233.932 +/-  7.665 |   39.961 +/-  6.368 |    0.348 +/-  0.051 | -179.213 +/-  3.169
ILE 162 |   14.956 +/-  2.561 |   -2.664 +/-  1.177 |   -2.120 +/-  0.378 |    0.403 +/-  0.256 |    0.284 +/-  0.102 |   10.860 +/-  2.487
LEU 163 |   12.877 +/-  2.517 |   -1.751 +/-  1.061 |  -21.847 +/-  0.521 |   -0.262 +/-  0.312 |    0.334 +/-  0.110 |  -10.648 +/-  2.571
LYS 164 |   14.080 +/-  2.821 |   -1.060 +/-  0.911 |   17.881 +/- 13.612 |  -40.317 +/- 12.689 |    1.169 +/-  0.136 |   -8.248 +/-  3.116
MET 165 |   12.527 +/-  2.130 |   -7.089 +/-  0.825 |    0.348 +/-  1.152 |    0.575 +/-  0.918 |    0.144 +/-  0.049 |    6.504 +/-  2.248
ARG 166 |   17.983 +/-  3.383 |   -6.533 +/-  1.029 | -143.527 +/-  8.413 |  -36.796 +/-  7.659 |    0.415 +/-  0.100 | -168.460 +/-  3.181
GLU 167 |   15.084 +/-  2.366 |   -3.342 +/-  0.972 |    0.465 +/-  6.379 |  -58.815 +/-  6.286 |    0.346 +/-  0.065 |  -46.261 +/-  2.401
GLY 168 |    1.442 +/-  0.580 |   -0.904 +/-  0.172 |    0.439 +/-  0.155 |   -0.581 +/-  0.155 |    0.001 +/-  0.002 |    0.397 +/-  0.582
ASP 169 |   10.949 +/-  1.683 |   -4.330 +/-  1.067 |  -35.633 +/-  5.291 |  -26.872 +/-  4.636 |    0.006 +/-  0.006 |  -55.880 +/-  2.313
GLU 170 |   14.435 +/-  2.302 |   -2.263 +/-  1.142 |  -24.785 +/- 10.121 |  -35.701 +/-  9.462 |    0.469 +/-  0.079 |  -47.844 +/-  2.574
LEU 171 |   12.870 +/-  2.573 |   -4.392 +/-  1.099 |  -23.062 +/-  0.479 |    0.799 +/-  0.217 |    0.097 +/-  0.035 |  -13.688 +/-  2.662
CYS 172 |    6.378 +/-  1.454 |   -3.038 +/-  0.562 |    5.273 +/-  1.089 |   -1.129 +/-  0.678 |    0.192 +/-  0.058 |    7.675 +/-  1.714
GLY 173 |    1.727 +/-  0.572 |   -0.908 +/-  0.173 |    1.013 +/-  0.162 |   -0.911 +/-  0.151 |    0.001 +/-  0.003 |    0.922 +/-  0.573
GLN 174 |   20.439 +/-  2.623 |   -5.697 +/-  0.849 |  -69.389 +/-  2.691 |   -0.119 +/-  1.578 |    0.057 +/-  0.028 |  -54.710 +/-  2.480
GLU 175 |   12.910 +/-  2.240 |   -4.645 +/-  1.091 |  -22.141 +/-  5.958 |  -33.339 +/-  5.719 |    0.116 +/-  0.027 |  -47.100 +/-  2.359
GLU 176 |   12.999 +/-  2.264 |   -3.288 +/-  1.081 |  -38.985 +/- 10.726 |  -21.722 +/-  9.804 |    0.275 +/-  0.067 |  -50.721 +/-  2.472
ALA 177 |    3.731 +/-  1.330 |   -1.374 +/-  0.297 |    1.721 +/-  0.351 |    0.205 +/-  0.300 |    0.336 +/-  0.064 |    4.620 +/-  1.381
PHE 178 |   12.418 +/-  2.487 |   -5.045 +/-  0.826 |    1.268 +/-  0.406 |   -0.687 +/-  0.262 |    0.036 +/-  0.018 |    7.990 +/-  2.562
ARG 179 |   18.154 +/-  3.487 |   -5.624 +/-  1.355 | -193.741 +/-  7.456 |   10.814 +/-  6.199 |    0.217 +/-  0.092 | -170.180 +/-  3.725
[truncated: 468,486 more chars]
