# Supplementary material for: FNR-like unit interacts with C-terminal related residues trigger nNOS reductase domain conformational flexibility change
Source: Front Neurosci. 2026 Feb 11;20:1751011. doi: 10.3389/fnins.2026.1751011 (PMC12932508; doi:10.3389/fnins.2026.1751011)
Supplement: Supplementary file 3 [file Data_Sheet_3.zip › Model_1/mmgbsa.out]

| Run on Tue Nov  4 22:03:17 2025
|
|Input file:
|--------------------------------------------------------------
|&general
|	startframe=1, 
|	endframe=496, 
|	interval=1,
|	verbose=2,
|	keep_files=0,
|	netcdf=0,
|/
|&gb
|	igb=5,
|	saltcon=0.100,
|/
|&decomp
|	idecomp=2,
|	dec_verbose=3,
|	csv_format=0,
|/
|--------------------------------------------------------------
|MMPBSA.py Version=14.0
|Complex topology file:           complex.prmtop
|Receptor topology file:          receptor.prmtop
|Ligand topology file:            ligand.prmtop
|Initial mdcrd(s):                complex.crd
|Initial Receptor mdcrd(s):       receptor.crd
|Initial Ligand mdcrd(s):         ligand.crd
|
|Receptor mask:                  ":1-664"
|Ligand mask:                    ":665-667"
|
|Calculations performed using 496.0 complex frames.
|
|Generalized Born ESURF calculated using 'LCPO' surface areas
|
|All units are reported in kcal/mole.
-------------------------------------------------------------------------------
-------------------------------------------------------------------------------

GENERALIZED BORN:

Complex:
Energy Component            Average              Std. Dev.   Std. Err. of Mean
-------------------------------------------------------------------------------
BOND                      2107.3811               39.5698              1.7767
ANGLE                     5693.8437               55.3661              2.4860
DIHED                     3851.0139               33.3297              1.4965
VDWAALS                  -5509.0326               33.5188              1.5050
EEL                     -45162.4069              182.6577              8.2016
1-4 VDW                   2443.1789               20.4042              0.9162
1-4 EEL                  22981.1322               74.4649              3.3436
EGB                      -8520.0987              164.9871              7.4081
ESURF                      235.8764                2.7535              0.1236

G gas                   -13594.8896              189.4605              8.5070
G solv                   -8284.2223              164.4895              7.3858

TOTAL                   -21879.1120               84.5752              3.7975


Receptor:
Energy Component            Average              Std. Dev.   Std. Err. of Mean
-------------------------------------------------------------------------------
BOND                      2047.4913               39.4028              1.7692
ANGLE                     5508.1068               54.2012              2.4337
DIHED                     3691.7940               33.0919              1.4859
VDWAALS                  -5303.9473               31.4613              1.4127
EEL                     -44698.2011              180.1896              8.0908
1-4 VDW                   2382.8552               20.2326              0.9085
1-4 EEL                  23982.3697               73.7020              3.3093
EGB                      -8318.1280              161.0325              7.2306
ESURF                      243.0038                2.7192              0.1221

G gas                   -12389.5314              187.3751              8.4134
G solv                   -8075.1242              160.3810              7.2013

TOTAL                   -20464.6556               83.2221              3.7368


Ligand:
Energy Component            Average              Std. Dev.   Std. Err. of Mean
-------------------------------------------------------------------------------
BOND                        59.8401                6.8036              0.3055
ANGLE                      185.7068               10.3486              0.4647
DIHED                      159.2105                5.0188              0.2254
VDWAALS                    -31.1257                3.3295              0.1495
EEL                        272.7866               20.0455              0.9001
1-4 VDW                     60.3235                2.8994              0.1302
1-4 EEL                  -1001.2099               16.1041              0.7231
EGB                       -894.4958               11.3314              0.5088
ESURF                       14.8628                0.1137              0.0051

G gas                     -294.4682               16.7183              0.7507
G solv                    -879.6329               11.3075              0.5077

TOTAL                    -1174.1012               10.7129              0.4810


Differences (Complex - Receptor - Ligand):
Energy Component            Average              Std. Dev.   Std. Err. of Mean
-------------------------------------------------------------------------------
BOND                         0.0498               56.2552              2.5259
ANGLE                        0.0300               78.1682              3.5099
DIHED                        0.0094               47.2348              2.1209
VDWAALS                   -173.9595               46.0913              2.0696
EEL                       -736.9924              257.3596             11.5558
1-4 VDW                      0.0002               28.8807              1.2968
1-4 EEL                     -0.0276              106.0016              4.7596
EGB                        692.5250              230.8259             10.3644
ESURF                      -21.9902                3.8715              0.1738

DELTA G gas               -910.8900              266.9910             11.9883
DELTA G solv               670.5348              230.0146             10.3280

DELTA TOTAL               -240.3552              119.1372              5.3494


-------------------------------------------------------------------------------
-------------------------------------------------------------------------------
